# Supplementary material for: Engineering of NEMO as calcium indicators with large dynamics and high sensitivity
Source: Nat Methods. 2023 Apr 20;20(6):918–24. doi: 10.1038/s41592-023-01852-9 (PMC10250196; doi:10.1038/s41592-023-01852-9)
Supplement: Source Data Figs. 1–4 and Extended Data Figs. 2–9 — Source data [file 41592_2023_1852_MOESM8_ESM.zip › Source_Data_Extended_Data_Fig.2.xlsx]

## Sheet: 2A-left
Time(s)	NCaMP7(Fluorescence)
0	2092.9	3106.77	1774.87	1929.47	1996.63	2825.4	1884.23	1729.13	2077.27	1503.8	1809.5	2642.03	1794.4	1333.33	1133.7	1173.23	856.5	864.033	910.433	1734.17	712.233	616.2	625.4	479.867	1567	911.867	816.633	485.233	686.6	474.867	830.733	2616.93	515.267	372.567	3032	828	2014.07	2239.67	1600.63	920.933	2097.33	723.067	583.533	740.7	1086.5	850.7	2705.2	1874.3	883.167
1.999	2115.9	3199.5	1792.77	1950.53	2035.4	2857.73	1891.47	1704.57	2096.17	1508.83	1814.4	2689.63	1791	1344.07	1126.6	1179.57	840.2	871.833	889.633	1817	699.533	616.8	626.633	477.5	1564.3	918.733	808.633	482.633	699.933	475.6	837.733	2620	515.533	373.6	3040.9	840.233	2016.6	2228.17	1602.4	858.333	2080.3	719.767	580.967	750.267	1092.07	853.5	2698.63	1880.27	883
3.999	2114.77	3238.07	1796.5	1968.13	2064.6	2874.1	1886.3	1651.43	2112.53	1522.07	1820.77	2739.03	1799.43	1350.37	1115.93	1189.3	831.833	872.367	875	1885.03	693.4	616.933	621.167	476.033	1565	920.267	806.2	482.733	697.367	468.467	848.333	2616.9	521.2	374.767	3043.7	856.767	2012.6	2221.63	1588.97	785.3	2050.73	715.667	576.733	759.667	1093.03	855.767	2692.63	1887.23	880.933
5.999	2169.17	3414	1882.07	2047.33	2157	2964.4	1934.1	1671.53	2177.73	1581.57	1875.47	2897.43	1841.27	1388.83	1109.77	1194	828.6	870.333	863.233	1974.77	698.367	612.933	629.167	473.6	1571.03	923.7	805.9	488.267	682.7	467.133	849.067	2621.23	524.533	379.633	3041.07	867.833	2009.5	2236.33	1586.33	740.2	2030.1	720.267	573.967	770.633	1096.43	854.833	2694.33	1889.07	881.267
7.988	2157	3405.67	1913	2059.23	2166.9	2987.57	1916.17	1624.1	2172.5	1589.33	1882.87	2896.83	1839.4	1388.3	1102.03	1191.9	845.667	863.6	865.667	2055.8	695.667	607.033	640.133	470.867	1577.83	924.567	811.9	491.367	668.967	463.167	845.5	2629.1	517.133	380.533	3030.17	861.467	1998	2242.67	1577.7	704.533	2011.53	717.033	569.967	778.633	1101.6	855.733	2692.77	1894.67	885.667
9.999	2151.57	3349.67	1930.2	2060.6	2181.9	3003.2	1912.67	1580.27	2168.97	1605.73	1894.3	2930.77	1844.27	1396.17	1089.3	1196.97	853.433	861.933	856.233	2155.2	687.833	605.433	620.7	472.933	1586.93	926.933	830.3	493.2	661.467	457.8	844.9	2633.87	523.433	374.633	3012.03	855.067	1984.63	2241.7	1572.1	682.333	1992.47	712.767	569.233	784.4	1105.33	858.9	2692.57	1896.63	885.4
11.999	2152.43	3338	1948.87	2057.7	2197.4	3028.93	1903.67	1532.97	2163.57	1613.87	1895.57	2988.53	1835.47	1397.5	1092.87	1195.13	849.167	867.1	895.867	2196.4	684.433	606.667	628.9	475.033	1599.33	921.433	826.067	484.233	653	456.7	845.833	2637.8	532.8	367.5	3001.57	844.767	1974.47	2253.03	1571.53	679.2	1976.23	701.367	570.633	795.533	1110.47	862.233	2697.17	1895.1	887.467
13.999	2151.4	3349.33	1964.03	2060.7	2202.77	3034.3	1907.17	1490.37	2156.13	1615.2	1885	3035.3	1840.5	1412.13	1094.8	1193.57	840.7	875.333	920.433	2198.13	678.4	612.7	623.333	485.167	1608.07	922.1	826.633	486.267	654.867	457.533	851.5	2636.4	533.867	367.167	3003.27	839.2	1969.87	2251.47	1563.63	676.667	1958.87	699.933	571.633	808.533	1111.73	867.567	2699.37	1896.57	889.133
15.999	2144.33	3328.2	1957.93	2051.37	2197.03	3043.47	1911.1	1462.9	2151.37	1621.33	1881.5	3051.47	1843.27	1404.3	1099.73	1185.8	829.233	861.467	897.633	2180.6	670.9	598.333	622.567	483.4	1606.73	917.133	834.633	483.933	674.6	463.367	854.367	2631.83	520.4	367.167	3011.07	839.5	1961.83	2255.53	1550.87	673.033	1934.57	698	579.433	812.967	1119.43	872.033	2695.83	1896.57	894.467
17.988	2152.43	3336.33	1944.27	2046.73	2204.23	3033.47	1921.97	1437.27	2143.63	1632.33	1876.27	3071.8	1838.17	1410.67	1106.67	1182.13	816.967	834.767	861.467	2158.4	658.733	595.4	617.667	483.3	1603.47	924.533	836.367	483.033	689.367	463.667	848.267	2632.47	505.4	365.5	3006.7	833.267	1968.7	2254.13	1537.53	670.033	1913.7	708.833	580	825.733	1120.5	871.367	2701.3	1898.33	903.533
20	2163.47	3390.33	1948.47	2026.8	2208.7	3023.33	1928.5	1422.13	2148.07	1635.27	1865.23	3050.37	1843.87	1417.1	1111.17	1178.73	815.2	817.3	878.167	2143.2	657.667	590.067	619.933	474.533	1603.17	933.2	843.767	480.133	699.8	468.567	847.567	2637.7	504.933	369.767	3013.73	825.1	1965.47	2251.67	1524.8	669.667	1902.6	715.333	582.6	823.367	1119.93	872.867	2698.4	1893.77	906.6
22	2162.9	3391.67	1952.9	2023.8	2205.27	3022.5	1936.2	1408.27	2145.67	1628.63	1865.43	3005.33	1834.5	1410.83	1117.97	1180.43	836.6	792.067	893.967	2110.43	637.733	591.433	614.633	470.2	1615.63	943.5	843.467	483.433	697.267	465.967	843.367	2634.53	500.933	362.733	3030.4	816.667	1970.2	2252.7	1512.07	668.333	1900.87	722.5	578.133	817.233	1119.2	877.5	2712.13	1901.13	912.567
24	2161.63	3427.67	1971.27	2029.03	2213.8	3025.8	1940.8	1389.9	2153.03	1630.47	1856.83	2947.53	1827.7	1424	1110.7	1185.47	834.933	781.7	913.733	2076.63	622.8	581.833	624.233	472.367	1624.57	970.167	851	491.367	713.167	469.467	844	2628.83	492.9	357.967	3034.87	817.533	1976.43	2250.37	1512.53	674	1890.07	734	588.833	814.733	1115.27	881.567	2714.73	1908.2	917.333
26	2152.9	3438.33	1968.03	2040.5	2214.33	3034.57	1959.33	1378.83	2184.5	1622.1	1846.07	2865.67	1822.6	1440.47	1102.57	1190.4	822.167	787.2	930.4	2058.37	614.533	571.5	642.867	472.4	1631.03	979.067	852.1	494.467	711.1	466.6	837.233	2628.03	495.667	358.9	3046.37	816.267	1984.43	2239.7	1502.63	674.833	1888.6	737.167	582.367	818.933	1102.6	882.333	2721	1913.07	922.933
28.001	2136.6	3471.67	1992.27	2086.33	2213.53	3051.67	1967.7	1366.4	2202.47	1632.23	1845.83	2789.73	1827.5	1445.9	1096.77	1199.63	818.567	793.667	962.567	2055.17	612.833	567.867	666.667	476.533	1634.53	985.167	861.167	498.867	705.3	474.833	827.4	2629.83	506.3	353.9	3048.27	815.867	1990.27	2256.47	1503.13	679.1	1894.9	734.367	588.333	823.067	1094.2	879.633	2732.77	1914.6	924.867
30.001	2118.03	3485	2011.73	2088.3	2216.03	3056.1	1964.9	1352.37	2217.77	1638.27	1845.23	2717.03	1837.93	1451.67	1081.4	1209.07	815.233	781.7	965.5	2046.13	610.4	564.067	660.733	481.767	1639.33	1002.37	867.033	496.7	696.433	471.367	822.5	2625.73	520.1	351.833	3060.97	821.9	1992.2	2269	1499	688.467	1908.43	753.533	585.033	822.433	1093.9	879.267	2757.8	1922.27	938.267
32.001	2083.97	3495.67	2057.73	2066.57	2220.67	3056.1	1962.03	1343.3	2246	1633.17	1845.27	2648.93	1849.97	1458.03	1080.13	1203.93	813.167	754.733	961.067	2043.43	615.033	562.533	661.267	484	1638.03	1003.83	880.533	495.633	667	474.567	819.267	2619.93	530	353.133	3058.7	822.867	1990.43	2272.63	1493.97	695.267	1912.27	769.933	585.733	826.467	1098.47	880.767	2806.67	1938.33	940.733
34.001	2054.93	3511.33	2073.57	2057.37	2230.67	3040.5	1970.03	1343.63	2266.17	1627.7	1847	2593.57	1859.5	1445.77	1079.57	1206.97	807.633	738.933	967.333	2075.73	614.533	558.567	659.367	476.9	1636.73	1016.7	948.033	495.6	632.8	480.7	808.333	2621.43	546.433	354.033	3060.83	831.767	1984.43	2272.8	1493.53	687.267	1912.37	775	590.333	827.567	1097.53	878.033	2835.53	1943.2	942.6
35.989	2034.93	3477.33	2099.43	2038.07	2242.7	3036.3	1994.93	1343.97	2283.03	1621.37	1847.17	2560.63	1865.2	1444.2	1081.93	1210.53	807.9	732.167	968.167	2143.47	625.1	560.9	665.667	466.667	1637	1039.03	1007.8	501.2	611.6	484.667	808.833	2619.33	552.633	360.933	3073	833.933	1981.8	2275.4	1507	690.567	1924.3	770.5	595.467	834.3	1107.77	896.167	2873.67	1949.83	946.933
38.002	2010.47	3468.33	2087.77	2043.7	2243.63	3026.93	2006.8	1341.13	2294.93	1616.47	1854.27	2527.4	1876.67	1456.6	1087.27	1213.23	808.4	731.8	968.933	2231.63	631.467	562.1	679.167	465.667	1640.8	1045.7	1002.3	516.267	617.233	492.067	807.267	2624.93	542.9	364.5	3083.67	831.333	1987.07	2274.87	1504.23	693.367	1926.03	778.5	602.767	842.967	1108.43	894.667	2914.67	1952.97	952.2
59.028	2642.73	3834.67	3076.37	3385.67	4387.67	3856.33	3012.03	2258.2	3282.4	2929.47	2525.5	3004.13	2663.3	2722.57	5534	4847.67	3092.1	2487.8	2427.07	3559.33	3185.9	2405.87	3073.37	1892.67	7589	2592.9	2506.93	3215.77	2510.47	2470.07	3947.67	3162.2	3509.33	2643.27	5205.33	1999.2	3825.67	4145.33	3585	1704.73	3830.33	1287	2227.17	2607.9	2472.13	1536.43	4774	3453.67	2379.97
61.026	4012	5070	5441	6276	8473	5508.67	5358	4015	5367.33	5505.67	3596	4057.67	4198.33	5030	8274.67	7594	3107.27	2564.9	2450.43	3528.67	3400.67	2542.77	3469.67	2104.2	11334.7	3185.2	2520.7	3601	2588.7	2630.83	5183.67	3137.07	4147.67	2658.23	8222.33	3842.67	6628.33	6769.33	6704.33	3402.67	7136	2099.07	4029.67	4073.67	4699.67	2795.43	7165.33	5044	4459.33
63.027	6355	7066.67	8740.33	9958.67	11452	8249.67	8855.33	6387	8390.33	7627	5515.33	5920.33	6638	6083.67	8730.67	9025.67	3090.73	2553.83	2434.03	3493.67	3391	2542.77	3496	2104.07	12091.3	3277.93	2512.73	3603	2577.1	2623.87	5164.33	3102.53	4143.67	2640.33	10252.3	5471.67	8864.67	9437	8312.33	5530.67	8824	3013.43	4207.33	4068.33	7032	4253.33	9998.33	6912.33	5512
65.015	9204	9383.67	10419	11939.3	11652.3	11658.7	11999.7	7736.33	11120	7807.67	7926.67	8249.33	9164.67	6181	8709	9133	3083.17	2541.83	2417.13	3460.33	3372	2530.27	3492	2099.9	12033	3277.17	2503.23	3589	2566.57	2617.23	5107.33	3071.1	4117.67	2625.4	10324.3	6040.67	9188	11380.7	8325	7004.67	8924.67	3562	4183.33	4045	8309.33	5240.33	12327	8107.33	5547.33
67.015	11876	10988.3	10540.7	12115.7	11708.3	14849.7	13135.3	7946.33	12089.7	7838.67	10130.3	10431.7	10673	6233.33	8668	9120.67	3078.5	2530.37	2392.07	3424.33	3352.67	2510.43	3484.33	2091.47	11937	3276.97	2502.63	3573	2551.03	2608.27	5050.33	3040.9	4090.33	2601.13	10288	6115.33	9179.33	12501.3	8323.67	7409.33	8943	3670.33	4171	4031.33	8543.33	5466.33	13806.3	8332	5534
69.027	13686	11403.3	10590	12204.7	11761.3	16535	13273.7	8022	12240.3	7862.33	11029.3	11715	10999	6260.33	8621.33	9091.67	3083.63	2518.23	2374.8	3395.33	3334	2499.3	3473	2081.87	11856	3271.4	2486.2	3551.33	2530.1	2597.4	4990	3012.73	4062.67	2585.13	10230.7	6096.33	9148	12981.7	8297.67	7416	8962.67	3693.67	4149.33	4006	8540.67	5488	14496	8384.67	5508.67
71.027	14371.7	11498.7	10620.7	12235	11778.3	16861.3	13346.3	8072.33	12293	7886	11169.3	11978.3	11082.7	6290.67	8561.67	9053	3083.03	2505.37	2359.53	3360.67	3307.93	2488.13	3453.67	2071.57	11763.3	3263.3	2477.3	3523	2511.57	2585.3	4933	2984.13	4032	2558.47	10239	6110.67	9149.33	13177.7	8299	7447.33	8968	3703.67	4149.67	4006	8569.33	5513.33	14749.7	8415	5493
73.028	14525.7	11529	10616.3	12222.3	11784	16931.7	13346.7	8074.33	12300	7881	11214.7	12017.7	11115.3	6295.67	8492.33	9010.33	3087.67	2494.9	2342.93	3333.67	3284.8	2475.53	3439.33	2058.93	11650	3250.2	2466.67	3506.67	2495.5	2576.43	4873.33	2957.67	3998.67	2545.93	10195	6086.33	9117	13221.3	8286.67	7439.33	8955.67	3704.33	4142.67	3991.33	8531	5534.67	14788.7	8396.33	5469.33
75.028	14578.3	11545.7	10597.3	12218.3	11784.3	16956.7	13358	8077.67	12298.7	7883	11232	12031	11130.7	6309.67	8431	8969	3078.27	2489.23	2325.77	3307.9	3268.5	2464.47	3423	2049.77	11552.7	3240.07	2455.97	3499.67	2480.63	2562.6	4828.33	2935.27	3972	2522.93	10149.7	6038.67	9080.67	13226.7	8284.33	7408	8956.33	3697.33	4128.67	3977.67	8510.67	5543.67	14799.7	8382.67	5444
77.028	14633.7	11576.3	10615.7	12229.3	11826.3	17007.3	13388.3	8088.67	12309.7	7907.33	11263.7	12050.3	11141	6345.33	8381.67	8938.67	3077.47	2483.13	2315.9	3288.87	3245.73	2453.47	3408.33	2043.83	11472	3238.67	2449.6	3483	2464.9	2560.6	4790.67	2917.97	3944.67	2502.77	10087.7	6005.33	9032.67	13182.3	8286	7370.33	8948.33	3686	4116	3959.67	8461.67	5538	14760.7	8343.33	5422
79.028	14645	11586.3	10616.7	12261	11858.7	17040.7	13408.7	8097.33	12307.7	7932	11274.7	12077.7	11148	6393.33	8328.67	8896.33	3067.83	2475.9	2306	3268.8	3229.53	2443.03	3397	2036.17	11394	3232	2439.63	3468.67	2450.53	2549.77	4750.33	2896.07	3920	2483.47	10014	5960.33	8968	13130.3	8276.67	7320.33	8931.67	3673.33	4095	3934.67	8404.67	5502	14665.7	8309.33	5396.33
81.028	14643.3	11604.3	10637.7	12269.7	11911.3	17074.3	13418.7	8114	12319.7	7966	11295.3	12099.7	11163.3	6426.67	8158.33	8722.67	3019.17	2431.57	2265.63	3203.3	3169.8	2399.13	3338.67	2001.1	11164.7	3177	2392.1	3413	2400.47	2502.5	4633	2835.43	3832.33	2431.4	9963.33	5902.33	8913.67	13067	8284.67	7273	8922.33	3647	4088.67	3906	8360	5487	14595.7	8261.33	5365.33
83.028	14646	11615.3	10653.7	12284.7	11966.7	17098	13430	8126.33	12320.3	7995	11280.3	12097	11155.3	6449.33	8117.33	8678	3016.17	2429.73	2257.7	3189.77	3159.37	2389.7	3327.93	1994.77	11096.7	3174.13	2387.8	3411.67	2388.73	2492.47	4596.67	2818.87	3809.33	2411.53	9903.67	5861.67	8852.67	13000.3	8304.67	7234.33	8925.33	3617	4079	3889	8303.33	5459.33	14509	8202	5351.33
85.028	14589.3	11625.7	10672.3	12288.3	12017.3	17124.7	13418.3	8121.67	12320.7	8040	11281	12097	11157.3	6488	8070.33	8638	3003.2	2421.27	2247.97	3178.07	3138.7	2380.9	3313.6	1988.83	11038.3	3167.4	2382.23	3400	2380.53	2487.33	4554.33	2801.43	3786.67	2397.6	9865.33	5814	8805.67	12922	8322	7202.67	8939	3602.67	4088	3875.67	8265.67	5432.67	14440	8182.67	5334
87.028	14541	11608.7	10709	12300	12051.3	17089.7	13393.7	8114	12325.3	8067.67	11268	12093	11143.7	6510.67	8045	8613	3001.8	2423.77	2249.33	3178.17	3130.73	2376.4	3317.23	1989.57	10990.3	3171.6	2380.2	3395.33	2372.5	2489.5	4527	2790.13	3773.33	2383.3	9870.33	5800.67	8788	12920	8359	7186	8967.33	3595.33	4094.33	3867	8242.33	5426.33	14410.7	8175	5339
89.028	14472.3	11602.3	10739	12303	12086.7	17081	13370	8114.67	12323.7	8112.33	11255.7	12087	11127.7	6532.33	8117.67	8695.33	3034.13	2455.3	2273.27	3212.33	3159.07	2398.63	3355.33	2014.83	11099.7	3210.83	2411.53	3449	2401.3	2513.4	4560.33	2816.97	3813.33	2403.07	9848	5767.33	8756	12864	8385.33	7161	8994.67	3576.33	4099.67	3865.33	8203.33	5403	14353.3	8142	5338
91.088	14389	11584.3	10771	12305	12107	17061.3	13348.3	8100.67	12332.7	8139.67	11230.3	12082	11113.3	6542	8198	8774.33	3063.17	2483.27	2296.33	3243.5	3186.03	2429.77	3398.33	2040.4	11202	3252.9	2442.73	3483	2426.13	2550.1	4596.33	2834.13	3847	2427.5	9840	5728.67	8707.67	12821.7	8401.67	7139.33	8986.33	3553.33	4106	3853.33	8159.67	5388	14309	8116	5336.33
93.028	14324.3	11581.3	10826	12348.3	12124	17046.3	13340.7	8099.67	12360.3	8178	11209.7	12086.3	11109.3	6562.67	8005	8559.33	2997.17	2422.8	2248.63	3171.8	3116.73	2375.97	3327.43	1995.97	10934.3	3183.97	2396.57	3417.33	2370.67	2489.23	4464.67	2755.57	3759.33	2371.17	9824	5700.33	8668	12762.7	8418.33	7121.67	8992	3545.33	4122.67	3848.67	8116	5377.67	14243.7	8102	5333.33
95.016	14265.7	11581.3	10864.3	12373.3	12135.7	17051.7	13330	8109	12378.7	8222	11198.7	12090	11114	6580.33	8172.67	8730	3056.1	2472.2	2294.57	3237.4	3183.9	2426.57	3409	2046.07	11162.7	3252.47	2451.53	3509.33	2420.5	2542.77	4552.67	2795.67	3844.67	2414.6	9808.67	5666.33	8619	12710	8420	7097.67	9012.33	3524.33	4133.67	3850.67	8079.67	5351.67	14184.3	8085.67	5338.33
97.016	14191.7	11583.3	10902.3	12406.3	12133.3	17065.7	13327	8115	12409.7	8261.33	11195.7	12103.3	11107.3	6603.33	7974.33	8504	2985.13	2415.77	2238.37	3159.73	3108.67	2370.33	3331.8	2004.23	10898	3172.33	2394.47	3437	2363.97	2483.4	4413.33	2684.43	3749.33	2353.23	9780	5645.33	8567.67	12666.3	8439	7083.67	9024	3519	4145.33	3852.67	8048.67	5349	14157.7	8065	5360.67
99.028	14109.7	11563	10936	12426	12128.3	17037.3	13308.7	8102.67	12425.3	8304.33	11163	12099.3	11095.3	6604.33	8155.67	8698.33	3055.4	2472.53	2286.2	3226.47	3173.3	2433.03	3415	2056.17	11131	3231.13	2452.1	3527.67	2420.97	2538.07	4500.67	2669.27	3840.67	2403.6	9769.33	5628.67	8502	12584.3	8456	7051.67	9009.67	3496	4163.33	3840	8009.67	5334	14097.3	8047	5355.33
101.03	14027.7	11572	10969.7	12465.7	12121	17024.7	13293	8092.33	12450	8335.33	11150	12104.7	11083	6609	7942	8448	2977.83	2406.8	2222.57	3142.3	3095.8	2372.53	3339.67	2008.63	10832.7	3129.9	2393.47	3447.67	2355.47	2478.6	4369	2486.1	3741.67	2333.3	9751.33	5588.33	8419	12517.7	8443.33	7033.67	9022.67	3474.67	4175.33	3830	7978	5311.33	14043.7	8033	5364.33
103.03	13919.3	11545.7	10983	12495.3	12100	16970.3	13244.3	8064.67	12456	8373.67	11124.7	12096	11051	6602.33	7929.33	8423	2976.97	2397.37	2217.8	3127.53	3094.97	2376.6	3340	2008.9	10828	3097.33	2390.67	3462	2352.8	2472.07	4352	2331.47	3731.67	2319.3	9745	5563.33	8344.33	12472.7	8466.33	7021	9032.33	3470	4192	3819	7946	5294.33	13977.3	8026.33	5386.67
105.02	13861	11554.7	11019.3	12515	12077.7	16973	13205.3	8046.67	12485	8403	11110.3	12109	11036	6609.33	8095.67	8581	3041.23	2444.83	2255.53	3187.5	3155.47	2432	3419.67	2058.6	11038.7	3112.53	2446.23	3551	2405	2528.53	4428.33	2206.77	3817.33	2360.2	9722.67	5505	8236.33	12413.3	8469	6996.33	9023.67	3451.33	4210.67	3809.33	7903.67	5268.33	13930.7	8023.33	5401
107.03	13812.3	11574.3	11058.3	12546.7	12084.3	16998.3	13195.7	8033	12516.7	8454.33	11126.3	12135.7	11018.7	6635	8101	8558	3050.7	2439.13	2249	3186.9	3166.63	2443.37	3424.33	2067.27	11026.7	3062.97	2449.83	3567.33	2405.63	2531.7	4417.33	2025.03	3824	2350.93	9664.33	5418.33	8113	12343.3	8457.67	6966	9008.67	3431.67	4234.67	3792.33	7857.67	5249.33	13898.3	8019.33	5412
109.03	13740	11591.7	11066	12545.3	12078.7	16999.3	13152	8011.67	12536.7	8512.67	11122.7	12156.3	11003.3	6656	7892	8317	2973.97	2365	2177.8	3106.07	3086.6	2391.43	3351	2020.3	10721	2915.8	2379.9	3498	2348	2468.53	4289.67	1797.97	3734	2284.37	9608	5382.67	7991	12321	8458.33	6953.67	9010.67	3417.33	4278.33	3795.33	7824.33	5243.33	13873.3	8023.67	5425.67
111.03	13669.3	11583.3	11060.7	12524.7	12057.7	16964.7	13101	7971	12554.7	8571.33	11125	12173	10975	6656.33	7865.67	8269.67	2974.13	2351.8	2158.33	3092.53	3078.6	2395.33	3349.67	2022.33	10619.7	2825.03	2352.07	3502	2338.83	2465.47	4263.67	1625.23	3725	2261.33	9556.67	5310.67	7862.67	12288.7	8452	6926	8972.67	3403.33	4323	3783.67	7788.67	5219	13857.3	8022.33	5434.67
113.03	13097.7	11186	10659.7	12062	11605.7	16392	12587	7640.33	12110	8320	10726.3	11759	10558.3	6434.67	8041.67	8427	3048.1	2395.57	2192	3156.67	3143.53	2464.8	3428.33	2079.17	10693.7	2796.57	2363.13	3593.67	2394.2	2531.8	4352	1497.23	3816.67	2303.13	9504.67	5249.33	7727	12260.7	8444	6914.67	8921	3378.67	4368.33	3778	7758.33	5200	13829.3	8004.33	5457.33
115.03	13033.3	11191.3	10637.7	12027.7	11612	16380.3	12543	7596	12126.7	8380.33	10722.3	11788.7	10542	6454.33	7813.33	8162	2970.73	2315.97	2098.57	3057.9	3046.67	2406.77	3345.33	2028.7	10296.3	2624.1	2233.9	3506.67	2332.73	2461.7	4216.67	1307.77	3720	2214.47	9420.33	5170	7592.33	12216.7	8429.33	6880	8855.33	3357.67	4398.67	3775.33	7706	5185	13799.7	7976	5458
117.03	12955.3	11196	10605	11988	11601.3	16365	12491.7	7533.67	12141.3	8439.33	10713.3	11795.3	10512.7	6468	7781	8106.33	2969.97	2292.37	2049.43	3025.1	3018.8	2402.2	3336.33	2030.97	10166.3	2517.07	2119.9	3514.33	2323	2455.7	4184.33	1162.13	3712	2180.93	9320	5107.33	7446.67	12182.7	8394.67	6823.33	8750.33	3321.67	4422	3767.33	7663.33	5148.67	13760.7	7935.67	5458
119.03	12867.7	11189	10542.7	11897.3	11577.7	16347.7	12394.7	7441.67	12135.3	8476	10702.7	11798.3	10474.3	6480	7764.33	8060.33	2968.8	2266.2	1991.67	2983.07	2977.97	2412.57	3328.5	2033.37	10073	2416.1	1989.73	3503.33	2319.83	2449.83	4154	1034.27	3715.67	2136.9	9202	5037	7303.67	12149.3	8343.33	6782.33	8640	3290.3	4440.33	3764.67	7631.67	5136.33	13708.3	7881.67	5454.67
121.03	12779.7	11191.7	10484	11795.7	11565.3	16352	12277.3	7350	12135.3	8524.33	10679.3	11816.3	10454.3	6482.33	7902.67	8195.33	3037	2280.57	1961.1	2979.4	2985.03	2470.2	3382	2081.77	10215	2362.07	1876.47	3577.67	2361.83	2500.23	4214.67	939.1	3789.67	2120.97	9067	4962.67	7157	12118.7	8280	6725	8444.33	3259.53	4453.33	3769	7590	5113	13670	7813.67	5427.33
123.03	12683.3	11198.7	10379.7	11674.3	11541	16365	12143.7	7252	12147.7	8560	10669	11830	10414.3	6476	7882	8158.33	3038.83	2237.33	1868.1	2889	2909.17	2480.33	3360.67	2083.3	10144.3	2257.17	1719.33	3566.67	2358.47	2500.3	4185.67	832.8	3795	2033.37	8939.67	4868	7005.33	12098.7	8178	6647.33	8258	3201.63	4435.67	3754	7537	5078.33	13596.3	7717	5402
125.03	12555	11179.3	10223.3	11508.7	11501	16353.3	11990.3	7129	12148	8571.33	10644.3	11841	10367	6472.33	7848.67	8103.33	3033.27	2173.77	1765.93	2757.43	2815.4	2484.37	3310	2084.53	10065.7	2151.43	1558.03	3522.33	2340.27	2489.9	4156	741.767	3786.33	1923.97	8820.67	4816	6876.33	12076	8055.67	6577	8046.33	3157.8	4411.67	3759.67	7467.67	5053.33	13544.3	7619	5372
127.03	12422.3	11146.7	10018.3	11295.3	11443.3	16320	11804	6996	12109	8560.33	10580.3	11828.7	10293	6461.33	7571	7796.67	2938.2	2028.4	1596.97	2520.2	2617	2413.03	3130.5	2026.1	9672.67	1982.1	1360.1	3353.67	2247.37	2404.27	4000.67	641.633	3668.67	1741.87	8743	4753.67	6733.33	12046.3	7935.33	6523	7859.33	3099.23	4369.67	3754	7412.67	5026.33	13542.7	7520	5336.33
129.03	12316.3	11121.7	9826.33	11101	11351.3	16318	11639.7	6875.33	12075	8535.67	10533.7	11842.3	10232	6455.33	7518.33	7725	2928.8	1925.97	1482.1	2346.5	2487.17	2407.2	3017.2	2019.9	9586.33	1875.6	1211.8	3258.47	2204.27	2375.53	3966.67	574.233	3653	1609.33	8640	4692.33	6612.67	12041	7785.33	6454.67	7636.67	3034.8	4290	3759.33	7381.67	5001.67	13515.7	7408	5264
131.03	12188.7	11062.7	9585.33	10874.7	11226	16327.3	11459.3	6743	12020.7	8462	10475	11839.3	10169	6445.33	7448.33	7629.33	2905.47	1810.97	1365.7	2167.2	2345.6	2406.47	2876.57	2011.5	9463	1770.57	1065.13	3146.57	2144.37	2343.5	3919.33	516.267	3625.67	1476.63	8485	4593.67	6451.67	11991	7584.33	6324.33	7381.67	2968.53	4166.33	3741	7277	4950	13414.3	7252	5147.33
133.02	12041.3	10970.3	9318	10658.7	11056.7	16312.7	11249.7	6607.33	11954	8353	10407	11846.3	10085.7	6414.33	7377.67	7520	2872.3	1687.93	1249.93	1983.07	2199.33	2396.8	2719.83	2006.93	9336.67	1670.17	926.133	3011.87	2064.7	2290.87	3888	467.767	3601.67	1340.37	8329	4501.33	6281.33	11899.3	7349.67	6195.33	7090.67	2882.87	4015.67	3707	7193	4890	13286.3	7108.67	4999.33
135.03	11874.7	10835.3	9069	10397.7	10838.3	16294.7	11011.3	6465.67	11847.7	8200	10313	11830.3	9985.33	6360.67	7309.33	7429.67	2835.67	1567.2	1144.13	1814.47	2060.03	2400.53	2557.5	2004.93	9241.67	1576.07	807.1	2875.7	1982.13	2233.93	3871.67	430.733	3580.67	1211.5	8181	4392.67	6116.67	11840	7127	6060.33	6836.67	2804.43	3849.67	3665.67	7108	4833.33	13166.3	6942	4863.33
137.03	11715	10683.3	8810	10149.3	10600.7	16287.7	10789	6309.33	11733.7	7998	10211.3	11821.3	9872.33	6312.67	7240	7331.33	2791	1448.23	1038.63	1646.8	1916.63	2401.1	2397.13	2002.1	9157	1484.73	693.967	2728.4	1879.23	2163.67	3853	399.233	3551.33	1092.4	8056.67	4291	5969.33	11761.3	6897.67	5940.67	6586.33	2725.4	3683	3621.33	7023	4758.67	13059.3	6782.67	4698.33
139.03	11548.3	10478.7	8539.67	9906.67	10331.7	16262.7	10559.3	6155.67	11597.7	7756.33	10073.7	11814.3	9760.67	6235	7331.67	7398.33	2772.97	1361.1	963.767	1525.93	1822.6	2461.13	2287.37	2048.63	9283.33	1429.37	610.467	2636.13	1813.8	2126.13	3937	384.5	3596	996.9	7939	4197	5818.33	11675	6673.67	5808.33	6314	2642.73	3507	3554.33	6946	4719	12959.7	6635	4533.33
141.03	11406	10267	8259	9675	10057	16225.3	10341.3	6025	11452	7476	9954.33	11802	9652.33	6154.67	7089.33	7138	2618.67	1220.4	851.4	1348.6	1652.53	2407.83	2078.47	2002.7	8970.33	1315.23	510.267	2423.53	1664.3	1987.97	3836	356.367	3470.33	870.433	7816.33	4112.33	5671.67	11602	6427.33	5687.33	6041.33	2563.6	3334.67	3467.67	6868	4646.33	12863.3	6463.67	4372.67
143.03	11236.7	9997	7990.33	9422	9743.33	16168	10117.3	5873.67	11304	7161.33	9808.33	11768	9533.33	6035.67	7165.67	7180.67	2558.77	1134.6	781.6	1242.17	1562.5	2460.9	1961.67	2048.47	9046	1256.47	447.867	2328.27	1587.87	1926.6	3916.67	349.3	3490.67	785.5	7702.33	4025.67	5530	11513.3	6192.67	5555	5792.33	2482.2	3166.6	3351	6777.33	4580.33	12758.3	6314	4213.67
145.03	11091.3	9722.67	7720.33	9175.67	9433	16106	9903.33	5735.33	11130.7	6835.67	9645.33	11743.3	9407.33	5886	6905.33	6901.67	2369	1003.13	681.033	1084.13	1402.37	2404.57	1762.73	1997.47	8701.33	1152.53	370.633	2121.9	1440.57	1767.07	3812	326.423	3343	672.267	7574.33	3930.33	5383	11423	5977.33	5421	5540	2401.87	3002.73	3216.23	6697.33	4512.67	12657	6148	4039
147.03	10927.3	9403.67	7444.67	8931.33	9090.67	16020	9664.67	5595.67	10933.3	6502.67	9475.33	11699.3	9269.67	5699.67	6795	6772.33	2217.17	903.733	603.333	965.933	1286.73	2405.13	1611.8	1995.6	8567.33	1078.9	320.753	1967.87	1328.63	1661.73	3803.33	316.54	3261.8	585.567	7493.67	3870	5271.33	11395.3	5756	5321	5313.33	2327.73	2848.57	3079.3	6648	4470.33	12613.3	6032.33	3899
149.03	10791	9083.33	7215	8694.67	8761	15932	9455	5474	10740.3	6179.33	9302.67	11645	9153	5508	6826.67	6796.67	2111.33	827.667	549.933	874.267	1196.73	2450.83	1511.23	2030.3	8617.33	1028.17	283.74	1868.03	1248.37	1583.53	3880.67	312.413	3233.87	520.833	7388.67	3770	5123	11309.3	5522.67	5173.33	5067.33	2242.97	2692.43	2920.2	6547.33	4398.33	12516.3	5886	3728
151.02	10641.3	8757.67	6975.67	8445.67	8411.33	15841.3	9243.33	5327.67	10533.7	5835	9111.33	11581	9022.67	5272.67	6560.33	6519	1905.77	724.4	475.367	757.367	1068.63	2395.93	1351.23	1980.13	8300	940.067	245.1	1684.8	1114.8	1443.3	3787.67	297.47	3069.8	441.133	7271.67	3687.33	4985.33	11248	5302.33	5050.33	4842	2163.63	2541.07	2758.17	6472.33	4337	12427.3	5742	3575.67
153.03	10470.7	8411.33	6713.33	8186.33	8064.33	15688	9035.67	5190	10327.3	5491.67	8913.33	11492	8878.33	5035	6539.67	6493	1767.43	657.2	427.2	677.767	982.333	2428.7	1248.6	1997.97	8292	888.467	221.047	1574.07	1030.83	1352.4	3838.33	295.057	3003.83	388.867	7197.67	3612.33	4869	11209.3	5110.33	4931.67	4625.33	2085.2	2400.43	2606.67	6402.33	4291.67	12340.7	5617.67	3424.67
155.03	10291.7	8068.33	6463	7906	7719.33	15536.7	8809.67	5040	10101.7	5163	8725.33	11394.3	8728	4775.67	6480	6432	1624.27	589.667	381.767	603.9	900.633	2448.3	1150.43	2001.6	8230.33	838.567	204.203	1459.33	939.933	1265.03	3869.33	290.21	2925.07	341.733	7098.67	3542	4746	11133	4906.67	4792.67	4419.33	2009.7	2250.23	2456.87	6336.33	4232.33	12258.7	5494.67	3275.77
157.03	10116.7	7715.33	6200	7650.67	7374	15327.7	8580	4903	9881	4840.67	8531	11268.7	8571.33	4515	6189	6136.33	1431	510.767	331.21	518.133	793.833	2382.4	1021.97	1933.5	7870.67	760.767	182.21	1307.43	828.467	1134.23	3766.67	274.79	2738.87	287.083	7001.33	3449.67	4627.33	11064	4714.67	4663.33	4206.33	1940.9	2115.77	2314.47	6269.67	4184.67	12190.7	5357	3146.3
159.03	9940.67	7384.67	5939	7396.33	7038.67	15160.3	8360.67	4771.33	9649.33	4541	8356	11156.7	8428	4259	6052.33	6013.67	1286.93	453	295.603	457.633	714.8	2378.57	926.533	1911.47	7680.33	711.633	169.327	1193.4	744.667	1042.87	3769.33	268.38	2621.07	249.97	6911	3390.67	4507.67	10990.3	4528.33	4532	4026	1875.4	1989.63	2177.73	6184	4153.67	12123.3	5240.67	3023.37
161.03	9767.33	7037.33	5690	7132	6696	14946	8131.67	4640.33	9422.67	4240.67	8160.33	10999	8285.67	4000.33	6071	6035.67	1182.13	413.133	269.33	417.567	660.433	2426.77	866.9	1929.03	7686.33	679.867	165.557	1115.27	681.233	971.967	3865	266.36	2570.07	224.163	6824	3324.5	4393.67	10914.7	4349.67	4403	3824	1811.9	1866.27	2051.73	6104.33	4102.67	12037.3	5120.33	2897.87
163.03	9607	6718.67	5469.33	6908	6381	14767.7	7925	4518.67	9195.33	3966.33	7999	10873.3	8153.33	3759.67	5786.67	5760.67	1030.47	360.967	237.42	363.9	580.867	2359.17	773.367	1843.17	7330	620.667	155.053	990.3	594.267	865.367	3773	254.133	2401.47	194.56	6738.67	3252.53	4296	10845.3	4182.33	4287	3650.33	1744.73	1752.73	1923.53	6005.33	4076.33	11965	5022	2785.77
165.03	9438	6397	5254	6685.67	6063.67	14556	7697.67	4392.67	8942.33	3703	7818.67	10724.3	8021	3522.33	5660.33	5644.67	915.7	322.61	215.64	325.657	525.033	2351.87	708.533	1798.17	7142	580.867	146.663	897.6	528.633	789.533	3788	246.057	2286.63	173.877	6650.33	3186	4186.67	10784.7	4018	4180	3486	1685.27	1644.43	1794.5	5930	4024	11901.7	4915	2668.2
167.03	9294.33	6096.67	5037.67	6457.33	5761	14360.7	7483.67	4271.33	8723	3454.67	7655	10570.3	7883.67	3305.03	5667	5661.33	830.4	297.583	200.817	302.203	485.833	2399.2	663.767	1787.4	7135.67	558.5	144.577	831.633	482.8	732.333	3883	245.2	2227.57	159.88	6573	3125.73	4076	10726.3	3860	4059.67	3322.87	1624.73	1539.83	1686.23	5868	3988.33	11847	4813	2557.77
169.03	9144.33	5804.33	4835.33	6225.67	5469.33	14162	7278.33	4146	8503.67	3239.2	7506.67	10422.3	7750.33	3091.17	5541	5543.67	736.467	269.913	184.91	277.003	440.867	2388.87	614.7	1726.3	6973.33	525.033	140.45	754.6	429.067	665.467	3895.67	240.877	2122.13	145.373	6465	3060.23	3975.33	10676.3	3703.33	3942.67	3166.73	1565.17	1436.33	1582.33	5784.33	3935.33	11768.7	4707	2452.37
171.03	8985.67	5508.33	4629.67	5998.33	5181.33	13957.3	7067.33	4029	8296.67	3022.5	7353.67	10251.7	7625	2891.43	5420.33	5427	653.267	247.853	171.807	255.907	401.533	2377.43	569.867	1655.17	6797.67	496.767	138.327	682.467	379.733	600.467	3907.67	235.85	2013.57	135.563	6380	2992.73	3868.67	10587.7	3545	3837	3015.3	1507.73	1341.13	1476.37	5688.33	3885.67	11664.3	4588.67	2340.8
173.03	8834	5233	4434.33	5782	4895	13694.7	6860.33	3914	8044.33	2825.63	7202	10090.3	7492	2686.43	5293	5307	576.967	228.523	160.253	237.29	369.8	2365.23	530.8	1580.57	6619.33	467.967	137.063	618.367	337.967	545.4	3917	233.613	1912.27	127.283	6266.33	2929.33	3752	10517	3385.67	3718.33	2866.43	1442	1243.8	1373.7	5610.33	3837	11578.7	4479.33	2233.37
175.03	8678.33	4988	4252.67	5585	4628.33	13471	6658	3795.33	7824.67	2639.83	7050.33	9921.33	7364.33	2499.47	5167	5193	511.833	212.283	151.343	223.823	341.833	2345	501.333	1502.63	6437	443.433	135.073	561.367	302.253	493.433	3939	231.673	1813.13	121.72	6169.67	2862.7	3648	10442	3246.67	3612.67	2723.3	1389.53	1159.73	1282.57	5515	3791.67	11499.3	4376.33	2128.8
177.03	8673.33	4813.67	4143	5483.67	4448.33	13454.7	6580.67	3744.33	7747.67	2498.43	7017	9920.33	7367	2359.6	5044	5071	455.267	200.073	142.617	211.447	315.27	2318.23	472.067	1420.1	6259.33	419.933	134.397	511.533	270.033	455.8	3945.67	230.683	1714.6	115.17	6054.67	2788.9	3541.67	10363.7	3098.8	3504.67	2586.53	1327.3	1072.67	1188	5445.33	3748.67	11400.3	4270.67	2028.97
179.03	8535	4585.33	3966.67	5284.67	4189.33	13217.3	6392	3643.67	7546	2319.67	6873	9772.67	7252.67	2189.33	4928	4957	407.933	188.513	136.327	202.013	295.43	2293.37	447.867	1342.73	6066.67	399.767	134.093	462.7	243.173	410.667	3951.33	230.513	1622.27	111.243	5958.67	2718.37	3438.33	10261.3	2958.77	3394.33	2445.47	1271.3	989.367	1099.63	5349.33	3696.67	11317	4165.33	1924.63
181.02	8371.33	4354	3805.33	5093	3942	12981	6189	3523	7339	2149.47	6709.67	9606.33	7124.67	2026.57	4817	4851.33	368.6	179.9	132.573	193.347	276.043	2263.57	427.433	1267.87	5910	380.633	133.067	421.1	220.963	369.867	3966	231.353	1532.4	108.283	5862.67	2638.27	3333.33	10174.7	2825.13	3294.03	2316	1215.67	912.567	1016.2	5274.67	3651.33	11251.3	4063.33	1829.67
183.03	8223.67	4133.67	3637	4897	3696	12738.7	6006.33	3408.33	7135.67	1993.7	6568.67	9443.33	7000	1869.87	4714.67	4738.67	333.633	173.417	128.327	186.6	260.02	2220.93	406.933	1197.3	5734.33	363.767	132.667	383.833	201.627	334.067	3984.67	231.21	1441.63	104.073	5764.67	2572.57	3234.7	10085.3	2686.73	3202.83	2194.93	1165.5	841.5	941.6	5190.67	3605.67	11181.7	3947.33	1739.1
185.03	8061.33	3914	3479	4701	3465.67	12498.7	5797.33	3302.8	6935.67	1843.37	6419	9260	6859.33	1725.93	4607.67	4630.33	303.543	166.7	124.843	182.49	246.227	2173.37	389.067	1126.17	5575.33	349.5	133.627	354.333	186.927	303.99	3990	232.81	1362.93	102.93	5667	2508.07	3145.7	10001	2563.47	3107.77	2070.43	1115.9	776.433	866.767	5105.33	3567	11117.3	3850	1653.4
187.03	7905.33	3723.33	3319.7	4516.67	3247.53	12253.7	5619	3199.73	6741	1703.47	6275.67	9091.33	6722.33	1595.03	4505.67	4530.33	279.723	161.643	122.033	178.59	235.233	2118.93	376.467	1053.97	5425.67	336.067	132.987	324.723	172.857	276.82	3989	232.787	1286.5	99.8833	5545.67	2431.87	3049.73	9902.67	2442.03	3011.33	1960.87	1064.8	710.733	794.967	5028	3508.67	11032.7	3761.67	1569.6
189.03	7732	3526	3162.9	4332.33	3042.37	11974	5425.33	3084.9	6536.67	1574.5	6106.67	8888.67	6571.67	1469.1	4393.33	4416.33	258.21	156.78	119.767	174.073	224.84	2050.3	362.633	985.833	5262.33	321.983	133.71	301.043	161.07	251.943	3975	234.59	1207.8	99.96	5443	2354.3	2954.03	9781.67	2315.33	2917.5	1848.7	1016.43	653.333	729.167	4934.33	3458.33	10927.7	3657	1485.7
191.03	7572.33	3349.33	3012.3	4157.33	2839.97	11712.7	5232	2985.33	6338	1457.6	5954.33	8716	6432.67	1357.3	4278	4307.67	241.083	152.313	117.727	171.387	217.237	1976.9	352.867	920.867	5114.67	309.48	132.817	278.727	151.713	231.65	3955.33	235.983	1134.03	98.9833	5330.33	2279.67	2860.03	9690.33	2195.63	2829.6	1752.7	971.767	597.9	672.9	4853.67	3406.67	10832.3	3567.67	1404.67
193.03	7424	3187.2	2863.7	3974	2648.47	11464	5059.67	2883.37	6162.67	1348.43	5804	8552.67	6292	1251.67	4066.33	4100.67	221.037	145.477	113.12	165.323	204.297	1850.93	334.467	837.6	4852	292.763	130.393	254.64	140.79	209.18	3827	232.057	1037.53	95.14	5213.67	2204.33	2766.23	9605	2080.47	2737.93	1659.63	924.8	543.333	614.1	4782	3351.67	10742.7	3476	1328.63
195.03	7276.67	3031.7	2735.27	3824.67	2479.33	11222	4898.67	2788.8	5979.33	1250.03	5657.67	8396.67	6156.67	1159.23	3944.33	3986	208.48	142.407	112.053	163.773	197.427	1762.87	324.427	775.1	4694.67	283.053	131.52	239.583	133.237	194.727	3782.67	233.79	968.6	94.73	5111	2142.37	2678	9494.67	1967.9	2640.43	1568.1	883.967	500	567.3	4686	3304.2	10654.7	3385.67	1258
197.03	7134	2890.9	2609.43	3666	2307	10982.3	4724.33	2696.7	5797.33	1161.5	5516	8218	6025.67	1072.93	3985	4019	207.02	147.433	114.78	168	199.417	1734.87	329.757	745.167	4732.33	284.733	137.247	234.337	133.603	189.533	3872.67	243.35	939	98.3267	4992.67	2074.27	2581.37	9383.33	1852.43	2541.57	1480.63	842.433	454.967	514.6	4583.33	3252.23	10555.7	3298.5	1195.43
199.03	6986.67	2761.07	2491.1	3511.33	2149.1	10748.3	4570.33	2606.03	5639	1078.7	5376.33	8064	5918.67	995.633	3866.67	3907.33	197.97	144.52	112.967	167.09	194.933	1638.4	319.137	688.867	4578.33	274.14	137.177	222.777	127.42	176.807	3795	243.38	877.167	97.23	4886.33	2014.63	2488.13	9265.33	1750.83	2454.4	1404.47	804.967	413.867	472.733	4498	3197.87	10457.3	3210.27	1129.47
201.03	6826.67	2633.6	2375.03	3365.33	1999.93	10511.3	4414	2515.53	5462.33	1002.1	5240.67	7903	5794	928.267	3760.67	3796.33	190.67	142.443	112.773	166.393	189.963	1538.57	312.56	635.3	4447	265.047	137.643	213.19	124.47	167.633	3714	246.017	818.533	97.4233	4772.33	1946	2399.2	9153.33	1653.23	2364.1	1331.43	766.667	379.433	433.533	4399.33	3144.93	10362	3121.6	1069.23
203.03	6689.33	2515.53	2268.8	3220.93	1857.5	10289.7	4245.33	2428.97	5294.33	938.9	5095.33	7747.33	5662	862.467	3648	3689.67	184.71	141.443	112.043	165.6	186.13	1441.47	306.453	585.767	4322	257.383	138.9	204.327	120.1	160.243	3642.67	247.637	763.567	97.3533	4671.67	1878.87	2317.73	9045.33	1558.1	2279.53	1273.27	734.167	347.833	398.333	4311.67	3091.07	10261	3033.63	1010.93
205.03	6556.67	2410.53	2155	3087.9	1729.97	10070	4109	2343.67	5137	881.5	4965.67	7602	5550.67	805.933	3547.67	3593.33	180.287	141.067	112.957	165.633	182.99	1346.03	300.323	539.833	4194	250.763	141.523	198.553	118.777	153.463	3545.67	250.023	714	98.47	4576	1823.4	2233.9	8951	1469.37	2193.73	1214.4	698.067	320.603	365.833	4239.33	3047.57	10182.3	2951.33	959.533
207.03	6412	2302.8	2041.87	2955.07	1613.13	9850.33	3968.67	2262.93	4997.33	827.067	4828	7443	5428.33	752.467	3443.33	3495.33	175.897	140.52	112.237	165.16	179.627	1250.6	294.963	499.367	4081.33	243.763	141.347	192.187	116.26	148.35	3472	250.81	664.533	97.3367	4467.67	1758.4	2152.33	8853	1385.5	2108.43	1161.57	672.033	298.04	338.1	4167.67	2984.3	10077	2868.43	906.133
209.02	6265	2209.3	1945.67	2837.9	1507.63	9640.33	3829.67	2184.6	4852.33	780.833	4691.33	7296.67	5311.67	707.633	3344.67	3404.67	172.88	139.387	111.597	165.543	177.277	1163.47	289.17	460.6	3975	239.12	142.413	187.007	113.99	143.247	3383.33	254.723	620.1	96.9033	4364	1700.57	2067.27	8730	1304.2	2026.93	1107.3	640.867	276.34	313.537	4089	2929.47	9964	2782.93	852.067
211.03	6139.67	2115.83	1848.4	2718.07	1410.53	9430.33	3694.67	2106.33	4704.33	737.467	4569.33	7153.67	5198.33	668.6	3252.77	3307.03	170.627	139.6	112.57	166.61	174.693	1075.43	286.96	426.4	3870	235.313	142.667	184.627	113.4	141.24	3284.77	257.44	579.767	97.9767	4279.33	1647.2	1999.87	8660.33	1238.3	1954.67	1060.8	614.733	257.867	293.77	4021	2887.03	9908.33	2709.23	809.167
213.03	5997	2034.6	1751.63	2606.73	1322.3	9217	3565.67	2033.2	4563.67	699.767	4445	7000.67	5086.33	633.133	3159.43	3212	169.163	141.233	112.767	167.16	172.93	988.033	282.423	391.967	3760	232.29	145.277	181.123	112.563	136.137	3184.37	260.413	541.833	100.02	4195.67	1591.6	1928.77	8584.67	1171.83	1883.03	1019.7	589.567	243.633	275.423	3943.67	2848.93	9825	2636.1	761.967
215.03	5869.33	1958.27	1668.5	2494.73	1240.5	9014.33	3439	1962.9	4420.33	666.233	4322.67	6852.67	4970.67	602.6	3075.03	3133.77	167.843	141.643	114.233	167.76	171.687	914.1	278.163	363.233	3658	228.1	146.97	177.367	111.64	134.833	3100.07	263.78	505.9	99.6	4102	1539.03	1859.37	8490.33	1104.13	1812.73	986.233	564.467	228.957	259.127	3886.67	2797.1	9737.33	2565.5	724.033
217.03	5736.67	1882.37	1584.27	2391.1	1166.5	8800	3324.13	1895.3	4287	635.933	4212.67	6714	4866.33	572.8	2982.07	3040.8	165.61	140.223	112.193	167.45	169.007	834.5	272.957	334.833	3556	222.947	145.58	175.653	108.643	130.623	3005.43	264.84	471.167	100.05	4011	1478.5	1786.53	8405	1040.63	1743.23	954.033	542.833	218.31	244.467	3802	2748.53	9639	2491.97	686.7
219.03	5584.67	1813.97	1500.4	2283.67	1100.53	8622	3206.53	1826.4	4152.67	608.633	4093.67	6571.33	4745.67	546.667	2896.7	2953.1	165.207	140.167	112.267	168.093	167.547	764.767	269.793	308.693	3445.67	220.58	147.83	172.633	108.457	129.503	2913.27	267.377	440.967	101.227	3923	1430	1724.33	8340.33	988.2	1675.67	923.333	524.233	208.7	233.587	3740.67	2701.73	9575.33	2426.8	651.8
221.03	5458.67	1747.3	1428.23	2186.13	1040.83	8431.67	3097.13	1764.43	4020.67	586.833	3983.33	6426	4638.33	523.3	2808.97	2866.93	164.797	140.5	114.083	170.443	166.897	701.433	267.503	288.353	3335.33	219.12	149.537	171.967	109.12	128.397	2821.6	270.96	414.6	101.593	3817.67	1380.3	1657.87	8239.67	928.067	1606.4	894.067	503.267	199.123	222.013	3653	2649.73	9472	2351.9	613.267
223.03	5311.33	1680.9	1355.57	2089.7	984.167	8226.67	2980.73	1697.07	3885	565.9	3866	6278.33	4518.67	502.533	2727.9	2789.3	164.887	140.57	114.127	171.09	166.1	642.867	262.617	268.493	3243.43	215.97	149.99	169.577	109.037	127.933	2735.67	272.693	390.867	103.567	3738.33	1328.53	1596.67	8150.33	876.233	1541.23	871.433	487.867	192.8	215.143	3581.33	2606.67	9381.67	2284.77	583.167
225.03	5033.67	1578.6	1249.5	1939.93	908.033	7798.67	2788.47	1589.37	3649.33	533.767	3646	5948	4277.33	473.167	2656.07	2713.97	165.587	141.807	115.84	172.44	165.797	589.867	259.347	250.827	3148.6	214.283	152.16	168.48	109.58	127.96	2657.33	275.957	368.733	104.21	3645.67	1285.37	1535.1	8059	831.2	1475.4	849.2	471.733	188.71	207.063	3511.33	2557.8	9307.33	2216.73	554.033
227.02	4906.33	1527	1184.47	1854.87	865.267	7606.67	2687.67	1534.17	3537.33	518.233	3540.67	5815.33	4172.67	456.6	2568.33	2636.9	165.417	141.297	115.303	173.367	164.21	542.233	254.48	235.467	3053.07	210.947	153.08	168.11	108.537	125.91	2570.4	276.733	347.733	104.5	3553.33	1237.5	1477.47	7958	785.567	1413.07	830.967	460.233	181.083	199.76	3436.67	2514.67	9212.33	2147.03	526.2
229.03	4757.33	1470.87	1122.43	1765.7	824.833	7387.67	2574.13	1470.53	3404.67	503.3	3418	5652	4054.33	438.133	2495.8	2563.4	166.13	141.56	115.753	175.41	164.527	498.5	253.08	221.747	2963.53	210.24	154.71	168.443	109.457	126.97	2487.6	280.123	329.847	105.377	3478.67	1196.37	1424.8	7894	748.067	1353.8	817.167	448.433	180.25	195.59	3367.67	2463.03	9122.67	2085.8	502.1
231.03	4616	1419.63	1063.47	1682.17	791.067	7199.33	2472.83	1412.57	3286.5	492.233	3313.17	5498.33	3944.67	436.467	2416.63	2484.4	166.577	142.56	117.407	177.73	164.027	457.833	250.7	209.403	2872.2	209.15	154.9	167.577	110.01	126.53	2393.5	282.347	313.917	105.137	3401.67	1148.87	1370.27	7805.33	708.9	1297.83	803.033	435.467	175.217	190.813	3305.9	2422.43	9045	2027.07	478.433
233.03	4488.67	1376.43	1013.57	1607.4	756.733	7018	2374.93	1364.6	3185.77	483.267	3212.3	5364.33	3846.33	425.867	2337.03	2411.77	167.393	142.907	118.15	179.397	164.193	421.9	247.813	197.363	2782.17	208.15	155.693	167.35	110.577	126.057	2311.1	285.613	299.18	107.2	3319	1109.57	1324.97	7739.67	679.067	1248.67	790.9	425.733	173.197	189.19	3250.93	2380.77	8971	1970.97	461.467
235.02	4367.33	1333.47	962.367	1539.93	730.033	6826.67	2276.07	1315.47	3085.73	473.6	3113.07	5237	3740.67	417.1	2263.1	2339.43	168.807	144.097	117.797	180.583	163.637	386.633	243.773	187.543	2689.33	206.293	157.88	167.047	110.703	126.327	2225.63	287.437	284.063	107.8	3234.4	1066.97	1273.77	7653.33	645.567	1192.4	776.367	414.733	172.11	187.28	3169.83	2334.5	8863.67	1908.97	442.933
237.02	4244.33	1296.07	917.167	1475.07	704.567	6658.67	2192.17	1270.5	2988.3	465.733	3022.5	5109.67	3648	408.367	2195.87	2269.27	170.78	145.327	119.733	183.47	164.267	359.867	243.41	179.59	2605.6	205.527	160.827	169.87	111.653	127.253	2146.03	292.077	273.583	109.62	3154.43	1030.03	1224.07	7555	617.467	1143.13	762.167	403.967	169.96	185.543	3108.27	2283.6	8786.33	1855.9	424.467
239.03	4130	1260.93	881.133	1412.13	683.7	6481.67	2114.53	1232	2889.93	461.567	2930.4	4980.67	3557.67	399.6	2123.63	2202.73	171.653	144.96	120.35	185.023	163.45	334.533	238.42	171.21	2516.57	203.027	161.483	168.713	112.28	128.187	2061.6	293.98	264.24	110.623	3086.33	989.933	1179.67	7472.33	589.367	1088.93	753.833	396.167	169.037	183.077	3047.5	2247.3	8699.67	1803.13	409.033
241.03	4115.33	1256.53	866.433	1390.63	685	6486	2086.13	1221.2	2874.53	469.8	2914.57	4994	3549.67	404.333	2057.27	2139.1	173.73	146.387	121.723	187.86	163.797	311.15	236.84	165.817	2430.53	203.01	165.333	170.643	112.993	128.247	1983.83	298.653	254.213	112.343	3012.1	958.067	1142.7	7423.33	569.7	1042.93	746.467	389.933	168.637	182.507	2998.53	2198.63	8624.67	1749.03	392.567
243.03	3996.67	1223.33	833.3	1335.57	667.1	6323	2010.63	1181.17	2782.6	465.167	2825.63	4874	3458.67	394.067	1985.07	2072.23	174.5	146.94	121.423	189.637	163.663	290.243	235.757	159.8	2347.57	200.49	164.47	170.813	113.107	129.32	1907.23	299.63	245.987	111.977	2948.3	927.167	1105.8	7371.33	550.4	1002.73	739.767	383.633	167.643	182.64	2936.77	2166.57	8563.33	1706.9	380.2
245.03	3876	1192.77	802.833	1285.23	653.5	6154	1937	1141.4	2698.3	461.2	2743.03	4752	3372.67	391.133	1918	2005.4	175.453	148.37	122.29	190.433	163.713	270.597	232.17	154.787	2264.9	200.44	166.86	172.413	113.52	128.75	1832.53	302.6	236.787	112.887	2881.9	897.967	1070.27	7306	532.7	959.8	731.6	377.467	169.113	182.063	2883.5	2122.8	8502	1662.97	370.067
247.02	3759	1165.3	774	1229.27	639.267	5993	1861.73	1103.13	2608.93	456.767	2656.4	4631.67	3282.97	385.9	1848.83	1936.33	175.143	147.907	122.52	190.79	163.667	253.923	229.45	148.907	2182.83	198.577	167.863	171.603	113.07	129.253	1757.43	304.31	229.517	112.143	2812.23	864.4	1032.63	7215.33	514.467	921.267	722.4	373.5	169.023	182.507	2818.37	2078.03	8411.33	1609.93	359.367
249.03	3654.67	1138.3	746.933	1185.6	628.833	5836.67	1798	1070.8	2522.83	453.533	2570.97	4506	3203.7	382.767	1787.87	1870.87	177.093	149.12	123.47	193.13	163.583	239.12	228.543	145.137	2103.2	197.267	169.627	174.09	114.78	131.13	1684.53	307.247	222.357	113.79	2751.87	838.267	1002.2	7160	499.933	886.333	713.733	368.667	170.927	184.81	2771.4	2039.03	8346.33	1563.67	351.167
251.03	3543.67	1110.87	723.833	1138.83	620.067	5685.33	1730.97	1035.67	2441.3	454.833	2485.43	4397	3122.87	377.833	1729	1813.4	179.53	150.54	124.083	194.557	163.437	227.693	226.937	143.313	2030.23	196.897	172.13	174.673	115.137	132.293	1616.8	309.637	219.23	115.417	2682.23	812.233	970.6	7078.67	484.433	847.867	710.133	363.533	170.317	184.65	2714.67	1998.1	8285.67	1517.17	342.667
253.03	3433.33	1085.83	701.167	1094.33	611.933	5528	1667.1	1003.97	2359.93	452.533	2406.63	4288.67	3033.73	374.067	1667.77	1753.53	178.947	149.537	125.153	197.14	163.953	215.957	225.343	140.137	1959.23	196.79	173.113	175.81	114.64	134.067	1552.87	310.963	212.583	116.257	2613.73	777.2	939.767	7003.33	473.1	810.833	699.167	357.467	171.963	184.653	2655.83	1951.57	8201	1472.97	332.853
255.03	3331.67	1064.4	678.867	1056	604.633	5380	1610.73	972.667	2277.7	450.933	2334.2	4178	2960.83	373.467	1607.47	1695.5	180.633	150.75	125.503	199.623	164.363	209.17	223.63	136.103	1882.87	195.53	175.097	177.2	115.933	134.58	1486.1	313.183	209.76	117.613	2551.67	749.1	908.767	6937.33	466.067	777.933	693.633	352.633	173.33	184.703	2610.03	1910.97	8134.33	1436.77	327.923
257.03	3229.13	1039.17	660.133	1015.7	596.4	5224.67	1548.9	943.133	2198.27	451.167	2257.17	4074.33	2879.17	366.433	1560.6	1648	183.61	151.81	127.21	203.693	167.287	201.22	224.193	134.913	1823.93	195.95	177.667	179.677	117.66	135.61	1435.4	316.453	207.027	120.587	2479.7	720.033	882	6851.33	451.833	746.4	686.333	350.833	177.667	186.06	2538.5	1868.73	8020.33	1396.43	319.103
259.03	3134.17	1016.87	644.7	985	595.433	5081.33	1493.47	916	2127.2	452.067	2185.63	3970	2804.07	365.467	1508.03	1595.3	184.217	154.03	128.393	206.433	166.703	194.517	224.047	134.123	1763.93	196.313	178.79	180.387	118.827	136.657	1374.4	319.143	205.223	121.207	2413.57	693.033	852.9	6746	443.033	709.667	679.167	345.733	179.137	186.16	2481	1816.87	7925.33	1356.37	313.247
261.03	3053.3	1003.17	629.733	956.833	593.133	4965.33	1446.87	897.333	2062.4	453.467	2117.63	3878.33	2733.87	365	1455.87	1544.03	184.97	153.403	128.27	206.17	167.92	186.773	219.923	130.907	1701.8	195.77	179.89	180.463	118.05	137.617	1318.47	318.86	200.18	122.053	2359.47	670.8	829.8	6696.33	438.767	684.267	680.267	345.233	183.033	189.22	2430.1	1792.7	7871.33	1323.43	309.61
263.03	2952.83	981.333	612.833	922.767	589.833	4819	1399.1	871.1	1990.13	452.367	2051.87	3781.67	2660.93	363.333	1405	1495.47	186.21	155.553	129.973	208.667	168.92	181.427	223.01	130.553	1637.77	195.7	183.367	180.857	120.227	139.54	1264.83	320.493	199.613	122.633	2297.27	651.267	808.133	6622.33	431.367	657.8	677.867	344.4	184.887	190.18	2388.6	1751.43	7804	1295.83	308.78
265.03	2874.43	961.6	602.633	897.767	590.1	4696	1353.33	847.833	1929.23	455.867	1988.83	3688	2591.8	362.133	1356.4	1444.47	186.083	155.68	130.18	209.733	169.233	176.517	219.43	129.867	1574.8	195.623	182.26	180.163	120.567	140.13	1208.23	322.51	196.077	124.01	2231.7	626.433	783.633	6511.67	423.567	631.633	674.733	342	188.04	192.67	2330.37	1709.3	7698.67	1264.33	306.393
267.03	2728.9	923.8	575.567	853.033	572.967	4461.33	1283.7	807.2	1826.33	447.367	1883.6	3518.67	2464.4	354.467	1306.27	1396.77	188.37	157.767	131.503	211.663	169.957	172.743	220.533	129.563	1518.83	196.133	184.57	183.277	122.033	141.113	1156.9	324.147	195.003	126.123	2176.73	607.4	765.033	6440.33	420.767	606.8	670.5	341.8	189.803	194.727	2281.4	1677.7	7633.33	1236.83	306.297
269.03	2689.8	924.8	577	848.667	583.3	4410	1269.97	802.633	1791.97	456.4	1863.17	3490.67	2445	359.8	1261.07	1352.03	188.957	157.897	132.14	213.117	170.15	168.833	219.46	129.58	1463.87	194.637	187.087	182.913	122.497	142.233	1107.2	325.613	192.727	126.23	2116.87	585.667	742.8	6358.33	414.233	583.9	670.333	338.733	189.723	194.37	2235.17	1644.23	7554.33	1210.37	300.69
271.03	2602.83	910.633	566.4	824.833	582.6	4282.33	1232.8	784.067	1730.6	460.067	1801.37	3395	2374.83	361.033	1216.67	1309.77	190.307	159.293	132.793	214.107	173.067	165.85	218.73	129.807	1415.37	194.59	186.847	184.023	123.017	145.16	1057.03	326.067	190.88	127.097	2055.73	569.567	724.467	6284.67	409.8	562.167	668.833	338.3	192.01	198.117	2187.63	1603.17	7474.33	1181.53	299.79
273.03	2522.93	896.433	558.167	804.733	580.7	4157	1193.5	763.833	1675.03	462	1743.6	3310.47	2310.47	361.933	1173.13	1266.1	191.417	160.233	133.417	214.923	171.817	165.347	218.273	129.663	1364.97	194.907	189.48	186.137	124.4	145.617	1013.9	326.997	189.957	129.753	2008.6	548.5	708.3	6211	408.7	543.567	667.667	337	193.587	200.057	2134.9	1575.6	7409	1156.73	298.81
275.03	2345.3	849.367	527.467	754.367	562	3890.67	1116.17	720.467	1562.73	444.667	1624.13	3114.3	2158.43	345.433	1128.3	1225.83	190.8	160.367	133.537	215.847	172.573	160.367	218.5	127.42	1319.83	193.073	190.33	187.34	124.337	146.41	968.767	327.453	187.337	128.773	1960.27	535.3	690.833	6154	405.967	524.933	658.8	334.2	194.803	199.977	2091.13	1538.23	7342.67	1134.8	299.097
277.03	2208.33	814.967	508.2	719.467	549.367	3672.33	1053.87	685.6	1470.8	437.9	1534.83	2960.5	2049.4	338.1	1091.67	1191.03	192.85	161.533	134.437	219.36	174.29	157.963	217.5	128.52	1280.27	194.053	191.31	189.263	125.313	148.56	933.067	328.96	188.18	131.93	1898.17	516.433	677.567	6075.33	402.833	506.833	657.1	333.167	198.003	203.67	2048.13	1507.1	7274.67	1111.77	297.61
279.03	2258.6	851.333	529.9	744.033	580.233	3768.67	1084.93	709	1506.73	464.667	1569.73	3042.67	2107.2	356.033	1055.77	1155.13	195.633	162.533	135.993	222.87	175.027	156.973	216.49	128.03	1235.2	194.247	193.17	189.857	127.853	149.857	895.133	331.283	187.253	133.23	1848.57	502.2	661.867	5995.67	401.533	491.833	657.933	328.947	199.097	205.407	1994.83	1470.27	7185.33	1089.23	299.96
281.03	2109.6	810.967	505.2	705.267	557.867	3513.33	1015.43	669.667	1408.13	450.933	1472	2860.17	1971.93	343.833	1023.77	1122.43	197.017	163.443	136.58	224.273	176.453	155.683	218.17	128.18	1197.17	193.88	193.767	190.87	128.677	152.16	860.7	334	188.4	132.99	1792.6	490.933	650.267	5911.67	400.067	476.2	656.833	329.347	201.423	208.087	1944.87	1436.47	7096.67	1071.07	302.163
283.02	2139.87	842.033	527.733	725.9	592	3591	1044.97	692.333	1430.33	476.233	1497.8	2924.87	2007.83	363.8	988.367	1091.53	198.26	165.627	138.383	226.59	177.74	154.347	218.637	127.567	1159.4	195.563	197.117	193.62	130.57	152.597	826.1	335.3	188.833	134.99	1747.37	475.933	636.833	5837.33	397.3	459.167	653.167	326.983	202.913	209.663	1895.3	1402.33	7008.33	1053	301.36
285.03	2069.57	826.367	522.967	711.333	590.267	3470.67	1014.5	677.4	1381.3	475.9	1450.47	2841.23	1942.83	361.333	953.8	1057.53	199.463	166.637	138.577	227.93	178.513	153.033	217.817	127.81	1124.6	195.687	196.977	194.707	130.81	154.11	793.5	336.333	188.337	136.17	1699.93	465.6	625.533	5761.67	397.633	447.633	650.7	325.303	203.677	211.927	1853.63	1369.87	6946.67	1034.83	299.68
287.03	1878.2	765.3	485.367	654.933	553.033	3149.43	929.433	623.1	1258.3	447.3	1319.2	2592.5	1768	339.667	923.2	1029.4	199.73	167.023	138.947	227.833	179.767	151.667	215.723	127.033	1091.73	194.873	196.833	195.65	131.763	154.96	760.933	338.6	188.08	137.813	1650.47	455.733	615.267	5693.67	396.9	433.533	651.933	324.657	205.457	213.683	1812.83	1339.97	6874	1015.63	300.58
289.03	1814.87	759.567	483.467	645.7	555.4	3059.4	906.067	614.967	1222.57	450.667	1281.6	2522.3	1720.53	341.333	892.367	998.733	202.183	168.11	140.457	230.72	180.99	152.31	217.387	127.127	1058.07	197.277	198.29	196.88	133.423	156.85	735.033	338.967	189.83	138.097	1611.1	445.333	605.433	5615	397.933	422.567	649.967	324.823	208.303	216.537	1769.9	1310.73	6803.33	1002.27	301.467
291.03	1759.03	751.2	482.567	640.167	557.667	2967.63	888.033	603.133	1189.2	453.2	1246.67	2460.87	1673.4	341.167	859.267	966.733	202.253	168.673	140.497	229.607	181.937	150.89	214.973	126.39	1025	194.473	199.08	198.837	132.657	157.557	706.1	339.6	189.203	139.133	1560.93	431.967	596	5540	397.7	411.667	648.3	322.163	208.72	219.12	1729.6	1278.73	6739	981.1	303.103
293.03	1711.87	745.467	481.667	634.233	564.5	2882.3	873.333	596.533	1157	456.033	1211.83	2402.8	1629.87	344.633	833.2	941.167	204.203	170.11	141.963	231.833	182.467	151.08	216.013	127.667	997.833	197.347	199.623	199.203	134.887	160.01	680.9	340.9	190.077	140.453	1517.67	424.8	589.6	5465	396.7	404.067	641.8	320.917	209.34	219.293	1691.37	1253.07	6656.33	964.5	304.38
295.03	1661.37	738.833	481.633	623.133	563.967	2801.67	853.967	587.767	1123.97	457.7	1178.77	2338.1	1586.97	344.833	807.2	911.367	204.65	170.937	140.82	233.51	182.71	149.51	214.933	126.48	970.733	197.173	202.117	200.8	135.4	161.78	655	339.5	190.51	140.95	1482.13	414.933	581.133	5389.67	398.5	396.967	644.367	320.313	210.863	222.947	1657	1223.67	6586.33	949.667	304.667
297.03	1609.17	731.2	478.3	616.6	565.967	2722.43	837.667	580.1	1093.6	461	1147.07	2274.8	1539.9	344.133	781.833	884.8	204.963	171.657	142.13	234.703	183.71	149.48	215.7	127.097	946.7	197.847	203.05	200.473	136.367	162.323	633.767	340.2	190.753	141.897	1443.4	409.967	576.833	5332	399	388.1	647.1	321.893	214.66	226.777	1622.63	1197.73	6525.33	937.933	308.407
299.03	1657.1	772.433	509.833	654.9	607.167	2807.47	875.533	614.8	1135.07	496.833	1187.07	2363.7	1596.97	368.867	758.467	862.967	207.42	172.997	143.287	235.97	185.837	150.757	215.913	127.647	922.433	196.717	204.207	202.92	138.01	162.393	612.133	341.333	192.157	141.837	1409.07	402.767	570.633	5279	401.867	381.267	646.5	323.713	218.1	228.537	1580.8	1175.97	6465	925.867	307.193
301.03	1608.27	766.3	508.7	648	606.4	2724.33	858.967	608.7	1105.9	500	1155.1	2299.17	1551.03	371.133	734.533	838.467	206.673	173.913	144.273	236.973	186.057	150.663	214.713	127.223	897.467	197.663	207.693	203.473	138.71	163.477	593.867	341.233	193.49	142.36	1417.5	411.8	582.033	5381	415.2	386	666.8	330.7	226.49	237.83	1591.6	1183.77	6598.67	943.667	320.013
303.03	1559.53	761.7	509.467	642.133	613.567	2649.43	846.867	600.9	1075.27	502.6	1125.5	2236.4	1511.07	372.633	713.767	817.267	208.953	174.417	145.257	239.393	186.443	150.437	216.833	127.73	875.967	198.883	206.453	205.51	138.853	165.663	573.967	343.367	194.06	144.327	1384.63	406.333	577.367	5331.33	415.7	378	662.867	330.37	227.76	239.62	1552.93	1156.4	6523.33	931.933	322.667
305.03	1510.7	754.667	510.8	638.6	614.467	2570.67	831.833	595.2	1046.37	505.2	1097.6	2176.1	1471.37	370.4	694.7	794.467	210.69	174.587	144.67	240.063	187.97	151.373	215.067	127.307	855.733	198.667	208.727	206.297	139.94	167.123	558.4	343.4	195.23	144.673	1347.77	397.6	569.967	5264	416.4	372.867	664.333	329.713	230.933	240.897	1525.57	1131.97	6455.33	918.6	324.99
307.03	1468.67	748.333	511.033	630.633	616.167	2489.9	818.367	589.433	1019.23	508.5	1068.53	2122	1431.83	371.067	675.467	774.8	211.377	177.35	145.91	241.403	188.013	151.84	215.1	129.023	838.933	199.63	211.397	209.42	141.307	168.567	542.633	343.933	197.057	146.84	1315.6	394.8	568.967	5203	417.767	370.2	663.367	328.657	233.303	245.007	1488.43	1106.13	6396.33	905.467	327.54
309.03	1430.4	744.833	513.967	632.333	620	2418.97	807.7	587.5	997.567	513.9	1046	2067.73	1400.07	375.667	656.6	752.8	211.433	175.227	145.16	245.127	187.497	150.163	213.887	128.15	823.167	199.38	209.26	209.73	141.337	168.24	529.033	344.3	196.05	145.377	1278.97	387.767	564	5143.33	420.067	364.5	662.1	327.807	234.127	244.54	1460.07	1080.53	6331.67	897.8	326.377
311.03	1366.7	728.433	503.233	616.033	612.733	2307.47	782.033	572.433	958.633	505.2	1003.6	1978.57	1341.73	369.933	643.533	738.033	214.43	177.207	146.757	247.9	190.177	151.84	214.9	129.297	807.033	201.477	214.413	211.673	144.237	171.633	516.833	345.867	198.927	148.59	1251.4	387.2	562.133	5063.33	422.167	362.267	662.233	326.443	236.837	248.977	1421.5	1057.63	6265	887.433	327.61
313.03	1311.97	716.467	498.567	604.033	609.7	2205.1	761	560.967	926.833	500.867	967.767	1899.17	1290.5	365.733	627.9	720.867	215.407	178.033	146.633	249.15	189.587	152.017	217.293	130.153	794.467	202.51	214.73	213.617	144.273	173.527	505.533	345.633	199.983	148.167	1220.53	383.567	557.467	4999.67	422.4	356.6	658.267	326.263	237.78	250.233	1388.77	1033.13	6186.33	875.133	326.953
315.03	1317.87	733.967	514.1	620.367	628.5	2210.57	775.733	574.367	936.367	520.2	970.6	1910.17	1295.77	377.3	611.7	707.1	216.88	179.323	147.6	249.527	190.41	151.957	215.12	130.137	782.433	202.403	217.517	214.137	145.437	173.75	496.5	346.033	201.243	150.477	1189.73	378.833	555.367	4938	425.6	352.4	656.333	327.597	240.667	252.743	1359.6	1008.93	6128.67	871.533	330.237
317.03	1286.5	733.233	516.5	619.1	634.033	2150.4	769.733	572.767	920.467	526.433	953	1861.47	1267.97	379.467	597.567	692.9	217.79	179.683	147.517	251.53	190.107	153.223	215.803	130.537	771.833	202.507	219.453	216.083	145.953	174.9	484.233	347	201.23	149.843	1162	375.3	555.433	4864.33	427.6	350.467	656.667	327.303	243.077	256.517	1333.3	985.467	6066.33	861.633	332.41
319.03	1257.13	729.433	515.3	619.333	634.133	2089.97	763.867	569	902.5	528.933	935.033	1816.37	1236.6	379.667	584.7	678.967	219.54	180.773	148.237	252.163	190.607	153.413	215.087	130.82	758.733	204.64	222.773	216.353	146.717	175.957	477.5	346.467	202.667	151.363	1135.57	371	552.3	4804.67	428.533	348.8	654.033	328.71	246.36	259.21	1301.4	964.6	6012	855.7	331.923
321.03	1226.67	724.333	517.333	615	637.1	2030.63	754.333	566	886.933	532.8	911.567	1773.33	1206.93	379.4	572.267	666.233	219.893	181.56	147.83	252.093	191.57	154.187	216.31	131.643	747.633	205.74	225.46	219.743	146.543	177.19	467.8	347.167	203.493	151.58	1108.23	365.633	549.667	4741	429.767	345.267	652.4	326.43	247.313	260.813	1271.6	944.9	5944.67	846.6	334.1
323.03	1195.8	724.567	520.3	614.633	643.267	1979.7	746.5	562.433	870.7	534.333	894.333	1734.77	1180.77	381.333	563.467	656.4	222.157	183.643	150.457	254.213	193.013	155.48	217.597	133.787	742.567	208.547	228.58	221.517	149.073	179.99	462.533	347.533	204.453	153.783	1081.73	362.2	548.4	4671	430.6	341.333	649.3	328.12	247.84	262.4	1243.07	919.933	5885.67	839.267	333.083
325.02	1167.8	722.8	521.9	614.4	645.333	1929.53	740.767	559.3	857.967	539.1	876.333	1690.47	1156.8	383.567	549.6	643.467	221.717	182.493	149.273	254.317	192.783	154.72	216.313	132.303	732.833	207.523	229.53	219.497	148.08	179.017	454.167	345.2	205.833	152.51	1058.8	359.433	546.567	4617.67	432.967	341.633	652.433	327.16	251.903	264.223	1217.47	902.333	5819	834.5	335.933
327.03	1143.9	718.567	524.3	611.333	648.933	1879.73	737.1	557.133	845.233	545.067	862	1650.87	1131.47	385.567	539.233	631.733	222.887	183.443	150.333	256.537	193.037	156.25	216.527	133.063	725.233	207.857	233.757	222.663	148.7	181.137	444.3	346.167	207.007	152.943	1031.8	358.433	546.133	4543.67	434.733	342.367	652.9	326.217	255.613	266.74	1189.9	880.7	5756.33	826.2	338.2
329.03	1124.57	718.5	526.733	613.967	653.933	1829.87	731.6	555.5	833.933	550.5	845.733	1613.57	1107.43	388.067	530.033	621.533	224.913	182.893	150.717	258.857	192.89	156.9	217.22	134.263	718.967	210	236.043	222.773	149.037	180.787	440.6	346.133	208.16	152.177	1011.83	356.433	545.833	4487	437.4	340.267	650.033	324.933	257.427	265.4	1162.87	860.3	5698.33	822.267	338.133
331.03	1106	718.6	530.267	617.267	659.6	1788.47	728.2	556.1	826.3	558.067	835.867	1580.37	1088.87	391.7	519.1	611	224.83	183.86	149.387	260.437	194.757	158.067	217.607	134.437	710.7	209.427	236.607	224.53	150.333	182.373	433.9	347.7	209.08	153.263	986.033	355.267	545.633	4427.67	437.333	337.9	647.9	323.623	260.173	269.087	1138.33	842.367	5634	816.967	338.867
333.02	1081.03	717.533	530.733	613.1	661.767	1743.67	721.767	554.033	814.167	560.6	821.067	1541.57	1061.4	389.767	512.033	601.2	225.153	184.647	150.25	262.277	194.763	158.65	218.343	134.7	703.033	210.423	239.067	226.167	149.613	183.767	431.3	345.767	209.413	153.643	970.5	354.767	543.767	4367	439.733	339.267	645.9	321.653	259.327	269.963	1112.27	824.467	5576	808.767	338.767
335.03	1062.03	716.967	533.4	614.833	664.567	1695	719.167	552.367	805.767	562.633	809.167	1512.17	1040.33	392.433	504.5	591.467	226.783	185.093	151.837	263.767	194.943	159.5	220.237	135.347	698.933	211.437	240.093	225.54	150.947	184.393	425.433	346.433	211.38	153.023	950.433	354.6	542.133	4308.67	440.733	341.033	645.7	319.957	261.653	272.307	1087.67	807.267	5517.33	805.833	343.033
337.03	1040.8	714.8	534.6	617.5	666.367	1656.83	715.8	550	796.6	564.6	795.733	1480.1	1019.7	393.467	496	582.6	226.213	185.713	150.553	265.407	194.25	159.02	218.497	134.98	694.167	211.693	242.967	227.06	150.28	183.21	422.633	346.133	211.937	152.967	931.467	352.767	542.733	4247	443.2	340.267	644.333	319.247	264.817	273.91	1070.67	788.933	5451	800.533	341.133
339.03	1017.9	711.933	532.267	611.233	664.8	1610.87	708.3	545.867	784.467	564.933	781.233	1442.5	990.5	392.7	489.033	576.233	227.697	184.967	150.917	265.973	194.35	160.19	220.433	135.133	689.567	212.91	243.04	230.07	151.75	183.693	419.4	345.633	212.57	154.76	912.733	351.7	542.167	4185	443.8	339.733	643.067	318.03	267.11	276.213	1045.87	769.5	5383.67	796.267	345.433
341.03	1001.83	710.367	533.833	614.167	669.267	1572.53	706.333	544.467	775.8	566.767	772.667	1412.9	974.467	395.333	484.7	569.867	230.203	186.573	150.733	267.587	195.227	161.59	220.293	136.213	687.833	213.943	245.45	230.913	152.833	185.19	414.833	344.567	214.107	155.273	895.7	351.567	540.933	4128	443.1	342.767	641.267	316.43	267.607	278.313	1024.13	753.433	5330	791.267	344.8
343.03	989.967	708.833	535.633	613.833	674.8	1537.03	702.767	544.667	771.7	570.3	762.8	1381.2	955.433	396.367	477.967	562.733	231.223	187.263	151.67	267.75	197.063	162.737	220.357	137.383	683.1	215.677	245.907	230.12	153.25	187.693	412.533	345.867	215.617	155.99	881.1	353.9	542.533	4072	446.633	343.067	641.4	315.583	268.72	278.147	1002.2	739.9	5277.33	788.467	345.233
345.03	971.967	707.367	536.733	614.367	676.1	1505.13	698.3	542.6	761.633	571.633	751.167	1352.23	938.6	397.8	472.133	555.933	231.213	186.94	151.1	268.193	195.857	163.267	221.823	138.187	680.867	214.947	246.24	231.053	153.453	187.667	409.1	344.033	216.543	155.363	867.267	356.5	545.167	4029	450.067	346.2	645.8	316.353	271.943	281.107	991.833	726.7	5228.33	788.9	350.833
347.03	953.767	708.533	538.233	617.767	680.433	1474.83	694.833	542.1	754	577.467	746.267	1325.53	924.367	398.333	467.733	553.367	232.727	189.553	153.407	270.943	198.11	165.043	222.93	140.997	681.233	218.037	248.677	233.793	154.847	190.477	410	344.9	218.527	158.493	854.533	357.267	546.5	3974.67	453.433	347.967	644.467	316.633	273.383	284.107	970.267	709.967	5176.33	784.6	353.267
349.03	942.867	708.5	539.567	617.1	684.533	1440.57	692.233	542.467	749.767	581.067	737	1298.3	903.8	400.967	461.7	547.5	234.62	187.777	152.2	272.083	196.693	167.083	221.143	141.163	680	217.05	250.153	235.077	154.81	189.327	409.9	343.833	218.073	156.887	836.867	354.633	545.967	3923.67	452.867	345.067	647.233	317.62	275.637	286.113	948.733	696.367	5108	783.867	353.7
351.02	929.067	705.6	541.967	615.167	684.8	1413.8	692.2	539.833	745	586.833	729.9	1271.23	889.4	402.5	458.033	544.8	236.273	188.927	153.65	275.33	198.627	168.103	223.303	142.713	678.567	218.107	250.813	236.163	155.897	190.013	407.767	345.033	220.26	158.647	824.133	356.233	547.667	3875.33	454.467	347.233	648.5	317.07	277.763	287.937	930.567	679.367	5056.67	780.133	353.3
353.03	916.133	707.9	543.733	620.333	688.233	1386.3	690.767	540.633	739.333	594.833	722.567	1247.17	873.867	406.4	454.867	539.633	236.613	189.15	152.32	277.73	198.637	168.057	223.817	141.867	676.8	218.167	250.08	235.75	155.287	192.097	406.167	342.533	221.063	158.35	810.133	358.067	549.267	3830.33	457.133	347.9	648.133	316.777	280.247	291.213	916.867	667.967	5004.67	775.533	356.067
355.03	902.433	705.6	543.6	619.567	691.8	1359.03	690.8	539.133	737.567	595.967	717.6	1225.73	862.267	407.033	452.533	537.533	236.8	189.247	153.577	279.913	197.74	169.603	225.14	144.067	676.233	219.23	252.107	238.427	156.91	193.523	406.567	342.8	223.113	160.297	798.367	358.967	549.967	3784	457	346.667	647.267	316.637	282.767	293.617	899.5	654.6	4940.67	774.433	358.133
357.03	893.7	705.133	546.8	619.567	692.8	1332.53	688.4	540.367	732.433	594.467	711.533	1201.3	849.333	406.433	448.9	535.2	238.12	189.747	153.257	282.25	198.857	171.01	223.787	144.707	676.267	218.79	251.933	237.727	157.007	193.333	406.1	341.6	222.483	159.86	786.133	360.133	550.133	3742	460.733	347.3	647.9	316.127	284.27	295.84	886.967	646.4	4892	773.4	357.167
359.03	882.067	703.067	544.633	619.167	696.167	1305.33	685.4	536.133	725.067	595.533	704.533	1177.4	834.167	408.967	447.6	531.667	239.637	189.48	153.043	281.54	199.217	172.247	224.183	144.637	674.333	219.533	253.197	240.517	156.097	194.99	404.667	340.1	224.933	159.593	776.067	359.033	552.467	3682.67	461.267	347.2	644.633	316.633	285.787	298.23	867.4	630	4840.33	770.067	360.933
361.03	875.4	703.533	548.567	620.6	696.233	1283.87	685.033	536.2	721.733	595.967	703.067	1158.7	826.533	410.9	444.8	529.667	240.56	190.303	154.317	282.773	199.087	174.843	225.487	145.827	675.033	219.447	253.527	242.53	157.45	196.667	406.5	337.8	226.783	161.557	764.2	363.133	553	3635.33	463.267	346.233	644.833	314.39	287.113	300.26	851.233	620.067	4782.67	766.533	361.3
363.03	862.7	705.333	549.3	618.4	697.933	1260.83	682.533	532.867	718.067	598.9	696.033	1138.27	810.333	410.933	443.267	527.033	240.767	190.183	154.103	284.063	200.273	176.267	225.917	145.82	675	221.323	253.92	241.687	157.4	195.967	405.9	336.233	227.643	161.897	755.067	360.233	555.833	3589	464.567	346.1	644.867	313.393	289.043	303.267	836	609.467	4725.33	764.767	363.5
365.03	853.967	707.7	551.3	623.633	700.833	1243.07	683.4	535.233	718	603.4	694.7	1122.8	803.7	414.867	440.733	525.8	241.477	190.453	154.653	283.973	199.207	176.703	227.107	145.463	675.267	221.04	253.97	243.043	158.007	197.38	404.267	336.6	228.883	161.63	744.6	362.133	557.433	3538.67	469.033	347.733	643.533	314.297	290.707	305.5	824.5	597.533	4674.67	762.133	365.467
367.03	850.433	706.367	550.767	623.7	702.5	1221.77	682.667	533.767	714.067	603.567	687.933	1103.23	796	416.8	439.667	523.8	241.727	189.37	153.033	284.263	199.077	178.7	226.58	145.687	672.567	220.72	250.213	242.21	157.143	198.723	405.3	333.5	229.57	161.433	738.167	366.6	558.4	3504	468.333	346.9	647.933	315.437	292.073	304.56	811.667	588	4620.33	759.9	369.033
369.02	842.8	707.867	549.467	625.867	704.7	1206.1	677.9	534.167	710.9	605.5	685.3	1083.13	783.533	418.467	439.467	521.733	242.947	189.557	154.073	284.893	200.24	179.263	227.93	145.887	674.4	221.307	250.87	243.36	157.077	197.647	403.7	332.483	231.42	161.053	728.767	370.033	560.633	3454	471.833	348.533	646.333	313.713	294.733	309.227	795.833	577.767	4565.67	758.767	370.7
371.02	838.5	711.533	551.867	627.7	706.833	1190.07	680.967	537.433	709.367	609.3	682.9	1070.5	777.367	419.333	436.133	521.933	244.68	189.993	154.46	285.97	200.42	181.253	230.077	148.227	675.633	222.327	250.89	245.18	157.42	200.293	404.7	332.98	233.697	161.937	721.067	369.4	562	3393	471	347.867	645.8	315.8	295.99	311.433	779.767	567.867	4513.67	753.133	371.9
373.03	831.067	713.2	551.633	627.5	705.567	1170.17	678.867	532	704.433	606.767	677.367	1048.6	768.033	418.867	434.3	520.367	245.85	190.763	154.427	287.247	199.267	183.397	230.753	148.087	675.267	223.727	248.753	246.623	158.003	202.323	404.167	331.193	234.787	162.893	714.7	371.167	564.933	3341.67	472.5	348.867	643.8	314.847	296.5	314.23	771.433	559.267	4459.67	751.433	371.267
375.03	827.967	714.167	556.733	631.4	709.433	1158.6	678.533	532.7	704.833	610	678.9	1036.1	760.133	424.633	433.2	518.2	245.393	189.59	154.75	288.017	198.7	185.287	230.223	146.493	675.367	222.913	246.217	244.737	156.727	202.41	405.133	329.783	235	161.647	710.267	374.867	568.133	3300.5	477.867	349.8	644.067	314.757	298.673	316.35	762.7	551.7	4424.33	751.533	374.367
377.03	820.467	715.767	559.567	633.233	712.833	1143.67	677.667	532.1	703.733	611.633	673.667	1021.67	753.433	425.967	432.333	517.767	246.99	189.44	156.183	288.023	200.233	185.99	232.76	147.82	679.667	223.437	245.95	244.82	157.4	203.6	410.367	330.123	237.167	162.49	704.367	372.733	569.833	3263.77	480.933	349.967	649.2	315.86	302.013	320.713	750.333	542.1	4381.33	752.167	376.867
379.03	819.767	720.8	560.633	635.067	713.933	1130.03	675.5	535.4	704.767	614.533	675.2	1010.17	744.7	427.733	434.867	518.367	248.303	189.883	155.73	289.467	199.623	189.043	231.633	148.05	684.367	223.323	245.753	245.857	158.363	203.793	409.867	327.813	238.093	164.243	698.467	375.333	569.867	3214.23	482.133	350.733	645.733	313.437	303.96	321.01	741.967	532.9	4323.33	745.733	377.3
381.02	815.767	722.5	562.367	640.333	717.867	1115.83	678.467	536.933	702.7	619.067	670.2	1001.2	741.933	429.033	433.1	517.667	248.993	191.163	155.827	290.043	200.343	189.95	231.467	148.46	684.1	223.377	242.347	246.623	158.813	204.38	412.2	327.567	239.96	163.213	689.233	379.167	573.433	3174.9	485.733	351.633	640.533	312.343	304.763	322	728.967	525.3	4277	745.867	378.267
383.03	812.5	723.567	566.5	641.167	724.1	1108.6	678.9	537.967	702.033	620.967	672.933	990.133	737	430.833	432.4	516.7	250.387	191.263	155.93	290.417	198.947	190.733	231.947	148.793	685.367	222.16	241.637	247.263	157.17	203.53	412.867	326.677	239.713	163.763	685.033	381.367	576.333	3140.3	485.967	352.433	645.333	312.777	307.45	324.757	721.367	518.933	4225.33	742.567	381.267
385.03	809.067	726.833	567.467	644.067	725.067	1100.5	677.667	537.767	704.133	625.067	671.8	979.833	733.6	432.133	430.367	514.833	250.167	190.247	156.597	289.37	198.463	191.073	232.823	148.237	688.3	221.303	239.59	248.59	157.253	206.68	414.467	325.88	240.907	162.923	680.2	383.333	577.333	3098.87	487.8	353.267	640.1	311.803	307.613	326.853	710.633	510.767	4174	739.633	378.567
387.03	804.8	727.7	571.067	646.233	726.7	1089.57	680.1	538.4	704.167	626.867	671.167	973.3	727.633	432.767	430.1	515.333	251.393	190.257	158.087	289.003	199.573	192.62	233.593	149.147	691.8	221.443	237.75	247.387	157.283	206.903	414.4	324.22	242.02	163.093	676.533	386.233	581.6	3049.83	489.933	354.267	639.533	313.66	310.453	327.093	702.733	505.433	4121	738.233	380.2
389.03	805.467	730.8	573.9	648.8	724.867	1082.3	677.933	539.767	702.9	629.967	668.1	960.167	722.733	436.1	432	515.967	252.81	191.407	157.197	292.013	200.533	193.607	235.083	151.313	695.3	223.32	237.437	249.633	157.06	209.107	417.467	324.867	243.557	162.347	673.133	391.033	584.167	3019.67	491.067	354.2	640	313.013	312.203	328.843	696.8	498.833	4079.67	736.433	384.2
391.03	804.133	732.6	575.6	648.967	728.033	1070.67	676.8	543.333	700.567	631.533	668.3	954.067	713.9	437.633	433.567	518.133	254.057	191.077	157.753	291.497	201.367	196.07	235.527	150.53	696.1	224.11	237.873	252.237	157.437	209.04	420.1	325.097	245.367	163.577	667.167	391.533	585.8	2969.03	491.033	354.233	638.5	312.273	313.13	329.34	683.167	489.5	4026.33	732.933	384.433
393.03	799.767	732.433	574.967	650.433	728.967	1061.93	678.6	543.133	700.833	632.867	665.567	943.933	709.633	437.3	433.967	517.533	254.057	193.317	157.263	292.647	199.72	198.65	237.773	151.88	701.333	223.867	236.427	250.857	158.437	211.327	423.033	324.64	246.753	164.597	665.3	391.933	585.033	2927.73	494.067	353.767	637.8	311.93	316.027	332.027	676.433	486.567	3973	728.133	388.2
395.03	799.633	733.833	577.8	653.5	728.133	1055.73	679.2	541.867	699.733	636.1	668.4	932.8	704.133	437.2	432.2	518.167	254.927	191.92	157.703	292.46	201.427	199.377	236.43	152.45	700.433	222.673	234.74	251.86	158.623	211.53	423.633	321.423	247.25	162.723	661.033	396.733	588.7	2884.97	492.9	355.233	639.833	312.107	317.073	333.097	667.8	479	3923.67	729.867	388.367
397.03	796.9	735.167	578.2	651.8	734.267	1046.47	680.033	541.633	700.367	636.667	668.5	925.1	701.867	441.367	432.767	520.433	256.19	192.797	158.027	294.113	200.74	199.663	237.84	153.303	704.133	223.573	233.65	252.927	158.497	212.337	425.867	321.28	248.667	164.58	654.867	397.933	589.733	2848.9	494	354.467	640.3	311.69	317.643	333.867	660.1	473.067	3880.33	725.033	389.3
399.02	794.767	734.333	579.8	656.033	734.233	1039.67	679.867	543.067	700.1	637	667.1	918.333	697.367	440.933	433.5	519.9	255.987	192.173	157.013	292.86	201.613	202.08	237.257	152.603	707.233	223.51	231.78	252.947	157.04	212.273	427.867	320.59	249.337	163.643	650.367	399.533	588.5	2798.83	493.367	355.1	635.233	310.103	317.763	331.95	650.367	467.5	3821	722.9	390.633
401.03	793.933	736.9	580.5	655.467	737.833	1032.03	681.167	544.867	702.467	638.433	668.267	911.567	693.9	441.7	434.133	522.667	257.75	193.783	157.143	293.147	201.473	204.363	238.157	153.667	711	223.027	231.873	254.953	157.043	213.77	429.733	320.977	250.523	163.097	647.2	401	592.367	2757.77	494.933	354.9	635.733	311.293	319.927	334.567	642.2	463.267	3769.67	718.7	390.033
403.03	791.5	735.833	581.8	658.333	740.133	1027	681.067	545.767	702	641.367	668.833	906.467	690.8	441.433	435.5	523.767	258.037	193.51	157.417	294.307	201.74	204.213	239.477	153.947	713.333	223.713	230.527	256.663	157.703	213.867	433.667	319.223	250.643	164.103	646.333	404.167	594.167	2716.47	497.133	357.9	638.1	311.14	322.547	335.8	636.867	456.767	3729.33	715.5	394.033
405.03	792.433	738.133	582.8	658.1	743.2	1022.3	684.7	547	704.1	642.067	670.267	898.533	688.867	443.833	437.767	523.733	258.853	194.283	157.123	295.287	203.343	204.89	239.403	154.783	720.867	224.877	230.36	257.823	158.1	217.257	437.467	319.173	252.493	164.46	640.6	408.267	595.433	2678.23	496.567	356.133	632.833	309.717	322.46	337.233	631.933	450.133	3675	711.833	394.433
407.03	784.767	730.6	580.333	657.1	740.067	1009.33	680.133	544	698.4	640.067	664.767	885.833	680.833	440.733	438.633	526.767	260.2	195.037	157.55	295.463	202.717	206.237	238.703	154.783	723.4	224.467	231.557	258.267	158.987	215.94	439.133	318.67	252.88	164.37	638.967	410.3	595.133	2628.83	496.167	358.833	630.4	309.347	324.527	337.9	621.933	447.4	3619.67	708.367	393.8
409.03	789.2	734.333	583.633	660.5	742.867	1010.43	685.967	547.9	701.767	645.433	670.4	883.733	682.5	444.233	433.5	520.3	257.347	191.323	155.03	290.95	200.243	204.543	237.793	153.543	718.467	220.297	224.693	255.903	156.713	214.763	434.867	313.873	251.333	161.867	631.7	409.667	596.567	2585.53	497	355.967	627.267	308.593	324.597	338.467	617	443	3563	704.567	393.633
411.03	788.1	736	588.167	663.3	745.5	1009.07	689.533	549.433	703.333	647.133	672.133	881.067	683.833	447.3	443.133	530.2	262.123	196.133	158.603	296.083	203.59	208.743	242.307	158.027	735.067	224.337	229.037	262.587	158.977	219.68	445.633	317.843	256.117	166.413	631.8	415.3	600	2551	499.233	357.2	626.333	308.393	326.293	341.067	612.767	437.133	3516.67	700.7	396.633
413.03	791.167	740.833	592.1	667.9	750.333	1004.37	693.033	553.833	706.6	651.7	676.5	878.4	685.133	448.133	444.867	531.567	262.74	195.38	159.307	297.057	204.827	209.703	242.31	159.037	736.967	222.033	228.267	261.683	160.423	219.077	444.867	316.88	257.22	165.697	629.1	421.4	600.667	2522.47	497.567	359.167	625.167	307.39	326.737	343.567	608.7	435.267	3473.33	698.467	396.167
415.03	791.467	742.067	594.533	669.8	749.833	1002.5	692.867	552.5	706.733	651.133	677.1	873.8	683.267	448.633	445.233	532.033	262.4	194.287	158.057	296.273	203.783	209.93	242.513	159.06	740.433	224.163	225.203	260.62	158.737	218.34	450.4	315.223	258.147	165.553	627.467	422	604.133	2489.53	496.8	360.333	625.733	306.913	328.52	345.167	603.8	434.733	3436	699.067	397.467
417.02	792.967	744.633	595.7	669.9	752.433	998.7	693.933	555.667	708.533	656.267	675.933	866.8	680.3	448.633	446.8	534.9	262.823	195.66	159.063	296.733	204.607	210.587	242.643	159.27	741.833	223.47	223.803	263.147	159.223	221.29	453.233	315.453	259.867	165.68	631.067	429.2	607.733	2464.9	501.233	361	628	307.477	330.663	346.133	600.533	431.333	3394.33	695.2	400.9
419.03	793.3	747	595.2	674.467	751.767	995.567	697.467	557.733	707.8	657.3	676.4	865.433	680.133	450.033	450.233	538.1	265.163	195.573	159.337	298.513	204.71	212.423	243.077	161.793	747.067	223.897	225.637	263.887	160.7	221.36	455.667	314.887	260.927	167.483	624.2	429.567	609.567	2424.03	500.633	361.767	624.967	304.637	331.98	348	596.333	426.833	3353	693.5	401.533
421.03	791.167	746.567	595.467	673.2	752.6	988.633	695.733	557.7	712.767	659.333	676.8	861.2	676.6	450.933	441.5	527.8	259.66	190.983	155.563	291.977	200.89	208.86	239.293	158.8	736.9	219.493	221.013	258.227	156.15	217.187	449.967	308.363	256.107	162.31	627.467	433.667	611.867	2394.23	502.7	363.067	625.067	306.043	334	351.033	596.633	425.367	3319.03	692.433	400.7
423.03	793.967	749.533	596.733	673	755.6	988.767	699.233	561.267	714.833	661.167	680.233	861.8	677.167	452.533	453.567	541.067	266.057	195.767	159.767	298.29	205.543	214.287	245.277	163.947	757.933	224.517	226.34	263.587	159.413	222.047	462.767	314.393	263.37	167.647	627.6	436.6	613.8	2361.6	504.967	362.633	623.1	306.1	334.867	354.433	593.867	424.9	3276.83	689.767	404.8
425.03	796.267	753.9	598.433	676.867	758.433	985.167	700.933	562.333	717.067	664.867	680.933	856.467	676.3	452.6	452.433	540.833	265.113	195.957	158.57	297.843	206.623	213.763	242.587	164.437	755.9	223.007	223.467	263.38	158.84	221.193	465.467	313	261.457	167.087	627.933	440.467	615.233	2319.87	505.5	365.433	622.833	307.033	335.2	354.367	588.8	420.9	3233.53	689.367	405.367
427.02	797.033	754.067	600.467	677.5	758.867	983.9	701.933	561.567	717.9	666.1	680.833	852.267	675.1	451.7	453.233	543.167	266.2	195.03	158.51	297.877	205.033	214.127	243.41	164.38	759.567	223.857	223.627	264.613	158.873	222.16	467.967	311.557	263.103	167.77	624.033	443.7	618.833	2287.8	505.533	367	622.533	305.937	336.667	356.333	586.7	419.233	3194.2	688.433	406.767
429.03	797.467	759.3	602	681.967	763.067	983.267	703.367	564.033	721.533	668.067	685.433	850.567	674.133	451.3	455	543.467	265.577	195.477	157.903	297.03	205.43	214.263	245.397	165.62	760.933	223.473	221.357	263.873	158.263	222.52	471.767	310.483	263.473	167.503	623.033	445.433	621.867	2250.77	508.333	365.267	619.5	307.02	339.8	355.1	581.1	416.6	3154.6	685.933	408.8
431.03	800.567	761.1	601.967	681.933	764.933	982.267	708.267	565.5	722.033	670.167	686.833	849.133	675.067	454.3	457.2	544.8	268.233	195.947	158.297	298.3	206.043	216.887	246.293	168.02	767.567	223.703	221.143	266.773	159.077	224.127	477.7	310.693	265.027	168.31	621.933	449.667	622.3	2212.43	509.9	365.5	622.6	305.74	342.533	356.6	577.3	412.467	3116.87	684.733	409.233
433.03	803.5	763	602.367	683.3	764.8	982.933	709.9	564.633	724.2	673.067	687.4	849.267	674.567	453.633	458.5	547.033	268.343	195.407	158.7	297.403	205.627	216.57	244.84	167.047	769.233	222.88	223.707	265.233	158.22	224.173	479.3	309.99	266.213	168.793	620.033	453.5	623.633	2177.5	509.033	368.567	618.533	304.78	342	356.2	573.333	410.2	3064.33	681	409.9
435.03	801.633	763.4	604.933	684.767	765.633	977.5	709.9	565.1	727.167	671.6	689.933	847.533	673.867	454.133	458.667	546.833	269.333	196.273	157.26	298.747	206.74	218.473	245.123	168.45	773.2	223.333	222.69	265.43	158.967	224.997	482.533	310.293	266.553	170.097	616.9	457.2	624.233	2148.8	508.233	366.833	616.833	303.857	343.167	356.633	571.333	408.767	3030.17	680.867	411.133
437.03	803.467	764.367	606.233	689.367	765.833	979.9	714.867	569.3	727.067	675.167	690.167	843.233	673.5	456	460.1	550.033	271.07	195.18	157.913	298.983	206.763	218.54	245.967	168.893	780.467	223.27	221.833	266.097	158.773	226.113	488.633	311.117	267.767	169.513	619	461.567	625.567	2111.87	510.333	368.867	618.8	305.673	343.433	358.9	569.867	408.467	2981.47	679	410.7
439.03	801.933	765.367	608.433	691.3	767.867	980.8	716.633	568.8	729.367	676.6	691.7	841.133	672.967	455.167	460.333	550.633	271.037	195.727	157.16	299.777	206.917	219.307	246.587	169.333	784.967	221.623	222.26	267.573	158.17	225.73	487.4	309.197	268.847	169.103	616.9	464.733	626.7	2076.87	510.1	367.8	616.3	303.257	343.333	358.233	566.267	403.733	2943.63	675	411.767
441.03	805.267	765.3	608.4	691.667	771.667	976.633	717.6	570.4	730.6	679.033	690.733	839.167	673.567	453.767	462.233	552.9	271.383	195.737	158.08	299.1	205.363	219.87	246.213	169.903	791.7	221.41	222.66	265.247	158.587	225.687	491.133	308.003	269.873	170.827	621.867	468.9	629	2047	511.333	366.9	613.267	303.98	346.367	360.533	567.067	402.633	2909.4	674.367	416.1
443.02	804.733	766.233	607.933	694.5	769.833	977.433	718.6	572.967	731.667	681.7	690.7	835.6	672.7	454.2	462.633	552.2	271.043	196.35	157.14	297.333	204.247	218.917	245.023	169.31	791.367	219.787	220.213	265.5	156.547	227.553	492.1	307.42	269.08	169.69	622.8	473.667	634.5	2026.8	513.6	371.233	615.2	305.453	348.9	363.333	567.7	402.233	2883.3	675.933	417.6
445.02	806	768.933	611.333	693.8	771.633	975.667	719.967	572.867	734.433	683.267	692.633	836.233	673.133	454.467	464.033	555.367	272.583	196.067	158.883	299.177	206.54	219.883	248.403	170.92	798.2	220.91	220.153	267.58	157.883	225.747	496.933	305.33	271.3	171.517	618.333	474.433	634.4	1996.73	513.333	371.033	613.467	303.563	349.3	363.033	561.267	399.767	2849.37	673.3	417.633
447.03	805.767	764.633	611.6	693.067	771.233	972.767	719.433	570.767	732.133	683.133	691	833.8	672.833	453.3	464.8	557.533	271.887	195.807	157.14	299.99	205.567	219.31	246.053	170.797	803.167	219.957	219.633	267.85	156.317	226.093	498.033	304.54	271.557	170.383	623.267	478.533	637.933	1961.43	515.033	371.833	614.233	303.67	351.3	365	561	400.233	2819.43	676.233	420.467
449.03	804.567	763.467	609.767	693.567	770.3	971.433	721.767	571.1	730.267	681.233	690.733	829.3	671.033	450.7	467.633	559.9	273.81	196.03	158.207	299.643	206.47	220.503	246.993	172.687	805.867	220.723	220.657	268.43	157.217	227.85	502	303.893	272.477	170.823	621.867	478.1	637.933	1935.8	517.3	372.233	613.967	303.233	351.867	366.567	558.933	398.867	2781.63	675.133	420.833
451.03	807.767	767.267	612	695.833	773.033	972.9	724.8	574.433	730.5	685.567	695.967	828.3	672.133	451.667	467.867	560.4	274.01	196.26	157.23	299.417	206.803	221.393	246.43	171.893	812	219.243	220.567	269.95	157.723	227.343	502.867	302.987	273.947	170.09	622.5	480.5	637.933	1905.63	516.967	373.533	612.2	304.507	351.267	365.933	556.733	397.9	2749.67	672.233	420.433
453.03	808.033	768.7	612.467	695.967	775.1	972	725.767	574.867	732.3	686.133	697.9	826.067	670.3	452.733	468.833	564.567	275.81	197.55	158.697	300.343	207.817	221.53	247.717	172.57	818.933	220.323	220.527	269.9	157.62	227.497	505.933	301.37	274.787	171.98	619.633	482.933	641.833	1875.9	518.167	372.6	609.433	303.133	353.6	367.8	551.6	394.6	2711.93	671.267	423.733
455.03	806.5	770.567	614.8	695.9	777.633	974.767	726.4	578.233	733.233	687.9	698.1	827.933	671.533	453.267	469.267	564.233	274.953	197.177	157.32	301.233	207.287	222.407	247.177	173.04	820.2	219.583	220.87	268.687	158.443	227.873	508.2	301.353	273.807	171.17	627.633	492.433	647.567	1865.47	523.3	376.3	612.8	303.923	356.667	373.933	558.567	397.1	2707.87	676.567	429.533
457.03	807.367	772.033	618.433	699.5	779.067	974.2	731.533	579.533	737.933	689.7	701.433	828.633	673.233	451.233	472.4	567.267	276.997	197.97	158.677	300.89	207.27	222.73	247.883	174.707	824.2	219.797	220.403	271.53	158.753	229.013	511.6	301.467	276.507	171.157	626.367	492.533	650.633	1832.83	523.4	376.033	615.1	304.443	358.867	372.633	556.133	394.467	2670.13	673.967	429.533
600	811.533	795.767	594.633	731.867	763.2	1016.23	740.2	601.733	807.367	708.233	766.967	836.4	738.433	429.1	525.433	620.067	304.477	189.927	147.68	307.92	210.413	246.117	252.443	198.76	1073.5	221.017	220.44	282.06	174.063	228.157	678.933	271.587	307.343	180.517	628	492.467	650.267	1804.9	524.9	375.2	613.233	303.633	359.133	372.933	554.6	392.5	2639.73	672.633	426.667
602	812.767	796.533	595.967	733.233	764.267	1016.07	742	605.167	810.433	707.967	770.633	840.867	739.833	427.267	525.767	620.2	304.997	190.047	146.81	308.377	210.097	247.047	253.01	199.28	1079.07	222.167	218.983	282.197	175.747	228.88	682.6	271.427	308.75	183.37	682.767	585.233	718.367	984.9	544.1	413.133	575.3	287.48	391.6	430.433	545.867	421.267	1312.93	661.733	474.333
604	855	834.367	627.5	770	804.5	1074.07	780.933	639.367	854.533	746.5	814	886.567	780.233	447.867	527	621.567	305.54	188.527	146.403	308.103	208.483	250.04	253.25	199.1	1083.57	221.673	219.893	283.933	175.3	228.52	683.5	271	309.06	182.797	681.3	588.5	719.833	985.133	546.567	414.767	577.967	288.96	394.9	431.6	546.833	423.3	1312.07	661.933	475.133
606	879.3	862.367	647.167	794.4	829.967	1103.77	804.033	657.433	882.867	769.2	839.2	912.667	806.633	461.733	525.767	621.667	303.507	187.537	146.6	306.277	208.287	248.17	253.563	199.783	1083.93	221.077	218.903	283.247	174.453	227.363	682.733	271.64	310.007	181.767	688.6	590.567	722.233	987.567	549.167	415.267	579.367	292.027	397.4	435.533	551.3	426.5	1309.13	666.4	480.467
608	881.467	860.767	646.967	795.7	827.6	1104.3	803.133	658.367	883.033	768.333	837.267	915.4	806.433	460.333	528.133	622.767	305.96	188.403	146.9	305.943	209.357	250.193	252.767	200.393	1089.97	222.777	217.947	282.69	174.777	226.793	684.833	270.727	310.707	182.37	688.167	594.833	724.7	989.433	552.267	417.067	577.767	290.327	400.267	437.333	555.3	429.7	1305.73	667	480.9
610	878.667	862.033	646.8	792.133	826.633	1103.33	800.6	657.267	884.267	766.1	834.167	915.2	806.233	460	528.6	622.767	304.273	186.623	147.113	307.15	208.793	249.563	253.117	199.827	1088.07	222.42	218.62	283.54	175.247	228.377	686.833	271.737	310.617	182.453	689.167	591.5	722.967	981.867	549.7	416.767	576.167	291.097	399.833	436.433	552.7	431.033	1298.77	667.433	481.367
612	809.8	792.533	593.633	731.767	759.367	1017.57	738.633	605.467	815.167	707.4	772.233	843	744.7	421	529.4	624.1	305.91	185.867	146.917	306.01	209.247	251.24	253.31	200.28	1094.5	222.723	218.287	283.553	173.487	229.313	689.833	271.273	311.47	181.883	679.4	584.833	716.333	967.433	545	410.533	572.767	287.993	396.767	433.233	548.167	422.533	1276.63	660.8	476.933
614	807.1	792.6	593.233	731.3	760.7	1020.87	740.167	605.2	815.1	707.967	772.2	848.067	747.567	420.567	529.667	621.967	304.997	187.07	145.633	306.603	208.58	252.61	252.477	200.24	1096.3	221.853	218.227	284.637	173.613	228.83	687.8	269.897	311.783	181.483	681.4	586.5	716.633	968.067	544.733	410.6	571.9	289.097	397.833	432.2	549.367	424.7	1273.13	659	475.267
616	869.9	854.167	640.2	790.6	820.3	1099.53	795.5	654.767	879.433	764.3	834.3	919.4	808.767	453.567	531.567	624.1	306.173	187.263	147.587	307.88	209.453	255.683	254.217	201.713	1100.17	222.62	219.453	284.46	175.15	229.253	691.5	271.507	313.04	183.87	681.633	589.767	717.133	967.367	545.833	412.5	572.267	289.567	396.833	434.633	549.233	426.167	1265.7	660.7	478.567
618	811.967	796.4	594	733.667	763.167	1022.63	736.6	606.467	818.8	709.7	777.767	855.767	752.167	419.033	533.933	625.433	305.5	186.39	146.943	306.98	209.027	255.047	255.277	200.94	1104.87	223.06	216.783	284.177	174.583	229.52	694	270.217	313.25	183.63	681.967	586.667	714.7	961.733	544.533	412.6	568.967	288.323	397.6	432.9	548.033	423.833	1257.73	655.9	473.5
620	820.667	802.367	603.167	741.3	770.133	1035.53	744.433	612.533	826.667	714.167	788.5	863.1	760.833	424.733	532.333	624.9	304.31	184.867	145.983	306.133	209.69	256.563	253.707	200.267	1109.33	223.463	217.54	284.447	173.88	227.297	695.067	269.78	311.15	183.777	679.733	584.167	714.233	956.533	543.2	410.667	567.3	287.023	396.567	431.333	545.9	425.467	1250.23	656	473.067
622	813.067	799.767	599.1	735.667	761.367	1028.47	739.033	607.667	822.067	712.167	780.933	857.9	753.267	422.633	534.533	626.1	305.933	184.977	145.327	306.72	209.56	256.11	255.673	201.02	1115.9	222.253	217.35	286.257	173.487	228.41	698.333	271.073	313.06	183.033	680.467	583.5	715.533	954.333	543	412.533	566.3	286.847	395.8	433.067	548.533	426.6	1245	656.967	473.867
623.99	814.833	801.833	602.133	736.733	765.167	1033.4	742.4	611.833	826.4	714.6	786.233	866.4	759.7	423.2	535.667	626.433	306.107	185.357	146.267	307.42	209.307	258.213	256.107	202	1119.93	223.09	218.663	286.843	175.513	229.867	703.433	270.087	313.863	183.713	679.267	583.933	713.167	955.2	542.567	410.533	567.4	286.373	397.8	431.367	542.933	426.5	1242.37	657.333	474.367
626	815.567	803.967	603.467	738.233	765.933	1035.47	740.567	611.933	827.2	715.4	789.067	867.7	760.467	427.7	534.633	626.933	306.537	184.037	145.193	307.583	208.12	258.027	255.64	201.42	1127.17	223.02	217.837	286.58	174.807	228.16	698.333	270.743	312.48	184.267	681.4	584.133	718.133	960	542.533	411.867	567.8	286.123	397.133	435.3	548.067	428.1	1242.6	655.9	473.7
628	859.5	846.967	636.5	775.133	804.533	1091.77	782.567	643.9	873.6	753.1	830.8	915.5	804.333	447.9	536.667	628.567	306.71	185.54	145.27	307.65	209.153	260.36	255.563	201.65	1131.43	222.567	218.8	287.31	175.573	228.267	700	272.143	311.557	185.403	685.1	587.833	721.967	959.933	546.733	414.167	570.333	289.16	399.433	439.333	549.9	429.533	1241.07	659.9	478.3
630	805.967	796.2	596.867	728.133	754.433	1024.07	731.733	600.667	818.133	706.9	778.8	856.033	755.633	418.233	535.033	625.067	304.94	182.293	142.947	305.23	207.543	259.423	254.837	199.653	1133.93	221.543	216.39	285.533	173.503	226.187	700.767	270.513	310.847	183.13	685	587.733	720.967	959	548.967	414.433	571.933	289.403	399.167	438.033	550.367	430.5	1236.9	658.567	478.9
632	840.467	834.467	622.633	757.867	786.4	1069.47	767.467	627.867	856.167	736.8	818.133	896.133	791.1	438.833	536.967	625.6	304.723	182.197	143.707	308.497	207.03	258.853	255.89	201.18	1136.8	222.18	217.413	284.347	173.3	227.057	702.9	272.493	312.537	185.55	679.133	581.6	717.3	953.667	547.9	411.6	568.233	286.337	397.733	435.767	547.733	427.7	1224.1	655.367	474.933
634	872.1	865.467	645.6	786.067	814.3	1106	791.367	651.7	887.3	763.333	846.567	925.967	819.6	451.933	536.433	625.233	305.643	183.12	143.313	306.577	207.917	260.693	255.233	201.29	1139.47	222.47	216.23	285.67	174.303	227.577	704.433	271.673	312.48	185.393	680.967	579.733	717.3	951.067	548.1	412.9	570.433	286.733	398.6	437.967	547.267	428.7	1218.2	654.5	477.233
636	806.467	804.2	598.267	725.8	753.1	1027.33	733.9	604.433	825.5	709.333	787.333	862.033	760.667	418.533	537.433	625.467	304.833	181.95	143.057	305.093	207.897	259.947	257.637	200.27	1139.33	222.613	216.07	284.523	173.84	227.957	707.867	271.64	312.76	186.2	680.6	582.067	715.367	951.067	549.967	413.933	566.867	287.28	398.667	438.933	547.4	428.3	1216	654.267	477.933
638	836.233	831.533	618.233	746.967	778.167	1063.93	756.8	623.633	853.067	732.767	813.2	891.533	786.7	430.267	537.833	623.767	306.37	181.53	143.657	305.627	207.373	259.81	255.897	200.237	1144.1	221.56	215.793	285.783	173.523	227.79	704.967	271.297	313.473	185.157	683.833	583.667	716.6	949.133	550.433	414.6	567.767	287.343	399.567	436.767	550.167	427.133	1212.13	653.5	477.033
655.34	2971.93	3141	2442.2	3282.13	1906.57	2964.77	2527.83	2079.03	2501.03	3493.33	1686.73	1748.63	1964.93	1861.77	2231.77	2367.23	2306.53	1489.8	1303.7	1195.03	1749.73	1603.1	2336.83	1398.4	3005.3	1532.8	2068.27	2083.1	1173.47	1077.5	2842.23	3068.53	1761.5	1393.63	2582.77	2295.43	5050	5158	3696.67	4049.67	4180.33	2783.63	3096.23	3229.8	2932.07	1490.37	4713	4655.67	3612.33
657.33	5084.33	5283.67	4214.33	5680	3023.23	5006.67	4283.33	3400	4101.67	5766	2592.33	2679.47	3117.53	3246.63	3549.33	3654.33	3292.77	2204.27	1946.67	1959.53	2765.3	2454.27	3420.33	2143.43	4325	2549.33	3051	3274.17	1933.43	1744.9	4301.33	3074.6	2912.3	2225.67	3568	3120.27	7309.33	7224.33	5174.67	5728	5799	3776	4298	4534.33	4128	2035.7	6404	6528.67	5049.67
659.33	7707	7706.67	6309.33	8472.33	4547.33	7580	6465	4993.33	6083.67	7790.67	3681.67	3836.33	4542.33	4724.33	5015.33	5041	3591	2399.03	2145.17	2689.33	3335	2883.5	3774.67	2558.77	5863.33	3378.67	3233.53	3939.67	2553.7	2365.97	5299	3071.7	3954.33	2759.2	4616.67	4008.33	9618.33	9315.33	6675.67	7307.33	7441.67	4294.67	5401.33	5549.33	5412.33	2627.8	8076.67	8222	6388.33
661.33	10121.3	9664	8218.67	10772.3	6088.67	10120	8556.67	6415.67	8029	8502.67	4839.33	5067	5950.33	5538.33	6496.67	6441.33	3667.67	2413.87	2160.83	3227.4	3451.33	2976.93	3867.67	2640.2	7526.67	3773.33	3248.2	4072.67	2815	2688.1	5449.67	3060.27	4523.67	2906.4	5735.67	4932.67	11571	11384	8060.33	8550.33	8955.33	4416.33	6079.33	5931	6712	3214.83	9740.33	9486	7401
663.33	12342	10959	9728	12435	7636	12649.3	10464.7	7502.67	9904.67	8680.67	6064	6344.33	7335	5807.67	7856	7776.67	3731	2417.8	2172.43	3542.67	3493.33	3013.8	3944.33	2664.13	9256	3869	3236.87	4125	2890.73	2771.83	5501.67	3068.8	4659.67	2950.47	6865.33	5857.67	12616	13261	9181.33	9105	10175.7	4502	6307.33	6031.67	8077.67	3870.67	11337.3	10049	7877.33
665.31	14094.3	11422.7	10458	13147.3	9261	14943	12025.3	8022.67	11500.7	8779.33	7287	7616.33	8659	5936	8928.67	8926.33	3780.67	2414.8	2161.93	3679	3506.67	3029.8	4001	2670.87	10980	3883.33	3225.37	4168.67	2911.33	2789.03	5531	3069.23	4718	2957	7971	6667.33	12836.7	14756.7	9808	9216.67	10786.3	4546	6373.67	6083	9320.33	4518	12822.3	10222.3	8019.67
667.33	14547.7	11245.7	10267.3	12964.7	10461.7	15994	12716.3	7965.33	12230.7	8589.67	8232.67	8572.33	9559.67	5888.67	9533	9760.33	3831.33	2415.63	2162.3	3740.67	3529.33	3048.23	4034.67	2675.73	12517	3903	3204.5	4192.67	2927.87	2790.5	5547	3073.37	4747.33	2967.3	9089	7270	12945.3	15785.7	10025.7	9266.67	11031.3	4592.67	6416	6122	10330	5153.67	14241.7	10322	8082.33
669.33	14659	11270.3	10200.7	12938.7	11357.3	16475.7	13048.3	7971	12483.7	8562.33	9264.67	9516.67	10371.3	5907.67	9766	10176.3	3881.67	2416.33	2157.4	3783	3551	3065.3	4067.67	2680.5	13693	3907.33	3187.57	4195.67	2936.1	2794.4	5553.33	3080.33	4777	2966.13	10219.3	7690.33	13059.3	16316.7	10153.3	9316	11174	4646.67	6464.33	6165	11047.7	5781.67	15595	10415	8114.67
671.33	14735.7	11342.7	10194	12956.7	11859.7	16609	13186.3	8030	12558.7	8594.33	10181	10363.3	10909.3	5926.33	9867.67	10319.3	3931.67	2409	2144.4	3822.33	3557.33	3079.7	4083.67	2684.57	14285	3901.67	3160.23	4216	2941.9	2791.5	5561	3084.3	4791	2954.17	11354.7	7921	13201	16593.3	10265.7	9392.67	11336.3	4724	6544.33	6223.67	11398	6377.33	16861.3	10557.3	8194.67
673.33	14846.3	11465.7	10244	13035	12239.3	16708	13309	8108	12646	8665	10850.3	11046	11229.3	5950.33	9929	10368	3972	2404.77	2136.27	3846	3555.67	3085.2	4097.67	2680.33	14532.7	3891	3140.3	4224.67	2940.33	2784.17	5559.67	3093.63	4800	2939.17	12381	8008.67	13269	16699.3	10327.3	9427.67	11447	4768.33	6580.67	6241.33	11499	6860	17785	10619.7	8237.67
675.31	14683.3	11383.7	10099	12854.3	12228.7	16487	13179	8036.33	12462.7	8565.33	11025	11246.3	11153	5857	9960	10381.7	4011	2386	2126.8	3865	3553.33	3084.6	4102.33	2678.9	14641	3879	3109.7	4221.33	2944.77	2773.77	5545.67	3100.6	4801.33	2930.2	13274.3	8086.67	13316	16781.3	10393	9448.67	11562.7	4790.67	6615	6254.67	11574	7215.33	18317.3	10678.7	8272.33
677.33	14688.7	11432.7	10078.7	12877.7	12305.7	16451	13195	8070.67	12429.7	8563.67	11147.7	11372.3	11182.3	5866.67	9995.33	10404.3	4050	2380.6	2116.9	3887.67	3555.33	3094.93	4111.67	2677.9	14760.7	3866.67	3088.3	4212.33	2943.03	2773.5	5554.67	3116.43	4803	2920.9	13961.3	8099.33	13333.3	16824.7	10418.3	9431.67	11604	4805.33	6632	6257.67	11550.3	7430.33	18545.3	10708.7	8277
679.33	14705.3	11501.3	10059.3	12889.7	12372.3	16446.3	13220.3	8079.33	12389.3	8568	11196.3	11436.3	11190.7	5865.67	10030.3	10434.7	4104.67	2386.27	2118.17	3916.33	3560.67	3108.33	4128	2681.73	14872	3876	3084.33	4227.67	2947.77	2776.8	5559	3132.13	4814	2916.83	14392.3	8085	13316.3	16801.3	10412.7	9411	11632.3	4813.67	6637.67	6250	11527.3	7515	18596.7	10704.3	8250
681.33	14634.3	11509.7	10006	12848	12359.3	16327	13163	8061.33	12281.3	8546.33	11183	11405.7	11129.3	5846.33	9995	10404.7	4131.33	2375	2108.9	3925.33	3549.33	3101.03	4118	2675.47	14880.3	3851	3067.03	4200.67	2940.47	2762.57	5535.33	3142.33	4798.33	2902.8	14617.3	8097.33	13330	16837.3	10420.3	9403	11705.3	4831	6655	6246.33	11510.3	7592.33	18623.3	10733.7	8236
683.31	14533	11514	9945.33	12794.3	12344.7	16205.3	13075.7	8030.67	12166.7	8502	11117.3	11326.3	11052.3	5819.67	9978.33	10397.3	4160	2368.97	2104.43	3943.33	3544.33	3101.5	4120.67	2673	14920.3	3838.67	3051.67	4195.33	2938	2756.13	5544	3155.43	4795.67	2889.1	14766.3	8131.33	13376	16868.7	10452	9419.67	11778.3	4841.67	6670	6258.67	11492.3	7648.33	18649.7	10766.7	8243.33
685.33	16196.7	12910.7	11101.3	14299.3	13775.3	18067.7	14565.3	8985	13500.7	9504	12409.7	12636	12308.7	6529	9990.33	10412.7	4190.33	2368.97	2104.3	3966.67	3546.33	3099.7	4120.67	2674.03	14981	3833	3057.4	4198	2936.03	2753.97	5555	3180.03	4793.33	2883.7	14838	8147.67	13404.3	16899.7	10483.7	9433.33	11840.3	4869.33	6684	6281.33	11490	7683	18678.7	10825.7	8251
687.33	16129.3	12960	11088	14293.7	13761.3	18017.3	14511.7	8978.67	13414	9532	12365	12580	12248.3	6521	9991	10419	4223.67	2368.7	2104.87	3980	3547.67	3107.6	4126.33	2675.83	15018.3	3833.33	3067.63	4195.67	2938.6	2747	5564.33	3203.43	4801.33	2875.2	14787	8100.67	13335.3	16816.3	10431.3	9368.67	11828	4850.67	6653.33	6241.33	11377.7	7623.67	18514.3	10779.7	8197
689.31	16094.7	13024	11084.3	14340.7	13765	17986	14465.3	8983.67	13351.7	9552	12317.7	12518	12167	6527.33	9963.67	10399.7	4239.33	2365.03	2103.97	3984.67	3547.33	3103.63	4125.67	2665.73	15014.3	3826.67	3079.53	4183.67	2928.13	2741.23	5574.33	3221.43	4789	2859.47	14660.7	8040	13263.7	16691.3	10348.7	9289.67	11785	4827.67	6604.33	6204.67	11256.3	7570	18295	10734.3	8129.33
691.33	16064	13091.7	11108.3	14384.3	13743	17968	14439	9010.33	13282.7	9609	12300.7	12483.3	12130.3	6532.67	9949	10389.3	4253.67	2370.97	2111.23	3993.67	3543.67	3104.2	4134.67	2665.07	15010.7	3824.33	3100.4	4171.33	2918.5	2740.43	5579	3241.83	4782	2857.3	14694.3	8065.67	13323	16747.7	10399.3	9318.33	11851.3	4862.33	6635.33	6243	11259.7	7611.67	18272.7	10821.3	8157.67
693.33	16015.7	13146	11117	14410	13690.7	17955	14404.3	9014	13217.3	9648.67	12244.7	12441.3	12072.7	6544.67	9928.33	10383.7	4268	2371.17	2114.83	3994	3544.33	3101.27	4141.67	2660.17	15006	3822.67	3112.73	4163.33	2918.37	2731.1	5592.33	3257.8	4778.33	2843.07	14591.7	8002.33	13267.3	16646	10322.7	9254.67	11817	4842.33	6597.67	6210.33	11170	7570.67	18033.7	10795.3	8101
695.33	15960.3	13229	11141	14468.3	13641	17940.3	14356.7	9028.67	13146.3	9695	12193	12382.3	12021	6552.67	9899.33	10368.7	4273.67	2377.93	2114.53	3995	3547.33	3102.1	4135.67	2652.3	14988.7	3818	3135.1	4152.33	2911.77	2720.77	5601.67	3274	4773.67	2836.6	14621.7	8045	13338	16705	10355	9285.33	11910	4868	6639.33	6246	11188.7	7597.67	17983.7	10865.3	8121
697.33	15908	13295.7	11201.3	14533	13601.7	17948.7	14335	9053	13121	9778.67	12175.7	12350	11986.3	6570.67	9885	10357	4283	2385.47	2122.33	3991	3540.67	3098.13	4142	2644.77	14985.7	3823	3160.67	4145.33	2908.2	2716.43	5620.33	3287.43	4774.33	2827.83	14687.3	8106.33	13459	16826.3	10417.7	9351.33	12040	4908.67	6686	6310	11234.3	7651	17989	10967.3	8177.33
699.33	15700	13226.3	11148	14444	13417.3	17761.7	14161.3	8971.33	12949	9742	12002.7	12172.3	11808	6514.67	9861	10347	4288	2388.73	2125.73	3987.33	3551.33	3097.17	4135	2636.93	14963.3	3827.67	3174.9	4149.33	2902.43	2703.27	5633	3296.13	4763	2812.97	14687	8108.67	13495	16844	10416.3	9368	12093.7	4920.33	6707.67	6335.67	11213	7649.33	17914.7	11009.7	8180
701.33	14595.7	12384.3	10459.7	13505.7	12458.7	16622.7	13221	8420	12036	9141.33	11170.7	11307.3	10965	6076.33	9839.67	10337.7	4289.67	2397.17	2128	3989	3558	3097.17	4138.67	2633.13	14956.3	3835	3194.03	4144.67	2897.03	2697.73	5651.33	3303.4	4767	2815.43	14698.3	8122.33	13561	16906	10460.7	9386.67	12196.7	4953.33	6745.67	6378	11248	7687.33	17921	11091.7	8210.67
703.33	14618.3	12481	10549.3	13636.3	12460.7	16755.7	13282.3	8479.67	12084.7	9247.67	11191.7	11321	10972.3	6105	9817.33	10337.7	4295	2402.2	2126.37	3985	3564	3099.87	4145	2630.3	14982.7	3841.33	3210.23	4148.33	2892.03	2697.43	5674	3315.4	4783	2810.23	14654.3	8099.67	13549	16883.7	10444.3	9383	12178	4960	6754	6386	11211.3	7681	17835.3	11119	8185.33
705.33	14657	12581.3	10643	13752	12450.3	16919.3	13360.3	8543.67	12150.3	9357.33	11215.7	11332.3	10999.3	6126	9799.67	10337.3	4293	2401.87	2119.53	3978	3568.33	3095.53	4142	2627.57	14965.3	3844.33	3209.47	4140	2887.1	2687.27	5694.33	3321.6	4786.33	2796.77	14635	8097.67	13571	16913.3	10450.7	9389.33	12226	4973.33	6780	6414	11225.7	7699.33	17802.7	11151	8189.67
707.33	14711.3	12690.7	10768.7	13844.7	12487.7	17081.7	13460.3	8625.67	12224.3	9465.33	11250.3	11370.3	11042.7	6155.67	9518.67	10063.3	4180.67	2337.9	2061.43	3872.33	3478	3013.93	4035	2552.73	14572	3751	3129.7	4034.67	2804.17	2611.47	5565	3238.67	4667.33	2723.3	14421.3	8004.33	13426.3	16735	10339.7	9274	12108	4928.67	6726.33	6355.67	11117.3	7636.33	17548.3	11061.7	8088
709.33	14808.3	12809	10885.7	13963.7	12560.3	17221	13561.7	8722.67	12322.3	9575	11290.3	11416	11098.7	6192	9529.67	10094.3	4185.67	2336.8	2053.77	3871.67	3490.67	3023.43	4040	2554.7	14652.3	3773.67	3144	4038	2805.57	2619.2	5601.67	3251.03	4693.67	2726.2	14419	8018	13465	16826	10374	9287.67	12150.3	4956.67	6763.67	6394	11167.3	7669.67	17573	11106.3	8105.33
711.33	14873.7	12907.3	10970.3	14047	12624.7	17366	13645	8818	12425	9681.33	11318	11467.7	11154.3	6220.67	9531	10120.7	4189.67	2331.53	2044.1	3877	3499.67	3029.03	4048	2556.6	14711.3	3794.33	3147.07	4041.67	2803.37	2620.3	5642.33	3258.47	4716.33	2725.3	14407.3	8031	13491.7	16884.7	10407	9304	12190	4970.67	6806.67	6430.67	11220	7709.33	17595.7	11123	8105.33
713.33	14963.7	13035.3	11059.7	14160	12740	17566.3	13757	8929.67	12534	9774.33	11363	11543.7	11247	6253.33	9535	10145.3	4192.67	2316.7	2032.7	3873	3508	3023.53	4053.33	2555.73	14752.3	3815.67	3154.23	4044.33	2799.6	2621.03	5672.33	3268.63	4740.67	2728.6	14348.7	7996.67	13467.3	16915.7	10422.3	9286.67	12201	4965.67	6809.67	6437.67	11236.7	7722	17585.3	11133.3	8100.33
715.33	15059	13144.7	11157.3	14266.3	12874.7	17760.3	13878.3	9048.67	12644.3	9872	11426.3	11637	11355.7	6284.67	9538.67	10181.3	4192	2303.47	2032.2	3870.33	3515.33	3028.07	4053.67	2557.07	14831	3826	3159.87	4045.67	2793.2	2629.23	5692.33	3274.2	4760.33	2725.67	14296.3	7987	13468.3	16970.7	10466	9274.67	12216.7	4966	6827.33	6444.67	11254.7	7751.67	17617	11117	8085.33
717.33	15735	13748	11665.3	14916	13470.3	18601.3	14519	9499	13220.3	10330.7	11917.3	12184.7	11865	6563	9533	10222	4185.33	2288.33	2021.1	3872.67	3516	3028.8	4044.33	2557.8	14892	3843.67	3158.53	4051.33	2787.1	2634.23	5712.67	3276.87	4772	2725.2	14289.7	7987.33	13487.3	17062	10518	9288.33	12258	4974.33	6848	6458	11292.7	7803.33	17681.7	11119.3	8106.67
719.33	15856	13873	11789	15038.7	13612.3	18810	14676.7	9625	13357	10446	12027.3	12323.3	11984.3	6613.67	9540.67	10269.3	4185.67	2278.73	2014.93	3876	3519	3034.57	4056.67	2560.47	14957.3	3858.67	3157.43	4057.33	2786.77	2644.2	5744.67	3287.3	4793	2732.97	14298.7	7997.33	13518	17162	10604.3	9305.33	12331.7	4973.67	6880.67	6485.33	11346	7877.67	17783.7	11143.7	8113.33
721.33	15149.3	13249	11261.7	14360.3	13029.3	18004	14037	9231.67	12764.7	9987.33	11487	11796	11473.7	6298.33	9542.67	10296.7	4183.67	2272.33	2001.93	3865.33	3524.67	3036.33	4055.67	2559.63	15013	3868.33	3154.7	4048	2779.8	2650.53	5759.67	3288.43	4806.67	2735.57	14316.7	8026	13548.3	17282	10680.7	9333.33	12381	4985.33	6920	6515.33	11395	7939.67	17884.3	11138.3	8139.67
723.33	15185	13273.7	11270.7	14368	13081.7	18073.7	14071.7	9272.67	12799.7	10009.3	11498.3	11852.3	11517.7	6301.67	9517	10300	4170.33	2257.17	1985.37	3850.33	3515.33	3031.2	4040.67	2552.8	15041	3876	3145.5	4039.67	2767.43	2644	5761.67	3280.57	4807	2726.8	14327.7	8035.33	13566.3	17387	10774.3	9344.33	12434.3	4996.33	6949.33	6552	11433.7	8004	17995	11172	8158.33
725.33	15256	13312.7	11304.3	14402.7	13157.7	18176	14128.3	9338	12863.3	10038	11539.7	11933.3	11603	6303	9650.33	10462	4220.33	2275.4	2001.13	3891.33	3559.67	3069.93	4088.33	2590.73	15275.7	3937	3181.13	4088	2800.67	2692.83	5857	3328.7	4877	2758.7	14353.7	8046	13601.7	17481.7	10844.7	9362	12486.7	4998.67	6969.67	6583.33	11453.3	8055.67	18103.7	11184.3	8172.67
727.33	15296.3	13333	11327.3	14419.7	13210.7	18217.3	14169	9367	12889.3	10067	11563.7	11995	11671.7	6308.33	9532.67	10359	4162.33	2240.23	1968.4	3838	3509.67	3037.07	4032	2559.07	15108	3898.67	3138.1	4029.33	2762	2660.17	5788.67	3288	4815	2729.37	14338.7	8065.33	13609.3	17547.7	10917.7	9349.33	12511.7	5002.33	6995	6604	11478.3	8101	18191.7	11205	8159
729.33	15424.7	13419	11391.3	14476	13305	18354	14276.3	9462.67	12991.7	10143.7	11657	12122.3	11771.7	6351.67	9546.67	10391.3	4162.67	2229.97	1958.17	3836.33	3510.67	3033.43	4023	2559.8	15140.7	3903.67	3135.47	4030.33	2763.87	2663.77	5805.33	3289.07	4827.33	2725.77	14358	8079.67	13618.3	17626.3	10973.7	9345.67	12546	5009.67	7022	6619.33	11476.3	8125.33	18271.7	11225.3	8164.33
731.33	15302	13276.3	11272.3	14292.3	13196	18212.3	14152.7	9389.67	12865.7	10044.3	11543	12055	11676	6288.67	9569.33	10417	4160.67	2224.63	1948.73	3829.67	3518	3037.83	4034	2565.03	15185.7	3918	3139.1	4032.67	2762.5	2670.43	5827.33	3301.23	4837.33	2727.1	14388	8073.67	13630.7	17688.3	11018.3	9356.67	12579.7	5008	7042	6641	11471	8155.67	18386.3	11234.3	8167.33
733.33	16263	14092	11960.7	15150.3	14023.7	19335.7	15010.3	9970	13670	10649.7	12237	12820.7	12403.3	6669.67	9585.33	10439.3	4161	2222.3	1940.13	3834.33	3515	3038.43	4024	2568	15190.3	3924.33	3130.87	4035	2763	2679.33	5838	3297.67	4841	2726.67	14385.7	8093.33	13636	17738.3	11060	9357.67	12617.7	5021.67	7069.67	6671	11490.3	8188.33	18478.3	11252.7	8163.33
735.33	15333.3	13251.7	11246.3	14223.7	13227.3	18213.7	14134	9388.33	12879.3	10027	11526.7	12104.3	11690.7	6272.67	9770.33	10643.3	4230.33	2252.7	1953.3	3896	3579.33	3096	4094.67	2615.63	15466	4006.33	3177.7	4103	2809.33	2735.13	5955.33	3361.67	4924	2774.07	14361	8114	13648	17778.7	11118	9343	12630	5016.33	7098	6691	11476.3	8215.67	18556.7	11272.7	8183
737.31	15359.7	13256.3	11239.3	14223.7	13233.7	18239	14133.7	9402	12888.3	10031	11528	12149.3	11689.3	6271.67	9812.33	10699.3	4247.33	2255.17	1951.93	3909.67	3585.67	3104.5	4106	2632.4	15511.3	4027.67	3190.6	4119.67	2821.07	2753.87	5991	3373.67	4943.33	2785.73	14336.7	8126.33	13643.7	17787.3	11146.3	9324	12649	5011	7153	6703	11468.7	8236.67	18638	11277.7	8176.33
739.33	15660	13500.7	11443	14465.3	13478.7	18589	14404	9606	13125.3	10224	11760	12419.7	11906.7	6395	9841	10720.3	4246.33	2251.77	1938.57	3907.33	3592.33	3109.13	4101.33	2636.03	15492.7	4031	3185.37	4119.67	2818.2	2761.83	6006	3380	4951	2778.73	14327.7	8135.67	13630.7	17771.3	11178	9286.67	12646.7	5011.33	7197.67	6714	11426.3	8248	18665	11282.3	8161.33
741.33	15719	13519.3	11440	14476.7	13508.7	18632.3	14438	9622.33	13156.7	10245.3	11778.7	12478	11920	6412.33	9827.67	10711	4239.67	2243.53	1921.9	3895	3578.33	3104.93	4089.67	2632.27	15460.3	4029.33	3177.73	4110.67	2813	2761.53	5992.67	3378.33	4939.67	2771.53	14303.7	8147	13619.7	17763.3	11213.7	9271.33	12636.3	5006.33	7249	6722.33	11409	8268.33	18736	11280.3	8166
743.33	16605.3	14258.7	12060	15241.3	14242.7	19655.7	15225.7	10176.3	13891.3	10815	12444	13189.3	12597	6776	9859.33	10738.3	4243.33	2239.93	1919.47	3896.67	3581.33	3113.27	4096.33	2639.4	15480.3	4043.67	3179.07	4119.67	2816.8	2772.47	6024.67	3386.67	4950.67	2778.67	14311.7	8176.67	13644.7	17785.3	11261.7	9285.33	12683.7	5011.67	7305	6751	11396	8290.67	18822.3	11310.7	8177
745.33	16568.3	14216.3	12009	15162.7	14210.3	19601	15177.3	10142	13874.3	10793.3	12408.7	13182.3	12552.3	6759	9679	10542	4159.33	2190.7	1879.4	3817	3510.67	3051.9	4003.67	2589.27	15177.3	3965.33	3104.67	4037.67	2759.07	2724.57	5916.67	3320.17	4851.67	2720.17	14262	8198	13649	17765.7	11284.3	9246.67	12684	5014.67	7349	6766.67	11378.3	8302.67	18864.7	11299.7	8170.67
747.33	15820.3	13550.3	11429.7	14439.3	13545.7	18683	14467	9664.33	13231.7	10285.3	11848	12592	11966	6447.67	9676.67	10534	4157	2190.17	1870.6	3812.67	3510	3052.63	4006	2590.33	15188	3973	3106.77	4032.33	2751.83	2726.8	5914.67	3322.1	4851	2718.73	14265.3	8231	13676	17789.3	11331.3	9245.33	12733.7	5028.33	7385	6801.67	11384.7	8322	18972.3	11342.3	8182.67
749.39	16777.7	14344.7	12071	15246.3	14328.3	19777.7	15296.3	10233	13998.7	10872	12532.7	13352.7	12653.3	6819.67	9671.67	10528	4150	2186.43	1862.1	3806.33	3501	3051.47	3996	2596.53	15152.7	3974	3095.67	4019.33	2742.7	2733.23	5915	3325.33	4853	2711	14266.7	8242.67	13682.3	17803.7	11376	9239.67	12748.7	5040.33	7429	6836.33	11406.7	8346.67	19044.3	11366.3	8187.67
751.33	15906.7	13581.3	11425.7	14424.3	13581	18747.3	14475.7	9697.33	13254	10298	11883.3	12675.7	11969.3	6462	9841.33	10704.3	4215.33	2218.5	1883.87	3858	3563.33	3102.13	4059.33	2642.07	15417.3	4039	3142.07	4083.33	2787.2	2776.87	6016	3380.33	4920	2749.63	14246	8260.67	13690.3	17794.7	11424	9223.33	12764.3	5035	7460.33	6867.67	11383.7	8350.33	19103.3	11374.7	8194.67
753.33	15942.7	13605.3	11433	14434.3	13602	18779	14488	9703.67	13263.3	10296	11895.7	12712.3	11968	6481	9722.33	10571	4156.67	2191.47	1855.07	3805	3512	3062.73	3996.33	2613	15181	3993.67	3094	4034	2748.47	2753.07	5944.33	3338.67	4859	2713.53	14231	8290.67	13725	17779	11456	9231.33	12798	5042	7501	6891.67	11409.7	8367.33	19209.7	11405.3	8216
755.33	15938.3	13579.3	11417.3	14385.3	13578	18728	14469	9704.67	13238.7	10287	11887.7	12728.3	11951.7	6472.33	9712	10558.7	4151.33	2184.93	1847.27	3787	3502.33	3058.2	3988	2618.63	15144	3996.67	3085	4025.33	2739.2	2751.3	5925.67	3337.33	4849	2707.6	14204.7	8294.33	13744.7	17757.3	11492.3	9236.33	12811.7	5042.33	7523.33	6907	11402.7	8390.33	19264.3	11415	8213.33
757.33	15955.7	13592	11409	14389	13576.7	18729.3	14475.3	9701.67	13236.3	10291.3	11901	12726	11943.7	6486.67	9975	10838	4259	2237.97	1892.77	3883.67	3590.67	3134.57	4095	2688.7	15523.7	4103.33	3158.8	4136.33	2810.97	2828.33	6096.33	3421.33	4972.67	2768.23	14168	8305	13750	17740.7	11516.3	9207.67	12834	5045.33	7553.33	6933.33	11409	8393.33	19314	11430.3	8239.33
759.33	15974.7	13589.7	11412	14366.7	13580.7	18749	14480.3	9717	13217.7	10301	11907.7	12748.3	11937	6497.67	9781.67	10631	4174.67	2193.1	1858.27	3796.67	3516	3078.23	4004.67	2637.6	15216.7	4021	3092.27	4057.33	2750.33	2782.93	5977.67	3360.33	4880.33	2709.93	14131.7	8317.33	13745.7	17703	11540	9206.67	12858	5038.67	7573.33	6947.33	11417.7	8399	19368	11436.3	8236.67
761.33	16023	13619.7	11409	14358.3	13600.7	18773.7	14500.3	9733.33	13226.7	10316.3	11926.3	12784.7	11942.7	6522.33	9746	10578.3	4156.67	2184.43	1843.03	3779.67	3502.33	3061.17	3985	2630.6	15144.3	4006.67	3074.27	4025.67	2743.03	2776.63	5949.67	3348	4857.67	2691.43	14096	8315.33	13755	17681.3	11552	9198	12873.3	5038	7593.33	6961	11406	8410.33	19411.3	11453.7	8237
763.33	16031.3	13634.7	11408.7	14344.7	13603.7	18790.7	14489	9740.67	13225.7	10318.7	11927	12808	11944.3	6545.33	9768.33	10610	4159.33	2188.83	1841.67	3778	3505	3062.83	3991.67	2635.47	15162.7	4019.67	3073.7	4031	2743.3	2782.53	5962	3355	4869.33	2694.77	14075.7	8335.33	13787	17686.7	11583.3	9196	12901.7	5045	7625.67	6992.67	11424.7	8425	19510	11491	8253.67
765.33	16045.7	13639.7	11392.7	14331.7	13582.7	18783.7	14485	9728	13206.7	10313.3	11925.3	12805.3	11919.3	6561.33	9971.67	10819.3	4244.33	2232.37	1875.97	3856.67	3573.67	3127.07	4071	2697.27	15464.3	4101.67	3139.2	4108	2801.37	2844.3	6074.33	3426	4963	2742.37	14296.7	8505.33	14028.7	17978.7	11774.7	9339.33	13136	5135.67	7766	7131	11627	8569	19874	11686.7	8384.33
767.33	16081	13654.7	11391.7	14337	13607.3	18801.7	14502.3	9741.33	13220.7	10342.3	11948	12830	11928.7	6576.67	9916.33	10753.7	4214.67	2216.77	1862.13	3823.33	3554	3101.67	4047	2676.83	15370	4080.33	3108.53	4080.67	2782.67	2827.8	6034	3408.67	4931.67	2725.57	13987.3	8343.67	13764	17613	11563.3	9123	12893.7	5037.33	7632	7017.67	11380.3	8408.67	19532.7	11476.7	8209.33
769.33	16154	13712	11428	14391.7	13661	18881.3	14564.3	9777.67	13251.7	10389.3	11996.7	12887.3	11972.7	6622.33	9745.33	10554	4133	2168.77	1827.27	3742.67	3481	3044.77	3974.33	2634.43	15085.7	4009	3045.5	4004.33	2730.4	2781.3	5913.67	3343	4843.33	2666.57	13943	8357.33	13767.3	17599.3	11567.7	9120.67	12927.3	5042.33	7653	7040.67	11372.3	8410	19565.3	11485.3	8209.67
771.33	16937	14384.7	11963	15072.3	14326.7	19783.3	15279	10235.7	13876.3	10895.7	12567.3	13509	12542.3	6943.67	9788.67	10603.7	4154.67	2175.97	1834.5	3746.33	3493	3058.57	3993	2648.3	15152	4027.33	3055.3	4023.33	2745.4	2799.5	5932.33	3365	4875	2669.67	13896.7	8361.67	13765.7	17576	11565.7	9090	12920.7	5032	7651.33	7054.33	11357.3	8404.67	19575	11494	8215
773.33	16971.7	14429.3	11976.3	15106.3	14360.7	19838.7	15326.3	10268	13901	10927	12601	13540.3	12554.3	6982	9958	10776.3	4223.33	2210.63	1862.1	3803.33	3547.67	3109.1	4050.67	2696.97	15403.7	4095.67	3101.4	4084	2786.83	2856.03	6031.33	3422	4960.67	2709.4	13871.3	8356.67	13763	17552.3	11572.3	9077.67	12931.7	5035	7664	7069.67	11369.3	8400.67	19625.3	11491.7	8199.67
775.33	16920.7	14379.7	11923.3	15032.7	14309.3	19777.7	15241.3	10214.3	13830.7	10891.3	12538.7	13488	12502.7	6956.67	9960.67	10779.7	4222.33	2214.23	1854.4	3794.67	3549.67	3109.37	4052.67	2696.97	15373	4099	3098.27	4086.33	2786.37	2858.9	6024	3426.33	4957.33	2701.77	13842	8354.33	13753	17536.7	11558	9050.33	12950	5028.67	7674.33	7075	11363.7	8402.67	19637	11503	8193.67
777.33	16981.3	14450	11954	15065.3	14379.7	19839.3	15320	10250.3	13869.3	10943.3	12591	13550	12545.3	7008.33	9967	10777	4225	2208.73	1857.83	3788	3539.33	3107.63	4053	2701.4	15357	4098.67	3091.17	4079.33	2782.53	2860.83	6018.67	3432	4956.33	2694	13808.3	8369.33	13762	17505.7	11573.7	9040.33	12954	5027	7681	7092.67	11360.3	8416.33	19671.7	11523.7	8211.33
779.33	17015	14472.3	11967.7	15077	14395.7	19865.7	15338.7	10267.7	13885	10961.7	12602	13566	12560	7019.67	9949	10752.7	4217.33	2201.87	1851.87	3784.33	3522.67	3098.9	4038	2696	15342.3	4093.33	3084.27	4076.67	2777.97	2862.8	6002.33	3426.67	4950	2691.67	13804.7	8377	13790.7	17543.7	11592.3	9037.33	12993.3	5036.67	7702	7117.33	11393.7	8425.67	19717.3	11554.3	8216
781.33	16152.3	13750.7	11346.3	14295.3	13665.7	18844	14526.3	9719.33	13171.7	10391.7	11939.3	12857	11896.7	6672.67	10002.3	10806.7	4235.33	2204.87	1859.37	3801	3538.33	3115.1	4061.33	2713	15408.7	4109.33	3085.8	4082.33	2792.83	2879.5	6026.67	3451.33	4977.33	2701.3	13780.3	8382.67	13808	17524.7	11591.3	9021	13013	5051.67	7718.67	7137	11395.3	8431.33	19764	11572.7	8226.67
783.33	16022.7	13629	11229.3	14152.7	13545.3	18732.3	14438.7	9648.33	13047.3	10299.3	11858	12773	11794.7	6627.33	9980.33	10794	4228.67	2199.17	1854.47	3789.33	3524.33	3104.67	4049	2707.2	15384.3	4097.33	3072.83	4080	2783.73	2883.9	6015.33	3443	4964	2689.83	13738.3	8379	13819	17497.3	11598	8991	12998	5049	7721.67	7148.33	11389	8424.67	19752.7	11580.3	8226
785.33	16430	14006	11514.7	14491.3	13895.7	19233.7	14799.3	9895	13378.3	10564.7	12169.7	13100	12086	6819.33	9980	10782.7	4224	2195.5	1852.97	3781.33	3515	3106.63	4041.67	2707.4	15365.7	4101.67	3064.6	4068	2780.13	2879.93	5997.33	3443.33	4968.33	2679.33	13716	8386.33	13867.7	17478	11592	8978	13000	5055.33	7724.33	7174.67	11375	8429.33	19776.3	11585	8219.67
787.33	16412.3	13982	11477	14454.7	13888.3	19203.3	14768	9867.33	13333.7	10545.7	12144.7	13079.3	12051	6822	9964.33	10763.3	4216.33	2191	1843.07	3767.67	3511.33	3101.03	4041.67	2705.37	15342.7	4089.33	3056.37	4061.33	2778.03	2877	5984.67	3439.67	4957.33	2668.53	13696.7	8377.67	13904	17465.3	11607	8957	13021.3	5061.33	7730.33	7197.67	11376.7	8435	19810	11598.3	8214.33
789.33	16419.3	13992.3	11467.7	14449.7	13884	19213.7	14764.7	9870	13340.7	10560.3	12159.7	13091.7	12037.7	6828.33	9941.33	10737	4203	2186.4	1834.4	3754.67	3496.33	3093.4	4032.33	2700.77	15293.7	4084.67	3049.67	4054	2771.9	2883.27	5955.67	3438	4947.67	2660.97	13671	8376	13920.3	17435.7	11588.7	8938	13024.3	5064	7725.33	7205	11386.3	8415.67	19816	11596.7	8203
791.33	16404.3	13988.3	11445	14437.7	13898.3	19244	14780.3	9872.33	13335.3	10565.7	12147	13097.3	12026.3	6840.33	9934	10728	4197.33	2179.33	1827.17	3742.67	3487	3087.4	4031	2696.23	15286	4076.67	3037.9	4042.33	2764.97	2885.03	5931.67	3435	4935.67	2651.07	13840	8510.33	14160	17693	11766.3	9068.67	13249.7	5135	7836	7336	11561.7	8556.33	20128	11783	8337.67
793.32	16422.7	14004	11436.3	14424	13905.7	19260	14788.7	9876	13334.7	10570.3	12147	13088.3	12023.3	6838.33	9898.67	10699.7	4189	2179.13	1820.33	3725.67	3481.67	3078.07	4022	2692.07	15218	4074.67	3019.23	4031.67	2760.33	2884.83	5907.33	3427.67	4923.33	2641.07	13840	8499.67	14187.7	17692	11766.3	9057.33	13271.3	5147.67	7851	7365.33	11578.7	8557	20160.3	11808.7	8340
795.33	16413.3	13990	11407.7	14403	13891	19262.7	14782	9871.67	13319	10568	12139.7	13061.3	12004.3	6845.67	9886.33	10691	4179.33	2185.43	1813.5	3718	3468.67	3075.2	4019	2690.77	15188.7	4068	3013.4	4020	2753.3	2885.43	5891	3424.33	4915.33	2633.37	13820	8511.67	14202.3	17662.3	11773.3	9050	13270.7	5162.67	7849.67	7379	11620	8573.67	20218	11829.3	8348.67
797.33	16422	14003.3	11385	14375	13890.7	19268.7	14780.3	9883	13313.7	10574.7	12143.3	13071	11996.3	6869.67	9872.33	10679.7	4171.67	2182.2	1814.5	3711.67	3462.33	3075.17	4018.67	2692.9	15157.7	4060.33	3002.47	4013.33	2746.9	2890.43	5875.67	3423.67	4916.33	2623.87	13801	8516	14219.3	17640.7	11766.3	9043	13291.7	5171	7843.67	7399	11632.3	8567.33	20231.3	11828	8353
799.33	16408.7	14000	11365.3	14356.3	13896	19280.3	14760.3	9873.33	13307	10563.7	12138.3	13072.3	11976.3	6867.33	9865	10670.3	4165.67	2179.2	1811.73	3703.33	3459.67	3070.27	4015	2691.6	15159.3	4063.33	2994.07	4012	2740.27	2887.27	5863.67	3422.33	4917.33	2618.87	13779.7	8525	14219.3	17626.7	11759.3	9027.67	13303.3	5165	7839.67	7406	11642.3	8562.67	20261.3	11832.7	8351
801.33	16384	13989.7	11350	14339.7	13887.7	19272.3	14752	9871	13293.7	10564.7	12123.3	13069.3	11962	6874.67	9862.67	10676.7	4167.33	2181.43	1807.27	3699.33	3458.33	3067.67	4018.33	2695.8	15148	4063	2993.37	4002	2739.67	2891.93	5848.67	3423.67	4923.33	2613.37	13739.7	8515	14204.7	17558.7	11726	9002.67	13306.3	5173	7832	7411	11628.3	8542.67	20238.3	11805.3	8333.67
803.33	16381.3	14000	11328.7	14321	13879.7	19305.3	14749.7	9870	13287.3	10581	12117	13057	11951.3	6867.33	9564	10357.7	4040.33	2116.13	1754.07	3589.67	3343	2975.43	3896.67	2613.97	14700	3936	2896.63	3878.33	2656.8	2814.67	5666.67	3323.37	4767.33	2532.67	13465.3	8360.67	13964	17229	11500.3	8823	13051	5088.33	7691	7286	11425	8389.67	19904	11596.3	8183
805.33	16425	14028	11336.3	14341	13913.3	19358	14775.3	9895	13297.3	10582.7	12128.7	13077	11958.7	6890	9564	10343.7	4033.33	2114.57	1753.83	3580.33	3338.67	2972.9	3892.67	2611.63	14678.3	3937	2890.17	3878	2653.93	2818.03	5652	3324.17	4759.33	2525.67	13678.3	8501	14210.3	17491	11681	8969	13297	5178.33	7827.67	7426.33	11625	8521	20239	11803.7	8308.33
807.33	16468.3	14091.3	11376	14381	13972.3	19462	14824.7	9933.67	13356.3	10624	12179	13129	12006.7	6924	9579.67	10362	4040	2118.83	1755.6	3581.33	3341.33	2983.33	3898.33	2616.6	14687.3	3943.67	2893.27	3884	2655.53	2826.8	5655.67	3328.03	4767.33	2524.53	13695.3	8500	14236.7	17501	11679.3	8957.67	13323.7	5182.33	7833.33	7454.67	11653.3	8535.67	20276	11807	8310.33
809.33	16556.3	14185	11426.7	14458	14064.7	19570	14930.3	10000.3	13428.7	10695.7	12244	13214	12094	6975	9871.67	10695.7	4163.67	2183.57	1809.57	3679.33	3444.67	3069.2	4020.67	2701.1	15137	4066	2977.23	4006.67	2731.23	2921.87	5815.67	3436	4912	2603.07	13557.7	8429.67	14122	17351.3	11583.3	8888.33	13236	5156	7767.67	7413.33	11572.3	8460.33	20168	11732.7	8235.33
811.33	16483.7	14146.7	11384.7	14394.3	14005	19524.7	14884.7	9965	13397.7	10666	12219.3	13173	12054	6957	9859	10684.3	4155	2178.07	1805.77	3666.33	3435.33	3067.9	4019.33	2697.2	15143.7	4062.33	2971.83	4005	2726.73	2922.03	5802.33	3433	4909.33	2596.77	13387.3	8332.33	13968	17114	11439	8767.33	13085	5098.67	7669.33	7344	11432.3	8355	19965	11600.3	8141.67
813.33	16606.7	14264.3	11462	14502.7	14123.3	19687.3	15007.3	10049	13509	10748.3	12301	13253	12138	7010.67	9861.33	10680.7	4152.67	2171.87	1805.87	3661.33	3425	3066.1	4016.33	2692.97	15127.7	4059	2970.13	3990.67	2719.97	2921.27	5790.33	3434	4904	2588.13	13680.3	8499.33	14271.7	17472.7	11675.7	8939.67	13372.3	5208.33	7836.33	7510	11684	8527.33	20358.7	11853.7	8301.33
815.33	16607.3	14282	11461.3	14511.7	14133	19727.3	15022	10056.3	13514	10749.7	12303	13251	12153	7020.67	9848.33	10683.7	4151.33	2170.97	1804.93	3655.67	3427	3067.27	4020.67	2699.6	15118.3	4054.67	2961.13	3991.33	2718.4	2928	5773.67	3439.33	4902.33	2586.7	13421.7	8333	14010.3	17150.7	11452.3	8771	13141.7	5109.33	7684.33	7382.33	11486	8369.67	20036	11628	8155.33
817.33	16802.3	14475.7	11593	14674	14303.7	19953	15224.3	10179.3	13680.7	10878	12432.3	13390.7	12296.7	7111	9840.67	10675.3	4143	2165.07	1800.47	3648.67	3419.33	3062.07	4011.67	2695.87	15101.3	4051	2965.43	3992.33	2715.4	2936.97	5763	3436	4892.33	2574.5	13416.7	8324	13999	17126	11432	8742	13135.7	5110	7682.67	7384.33	11475.7	8361.33	20016	11628.3	8147.33
819.33	15916.3	13713	10976.3	13887	13551.7	18968.3	14434	9649.33	12965.7	10312.7	11776.3	12690.3	11659.3	6736	9817	10639.7	4128	2154.27	1796.53	3631.67	3401.33	3050.7	3999.67	2689.2	15073.7	4041	2946.07	3976.33	2701.57	2921.93	5738.33	3430.33	4884.33	2565.93	13410	8311.67	13988.7	17079.7	11406.3	8723.67	13114.3	5107	7668.67	7383.33	11459.7	8340.67	20003.3	11620.7	8125.67
821.32	16884	14515	11616.3	14699.7	14350.3	20047	15293.3	10216.7	13714	10925	12471.3	13429	12328.3	7143	9785.67	10614	4111.33	2146.67	1794	3617.33	3386.33	3046.8	3990	2680.53	15025.7	4028	2936.87	3965	2691.97	2925.03	5701.33	3420.67	4870	2557.27	13400	8301	13977.3	17062.3	11403.3	8709	13104.7	5108.33	7665	7411.67	11479	8326.67	20025.3	11619	8110.33
823.33	16266	13976.7	11168.7	14143.7	13805	19370	14745.7	9856.67	13199.3	10523.7	12003.7	12931.7	11866.3	6881	9243.33	10013	3882	2029.33	1694.57	3416	3199.07	2876.43	3769	2529.1	14190	3802.33	2768.9	3743.33	2538.43	2766.97	5361.67	3232.7	4588.67	2407.13	13485	8336.33	14052.3	17134.3	11439.7	8742	13178.3	5138.67	7693	7467	11547.7	8373	20125.3	11684.7	8151.33
825.33	16915.3	14514	11581.7	14689.3	14319.7	20056.3	15288	10218.3	13698.7	10922.3	12442	13396	12298	7136.33	9851.67	10670.7	4134.33	2154.07	1805.57	3628.33	3402.33	3060.57	4017.67	2694.03	15118.7	4045.33	2942.93	3987.67	2702.4	2951.1	5709.67	3445.67	4892.67	2561.83	13497	8344	14059.3	17109	11428.3	8728.33	13159.7	5138	7693.67	7493.67	11536.7	8372	20136	11667.3	8158.67
827.33	16189.7	13847.7	11051.7	14026.3	13683	19218.3	14608	9755.67	13081	10439	11868.7	12784.3	11741	6816.67	9823.33	10634.3	4117.33	2150.57	1794.5	3618.33	3397.67	3052.23	3995	2686.9	15087	4029.33	2930.2	3972.33	2689.17	2951.23	5681.33	3436.33	4878.33	2549.4	13522.7	8370.67	14098.3	17158.3	11445	8749	13186	5158.33	7717.33	7531.33	11568	8392	20206	11703.3	8162.67
829.33	16162.3	13832.3	11024.7	13988.3	13657.7	19207.3	14598.7	9746.67	13076	10424	11839.3	12769.3	11726	6811.67	9632	10426	4026	2107.43	1759	3538.33	3318.43	2990.3	3922.67	2629.4	14788	3947.33	2867.47	3892.33	2634.27	2892.2	5570	3367	4785	2496	13546.3	8394.67	14128.3	17200.3	11462.3	8757	13215	5167.67	7734.33	7562.33	11602	8406.33	20260	11741.3	8190.67
831.33	16198	13845.3	11033	13994	13688.7	19252.3	14612.3	9759.67	13102	10442	11838.3	12766.3	11722	6817.33	9832.67	10649.3	4121.33	2154.6	1802.03	3616.67	3392.67	3057.8	4003	2694.33	15135.7	4036.33	2930.87	3967.67	2689.4	2963.27	5675	3446.67	4885.33	2540.17	13819	8565.33	14404	17512	11673.7	8900	13477	5272	7883.33	7722.33	11824	8570.33	20578.7	11964.3	8340.67
833.33	16278.3	13907.3	11077.3	14043	13740.7	19335.7	14673	9793	13162.7	10490.7	11901.3	12800.3	11770	6848	9228	10000.7	3854	2021.37	1685.13	3383.33	3174.43	2865.3	3755.67	2523.9	14193	3781.67	2741.23	3729.67	2521.63	2782.27	5307	3232.17	4581	2382.67	13827	8570.67	14418.3	17535.7	11687.3	8895.33	13506.7	5291.33	7897.33	7749	11856.7	8577.67	20600	11992.3	8355.67
835.33	16826.7	14377	11443.3	14494.7	14199.7	19979.3	15191.3	10139.7	13615	10856	12305	13228.3	12167.7	7091.33	9839.33	10670	4124	2154.1	1804.63	3620	3388.67	3064.9	4016	2699.33	15181.7	4033.33	2923.47	3980.67	2682.33	2979.2	5664.33	3452.67	4888	2541.67	13510	8367.67	14085	17127	11396	8676	13178.3	5165.33	7709	7574.67	11585.3	8359	20238.3	11729	8154.67
837.33	16903	14437	11494.7	14560.7	14268.3	20072	15288	10183	13683.3	10903.3	12355.3	13282.7	12248	7119.33	9832.67	10658	4123	2148.23	1805	3613.33	3382.67	3064.63	4012.67	2695.97	15168.7	4031.67	2925.93	3969	2680.87	2983.03	5641	3452.33	4888	2535.47	13491	8365.67	14067.7	17106.3	11371.3	8649	13155.3	5165.67	7696	7582	11568	8339.33	20227.3	11710	8129
839.33	16175	13812.7	10983.3	13923.7	13657.3	19269.3	14622.7	9749	13099	10431	11809.3	12682.7	11704.7	6814.33	9482.33	10274.7	3969.67	2072.73	1737.17	3481.33	3260.1	2954.83	3865	2600.17	14633	3878.67	2814.23	3825	2583.37	2873.4	5438.33	3329.93	4703.33	2442.17	13511	8350.67	14079.3	17101	11355.3	8648.67	13174.3	5173.67	7702.33	7595.67	11573.7	8340.67	20248	11727.3	8133.33
841.32	16141	13755	10932.7	13867.3	13597.3	19228	14571.3	9713.67	13059.3	10392.3	11775	12620	11658	6790	9387.33	10177.7	3926.33	2049.63	1723.67	3443.33	3222.53	2933.87	3824.67	2575.77	14527.3	3835.67	2788.17	3788	2554.87	2855.13	5372	3302.7	4656	2414.23	13544.3	8380.33	14110.3	17143.3	11386	8663.33	13198.3	5192	7720	7624	11598.7	8349	20307	11768.3	8146.67
843.33	16671.3	14198.3	11288.7	14307	14043.7	19855.3	15075.7	10048.7	13488	10755	12180.3	13037.3	12054.3	7010.67	9847.33	10666.3	4113.67	2144.2	1808.67	3602.33	3372	3075.6	4006.33	2702.2	15234.3	4025.67	2920.73	3975	2671.17	2991.63	5631.33	3463.67	4882	2529.03	13541	8376	14102.7	17124.3	11363.3	8640.67	13186.3	5196.67	7700.33	7620	11584.7	8333.67	20288	11762	8130.67
845.33	16920.3	14378.3	11432	14491	14234.7	20084.3	15260.3	10179	13679.7	10899	12332.7	13185.7	12220.3	7114	9848	10657	4116	2143.7	1805.47	3595	3372	3075.83	4005.33	2705.2	15260.7	4021	2914.8	3969.67	2668.63	2998.6	5618	3466.33	4877.67	2521.4	13537.3	8374.33	14087.3	17102	11334	8632	13149.7	5198	7702.67	7620.67	11588	8306.67	20282	11757.3	8122.33
847.33	16886.7	14339	11410.3	14462.3	14205	20055	15237	10154.7	13654.3	10881.7	12318.3	13136	12199.7	7097.67	9030	9759	3763.67	1963.63	1659.57	3287.7	3083.53	2823.7	3671.67	2476.03	13970.7	3681.67	2668.67	3641	2444.6	2748.93	5129.67	3179.37	4460.33	2312.83	13565	8396.67	14097.3	17113	11347	8620.67	13170.7	5208	7698.67	7627	11593	8315	20318.3	11774.7	8124.67
849.33	16193	13754.3	10930	13878.3	13624.3	19310.7	14637	9746.67	13102	10435	11794.7	12593	11689.7	6814	9901.33	10696.7	4129	2143.9	1817.93	3598.33	3370	3089.6	4011.67	2713.3	15324.3	4030.67	2922.13	3978	2673.7	3014.8	5627.33	3481.67	4887.33	2526.37	13560	8380.33	14073.7	17086	11310.7	8595.33	13139	5204.33	7690.67	7607.33	11586	8296.33	20287	11755	8111
851.32	16729.3	14191	11272.3	14331.3	14068.7	19939.7	15119.3	10072	13531	10773	12191.7	13001	12073	7048	9885.67	10675.7	4124.67	2139.67	1811.53	3590.67	3362.33	3082.5	4012	2711.97	15321.3	4028.67	2924.23	3975.67	2669.47	3023.53	5610.33	3483.67	4878.67	2517.93	13549.3	8375	14069	17061.7	11282.3	8582.67	13116.7	5210.33	7682.67	7607	11565.7	8285.33	20287	11756.7	8103.67
853.33	15865	13460	10681.7	13589.3	13333	18962	14343.7	9541.33	12817.7	10219.7	11564	12300.7	11444.7	6676.33	9872.67	10651.7	4122.33	2135.43	1811.63	3584	3359.67	3080.6	4008.33	2708.13	15304.7	4021.67	2920.43	3968	2664	3028.03	5594	3478.67	4865.33	2521.63	13559.7	8362.33	14053	17056	11275.3	8579.33	13120.7	5211.67	7675.67	7592.33	11566	8269.67	20292.3	11753	8098
855.33	16905.3	14323.3	11368	14466.7	14213.3	20133.7	15258.7	10162.7	13657.7	10898.7	12312.7	13089.3	12211.3	7113.33	8941	9657.33	3731.67	1932.53	1640.8	3242.1	3042.7	2796.8	3628.33	2461.67	13882.3	3640.67	2643.87	3603.33	2415.17	2747.97	5050	3156.7	4400	2283.17	13554.7	8371	14029.7	17041	11257.3	8560.67	13107	5217.67	7656.67	7573.67	11547	8269.67	20296	11764.7	8085.67
857.33	16894	14315.7	11350.7	14465.3	14209.3	20125.3	15256	10162	13661.7	10896.3	12293	13069.7	12205	7110	9933	10713	4142	2136.47	1823.6	3595.67	3369	3098.23	4025.33	2724.97	15418.7	4043	2932.33	3986.33	2675.53	3053.87	5605.33	3499	4883	2530.6	13562.7	8388.67	14037.7	17033.3	11252.7	8551.33	13104	5227	7656	7569.67	11528.3	8258.33	20291.7	11751	8080
859.33	15778	13364.7	10580.3	13490	13244.3	18863.7	14250	9483	12745	10149	11457.3	12189	11391.3	6631	9631.33	10384	4016	2070.23	1766.1	3484	3267.3	3009.97	3900.33	2641.9	14950	3927.67	2844.33	3866.33	2595.8	2967	5415.33	3396	4737.67	2453.8	13630	8440.33	14086	17088.3	11297.7	8582	13146.7	5255	7677.67	7591.67	11563	8289	20376.3	11818.3	8114.33
861.33	16941	14328.3	11335.3	14459	14202.7	20149.7	15291.7	10180.3	13686.3	10891	12287.3	13052	12207.7	7117	9625.67	10371.3	4008.67	2066.1	1763.03	3474	3264.47	3000.7	3894.67	2639.9	14924.7	3920.33	2834.17	3865	2592.6	2964.5	5404.67	3395	4734.33	2449.33	13741	8512	14189.7	17210	11371.7	8644.67	13253	5299.33	7732.33	7643	11641.3	8347.67	20503.3	11919.3	8180.67
863.33	16878.3	14265.7	11284.3	14406	14131.7	20107.3	15237.3	10136.7	13629	10854	12243	13002.3	12173.7	7089.67	9939.67	10725.7	4150.33	2133.27	1823.23	3590.67	3377.67	3105.63	4032	2727.33	15461.7	4058.33	2937.53	3993.33	2672.87	3066.1	5564	3512.33	4895.33	2540.4	13810.7	8544.67	14232	17243.7	11385.7	8661.33	13291.7	5315	7739.67	7651	11664.7	8370.33	20557.3	11957.7	8208.67
865.33	16933.7	14312.7	11318.3	14458	14173.3	20154	15292	10172.7	13694.3	10904.7	12286.3	13032	12219.7	7120.33	9904	10686	4131.67	2124.37	1813.87	3576.33	3356.33	3097.37	4011.67	2724.4	15399.7	4045.67	2925	3976.67	2662.77	3058.57	5530.33	3502.33	4873.67	2526.67	13839.7	8563	14246.7	17240	11373	8655.67	13309	5332	7738.67	7649.33	11676.3	8377.33	20586	11959.7	8210
[truncated: 169 more columns]

## Sheet: 2A-Right
Time(s)	NEMOb(Fluorescence)
0	469.46	445.15	238.85	462.62	182.01	290.69	374.14	239.25	123.19	406.93	314.47	337.65	65.876	128.54	51.233	5367.1	3400.2	2267.1	1223.2	3450.9	447.82	315.96	326.11	614.57	1098.4	420.87	349.09	313.51	419.55	1572.5	216.41	292.39	1202.3	226.34	330.75	534.65	2805.4	283.33	481.53	532.51	776.84	113.36	817.17	1181.6	590.43	460.03	218.59	171.19	123.73
1.998	473.32	445.2	234.25	473.53	182.42	295.61	375.94	234.89	126.75	402.44	313.39	338.15	63.663	129.5	51.783	5357.4	3376.8	2279.4	1227.7	3455.8	452.92	315.01	322.86	619.81	1106.4	413.37	344.11	327.7	435.05	1570.2	217.24	300.88	1211.2	227.81	338.07	537.58	2819	283.48	487.83	528.8	774.88	112.02	822.98	1191.3	593.5	458.6	215.33	171.15	122.12
3.999	470.4	440.78	205.53	479.97	178.76	306.16	369.26	227.68	126.5	392.36	310.94	336.74	61.765	123.55	49.469	5343.4	3348.3	2272.9	1231.6	3462.1	453.61	309.73	326.12	629.11	1138.5	407.22	355.07	341.36	450.81	1561	223.7	298.07	1226.8	227.84	352.6	551.67	2826.1	281.68	494.74	529.36	774.52	114.6	823.33	1209	597.39	463.16	219.29	175.1	130.19
5.998	474.75	429.72	183.32	489.46	185.15	334.21	372.59	226.63	132.68	394.32	310.62	344.35	64.512	121.64	56.725	5357	3347	2304	1238.4	3464.2	461.95	310.81	322.25	631.74	1149.3	403.75	350.44	356.69	457.75	1548.5	225.98	296.25	1228.2	232.3	353.8	550.13	2879.5	277.61	495.79	520.28	773.37	114.2	821.26	1204	597.99	460.16	213.02	171.56	128.42
7.998	468.76	427.03	167.32	490.77	190.25	361.19	374.91	220.78	136.03	403.61	312.23	345.14	67.421	127.42	62.355	5373.1	3339.6	2317	1244.8	3469.6	462.97	314.47	317	628.46	1154.2	395.7	347.86	364.81	465.38	1536.8	229.11	291.14	1237.1	232.88	356	542.17	2935.1	276.19	497.3	511.46	777.48	112.25	824.46	1204.9	589.85	448.13	211.33	168.85	128.13
9.986	462.57	427.01	151.78	481.01	188.49	374.11	370.93	215.06	140.07	410.17	310.96	339.62	63.934	123.48	80.026	5370.5	3315.8	2306.6	1244.4	3456.5	462.76	329.87	313.6	624.01	1170.1	393.66	346.97	366.35	468.31	1523.7	235.68	284.6	1234.5	235.52	362.29	539.53	2953.1	275.51	499.24	507.89	771.89	113.72	819.22	1188.3	586.42	446.27	205.79	171.7	129.76
11.998	460.61	433.46	145.4	483.05	185.19	389.54	365.75	218	146.15	418.37	313.58	342.75	64.455	123.74	99.597	5362.4	3300.9	2300.5	1259.7	3445.7	461.99	331.67	315.14	627.75	1172.7	390.85	345.09	371.39	459.61	1505.7	237.26	282.17	1227.6	231.56	360.29	545.31	3001.3	269.58	495.1	502.5	774.19	116.16	826.54	1185.1	587.77	443.93	207.91	163.73	130.15
13.998	460.54	430.24	140.48	483.85	184.96	387.15	364.75	215.36	147.69	414.59	313.8	344.43	64.851	123.86	110.86	5389.2	3298.2	2289	1283.1	3426.2	457.58	330.05	316.37	624.07	1172.6	388.36	335.81	369.77	450.23	1500.6	236.23	278.46	1227.3	227.76	352.08	552.8	3033.7	263.11	490.67	494.97	771.2	114.06	820.24	1171.8	588.31	469.57	204.84	166.24	124.73
15.998	458.24	421.65	130.66	480.45	181.68	387.95	360.92	213.05	144.23	407.95	313.75	346.43	64.673	116.42	121.56	5404.6	3295.4	2277.8	1292.8	3417.6	459.87	344.51	326.11	629.26	1172.5	395.71	340.23	373.04	456.19	1491.8	241.44	279.59	1225.5	231.61	357.37	556.44	3046.2	267.74	486.23	493.3	771.64	122.61	826.05	1177.8	597.13	512.33	207.01	169.2	124.15
17.998	464.49	410.02	120.52	479.19	184.62	385.97	363.75	213.44	141.72	401.85	315.96	346.2	68.4	119.87	124.86	5434.2	3287.2	2280.9	1288.8	3403.7	464.02	355.27	334.26	627.52	1169.7	402.06	343.56	391.31	449.73	1482.6	245.24	274.62	1228.9	227.1	360.79	567.01	3044.7	262.81	470.21	484.89	775.14	120.96	825.3	1171.6	602.35	550.41	202.87	171.74	122.55
19.998	462.85	401.85	114.42	481.65	183.46	376.46	368.21	217.14	145.19	398.28	319.38	340.27	67.952	116.84	118.77	5452.8	3290.7	2287.7	1296.2	3384.9	465.23	369.94	354.3	629	1178.4	406.52	344.03	410.88	449.77	1490.2	252.94	282.02	1230.6	249.07	361.42	584.83	3072.8	260.36	447.88	486.63	774.98	121.2	824.61	1172.4	609.85	572.66	204.25	175.49	121.85
21.998	464.58	390.14	109.24	473.91	182.6	361.26	377.8	210.88	148.46	388.75	320.62	330.69	68.359	111.87	111.03	5457.2	3290.5	2289.9	1298.5	3355.8	465.06	373.24	364.65	624.03	1166.2	405.9	347.9	439.26	445.34	1487.2	260.02	276.86	1230.1	265.4	351.72	585.29	3101.3	256.06	428.23	482.73	767.6	121.3	811.88	1154.5	609.16	599.42	204.42	175.55	124.57
23.999	466.16	376.47	107.13	478.21	178.96	353.85	383.34	203.95	143.48	381.53	324.51	319.9	65.561	109.54	108.98	5439.7	3278.3	2279.5	1295.4	3345.3	454.91	369.22	372.87	624.63	1151.6	407.62	352.1	464.67	451.33	1476.8	256.72	272.41	1223.9	280.22	345.8	579.25	3135.4	253.62	411.89	473.26	765.75	116.04	806.18	1143.5	601.29	609.63	195.51	175.83	118.98
25.998	469.52	371.28	109.63	486.1	182.91	352.53	402.68	200.08	146.95	386.73	330.4	321.39	70.3	112.71	113.36	5461.1	3281.4	2265	1298.8	3335.3	451.91	364.87	375.29	628.64	1146.2	404.62	370.32	491.6	465.51	1485.8	254.57	272.98	1213.3	284.3	343.29	554.77	3176.2	251.17	393.25	471.58	762.31	114.19	796.45	1138.5	595.97	622.19	196.11	178.22	116.26
27.998	465.8	359.88	104.01	483.71	181.7	347.15	408.64	192.51	146.07	384.19	331.68	315.87	68.033	111.97	113.11	5474.3	3286.2	2256.8	1296.9	3325.7	455.38	367.98	367.73	636.24	1124.8	408.94	386.61	491.87	481.06	1496.3	255.5	274.08	1210.3	288.42	345.98	534.57	3201.3	244.85	383.45	469.21	766.02	111.16	796.23	1136.8	593.56	628.94	194.49	179.62	117.23
29.998	468.69	355.43	105.78	483.82	181.43	348.64	405.82	189.08	149.45	385.64	332.34	311.62	68.217	108.13	113.59	5501	3297.6	2257.9	1290.4	3311.4	460.33	369.46	365.76	648.16	1099.4	407.59	391.02	491.89	495.58	1498.8	262.5	283.17	1207.5	297.8	348.49	518.53	3224.3	240.34	379.53	474.42	761.51	112.65	799.83	1135.7	591.98	632.1	194.96	183.1	119.29
31.998	464.62	348.67	100.96	482.03	179.01	342.5	399.7	180.97	143.22	379.91	327.68	299.59	66.469	105.87	96.773	5505.7	3305.4	2253.6	1286.6	3293.6	460.18	358.62	353.34	649.23	1059.1	403.05	396.33	502.92	498.09	1493.7	261.54	296.64	1206.1	299.5	348.77	498.26	3232	235.88	367.6	471.42	756.41	107.22	792.62	1132.8	581.82	624.21	190.6	182.24	113.32
33.987	467.48	350.6	97.272	475.11	182.47	346.79	392.26	182.69	141.72	383.06	328.06	295.59	65.835	105.44	86.814	5515.4	3327.5	2265	1285	3276.1	456.49	374.17	346.87	658.85	1021	401.17	407.66	510.78	501.57	1496.2	261.58	300.94	1209.7	308.14	345.68	486.83	3238.3	231.66	371.3	474.82	748.63	109.17	792.23	1128.8	582.27	609.83	194.11	179.97	114.69
35.998	465.05	356.5	91.299	469.71	181.35	343.4	387.21	184.2	140.65	380.25	328.01	283.37	62.411	103.28	87.464	5516.9	3352.9	2288.5	1291	3275	455.43	376.51	336.27	668.42	977.46	401.52	402.69	514.06	489.25	1489	254.91	295.59	1222.8	310.56	338.67	480.4	3257	229.35	368.36	476.17	746.23	107.4	792.91	1129	581.14	622.13	193.3	177.15	112.28
37.998	460.63	355.47	93.487	469.77	180.49	342.94	384.03	181.37	144.46	378.03	328.93	279.77	58.78	101.73	89.186	5491.7	3375.5	2285.8	1287.2	3261.4	445.89	379.73	332.45	682.65	945.91	400.29	391.3	518.38	491.32	1487.1	252.61	287.57	1229.5	315.44	334.22	473.95	3267	225.73	362.76	484.52	740.4	106.49	789.39	1122.4	573.92	638.93	188.34	178.67	110.11
55.457	469.43	464.6	136.54	520.98	186.55	345.6	417.72	194.66	174.2	427.18	344.1	288.72	62.761	101.5	86.616	5307.3	3396.8	2241.2	1347.2	3120.2	633.74	546.61	452.78	946.46	949.54	448.32	444.9	693.18	525.67	2180.8	293.18	351.07	1333	491.43	508.64	661.53	3835.3	299.73	458.88	644.32	894.69	170.48	912.59	1333.3	676.89	949	280.86	327.98	180.32
57.443	670.38	552.87	227.67	645.12	317.15	492.4	559.01	287.95	308.09	736.09	476.52	294.81	151.43	113.43	86.881	5382.4	3583.7	2382.6	1782.1	3369.9	1063.2	829.37	775.73	1338.7	1059	587.83	606.88	1135.3	694.48	3322.8	398.5	556.83	1314.5	654.76	832.78	1036.4	3992.7	387.76	616.01	891.11	1108.8	283.32	1073.7	1736	863.01	1418.5	478.77	723.89	351.71
59.455	1130	752.14	505.24	949.07	696.92	815.58	910.96	537.42	707	1414.6	753.59	306.1	418.73	168.09	102.43	5552.8	4037.2	2721.3	2762.2	3924.2	1902.1	1386.7	1470.4	2109.6	1331.1	898.65	972.92	2089.8	1066.9	5349.9	652.65	1099.1	1317.9	1012.6	1497	1800.1	4360.5	585.1	967.16	1408.7	1597.2	573.71	1386.3	2518.3	1206.5	2385.1	937.67	1610	777.54
61.455	1900	1147.2	1081.1	1531.6	1483.3	1364	1574.3	1019.6	1436.3	2557.5	1180	361.62	915.71	313.06	170.94	5848.2	4768.9	3251.5	4387.4	4788.3	3178.7	2176	2559.2	3270.3	1772.1	1401.4	1596.1	3462.3	1645.7	7865.1	1130.7	1928.7	1352.5	1578.2	2537.2	2920.9	5030.4	934.94	1550.5	2260.1	2441.2	1083.1	1860.8	3585.9	1706.4	3396.1	1480.6	2938.6	1452.4
63.455	2912.3	1733.8	1976.1	2320.1	2682.1	2116.1	2484.8	1715.5	2323.1	4009.4	1716.4	459.73	1505.9	583.42	350.32	6213	5558	3905.6	6501.4	5855.3	4725.7	3050.4	3870.3	4654.7	2327.9	2019.1	2459.7	4897.3	2386.7	10292	1793.6	2598.9	1375.5	2279	3812.1	4234.6	5978.1	1435.7	2300.6	3381	3612	1725.2	2494.4	4782.1	2297.8	3755.4	1742.9	4473.6	2221.8
65.455	4189.5	2467.4	3108.4	3329.7	4238	3061	3546.4	2550.1	3415.7	5659.8	2329.3	615.2	2176.4	994.18	667.99	6800	6509.6	4798.5	8879.3	7112.1	6369.1	3855.5	5258.3	6043.9	2961.7	2588.7	3474.6	5898.9	3094	12266	2512.4	2784.3	1424.5	2923.6	5196.7	5543.1	7070.1	2053	3056.2	4648.4	4995.8	2339.2	3281	6105.9	2923.7	3732.6	1801	5874.3	2974.1
67.443	5518.5	3161.1	4331.8	4448.9	5968.7	4075	4588.9	3392.1	4711.3	7173	2944.2	779.81	2891.7	1495.9	1083.7	7444.4	7461.6	5793.1	11319	8284.6	7854.1	4514.3	6526.7	7160.7	3659	2963.8	4490.9	6254	3566.1	13287	3029.9	2758.7	1488.5	3288.5	6476.2	6607.9	8174.6	2674.6	3642.8	5883.8	6420	2761	4166.6	7364.1	3502.1	3679.2	1791.7	6878.3	3603.7
69.455	6643.5	3672.7	5368.5	5461.6	7477.2	4985.4	5423.1	4079.1	5937.8	8343	3471.7	874.93	3538.4	1988.5	1518.2	7985.6	8224.3	6686.4	13366	9212.5	9099.4	4960.7	7577.7	7722.8	4385.5	3130	5509.8	6314.9	3767.5	13571	3218.1	2752.8	1615.7	3383	7565.3	7257	9219.5	3218.5	3984	6963	7771	2958.1	5135.2	8493.6	4043.2	3662.4	1774.5	7270.6	4071.7
71.455	7820.3	4188.6	6456.6	6574.2	9070.3	5962.4	6249.8	4770.3	7274.5	9573.8	4062	960.46	4259.3	2514.9	2015.5	8793.5	9200.1	7739.1	15599	10319	10077	5155.8	8212.4	7818.5	5084.9	3229.4	6381.9	6331.4	3793.8	13614	3215.9	2726.3	1741.5	3384.2	8330.2	7463.7	10238	3582.3	4055.8	7762.9	8878.7	2985.7	6068.3	9464.4	4476.2	3628.4	1752.3	7294.9	4363
73.455	8424.6	4312.8	6971.2	7133.5	9968.6	6470.4	6572.8	5065.1	8029.2	10081	4383.6	962.13	4646.5	2834.7	2351.2	9062	9523.2	8263.2	16593	10685	10722	5195.8	8468.5	7804.2	5723.7	3303.1	7103	6336	3788.2	13566	3193.7	2704.4	1873.3	3350.3	8813	7459.7	11161	3759.3	4043.7	8173.5	9740.1	2963.4	6960.1	10266	4844.1	3596.6	1727.3	7320.7	4452.1
75.455	9112.2	4481.4	7491.9	7764.3	10970	7063.3	6986.7	5403.8	8888.8	10700	4775.6	974.52	5042.8	3151.4	2693.1	9557.8	10050	8927.6	17842	11261	11124	5197.8	8502.4	7780.1	6297.1	3376.4	7657.6	6319.9	3763.8	13560	3172.3	2679.9	2001.9	3318.6	9038.4	7451.2	11982	3793.7	4023.1	8316	10380	2957.4	7712.1	10967	5115.2	3564.9	1706.3	7311.9	4463.5
77.455	10051	4757	8181.7	8580.8	12210	7837.7	7607	5863.5	9966.1	11630	5283.6	1018.8	5522.5	3506.3	3097.1	10386	10898	9854.4	19557	12196	11332	5196.4	8517	7772.4	6795.2	3444.9	8129.5	6317.7	3741.8	13571	3168.7	2676.1	2139.2	3320.6	9155.5	7424.1	12732	3794	4015.1	8318.7	10817	2950	8384.5	11535	5361	3551.9	1718	7301.8	4455
79.455	10175	4630.7	8157.2	8668.3	12389	7986	7634.9	5834.8	10193	11603	5325.2	996.24	5560.1	3546.8	3223.5	10374	10830	9995.2	19636	12129	11412	5186.8	8501.9	7759.7	7173.3	3495.5	8483.9	6322.7	3740.9	13497	3165.6	2675.6	2278.1	3308.1	9165.6	7410.4	13339	3777.1	4006.8	8299.2	11098	2937.4	8923.4	12017	5532.7	3543.3	1703.5	7319	4416.5
81.455	10610	4654.1	8318.3	9003	12863	8337.9	7872.6	5979	10662	11913	5484.5	1004.2	5690	3640.2	3405.9	10719	11102	10377	20288	12446	11416	5215	8480.5	7764.1	7472.1	3532.8	8761.8	6316.9	3744.4	13509	3157.4	2665.5	2382.7	3302.8	9169.8	7406.7	13864	3763.6	4003.8	8263.1	11234	2939.3	9375.8	12446	5689	3540.8	1693.5	7283.5	4434.6
83.455	10913	4667.4	8447.1	9256.5	13224	8630.1	8058.9	6065.4	11033	12146	5611.2	1016	5763.6	3732.1	3552.4	10972	11335	10712	20850	12730	11420	5191	8441.5	7730.9	7705.2	3565.4	8940.8	6318.5	3732.7	13519	3157.8	2656.7	2492.1	3292	9153.1	7407.2	14303	3753.6	3982.3	8237.8	11299	2922.3	9740.1	12831	5794.9	3520.7	1703.1	7305.9	4438.3
85.443	11179	4671.8	8497	9398.3	13473	8872.3	8205.9	6124.2	11268	12320	5659.4	1031.8	5810.3	3771.3	3658.4	11181	11487	10954	21243	12916	11409	5215.7	8443.8	7701.8	7881.3	3609.6	9063.9	6308.9	3719	13534	3158	2647.3	2576.3	3293.6	9148	7400.8	14649	3729.4	3967	8229.4	11285	2927.2	10056	13131	5870.8	3511.1	1708.8	7280.3	4419.2
87.455	11306	4623.3	8487.2	9455	13593	9018.4	8270.2	6129.4	11369	12407	5651.3	1030.8	5791.3	3788.7	3720.2	11285	11538	11072	21410	12970	11383	5202	8390.4	7695.2	8002.2	3616.6	9144.2	6299.2	3712.3	13550	3148	2653.7	2624.6	3261.9	9140.4	7389.8	14961	3713.8	3943	8166.6	11247	2912.4	10288	13440	5912.9	3485.1	1698.8	7303.9	4401.1
89.455	11485	4628.1	8499.7	9557.7	13704	9155.8	8355.7	6150.7	11486	12501	5659.6	1040.5	5793	3815.3	3781.7	11424	11619	11228	21702	13126	11387	5223.8	8387.5	7669.1	8107.3	3647.2	9202.7	6311.2	3696.4	13519	3145.3	2656.6	2689.9	3268.3	9131.8	7377.3	15195	3695.2	3920.9	8147.6	11217	2915.8	10477	13656	5951.2	3484.5	1711.5	7329.2	4408.3
91.443	11677	4618.7	8529	9638.4	13858	9282	8420.4	6170.7	11599	12637	5670.9	1040.6	5816	3846.3	3809.6	11565	11684	11372	22026	13245	11329	5176.4	8333.7	7621.1	8119.2	3631.3	9213.4	6300.5	3683.6	13522	3125.1	2635.6	2707.3	3252.4	9093.3	7351.1	15368	3664.9	3896.2	8079.5	11149	2901.6	10621	13821	5960.9	3441.5	1700.7	7301.3	4372.9
93.455	11871	4616.9	8568.4	9692.9	13912	9398	8501.8	6194.3	11695	12739	5688.8	1063.3	5840.2	3879.9	3845.7	11707	11754	11486	22246	13376	11335	5194	8326	7639.9	8164	3666.4	9264.4	6298.9	3680.1	13550	3123.4	2655.3	2743.9	3253.8	9087.6	7355.6	15536	3655.5	3889.5	8068.7	11149	2908.8	10774	14046	5967.2	3459.6	1713.3	7308	4357.9
95.455	12035	4635.4	8601.4	9770.4	14011	9522.4	8598	6229.6	11784	12847	5695.9	1074.7	5872.2	3915.5	3891.7	11856	11860	11596	22518	13534	11289	5213.3	8293.1	7602.3	8143.1	3671.3	9293.7	6299.6	3674.4	13574	3134.6	2652.5	2756.3	3266.5	9056.3	7392.3	15637	3643.4	3885.7	8024.1	11126	2902.8	10854	14174	5983.8	3443.7	1728	7317.7	4357.2
97.455	12101	4631.2	8596.5	9784.8	14009	9580	8630.7	6239.9	11803	12904	5670.2	1098.9	5875.5	3928.8	3903	11932	11841	11635	22609	13591	11250	5196.5	8237.1	7565.1	8127.9	3661	9238.6	6295.1	3666.8	13612	3119.7	2651.5	2742.1	3274.1	9012.1	7353.1	15692	3625.7	3843.8	7958	11086	2892.7	10911	14272	5949.7	3425.2	1724.1	7300.3	4321.7
99.455	12166	4605.9	8595.7	9798.2	14014	9649.2	8663.9	6221.1	11827	12938	5642	1101.1	5863.4	3934.7	3900.1	11980	11826	11674	22716	13636	11191	5166.6	8177.2	7528.7	8113.4	3637.2	9170.6	6276.8	3652.9	13594	3103.1	2648	2734.8	3254.5	8957.4	7361.5	15728	3600.8	3817.6	7916.2	11047	2891.4	10931	14341	5931.5	3402.4	1728.5	7273.5	4282.2
101.46	12255	4599.8	8610.3	9797.3	14031	9685.3	8687.6	6215.6	11862	12975	5626.7	1117.7	5850.4	3946.6	3910.3	12039	11782	11709	22814	13705	11110	5154.8	8149.3	7476	8045.7	3644.9	9148.7	6279	3637.8	13592	3100.6	2634.4	2707.1	3268.3	8912.3	7358.4	15759	3602.8	3802.7	7865.3	10988	2866.6	10941	14403	5891.9	3393.5	1728.7	7233.5	4277.6
103.46	12253	4577.1	8600.7	9785.8	14016	9715.7	8701	6194.2	11837	12956	5566.9	1117.9	5850.6	3949.6	3900	12056	11713	11690	22842	13711	11027	5129.9	8068.3	7399.9	7974.1	3617	9064.5	6235.9	3600.8	13525	3086	2609.5	2668	3246.4	8847.8	7300.5	15683	3567.5	3759.8	7763.4	10903	2845.1	10885	14364	5836.3	3353.8	1728.1	7190	4206.8
105.44	12200	4546.1	8578.5	9751.4	13971	9711.5	8687.4	6162.8	11824	12932	5535.6	1113.7	5821.9	3948.7	3898.8	12040	11595	11663	22802	13701	11013	5101.1	8044.3	7402.3	7939.8	3604.5	9037.8	6251.3	3619.3	13618	3084.8	2621.5	2641	3267.1	8834	7299.1	15732	3567.2	3756.8	7735.9	10917	2853.4	10937	14431	5799.6	3359.1	1738.8	7190.6	4185.1
107.46	12186	4533.3	8577.1	9724.9	13946	9723.7	8685.2	6152.1	11824	12935	5511.6	1114.1	5832.4	3964.9	3919.2	12072	11513	11644	22854	13720	10997	5082.9	8025.2	7382.4	7895.6	3593.1	9017.9	6258.5	3595.4	13689	3087.9	2608.1	2591.6	3270.3	8811	7323.7	15746	3567.7	3736.7	7723.6	10899	2838.4	10968	14489	5761.4	3345.6	1740.5	7177.1	4144.5
109.46	12193	4497.5	8573.6	9721.6	13939	9732.8	8669.5	6122.7	11832	12891	5455.6	1105.7	5820.5	3973.7	3900.7	12053	11405	11619	22851	13719	10949	5077.5	7992.8	7358.4	7877	3589.9	8984.2	6267.9	3607.3	13729	3089.2	2622.1	2555.8	3275.3	8767.8	7332.8	15712	3562.2	3714	7682.7	10894	2831.5	10979	14489	5742.1	3338.6	1758	7179.4	4168.3
111.46	12156	4465.1	8584.8	9721.6	13902	9744.9	8680.6	6114.9	11845	12878	5434.7	1097.7	5811.1	3991.2	3894.9	12062	11324	11614	22910	13764	10911	5055.8	7960.6	7346.6	7824.3	3564	8941.1	6262.4	3607.9	13733	3087.8	2627.2	2509.1	3285.3	8735.8	7319.1	15702	3562.3	3710.3	7650.9	10868	2830.7	10959	14508	5703.2	3312.3	1764.3	7146.5	4130.8
113.46	12375	4529.8	8756.3	9878.6	14175	9916.6	8839.1	6212	12089	13096	5486.8	1105.9	5910.7	4086.4	3970.4	12275	11409	11795	23268	14028	10815	4997.9	7882.2	7252	7739.2	3525.1	8855.8	6216.2	3576.7	13678	3064	2591.7	2429.6	3288.9	8648.3	7277.7	15596	3508	3662.1	7574.2	10796	2804.8	10896	14449	5612.8	3265.3	1743.8	7112.1	4091.8
115.44	12344	4454.5	8717.8	9836.8	14078	9883.7	8793.3	6156.4	12055	12989	5451.8	1082.9	5869.4	4067.1	3931.4	12220	11258	11681	23158	13974	10836	4999	7881.7	7272.6	7707.5	3510.9	8865.1	6234.8	3593.6	13770	3083.1	2612.4	2394.4	3291.8	8631.8	7328.6	15653	3517.9	3660.9	7583.7	10821	2815.5	10904	14514	5602	3264.9	1765.3	7110.4	4064.3
117.46	12184	4369.1	8650.5	9706.1	13875	9772.4	8698.8	6088.9	11947	12871	5349	1062	5795.4	4029.9	3913.5	12050	11048	11516	22956	13884	10807	4962.2	7850.3	7273.5	7687.4	3509.5	8843.9	6242.2	3609.3	13831	3097.2	2626.6	2335.1	3310.6	8595.9	7347.8	15629	3518.7	3654.1	7574	10816	2804.8	10917	14549	5573.4	3281.2	1775.7	7123.9	4044
119.52	12285	4345.2	8769.7	9817.5	14046	9890.6	8805.8	6171.3	12082	13026	5348.2	1041.1	5855.3	4125.7	3988.5	12107	11131	11607	23223	14094	10789	4958.1	7830.2	7245	7661.8	3491.7	8796.7	6260.4	3605.7	13843	3099.2	2643.7	2284.3	3317.5	8557.8	7367.5	15585	3526	3641.3	7558	10807	2811.6	10922	14533	5550.8	3266.2	1799.8	7121.1	4035.5
121.46	12216	4266.7	8708.2	9744.6	13944	9796.2	8718.4	6090.4	12051	12930	5297.4	1001.9	5801.9	4086.2	3932.8	12004	10925	11432	23023	14008	10796	4931.1	7798.6	7248.9	7673.3	3470.9	8783.3	6265.1	3633.1	13893	3094	2637.8	2211.9	3334.6	8531.5	7370.6	15543	3517.6	3629.7	7534.8	10818	2805.1	10944	14601	5520.7	3249.7	1804.3	7126.8	4042.4
123.46	12319	4244.9	8816.7	9818.9	14048	9877.1	8786.4	6117.1	12136	13041	5314.4	970.93	5824	4125.4	3973.2	12071	10942	11453	23226	14134	10804	4880.1	7780.3	7253.4	7639.6	3453.2	8784.6	6278.7	3631.9	13923	3108.4	2638.8	2150	3341.3	8505.9	7387.7	15544	3519.1	3612	7545.1	10839	2792.1	10943	14626	5459.3	3238.7	1823.2	7149.8	4037.2
125.46	11925	4040.1	8531.5	9516.4	13602	9571.9	8505	5912.9	11746	12672	5104.4	894.47	5618.1	4016.9	3860.1	11635	10510	11025	22485	13686	10798	4872.2	7725.5	7245	7618.9	3435.7	8759.8	6296.3	3637.5	13929	3123.2	2652	2087.8	3348.1	8469.3	7408.3	15524	3527.7	3607.1	7546.8	10834	2804.1	10972	14668	5450.8	3250.6	1857	7183.9	4016.1
127.46	11997	4001	8608.7	9537.3	13667	9652.6	8551.5	5932.5	11859	12736	5096.2	850.05	5619.4	4040.7	3897.9	11678	10488	11026	22637	13816	10787	4849.2	7701.4	7224.3	7604.6	3424.7	8718.3	6283.1	3633.8	13961	3110.4	2641.2	2026.5	3364.8	8399.3	7422	15484	3523.8	3579.1	7536.5	10841	2792.6	10984	14656	5406.5	3221.2	1861.8	7178.5	3989.3
129.46	11820	3874.2	8478.7	9394.8	13454	9491.7	8417.6	5838.8	11676	12594	4985.2	793.59	5515	3993.5	3829.4	11442	10255	10800	22302	13637	10760	4824	7616.1	7199.9	7557.2	3400.7	8666.4	6282.8	3641.3	14008	3108.8	2662.4	1955.1	3352.1	8347.9	7437	15448	3514.9	3576.7	7531.5	10850	2793.6	10968	14708	5379.1	3213.7	1873.3	7157.3	3975.2
131.46	11799	3770.9	8436.9	9332.9	13347	9455.6	8378.5	5796.3	11636	12498	4916.3	743.7	5441.3	3989.3	3824.9	11349	10121	10650	22185	13590	10742	4757.8	7551	7154.7	7526.4	3358.9	8623.7	6269.9	3629.1	14056	3097.3	2663	1886.1	3343.6	8278.5	7434.2	15375	3504.7	3546.9	7501.9	10850	2790.2	10967	14705	5323.3	3176.3	1887.5	7126.9	3932.3
133.46	11788	3687.6	8435.1	9296.6	13320	9436.4	8355.8	5763.8	11606	12485	4866	701.78	5386.1	3981.9	3838.2	11269	10028	10574	22152	13566	10687	4730.4	7474.1	7114.3	7478.7	3325.9	8588	6241.4	3609	14065	3080.1	2646.7	1820.5	3309.5	8164.9	7399.5	15302	3496.3	3511.6	7472.9	10807	2764.1	10953	14682	5286.1	3153	1900	7071.6	3897.1
135.46	11725	3581.5	8351.6	9201	13185	9388	8298.4	5710.4	11488	12384	4768.6	638.47	5285.9	3962.4	3814.9	11134	9876.9	10423	21956	13478	10677	4688.6	7439.9	7083.7	7450.3	3293	8555.5	6231.2	3607.7	14123	3069	2631.2	1746	3297.6	8107.6	7386.9	15248	3479.4	3481.7	7488.2	10775	2754.1	10947	14730	5258.4	3109.4	1917.6	7092.1	3835
137.46	11674	3483.3	8312.4	9138.5	13118	9367.2	8261.6	5679.9	11412	12361	4707.9	595.61	5231.9	3938.8	3818	11018	9777.5	10306	21880	13470	10634	4622	7344.7	7043.6	7423.4	3257.1	8519.2	6203.3	3624.4	14092	3046.8	2614.6	1687.5	3292.7	8038.9	7356.4	15152	3480.5	3446.2	7483.4	10768	2731.3	10934	14716	5224.1	3074.2	1914.7	7060.3	3791.8
139.46	12630	3660.2	8932.9	9829.5	14127	10119	8913.3	6098.3	12286	13352	5007.9	596.89	5590.5	4241.5	4125.1	11826	10441	11029	23556	14560	10611	4577.2	7260.8	7007.7	7377	3214.9	8449.1	6183.2	3620.2	14120	3024.8	2598.3	1622.2	3259.9	7978.4	7378.5	15086	3473.1	3411.8	7459.2	10748	2724.4	10927	14733	5200.4	3020.9	1936.1	6988.8	3742.3
141.46	12494	3529.6	8800.7	9679.6	13947	10035	8811.6	6007.4	12115	13179	4886.5	541.91	5491.8	4165.1	4077.5	11613	10253	10835	23296	14435	10575	4523.4	7200.3	6952.8	7337.3	3139.2	8394.8	6134.4	3614.3	14143	2993.5	2542.6	1551.9	3234.5	7857.3	7338.1	15019	3431.5	3367.5	7453.6	10723	2711.7	10896	14738	5183.2	2942.6	1937.6	6927.3	3698.3
143.46	12437	3431.8	8716.8	9597.5	13848	10017	8772.8	5958.6	12006	13109	4802	503.3	5422.9	4129.8	4077.1	11480	10134	10721	23211	14379	10541	4447.2	7104.6	6910.3	7297.6	3088.4	8374.7	6104.6	3587.1	14184	2922.5	2481.2	1475.2	3195	7782.4	7314.2	14973	3411	3322.9	7430.4	10650	2682.7	10913	14753	5154.7	2876.2	1962.1	6835.3	3641.2
145.46	12356	3322.5	8633.9	9511.4	13716	9978.4	8723.5	5909.8	11851	13050	4687.7	465.5	5341.7	4082.1	4051.5	11338	9989.2	10573	23077	14310	10481	4356	6990.5	6839.4	7235.7	3016.2	8302.8	6049.3	3577.2	14125	2854.9	2390.3	1416.6	3133.2	7663	7252.7	14865	3380.2	3271.6	7401.9	10592	2652.9	10861	14693	5114.5	2775.8	1954.6	6709.2	3564.3
147.46	12361	3220.2	8580.4	9459.8	13652	9977.6	8689.4	5876.4	11781	13016	4617.1	434.45	5300.2	4038.9	4042.1	11226	9887.9	10489	23088	14311	10415	4316.5	6929.3	6794	7217	2964.9	8296.6	6002	3568.4	14061	2785.6	2309.8	1350.2	3082.5	7597	7214.5	14796	3351.5	3225.3	7362.2	10570	2642.9	10848	14706	5107.5	2672	1959.8	6597.7	3523.3
149.46	12287	3094.9	8459.2	9346	13522	9950.8	8631.6	5819.7	11642	12977	4506.7	394.12	5220.3	3966.1	4007.9	11069	9749.9	10350	22920	14233	10399	4237	6836.3	6743.1	7189.9	2891.1	8248.5	5950	3563.5	14027	2695.2	2216.2	1291.3	3015.7	7479.3	7165.9	14732	3303.4	3179.4	7321.4	10519	2601.8	10804	14736	5077.9	2557	1964.1	6456.2	3457.2
151.46	12210	2984.8	8350.1	9222.7	13403	9920.8	8559.5	5756.1	11487	12889	4399.1	350.15	5138.8	3886	3964	10910	9611.2	10206	22799	14174	10352	4180.8	6717.5	6663.7	7165.5	2814.4	8208.5	5881.8	3547.2	13937	2585	2105.8	1219	2925.7	7351.2	7118.2	14647	3261.5	3117.9	7265.7	10463	2564.8	10793	14724	5050.4	2425.5	1947.4	6330.7	3384.1
153.46	12171	2875.4	8267.7	9149.5	13306	9894.1	8520	5715.5	11333	12837	4308.8	324	5074.3	3807.6	3919.2	10760	9485.3	10088	22720	14146	10302	4115.6	6622.7	6562.1	7119.3	2733.6	8176.1	5790.3	3522.9	13845	2465	1975.3	1161.5	2853.8	7225.7	7042.3	14571	3211.3	3060.3	7237.7	10392	2526.5	10759	14718	5031.2	2304.6	1930.8	6180.6	3313.7
155.44	12103	2761.7	8143	9042.5	13141	9856.5	8448.4	5668.4	11170	12741	4193.7	286.58	5001.1	3712	3869.8	10587	9347.9	9948.1	22564	14061	10245	4052.4	6509.8	6463.2	7083.5	2664	8136.2	5703.1	3507.1	13820	2354.6	1852.2	1101.1	2770.6	7111.9	6980.6	14503	3170.5	3002.7	7175.7	10318	2499.6	10721	14684	5029.8	2175	1924.5	6026.7	3220.4
157.44	12033	2634.7	8021.8	8888.1	13012	9799.4	8371.7	5599.8	11020	12616	4094.6	263.31	4922.4	3603.9	3814.9	10418	9175.9	9786.6	22357	13975	10172	3971.2	6395.8	6380.9	7056.6	2575.5	8069.3	5620.4	3476.1	13770	2228.4	1723.9	1037.8	2650.1	7002.3	6889.9	14413	3125.3	2919.9	7130.3	10260	2448.4	10701	14713	5005.1	2043	1895.5	5862.1	3154.4
159.46	11988	2528.1	7911.1	8784.9	12907	9769.3	8311	5553.3	10887	12558	3998.5	242.08	4834.8	3524.5	3768.9	10255	9048.8	9680.5	22278	13907	10161	3897.5	6284.2	6246.5	6987.7	2500	8032	5512.9	3461	13593	2100.5	1599.5	972.88	2554.7	6896.2	6829.3	14337	3053.7	2862.9	7063.3	10189	2418.4	10679	14690	4989.3	1908.2	1875.4	5739.1	3088.6
161.46	11907	2403.2	7779.8	8659.5	12729	9722.4	8223.6	5498.5	10704	12471	3901.7	220.22	4770.5	3413.4	3713.6	10084	8887.5	9542	22132	13814	10123	3819.5	6169.3	6140	6955.8	2423.3	8009.9	5410.3	3435.5	13533	1977.7	1475.4	915.95	2457.9	6780	6752.2	14251	3008.7	2792.4	7023.5	10144	2380.3	10664	14725	4985.3	1776.8	1837.7	5610.1	3019.5
163.46	11878	2294.9	7662.5	8550.4	12634	9714.7	8171.9	5464.9	10573	12389	3817.9	206.01	4711.1	3320.2	3679.4	9953.9	8771.4	9429.7	22049	13740	10069	3754.8	6056.4	6009	6874.6	2349.4	7961.7	5285.6	3413.9	13437	1844	1346.3	847.05	2332.4	6665.9	6627.4	14122	2934.6	2709.5	6958.8	10061	2318.5	10625	14689	4975.2	1644.6	1792.9	5441.4	2951.2
165.46	11870	2195.4	7570.1	8462.2	12475	9713.3	8134.9	5425.4	10488	12334	3746.3	180.8	4637	3226.4	3639.5	9818.6	8662.6	9327.2	22007	13711	10025	3668.1	5943.4	5914.7	6824.7	2273.4	7938	5184.5	3371	13315	1703.2	1231.1	793.41	2239.1	6552.1	6531.8	13992	2870.1	2645.5	6910	10006	2275.4	10606	14721	4953.6	1520.9	1736.5	5289.7	2900.5
167.46	11745	2069.2	7371.7	8284.6	12238	9609	8024.9	5336.8	10260	12216	3624.6	169.98	4537	3122.5	3559.2	9583.7	8454.9	9152.2	21708	13542	9945.2	3601	5834.3	5796.2	6796.5	2195.5	7862.8	5042.3	3318	13205	1578.4	1107.2	731.22	2119.8	6437	6436.2	13865	2789.1	2569.4	6859.7	9922.6	2223.3	10576	14707	4950.5	1389	1690.1	5129.8	2812.2
169.46	11225	1883	6944.4	7866.8	11626	9184.5	7646.3	5065.9	9740	11664	3420.4	133.64	4267.1	2882.1	3361	9091.9	7989.3	8669.9	20732	12923	9862.8	3509.3	5698.3	5655	6733	2105.3	7797.3	4900	3275.5	13024	1446.6	980.68	669.78	2017.4	6299	6329.6	13740	2711	2480.1	6779.8	9831.2	2175.8	10523	14698	4939.2	1274.5	1616.7	4976.2	2734.4
171.46	10988	1747.7	6701.9	7645	11311	9027.3	7484.3	4940.1	9441.2	11445	3278.2	126.5	4134.3	2744.6	3263	8766.7	7746.6	8445.9	20341	12681	9793.4	3397.4	5555.4	5530.7	6637.8	2028	7714.1	4760.6	3206.5	12859	1308.9	867.52	606.53	1889.5	6197.4	6215	13629	2624.7	2382.6	6698.1	9708	2112.1	10491	14666	4919	1142.6	1537.9	4795.7	2646.8
173.46	10933	1649.6	6566.7	7535.7	11170	9003.1	7428.2	4891.1	9313.4	11357	3199.9	110.98	4050.9	2641.8	3195.9	8627.6	7633.8	8321.1	20241	12595	9699.3	3338.4	5454.8	5414.3	6574.5	1956.9	7631.1	4601.9	3164.2	12681	1190.3	759.96	559.78	1775.7	6057.4	6103.7	13531	2537	2322.9	6600.8	9624.5	2060.4	10441	14634	4923.6	1039.5	1463.3	4624.1	2565.3
175.46	10830	1564.3	6419.1	7437.4	11030	8970.8	7359.6	4843.7	9182.5	11299	3124.8	110.05	3995.1	2552.7	3157.8	8476.8	7507.6	8206.2	20113	12518	9581.9	3249.4	5295.6	5278.3	6449.3	1865.7	7526.7	4424	3066.9	12486	1056.1	656.87	499.6	1657.4	5913.1	5948.2	13327	2443.3	2223	6455.4	9492.4	1986.8	10331	14542	4883.3	904.77	1374.5	4450.9	2472.7
177.46	10765	1477.1	6302.7	7352.5	10910	8950.4	7316.1	4789.7	9061.4	11270	3046.2	110.18	3914.6	2455.2	3115.9	8324.1	7394.9	8090.7	19979	12436	9533.3	3180.7	5212.6	5208.5	6413.8	1797.9	7484.3	4287.1	2997.4	12409	947.46	557.12	453.96	1557.9	5822.5	5846	13307	2379.7	2159.5	6383.5	9423.6	1937.4	10363	14578	4895.1	808.19	1305	4299.4	2390.9
179.46	10748	1387.7	6200.6	7292.6	10841	8966.3	7286.8	4760.9	8986.4	11275	2986.3	104.06	3870.9	2366.8	3049.1	8221.9	7277.6	8031.4	19982	12469	9481.8	3122.6	5096.3	5095.5	6376.8	1744.6	7442.3	4165.3	2939.2	12318	844.07	480.23	422.83	1453.6	5722	5769.7	13240	2308.7	2084.4	6319.5	9332.7	1887.9	10346	14565	4903.7	710.7	1222	4181.7	2318.6
181.46	10544	1282.1	5979.4	7099.7	10572	8807.2	7140.2	4649.2	8746	11079	2856.3	100.44	3749.5	2246.4	2954.7	7952.2	7061.4	7827.8	19603	12237	9433.1	3044	4991	5004.5	6349.8	1679.2	7409.4	4023.4	2853.4	12180	739.49	386.52	379.07	1357.4	5629.3	5677.6	13143	2237.4	2006.8	6247.2	9258.4	1832.4	10321	14579	4927.3	617.04	1143.8	4024.6	2250.2
183.44	10470	1196.8	5843.6	7005.1	10436	8763.2	7080.6	4596	8627.7	10992	2783.8	99.08	3665.7	2145.1	2899.3	7794.2	6932.4	7703	19455	12155	9342.4	2971.9	4885.2	4893.6	6288.6	1598.2	7321.8	3864.1	2773.7	11995	634.81	305.91	328.08	1232.5	5509.8	5560.7	13053	2146.1	1934.3	6149.2	9174.3	1762.4	10277	14558	4921.2	514.56	1058.2	3880.9	2171.8
185.46	10451	1117.4	5739.3	6911	10327	8750.8	7025.9	4560.1	8514.5	10956	2714.6	101.15	3594.5	2060.7	2846.3	7660.3	6803.7	7617.3	19355	12097	9252	2934.6	4787.5	4792.2	6243.1	1537.2	7275.2	3718.2	2686.6	11826	543.02	236.89	289.87	1157.2	5407	5417.7	12975	2058.2	1858.8	6052.6	9119.5	1695.8	10224	14543	4926.1	432.19	977.28	3746.2	2095.2
187.46	10416	1046.3	5602.9	6825.4	10182	8707.1	6990.2	4510.4	8411.7	10927	2636.7	107.98	3526.7	1972.6	2797.8	7516	6693.1	7516	19230	12075	9192.7	2886.4	4710.8	4695.6	6218.1	1459	7222.6	3583.2	2597.7	11720	450.16	173.78	253.34	1050.5	5313.9	5310.6	12886	1986	1783.9	5974	9012.9	1630.2	10191	14540	4922.1	349.13	910.18	3599.2	2025.8
189.46	10376	978.87	5499.2	6748.2	10087	8679.8	6962.5	4469.6	8326.2	10934	2571.4	110.96	3469.7	1896.6	2761.7	7376.2	6589.9	7435.5	19174	12085	9105.1	2813.5	4623	4584.2	6183.6	1409.5	7182	3434	2521.4	11518	372.48	113.82	216.7	961.54	5224.8	5216.4	12794	1911.8	1713.6	5897.2	8941.2	1570.1	10158	14495	4925.9	275.59	828.26	3456.2	1953.5
191.46	10337	904.6	5364.5	6660.9	9959.3	8651.4	6916.4	4419.5	8206.9	10906	2482.1	112.14	3401.3	1808.9	2703.9	7224.1	6474.4	7331.9	19046	12049	9005.4	2754.9	4503.5	4489	6130.5	1356.7	7128	3289.5	2434.5	11368	293.51	65.683	189.68	881.9	5105.2	5105.6	12724	1835.3	1644.2	5802.9	8858.5	1505.3	10102	14471	4928.2	209.09	760.72	3335.5	1885.1
193.46	10272	841.73	5237.1	6565.9	9830.5	8597.7	6859.4	4378.5	8084.8	10861	2404.6	117.07	3321.5	1726.5	2661.3	7059.2	6337.6	7226.5	18940	11976	8945.2	2710.9	4395.6	4393.5	6077.8	1308.2	7040.4	3154.8	2350.4	11187	224.15	20.598	155.15	794.53	5018.8	5004.5	12665	1764.5	1575.9	5716.6	8787.9	1430.1	10064	14439	4914.5	143.81	688.72	3199.4	1803.6
195.44	10242	779.42	5116.3	6461.7	9719.2	8555.6	6794.5	4328.2	7972.2	10807	2324.5	121.37	3251.3	1638.6	2601.4	6886.1	6209.1	7115.2	18819	11913	8858.9	2650.2	4318	4279.8	6022	1256.3	6985.5	3019.5	2247.2	11038	151.62	-24.369	122.07	709.36	4907.2	4868.3	12572	1687	1497.8	5617.1	8690.3	1369.7	10010	14374	4899.5	85.633	616.83	3046.9	1735.7
197.46	10224	721.1	4988.1	6393.5	9625.5	8564.6	6764.8	4296.9	7873.6	10781	2255.5	122.96	3191.1	1567.3	2562.6	6760.9	6111.4	7035.3	18760	11911	8709.9	2582.5	4180.7	4159.2	5921.6	1206.1	6884.4	2862.5	2158.4	10774	98.379	-53.86	100.5	635.27	4784.2	4737.8	12373	1597.7	1423.3	5495.8	8562.9	1303.8	9864.7	14225	4839.7	36.51	550.47	2886.8	1642.2
199.46	10159	668.31	4866.2	6300.2	9509.9	8523.2	6704.4	4250.3	7750.6	10766	2174.4	130.84	3128.8	1483.1	2508	6595.3	5983.1	6937.8	18657	11873	8699.3	2542.4	4116.9	4093	5925	1161.5	6890.8	2737.6	2072.7	10632	40.922	-90.346	65.972	550.51	4701.3	4650.9	12395	1534	1362.5	5435	8533.1	1238.1	9889.9	14326	4849.7	-11.992	492.08	2762.5	1577
201.46	10108	613.4	4747.2	6210.9	9388.2	8472.7	6650.5	4200.3	7640	10724	2097.5	135.9	3047.3	1404	2437.4	6416.1	5853.7	6826.4	18557	11836	8613.6	2485.5	4016.8	4002.3	5888.5	1124.1	6841.1	2597.8	1982.4	10457	-3.06	-112.72	40.838	486.38	4617.8	4552.4	12345	1448.4	1294.6	5343.5	8446.7	1180.2	9827.3	14249	4854.6	-50.43	436.02	2628.6	1513.6
203.46	10059	566.7	4631.5	6117.8	9246.4	8445.1	6605.9	4157.4	7502.5	10694	2020.1	143.06	2983.3	1334.7	2392.2	6266.6	5722.5	6718.8	18430	11771	8564.7	2450.2	3941.6	3921.6	5847.2	1099.9	6784.9	2477.6	1897.9	10319	-39.632	-128.16	26.704	426.68	4507.6	4382.4	12277	1383.8	1241.2	5252.2	8373.1	1133.2	9771.2	14237	4864	-75.612	392.56	2516	1447.7
205.46	10005	526.76	4518.9	6028.1	9106.7	8400.8	6548.6	4127.4	7405.7	10619	1945.6	149.13	2914.9	1262.4	2328	6110.5	5609.9	6608.5	18331	11725	8467.3	2395.8	3840.2	3832.7	5786.9	1051.7	6687.9	2346.1	1805.1	10134	-79.181	-146.38	-2.084	351.88	4406.9	4262.5	12236	1313.8	1166.7	5134.5	8290.6	1072.5	9710.3	14160	4857.4	-109.27	338.93	2386.8	1385.8
207.44	9948.1	491.49	4403.3	5949.7	9010.8	8368.9	6504.3	4092.7	7297.9	10561	1876.7	160.63	2861.5	1205	2292.1	5944	5497.5	6523.2	18205	11668	8394.8	2333.2	3756.4	3745.1	5732.7	1023.7	6625.6	2218.4	1725.1	10037	-102.04	-158.44	-23.642	294.43	4312.7	4176.1	12197	1246.7	1100.8	5053.7	8211	1024.4	9664.6	14129	4851.9	-130.26	297.56	2249.2	1317.3
209.46	9853.1	459.08	4255.2	5822.4	8852.5	8306.6	6423.2	4027.2	7153.5	10463	1794.6	162.09	2793	1126.5	2229.5	5759	5380.7	6388.6	17995	11577	8290.8	2268.7	3651.8	3649.6	5653.4	1000.6	6573.6	2102.4	1631.1	9936.2	-125.16	-169.09	-40.934	240.75	4208	4079.9	12125	1181.5	1039	4956	8138.3	964.37	9612	14085	4847.5	-145.46	247.48	2134.5	1238.9
211.48	9768	426.43	4118.3	5714.4	8680.4	8213.2	6328.3	3968.6	6997.7	10376	1716.2	168.3	2714.1	1064.9	2160	5560.9	5247.1	6253.4	17788	11459	8213	2211.3	3578.7	3574	5606	973.86	6518.3	1986.8	1565	9781.7	-144.71	-173.26	-49.649	190.11	4122.9	4000.2	12102	1127.2	986.23	4870.4	8081.4	911.11	9569.4	14038	4843.7	-157.03	218.17	2019.9	1169.9
213.46	9660.8	391.61	3971.6	5585.9	8524.8	8137.3	6233	3915.7	6840.1	10309	1637.5	171.01	2621.3	997.49	2103.7	5373.8	5109.9	6122.2	17599	11361	8123.9	2171.9	3500.5	3480.3	5549.3	948.41	6428.4	1869	1477.7	9651	-161.34	-179.32	-64.01	141.32	4014.3	3895.8	12016	1056.8	919.95	4774.8	8033.4	858.31	9515.6	13984	4836.2	-167.99	178.2	1897.8	1106.4
215.46	9596.4	366.94	3865.3	5503.2	8425.4	8076.7	6166.7	3868.6	6713.7	10257	1560.5	176.64	2546.3	937.81	2046.6	5199.5	4988.7	6016.1	17444	11287	8064	2108.3	3422.7	3423.9	5483.3	946.09	6370.5	1768.6	1400.8	9532.1	-159.43	-172.32	-68.858	108.71	3951	3798.7	11971	1009.4	872.06	4683.5	7969.3	815.85	9476.5	13961	4824.7	-165.06	156.42	1783.3	1049.1
217.46	9401.3	341.15	3699.3	5327.2	8156.1	7893.3	6001.4	3757.1	6488.5	10024	1473	179.09	2452.2	863.33	1966.1	4964.4	4790.7	5806.9	17026	11034	8005.9	2047.4	3333.2	3361	5436	918.09	6294.6	1663	1325.5	9442.1	-174.51	-181.74	-88.437	67.015	3854.1	3720.4	11966	947.51	820.95	4607.5	7916.7	766.15	9447.2	13950	4848	-175.69	128.99	1671.4	988.54
219.46	9365.6	326.55	3602.7	5244.2	8048.5	7850.2	5951.1	3719.7	6392.4	9985.2	1410.2	188.44	2384.7	810.83	1917.6	4822.3	4683.3	5705.8	16868	10991	7925.1	1986.4	3250.8	3269.6	5375.6	900.93	6234.6	1549.2	1250.6	9282.7	-179.6	-185.38	-93.303	34.006	3756.3	3634.6	11871	889.13	769.78	4521.1	7838.2	720.98	9391.6	13875	4809.8	-175.91	106.35	1573.4	935.69
221.46	9306.1	311.24	3498.3	5159.7	7917.3	7801.5	5888.4	3669.8	6288.6	9954.9	1342.6	194.86	2307.5	762.85	1865.5	4662.2	4573.9	5610.1	16733	10930	7824.2	1934.9	3164.6	3180.9	5321.1	877.8	6166.9	1442.9	1163.7	9132.8	-190.28	-194.72	-107.54	-7.204	3658.6	3513.3	11816	824.7	707.18	4448.4	7746.9	660.47	9331.8	13780	4785.3	-183.33	79.271	1466.6	855.33
223.46	9292.7	293.97	3410	5079.2	7809.5	7769.6	5843.1	3634.9	6194.5	9949.4	1284.9	203.46	2256.8	721.71	1809.3	4520.7	4474	5521	16644	10937	7737.2	1875.8	3075.1	3099.2	5255.1	862.38	6103.3	1338.7	1095.1	9007.1	-188.46	-189	-114.38	-30.069	3565.3	3417	11739	772.22	656.14	4373.6	7660.6	621.24	9261.3	13717	4774.4	-180.55	62.929	1355.4	807.44
225.46	9262.8	285.45	3325.4	5026.4	7736.3	7768.7	5817.7	3613.5	6098.4	9956.4	1230.9	213.99	2205.7	679.59	1771.7	4397.7	4396.7	5455.6	16638	10963	7633	1823.6	2999.8	3020.7	5233.3	856.26	6024.2	1243.2	1025.4	8889.3	-183.72	-183.51	-114.02	-52.305	3464.9	3316.4	11647	722.58	612.18	4301.3	7581.4	586.53	9205.2	13636	4772.3	-172.56	56.923	1279.9	752.5
227.46	9196.5	274.18	3223.4	4931.4	7605.9	7692.3	5745.5	3556.8	5982.1	9900.2	1173.2	218.79	2140.6	643.58	1715	4241.6	4276.1	5358	16502	10882	7554.2	1757.7	2920.8	2938.4	5199.3	830.88	5965	1144.7	943.31	8754.1	-187.27	-187.44	-126.66	-76.209	3374	3225	11594	662.62	555.43	4204.7	7507.5	540.48	9137.3	13561	4746.2	-177.38	39.345	1176.8	695.5
229.44	9138.9	260.93	3111.8	4862.8	7503	7670.7	5687.1	3512.7	5877.6	9845.5	1114.4	224.78	2082.6	608.74	1669.6	4103.8	4165.2	5259.7	16373	10862	7437.1	1704.4	2840.7	2854.8	5124.2	808.15	5883.8	1051	869.27	8570.9	-196.1	-192.6	-135.98	-99.491	3268.5	3125.7	11504	599.13	501.87	4107.8	7408.7	491.27	9067.6	13500	4708.4	-181.77	20.865	1081.9	615.29
231.44	9058.3	252.83	3012.9	4775.8	7359.5	7615	5620.2	3465.1	5753.6	9794.1	1058.3	228.49	2010.2	569.43	1620.7	3960.5	4056.6	5141.3	16202	10789	7372.9	1641.7	2772.2	2785.4	5072.7	801.39	5832.9	966.73	807.65	8480.5	-189.4	-186.73	-134.94	-108.47	3177.8	3035.2	11467	552.17	464.73	4034.6	7374.2	450.58	9027.6	13446	4718.4	-174.69	17.425	1001.3	574.55
233.46	8956	244.54	2913.5	4679.7	7219	7537.4	5545.5	3404.4	5616.1	9726.6	995.5	230.6	1953.9	535.73	1558.9	3799.2	3945.2	5031	15997	10697	7310.3	1589.8	2677.7	2717.9	5012.9	781.74	5763.7	879.46	738.78	8352.8	-196.51	-195.17	-141.81	-128.64	3092.3	2937.5	11448	502.63	414.61	3972.2	7306.7	406.57	8978.3	13363	4695.2	-178.04	10.687	912.28	523.19
235.46	8915.8	242.13	2838	4613	7112.7	7512.9	5512.2	3368.2	5541.7	9708.3	952.03	240.54	1905.5	513.77	1520.1	3673.4	3871	4955.4	15947	10722	7244.5	1544.9	2606.9	2659.9	4975.5	776.28	5725.5	806.52	684.75	8277.3	-185.85	-182.67	-138.07	-132.75	3015.5	2842.9	11401	458.55	377.51	3903.9	7238.8	381.85	8932	13314	4676.5	-169.23	9.169	838.03	474.96
237.46	8866.9	238.95	2756	4545.4	7025.7	7473.6	5461.3	3342.6	5451.8	9715.4	907.13	252.37	1856.6	492.36	1483.7	3537.1	3782.2	4874.9	15824	10704	7072.8	1481.9	2487.2	2554.7	4867.3	763.6	5573.9	730.87	615.28	8034.2	-180.25	-178.07	-136.51	-132.27	2893.2	2725.3	11182	413.95	334.53	3774.5	7061.6	338.61	8741.7	13043	4605.6	-163.64	7.708	750.28	425.26
239.46	8771.4	232.95	2643.6	4421.9	6878	7403.2	5377.3	3276.5	5318.7	9634.4	853.2	259.16	1793.2	465.23	1425	3382.1	3683.2	4744.9	15613	10609	6948.9	1399.3	2387.7	2457.4	4788	742.45	5446	641.11	551.16	7878.4	-183.38	-182.93	-144.76	-146.44	2793.1	2600.6	11026	360.25	288.68	3664.2	6938.7	294.72	8637.9	12909	4565.7	-167.5	1.873	668.36	371.77
241.44	8692.1	223.62	2543	4347.4	6744.7	7343.1	5310.6	3232	5210.3	9571.3	810.15	264.65	1725.6	447.13	1381.4	3244.2	3605.4	4646.8	15452	10561	6852.8	1350.1	2306.4	2381.6	4706	735.18	5366	582.84	499.72	7731.2	-177.97	-174.36	-137.41	-146.03	2677.9	2520.3	10919	324.58	255.41	3578.7	6842.5	270.39	8560.5	12793	4550.7	-155.47	-1.327	608.97	332.51
243.46	8634.6	217.57	2463.1	4269.8	6637.9	7296.1	5258.5	3195.9	5108	9573.2	764.39	261.88	1673.7	424.4	1330.3	3109.9	3515.1	4558.1	15342	10510	6753.8	1294.9	2230.9	2293.7	4635.7	720.53	5294.7	518.76	447.03	7572.6	-180.25	-176.74	-145.78	-155.2	2607	2426.4	10803	275.75	216.44	3485.2	6754.8	233.21	8479.8	12678	4515.7	-160.17	-7.534	529.74	285.6
245.46	8524.2	210.31	2358.4	4174.8	6480.5	7211.5	5175.3	3135.5	4987.8	9475.7	724.01	264.08	1603.5	404.19	1272.5	2959	3417.6	4440.6	15155	10416	6651.2	1245.4	2166	2220.2	4597.4	707.44	5203.7	461.17	392.57	7396.8	-179.91	-178.8	-143.8	-157.32	2512.4	2340.5	10737	240.17	182.59	3407.9	6663.8	199.68	8414.3	12622	4500.6	-158.98	-12.674	463.58	240.07
247.46	8450	205.06	2264.5	4096.8	6345	7139.7	5110.6	3084	4864.6	9447	683.84	264.45	1558.2	392.55	1221.1	2830.4	3324.5	4350.2	14965	10364	6680.2	1225	2114.2	2193.7	4598.2	716.7	5222.7	423.27	361.56	7380.8	-168.96	-168.93	-136.55	-153.25	2481.4	2289.6	10812	220.35	168.83	3391.4	6703.7	184.64	8478.6	12708	4546.5	-150.55	-3.186	421.45	218.69
249.46	8477.5	200.76	2197.6	4064.5	6268.7	7161.6	5101	3067.8	4813.2	9497.1	652.94	273.02	1524	388.45	1195.5	2730.1	3277.5	4293.8	14976	10414	6582	1163.8	2038.4	2116.8	4533.6	704.43	5127.1	369.33	312.32	7270.4	-172.94	-170.34	-143.48	-157.34	2397.6	2203.1	10725	180.22	132.84	3308.9	6619.5	151.31	8405.8	12647	4513.7	-149.84	-10.765	355.12	174.46
251.46	8421.2	198.07	2110.6	4003	6177.6	7128.6	5056.8	3026.1	4729.2	9475.4	620.52	276.15	1473.9	381.77	1146.8	2607.2	3198	4215.7	14900	10402	6505.4	1120.7	1971.9	2049.1	4504.9	697.18	5072.8	331.18	280.08	7139.6	-165.43	-164.05	-134.62	-151.56	2310.6	2132.2	10650	157.21	114.29	3241.6	6547	137.83	8351.1	12603	4499	-141.5	-5.383	311.46	146.68
253.46	9739.1	226.35	2361.4	4576.9	7064.8	8216.8	5821.9	3475.7	5390.5	10967	683.27	328.22	1654.5	437.27	1283.2	2881.2	3621.9	4791.6	17222	12046	6416.7	1064.9	1891.1	1987.1	4449.5	681.66	5034.2	287.76	232.66	7013	-169.55	-168.83	-141.28	-158.46	2233.8	2036.6	10578	126.9	80.76	3174.9	6456.8	101.36	8302.5	12549	4491.7	-145.71	-13.457	256.34	113.24
255.46	9714.5	221.03	2280.7	4504.1	6950.3	8171.2	5756.7	3432.5	5272.3	10934	650.04	331.67	1599	421.04	1238.2	2745.2	3523.3	4684.3	17088	12014	6391.2	1030.3	1835.8	1931.3	4432.2	686.11	4994	259.45	201.26	6912.1	-159.69	-159.27	-135	-151.14	2167.1	1984.2	10616	103.51	68.33	3130.7	6440.3	90.656	8315.8	12564	4519.4	-137.97	-5.546	221.51	89.876
257.46	9633.7	212.21	2176.7	4405.2	6808.6	8102.7	5684	3372.5	5157.2	10865	614.81	335.02	1541	422.57	1181.3	2609.5	3423.6	4571.8	16890	11916	6312.1	981.62	1770.8	1860.3	4397.5	674.67	4939.9	223.85	165.07	6824.6	-165.47	-163.55	-139.15	-157.84	2081.4	1892	10547	74.919	40.884	3059.4	6397.6	63.639	8266	12517	4524.9	-143.37	-10.355	174.69	62.644
259.44	9594.7	212.71	2088.4	4332.5	6695.4	8048.7	5622.6	3325.1	5042.7	10829	579.91	334.68	1490.5	411.91	1135.1	2477.5	3336.3	4470.7	16747	11853	6221.8	931.62	1691.1	1781.8	4319.5	666.46	4859.8	188.22	122.11	6682	-168.45	-168.46	-143.6	-163.37	1997.7	1811	10447	47.346	17.868	2984.9	6311.4	39.686	8196.3	12416	4493.5	-143.76	-18.742	133.25	29.37
261.46	9571.6	205.85	1996.4	4265	6585.7	8015.2	5588.5	3295.8	4960.6	10819	553.75	338.48	1438.3	411.15	1090.6	2354.7	3254.2	4391.5	16685	11876	6146	902.68	1620.5	1718.8	4266.2	660.95	4794.2	171.38	99.958	6602.3	-160.6	-158.52	-138.08	-154.17	1920.3	1732.4	10382	33.211	8.08	2901.9	6255.1	26.316	8139.3	12376	4482.3	-138.95	-14.153	106.88	10.992
263.46	9464.6	199.92	1907.6	4177.2	6443	7934.1	5504.2	3232.4	4839.4	10727	526.1	344.8	1382.8	407.21	1037.8	2224.4	3149.9	4281	16494	11773	6040.6	848.49	1561	1648.4	4194.5	641.99	4715.5	145.1	75.68	6433.2	-156.84	-156.34	-136.24	-153.99	1834.8	1648.7	10281	17.069	-8.097	2838.5	6153.2	11.841	8069.7	12273	4447.5	-132.6	-12.104	73.195	-5.417
265.46	8910.4	186.56	1732.1	3890.1	5979.3	7456.9	5149.4	3015.8	4480.4	10122	474.39	326.1	1258	382.69	933.8	1987.7	2906	3956.8	15460	11092	5959.4	804.6	1482.2	1581	4131.6	633.97	4642.4	123.11	48.096	6327.4	-159.33	-157.19	-136.57	-153.76	1765.9	1579.4	10194	-5.786	-26.316	2772.6	6068.9	-7.629	8004.2	12218	4430	-136.47	-21.017	44.752	-29.453
267.46	8880.3	184.52	1653.1	3809.3	5870.1	7408.7	5097.1	2972.3	4390.4	10073	453.14	324.23	1210.3	379.33	891.33	1881.9	2820.6	3869.2	15346	11057	5867.8	770.57	1416	1515.3	4081.4	622.7	4566.6	105.37	30.027	6213.4	-154.54	-149.47	-132.62	-150.78	1691.7	1512.8	10110	-16.951	-35.491	2695.2	5995.7	-19.359	7934.2	12141	4412.9	-132.56	-14.563	24.997	-43.573
269.44	8818.7	178.77	1580.5	3749.8	5779.6	7355.1	5041.9	2935.1	4306.7	10037	434.32	328.35	1159.2	380.99	852.15	1774.2	2744.5	3789.7	15232	11026	5790.6	737.73	1361.8	1447.2	4040	617.92	4537.4	92.245	10.933	6102.7	-151.16	-149.29	-129.95	-148	1625.8	1433.8	10043	-30.474	-45.905	2628.6	5915.9	-28.918	7899.9	12074	4388.2	-129.61	-14.3	5.628	-59.368
271.44	8783.9	177.13	1510	3694.8	5673.5	7314.5	4997.3	2889.9	4220.9	10006	414.11	334.78	1115.3	377.07	806.06	1671.3	2658	3714.9	15113	11014	5710.5	711.41	1300.5	1387.4	3985.4	613.96	4485.8	86.208	-3.439	5992.2	-143.33	-143.22	-124.77	-141.82	1558.5	1373.4	9979.8	-38.682	-49.092	2564.6	5847.7	-36.121	7854.1	12014	4372	-121.3	-11.193	-8.542	-66.357
273.46	8756.5	174.36	1438.7	3631.1	5578.2	7275.4	4948.8	2859.9	4136.5	9960.9	400.25	333.61	1072.6	375.7	767.74	1571.6	2584.7	3630.1	15014	10982	5628.4	672.97	1239.9	1321.3	3935	599.54	4438	71.948	-23.52	5899.8	-145.19	-143.13	-125.94	-142.05	1491.3	1299.7	9922.3	-51.64	-59.086	2498.7	5785.1	-48.811	7784.5	11989	4362.9	-123.11	-15.633	-18.173	-82.526
275.46	8747.8	169.15	1368.1	3566.3	5489.5	7228.6	4901.4	2814.1	4068.3	9955.3	382.27	336.7	1029.3	379.49	730.49	1476.3	2507.4	3556.3	14943	10980	5527	627.41	1170.2	1257.7	3897.6	578.51	4387.9	60.564	-39.66	5751.4	-146.71	-144.94	-130.84	-146.46	1417.7	1234.7	9836.4	-64.195	-70.905	2433.6	5708.9	-59.743	7759	11930	4323.8	-122.13	-16.66	-40.348	-97.125
277.46	8729.1	169.19	1303.5	3504.6	5389	7198.3	4851	2778	3985.2	9941.2	369.22	334.65	982.33	378.26	694.09	1382.9	2432.1	3479.3	14810	10975	5443.5	606.15	1123.4	1210	3846.5	576.7	4333.6	56.781	-44.723	5649.6	-138.18	-137.64	-121.45	-137.1	1360.7	1173	9788	-64.912	-68.868	2373.3	5612.4	-63.572	7702.8	11864	4316.4	-115.33	-12.112	-39.968	-97.24
279.46	8681.7	167.85	1232.8	3448.6	5314.2	7155.9	4811.1	2744.4	3912.1	9881.7	356.37	339.57	939.35	376.99	659.03	1295.7	2364.9	3405.7	14712	10974	5370.9	574	1061.3	1150.3	3796.3	570.55	4283.1	58.144	-48.567	5522.6	-133.53	-131.65	-114.86	-128.98	1301.6	1103.3	9713.7	-66.505	-70.511	2309.7	5556.8	-64.421	7637	11794	4315.4	-111.15	-7.551	-44.656	-105.07
281.46	8665.6	165.38	1172.7	3394.7	5229.1	7115.7	4767.4	2703.9	3830.3	9850.4	343.09	340.31	901.41	380.85	624.63	1208.2	2300.5	3331.5	14625	10965	5292.3	532.17	1008.2	1092.1	3732.1	559.08	4216.1	44.429	-61.374	5424.4	-135.73	-133.02	-117.24	-134.21	1231.6	1037.1	9669.6	-77.334	-77.062	2237.5	5486.9	-74.405	7581.8	11735	4284.2	-109.96	-13.386	-56.245	-113.07
283.46	8674.2	160.46	1107.1	3341.2	5143.3	7092.9	4740.9	2674.7	3762.5	9833.8	329.74	344.35	864.78	378.86	586.72	1129.2	2239.4	3262	14573	10968	5220	501.27	956.32	1039.9	3686.9	554.75	4149.3	44.265	-66.078	5342.5	-130.27	-127.47	-112.48	-129.68	1169.4	973.5	9581.2	-79.91	-80.015	2172.4	5390.5	-76.167	7512.1	11657	4276.2	-106.07	-16.046	-55.249	-119.2
285.46	8639.5	156.8	1055.8	3282.2	5050.5	7054.3	4698.6	2634.3	3680.7	9800.2	314.43	346.11	822.63	377.64	555.4	1047.2	2166.8	3183.7	14495	10945	4922.5	452.06	862.7	941.97	3488.5	529.31	3935.4	44.446	-64.5	4972.2	-118.56	-116.54	-100.16	-116.63	1060	871.28	9097.1	-74.513	-73.896	2018.7	5089.6	-72.65	7135.2	11109	4082.6	-95.929	-11.013	-52.858	-112.33
287.46	8615	154.2	991.76	3228.2	4968.6	7031.9	4652.5	2596.2	3605.1	9788.9	302.98	349.36	778.33	378.12	518.25	967.3	2101.9	3117.1	14402	10938	4758.9	407.26	791.73	869.67	3372.9	505.82	3814.7	33.079	-76.347	4807.5	-123.01	-122.05	-106.92	-119.17	978.53	795.73	8898.2	-87.093	-81.588	1921.7	4933.5	-82.914	6944.9	10875	3983.2	-101.4	-15.514	-61.535	-122.64
289.46	8585	149.97	937.86	3164.6	4865.6	6986.2	4615.8	2560.7	3525.8	9763.9	296.65	357.47	737.92	379.96	488.92	896.04	2039.7	3044.9	14271	10918	4641.8	376.33	738.49	818.92	3303.6	498.77	3736.3	34.569	-72.441	4656.6	-115.25	-114.14	-97.708	-114.5	928.46	735.5	8753.9	-80.722	-77.86	1852.5	4822	-77.724	6826.1	10737	3922.9	-91.23	-9.982	-57.407	-117.99
291.46	8529.5	148	881.17	3109.8	4782.4	6935.4	4574	2525.3	3449.6	9739.9	284.13	360.95	703.33	381.32	453.44	825.57	1977.6	2969.1	14136	10890	4541.3	350.91	693.36	766.48	3252.1	483.06	3658.6	35.713	-74.236	4546.7	-111.32	-110.04	-95.659	-111.2	859.57	679.27	8641.6	-79.158	-77.826	1787.4	4729.3	-78.18	6730	10616	3893.4	-87.335	-8.028	-55.547	-117.52
293.46	8498.1	150.38	828.7	3057.5	4693.2	6911.4	4545.3	2484.2	3371.9	9705.9	276.08	369.89	667.76	385.34	425.37	762.12	1919.9	2900.7	14063	10883	4445.9	321.14	647.23	711.98	3188.9	470.39	3583.8	30.336	-77.912	4444.1	-111.2	-109.99	-93.791	-110.06	807.05	634.08	8514.9	-84.306	-79.162	1714.1	4635.2	-81.322	6631.6	10490	3848.1	-89.525	-14.099	-61.048	-120.84
295.46	8444.5	148.66	776.9	2977.6	4591	6856.4	4496.1	2446.2	3286.9	9680.2	262.43	371.05	632.54	381.51	394.79	694.62	1850.6	2829.7	13946	10864	4363.7	302.08	601.5	669.86	3125	458.64	3510.6	30.729	-75.415	4308	-106.01	-102.51	-88.21	-105.12	757.93	587.7	8396.7	-80.402	-77.761	1649.7	4540	-79.332	6524.9	10367	3812.2	-84.153	-10.386	-55.466	-119.91
297.46	8391.6	145.08	726.83	2918.2	4514.4	6818.4	4461	2404.2	3213	9636.3	255.14	375.54	594.6	388.62	369.34	640.12	1793.8	2759.8	13873	10844	4271	270.33	551.08	621.3	3070	450.27	3436.9	30.433	-75.719	4202.7	-102	-99.239	-87.026	-102.4	700.86	538	8286.1	-79.23	-76.018	1580.2	4457.5	-80.154	6439.6	10263	3757	-82.51	-12.185	-56.911	-118.06
299.46	8332.2	142.7	677.12	2862	4414.3	6777.4	4409.7	2365.4	3138.3	9602.3	244.76	380.1	560.12	386.35	336.45	581.01	1726.9	2689.8	13765	10816	4190.1	244.2	511.26	575.12	3026.2	440.06	3393.6	29.21	-77.709	4097.4	-102.32	-98.456	-85.015	-99.82	659.03	491.05	8209.8	-80.557	-75.99	1536.4	4384.8	-80.894	6375.6	10210	3746	-82.308	-12.184	-56.678	-117.9
301.46	8309.9	143.8	634.95	2794.2	4336.3	6718.8	4375.7	2331	3061	9551.1	236.66	383.8	528.52	387.26	312.53	531.67	1675.2	2620.6	13672	10804	4114.3	227.38	478.2	537.31	2970.5	441.13	3332.2	30.522	-74.057	3993.7	-95.046	-95.772	-79.165	-96.79	619.74	446.22	8122.2	-78.515	-73.491	1477	4293.6	-78.456	6311.2	10090	3717	-77.623	-9.047	-54.798	-115.85
303.46	8282.6	139.63	591.8	2738.4	4251.6	6678.1	4331.4	2294.9	2987.6	9519.2	228.48	386.02	500.58	386.23	288.79	484.93	1615.6	2553.7	13579	10812	4041.3	199.45	436.5	493.94	2920.3	420.52	3265.7	25.107	-76.958	3873.8	-99.141	-95.461	-82.442	-98.476	562.79	399.01	8031.4	-81.057	-75.6	1416.6	4202.6	-80.982	6224.3	10004	3690.9	-75.615	-13.125	-58.544	-118.65
305.46	8247.9	135.88	543.37	2679	4155.2	6622.3	4278.5	2258.5	2911.2	9471.8	217.75	384.26	462.46	381.72	261.19	438.58	1560.3	2478.2	13461	10788	3981.5	185.61	402.87	465.06	2887	420.16	3227.3	28.676	-72.445	3783.3	-91.162	-89.747	-73.515	-92.63	527.02	367.21	7980.3	-74.878	-71.168	1372.9	4144.3	-76.769	6188.7	9959.4	3675.3	-71.602	-6.47	-52.326	-113.84
307.46	8204.4	137.78	504.87	2616.4	4065.1	6585	4248.1	2223.8	2841.4	9436.7	209.5	392.27	431.88	386.02	238.43	396.16	1506.3	2411.8	13347	10794	3925.2	163.67	365.12	426.39	2840.8	407.24	3167.3	26.09	-74.22	3708.6	-92.445	-88.664	-73.801	-95.466	486.61	328.77	7917.6	-76.057	-72.19	1312.2	4075.1	-78.428	6136.9	9904.5	3657	-72.962	-8.634	-53.943	-115.22
309.46	8131.3	132.07	461.2	2553.3	3985	6531	4205.3	2187	2754.7	9363.6	199.54	390.41	405.16	385.31	219.05	360.39	1443.1	2342.5	13214	10772	3880	143.44	337.63	395.02	2797.5	402.22	3127.9	24.46	-74.839	3631.1	-90.045	-88.04	-74.783	-90.953	447.72	295.65	7863.8	-75.665	-71.779	1267.4	4024.5	-77.917	6096.5	9874.6	3652.1	-68.92	-8.852	-52.32	-112.71
311.46	8076.7	133.12	425.02	2488.4	3894.3	6478.5	4170.3	2156.4	2686.4	9347.9	196.03	394.94	376.01	382.55	199.59	327.46	1392.7	2272.6	13097	10769	3809.3	132.29	310.68	367.57	2764.2	403.21	3098.6	30.254	-66.341	3559.1	-83.615	-81.59	-65.022	-82.794	417.16	270.85	7815.5	-68.541	-65.375	1224.7	3977	-71.56	6063.7	9831	3629.6	-62.348	-5.005	-45.755	-106.18
313.45	8021.4	128.53	390.37	2430.9	3809.1	6440.7	4137.2	2120.6	2604.6	9295.6	185.92	393.08	348.89	380.17	180.32	294.71	1344.4	2202.1	12976	10737	3744.3	114.02	275.37	332.89	2713.4	393.26	3037.4	23.481	-73.113	3461.6	-86.228	-83.622	-68.899	-88.216	384.03	240.95	7743.7	-73.02	-68.588	1166.9	3918.6	-77.152	6000.1	9757.6	3612.4	-66.526	-10.268	-51.674	-111.26
315.46	7967.2	131.33	358.58	2371.6	3730	6380.6	4094.9	2086.8	2536.6	9260	179.21	395.88	328.89	380.67	163.96	268.75	1291.6	2140	12853	10715	3673.3	101.77	250.03	301.85	2675.5	387.05	2995.9	25.714	-66.941	3388.8	-82.27	-79.9	-62.414	-81.528	351.41	213.63	7667.5	-69.785	-65.402	1124.2	3853.2	-73.391	5946.2	9704.5	3585.3	-61.036	-8.191	-45.805	-105.41
317.46	7937.4	127.92	323.71	2315.3	3640.4	6335.2	4060.3	2053	2459.8	9215.5	172.61	398.51	299.65	380.73	146.57	244.38	1238.5	2077	12722	10731	3596.3	87.687	227.51	275.06	2619.8	381.39	2938.7	26.369	-67.183	3283.2	-79.516	-76.58	-61.087	-76.616	318.69	187.29	7569.4	-66.764	-63.749	1076.2	3777.3	-72.1	5891.3	9637.9	3574.8	-57.564	-7.661	-46.164	-105.48
319.46	7911	127.89	296.62	2262.6	3582.8	6314.5	4038.4	2031.9	2408	9214.7	164.83	399.76	277.81	379.7	132.4	226.9	1192.4	2021.4	12653	10738	3535.2	69.035	198.72	244.12	2578.7	372	2894.4	21.89	-71.677	3194.7	-82.516	-80.175	-63.223	-83.654	285.49	157.33	7507.4	-71.774	-65.506	1026.8	3724.2	-75.881	5841	9600.5	3566.2	-59.329	-11.618	-48.754	-107.44
321.46	7862.8	126.66	272.24	2203.7	3489.8	6260.5	3993.7	1991.5	2329	9155.4	161.91	406.11	255.76	380.54	121.64	207.58	1146.2	1962.5	12531	10697	3773.7	67.061	191.77	240.72	2761.4	398.91	3095.1	23.02	-74.974	3406.4	-86.847	-83.727	-67.433	-85.711	285.04	146.29	8156.3	-75.712	-71.178	1075.7	4007.8	-81.563	6327.5	10441	3870.6	-65.217	-12.867	-49.213	-115.51
323.46	7835.7	126.29	247.64	2153.6	3415.1	6225.2	3960.1	1969.9	2259.2	9145.2	154.47	406.91	234.32	380.14	109.37	191.42	1104.5	1903.1	12420	10695	3709.7	54.738	172.03	218.32	2716.4	391.54	3048.3	27.188	-70.103	3306.5	-82.006	-78.655	-64.108	-82.175	259.35	130.2	8073.8	-72.284	-65.995	1022.7	3936.5	-77.243	6266	10351	3857.1	-62.772	-7.593	-48.759	-110.11
325.46	7800.2	125.55	221.97	2093.4	3341.6	6165.1	3920.2	1934.2	2185.6	9115.4	147.93	404.55	214.14	376.27	92.977	176.95	1057.2	1841.9	12318	10679	3635.3	50.651	155.67	202.06	2678.5	390.64	2994.6	29.932	-63.402	3232.6	-75.773	-72.643	-54.525	-78.183	237.42	115.43	7999.6	-64.196	-59.377	977.26	3868.7	-70.316	6216.2	10301	3847.4	-54.251	-3.158	-37.954	-103.41
327.46	7776.4	128.36	206.8	2047.3	3265.1	6128.9	3888	1912.2	2126.9	9115.8	144.49	409.82	200.16	379.42	85.899	168.44	1019.7	1784.1	12195	10671	3560	35.555	137	176.91	2610.4	379.4	2939.4	27.181	-64.322	3144.9	-75.487	-71.687	-53.861	-75.658	213.71	95.613	7898.9	-63.241	-59.569	930.99	3811.2	-71.476	6151.6	10228	3818.1	-53.879	-4.358	-41.463	-102.9
329.46	7721.8	125.2	189.05	1998.1	3200.4	6099.9	3862.3	1887.7	2067.2	9104.7	138.53	410.92	181.13	378.92	75.911	156.94	982.78	1738.8	12136	10695	3489.5	24.974	114.23	149.44	2554.8	368.21	2886.3	24.11	-68.887	3035	-78.857	-76.548	-57.676	-80.255	183.41	72.087	7804.1	-69.717	-64.764	874.53	3725.3	-76.678	6080.7	10146	3798	-60.487	-14.177	-47.954	-106.65
331.46	7700.2	125.3	174.51	1946.2	3116.8	6053.6	3815.6	1855.4	2002.3	9060.4	132.82	413.15	166.15	378.55	66.825	149.94	944.46	1681.9	12026	10693	3429.2	24.822	105.88	142.97	2511.6	369.01	2836.4	32.299	-57.597	2953.8	-68.958	-62.549	-45.603	-68.199	175.64	71.465	7748.5	-58.473	-54.042	836.26	3670.4	-65.151	6037.7	10118	3780.5	-46.325	-4.121	-34.536	-96.257
333.46	7680.6	123.96	158.41	1898.2	3053.4	6025.5	3796.2	1830.1	1942.3	9035.3	127.73	413.6	150.69	380.38	58.918	141.83	912.25	1635.2	11980	10724	3333.3	11.503	86.796	120.22	2459.5	362.39	2788.2	26.522	-61.323	2862.5	-71.88	-69.545	-49.817	-72.546	148.56	48.924	7667.8	-62.462	-57.882	788.91	3611.1	-69.415	5969.6	10060	3755.2	-51.532	-12.069	-40.219	-98.414
335.46	7654.8	127.44	148.65	1852.1	2979.1	5968.6	3746.5	1801.7	1876.8	9011.3	126.86	418.59	140.79	378.56	56.546	139.65	878.42	1584.9	11862	10717	3256.5	5.562	75.428	102.38	2413.4	359.66	2751.9	26.458	-60.736	2776.3	-70.123	-65.886	-49.299	-69.68	133.7	37.223	7595.6	-60.089	-56.471	746.19	3543.9	-67.341	5935.2	10026	3735.5	-50.578	-10.893	-36.193	-96.675
337.46	7573.7	124.71	133.12	1797.6	2891.1	5908.9	3697.8	1762.5	1811.2	8963.7	120.37	416.92	125.82	371.98	47.055	133.95	840.15	1526.9	11714	10673	3200.5	0.073	65.157	93.038	2367.6	353.04	2695.9	27.42	-59.8	2688.8	-67.07	-63.994	-44.03	-66.57	119.37	25.663	7527.2	-57.595	-51.76	704.8	3477.2	-65.67	5875.8	9975.4	3714.7	-45.562	-9.632	-36.321	-94.866
339.46	7552.7	123.25	123.2	1750.9	2819.1	5867	3670.2	1738.2	1751	8942.9	114.04	416.51	113.32	373.77	41.046	128.59	809.36	1482.7	11645	10694	3123.4	-2.797	56.414	81.615	2319.9	350.17	2655.1	30.246	-53.043	2599	-62.721	-57.938	-39.47	-62.154	108.44	20.188	7460.3	-52.952	-48.927	671.81	3418.8	-61.46	5838.8	9927.8	3690.6	-42.378	-6.319	-33.224	-90.522
341.46	7519.9	123.65	117.71	1708.4	2763.1	5831.2	3644.2	1711.7	1694.4	8945.8	111.69	416.22	106.48	375.33	39.227	128.21	786.32	1441.2	11569	10707	3066.7	-2.598	50.407	74.333	2293.1	344.56	2616.1	33.011	-49.272	2532.9	-57.276	-55.307	-36.072	-56.493	100.26	15.102	7388.2	-49.547	-43.778	638.3	3354.4	-57.144	5776.5	9846.8	3663.5	-36.996	-3.651	-30.606	-85.731
343.46	7478.3	126.06	108.54	1659.5	2693.5	5790.1	3619.1	1684.4	1641.1	8934.9	108.5	419.77	98.013	372.53	33.532	127.41	758.23	1396.9	11498	10703	2985.7	-14.217	37.692	62.755	2234	332.02	2557.1	28.749	-53.799	2443.9	-60.642	-57.826	-38.806	-59.524	83.831	6.156	7285.5	-52.406	-48.605	594.03	3290.6	-61.372	5714	9774.4	3636.3	-41.878	-7.297	-29.465	-86.96
345.46	7448.4	126.24	105.59	1626.3	2626.5	5751.3	3586.8	1661.8	1586.9	8920	105.41	416.14	91.507	374.62	30.809	125.79	736.83	1358.5	11425	10716	2922.3	-8.602	35.839	59.692	2198.8	332.18	2518.6	33.273	-47.193	2392.4	-54.421	-49.789	-32.463	-52.415	79.403	3.084	7229	-46.912	-40.153	568.67	3234.3	-54.821	5675.1	9714.8	3623.7	-33.913	-2.543	-22.601	-80.834
347.46	7427.5	128.19	102.66	1583.8	2565.2	5724.4	3557.5	1636.7	1534.5	8886.1	100.36	419.78	86.288	373.46	29.821	125.34	716.05	1317.9	11331	10695	2857.6	-16.557	25.522	47.101	2160	323.1	2470.1	31.564	-48.35	2304.7	-54.862	-52.417	-32.622	-55.725	67.226	-2.371	7151.7	-45.99	-41.858	531.16	3162.6	-56.847	5623.6	9674.7	3607.3	-37.022	-5.814	-25.489	-81.691
349.46	7408.9	127.81	93.938	1539	2491.3	5690.7	3534.7	1611.6	1475.5	8859	97.493	416.48	78.7	371.62	24.841	122.07	687.97	1278.7	11268	10707	2784.2	-15.946	20.533	44.213	2120.8	321	2423.3	34.936	-43.309	2224.5	-52.241	-47.88	-30.146	-50.632	62.955	-5.515	7070.2	-43.198	-38.815	500.7	3101.7	-52.012	5559.9	9612.8	3586.1	-32.697	-5.067	-20.867	-77.46
351.46	7346.2	130.9	92.92	1491.7	2420.6	5642.7	3499.6	1587.4	1424.2	8816.1	95.321	418.81	73.429	370.06	24.033	123.65	672.7	1241.1	11164	10671	2720.2	-15.874	18.768	41.663	2074.3	316.08	2362.2	36.394	-41.11	2152.9	-47.119	-40.687	-24.292	-46.316	59.294	-5.488	6975.9	-38.67	-34.65	472.48	3035.9	-48.268	5500.4	9540.4	3555.5	-27.208	-3.606	-15.68	-74.521
353.46	7291.8	132.12	89.378	1449.3	2349.5	5567.6	3453.6	1555.6	1367.1	8737.8	93.164	412.52	70.344	365.81	20.567	123.7	652.27	1198.8	11013	10623	2651.8	-22.318	12.501	34.232	2027.9	312.19	2318.2	35.383	-41.056	2091.1	-46.344	-44.759	-25.928	-48.792	51.322	-10.967	6886.9	-40.129	-33.942	439.92	2964	-48.472	5439.5	9461.7	3524.9	-28.324	-4.697	-19.16	-74.196
355.45	7230.7	133.69	88.418	1408.3	2276.5	5522.2	3425.9	1528.7	1318.7	8697.9	88.169	413.28	65.668	362.66	20.601	123.85	633.54	1162	10921	10616	2596.8	-22.33	12.126	34.04	1992.8	312.68	2262.5	38.968	-36.47	2021.9	-42.595	-38.24	-19.33	-43.563	49.922	-10.65	6836.9	-35.225	-31.168	411.08	2907.8	-43.507	5379.9	9400.4	3514.6	-25.656	-0.926	-15.238	-67.034
357.46	7208	133.99	87.46	1372.5	2209.3	5476.2	3394.8	1506.2	1265	8665	88.678	408.75	63.439	364.1	18.46	123.88	618.2	1131.3	10834	10624	2530.3	-22.84	9.355	28.16	1948.5	301.19	2213.5	38.261	-37.251	1943.6	-42.958	-37.101	-18.554	-40.338	45.56	-14.858	6749.5	-34.468	-31.092	385.06	2837.5	-42.216	5320.6	9315.2	3476	-23.478	-4.912	-13.171	-66.914
359.46	7135.7	136.16	86.547	1331.2	2139.5	5409.1	3353.2	1479.4	1209.5	8583.3	86.653	407.15	59.059	360.45	17.347	124.51	603.82	1091.7	10687	10557	2292.1	-21.793	4.354	23.176	1786.2	277.48	2028	34.596	-36.118	1743.1	-40.729	-36.117	-17.558	-40.741	35.99	-16.62	6198.4	-31.92	-29.092	330.99	2586.3	-40.983	4899.1	8619.6	3215.1	-21.711	-6.858	-12.934	-62.689
361.46	7100.2	138.95	83.683	1299.1	2082	5397.3	3328.2	1459	1168.8	8554.8	86.702	407.87	58.319	362.94	17.891	127.47	591.94	1065.4	10635	10571	2222.4	-27.062	-0.239	18.545	1738.5	269.45	1977.1	31.169	-36.056	1686.2	-41.276	-37.105	-19.642	-40.84	31.727	-19.067	6148.2	-33.391	-31.604	306.83	2534.6	-41.904	4856.8	8561.7	3203.8	-21.149	-6.465	-14.894	-65.391
363.45	6881.9	138.08	79.564	1232.9	1976.5	5217.6	3221.7	1403	1095.8	8298.7	83.454	395.45	52.706	348.68	14.345	123.97	565.49	1010.6	10306	10301	2184.1	-22.864	0.814	21.191	1715.9	272.29	1953.2	36.775	-31.798	1639.3	-33.896	-33.041	-14.146	-34.75	32.064	-17.333	6084.2	-27.885	-26.435	290.12	2492.9	-39.064	4816.2	8537.6	3198.5	-16.942	-2.613	-9.267	-59.268
365.46	6512.2	131.64	76.365	1141.1	1828.2	4952	3042.9	1315.1	998.63	7902.6	77.97	375.26	49.271	330.08	13.864	119.84	528.1	941.98	9753.3	9837.8	2128.3	-21.203	3.155	24.096	1682.6	275.86	1907.2	40.001	-26.57	1581.3	-30.834	-26.394	-10.352	-31.785	32.329	-13.349	6028	-23.611	-20.954	274.3	2440.2	-31.944	4766.4	8486.2	3176.1	-11.81	-0.677	-4.536	-53.866
367.46	6473.5	135.38	78.7	1113.2	1779.7	4930.2	3029.6	1297.3	960.26	7855.3	78.195	375.55	47.655	327.62	14.953	124.14	525.15	923.19	9676.5	9852.1	2074	-21.558	1.353	20.688	1654.5	266.7	1867.6	38.462	-27.399	1520.4	-30.903	-26.817	-11.046	-33.129	29.463	-15.292	5970.8	-24.41	-21.316	252.31	2386.5	-34.544	4724.1	8419.5	3163.5	-11.429	-4.428	-4.11	-53.369
369.45	6438.9	135.25	81.09	1087.5	1731.5	4918	3013.2	1285.9	930.27	7865	79.005	377.97	48.774	330.06	14.831	127.7	518.56	904.21	9658.2	9901.7	2022	-21.819	2.182	21.171	1626.2	267.29	1822.4	39.444	-24.957	1456	-28.541	-25.297	-5.913	-29.604	30.829	-13.611	5912.4	-22.797	-19.304	237.75	2323.2	-30.411	4683.4	8351.1	3141.4	-8.264	-2.006	-2.881	-50.779
371.46	6400.1	136.09	81.602	1059.7	1674.5	4875.1	2983	1271.1	891.22	7827.9	77.936	373.74	48.518	326.04	12.869	131.61	511.45	880.72	9594.6	9901.7	1971.3	-19.43	2.415	23.295	1587.4	267.69	1789.7	42.312	-21.536	1412.1	-24.156	-20.937	-3.38	-24.344	31.233	-9.98	5838.9	-16.463	-16.185	223.96	2283.8	-26.836	4646.4	8304.4	3117.7	-3.673	1.376	0.001	-48.685
373.46	6367.3	135.23	79.048	1028.4	1617.5	4843.5	2953.6	1256.2	853.27	7802.9	77.533	369.09	45.212	323.82	11.589	130.14	505.18	858.47	9519.2	9906.4	1922.3	-19.852	1.412	18.376	1551.7	261.64	1747.4	41.59	-22.852	1361	-27.002	-20.666	-4.334	-26.031	28.351	-12.478	5793.4	-19.001	-18.108	206.52	2240.7	-27.853	4594.4	8254.7	3102.6	-5.568	-1.655	1.037	-48.111
375.46	6345.6	137.68	82.936	1008.7	1572.3	4814.7	2936	1240.7	824.22	7815.6	81.534	372.99	47.501	322.15	12.026	136.24	503	844.12	9488.6	9920.1	1879	-15.269	3.507	23.197	1534.3	263.03	1723.2	44.432	-18.802	1319.7	-22.835	-17.68	0.919	-22.429	32.295	-9.05	5764.2	-13.503	-11.849	196.78	2198.7	-24.898	4577.2	8247.2	3107.8	-0.407	0.825	2.579	-42.61
377.46	6284.7	139.16	83.743	982.35	1519.2	4788.8	2917.3	1224.6	788.2	7780.6	80.837	371.77	45.971	325.07	12.689	140.72	500.4	827.13	9434.8	9941.3	1861.2	-17.622	2.616	22.337	1529	261.53	1711.1	44.161	-17.902	1287.8	-21.95	-16.621	2.364	-23.081	31.403	-11.729	5825.5	-15.192	-13.891	185.53	2200.3	-23.423	4621	8365.2	3141.7	0.34	0.044	3.672	-44.503
379.46	6253.6	142.29	89.027	969.55	1478.1	4764.9	2900.7	1210.7	761.13	7778.1	85.477	370.97	48.31	324.98	15.426	148.12	500.73	816.61	9365.9	9944.9	1805.7	-14.896	5.282	23.285	1485.9	254.76	1654.6	44.927	-18.048	1222.9	-20.278	-15.939	2.3	-19.688	29.395	-7.325	5730.8	-12.526	-10.582	174.65	2135.7	-21.913	4549.5	8229.9	3109.7	1.983	0.788	7.3	-41.322
381.46	6225.4	142	89.065	942.7	1428.3	4743.3	2884.3	1195	727.29	7758.7	86.355	369.41	47.564	321.08	14.107	152.93	501.87	801.6	9326	9967	1722.9	-9.066	10.29	27.205	1436.3	252.28	1591.1	51.676	-11.204	1153.2	-13.065	-7.681	8.46	-13.395	35.623	-2.2	5558.4	-6.537	-3.961	164.69	2046.1	-15.358	4429.3	8048.2	3041.6	8.757	5.945	12.642	-32.934
383.45	6222.5	147.72	92.874	923.27	1383.3	4736.8	2875.9	1184.1	703.93	7766.9	89.897	373.11	47.773	321.69	14.667	160.74	501.57	791.48	9308.1	10001	1711.3	-10.68	7.438	25.849	1435.4	250.56	1590.6	50.913	-13.239	1133.7	-14.567	-9.99	8.12	-15.353	35.429	-6.133	5649.8	-9.159	-6.757	153.24	2057.7	-17.431	4505.3	8215.5	3098	6.628	1.252	12.57	-38.1
385.46	6166.6	147.46	92.683	902.68	1343.2	4707.3	2846.8	1167.8	674.09	7726.4	91.201	365.88	48.298	322.43	15.356	168.13	498.72	777.19	9248.9	10010	1661.5	-12.497	6.329	22.767	1397.8	246.49	1547	48.414	-13.989	1078.7	-16.214	-8.292	6.763	-16.47	31.315	-4.085	5566.4	-8.743	-6.186	142.29	2000.5	-17.956	4454.8	8142.9	3085.2	5.321	-0.239	13.129	-37.162
387.46	6125	150.32	97.426	881.13	1298.1	4663.1	2824.8	1148.7	649.19	7698.2	95.349	366.94	50.186	319.69	18.05	176.37	501.91	763.6	9181.5	9996.4	1611.2	-10.414	5.823	22.417	1370.1	241.11	1512.8	47.588	-12.776	1035	-16.327	-10.259	8.16	-14.994	30.66	-4.995	5501.4	-7.542	-6.356	134.16	1953.8	-16.476	4402.1	8077.2	3057.2	5.423	-0.518	12.616	-37.631
389.46	6059.4	150.82	97.588	862.07	1261.3	4629.4	2799.7	1132.9	621.94	7647	98.246	359.63	49.366	317.71	16.741	181.94	499.06	753.46	9127	9986.4	1556.3	-13.57	5.381	21.757	1329.5	232.58	1463	47.592	-13.84	983.98	-14.764	-9.523	8.115	-15.392	32.278	-6.482	5447.7	-8.583	-7.206	122.12	1892.9	-18.466	4345.4	8018.5	3040.4	4.426	-1.754	13.403	-38.262
391.46	5997.5	155.84	103	840.71	1215.3	4596.8	2780	1114.8	594.25	7607.8	101.35	355.76	49.881	315.15	16.767	192.23	499.14	739.06	9068.9	9962.8	1516.2	-7.665	10.679	25.715	1305.6	233.43	1434.3	50.158	-8.126	941.14	-9.019	-6.313	12.895	-10.138	35.413	-1.915	5388.3	-0.761	-0.76	120.22	1854.4	-12.667	4298.7	7955.8	3012.6	11.689	3.05	16.176	-32.762
393.46	5961.1	154.93	105.9	820.42	1179.9	4563.3	2754.5	1100.7	569.58	7578.1	105.03	350.3	52.335	314.71	16.695	201.69	500.52	730.49	9022.6	9956.7	1465.8	-3.673	12.71	28.583	1275.3	230.18	1394.6	52.448	-6.106	907.2	-6.284	-3.483	17.285	-6.934	38.925	2.209	5323.6	1.192	1.174	114.72	1803.2	-9.699	4253	7881.8	3003.1	13.64	6.429	20.285	-28.475
395.46	5933.8	158	105.64	799.98	1134.5	4532.7	2733.8	1088.3	546.4	7529.1	110.34	347.35	51.999	311.7	16.57	210.4	502.99	716.69	8973.8	9940.6	1417.2	-8.838	12.623	27.626	1240.5	227.16	1356	50.854	-6.243	862.4	-7.967	-2.325	16.132	-8.165	35.092	0.277	5255.1	-0.188	1.042	107.4	1759.1	-11.924	4195.7	7839.6	2980.6	12.803	3.518	17.471	-28.598
397.46	5921.4	159.09	112.73	789.33	1102.2	4505	2712.2	1076.5	530.3	7519	116.12	346.62	54.749	314.56	19.574	223.42	509.35	712.69	8929.3	9962.1	1371.1	-5.937	13.197	26.594	1208.3	219	1320.4	50.871	-5.888	822.73	-6.024	-0.257	17.712	-8.555	36.143	2.433	5198.2	0.209	1.707	101.92	1713.5	-10.032	4154.1	7780.4	2971.6	13.67	3.502	20.015	-28.32
399.46	5888.6	160.57	113.39	773.95	1066.3	4478.8	2693.7	1061.9	507.88	7484.5	120.36	343.14	54.543	311.05	20.477	234.58	508.16	705.1	8873.5	9953.1	1325.5	-5.914	12.101	27.906	1178.8	215.36	1278.8	51.909	-3.92	777.37	-4.428	-0.561	19.086	-5.482	36.952	5.708	5123.2	3.35	1.834	97.117	1670	-8	4114.6	7710.9	2940.4	14.416	3.298	17.964	-27.563
401.46	5845.6	162.19	120.18	754.45	1029.1	4458.3	2673.3	1049.1	489.85	7463.4	125.86	341.03	57.113	309.18	20.995	247.1	515.48	697.86	8818.3	9948.8	1282.5	-2.159	16.398	32.124	1150.4	214.23	1242.2	54.355	0.862	739.81	0.757	3.297	22.102	-0.572	40.395	6.791	5041.2	5.037	6.522	94.693	1624.8	-5.574	4058.4	7657.9	2918.6	16.64	6.754	23.528	-21.379
403.46	5807	164.92	121.85	739.1	984.7	4424.3	2651.2	1036.1	471.21	7430.2	130.66	336.08	54.919	308.27	20.664	259.56	516.86	691.84	8770.5	9944.6	1243.3	-4.12	17.543	28.717	1113	205.66	1194.6	52.29	-1.802	701.8	-3.234	2.431	22.187	-3.053	39.744	5.993	4961.5	3.416	4.874	88.789	1580.3	-6.171	4004.5	7567.9	2885.7	19.063	4.327	22.219	-23.849
405.46	5753.3	166	127.32	721.87	957.14	4392.9	2627.5	1022.2	455.55	7383.6	137.47	333.44	58.743	308.98	21.202	274.35	523.96	689.52	8718.5	9937.4	1197.9	0.486	21.091	32.921	1083.2	201.75	1170.2	55.192	3.01	670.68	2.785	8.363	24.601	0.606	43.136	10.274	4890.7	10.356	8.847	88.719	1540.2	-1.085	3940.9	7506	2859.1	21.426	8.727	26.653	-18.415
407.46	5685	166.01	129.09	705.08	922.37	4355.9	2601.5	1004.1	437.24	7360.2	142.26	327.86	58.74	305.99	21.444	287	523.96	681.98	8658.9	9909.7	1152.7	1.406	18.912	33.224	1054.6	198.57	1131.4	53.446	2.665	630.85	2.25	6.737	24.65	0.027	42.051	9.38	4825.7	9.72	8.774	84.767	1496.4	-1.683	3894.9	7427.4	2833.1	19.338	6.891	27.592	-18.969
409.46	5634	166.22	131.45	687.39	887.03	4318	2572.5	991.29	419.01	7313.5	148.28	320.51	58.401	302.44	19.722	300.64	524.96	676.47	8585.8	9882.1	1111.5	8.021	25.082	39.022	1024	194.55	1103.7	60.58	9.596	601.64	8.734	12.615	31.586	6.658	48.19	17.813	4746	15.689	15.355	86.462	1456.4	4.458	3843.3	7349.6	2803.5	27.313	11.448	34.753	-13.542
411.46	5616	169.9	134.81	676.76	861.14	4295.1	2557.9	982.36	408.38	7307.1	154.96	319.26	60.606	304.46	20.116	317.23	533.61	675.93	8551.7	9899.3	1064.3	7.968	24.391	39.236	985.7	189.26	1069.5	59.925	8.517	564.5	9.133	13.9	32.172	7.447	48.428	18.389	4673.4	14.59	15.906	83.452	1415.5	4.268	3786.1	7287.5	2777.1	26.824	10.738	32.492	-11.731
413.45	5572.9	173.16	142.01	661.71	830.79	4257.6	2532.4	969.05	395.12	7264.8	163.6	319.41	61.893	304.98	23.666	334.94	541.29	672.96	8492.5	9888.1	1019.6	6.413	24.678	38.836	950.28	183.67	1035.7	57.846	8.144	537.91	8.159	14.741	32.587	5.872	46.743	16.954	4591.6	15.636	15.071	80.464	1365.1	4.169	3730.8	7194.9	2743.7	26.028	11.468	32.449	-12.589
415.46	5807.7	185.1	154.96	684.37	844.88	4428.8	2636.4	1007.4	400.36	7602.8	177.06	331.59	65.44	321.98	25.741	371.06	573.3	706.04	8846.1	10357	973.15	9.426	25.969	38.596	920.84	178	988.37	56.154	9.044	508.97	8.379	12.337	33.284	6.837	47.379	16.598	4505.8	15.829	15.637	76.737	1323.3	5.027	3669	7100.6	2715.7	25.154	11.074	31.025	-11.312
417.46	5759.1	185.92	155.85	668.24	811.7	4393.9	2609.8	990.85	384.67	7550	182.42	327.44	65.799	321.1	22.553	387.34	572.79	702.06	8779.9	10330	932.95	6.94	24.893	38.024	891.33	173.15	960.6	55.829	7.915	476.83	6.966	13.478	31.177	8.254	48.058	15.87	4451.2	15.685	16.484	75.252	1286.9	5.857	3614.7	7039.5	2702	25.707	7.831	34.276	-8.809
419.46	5732.9	188.17	164.01	660.99	789.84	4379.5	2595.5	981.28	377.68	7545	190.67	324.35	69.244	323.33	26.851	411.24	585.54	703.61	8751.9	10359	898.07	11.81	29.194	39.822	867.59	169.56	924.77	57.365	11.962	453.78	10.304	17.536	38.174	11.611	48.886	20.878	4383.5	17.848	18.557	73.394	1248.6	8.567	3579.4	6981.7	2663.1	27.83	11.852	37.097	-8.385
421.45	5683	193.66	166.07	645.86	759.2	4324.6	2557.2	960.74	364.91	7481	197.8	320.6	70.219	321.48	27.011	427.86	586.99	697.76	8647.6	10288	861.15	8.403	28.734	37.82	836.23	161.76	892.12	54.569	10.083	425.11	8.629	15.448	34.318	9.868	48.257	18.08	4315.7	19.174	16.251	70.898	1203.6	6.564	3523.6	6894	2630.2	25.774	8.635	35.579	-8.291
423.46	5653	191.25	166.91	629.79	727.4	4290.6	2527.3	946.16	351.72	7446.1	201.14	314.59	72.799	319.45	23.767	442.31	590.58	694.77	8608	10260	818.48	5.819	23.997	37.175	803.9	156.2	861.48	53.754	11.033	402.98	9.325	14.59	34.663	10.035	45.83	16.983	4224.3	15.668	14.494	69.006	1163.3	5.096	3461.3	6815.2	2604.3	25.39	8.939	35.073	-8.897
425.46	5617.9	195.05	174.16	620.03	704.37	4267.5	2506.8	937.88	343.15	7433.5	210.98	312.14	71.653	324.74	28.597	467.69	600.67	694.16	8582.3	10267	790.45	12.531	32.53	42.53	786.72	156.19	835.95	57.957	14.645	382.35	12.479	22.528	39.048	15.414	51.4	24.298	4176.5	20.951	22.549	73.459	1133.5	10.952	3430.9	6754	2581.5	29.655	13.518	39.63	-4.28
427.46	5576.5	197.97	180.42	611.12	682.87	4229.6	2482.7	927.96	336.68	7388.1	218.64	310.36	73.244	324.8	28.463	490.34	608.34	694.7	8521.4	10235	751.24	9.962	28.859	39.646	754.53	149.02	803.7	54.684	12.197	364.23	11.629	18.232	38.27	13.816	49.89	23.504	4110.4	16.913	18.853	66.332	1087.8	8.416	3382.2	6672.6	2548.7	27.707	8.994	36.056	-5.863
429.46	5527.4	201.59	184.29	598.33	660.58	4192.1	2456.2	913.23	323.65	7352.9	226.34	305.55	73.644	326.61	28.483	510.95	609.49	693.5	8470.7	10205	718.45	13.228	29.337	43.435	727.59	146.11	774.74	56.784	15.247	349.1	14.132	19.519	39.723	14.148	51.366	25.027	4041.3	22.119	22.845	69.745	1055.4	11.624	3334.9	6605.9	2525.8	31.207	13.121	37.907	-2.842
431.46	5500.3	206.29	189.15	594.84	643	4176.6	2444.7	910.38	317.72	7346.1	237.63	307.44	76.68	327.03	29.683	536.94	621.62	698.54	8447.4	10231	689.09	15.586	31.651	43.85	705.82	143.81	750.78	57.54	16.829	333.08	15.67	23.156	39.978	15.73	54.424	24.745	3978.6	21.845	24.504	68.746	1026.5	12.739	3285.3	6545.2	2504	31.204	15.27	41.402	0.272
433.46	5463.8	210.22	198.31	585.31	626.87	4148.5	2417.6	898.91	311.71	7290.2	245.03	301.21	76.739	328.5	30.632	561.74	629.87	698.56	8402.2	10231	662.62	14.915	32.721	45.48	680.47	141.24	724.09	58.066	17.115	314.37	17.727	23.691	40.545	17.915	52.794	25.019	3916.7	23.202	25.516	67.705	991.56	12.788	3241.7	6463.6	2483.3	31.526	14.279	43.582	0.347
435.46	5449.4	211.84	200.97	573.98	605.11	4130.1	2408.2	887.47	305.67	7270.7	253.39	301.43	78.669	330.47	32.627	582.37	632.48	698.83	8360.5	10230	624.49	16.209	36.033	46.684	657.63	136.29	695.65	57.047	18.613	300.27	18.102	25.742	43.241	18.217	55.741	27.035	3846.6	26.697	25.354	68.109	962.18	15.633	3193.9	6420.7	2457.8	34.065	16.809	42	1.699
437.46	5405.7	213.37	206.15	567.16	583.2	4086.5	2375.1	876.98	298.11	7231.3	262.51	294.13	76.685	332.57	31.824	609.58	638.69	700.37	8293	10177	595.71	19.07	38.473	46.451	633.91	133.85	668.06	60.124	19.422	282.48	20.083	27.319	43.66	19.466	57.245	31.371	3793.6	27.943	27.264	68.068	929.75	16.64	3152.4	6343.1	2430.5	33.059	14.834	42.171	3.401
439.46	5332.1	213.88	210.78	554.52	565.02	4042.3	2338.1	859.25	288.71	7142.2	270.15	290.32	78.133	326.67	32.062	627.74	642.13	694.06	8189.7	10101	562.2	19.73	40.646	47.924	604.55	130.21	637.43	59.157	20.245	271.3	19.719	28.565	45.297	20.275	57.337	29.538	3724.4	26.899	28.886	67.525	896.17	16.481	3106	6260.2	2408.7	33.817	16.365	44.651	4.12
441.45	5108.1	208.25	207.39	529.08	527.74	3877.8	2242.5	821.69	274.68	6873.8	266.3	278.48	76.871	318.29	31.412	633.7	626.88	675.32	7894.5	9758.8	538.17	19.604	38.371	49.034	587.7	127.47	617.91	57.557	20.996	259.05	20.502	28.393	46.311	20.642	58.404	32.58	3657.5	30.205	28.766	68.663	862.88	18.163	3059	6194.4	2373.6	35.88	17.056	45.309	6.599
443.46	5101.5	211.46	214.65	524.99	516.38	3860.1	2227.2	816.52	270.51	6868.8	276.81	277.6	78.892	321.54	34.175	660.65	637.89	683.09	7886	9817.5	515.53	24.979	44.183	53.089	566.39	128.12	596.72	63.081	25.585	250.56	24.544	32.013	51.447	24.375	63.514	35.96	3603.9	32.363	33.68	69.498	834.73	23.682	3019.6	6122.9	2356.1	39.086	20.192	51.583	9.957
445.46	5090.1	214.91	218.67	517.33	505.34	3845.1	2214.6	810.81	266.66	6860	284.79	275.38	78.694	323.77	34.187	687.66	643.76	684.41	7880.1	9836.4	483.56	19.471	38.088	50.507	543.34	117.4	559.35	58.086	22.821	239.93	21.707	27.246	45.892	21.623	61.572	32.928	3537.3	27.461	30.893	66.859	801.4	19.109	2961.8	6066.6	2331.2	37.513	18.406	47.784	7.167
447.46	5102.3	218.89	226.51	515.15	490.21	3838.8	2213.7	803.65	264.69	6856.6	297.15	274.17	81.536	329.79	34.689	720.62	656.51	693.91	7887.6	9890.9	462.86	21.554	38.77	51.504	523.72	118.1	544.39	59.9	21.925	230.03	24.123	30.474	49.034	24.26	61.503	34.708	3471.9	30.149	31.929	68.305	777.84	20.483	2926.5	6011.2	2304.3	37.67	18.928	50.796	9.949
449.46	5096.6	221.99	232.2	511.06	479.31	3818.2	2202.9	801.17	261.29	6852.4	307.37	277.66	81.638	330.76	35.539	754.43	668.05	700.04	7864.4	9933.4	440.23	24.075	44.304	52.793	506.83	114.31	519.51	61.204	24.95	222.97	24.579	33.008	50.939	25.145	63.022	37.442	3432.2	32.003	33.94	68.742	750.69	21.668	2880.8	5946.8	2281.5	38.683	20.19	52.157	11.123
451.46	5106	228.16	243.8	510.38	474.46	3826.1	2202.5	799.46	262.71	6887.2	321.82	280.84	84.827	337.48	35.825	788.4	676.1	706.83	7878.6	10004	419.43	24.56	42.534	55.436	488.01	113.67	502.2	61.211	26.541	216.6	27.425	34.055	53.37	26.23	65.816	37.812	3367	35.585	35.341	70.261	725.77	24.333	2838.6	5894.2	2269.1	40.394	22.027	51.304	13.091
453.46	5114.5	231.67	250.17	506.93	461.68	3837.9	2204.4	797.15	261.26	6937.5	335.33	279.9	87.805	340.62	38.522	824.25	688.76	718.47	7923.7	10084	395.38	24.855	44.176	56.035	469.48	107.94	482.06	61.839	25.163	206.36	27.575	33.635	50.401	26.373	67.18	39.303	3314.7	33.98	35.349	68.711	700.28	25.137	2793.8	5819.1	2236.4	39.679	21.261	52.859	12.452
599.49	1418	274.08	805.4	411.1	291.74	1275.9	493.89	194.47	288.36	3008.6	605.46	75.485	103.01	491.36	247.83	3626.3	1176.5	1341.6	3781.1	8881.6	99.412	38.766	63.643	78.864	71.65	33.845	77.038	69.15	40.859	139.47	32.736	47.441	67.334	40.452	96.171	67.485	196.14	42.883	51.863	97.223	104.63	36.567	152.72	807.8	262.93	46.945	22.909	73.565	36.356
601.49	1321.2	255.55	752.56	384.48	270.75	1193.3	460.38	181.35	266.8	2823.1	567.16	63.438	93.737	456.39	231.04	3432.4	1108	1262.6	3549.3	8380.3	101.16	37.407	66.822	82.468	73.222	35.615	79.875	71.342	43.602	143.68	35.037	51.042	68.492	42.606	98.054	68.706	197.22	43.381	56.312	98.738	106.76	38.593	154.63	796.81	260.35	50.022	25.903	76.429	36.453
603.49	1384.1	268.09	794.63	406.34	288.16	1255.6	483.67	190.65	285.49	2967.8	595.98	67.885	101.72	480.08	246.11	3619.7	1171.6	1331.1	3733.1	8855.5	102.79	42.463	69.7	85.414	77.012	36.325	81.39	72.825	43.911	146.73	39.045	52.283	70.54	45.757	100.83	71.855	196.83	44.541	57.276	100.82	109.19	38.814	155	785.27	257.83	53.139	28.874	80.961	37.232
605.48	1293	250.12	740.43	378.74	274.25	1173.9	454.06	177.81	268	2784.5	558.55	62.613	95.005	444.52	229.35	3416.5	1099.6	1259.4	3506.6	8357.8	102.34	40.601	66.131	83.509	73.884	36.414	80.259	71.334	44.998	145.15	35.937	49.451	67.358	46.106	98.673	70.313	192.51	44.628	55.603	99.296	107.5	36.029	152.19	763.96	248.49	52.11	26.389	75.686	36.474
607.49	1346.7	263.73	782.41	397.35	292.27	1229.6	476.75	187.96	284.11	2914.1	587.33	67.499	99.102	465.16	243.94	3614.6	1160.9	1330.3	3670.4	8822.7	102.87	43.284	70.26	84.393	76.172	37.483	83.55	72.192	46.895	146.12	37.367	50.542	69.845	44.997	103.02	70.023	193.49	45.54	56.228	102.23	111.3	38.903	150.74	749.98	240.43	52.877	27.26	77.893	38.284
609.49	1340.2	264.09	780.27	399.84	297.71	1228.9	477.12	188.26	284.77	2917.8	580.86	62.507	103.31	465.05	244.88	3641.7	1168.5	1334.6	3681.2	8888.6	103.74	43.116	66.965	84.338	74.951	36.256	80.021	73.169	45.167	149.83	36.193	51.643	69.771	44.856	99.591	69.068	190.57	43.945	55.408	101.55	109.49	38.632	148.51	725.24	234.09	51.172	27.961	79.881	36.954
611.49	1240.6	242.15	726.81	370.59	280.19	1139.7	442.28	177.25	266.8	2712.5	539.61	56.298	96.086	427.13	226.34	3396.4	1085.3	1250.2	3407.8	8312.5	101.33	38.593	65.035	80.811	73.221	33.078	75.626	69.053	42.75	145.53	33.051	47.424	64.588	41.667	97.172	66.93	188.16	42.925	52.598	97.838	106.71	36.13	145.03	706.38	223.29	48.979	23.786	76.43	34.356
613.49	1223.5	243.88	722.95	368.53	278.45	1128.2	438.83	176.23	266.04	2683.2	537.74	54.314	99.898	424.98	229.69	3401.5	1081.9	1247.3	3384.4	8319	104.78	42.694	67.163	85.545	77.575	38.646	82.888	73.737	46.652	153.67	37.78	52.654	68.981	47.547	101.38	72.086	190.78	44.953	58.756	102.81	111.24	39.567	145.76	693.61	222.09	52.139	29.114	79.04	36.653
615.48	1293.6	258.25	775.13	390.82	299.66	1201	463.02	185.51	284.15	2853.6	569.09	56.384	102.93	445.14	240.29	3630.9	1154.1	1331.1	3602.5	8909.2	101.71	37.7	69.45	81.05	73.705	33.9	78.657	68.849	43.629	149.74	34.573	49.458	69.161	44.504	94.91	69.397	184.4	41.972	54.789	99.098	106.18	35.936	142.07	673.63	207.5	48.783	23.617	75.312	34.702
617.49	1275.3	254.37	760.01	388.18	300.28	1186.9	459.97	185.49	284.58	2832.5	563.7	52.489	103.15	440.28	239.63	3626	1157	1329	3579.3	8901.5	105.25	43.304	68.479	84.607	75.494	37.36	80.38	73.624	45.322	152.62	37.744	53.673	69.055	46.03	100.63	72.159	187.45	44.904	57.457	102.06	111.17	38.026	142.57	655.41	204.08	50.752	27.791	79.272	38.478
619.49	1263	254.36	753.74	388.97	301.88	1177.9	458.21	184.34	284.84	2809.1	559.03	50.731	102.87	437.45	238.34	3616.4	1150.6	1325.2	3557	8885.5	101.99	41.851	65.919	81.346	73.601	35.801	79.067	70.289	42.056	148.81	32.966	48.791	67.398	43.007	97.448	67.243	183.37	43.593	55.466	99.341	108.1	36.251	137.69	636.94	195.88	47.639	24.583	76.056	33.714
621.49	1248.4	252.26	756.77	385.26	303.93	1167.3	453.33	185.44	282.91	2794.9	556.4	50.127	101.35	429.96	238.35	3614.3	1147.9	1328.5	3536	8892.2	101.94	39.634	65.684	82.283	74.233	36.258	78.706	71.274	44.332	155.08	34.651	51.709	69.573	43.679	97.559	69.911	182.72	43.886	55.54	100.64	109.41	37.638	137.66	622.16	188.3	49.596	24.54	79.458	34.179
623.49	1238	249.07	749.32	386.01	302.41	1160.2	448.58	184.82	284.44	2776.9	552.4	49.425	103.36	429.2	235.26	3610.5	1147.1	1327.4	3514.2	8886.4	102.45	41.361	65.917	82.031	72.185	34.525	79.201	69.966	42.49	150.59	34.285	49.727	67.25	41.963	97.099	67.852	179.94	43.095	55.417	99.631	106.83	35.606	136.18	607.31	183.17	48.506	25.662	74.017	34.448
625.48	1212.1	247.39	746.1	381.04	301.25	1144.9	444.37	182.54	283	2735.6	545.47	47.241	103.49	422.25	235.28	3591.7	1139.5	1323.2	3469.9	8847.1	102.4	41.493	66.828	82.026	72.473	35.284	79.164	70.028	44.625	149.99	33.233	48.854	65.677	45.51	97.597	69.05	181.84	43.449	55.526	101.42	108.6	36.395	136.57	592.19	180.17	48.766	26.395	76.911	34.544
627.49	1091.7	222.59	670.71	342.82	274.29	1034.8	398.93	165.05	255.56	2478.9	489.96	40.987	94.739	379.05	210.18	3269.8	1037.3	1208	3148.6	8100.7	94.907	39.412	61.857	77.458	69.258	32.716	75.009	67.749	41.412	140.92	34.175	45.894	64.308	43.116	90.882	65.926	169.32	40.081	52.458	94.988	103.18	34.802	126.1	542.39	163.79	46.296	25.757	74.022	32.673
629.49	1075.7	223.45	669.62	337.46	274.13	1025.6	396.56	163.79	257.02	2463.1	484.64	39.887	94.587	374.25	203.55	3261.8	1033.3	1203	3129.9	8090.9	95.794	38.072	62.468	77.011	69.37	32.827	74.898	66.924	41.913	142.87	32.246	47.321	63.778	41.919	91.961	63.915	167.36	41.469	52.156	94.241	101.96	34.112	125.97	529.85	158.55	46.335	23.579	72.578	33.293
631.49	1160.9	237.31	726.4	363.32	299.11	1102.3	427.25	178.56	279.32	2654	522.39	38.557	103.25	400.81	224.39	3552.2	1116.8	1303.1	3378.2	8793.4	97.106	40.056	63.203	77.543	68.152	34.566	76.461	68.532	41.142	143.91	32.834	48.424	64.531	42.82	92.916	65.537	169.02	40.852	53.849	95.061	104.78	36.141	125.53	513.59	153.14	45.94	24.004	73.234	33.989
633.49	1147.2	238.19	717.38	361.31	299.63	1094.2	424.69	178.39	279	2618.2	514.95	37.095	104.91	396.28	221.25	3523.6	1114.7	1295.8	3341.6	8762.9	104.35	42.385	67.445	83.876	74.825	34.513	82.346	71.427	44.915	154.46	36.458	51.059	68.782	43.105	99.691	71.097	180.27	44.776	57.989	102.02	110.01	36.901	132.3	542	159.72	49.408	26.231	76.04	34.968
635.49	1125.4	236.94	717.28	359.23	294.33	1080	419	177.65	278.57	2595.2	509.38	36.971	107.5	395.81	219.52	3505.6	1110.9	1291.9	3312.6	8722.2	105.89	44.172	71.046	87.128	76.797	38.323	84.744	76.308	49.62	156.77	38.823	53.584	71.504	48.862	103.36	71.597	181.56	46.802	60.624	106.15	115.47	41.891	134.46	531.5	157.75	51.847	29.541	83.133	38.096
637.49	1102.7	231.24	702.62	352.59	293.39	1062.4	413.86	175.07	277.13	2559.1	498.56	35.571	103.01	384.57	216.59	3483.7	1105	1281.6	3278.4	8683.9	105.82	38.95	66.911	82.488	73.381	35.787	80.641	69.397	42.928	153.07	33.846	47.283	64.801	41.435	97.888	66.893	176.63	43.107	55.657	100.66	109.19	36.463	130.62	515.6	149.44	46.494	25.764	73.044	33.725
657.09	1413	610.27	1750.7	859.31	892.91	1572.2	725.88	355.78	1068.4	2660.4	1061.3	273.77	262.61	862.67	575.09	5699.3	2458.8	3054.4	4140.4	8911.1	369.03	161.85	226.85	310.69	198.42	185.57	399.17	426.02	3624	920.78	252.29	339.87	204.29	376.79	533.43	361.09	509.27	219.07	720.75	557.28	360.88	335.92	461.68	599.85	288.62	262.43	1533.4	394.38	152.69
659.09	1640.6	924.17	2531.6	1224.7	1330	1890.3	944.52	501.28	1647	2766.5	1496.3	498.96	378.07	1232.5	840.9	6903.8	3286.8	4265.1	4666.5	8808.3	732.25	320.45	455.02	604.02	367.5	424.63	836.8	993.67	4109.6	1614.8	666.7	856.05	389.61	961.04	1197.1	792.62	969.8	482.7	1262.7	1204.4	708.89	823.5	889.43	743.72	487.28	598.36	2096.4	868.73	319.41
661.09	1969.3	1332.4	3541.9	1704.1	1919.4	2346.2	1270.7	719.04	2381.4	3067.8	2052.4	764.24	530.49	1725.7	1203.9	8496	4398.3	5830.8	5498.4	9253.4	1226.8	527.19	775.57	980.71	593.88	743.14	1399.2	1769.7	4105.6	2586.9	1294.1	1605.9	649.64	1776.5	2096.2	1372.1	1578.8	862.81	1835.5	2063.1	1205.5	1513.2	1478.3	913.69	738.85	1148.9	2330.8	1497.4	564.76
663.07	2356.2	1783.4	4674.4	2234	2601	2857.3	1640.9	991.74	3187.9	3422.6	2629.3	987.47	698.25	2238	1619.2	10244	5668.1	7612.5	6401.1	9774.8	1800.1	793.04	1159.2	1448.4	876.43	1112.8	2084.5	2702	4118.1	3814	2030.6	2445.2	968.43	2668.2	3155.6	2046.9	2338.7	1349.6	2418.8	3086.2	1804.9	2312.3	2194	1146.8	1043.8	1889.2	2395.6	2249.2	883.3
665.09	2799.6	2252.1	5935.3	2839.6	3388.8	3448.2	2065.6	1300.8	4107.8	3860	3263.4	1132.5	875.2	2797.5	2085.3	12256	7135.7	9522.9	7465.9	10556	2427	1087.8	1612.9	1969.2	1193.3	1484.2	2807.9	3693.5	4127.9	5239.3	2728.7	3219.1	1300.4	3438.7	4281.1	2768.8	3174	1871.4	2947.2	4182.7	2411.8	3175.5	2988.4	1391.8	1387.3	2686.2	2437.3	3047.9	1220.4
667.09	3073.2	2569.2	6729.5	3262	3974.8	3871.2	2365.2	1556.4	4752.1	4104.9	3681.1	1115.4	1004.2	3103.9	2447.9	13445	8217.8	10962	8143.4	10700	3111.7	1408.2	2112.5	2522.5	1536.1	1847.1	3550.3	4668.6	4128.4	6837.6	3286.8	3786	1633.2	3921.2	5493.8	3492.6	4063.4	2413.3	3432.4	5279.6	3046.9	3908.2	3823.8	1692.1	1772.5	3418	2472.8	3870.7	1586.8
669.09	3627.2	3087.4	7949.8	3979.4	4950.4	4652.7	2872.5	1937.3	5780.3	4668.6	4426	1144.5	1211.8	3527.5	2990.3	15885	10053	13345	9494.2	11738	3816	1725.6	2604.2	3058.8	1888.3	2157.9	4330.9	5564.1	4156.3	8466.4	3596.3	4033.7	1984.3	4115.3	6713.2	4214.3	4983.7	2926.5	3856.1	6380.2	3695.7	4392.2	4692	1999	2177	4040.4	2514.2	4657.9	1969.2
671.09	4047.7	3437	8684	4556.4	5788.8	5263.2	3280.6	2252.8	6544.6	5067.4	5020	1119.5	1379	3695	3419.1	17665	11607	15336	10532	12342	4524	2046.4	3107.1	3574.4	2207.5	2377.8	5071	6258.5	4152.1	10065	3673	4066.7	2306.9	4139.3	7836.5	4952.8	5907.5	3375.9	4182.3	7408.4	4338	4568.2	5580.5	2288.1	2574.8	4539.4	2548	5409.7	2344.4
673.09	4463.8	3755.5	9209	5120.4	6595.9	5875.2	3678.8	2564.9	7312.7	5470.3	5618.3	1101.9	1553.9	3769.3	3803.9	19346	13166	17610	11613	12940	5269.4	2396.1	3627.8	4110.7	2559	2488	5825.5	6698.7	4145.4	11756	3669.5	4092.7	2636.4	4153	8847	5708.9	6851	3726.1	4404.5	8351.3	5022.9	4606.9	6478.2	2588	2979.5	4947.8	2599.1	6123.9	2707.3
675.09	4871.8	4019.4	9458.2	5669.2	7414.1	6482	4078.4	2863.8	8053.9	5851.8	6164	1081.3	1719.3	3781.6	4131.4	20932	14762	19855	12710	13559	5966.2	2715.3	4101	4615.1	2900.9	2533.5	6557	6950.4	4158.6	13525	3645.2	4074	2950.1	4143.1	9710.5	6379.7	7777.1	3923.1	4501	9040	5661	4605.7	7345.5	2871.1	3383.3	5204.3	2611.9	6757.3	3041.3
677.08	5290.4	4218.8	9555.4	6175.1	8222.1	7100.7	4454.4	3167	8769	6247.9	6688	1062.5	1891.9	3802.5	4396.2	22274	16303	21898	13773	14137	6668.5	3048.2	4608.3	5108.2	3235.3	2586	7187.3	7102.3	4185.4	15257	3627	4082.1	3247.3	4123.5	10377	7035.4	8668	4015.1	4564.8	9503.3	6345.9	4607.6	8216.4	3162.9	3784.6	5322.7	2661.4	7246.4	3361.2
679.09	5330.6	4062.3	8968.5	6244	8405.2	7206.8	4486	3226.5	8847.9	6211.3	6710.6	978.16	1920.6	3559	4268.2	21812	16718	22332	13928	13775	7141.3	3277.9	4983	5436.4	3486.8	2561.1	7548.1	6988	4106.6	16376	3517.3	3986.8	3443	4015.6	10464	7414.3	9276.6	3911.2	4456.1	9454.1	6839.4	4485.4	8781.5	3354.4	4091.3	5201.8	2616.2	7403.8	3578.2
681.09	5688.2	4089.1	8918.5	6640.1	9035.5	7725	4759.6	3472.4	9415.8	6515.5	7066.6	946.83	2047.3	3531.4	4295.3	22241	17987	23892	14866	14227	7748	3570.7	5467.6	5863.6	3811.5	2621.1	8018.8	7028.8	4157.2	17802	3499.1	3973.2	3698.5	4002.3	10587	7904.4	10099	3895.1	4454.3	9477.9	7469	4471	9496.6	3652.6	4461.7	5187	2622.6	7585.1	3876.1
683.09	6065.1	4119.6	8919	7054.6	9707.4	8292.4	5069.8	3767	9983.8	6872.2	7425.7	950.21	2219.8	3552.6	4325.2	22500	19317	25605	15889	14778	8319.8	3867.6	5920.2	6283.7	4151	2655.6	8380	7040.7	4208.2	18957	3467.8	3962.6	3942.8	3992.7	10615	8292.5	10896	3861.7	4442.8	9457.4	8072.6	4481.8	10201	3949.1	4835.4	5192.5	2644.8	7577.3	4119.1
685.09	6469.1	4132.8	8917.3	7446.5	10288	8838.4	5345.1	4030.7	10499	7211.8	7699.4	938.98	2370.8	3556.3	4300.1	22594	20534	27157	16922	15299	8884.4	4167.4	6345.8	6690.1	4465.8	2711.3	8603.8	7063.3	4253.2	19719	3462.9	3969	4156.8	3987.2	10625	8562.1	11698	3844	4437.5	9447.4	8676	4497.3	10873	4239.3	5198.9	5196.6	2654.1	7537.3	4289.4
687.09	6850.7	4138.2	8920.2	7834	10873	9369.9	5637.3	4308.2	10929	7559.3	7911.5	937.03	2535.6	3584.5	4298.6	22664	21763	28697	17962	15849	9400.7	4379.3	6752.5	7011.5	4770.6	2758.5	8757.3	7078.9	4283.4	20045	3449.6	3981.7	4346.9	3979	10632	8710.8	12480	3839.7	4419.9	9420.3	9220.9	4488.3	11535	4531.8	5551.8	5185.2	2653.8	7519.1	4401.5
689.09	7303	4158.9	8940.7	8226.8	11434	9913.7	5944.6	4606.9	11332	7951.3	8131.2	945.14	2707.9	3614	4306	22810	22972	30258	19073	16460	9909.4	4595.1	7143.6	7281.1	5077.9	2807.5	8827.1	7072.1	4328.6	20274	3435.3	3968.5	4505.8	3948.9	10636	8720.2	13204	3822.8	4417.2	9412.6	9771.1	4499.2	12129	4813.1	5904.6	5156.9	2622.1	7522.1	4440.2
691.09	7682.7	4162.4	8940.2	8548.3	11884	10409	6228.2	4892	11584	8291.4	8235.1	943.6	2865.1	3624	4304.7	22851	24001	31517	20043	16943	10374	4757.9	7497.9	7504.3	5391.9	2852.8	8844.9	7087.4	4385.4	20453	3433.8	3975.1	4648.2	3968.7	10642	8752.2	13923	3818.9	4402.3	9397.9	10290	4521.5	12697	5154.7	6260.9	5126.6	2642.2	7520.4	4427.5
693.09	8080.6	4185.8	8942.5	8878.6	12251	10929	6517.6	5168.5	11738	8617.3	8322.3	972.13	3037.5	3637	4310.4	22942	25009	32750	21066	17503	10740	4929.7	7764.1	7621.9	5670.8	2892.9	8828.8	7085.8	4410.9	20574	3434.9	3962.2	4761.7	3962.9	10671	8762	14629	3818.9	4390.3	9367.4	10756	4530.9	13139	5477.1	6598.8	5080.8	2618.2	7499.2	4422
695.09	8428.6	4184.6	8937.8	9135.5	12474	11374	6789.6	5422.9	11767	8926.4	8359.1	984.27	3191.9	3665.3	4305.1	22958	25817	33719	21969	17959	11051	5083.2	7980	7694.1	5959.9	2948.3	8817.5	7102.6	4474.1	20689	3435.7	3980.6	4842	3988.6	10715	8767.7	15280	3816.3	4413.3	9374.8	11231	4555.6	13496	5829.3	6885.7	5052.7	2618.1	7475.2	4418
697.09	8775.4	4183.5	8923.5	9332.6	12579	11788	7053.9	5655.2	11779	9238.3	8401.6	998.58	3325.3	3673.6	4283.9	22958	26520	34503	22847	18419	11279	5168.1	8146.4	7705.1	6229.3	2988.7	8831.4	7113.2	4514.5	20824	3438.2	4004.5	4905.2	4000.2	10734	8781.4	15898	3810.3	4401.5	9400.5	11661	4582.2	13777	6169.3	7201.7	5051.2	2619.3	7470.2	4400.1
699.09	9133.5	4178.9	8924.1	9496.9	12645	12199	7331.9	5885.6	11811	9553.4	8443	1017.5	3469.7	3682.2	4284.7	22991	27120	35125	23746	18862	11520	5277.4	8349.5	7804.5	6621	3095.1	8951.5	7213.1	4623.4	21267	3501	4053.3	5005.8	4075.3	10907	8878.4	16719	3871.7	4460.6	9525.9	12187	4669.7	14146	6583	7578.9	5128.3	2660.4	7627.3	4430.9
701.09	10089	4468	9475.3	10201	13451	13348	8074.7	6478.9	12584	10466	9019.4	1111.3	3825.3	3943.2	4551.7	24469	29281	37727	26215	20521	11587	5280.1	8388.2	7810.3	6896.6	3124.7	8964.2	7236.5	4657.1	21427	3521	4075.3	5015.6	4090.6	10926	8887.3	17321	3871.5	4460.5	9550.8	12482	4697.8	14234	6915.4	7821.9	5137.9	2649.7	7630	4449.3
703.09	10486	4459.3	9498.8	10285	13449	13729	8360.8	6690	12632	10810	9064.3	1130.6	3965.6	3970.7	4542.1	24567	29611	37999	27226	21013	11598	5244.1	8403.2	7782.6	7116.8	3179	8960.1	7267.9	4705.8	21511	3538.4	4092.7	5016.6	4125.7	10979	8909.2	17840	3882.4	4472.8	9565.2	12684	4725.1	14277	7252.1	8080.1	5130.7	2656.7	7659.6	4466.8
705.09	10852	4485.5	9584.5	10353	13459	14134	8655.2	6904.5	12676	11187	9114.3	1154.7	4117.5	4015.3	4552.4	24699	29923	38235	28303	21588	11605	5210.9	8392	7745.9	7310.1	3224.8	8963.5	7262.5	4734.8	21575	3538.8	4124	4993.7	4150.2	10999	8899.4	18295	3872.9	4471.1	9567.9	12832	4736.5	14260	7569.7	8271.9	5125.5	2644	7649.1	4451.1
707.09	11195	4492.4	9602.6	10363	13389	14455	8907.8	7071.3	12694	11528	9135.3	1180.8	4218.7	4029	4539.6	24751	30060	38262	29210	22045	11601	5192.7	8379.2	7733.7	7496.4	3271.7	8969.8	7283.3	4769.6	21715	3559	4154	4973.7	4174.4	10992	8885.2	18678	3890.1	4481.9	9584	12862	4780.9	14256	7886.8	8471.3	5130.7	2658.9	7670.2	4445
709.09	11508	4499.4	9616.9	10353	13314	14712	9154.9	7223.3	12682	11854	9166.1	1216.7	4336.8	4042.6	4544.5	24771	30124	38249	30074	22470	11519	5153.5	8353.6	7672.2	7646	3304.2	8968.1	7278.4	4785.6	21651	3564.9	4177.2	4941.7	4199.6	11012	8871.5	19052	3879.5	4445	9581.1	12873	4780.8	14206	8185.9	8621.4	5129.8	2653.7	7637.2	4436.9
711.09	11822	4499	9635.4	10331	13233	14944	9400.3	7365	12696	12171	9176.2	1241.2	4442.3	4083	4539.3	24796	30180	38206	31020	22893	11476	5109.2	8328.9	7639.2	7759.7	3327.6	8973.8	7281.3	4814.9	21691	3578.1	4187.6	4906.9	4206.1	10991	8850.4	19244	3878.4	4441.7	9560.9	12822	4789.9	14186	8510.9	8732.1	5110.3	2634.6	7598	4422.5
713.09	12037	4486.1	9607.3	10264	13111	15056	9577.6	7435.6	12628	12449	9170.4	1248.7	4493.7	4051.8	4502.7	24714	30114	37992	31788	23208	11424	5033.4	8271.3	7572.1	7857.4	3329.5	8946.8	7276.5	4832.6	21705	3574	4186.5	4852.8	4225.2	10980	8841.4	19398	3873.1	4412.4	9560.7	12788	4774.7	14132	8795.2	8781.9	5097.4	2626.2	7565.7	4405.5
715.08	11722	4256.9	9146.9	9691.6	12363	14390	9279.9	7147.1	11981	12082	8708.8	1211.3	4329.3	3874.6	4278.2	23439	28544	35956	30979	22416	11375	5010.9	8226.6	7525.3	7971.5	3355	8928.5	7262	4850.8	21699	3569.1	4204.3	4815.1	4242.8	10990	8813	19466	3873.5	4405.5	9568.1	12749	4766.5	14115	9113.8	8847.8	5064.3	2613.5	7570.2	4408
717.09	11954	4272.5	9146.9	9650.1	12294	14422	9447.9	7194.6	11964	12353	8715.9	1229.5	4389.3	3872.4	4266.8	23400	28539	35806	31685	22751	11369	4961.4	8214.3	7497.6	8055.3	3382.4	8948.7	7267.9	4876.9	21720	3578	4214	4792.8	4269.1	10999	8837.5	19479	3871.6	4416.5	9575.8	12715	4771.9	14081	9418.9	8865.2	5088.3	2623.8	7583.4	4413.5
719.09	12230	4290.2	9180	9645.5	12242	14493	9647.5	7256.2	11960	12676	8730.2	1254.9	4429.4	3897.5	4261.4	23454	28609	35815	32569	23178	11328	4868.3	8166.6	7468.1	8099.2	3377.5	8944.2	7285	4858	21680	3578.7	4223.9	4753	4281.6	10995	8833	19438	3886.1	4379.2	9585.2	12624	4767.5	14061	9698	8844.6	5059.1	2607	7549.4	4420.3
721.08	12436	4293.4	9172.6	9612.3	12176	14460	9772.8	7286.9	11951	12940	8730.2	1261.5	4457.3	3902.4	4261.1	23433	28608	35687	33297	23492	11302	4813.3	8132.4	7445.2	8107.1	3358.3	8959	7282.3	4860.6	21647	3598.4	4227.9	4723	4285	11012	8827.7	19359	3883.9	4365.2	9594.8	12629	4753.4	14075	9992.1	8835	5040.2	2588.4	7548.6	4399.2
723.09	12625	4300.3	9181.1	9574.2	12112	14421	9902.9	7287.2	11939	13207	8724.8	1256.3	4476	3912.9	4252.8	23387	28545	35590	34057	23848	10435	4396.8	7541	6881.6	7544.8	3106.1	8331.1	6768.4	4515.4	20037	3341.8	3939.7	4344.6	3973.1	10219	8213.9	17900	3597.9	4043.3	8907.7	11655	4395.6	13021	9524.2	8182.6	4661	2382.6	7013.9	4078.7
725.09	12929	4336.1	9267.1	9609.4	12109	14480	10094	7340.6	11999	13595	8765.4	1277.2	4531.1	3956.3	4293	23516	28740	35745	34993	24309	10417	4368.5	7545.7	6882.2	7555.5	3080	8347.2	6788.3	4524.8	19937	3354.2	3949.2	4341.3	3998.4	10277	8222.9	17878	3600.4	4046.4	8931.3	11633	4403.3	13069	9836.4	8183.1	4700	2391.6	7016	4090.7
727.09	13135	4354.3	9282.6	9593.8	12088	14485	10235	7372.9	12035	13892	8793.1	1278.4	4552	3952.7	4310.3	23580	28797	35738	35816	24736	10404	4348	7521.4	6866.7	7582.6	3073.3	8362.3	6798.3	4528.1	19829	3351.6	3953.9	4333.5	4018.2	10307	8263.3	17808	3600.9	4045.5	8961	11603	4397.1	13097	10096	8159.4	4726.5	2371.8	7035.4	4104.5
729.09	13294	4358.7	9316	9589	12053	14443	10318	7372.5	12042	14151	8774.3	1283.1	4587	3982.1	4306.3	23558	28765	35694	36514	25052	10384	4295.4	7527.6	6850.1	7533.7	3047.2	8389.6	6809	4531.2	19724	3369.1	3959.7	4342.3	4030.5	10334	8275.6	17762	3596	4044.5	8969.5	11596	4379.4	13115	10390	8154.6	4742.2	2368.9	7045.3	4109.8
731.09	14338	4645.2	9890	10147	12776	15293	11044	7822.3	12797	15314	9302.5	1362.8	4878.3	4231.6	4575.6	25002	30526	37820	39470	26952	10336	4264.4	7514.5	6815.4	7506.6	3012.6	8396.7	6795.5	4505.5	19563	3362.7	3949.8	4335.7	4029.1	10341	8251.3	17663	3582.1	4026.4	8977.8	11543	4356.4	13137	10636	8110.5	4736.7	2363	7043.2	4084.3
733.09	14523	4646.8	9898.2	10097	12776	15226	11094	7804	12772	15567	9296.6	1362.3	4889.1	4215.2	4581	24964	30508	37746	40220	27275	10381	4265.6	7540.1	6851.1	7518.5	3009.8	8457.7	6847.6	4531.2	19507	3387.4	3987.7	4369.4	4060.3	10430	8309.5	17693	3590	4065.9	9057.9	11598	4394	13241	10955	8161	4778.1	2365.8	7062.5	4092.3
735.09	14774	4656.9	9917.8	10104	12822	15228	11172	7819.9	12786	15840	9295.5	1344.3	4892.6	4222.6	4591.9	24955	30567	37729	40924	27692	10383	4260	7533.1	6868	7527.9	3000.3	8521.1	6868.2	4543.2	19475	3410.9	4008.8	4391.2	4069.6	10484	8358	17714	3596.6	4084.4	9097.8	11619	4389.5	13307	11279	8170.5	4818	2369	7119.2	4133.6
737.09	14957	4673.1	9928.5	10093	12824	15188	11230	7829.1	12793	16118	9289.7	1336.6	4920.5	4223.4	4597.5	24949	30578	37713	41567	28105	10382	4226.4	7549.8	6864	7507.8	2976.4	8552.1	6886.6	4543	19363	3423.4	4040.3	4400.2	4105.7	10543	8385.3	17748	3595.5	4093.2	9147.3	11650	4389.5	13347	11559	8190.8	4834.6	2364	7088.7	4142.3
739.09	15198	4665.8	9974	10111	12869	15206	11281	7851.9	12824	16477	9324.3	1346.6	4944.9	4253.3	4624.6	25003	30676	37776	42306	28546	10445	4205.3	7575.2	6902.6	7534.8	2977.8	8580.8	6915.2	4555.7	19290	3450.1	4057.9	4423.7	4112.5	10613	8469.1	17797	3594.4	4117.8	9217.7	11688	4405.8	13432	11885	8209.2	4853.2	2379.3	7112.9	4174.7
741.09	15342	4672.3	9996.7	10119	12926	15193	11310	7861.5	12857	16733	9318.7	1339.9	4961.1	4249.8	4631.7	25023	30720	37805	42992	28974	10354	4161.9	7498.7	6836.2	7460.6	2945.4	8519.5	6876.6	4494	18786	3414.1	4027.3	4369	4091	10531	8387.9	17562	3553.8	4094.5	9145	11557	4349.6	13317	12022	8118	4805.8	2355.7	7050.5	4138.7
743.09	15519	4697.6	9995.5	10140	12972	15164	11332	7892.7	12878	17059	9305.4	1340.1	4999.9	4263.1	4665.2	25058	30787	37814	43615	29404	10331	4165	7519.1	6832.4	7424.2	2903.6	8514	6874.5	4471.4	18572	3408.1	4016.2	4374.7	4083.1	10556	8396.8	17544	3537.6	4095.9	9138.7	11587	4327.3	13362	12276	8104.4	4804.6	2326	7032.8	4125.8
745.09	15704	4695.9	10023	10131	13006	15154	11352	7909	12903	17322	9316.4	1326.4	4995.8	4266.4	4665.8	25042	30861	37867	44304	29859	10678	4286.6	7730.9	7056.3	7633.8	2990.7	8795.2	7083.1	4595	18916	3519.9	4130.5	4527.5	4202.5	10905	8658.9	18075	3634.2	4241.5	9428	11957	4459.4	13805	12900	8323.3	4969.4	2398.8	7254.2	4270.6
747.09	15851	4695.7	10022	10139	13044	15119	11344	7920.7	12907	17577	9303.6	1314.2	5000.3	4253	4674.8	25058	30904	37890	44933	30277	10668	4245.9	7757.8	7052.1	7597.5	2963.9	8818	7072.9	4563.2	18700	3510.3	4142.5	4513.7	4194.7	10884	8656.6	18043	3622.7	4233.7	9415.8	11969	4434.7	13810	13142	8318.1	4965	2393.6	7218.3	4258
749.09	15990	4702.8	10061	10154	13154	15118	11367	7950.4	12938	17843	9327.2	1316.7	5027.9	4280	4694.8	25091	30993	38034	45500	30726	10660	4267.9	7760.1	7050.1	7571.2	2943.5	8799.5	7071.1	4547.7	18420	3514.4	4130.1	4510.6	4199.7	10919	8658.1	18057	3615.2	4239.9	9419.2	11970	4417.6	13805	13408	8287.9	4957.7	2368.6	7207.3	4263
751.09	15881	4630.5	9897.6	9993.8	12998	14837	11194	7845.1	12749	17809	9168.7	1290.4	4952.8	4204.9	4624.3	24682	30513	37416	45364	30607	10665	4260.5	7757	7040.4	7553.2	2914.9	8814	7076.7	4505	18183	3508.4	4128.8	4503.4	4202.6	10910	8654.3	18011	3609.1	4235	9398	11978	4405.3	13804	13655	8275.1	4944	2359.5	7173.3	4262.6
753.09	16031	4630.6	9934.5	10006	13110	14818	11199	7859.4	12799	18079	9198.4	1278.7	4964.1	4214.2	4637.1	24720	30582	37496	45954	31104	10624	4233.9	7731.8	7028.2	7524.9	2898.9	8814.3	7063	4471.8	17823	3494.8	4103	4483.1	4169.3	10884	8648.6	17959	3593.5	4211.5	9361.9	11955	4362.3	13789	13837	8236.5	4915	2340.5	7131.8	4265.9
755.09	16232	4638.9	9972.4	10052	13247	14871	11250	7907.3	12873	18397	9221.2	1284.2	4979.5	4233.1	4676.2	24803	30746	37659	46542	31620	10585	4242.3	7735.4	7013.6	7492.6	2884.4	8812	7035	4446.7	17470	3483.1	4089.2	4456.4	4156.6	10881	8655.2	17926	3576.3	4222	9362.8	11928	4345.5	13769	13998	8198.8	4914.5	2335.9	7093.4	4261.9
757.09	16356	4650.8	10012	10089	13387	14900	11294	7952	12927	18689	9252.2	1290.4	5025.1	4242.3	4692.3	24882	30893	37817	47060	32093	10584	4246.9	7751.3	7008.6	7473.7	2853.9	8784.7	7014.6	4431.3	17159	3482.3	4082	4448.5	4167.1	10888	8637.6	17901	3572.5	4224.2	9342	11939	4320.3	13778	14211	8184.6	4905.6	2320.3	7092.1	4268.4
759.09	16478	4664.1	10037	10126	13488	14882	11306	7965.1	13000	18990	9275.4	1276.7	5025.4	4236.7	4718.8	24935	30988	37878	47507	32543	10568	4232.5	7744.8	7008.2	7462.7	2829.1	8771.1	7003.7	4390.8	16851	3473	4071.2	4429.2	4117.6	10900	8612.1	17890	3557.4	4224.3	9309.6	11933	4300.8	13798	14394	8173.4	4900.2	2308.9	7055.9	4256.2
761.09	16562	4663.4	10083	10151	13641	14878	11326	8001.2	13049	19263	9294.1	1271.9	5046	4243.3	4730.9	24945	31085	38000	47893	33005	10548	4227.7	7747.2	7003.3	7446.4	2817.8	8788.8	6976.7	4370.8	16559	3463.8	4065.4	4415.6	4123.2	10863	8607.9	17896	3551.3	4223.9	9303.8	11946	4274.7	13788	14578	8164.3	4913.3	2289.7	7053.4	4245
763.09	16583	4674.5	10106	10172	13771	14879	11334	8017.9	13077	19545	9293.8	1263.9	5058.3	4231.6	4755.2	25009	31173	38072	48297	33462	10555	4232.8	7766.7	7003.9	7440.7	2798.1	8792.1	6975.8	4356.9	16270	3470.2	4065.6	4399.9	4124.2	10901	8626.5	17916	3557.8	4242.4	9311.6	12004	4280.9	13827	14791	8177	4908.8	2278.2	7046.7	4224
765.09	16524	4673.3	10096	10165	13818	14823	11318	8028.8	13068	19736	9271.1	1251.8	5041.5	4218.3	4754	24963	31149	37996	48506	33809	10552	4225.1	7787.9	7016.3	7451.5	2768.7	8794	6979.9	4349.4	16048	3465	4066.3	4401.4	4133.7	10894	8644.3	17957	3553	4253	9310.8	12034	4252.7	13844	15002	8159.9	4916.6	2271.8	7055.6	4220
767.09	15692	4456.2	9602.1	9673.2	13229	14086	10776	7671.1	12417	18959	8798.8	1191.6	4805.5	3997.7	4513.8	23712	29642	36188	46829	32545	10533	4255.6	7783.8	7013.2	7452.6	2759.8	8790.8	6979.6	4327.6	15766	3460.3	4050.8	4380.8	4136.3	10885	8640.5	17974	3549.7	4260.8	9293.9	12032	4238.4	13830	15171	8174.9	4913.8	2267	7032	4210.1
769.09	15637	4435.6	9581.6	9661.6	13332	14060	10768	7676.5	12423	19138	8787.9	1166.6	4789.3	3987	4513.2	23710	29656	36186	47078	32909	10551	4247	7794.4	7014.2	7447.5	2727	8788.7	6956.3	4298.4	15477	3447.2	4054.8	4373.1	4123.3	10907	8632.4	17995	3544.3	4267.1	9272.9	12015	4215.3	13823	15326	8183	4913.1	2265.2	7032.7	4194.3
771.08	15617	4445.6	9621.7	9710.1	13462	14062	10798	7703.4	12454	19380	8798.2	1160.4	4821.8	3985.4	4543.4	23739	29737	36308	47401	33341	10505	4243.4	7756.6	6999.5	7442.9	2701.3	8746.5	6934.6	4264.9	15218	3457.2	4032.5	4354.5	4101.8	10876	8606.7	17962	3520	4252.5	9245	11983	4188.6	13830	15524	8155.8	4900.9	2243.6	6993.8	4176
773.09	15545	4454	9616.6	9686.7	13545	14009	10766	7706.5	12437	19497	8778.5	1143.3	4798	3956.6	4521.9	23684	29690	36217	47515	33605	10489	4249	7751.6	6994.3	7440.6	2697.3	8776.8	6963.2	4260.3	14957	3452.6	4030.1	4361.6	4112.6	10868	8603	17998	3528.4	4266.5	9244.8	12011	4188.5	13874	15683	8159.1	4909.8	2245.1	6986.4	4176.3
775.09	15983	4595.3	9927.4	10016	14075	14439	11123	7967.7	12845	20333	9073.4	1153.9	4945.4	4072.5	4672.6	24439	30676	37419	48881	35068	10446	4249.3	7725.1	6982.6	7428.6	2673.4	8747.5	6909.9	4226.4	14729	3443.5	4020.1	4354.7	4096.3	10845	8568.3	17971	3500.7	4262.8	9228.4	11994	4159.8	13856	15835	8152.5	4893.6	2222.1	6994.1	4131.7
777.09	15436	4459	9644	9730.2	13769	14025	10814	7759.4	12487	19959	8795.8	1110.2	4809.9	3939	4547.5	23760	29761	36371	47962	34391	10397	4293.3	7701.6	6956.2	7437.3	2659.9	8767.9	6924.2	4198.6	14514	3446.5	4011	4336.7	4074.4	10825	8555.3	17952	3498.7	4264.9	9193.3	11994	4147	13849	15982	8149.7	4852.3	2223.8	6980.4	4125.3
779.09	16077	4705.3	10178	10279	14646	14775	11403	8185.8	13134	21241	9250.1	1153.8	5053.7	4130.7	4800.1	24967	31354	38322	49871	36551	10376	4298.3	7682.2	6939.1	7447.2	2638.4	8757.1	6900.5	4187.8	14378	3448.3	4015.8	4345.9	4087.2	10854	8561	17984	3513.4	4277.1	9194	12036	4131.2	13913	16115	8168.8	4851.1	2207.5	6978.7	4116.7
781.09	16111	4744.4	10236	10370	14863	14835	11474	8259.1	13203	21546	9305.5	1140.1	5089.7	4144.8	4816.7	25143	31522	38564	50161	37149	10395	4302.6	7657.9	6942.7	7449.4	2630.2	8776.9	6921.1	4181.4	14191	3457.6	4019.6	4338.5	4093.5	10864	8544	18031	3512.3	4265.8	9202.4	12050	4117.2	13931	16264	8184.4	4854.5	2204.8	6986.4	4088.7
783.09	16095	4751.1	10263	10394	14985	14852	11493	8290	13245	21791	9318	1119.8	5099.9	4130	4841.4	25155	31582	38639	50279	37608	10402	4337.5	7652.7	6967.8	7498.3	2615.5	8791	6921	4181.8	14042	3470	4032	4353.6	4090.2	10899	8552.2	18082	3529.1	4285.4	9197.3	12094	4134.8	13993	16460	8216	4846.5	2217.3	7053	4106.3
785.09	16068	4780.4	10298	10468	15163	14888	11543	8326.8	13281	22047	9341.2	1098.2	5106.4	4114.9	4851.4	25239	31674	38771	50419	38084	10358	4332.5	7640	6976.4	7500.7	2617.3	8784.3	6916.8	4160.1	13889	3469.1	4035.9	4349.9	4097.9	10882	8573.8	18064	3528.9	4303.4	9199.4	12106	4131.7	13999	16589	8229	4855.6	2214	7039.7	4096.2
787.09	16028	4775.8	10302	10483	15236	14883	11542	8332.7	13262	22141	9305.5	1091.2	5094.1	4092.1	4855.8	25219	31617	38732	50417	38414	10371	4338.1	7626	6957.5	7511.1	2604.3	8813.6	6919.9	4137.5	13701	3472.6	4039.1	4352	4110.9	10883	8560.3	18102	3518.3	4300.7	9200	12092	4111.2	14034	16710	8255.5	4842.7	2190.8	7031.5	4083.8
789.09	15959	4752	10257	10450	15222	14839	11514	8303.9	13206	22220	9271.7	1074.4	5069.6	4051.4	4824.3	25097	31516	38606	50351	38661	10331	4384	7616.1	6964.7	7551.8	2590.6	8815.9	6921.9	4139.2	13590	3484.7	4045.8	4343.1	4105.3	10919	8564.4	18131	3527.3	4314.5	9211.5	12131	4110.1	14065	16867	8281.9	4847.8	2197.8	7068.6	4079.8
791.09	15882	4745.8	10232	10457	15290	14823	11513	8304.1	13192	22339	9241.3	1066.2	5067.3	4046.9	4810.7	25063	31461	38580	50334	39038	10302	4413.2	7618.2	6958.9	7581.3	2585.6	8850.9	6931.5	4138.6	13431	3494.7	4075.5	4361.2	4102.8	10913	8572.1	18138	3523.9	4331.7	9234	12151	4120.6	14115	16999	8298.8	4864.6	2205.1	7101.5	4088.5
793.09	15889	4770.9	10275	10518	15450	14866	11574	8346.5	13230	22554	9284.4	1060.3	5086.5	4036.6	4838.9	25131	31583	38701	50434	39560	10296	4431.9	7600.7	6953.5	7595.1	2578.3	8857	6931.6	4134.9	13288	3514	4072.5	4356.7	4105	10932	8562	18163	3531	4326.3	9222.9	12154	4111	14130	17098	8311.2	4849.2	2196	7102.8	4088.4
795.09	15880	4785.5	10291	10536	15536	14890	11585	8357.6	13225	22695	9270.9	1055.8	5082.5	4019.7	4857.7	25134	31578	38737	50430	39920	10251	4440.6	7591	6941.9	7611	2565.9	8849.4	6909	4121.4	13131	3508.9	4058.1	4375.7	4091.4	10922	8524.7	18166	3529.1	4321.3	9209.2	12143	4098.3	14162	17176	8322.4	4850.1	2197.3	7095.3	4086.1
797.09	15824	4782.4	10264	10529	15587	14885	11591	8354	13180	22748	9252	1047.2	5072.6	3989.4	4832.5	25070	31534	38631	50366	40197	10204	4456.8	7554.7	6925.2	7627.6	2543.3	8834.2	6910.9	4096.5	12939	3492.2	4039.4	4366.4	4103.3	10902	8487.3	18128	3517.4	4311.7	9171.9	12133	4069.7	14155	17229	8293.2	4823.4	2183.2	7103	4061.6
799.09	15003	4513	9719.2	9978.8	14877	14115	11002	7930.4	12499	21629	8768.6	974.95	4803	3763.9	4577.2	23771	29897	36640	48541	38522	10149	4460	7535	6910.2	7647.2	2540.8	8868.5	6899	4074.7	12779	3502.4	4041.2	4365.6	4066.9	10886	8463.1	18105	3509.7	4319.1	9150.6	12133	4062.4	14150	17269	8303.7	4809.3	2175.2	7065	4056.3
801.08	14982	4522.5	9705.1	9998.8	14942	14090	11007	7933.1	12489	21714	8764.7	967.85	4800.5	3744.2	4572.1	23718	29877	36659	48467	38874	10093	4476.1	7492.9	6882.6	7660.4	2522.4	8846.4	6879.5	4060.5	12607	3489	4028.2	4348.1	4077.2	10867	8433.2	18078	3506.8	4304.6	9121.6	12106	4039.9	14138	17301	8304.7	4792.7	2176.4	7090	4042.3
803.09	14982	4531.3	9730	10032	15077	14136	11026	7946.2	12484	21822	8741.6	950.51	4801.6	3745.7	4584.9	23767	29910	36676	48458	39246	10050	4485.5	7469.8	6862	7687.4	2512.4	8832.5	6869.2	4048.2	12419	3496.3	4012.1	4353.6	4060.4	10893	8419.6	18068	3502.4	4304.4	9116.8	12112	4032.1	14175	17321	8310.6	4795.8	2169.6	7081.2	4027.7
805.09	15654	4737.2	10180	10487	15839	14741	11527	8289.2	13044	22852	9146.5	988.36	5010.2	3862.4	4781.8	24781	31203	38262	49933	41315	9986	4492.1	7429.1	6833.2	7707.4	2493.6	8842.5	6843.5	4027.1	12267	3476.7	4011	4334.3	4038.5	10888	8371.4	18054	3475.7	4310	9087.8	12069	4013.1	14182	17331	8308.5	4775.1	2146.8	7059.3	3996.8
807.09	15809	4766.6	10242	10583	16050	14841	11627	8363.4	13143	23073	9203.5	983.44	5042.5	3882.6	4826.8	24947	31431	38544	50193	42014	9954.3	4513.9	7420.4	6825.4	7738.4	2496.6	8848.9	6848.7	4019.2	12193	3476.2	4014.9	4346.2	4055.1	10888	8388.8	18086	3475.7	4311.1	9089	12102	4006.1	14215	17399	8323	4778	2145.6	7061.3	4010.6
809.09	15914	4813.1	10325	10649	16254	14957	11724	8419.8	13204	23274	9260.8	974.22	5047.6	3874.3	4854.2	25145	31625	38821	50456	42670	9935.6	4536.6	7412.9	6822.9	7768.8	2482.7	8857.1	6841.7	4018.2	12068	3473.6	4024.4	4356.4	4048.3	10903	8389.4	18122	3475.7	4313.6	9080.5	12099	4004.7	14253	17477	8335.3	4792.4	2154.8	7074.4	4001.9
811.09	16061	4852.6	10391	10733	16398	15053	11808	8476.9	13287	23467	9298.7	973.97	5066.5	3893.3	4882.6	25302	31808	39035	50647	43273	9919	4576.2	7415.3	6824.5	7799.6	2478	8865.6	6855.3	4001.8	11986	3489.7	4019.9	4362.2	4069.1	10902	8376.3	18136	3468.7	4319.6	9083.4	12093	3999.9	14274	17517	8342.9	4782.3	2150.6	7068.1	3989.8
813.09	16183	4850.3	10393	10752	16479	15048	11828	8484.3	13269	23547	9302.7	972.43	5068	3873.6	4878.5	25300	31806	39039	50681	43683	9877.7	4582.6	7378.9	6810.6	7813.5	2468.6	8864.7	6844.7	4001.9	11847	3484.5	4015.1	4370.7	4060.5	10934	8345.9	18174	3465.8	4340.1	9078.5	12097	3987.2	14312	17561	8340.4	4786.6	2141.2	7078.7	4015.5
815.09	16245	4857.6	10397	10768	16563	15067	11851	8495.7	13269	23605	9303.8	967.9	5063.6	3865.9	4892.6	25309	31820	39029	50726	44096	9873.4	4609.4	7364.4	6808.1	7857	2464	8881.8	6856.9	3998.1	11744	3478.1	4017.1	4406.2	4057.8	10956	8342.4	18192	3479.6	4335.8	9091.2	12128	3979.8	14378	17610	8353.7	4785.8	2159.2	7117.6	4006.1
817.09	16302	4850.2	10409	10765	16633	15077	11855	8499.7	13242	23594	9302.9	952.65	5037	3842.8	4886.9	25300	31793	39047	50765	44509	9861.5	4643.4	7341.3	6796.9	7886.2	2458	8872.3	6855.9	3984.9	11639	3479.3	4012.4	4427.9	4064.8	10995	8339.3	18201	3477	4354.4	9089	12134	3980	14392	17677	8366.4	4795.9	2143.3	7116.4	4008
819.09	16389	4881.2	10415	10805	16749	15124	11892	8514.8	13271	23660	9311.8	965.36	5061.9	3844.1	4911.8	25351	31863	39135	50842	45022	9877.4	4705.8	7345.9	6800.9	7893.1	2464.4	8906.9	6866.9	3978.6	11575	3491.4	4020.9	4487.3	4078.3	11014	8360.7	18288	3501.8	4358.4	9108.3	12160	3991.1	14472	17744	8397.9	4813.7	2170.4	7149.2	4037.6
821.09	16467	4887.6	10426	10831	16861	15138	11913	8519.3	13265	23671	9322.6	945.1	5052.6	3811.9	4909	25369	31901	39168	50879	45490	9882.3	4715	7337.1	6812.7	7951.2	2459.2	8932.1	6893.6	3989.1	11528	3497.9	4038.6	4554.3	4083.8	11072	8366.6	18367	3507.7	4388.7	9148	12205	3986.3	14554	17829	8421.2	4828.6	2161.7	7173.6	4031.9
823.09	16514	4894.2	10416	10817	16893	15143	11917	8524.3	13246	23615	9299.9	935	5022.2	3809.8	4895.9	25342	31884	39122	50837	45847	9846.1	4738.9	7340.9	6822.4	7992.7	2454.7	8945.5	6904.2	3990.1	11444	3505.8	4044.6	4573.5	4085.4	11088	8358	18394	3505.6	4397	9152.8	12219	3983.4	14552	17840	8445.4	4837.9	2158.2	7184.1	4042.9
825.09	16528	4873.3	10391	10811	16922	15064	11888	8495.6	13160	23491	9256.8	924.76	5001.4	3765.2	4887	25266	31741	38977	50655	46042	9837.4	4773.7	7349.7	6801.4	8004	2442	8948.7	6905.3	3978.1	11351	3514	4057.1	4618.3	4110.3	11117	8356.4	18431	3512.9	4397.6	9140.8	12251	3973.5	14579	17897	8462.1	4837.6	2164.9	7187.8	4050.4
827.09	16622	4880	10397	10842	17028	15087	11908	8503.5	13189	23522	9265.4	931.19	5013.7	3762	4895.1	25278	31783	39036	50757	46552	9824.9	4809.2	7322.5	6774.4	8016.3	2445.8	8937.8	6900.8	3967.5	11230	3505.5	4038.1	4616.3	4093.8	11121	8345.4	18453	3513.5	4392	9123.3	12232	3968.9	14603	17941	8435	4818.8	2169.9	7176.1	4025.6
829.09	16669	4891.7	10389	10846	17113	15081	11927	8508.2	13192	23520	9262.8	933.6	5014.4	3757.6	4903.9	25266	31823	39036	50790	46972	9819.5	4814	7303.3	6772.9	8039.5	2441.1	8985	6908	3957.4	11170	3512.4	4036.4	4637.7	4102.9	11130	8356.4	18483	3523.1	4399.9	9140.9	12233	3962.9	14625	17945	8445.8	4823.8	2163.3	7188.5	4009.5
831.08	16705	4880.7	10370	10872	17159	15097	11935	8490.7	13199	23474	9245.2	928.75	4997.9	3741.8	4886.2	25253	31799	39027	50835	47416	9806.3	4828.4	7273.6	6770.4	8049.2	2436.8	8981.3	6905.9	3962.3	11078	3503	4049	4638.9	4105.1	11146	8335.4	18482	3525.3	4415.6	9146.2	12228	3957.3	14644	17981	8478.2	4834.8	2164.1	7195.5	4017.1
833.09	16711	4883.4	10360	10855	17202	15081	11927	8487.7	13151	23417	9226.8	918.44	4975.4	3715	4878.8	25233	31745	38983	50796	47684	9763.3	4842.7	7239.9	6740.7	8073.1	2432	8973.5	6884.8	3947.6	10968	3516	4053.6	4642.1	4104.4	11141	8345.7	18498	3528.5	4420.3	9110.2	12212	3960.5	14638	17971	8480.4	4804.6	2182.5	7188.3	3998.6
835.09	16770	4879.7	10374	10869	17283	15075	11918	8485.4	13154	23349	9213.7	919.67	4962.1	3702.3	4875.6	25210	31768	38937	50844	48125	9751.4	4863.2	7269.6	6742	8104.7	2427	8994.7	6884.9	3943.6	10883	3514.1	4049.3	4664.2	4112.5	11152	8330.4	18517	3525.8	4433.4	9118.6	12205	3949.9	14670	18023	8477.3	4812.5	2175.3	7220.1	3997.7
837.09	16779	4879.4	10344	10857	17299	15036	11892	8455.7	13108	23296	9183.4	914.45	4949.5	3686	4857	25157	31688	38857	50756	48399	9708.5	4876	7219.1	6701.9	8106.3	2414.1	8948.8	6856.8	3921	10791	3512.4	4033.3	4649.2	4091.1	11135	8305	18480	3505.2	4405.6	9077.9	12170	3930.5	14632	17953	8453.3	4770	2161.8	7203.1	3987.1
839.09	16807	4870.3	10346	10871	17337	15027	11884	8459.6	13099	23246	9180.7	898.84	4938.8	3671.6	4849.7	25111	31656	38831	50776	48842	9649.6	4910.1	7180.2	6663.1	8083	2393.2	8900.7	6840.8	3895.4	10668	3493.9	4008.6	4626.7	4074.6	11092	8254.1	18427	3488.9	4402.7	9048.5	12100	3904.6	14610	17966	8467.2	4756.9	2153.5	7212.2	3988.9
841.09	16533	4803	10161	10684	17095	14785	11690	8305	12855	22864	9014.5	877.5	4846.4	3598.5	4769.8	24696	31163	38174	50240	48448	9613.2	4920.2	7143.1	6640.5	8090.1	2393.1	8896.6	6819.4	3882.8	10591	3497.3	4019.3	4640.3	4060.4	11068	8229.1	18428	3497.2	4403.9	9019.4	12098	3904.4	14611	17932	8435.6	4749.8	2167.4	7178.6	3974
843.09	16677	4833.2	10210	10739	17203	14859	11755	8351.2	12900	22981	9063.1	876.69	4865	3586.4	4794.2	24821	31284	38342	50399	49124	9638.4	4957.5	7172.7	6661.8	8149.8	2387.6	8954.4	6845.9	3874.6	10538	3503.3	4031.4	4659.3	4105.2	11108	8243.7	18498	3517.7	4428.8	9038.9	12123	3898.8	14635	18012	8487.4	4767	2154.3	7208.3	3980.7
845.09	16797	4859.6	10278	10825	17350	14930	11815	8400.2	12948	23110	9119.6	875.43	4879.5	3602.4	4829.8	24933	31434	38559	50566	49743	9617.1	4986.5	7141.7	6645	8154.9	2377.1	8954.1	6841.2	3869.5	10478	3506.2	4025.9	4667.8	4085.1	11144	8256.1	18501	3513	4437.6	9063.2	12126	3890.3	14686	18035	8491.1	4738	2158.9	7218.5	3980.2
847.09	16931	4892.6	10356	10879	17470	15020	11876	8457	13018	23234	9147.2	871.56	4904.3	3594.3	4848.9	25078	31601	38756	50739	50478	9622.4	5031.1	7142.1	6638.7	8205.6	2372.7	8945.5	6816.9	3860.1	10399	3501.1	4032.6	4676.2	4096.4	11137	8228.9	18515	3509.2	4450	9034.4	12147	3876.1	14704	18068	8518.5	4745.7	2169.5	7245.4	3981.4
849.09	17014	4915.8	10389	10938	17564	15064	11933	8488	13041	23321	9176.1	875.91	4921.9	3602.2	4873.4	25146	31698	38881	50800	51123	9447.8	4921.1	6987.6	6510.6	8100.5	2324.9	8803	6727.6	3787.8	10190	3437.2	3945	4599.4	4012.5	10964	8113.8	18239	3451.3	4372.6	8868.9	11933	3815.3	14441	17793	8363.3	4645.9	2121.6	7126.5	3911.6
851.09	17059	4929.5	10410	10968	17610	15096	11942	8500.3	13035	23347	9173.1	867.93	4910.9	3601	4870.2	25163	31676	38899	50786	51600	9553.2	5018.9	7062.2	6602.3	8259.5	2324.1	8952.9	6838.4	3848.5	10368	3514.4	4048.8	4666.5	4109	11166	8236.1	18514	3512.8	4454.2	9078.4	12159	3899.2	14709	18110	8486.1	4722.8	2151.2	7245.9	3965.4
853.09	17085	4932.2	10421	10987	17664	15084	11961	8507.6	13061	23425	9196.2	856.01	4901.7	3580.2	4884	25215	31719	38949	50834	52100	9642.5	5097.9	7129.5	6665.4	8378.7	2333.8	9059.1	6912.9	3892.1	10434	3558.1	4106.1	4740.7	4142	11319	8345.5	18742	3540.4	4533.2	9205.4	12309	3952.6	14899	18342	8588.5	4778.3	2176.8	7369	4014
855.09	17135	4937.3	10442	11010	17715	15129	11984	8531.4	13051	23518	9217.9	852.23	4901	3566.5	4897.2	25252	31771	38992	50870	52575	9630.1	5121.1	7083.1	6638.6	8339.6	2332.4	9030.1	6882	3869.3	10291	3544.1	4094.8	4721.9	4145.8	11296	8327.3	18696	3530	4522.9	9172.1	12269	3918.3	14886	18318	8566.1	4772	2171	7368.3	4003.7
857.09	17138	4935.1	10420	11018	17718	15100	11965	8531	13036	23489	9197.1	847.44	4884.8	3555.5	4897.7	25249	31697	38939	50781	52897	9628.7	5161.3	7112	6659.2	8385.3	2338.8	9036.1	6881.3	3883.4	10190	3539.9	4112.1	4736.3	4153.6	11334	8350.9	18752	3534.2	4551.5	9201.3	12308	3919.6	14920	18383	8591.2	4775.3	2183.8	7394.5	4000.9
859.08	17115	4932.6	10430	11028	17715	15069	11955	8523	12996	23519	9180.3	839.94	4880.6	3542.3	4883.4	25205	31635	38850	50734	53211	9755	5228.8	7169.7	6729.6	8489	2364.7	9165.5	6954.8	3909.7	10272	3604.6	4160.4	4810.5	4210.1	11470	8458.3	19003	3581.1	4615.7	9303	12462	3956.5	15093	18636	8720.5	4833.1	2210.6	7509.9	4070.5
861.09	17114	4933.3	10417	11027	17720	15041	11949	8518.4	12980	23529	9176.3	834.36	4867.8	3529.4	4877	25202	31608	38818	50694	53578	9768	5287.1	7184.8	6726.5	8514.5	2377.9	9167.6	6951.6	3908.4	10209	3598	4168	4829.6	4222.4	11491	8444.4	19054	3591.5	4618.9	9301.7	12459	3953.5	15148	18686	8742.3	4844.8	2215.1	7513.4	4077.5
863.09	17106	4924.4	10406	11028	17717	15031	11935	8519.2	12968	23555	9170.4	830.32	4841.4	3510.7	4882.5	25162	31549	38768	50641	53901	9483.9	5141	6990.1	6518	8272.5	2300.3	8906.7	6749.9	3790.5	9877	3504.1	4052.1	4705.7	4102.9	11136	8231.3	18505	3499	4480.2	9036	12119	3828.3	14728	18149	8498	4712.7	2150.9	7303.5	3959.7
865.09	17065	4921.9	10391	10998	17679	14987	11907	8502.6	12947	23527	9139.9	827.82	4818.1	3497.3	4872.8	25105	31473	38663	50523	54155	9501.8	5173.3	6997.8	6536.1	8317.5	2311.9	8945.9	6774.3	3790	9872.3	3519	4057	4712.2	4114.7	11201	8255.1	18629	3511	4507.7	9072.8	12166	3826	14799	18209	8509	4725.8	2154.4	7366.6	3964.2
867.09	16984	4903.6	10344	10972	17634	14921	11860	8473.9	12864	23463	9108.6	819.09	4802.4	3455.5	4845	24988	31381	38473	50362	54372	9449.1	5186.6	6943.2	6491.6	8293.1	2282.6	8915.1	6754	3756.1	9807	3501.5	4034	4706.2	4095.8	11137	8190.9	18528	3499.7	4489.8	9014.9	12135	3801.3	14753	18209	8488.9	4681.3	2142.4	7351.1	3947.4
869.09	16947	4894	10327	10948	17600	14876	11828	8444	12799	23470	9074	813.68	4773.6	3435.1	4813.7	24928	31302	38313	50261	54595	9451.9	5201.6	6929	6484.7	8322.5	2292.3	8927.3	6754.7	3762.3	9740.4	3503.6	4040	4731.5	4110.3	11170	8181.1	18569	3511.5	4493.5	9024.4	12133	3800.2	14776	18199	8518.6	4704.1	2145.5	7354.4	3949.3
871.09	16910	4881.6	10301	10958	17577	14846	11819	8435.9	12771	23444	9048.5	811.69	4778.2	3430.7	4822.6	24868	31234	38242	50215	54832	9444.5	5221.1	6928.5	6477.3	8291.1	2282.4	8925	6734	3747.9	9636.9	3497.2	4019.7	4708.8	4083.6	11123	8177.1	18552	3513.4	4491.6	9013.3	12100	3767.4	14784	18214	8501.4	4696.3	2135.3	7354.3	3955.8
873.08	16948	4883	10318	10988	17659	14864	11824	8461.4	12792	23518	9069.6	804.94	4783.7	3424.1	4830.5	24941	31268	38279	50263	55198	9992.3	5520.6	7289	6854.1	8777.4	2407.9	9426	7100.2	3968.1	10143	3698.5	4267.8	4992.4	4344.7	11790	8634.5	19686	3719.2	4757.7	9527.3	12812	4000.4	15664	19321	8999.1	4972.6	2258.6	7775.9	4165.8
	16922	4869.2	10324	10977	17634	14852	11809	8431.4	12757	23529	9033.9	798.07	4752.3	3408.9	4818.7	24890	31188	38178	50164	55485
	16097	4632.2	9798.5	10460	16787	14102	11204	8029.4	12121	22428	8592.2	754.91	4522.7	3221.6	4582	23679	29680	36295	48472	53651
	16066	4621.5	9783.3	10424	16755	14080	11186	8016.8	12083	22420	8569.2	749.52	4504.8	3211	4566.8	23622	29589	36185	48368	53920
	16052	4618.9	9806.1	10446	16775	14076	11197	8018.8	12086	22481	8570.4	745.4	4501.8	3204.5	4559.5	23640	29613	36182	48371	54271
	16075	4642.1	9822.4	10499	16812	14095	11225	8029.8	12084	22597	8579.8	756.22	4510.1	3205.7	4570.5	23680	29652	36230	48415	54669
	16123	4635.4	9835.7	10537	16885	14130	11252	8050.2	12113	22727	8611.3	758.46	4544.8	3203.7	4586.3	23732	29759	36318	48518	55114
	16716	4829.6	10224	10941	17527	14661	11676	8352.3	12549	23655	8916.4	780.79	4701.5	3321.8	4746.4	24614	30852	37631	49680	56771
	16737	4847.3	10220	10970	17603	14719	11699	8396.5	12580	23756	8941.2	773.35	4696	3319	4759.1	24728	30973	37744	49747	57093
[truncated: 360 more columns]

## Sheet: 2B
	Fluorescence
[Ca2+](nM)	GCaMP6m-Mg																												NCaMP7-Mg																NEMOm-Mg
2	178.167	192.928	181.779	193.938	163.032	174.933	156.408	201.524	171.883	178.385	181.738	184.577	184.839	198.217	200.237	201.952	146.762	202.172	133.222	143.626	177.142	178.924	180.454	182.948	151.874	165.048	149.034	179.101	420.376	441.183	434.601	432.522	700.592	752.889	729.812	724.134	843.169	924.573	922.961	941.32	629.498	638.734	645.211	656.485	122.272	126.099	131.833	130.405	110.951
16.7225	185.384	195.287	183.748	204.999	180.119	173.696	164.345	175.264	183.743	181.56	198.44	185.898	198.743	201.482	205.213	209.46	179.225	160.861	168.629	178.676	186.482	192.658	197.696	194.93	163.245	176.132	158.346	185.173	888.765	908.457	901.147	918.694	1520.3	1777.21	1680.2	1572.81	2019.32	2075.12	2037.07	2101.12	1234.75	1290.34	1288.76	1290.24	162.969	169.041	171.068	171.68	145.629
37.6255	238.865	248.396	251.989	262.102	225.813	245.392	227.011	233.084	229.381	228.722	236.963	245.766	223.082	223.881	225.62	231.329	243.849	246.993	244.246	210.398	204.928	209.141	211.651	216.511	208.712	238.275	209.453	240.94	2286.31	2366.67	2363.17	2370.48	4445.67	4174.2	4195.07	4236.17	4349.19	4896.01	4978.66	4793	2782.77	2915.2	2866.19	2926.39	241.327	250.872	259.616	258.004	238.019
64.5008	451.964	460.954	463.782	477.832	430.58	440.144	433.916	448.207	339.135	344.5	359.3	357.723	346.856	354.961	357.877	370.397	366.967	351.391	316.504	317.733	235.594	249.717	253.911	261.272	335.185	359.644	341.459	380.817	5200.58	5380.7	5350.04	5376.06	9572.42	10288	10556.2	10714.1	8626.24	8833.73	8875.12	9552.65	5872.34	6082.96	6119.53	6334	479.777	516.212	518.021	529.908	359.799
100.334	925.871	937.367	937.255	983.859	921.556	923.395	907.673	918.473	588.756	609.336	618.689	647.987	579.523	606.393	608.291	620.433	635.024	659.891	645.437	646.539	379.228	385.235	405.826	408.249	620.356	644.755	626.889	651.432	10876.8	11116.9	11228.5	11180.8	22244.5	23653.5	23442.6	24314.1	17884.8	18753.5	19183.9	18822.2	11411	11648.5	11850.8	11840.2	998.827	1050.39	1048.64	1057.96	935.366
150.5	1805.37	1776.89	1869.94	1833.68	1821.38	1816.3	1838.41	1800.94	1349.03	1339.05	1345.62	1337.27	1072.32	1254.53	1224.57	1217.74	1355.73	1334.62	1332.01	1348.1	668.964	693.875	690.468	693.97	1205.69	1202.29	1218.24	1210.17	15021.2	15169.9	15482.3	15537.8	26033.2	27390.2	28273.1	27918.6	29562	29605.6	29629.9	28201.8	18344.8	17868.1	18283.2	17306	3238.07	3403.28	3343.49	3373.53	3192.04
225.746	2732.87	2661.3	2828.78	2737.07	2857.05	2839.73	2867.99	2781.91	2477.71	2441.82	2417.32	2422.05	2317.42	2345.89	2293.84	2320.34	2371.38	2429.56	2536.13	2463.25	1328.28	1331.42	1353.84	1322.84	2173.49	2224.93	2226.69	2200.65	17868.8	18464.3	18575.3	18627.2	31599.8	33703.7	33215.9	33378.4	38626.5	40160	41116.2	39605.6	23632.7	23506.3	23537.5	22563	8517.55	8675.17	8490.86	8799.6	8950.26
351.143	3347.61	3287.81	3434.62	3446.46	3547.25	3516.28	3558.43	3427.25	3178.09	3196.61	3183.84	3121.88	3041.38	2991.12	3056.61	3059.74	3225.56	2942.68	3117.49	3144.3	2132.62	2093.41	2140.69	2097.04	2942	2966.36	3029.67	2991.86	19291	19202.9	19316.6	19215.2	34018.4	35467.2	37034	34252.2	36906.8	42448	41282.1	41110	26582.4	26432.5	26124.3	25461.7	16261.2	16074.6	16100	15855.8	14787.9
601.864	3944.22	3849.15	3994.58	3979.14	3867.33	3914.56	3949.89	3887.09	3862.54	3833.29	3762.96	3736.94	3701.17	3677.55	3715.32	3704.35	3443.83	3679.49	3673.75	3641.42	3021.76	3034.07	3129.38	3045.33	3428.34	3148.05	3503.48	3876.87	18596.5	19072.5	19200	18767	35547.8	38063.7	36721.2	34459.1	40366	42562.5	42609.4	42882.2	27068.8	26989.7	26933.7	26505.3	19775.6	20803.6	20335.1	20558.4	17394.8
1352.87	4198.42	4230.56	4270.11	4243.19	4366.46	4297.64	4350.53	4264.76	3982.34	3826.51	4033.26	4007.66	3897.92	3804.99	3851.96	3853.64	3844.13	3739.01	3757.47	3751.25	3571.87	3512.77	3568.74	3480.86	3984.48	4030.14	4105.7	4000.75	18957.4	19239.8	19502.9	19104.7	35132.4	40159.8	38385.3	36521.1	40845.1	43171.9	42302.4	41185.5	27354.8	26980.7	27027.6	25979.8	19892	20599.6	20174.9	20083.5	17406.2
38869.7	4406.11	4351.93	4583.28	4504.43	4826.38	4963.1	4729.98	4633.3	4090.13	3998.11	4118.39	4047.21	3810.53	3861.78	3790.36	3743.04	4132.14	3694.76	3605.68	3492.84	3612.25	3718.52	3542.72	3462.07	4374.24	4488.38	4610.06	4529.12	20095.3	20466.2	20566.7	20224.5	34534.5	36207.6	36259.8	37729.5	35949.1	39596.2	39211.5	40880.8	27787.9	27306	26930	26307.8	20131.7	20227.4	19945.2	19846.7	17020.4
[truncated: 59 more columns]
