# Supplementary material for: Engineering of NEMO as calcium indicators with large dynamics and high sensitivity
Source: Nat Methods. 2023 Apr 20;20(6):918–24. doi: 10.1038/s41592-023-01852-9 (PMC10250196; doi:10.1038/s41592-023-01852-9)
Supplement: Source Data Figs. 1–4 and Extended Data Figs. 2–9 — Source data [file 41592_2023_1852_MOESM8_ESM.zip › Source_Data_Extended_Data_Fig.3.xlsx]

## Sheet: 3A-top
Wavelength	ex-Ca-Nomalizad fluorescence	ex-EGTA-Nomalizad fluorescence	em-Ca-Nomalizad fluorescence	em-EGTA-Nomalizad fluorescence
300		0.029429
301		0.026735
302		0.02249
303		0.026939
304		0.021837
305		0.031265
306		0.021633
307		0.01902
308		0.019306
309		0.017837
310		0.023837
311		0.02249
312		0.016571
313		0.019918
314		0.015633
315		0.022367
316		0.016204
317		0.025714
318		0.021551
319		0.028857
320		0.021061
321		0.020041
322		0.026531
323		0.017143
324		0.022653
325		0.017959
326		0.020653
327		0.025184
328		0.019592
329		0.027673
330		0.018449
331		0.025102
332		0.018735
333		0.027918
334		0.023714
335		0.026204
336		0.030816
337		0.03098
338		0.032041
339		0.030898
340		0.033673
341		0.025469
342		0.030286
343		0.040408
344		0.038041
345		0.039388
346		0.043673
347		0.046122
348		0.047347
349		0.048571
350	0.024048	0.05102
351	0.023175	0.046531
352	0.024762	0.06
353	0.022698	0.04898
354	0.025397	0.053878
355	0.027698	0.058367
356	0.032817	0.06449
357	0.030238	0.056327
358	0.030198	0.068571
359	0.034325	0.06449
360	0.036151	0.07551
361	0.037103	0.077959
362	0.036032	0.077143
363	0.038968	0.073469
364	0.049206	0.072245
365	0.043254	0.088571
366	0.045635	0.087755
367	0.040873	0.086939
368	0.042857	0.08898
369	0.046825	0.10653
370	0.05119	0.090612
371	0.046825	0.096735
372	0.051587	0.10571
373	0.046825	0.10776
374	0.051587	0.11388
375	0.05754	0.11551
376	0.055952	0.11224
377	0.056746	0.12939
378	0.058333	0.11633
379	0.054762	0.12245
380	0.067857	0.12449
381	0.055952	0.12082
382	0.060714	0.13755
383	0.066667	0.12776
384	0.069048	0.13265
385	0.068254	0.13265
386	0.065873	0.13388
387	0.067063	0.1498
388	0.075794	0.1449
389	0.067063	0.15347
390	0.070635	0.15388
391	0.069841	0.15429
392	0.069048	0.15918
393	0.084524	0.16408
394	0.07381	0.15184
395	0.078175	0.15918
396	0.084127	0.16857
397	0.075	0.16367
398	0.084921	0.15796
399	0.080159	0.17224
400	0.094841	0.17796
401	0.09246	0.16939
402	0.087302	0.16327
403	0.094841	0.1702
404	0.091667	0.15796
405	0.084524	0.16
406	0.098413	0.16653
407	0.098413	0.16408
408	0.089683	0.16857
409	0.092857	0.15469
410	0.092857	0.16082
411	0.097222	0.15837
412	0.11032	0.14653
413	0.10119	0.14408
414	0.11151	0.14735
415	0.11786	0.14694
416	0.12421	0.1551
417	0.1131	0.13796
418	0.11468	0.1449
419	0.11667	0.13592
420	0.11984	0.1351
421	0.12341	0.1351
422	0.12738	0.12694
423	0.14405	0.1102
424	0.13413	0.11796
425	0.13095	0.11388
426	0.13968	0.1102
427	0.13571	0.10653
428	0.13968	0.1102
429	0.14722	0.096327
430	0.1627	0.094286		0.0066
431	0.17024	0.082857		0.0057417
432	0.16984	0.073061		0.0076583
433	0.18254	0.079592		0.0062667
434	0.19206	0.078367		0.0079417
435	0.18889	0.06898		0.009
436	0.20992	0.072653		0.0083333
437	0.22262	0.063673		0.0084167
438	0.20516	0.060816		0.0084167
439	0.21508	0.056735		0.0093333
440	0.23095	0.052653		0.010667
441	0.23929	0.050612		0.010083
442	0.24008	0.044898		0.010333
443	0.25357	0.040122		0.01225
444	0.25595	0.043265		0.013333
445	0.28056	0.038449		0.011833
446	0.30357	0.040408		0.013083
447	0.30238	0.038612		0.012333
448	0.31548	0.036449		0.013333
449	0.32103	0.037102		0.01425
450	0.3504	0.039633		0.014
451	0.3381	0.036245		0.016167
452	0.36349	0.03351		0.01475
453	0.40079	0.03702		0.014833
454	0.40873	0.040816		0.014917
455	0.40079	0.037061		0.0155
456	0.42063	0.032816		0.015167
457	0.45635	0.036735		0.013917
458	0.48413	0.033633		0.015667
459	0.49206	0.039347		0.015917
460	0.5	0.037837		0.015333
461	0.50794	0.040408		0.017167
462	0.51984	0.045306		0.016167
463	0.53175	0.039714		0.017
464	0.55159	0.044082		0.01625
465	0.59127	0.04449		0.017083
466	0.57937	0.048571		0.017667
467	0.58333	0.051429		0.016667
468	0.59524	0.046939		0.016083
469	0.60317	0.048163		0.017917
470	0.63095	0.047347		0.016833
471	0.63095	0.053469		0.018417
472	0.65079	0.047347		0.0155
473	0.62302	0.054694		0.018
474	0.6627	0.052653		0.018417
475	0.6627	0.061224		0.018167
476	0.6746	0.053061		0.017333
477	0.70635	0.061224		0.017417
478	0.70238	0.059592		0.020417
479	0.72222	0.055102		0.021333
480	0.73413	0.06	0.021583	0.021167
481	0.75	0.052653	0.026917	0.02075
482	0.77381	0.062449	0.03125	0.021833
483	0.77381	0.055918	0.036417	0.023083
484	0.78175	0.055918	0.0465	0.023583
485	0.80159	0.06449	0.051833	0.023833
486	0.8373	0.063673	0.066083	0.025333
487	0.85317	0.066531	0.0785	0.027667
488	0.88095	0.069796	0.096667	0.02775
489	0.9246	0.074286	0.1175	0.03025
490	0.94048	0.08	0.13417	0.0305
491	0.95635	0.071837	0.16417	0.035917
492	0.95238	0.074286	0.1925	0.0375
493	0.93254	0.081224	0.2325	0.039667
494	0.95635	0.077959	0.275	0.04425
495	0.96429	0.086122	0.3175	0.046583
496	1	0.091429	0.37417	0.050167
497	0.97222	0.087347	0.43	0.057083
498	0.96032	0.10245	0.48167	0.060917
499	0.94048	0.086531	0.55	0.066417
500	0.92063	0.092245	0.63	0.076667
501	0.87698	0.09102	0.69	0.082583
502	0.83333	0.099184	0.75917	0.0875
503	0.81349	0.092245	0.81833	0.093333
504	0.7381	0.095918	0.88333	0.10583
505	0.71825	0.084898	0.93333	0.1125
506	0.63889	0.081633	0.975	0.1125
507	0.58333	0.08449	1	0.12417
508	0.52381	0.080408	1	0.12667
509	0.46429	0.070612	1	0.1275
510	0.38214	0.065714	0.98333	0.1275
511	0.34683	0.052653	0.975	0.12583
512	0.26865	0.054286	0.925	0.12583
513	0.23095	0.046122	0.88333	0.12083
514	0.19167	0.03902	0.84167	0.11583
515	0.15595	0.029143	0.78917	0.11083
516	0.13651	0.032041	0.75167	0.10583
517	0.1131	0.023102	0.70083	0.0975
518	0.093651	0.018408	0.665	0.0875
519	0.078175	0.016735	0.61833	0.085833
520	0.067063	0.016	0.58333	0.085
521	0.061111	0.013878	0.55083	0.079333
522	0.043651	0.01298	0.51917	0.073083
523	0.043651	0.010449	0.495	0.068667
524	0.03881	0.012041	0.46333	0.062833
525	0.035556	0.0084898	0.45	0.06375
526	0.031032	0.0086122	0.4275	0.0595
527	0.025833	0.011673	0.4125	0.058583
528	0.022341	0.0078776	0.39667	0.053667
529	0.021032	0.011061	0.37833	0.052167
530	0.021111	0.0090204	0.36667	0.05025
531	0.019484	0.003517	0.35583	0.046417
532	0.02	0.0024218	0.345	0.048583
533	0.017976	0.0021293	0.3275	0.04425
534	0.015714	0.0019524	0.32833	0.044083
535	0.010476	0.001585	0.31417	0.041583
536	0.011984		0.3075	0.03975
537	0.014603		0.29833	0.038333
538	0.012024		0.29917	0.04025
539	0.010317		0.28333	0.03475
540	0.0080952		0.28417	0.035667
541	0.010159		0.27833	0.0355
542	0.0093254		0.27417	0.032417
543	0.010437		0.26417	0.0335
544	0.0096032		0.26333	0.03325
545	0.011548		0.25417	0.033583
546	0.0090476		0.2425	0.0325
547	0.010833		0.24333	0.031583
548	0.010992		0.23833	0.030833
549	0.0083333		0.22167	0.028833
550	0.011548		0.21917	0.030583
551			0.20667	0.02825
552			0.2	0.026667
553			0.19	0.02625
554			0.185	0.024
555			0.17917	0.023583
556			0.1675	0.023333
557			0.16	0.022
558			0.14833	0.019833
559			0.14333	0.018583
560			0.135	0.018
561			0.125	0.019
562			0.11917	0.016083
563			0.11417	0.015917
564			0.10917	0.01375
565			0.1025	0.014333
566			0.095833	0.01375
567			0.090833	0.01325
568			0.08325	0.0115
569			0.07975	0.012417
570			0.079667	0.010833
571			0.073417	0.010333
572			0.070417	0.011
573			0.064	0.0090833
574			0.061917	0.0083333
575			0.059667	0.0085833
576			0.054667	0.0077333
577			0.054083	0.0080917
578			0.053167	0.0079583
579			0.049333	0.0063833
580			0.045917	0.007375
581			0.046417	0.0065167
582			0.044083	0.0061083
583			0.041333	0.00625
584			0.038333	0.0063833
585			0.040333	0.0054333
586			0.037417	0.0054833
587			0.03475	0.0049
588			0.035	0.004
589			0.032333	0.003825
590			0.030667	0.0044917
591			0.032	0.0038167
592			0.03025	0.00445
593			0.028417	0.00355
594			0.02725	0.0038167
595			0.025417	0.003325
596			0.025833	0.0036917
597			0.024583	0.0044083
598			0.022333	0.00315
599			0.02125	0.0031
600			0.018583	0.0024333
601			0.019583	0.0035083
602			0.0195	0.0027917
603			0.017167	0.002925
604			0.017583	0.00225
605			0.015583	0.0023917
606			0.014083	0.002025
607			0.01525	0.002475
608			0.014083	0.0022083
609			0.013	0.00185
610			0.013333	0.0019333
611			0.012667	0.0020667
612			0.011167	0.0017583
613			0.011083	0.0019333
614			0.010083	0.00185
615			0.011167	0.0014833
616			0.0093333	0.0009
617			0.0088333	0.0014417
618			0.0082417	0.00135
619			0.0082667	0.0019833
620			0.0085833	0.0017167
621			0.0078167	0.00095
622			0.0074667	0.00081083
623			0.0066417	0.0012583
624			0.0069917	0.0010333
625			0.00585	0.0009
626			0.006	0.00081083
627			0.0056167	0.00085833
628			0.0057083	0.00085833
629			0.0052167	0.0009
630			0.0054833	0.00054083
631			0.0051	0.00063083
632			0.0046	0.00072083
633			0.004775	0.00099167
634			0.00445	0.00076667
635			0.0040167	0.0009
636			0.0044583	0.00045083
637			0.0033667	0.00045083
638			0.0033083	0.00031583
639			0.0031083	0.00036083
640			0.00285	0.00045083
641			0.0035833	0.00049583
642			0.0027	0.00067667
643			0.0029	0.00045083
644			0.0026083	0.00031583
645			0.0024333	0.00031583
646			0.0029917	0.000225
647			0.00205	0.00027
648			0.002025	0.000135
649			0.00205	0.00031583
650			0.0021667	0.00031583
651			0.0019333	0.000135
652			0.0019333	0.00036083
653			0.0016417	0.000405
654			0.001875	0.00018
655			0.0016417	0.000225
656			0.0017583	0.000315
657			0.0012333	0.000225
658			0.0014083	0.000225
659			0.0013167	0
660			0.0017583	0.000225
661			0.0014333	0.00018
662			0.00093333	0.000225
663			0.0012333	0.000135
664			0.00070333	0.000225
665			0.00090833	0.00018
666			0.001025	9e-05
667			0.00090833	0
668			0.00088333	0.00027
669			0.0010583	4.5e-05
670			0.0010583	0
671			0.00082083	-4.5e-05
672			0.00082	0
673			0.00096667	0.00027
674			0.00067333	0.000225
675			0.0007325	0.00027
676			0.00079167	0.000315
677			0.00094167	4.5e-05
678			0.00067417	-4.5083e-05
679			0.00076167	0.00018
680			0.00032167	4.5e-05
681			0.00058583	0.00027
682			0.0003225	4.5e-05
683			0.00035167	4.5e-05
684			0.00023417	0
685			0.0004975	-4.5083e-05
686			0.00026333	0
687			8.8333e-05	0.000135
688			0.00038083	0.000135
689			0.00017583	-4.5083e-05
690			0.0001175	0
691			0.00026417	0.000135
692			5.8667e-05	-9e-05
693			0.00023417	4.5083e-05
694			0.00029333	4.5e-05
695			0.0003225	0
696			0.00014667	0
697			0.0001175	-9e-05
698			0.0001175	-4.5e-05
699			0.000205	9e-05
700			0.00023417	0
701			0.0001175	0
702			5.8583e-05	-4.5083e-05
703			0.00017583	9e-05
704			5.8667e-05	0
705			0.0001175	9e-05
706			5.8667e-05	-4.5e-05
707			0.00014667	-9e-05
708			0.000205	4.5e-05
709			2.9333e-05	0
710			2.9333e-05	-4.5e-05
711			0.00016594	0
712			0.00024239	-9e-05
713			8.913e-05	-4.5e-05
714			0.00012754	-4.5e-05
715			6.3768e-05	-9e-05
716			8.913e-05	-9e-05
717			7.6449e-05	-4.5e-05
718			7.6087e-05	9e-05
719			2.5435e-05	9e-05
720			7.6449e-05	0
721			0.00012754	-9e-05
722			0.00010181	-4.5e-05
723			3.8043e-05	0
724			5.0725e-05	9e-05
725			6.3406e-05	-4.5e-05
726			5.0725e-05	4.5e-05
727			8.913e-05	-4.5e-05
728			7.6449e-05	0
729			0.0001529	0
730			5.1087e-05	-9e-05
731			3.8406e-05	-4.5e-05
732			1.2754e-05	-9e-05
733			0	-4.5083e-05
734			0.00010217	0
735			6.3768e-05	4.5083e-05
736			5.1087e-05	-9e-05
737			1.2754e-05	-9e-05
738			2.5507e-05	-4.5083e-05
739			8.9493e-05	-9e-05
740			6.3768e-05	0
741			7.6449e-05	0.000135
742			5.1087e-05	-9e-05
743			3.8406e-05	4.5083e-05
744			1.2754e-05	4.5e-05
745			3.8406e-05	0.000135
746			6.3768e-05	-4.5083e-05
747			3.8406e-05	9e-05
748			3.8406e-05	-4.5083e-05
749			0	0
750			3.8406e-05	0

## Sheet: 3A-median
Wavelength	ex-Ca-Nomalizad fluorescence	ex-EGTA-Nomalizad fluorescence	em-Ca-Nomalizad fluorescence	em-EGTA-Nomalizad fluorescence
305		0.0048912
306		0.0055714
307		0.0056735
308		0.0050068
309		0.0032245
310		0.0054354
311		0.005034
312		0.0055714
313		0.0047415
314		0.0047755
315		0.0047075
316		0.0047279
317		0.0045986
318		0.0050952
319		0.0043946
320		0.0059048
321		0.0045646
322		0.0047143
323		0.0053129
324		0.0059184
325		0.0068707
326		0.0063401
327		0.0060952
328		0.0077551
329		0.0068707
330		0.0064422
331		0.0079592
332		0.0077551
333		0.007551
334		0.0062993
335		0.007551
336		0.0067755
337		0.0085034
338		0.0085034
339		0.0082313
340		0.010204
341		0.010612
342		0.010136
343		0.010612
344		0.011361
345		0.012177
346		0.012177
347		0.013741
348		0.014014
349		0.013946
350	0.0057687	0.014286
351	0.0054014	0.014898
352	0.0043741	0.015986
353	0.0050408	0.016531
354	0.0053741	0.014898
355	0.0053129	0.017279
356	0.0057551	0.018844
357	0.005381	0.020544
358	0.0043333	0.020544
359	0.0053537	0.021293
360	0.0061973	0.020544
361	0.0061973	0.020476
362	0.0057891	0.022517
363	0.0057823	0.021088
364	0.0057755	0.024354
365	0.0055918	0.024966
366	0.0058299	0.02449
367	0.0054966	0.027551
368	0.0057007	0.029252
369	0.0064354	0.028231
370	0.0066395	0.02966
371	0.007619	0.028912
372	0.007619	0.029728
373	0.0071429	0.031633
374	0.0078231	0.03415
375	0.0084354	0.035782
376	0.0070068	0.037075
377	0.0088435	0.037755
378	0.0072109	0.03551
379	0.0083673	0.039796
380	0.0086395	0.039252
381	0.0087075	0.038639
382	0.0079592	0.040476
383	0.0090476	0.042177
384	0.0089116	0.041905
385	0.010204	0.043946
386	0.011088	0.044694
387	0.011769	0.048095
388	0.01034	0.049388
389	0.011293	0.050272
390	0.012041	0.04898
391	0.012245	0.049796
392	0.011565	0.047619
393	0.012857	0.051973
394	0.012585	0.052925
395	0.012653	0.051701
396	0.012857	0.053129
397	0.013605	0.054082
398	0.013673	0.05034
399	0.017075	0.054966
400	0.01551	0.053129
401	0.015102	0.052585
402	0.017551	0.054762
403	0.018299	0.05517
404	0.017891	0.054082
405	0.018571	0.053401
406	0.019116	0.05415
407	0.02034	0.05619
408	0.021156	0.054762
409	0.021497	0.053401
410	0.022041	0.050748
411	0.023333	0.053605
412	0.025986	0.054558
413	0.02517	0.051837
414	0.02619	0.051088
415	0.027483	0.051701
416	0.02966	0.048912
417	0.030816	0.05034
418	0.031565	0.048776
419	0.033401	0.047891
420	0.033197	0.047551
421	0.035034	0.04551
422	0.040408	0.044626
423	0.039252	0.043946
424	0.041769	0.041905
425	0.043537	0.040816
426	0.046259	0.040272
427	0.048707	0.039048
428	0.05034	0.037891
429	0.053605	0.036803
430	0.057007	0.035442		0.00067754
431	0.060408	0.033741		0.00078261
432	0.061361	0.029864		0.0008587
433	0.065714	0.029864		0.00095652
434	0.070068	0.028163		0.00082246
435	0.072789	0.02483		0.00051812
436	0.078912	0.02381		0.0011304
437	0.082313	0.021905		0.00082609
438	0.085034	0.021088		0.00096014
439	0.089796	0.018707		0.00082609
440	0.095918	0.018776		0.0010761
441	0.10136	0.017075		0.00090217
442	0.10952	0.018367		0.0012283
443	0.11156	0.01585		0.0011341
444	0.11973	0.014966		0.001308
445	0.12925	0.013605		0.00096014
446	0.13197	0.013537		0.0012138
447	0.13878	0.012449		0.0014239
448	0.1449	0.011769		0.0016739
449	0.14694	0.010204		0.0014638
450	0.15442	0.01102		0.0012536
451	0.16531	0.009932		0.0017536
452	0.16939	0.01102		0.0017355
453	0.17959	0.010204		0.0012717
454	0.18503	0.0097279		0.0018333
455	0.19728	0.0097959		0.0016014
456	0.2034	0.010136		0.0015254
457	0.21088	0.009932		0.0013116
458	0.22653	0.01102		0.0014855
459	0.23469	0.011156		0.0015616
460	0.2483	0.01068		0.0015036
461	0.25714	0.011837		0.0016594
462	0.26599	0.011156		0.0021413
463	0.28503	0.012585		0.0018152
464	0.2966	0.013537		0.0017971
465	0.31973	0.013605		0.0023406
466	0.32653	0.013537		0.001779
467	0.34286	0.014694		0.0021449
468	0.35034	0.01517		0.0019312
469	0.36871	0.01415		0.0021848
470	0.39864	0.014626		0.0017971
471	0.42313	0.016327		0.0018949
472	0.43197	0.017347		0.0019312
473	0.43741	0.018095		0.0021812
474	0.45306	0.017415		0.0017754
475	0.48027	0.018776		0.0020688
476	0.47483	0.018367		0.0020109
477	0.49728	0.01898		0.0020906
478	0.51293	0.020068		0.0019565
479	0.51633	0.019932		0.0019746
480	0.51905	0.020136	0.0028732	0.0019891
481	0.51497	0.02068	0.0032029	0.0020326
482	0.52245	0.020952	0.0039855	0.0025326
483	0.52653	0.021156	0.0044928	0.0025326
484	0.52449	0.022109	0.0044928	0.0023986
485	0.53537	0.021293	0.0055072	0.0030181
486	0.54558	0.022245	0.0063406	0.0025362
487	0.56327	0.023333	0.0076449	0.003192
488	0.56735	0.023741	0.01058	0.0029601
489	0.58776	0.024762	0.011667	0.0038043
490	0.60816	0.025578	0.013949	0.0042391
491	0.62517	0.028571	0.017138	0.0044565
492	0.63197	0.025306	0.020942	0.005471
493	0.65578	0.027347	0.025072	0.0066667
494	0.67211	0.028163	0.031667	0.0074275
495	0.69388	0.030884	0.040217	0.008587
496	0.72789	0.032993	0.048913	0.010833
497	0.7551	0.032313	0.06087	0.012536
498	0.76871	0.03415	0.076087	0.014819
499	0.80272	0.03449	0.09529	0.018768
500	0.82313	0.034966	0.11558	0.020761
501	0.86395	0.036259	0.14312	0.023551
502	0.88435	0.038163	0.17536	0.030543
503	0.92517	0.037823	0.21413	0.033877
504	0.93197	0.040204	0.26051	0.039493
505	0.95238	0.041769	0.31123	0.044928
506	0.98639	0.03932	0.36957	0.052174
507	1	0.041224	0.43478	0.058333
508	1	0.04102	0.50362	0.061957
509	1	0.038299	0.58333	0.067391
510	0.9932	0.037143	0.6558	0.075362
511	0.97279	0.03619	0.73551	0.082971
512	0.93197	0.032449	0.82246	0.084058
513	0.88435	0.029864	0.88768	0.088768
514	0.81633	0.02619	0.93478	0.091667
515	0.7551	0.02381	0.97826	0.089493
516	0.68027	0.020544	1	0.08913
517	0.6034	0.018163	1	0.084783
518	0.52449	0.014966	0.99275	0.084058
519	0.44286	0.012517	0.96377	0.080072
520	0.36871	0.010136	0.93841	0.075362
521	0.31837	0.0086395	0.89855	0.071377
522	0.25714	0.0071429	0.85145	0.066667
523	0.21429	0.0054966	0.81159	0.063043
524	0.17959	0.0054626	0.76449	0.06087
525	0.14626	0.0045714	0.72101	0.053623
526	0.12381	0.003517	0.68116	0.054348
527	0.10272	0.0024218	0.6413	0.05
528	0.083673	0.0021293	0.6087	0.047101
529	0.07415	0.0019524	0.57971	0.044928
530	0.065646	0.001585	0.5471	0.042029
531	0.056327	0.003517	0.52536	0.041667
532	0.046259	0.0024218	0.49275	0.038768
533	0.03932	0.0021293	0.47101	0.038043
534	0.036667	0.0019524	0.44565	0.035435
535	0.032041	0.001585	0.42754	0.035254
536	0.03		0.4058	0.032572
537	0.025034		0.3913	0.032862
538	0.024354		0.37319	0.029493
539	0.02		0.3587	0.02913
540	0.019184		0.34601	0.027428
541	0.018435		0.33406	0.026775
542	0.016259		0.32464	0.026812
543	0.014218		0.31594	0.026703
544	0.012721		0.30797	0.025181
545	0.014218		0.30109	0.024239
546	0.012653		0.29855	0.024348
547	0.012449		0.29529	0.024674
548	0.010748		0.29312	0.023986
549	0.010272		0.28551	0.021812
550	0.0098639		0.28514	0.023261
551			0.28007	0.020978
552			0.27246	0.022319
553			0.26993	0.021341
554			0.26232	0.021522
555			0.25797	0.019493
556			0.24674	0.018478
557			0.24203	0.019275
558			0.23406	0.018442
559			0.22645	0.016775
560			0.21558	0.017174
561			0.20906	0.015362
562			0.19529	0.015109
563			0.18986	0.014203
564			0.1779	0.014094
565			0.17101	0.013514
566			0.16304	0.012065
567			0.15652	0.01192
568			0.14674	0.011087
569			0.14058	0.010797
570			0.1308	0.010036
571			0.12319	0.0096014
572			0.11703	0.0091667
573			0.10978	0.0075362
574			0.10326	0.0078623
575			0.09529	0.0075
576			0.093116	0.0073188
577			0.088406	0.0070652
578			0.081884	0.0063768
579			0.078623	0.0061594
580			0.073188	0.0056159
581			0.069928	0.0056884
582			0.068116	0.0056522
583			0.063406	0.0047826
584			0.06087	0.005
585			0.057609	0.0043841
586			0.055072	0.0038043
587			0.051812	0.0038768
588			0.05	0.0043116
589			0.049275	0.0046377
590			0.047101	0.0036594
591			0.044203	0.0034674
592			0.042754	0.0035435
593			0.041304	0.0032138
594			0.038768	0.0032138
595			0.038043	0.0029239
596			0.036232	0.0031196
597			0.035797	0.0025
598			0.033659	0.0029638
599			0.032355	0.0026957
600			0.030833	0.0022862
601			0.030181	0.0025435
602			0.027899	0.0025797
603			0.027536	0.0021739
604			0.025797	0.0020942
605			0.025507	0.0024601
606			0.024674	0.0018986
607			0.02442	0.00225
608			0.022246	0.0016087
609			0.021848	0.0016486
610			0.020507	0.0013768
611			0.020217	0.0017428
612			0.018841	0.0019783
613			0.018514	0.0016268
614			0.017572	0.0018804
615			0.018043	0.0016703
616			0.015543	0.0013007
617			0.014746	0.0010471
618			0.015725	0.0011051
619			0.014384	0.0011449
620			0.013188	0.0012609
621			0.012428	0.001279
622			0.012645	0.0010471
623			0.011413	0.0010471
624			0.011014	0.00061957
625			0.010072	0.0011232
626			0.0093478	0.00081522
627			0.0098913	0.00067754
628			0.008587	0.00057971
629			0.0082971	0.00083333
630			0.0078623	0.00081522
631			0.0081159	0.00052174
632			0.0075362	0.00054348
633			0.0069203	0.00034928
634			0.0068478	0.00050362
635			0.006413	0.00052536
636			0.0057971	0.0006413
637			0.0056159	0.00046739
638			0.0058696	0.00065942
639			0.0055435	0.00056522
640			0.0048913	0.00036957
641			0.0046739	0.00068116
642			0.004529	0.00038768
643			0.0042029	0.00034928
644			0.0040217	0.00023261
645			0.0043841	0.00027138
646			0.0037681	0.00023261
647			0.0034275	0.0004058
648			0.0038043	0.00038768
649			0.0036957	0.00052536
650			0.002942	0.00038768
651			0.0029638	0.00027138
652			0.0031703	0.00036957
653			0.0027101	0.00025254
654			0.0028406	0.00033007
655			0.0025109	0.00027174
656			0.0022681	0.00015543
657			0.0023551	0.00029094
658			0.0019746	0.00013587
659			0.0022681	0.00023333
660			0.0020652	0.00013587
661			0.0018877	7.7536e-05
662			0.0019022	9.7101e-05
663			0.0016957	0.00015543
664			0.0018623	0.00023297
665			0.0017572	0.00015543
666			0.00125	0.00015543
667			0.0015326	9.7101e-05
668			0.0012754	0.0001163
669			0.0014674	5.7971e-05
670			0.0013514	9.7101e-05
671			0.0012029	7.7536e-05
672			0.0013297	0.00015543
673			0.0013043	0.0001163
674			0.0013297	7.7536e-05
675			0.00099638	9.7101e-05
676			0.0011232	0.00015543
677			0.0013152	7.7899e-05
678			0.0009058	7.7899e-05
679			0.0010072	0.00013587
680			0.00071377	9.7101e-05
681			0.00065217	9.6739e-05
682			0.0007029	9.6739e-05
683			0.0007029	0.0001163
684			0.0005471	0.00011667
685			0.00047101	7.7536e-05
686			0.00042029	7.7536e-05
687			0.00042029	3.8768e-05
688			0.00047101	7.7899e-05
689			0.00039493	0
690			0.00042029	1.942e-05
691			0.00030688	5.8333e-05
692			0.00026848	5.8333e-05
693			0.0002808	5.8333e-05
694			0.0003192	0
695			0.00035761	5.8333e-05
696			0.00031884	1.942e-05
697			0.0003058	0
698			0.00025507	0.00013587
699			0.00030616	0
700			0.00022971	1.942e-05
701			0.00024239	3.8768e-05
702			0.0002808	3.8768e-05
703			0.00026812	-1.9384e-05
704			0.00025507	0
705			0.00017862	9.7101e-05
706			0.00024239	0
707			8.913e-05	3.8768e-05
708			0.0001913	0
709			0.00014022	3.8768e-05
710			0.00017862	-1.9384e-05
711			0.00016594	0
712			0.00024239	-1.942e-05
713			8.913e-05	1.942e-05
714			0.00012754	1.942e-05
715			6.3768e-05	-1.942e-05
716			8.913e-05	3.8768e-05
717			7.6449e-05	3.8768e-05
718			7.6087e-05	7.7899e-05
719			2.5435e-05	-1.9457e-05
720			7.6449e-05	1.942e-05
721			0.00012754	-1.942e-05
722			0.00010181	1.942e-05
723			3.8043e-05	0
724			5.0725e-05	7.7536e-05
725			6.3406e-05	3.8768e-05
726			5.0725e-05	3.8768e-05
727			8.913e-05	1.9457e-05
728			7.6449e-05	1.9457e-05
729			0.0001529	0
730			5.1087e-05	-1.942e-05
731			3.8406e-05	1.942e-05
732			1.2754e-05	3.8768e-05
733			0	0
734			0.00010217	-1.942e-05
735			6.3768e-05	0
736			5.1087e-05	-1.942e-05
737			1.2754e-05	3.8768e-05
738			2.5507e-05	-1.942e-05
739			8.9493e-05	1.942e-05
740			6.3768e-05	-1.942e-05
741			7.6449e-05	-1.942e-05
742			5.1087e-05	1.942e-05
743			3.8406e-05	1.942e-05
744			1.2754e-05	1.942e-05
745			3.8406e-05	9.7101e-05
746			6.3768e-05	-1.942e-05
747			3.8406e-05	3.8768e-05
748			3.8406e-05	1.942e-05
749			0	1.942e-05
750			3.8406e-05	3.8768e-05

## Sheet: 3A-bottom
Wavelength	ex-Ca-Nomalizad fluorescence	ex-EGTA-Nomalizad fluorescence	em-Ca-Nomalizad fluorescence	em-EGTA-Nomalizad fluorescence
306		0.0043799
307		0.0046927
308		0.0052011
309		0.0048101
310		0.0046592
311		0.0049665
312		0.0055866
313		0.0045754
314		0.0059218
315		0.0045922
316		0.0045363
317		0.0059218
318		0.0056983
319		0.0046257
320		0.0056983
321		0.0048715
322		0.0056425
323		0.0055866
324		0.0060894
325		0.0067039
326		0.0060894
327		0.0065363
328		0.0084916
329		0.0065922
330		0.0089385
331		0.0073184
332		0.0086592
333		0.007486
334		0.0084358
335		0.009162
336		0.0088268
337		0.011508
338		0.0097207
339		0.011173
340		0.011508
341		0.012011
342		0.01067
343		0.01095
344		0.012346
345		0.013631
346		0.014804
347		0.01419
348		0.014693
349		0.015922
350	0.0059777	0.017933
351	0.0054693	0.017654
352	0.0058659	0.017542
353	0.0063128	0.019832
354	0.0059218	0.018771
355	0.0064246	0.022793
356	0.0050391	0.021844
357	0.0057542	0.020056
358	0.006648	0.022179
359	0.0055196	0.023296
360	0.0060335	0.024693
361	0.0065922	0.025978
362	0.005	0.027486
363	0.0059218	0.026089
364	0.0065922	0.026872
365	0.0058101	0.02648
366	0.0072626	0.030168
367	0.0068156	0.030447
368	0.0065922	0.032402
369	0.007933	0.032961
370	0.0087151	0.034749
371	0.0072626	0.035698
372	0.0077095	0.037095
373	0.0075419	0.037374
374	0.0077654	0.039721
375	0.0089385	0.040559
376	0.0087709	0.039106
377	0.0098324	0.039162
378	0.009162	0.039888
379	0.0093855	0.041788
380	0.0092179	0.04324
381	0.010223	0.043464
382	0.0096648	0.044525
383	0.01162	0.046257
384	0.01095	0.047598
385	0.011229	0.046313
386	0.010447	0.048547
387	0.011899	0.049441
388	0.01352	0.048045
389	0.013184	0.051061
390	0.011453	0.053352
391	0.013128	0.053296
392	0.012682	0.054358
393	0.013966	0.055363
394	0.015419	0.05419
395	0.014413	0.058101
396	0.015196	0.055531
397	0.01676	0.056425
398	0.017486	0.056983
399	0.017151	0.055642
400	0.018268	0.058659
401	0.017765	0.059218
402	0.01905	0.059218
403	0.019497	0.059218
404	0.020335	0.057542
405	0.020335	0.056425
406	0.021564	0.056425
407	0.022235	0.059218
408	0.024246	0.055698
409	0.023799	0.053631
410	0.025642	0.054358
411	0.026704	0.055642
412	0.026369	0.052235
413	0.028156	0.054804
414	0.028212	0.053464
415	0.028939	0.053464
416	0.032291	0.051788
417	0.03352	0.049385
418	0.034916	0.050447
419	0.034469	0.047933
420	0.038101	0.047095
421	0.039385	0.047598
422	0.040223	0.044413
423	0.042235	0.042682
424	0.044637	0.042961
425	0.047486	0.038268
426	0.047654	0.040168
427	0.055084	0.037709
428	0.054246	0.037654
429	0.059777	0.034972
430	0.060894	0.032067		0.00092711
431	0.064804	0.029721		0.00068513
432	0.067039	0.026536		0.00088338
433	0.071508	0.027374		0.00082507
434	0.075978	0.023352		0.00093294
435	0.078212	0.021899		0.0010875
436	0.082682	0.020615		0.00091837
437	0.086034	0.018324		0.0012595
438	0.092179	0.017877		0.0011983
439	0.10056	0.015922		0.0013528
440	0.10559	0.015196		0.001105
441	0.11173	0.013128		0.0013965
442	0.11564	0.011955		0.0010875
443	0.12235	0.010503		0.0016297
444	0.12849	0.010335		0.0013965
445	0.13799	0.009162		0.0015219
446	0.14358	0.0087151		0.0016152
447	0.15084	0.0075419		0.0016793
448	0.15531	0.0070391		0.0016618
449	0.16034	0.0068156		0.0020058
450	0.16816	0.0068156		0.0015248
451	0.17654	0.0062011		0.001898
452	0.18101	0.0062011		0.0020991
453	0.19162	0.0055866		0.0019417
454	0.20559	0.0050056		0.0017872
455	0.21006	0.0052626		0.0021778
456	0.22011	0.0053743		0.001758
457	0.22905	0.004838		0.0020204
458	0.24134	0.004838		0.0017726
459	0.25307	0.0049441		0.0023615
460	0.27039	0.0055363		0.0021778
461	0.27598	0.0046369		0.0023499
462	0.28883	0.0051006		0.0020554
463	0.30726	0.0056983		0.0022274
464	0.32682	0.0058659		0.0019767
465	0.34693	0.0057542		0.0022711
466	0.35363	0.0054469		0.0024752
467	0.35978	0.0065363		0.0019767
468	0.37654	0.0064246		0.002379
469	0.39832	0.0065922		0.0020525
470	0.43184	0.0067039		0.0024898
471	0.4486	0.0071508		0.002242
472	0.4581	0.0067598		0.0019475
473	0.46872	0.007095		0.0022128
474	0.49218	0.0072626		0.0023615
475	0.49944	0.0079888		0.0026122
476	0.51676	0.008324		0.0022595
477	0.52737	0.0084358		0.002519
478	0.54078	0.0087709		0.0022566
479	0.54804	0.0088268		0.0027114
480	0.55028	0.0078771	0.0028542	0.0027085
481	0.5486	0.0077654	0.0031487	0.0023994
482	0.55251	0.008324	0.003586	0.0030321
483	0.55251	0.0086592	0.0041108	0.0030904
484	0.55307	0.0077654	0.0044315	0.0030612
485	0.56425	0.0085475	0.004898	0.0030321
486	0.56983	0.0087151	0.0065306	0.0029738
487	0.58101	0.0089944	0.0074927	0.003207
488	0.59777	0.010335	0.0090379	0.0038484
489	0.61453	0.010056	0.010437	0.0041691
490	0.63687	0.0097207	0.012711	0.0044023
491	0.64804	0.010503	0.015481	0.0044606
492	0.65363	0.0089944	0.01898	0.0062099
493	0.67039	0.01	0.023819	0.0062391
494	0.69274	0.011453	0.02898	0.0070845
495	0.72067	0.012291	0.034694	0.0081633
496	0.73743	0.012346	0.044898	0.010904
497	0.77095	0.011844	0.055102	0.011079
498	0.78771	0.012458	0.070262	0.014548
499	0.81006	0.013017	0.08484	0.017143
500	0.84916	0.015084	0.10525	0.019942
501	0.86034	0.01514	0.12915	0.023848
502	0.89944	0.014749	0.16035	0.028163
503	0.91061	0.01581	0.19563	0.033819
504	0.93296	0.016201	0.23382	0.039942
505	0.96089	0.016201	0.28397	0.045773
506	0.96648	0.016201	0.33819	0.052187
507	0.98324	0.015587	0.40233	0.057726
508	1	0.016983	0.46356	0.066181
509	0.97765	0.014804	0.53936	0.073178
510	0.99441	0.015754	0.61808	0.079009
511	0.96089	0.015978	0.68805	0.086006
512	0.94413	0.012737	0.77843	0.089213
513	0.88827	0.012905	0.84548	0.091254
514	0.83799	0.01067	0.90379	0.094752
515	0.78771	0.010726	0.95627	0.095627
516	0.72067	0.0089944	0.97668	0.092711
517	0.63128	0.0084358	0.99708	0.091545
518	0.56425	0.0068156	1	0.089504
519	0.48547	0.0058659	0.97959	0.085423
520	0.41229	0.0045419	0.95918	0.080758
521	0.34916	0.0043966	0.92128	0.079009
522	0.28939	0.0033296	0.88338	0.072886
523	0.24413	0.0030447	0.83673	0.069679
524	0.20447	0.0025419	0.79883	0.063557
525	0.17039	0.0018268	0.75219	0.061224
526	0.13966	0.0014637	0.71429	0.058017
527	0.11564	0.001162	0.67055	0.05656
528	0.098883	0.00088827	0.63557	0.050146
529	0.082682	0.0010838	0.6035	0.050146
530	0.07095	0.001	0.56851	0.047522
531	0.063128	0.003517	0.53936	0.045773
532	0.054302	0.0024218	0.51603	0.042566
533	0.046034	0.0021293	0.49271	0.041399
534	0.038045	0.0019524	0.4723	0.040525
535	0.033855	0.001585	0.44315	0.037026
536	0.030894		0.42566	0.036735
537	0.028715		0.40233	0.033819
538	0.024581		0.39067	0.032362
539	0.022067		0.37609	0.032362
540	0.019832		0.36152	0.030612
541	0.018771		0.35569	0.029738
542	0.016536		0.33819	0.029155
543	0.015363		0.33236	0.027843
544	0.014749		0.3207	0.027901
545	0.01352		0.31778	0.026822
546	0.013128		0.30904	0.026706
547	0.013464		0.30321	0.025802
548	0.011508		0.30321	0.025802
549	0.01162		0.29738	0.025306
550	0.0099441		0.29738	0.024315
551			0.29125	0.023907
552			0.28397	0.02379
553			0.27959	0.023528
554			0.27872	0.022012
555			0.26647	0.020904
556			0.26006	0.021166
557			0.25481	0.019971
558			0.24082	0.019592
559			0.23265	0.018571
560			0.22595	0.017405
561			0.21953	0.017726
562			0.20437	0.015364
563			0.19913	0.015656
564			0.18717	0.013994
565			0.17872	0.014781
566			0.17026	0.012711
567			0.15889	0.013703
568			0.15394	0.012478
569			0.14519	0.010991
570			0.13557	0.01102
571			0.12945	0.010292
572			0.11953	0.010233
573			0.1137	0.0094169
574			0.10671	0.0087464
575			0.10146	0.0082216
576			0.098542	0.0078717
577			0.092128	0.0076093
578			0.087464	0.0068513
579			0.082799	0.0065015
580			0.077843	0.0063265
581			0.076385	0.006414
582			0.069971	0.005656
583			0.066472	0.0058892
584			0.063557	0.0051603
585			0.061224	0.0054519
586			0.057726	0.0054227
587			0.055685	0.0048105
588			0.05277	0.0045773
589			0.051312	0.004519
590			0.049271	0.0040233
591			0.046356	0.0036735
592			0.046064	0.003586
593			0.042857	0.0041983
594			0.040816	0.0032945
595			0.039942	0.0034985
596			0.038192	0.0030612
597			0.037318	0.0030321
598			0.036735	0.003586
599			0.033819	0.0030029
600			0.032362	0.0024257
601			0.031487	0.0028455
602			0.029738	0.0026414
603			0.028513	0.0021749
604			0.028076	0.002207
605			0.02793	0.0020962
606			0.02519	0.0018309
607			0.024665	0.0019563
608			0.023353	0.0016735
609			0.021983	0.0021108
610			0.021866	0.0018601
611			0.020262	0.001688
612			0.020175	0.0015481
613			0.019329	0.0016414
614			0.018163	0.0014373
615			0.017668	0.001516
616			0.017347	0.0010933
617			0.016152	0.0015015
618			0.015219	0.0013294
619			0.014694	0.0012974
620			0.013149	0.0012012
621			0.013936	0.0010466
622			0.012507	0.0012187
623			0.011924	0.00090671
624			0.011224	0.00097085
625			0.010437	0.00068805
626			0.010408	0.00089213
627			0.010204	0.00086006
628			0.0097085	0.0008309
629			0.0088047	0.00065598
630			0.0084257	0.00072012
631			0.0080466	0.00070262
632			0.0082799	0.00050146
633			0.007172	0.00076676
634			0.0071137	0.0006414
635			0.0065889	0.00043732
636			0.0059475	0.0006414
637			0.0060641	0.00045481
638			0.0059767	0.00048397
639			0.005656	0.00029738
640			0.0049563	0.00053353
641			0.005102	0.00040816
642			0.004898	0.00042274
643			0.0046064	0.00059475
644			0.0043732	0.00029738
645			0.0040816	0.00043732
646			0.0041399	0.0002035
647			0.0038484	0.00046939
648			0.0037026	0.00021924
649			0.0035277	0.00042274
650			0.0033819	0.00028163
651			0.0030904	0.00026589
652			0.0030321	0.00037609
653			0.0031195	0.00031195
654			0.0025394	0.00028192
655			0.0027318	0.00028192
656			0.0024577	0.00025044
657			0.0023469	0.00029738
658			0.0022332	0.00021895
659			0.0022128	0.00023469
660			0.001898	0.00012507
661			0.001965	0.00015627
662			0.001793	6.2682e-05
663			0.0019155	0.00017201
664			0.0018659	0.00021895
665			0.0017114	0.00015656
666			0.0017026	0.00012507
667			0.0016006	4.6939e-05
668			0.0016531	0.00017201
669			0.0016851	0.00010962
670			0.0013761	0.00010962
671			0.0012041	0.00023469
672			0.0012449	0.0001723
673			0.0014402	9.3878e-05
674			0.001277	4.6939e-05
675			0.0011429	7.8134e-05
676			0.0012245	0.00014082
677			0.0010408	7.8426e-05
678			0.0010816	7.8426e-05
679			0.00080466	6.2682e-05
680			0.0007551	7.8426e-05
681			0.00068222	4.6939e-05
682			0.00055102	3.1195e-05
683			0.00045773	9.3878e-05
684			0.00083382	1.5656e-05
685			0.00055977	1.5685e-05
686			0.00057143	4.6939e-05
687			0.00058017	3.1195e-05
688			0.00053061	1.5656e-05
689			0.00045773	0
690			0.00044898	0
691			0.00040816	6.2682e-05
692			0.00042857	4.6939e-05
693			0.00035569	0
694			0.00030612	0
695			0.00034694	6.2682e-05
696			0.00034694	6.2682e-05
697			0.00030612	-1.5656e-05
698			0.00032653	0
699			0.00021429	0
700			0.00032653	0
701			0.00022449	7.8426e-05
702			0.00027551	0
703			0.00020408	1.5656e-05
704			0.00026472	0
705			0.00010175	4.6939e-05
706			0.0002137	3.1195e-05
707			0.00014257	-1.5656e-05
708			0.00024461	-1.5656e-05
709			0.0002242	0
710			0.00018338	3.1195e-05
711			0.00026472	-3.1195e-05
712			0.00014257	1.5656e-05
713			0.00016297	-1.5627e-05
714			0.00011224	4.6939e-05
715			0.00018338	-1.5627e-05
716			0.00016297	1.5627e-05
717			0.0002449	4.6939e-05
718			0.00011224	-1.5627e-05
719			1.0204e-05	-1.5627e-05
720			9.1837e-05	0
721			0.00013265	0
722			0.00012245	0
723			4.0816e-05	-1.5656e-05
724			8.1341e-05	4.6939e-05
725			0.00014257	3.1195e-05
726			0.00011195	0
727			6.1224e-05	3.1195e-05
728			7.1429e-05	0
729			7.1429e-05	-1.5627e-05
730			7.1429e-05	0
731			7.1429e-05	-1.5627e-05
732			6.1224e-05	-1.5627e-05
733			5.102e-05	0
734			6.0933e-05	-1.5656e-05
735			6.1224e-05	0
736			8.1633e-05	0
737			7.1429e-05	-3.1195e-05
738			0.00010175	-3.1195e-05
739			6.0933e-05	0
740			0.00011195	0
741			3.0612e-05	0
742			6.1224e-05	-1.5656e-05
743			5.102e-05	0
744			0	-3.1195e-05
745			0.00010175	0
746			4.0816e-05	-1.5656e-05
747			1.0175e-05	-1.5656e-05
748			1.0175e-05	1.5656e-05
749			2.035e-05	-3.1195e-05
750			1.0204e-05	-3.1487e-05

## Sheet: 3B-top
Wavelength	Ca-Nomalizad absorbance	EGTA-Nomalizad absorbance
250	0.58647	0.70238
251	0.58647	0.70238
252	0.59398	0.71429
253	0.60902	0.72619
254	0.61654	0.72619
255	0.62406	0.7381
256	0.6391	0.75
257	0.66917	0.76786
258	0.69173	0.79167
259	0.70677	0.80357
260	0.7218	0.81548
261	0.73684	0.82143
262	0.75188	0.83333
263	0.77444	0.84524
264	0.81203	0.875
265	0.82707	0.89286
266	0.84962	0.91071
267	0.85714	0.92857
268	0.8797	0.94048
269	0.90977	0.95238
270	0.91729	0.95833
271	0.93985	0.96429
272	0.96241	0.97619
273	0.96992	0.99405
274	0.98496	0.99405
275	0.99248	1
276	1	1
277	1	0.99405
278	0.99248	0.99405
279	0.99248	0.9881
280	0.96992	0.97619
281	0.96992	0.96429
282	0.93985	0.94643
283	0.91729	0.91667
284	0.8797	0.875
285	0.83459	0.83929
286	0.78195	0.80357
287	0.73684	0.75595
288	0.66917	0.70833
289	0.61654	0.66667
290	0.57895	0.625
291	0.53383	0.58929
292	0.49624	0.55357
293	0.45865	0.5119
294	0.41353	0.48214
295	0.37594	0.45833
296	0.35338	0.42857
297	0.32331	0.41667
298	0.29323	0.39286
299	0.2782	0.3869
300	0.27068	0.36905
301	0.24812	0.35714
302	0.23308	0.35119
303	0.22556	0.33929
304	0.21053	0.32143
305	0.20301	0.31548
306	0.19549	0.30952
307	0.19549	0.30357
308	0.18045	0.29167
309	0.18045	0.29167
310	0.17293	0.28571
311	0.16541	0.27381
312	0.15789	0.26786
313	0.15038	0.2619
314	0.14286	0.25595
315	0.14286	0.25
316	0.12782	0.24405
317	0.1203	0.23214
318	0.1203	0.23214
319	0.11278	0.22619
320	0.10526	0.22024
321	0.097744	0.21429
322	0.097744	0.20238
323	0.090226	0.20238
324	0.075188	0.20238
325	0.075188	0.19048
326	0.067669	0.19048
327	0.067669	0.18452
328	0.06015	0.17857
329	0.052632	0.17262
330	0.045113	0.17262
331	0.037594	0.16071
332	0.037594	0.16071
333	0.037594	0.15476
334	0.030075	0.15476
335	0.030075	0.14881
336	0.022556	0.14286
337	0.022556	0.14286
338	0.022556	0.14286
339	0.015038	0.1369
340	0.015038	0.1369
341	0.022556	0.13095
342	0.015038	0.13095
343	0.022556	0.1369
344	0.022556	0.13095
345	0.022556	0.13095
346	0.022556	0.1369
347	0.022556	0.1369
348	0.022556	0.1369
349	0.030075	0.1369
350	0.030075	0.1369
351	0.030075	0.14286
352	0.030075	0.14881
353	0.030075	0.14881
354	0.045113	0.14881
355	0.045113	0.15476
356	0.045113	0.16071
357	0.052632	0.16667
358	0.06015	0.16667
359	0.052632	0.17262
360	0.06015	0.17857
361	0.067669	0.17857
362	0.075188	0.18452
363	0.075188	0.19048
364	0.082707	0.19643
365	0.082707	0.20238
366	0.090226	0.20833
367	0.090226	0.21429
368	0.097744	0.22024
369	0.10526	0.22024
370	0.11278	0.22619
371	0.11278	0.2381
372	0.1203	0.24405
373	0.12782	0.24405
374	0.12782	0.25595
375	0.13534	0.2619
376	0.14286	0.26786
377	0.14286	0.27381
378	0.15038	0.27976
379	0.15789	0.28571
380	0.15789	0.29167
381	0.16541	0.29762
382	0.16541	0.30952
383	0.16541	0.30952
384	0.17293	0.31548
385	0.18045	0.32143
386	0.18045	0.32738
387	0.18797	0.33333
388	0.18797	0.33929
389	0.18797	0.33929
390	0.19549	0.34524
391	0.19549	0.35119
392	0.20301	0.35714
393	0.20301	0.35714
394	0.20301	0.36905
395	0.20301	0.36905
396	0.20301	0.36905
397	0.21053	0.375
398	0.21053	0.38095
399	0.21053	0.38095
400	0.20301	0.38095
401	0.20301	0.38095
402	0.20301	0.38095
403	0.20301	0.38095
404	0.20301	0.38095
405	0.20301	0.38095
406	0.19549	0.38095
407	0.19549	0.375
408	0.18797	0.375
409	0.18797	0.36905
410	0.18045	0.3631
411	0.18045	0.3631
412	0.18045	0.35714
413	0.17293	0.35119
414	0.17293	0.34524
415	0.16541	0.33929
416	0.16541	0.33333
417	0.15789	0.32143
418	0.15789	0.32143
419	0.15038	0.30952
420	0.15038	0.30357
421	0.14286	0.29762
422	0.13534	0.29167
423	0.13534	0.27976
424	0.12782	0.27381
425	0.12782	0.26786
426	0.1203	0.25595
427	0.1203	0.24405
428	0.11278	0.2381
429	0.10526	0.22619
430	0.10526	0.21429
431	0.097744	0.20833
432	0.097744	0.19643
433	0.090226	0.18452
434	0.090226	0.17262
435	0.090226	0.16071
436	0.090226	0.15476
437	0.090226	0.1369
438	0.082707	0.13095
439	0.082707	0.11905
440	0.082707	0.1131
441	0.090226	0.10119
442	0.090226	0.095238
443	0.097744	0.083333
444	0.097744	0.077381
445	0.097744	0.071429
446	0.10526	0.065476
447	0.10526	0.059524
448	0.11278	0.053571
449	0.11278	0.053571
450	0.1203	0.047619
451	0.12782	0.047619
452	0.13534	0.041667
453	0.14286	0.035714
454	0.15038	0.035714
455	0.15789	0.029762
456	0.16541	0.029762
457	0.17293	0.029762
458	0.18045	0.029762
459	0.18797	0.02381
460	0.19549	0.029762
461	0.21053	0.02381
462	0.21805	0.02381
463	0.22556	0.02381
464	0.23308	0.02381
465	0.2406	0.02381
466	0.25564	0.02381
467	0.26316	0.02381
468	0.27068	0.017857
469	0.2782	0.017857
470	0.2782	0.017857
471	0.28571	0.017857
472	0.29323	0.02381
473	0.30075	0.017857
474	0.30075	0.017857
475	0.30827	0.017857
476	0.31579	0.017857
477	0.31579	0.017857
478	0.32331	0.017857
479	0.33083	0.017857
480	0.33835	0.017857
481	0.34586	0.017857
482	0.35338	0.017857
483	0.3609	0.017857
484	0.37594	0.017857
485	0.38346	0.017857
486	0.3985	0.017857
487	0.40602	0.017857
488	0.41353	0.017857
489	0.42857	0.017857
490	0.43609	0.017857
491	0.44361	0.017857
492	0.45865	0.017857
493	0.45865	0.017857
494	0.46617	0.017857
495	0.47368	0.02381
496	0.47368	0.017857
497	0.47368	0.02381
498	0.47368	0.02381
499	0.46617	0.02381
500	0.45865	0.017857
501	0.45113	0.02381
502	0.43609	0.02381
503	0.41353	0.017857
504	0.39098	0.017857
505	0.36842	0.017857
506	0.33835	0.017857
507	0.30827	0.017857
508	0.27068	0.017857
509	0.2406	0.017857
510	0.20301	0.017857
511	0.17293	0.017857
512	0.15038	0.011905
513	0.1203	0.011905
514	0.097744	0.011905
515	0.075188	0.011905
516	0.052632	0.011905
517	0.037594	0.0059524
518	0.030075	0.0059524
519	0.015038	0.0059524
520	0.0075188	0.0059524
521	0	0.0059524
522	0	0.0059524
523	-0.0075188	0.0059524
524	-0.015038	0.0059524
525	-0.015038	0.0059524
526	-0.015038	0
527	-0.022556	0
528	-0.022556	0
529	-0.022556	0
530	-0.022556	0
531	-0.022556	0
532	-0.022556	0
533	-0.022556	0
534	-0.022556	0
535	-0.022556	0
536	-0.022556	0
537	-0.022556	0
538	-0.022556	0
539	-0.022556	0
540	-0.022556	0
541	-0.022556	0
542	-0.022556	0
543	-0.022556	0
544	-0.022556	0
545	-0.022556	0
546	-0.022556	0
547	-0.022556	0
548	-0.022556	0
549	-0.015038	0
550	-0.022556	0
551	-0.015038	0
552	-0.022556	0
553	-0.022556	0
554	-0.015038	0
555	-0.015038	0
556	-0.015038	0
557	-0.022556	0
558	-0.015038	0
559	-0.015038	0
560	-0.022556	0
561	-0.015038	0
562	-0.015038	0
563	-0.015038	0
564	-0.015038	0
565	-0.015038	0
566	-0.015038	-0.0059524
567	-0.015038	0
568	-0.015038	0
569	-0.015038	0
570	-0.015038	0
571	-0.015038	0
572	-0.015038	-0.0059524
573	-0.015038	0
574	-0.015038	-0.0059524
575	-0.015038	-0.0059524
576	-0.015038	0
577	-0.015038	0
578	-0.015038	0
579	-0.015038	0
580	-0.015038	-0.0059524
581	-0.015038	-0.0059524
582	-0.015038	0
583	-0.015038	-0.0059524
584	-0.015038	-0.0059524
585	-0.015038	-0.0059524
586	-0.015038	-0.0059524
587	-0.015038	-0.0059524
588	-0.015038	-0.0059524
589	-0.015038	-0.0059524
590	-0.015038	-0.0059524
591	-0.015038	-0.0059524
592	-0.015038	-0.0059524
593	-0.015038	-0.0059524
594	-0.015038	-0.0059524
595	-0.015038	-0.0059524
596	-0.015038	-0.0059524
597	-0.015038	-0.0059524
598	-0.015038	-0.0059524
599	-0.015038	-0.0059524
600	-0.015038	-0.0059524
601	-0.015038	-0.0059524
602	-0.015038	-0.0059524
603	-0.015038	-0.0059524
604	-0.015038	-0.0059524
605	-0.0075188	-0.0059524
606	-0.0075188	-0.0059524
607	-0.015038	-0.0059524
608	-0.015038	-0.0059524
609	-0.0075188	-0.0059524
610	-0.0075188	-0.0059524
611	-0.0075188	-0.0059524
612	-0.015038	-0.0059524
613	-0.015038	-0.0059524
614	-0.0075188	-0.0059524
615	-0.0075188	-0.0059524
616	-0.015038	-0.0059524
617	-0.015038	-0.0059524
618	-0.0075188	-0.011905
619	-0.0075188	-0.0059524
620	-0.0075188	-0.0059524
621	-0.0075188	-0.0059524
622	-0.0075188	-0.0059524
623	-0.0075188	-0.0059524
624	-0.0075188	-0.0059524
625	-0.0075188	-0.0059524
626	-0.0075188	-0.0059524
627	-0.0075188	-0.0059524
628	-0.0075188	-0.0059524
629	-0.0075188	-0.011905
630	-0.0075188	-0.0059524
631	-0.0075188	-0.0059524
632	-0.0075188	-0.011905
633	-0.0075188	-0.011905
634	-0.0075188	-0.0059524
635	-0.0075188	-0.0059524
636	-0.0075188	-0.0059524
637	-0.0075188	-0.011905
638	-0.0075188	-0.011905
639	-0.0075188	-0.011905
640	-0.0075188	-0.0059524
641	-0.0075188	-0.0059524
642	-0.0075188	-0.011905
643	-0.0075188	-0.011905
644	-0.0075188	-0.011905
645	-0.0075188	-0.011905
646	-0.0075188	-0.011905
647	-0.0075188	-0.011905
648	-0.0075188	-0.011905
649	-0.0075188	-0.011905
650	-0.0075188	-0.011905
651	-0.0075188	-0.011905
652	-0.0075188	-0.0059524
653	-0.0075188	-0.011905
654	-0.0075188	-0.011905
655	-0.0075188	-0.011905
656	-0.0075188	-0.011905
657	-0.0075188	-0.011905
658	-0.0075188	-0.011905
659	-0.0075188	-0.011905
660	-0.0075188	-0.011905
661	-0.0075188	-0.011905
662	-0.0075188	-0.011905
663	-0.0075188	-0.011905
664	-0.0075188	-0.011905
665	-0.0075188	-0.011905
666	-0.0075188	-0.011905
667	-0.0075188	-0.011905
668	-0.0075188	-0.011905
669	-0.0075188	-0.011905
670	-0.0075188	-0.011905
671	-0.0075188	-0.011905
672	-0.0075188	-0.011905
673	-0.0075188	-0.011905
674	-0.0075188	-0.011905
675	-0.0075188	-0.011905
676	-0.0075188	-0.011905
677	-0.0075188	-0.011905
678	0	-0.011905
679	-0.0075188	-0.011905
680	-0.0075188	-0.011905
681	-0.0075188	-0.011905
682	0	-0.011905
683	-0.0075188	-0.011905
684	-0.0075188	-0.011905
685	0	-0.011905
686	-0.0075188	-0.011905
687	0	-0.011905
688	-0.0075188	-0.011905
689	-0.0075188	-0.011905
690	-0.0075188	-0.011905
691	-0.0075188	-0.017857
692	-0.0075188	-0.011905
693	0	-0.011905
694	-0.0075188	-0.011905
695	0	-0.017857
696	0	-0.011905
697	0	-0.011905
698	0	-0.017857
699	0	-0.017857
700	0	-0.011905
701	-0.0075188	-0.017857
702	-0.0075188	-0.017857
703	-0.0075188	-0.017857
704	0	-0.017857
705	0	-0.017857
706	0	-0.017857
707	0	-0.017857
708	-0.0075188	-0.017857
709	0	-0.017857
710	0	-0.017857
711	0	-0.017857
712	0	-0.017857
713	0	-0.017857
714	0	-0.017857
715	0	-0.017857
716	-0.0075188	-0.017857
717	0	-0.017857
718	0	-0.017857
719	0	-0.017857
720	-0.0075188	-0.017857
721	0	-0.017857
722	0	-0.017857
723	-0.0075188	-0.02381
724	0	-0.017857
725	0	-0.017857
726	0	-0.017857
727	0	-0.017857
728	0	-0.017857
729	0	-0.017857
730	0	-0.02381
731	0	-0.02381
732	0	-0.02381
733	0	-0.02381
734	0	-0.02381
735	0	-0.02381
736	0	-0.02381
737	0	-0.02381
738	0	-0.02381
739	0	-0.02381
740	0	-0.02381
741	0	-0.02381
742	0	-0.02381
743	0	-0.02381
744	-0.0075188	-0.02381
745	0	-0.02381
746	0	-0.02381
747	0	-0.02381
748	0	-0.02381
749	0	-0.02381
750	0	-0.02381

## Sheet: 3B-median
Wavelength	Ca-Nomalizad absorbance	EGTA-Nomalizad absorbance
250	0.33526	0.40625
251	0.34971	0.4125
252	0.36994	0.42813
253	0.39017	0.44062
254	0.40462	0.45312
255	0.42197	0.47187
256	0.44798	0.49062
257	0.47688	0.51875
258	0.51445	0.55
259	0.54624	0.57813
260	0.56936	0.6
261	0.5896	0.61875
262	0.61561	0.64063
263	0.64451	0.67188
264	0.68208	0.70625
265	0.71387	0.74062
266	0.73988	0.76563
267	0.76879	0.79375
268	0.80058	0.82188
269	0.82659	0.85
270	0.84971	0.86875
271	0.87283	0.8875
272	0.90173	0.9125
273	0.92775	0.9375
274	0.95087	0.95625
275	0.9711	0.975
276	0.98555	0.9875
277	0.99422	0.99375
278	1	1
279	1	0.99687
280	0.99711	0.99062
281	0.99422	0.98438
282	0.98844	0.97813
283	0.97399	0.96562
284	0.94509	0.93437
285	0.89884	0.88437
286	0.83815	0.825
287	0.77168	0.75625
288	0.71965	0.70625
289	0.68208	0.66563
290	0.65318	0.63438
291	0.60694	0.59062
292	0.55202	0.53438
293	0.48266	0.46562
294	0.42197	0.40313
295	0.36994	0.35313
296	0.3237	0.30625
297	0.28902	0.27187
298	0.24855	0.24063
299	0.22254	0.21875
300	0.19075	0.19062
301	0.17052	0.17188
302	0.15029	0.15625
303	0.13873	0.14375
304	0.12428	0.13125
305	0.1185	0.125
306	0.11272	0.11562
307	0.10405	0.10938
308	0.10116	0.10625
309	0.095376	0.10313
310	0.095376	0.1
311	0.092486	0.096875
312	0.086705	0.09375
313	0.086705	0.09375
314	0.083815	0.090625
315	0.080925	0.0875
316	0.078035	0.0875
317	0.078035	0.0875
318	0.075145	0.084375
319	0.072254	0.084375
320	0.069364	0.08125
321	0.066474	0.08125
322	0.063584	0.078125
323	0.063584	0.078125
324	0.063584	0.078125
325	0.060694	0.075
326	0.057803	0.075
327	0.054913	0.075
328	0.054913	0.075
329	0.052023	0.071875
330	0.052023	0.075
331	0.049133	0.075
332	0.049133	0.075
333	0.046243	0.071875
334	0.046243	0.075
335	0.043353	0.071875
336	0.040462	0.071875
337	0.040462	0.071875
338	0.040462	0.06875
339	0.040462	0.06875
340	0.037572	0.071875
341	0.034682	0.06875
342	0.034682	0.071875
343	0.034682	0.071875
344	0.034682	0.071875
345	0.034682	0.075
346	0.034682	0.075
347	0.034682	0.078125
348	0.031792	0.078125
349	0.034682	0.08125
350	0.031792	0.084375
351	0.034682	0.0875
352	0.034682	0.090625
353	0.031792	0.090625
354	0.034682	0.09375
355	0.031792	0.096875
356	0.031792	0.10313
357	0.031792	0.10313
358	0.031792	0.10625
359	0.034682	0.1125
360	0.034682	0.11562
361	0.034682	0.11875
362	0.034682	0.12187
363	0.031792	0.125
364	0.034682	0.13125
365	0.034682	0.13437
366	0.034682	0.14063
367	0.034682	0.14375
368	0.034682	0.15
369	0.034682	0.15313
370	0.034682	0.15937
371	0.034682	0.16562
372	0.037572	0.17188
373	0.037572	0.17813
374	0.037572	0.18437
375	0.037572	0.1875
376	0.040462	0.19375
377	0.040462	0.2
378	0.040462	0.20625
379	0.040462	0.2125
380	0.043353	0.21875
381	0.040462	0.22187
382	0.043353	0.23125
383	0.043353	0.23438
384	0.043353	0.24063
385	0.046243	0.24688
386	0.046243	0.25
387	0.046243	0.25625
388	0.046243	0.25938
389	0.049133	0.26563
390	0.049133	0.27187
391	0.049133	0.275
392	0.049133	0.28125
393	0.049133	0.28437
394	0.052023	0.29062
395	0.052023	0.29375
396	0.052023	0.29688
397	0.052023	0.3
398	0.054913	0.30625
399	0.052023	0.30625
400	0.054913	0.30938
401	0.054913	0.3125
402	0.054913	0.3125
403	0.054913	0.31562
404	0.054913	0.31562
405	0.054913	0.31875
406	0.057803	0.31875
407	0.054913	0.31562
408	0.057803	0.31562
409	0.057803	0.3125
410	0.057803	0.30938
411	0.057803	0.30625
412	0.054913	0.30312
413	0.057803	0.3
414	0.054913	0.29688
415	0.057803	0.29062
416	0.057803	0.2875
417	0.054913	0.28125
418	0.054913	0.275
419	0.057803	0.27187
420	0.054913	0.26563
421	0.057803	0.2625
422	0.054913	0.25625
423	0.054913	0.25
424	0.057803	0.24375
425	0.057803	0.2375
426	0.054913	0.22812
427	0.057803	0.22187
428	0.057803	0.21563
429	0.057803	0.20625
430	0.057803	0.19687
431	0.057803	0.19062
432	0.057803	0.17813
433	0.060694	0.16875
434	0.057803	0.15937
435	0.060694	0.14688
436	0.063584	0.14063
437	0.063584	0.12812
438	0.066474	0.11875
439	0.066474	0.10938
440	0.069364	0.1
441	0.072254	0.090625
442	0.075145	0.084375
443	0.075145	0.075
444	0.080925	0.06875
445	0.080925	0.0625
446	0.086705	0.05625
447	0.089595	0.053125
448	0.092486	0.046875
449	0.095376	0.04375
450	0.10116	0.040625
451	0.10405	0.0375
452	0.10694	0.034375
453	0.11272	0.034375
454	0.1185	0.03125
455	0.12139	0.03125
456	0.12717	0.028125
457	0.13584	0.028125
458	0.13873	0.028125
459	0.1474	0.028125
460	0.15607	0.028125
461	0.16474	0.028125
462	0.17341	0.028125
463	0.18208	0.028125
464	0.19364	0.028125
465	0.2052	0.028125
466	0.21387	0.028125
467	0.22832	0.028125
468	0.23988	0.028125
469	0.25434	0.03125
470	0.26879	0.03125
471	0.28613	0.03125
472	0.30058	0.03125
473	0.31503	0.03125
474	0.33237	0.034375
475	0.34682	0.034375
476	0.35838	0.034375
477	0.36994	0.034375
478	0.3815	0.034375
479	0.39017	0.034375
480	0.39595	0.034375
481	0.39884	0.034375
482	0.40462	0.034375
483	0.40751	0.034375
484	0.4104	0.034375
485	0.41618	0.0375
486	0.41908	0.0375
487	0.42775	0.0375
488	0.43642	0.0375
489	0.44509	0.0375
490	0.45954	0.0375
491	0.47399	0.0375
492	0.49133	0.040625
493	0.50867	0.0375
494	0.5289	0.040625
495	0.55202	0.040625
496	0.57514	0.040625
497	0.59827	0.040625
498	0.62717	0.040625
499	0.65607	0.040625
500	0.68497	0.040625
501	0.71676	0.040625
502	0.75145	0.040625
503	0.78613	0.040625
504	0.82081	0.040625
505	0.8526	0.040625
506	0.88439	0.040625
507	0.91329	0.040625
508	0.93064	0.0375
509	0.9422	0.0375
510	0.9422	0.034375
511	0.93064	0.034375
512	0.90462	0.03125
513	0.86416	0.03125
514	0.81214	0.028125
515	0.74855	0.028125
516	0.67341	0.025
517	0.59538	0.021875
518	0.51734	0.021875
519	0.43642	0.01875
520	0.36127	0.01875
521	0.29769	0.015625
522	0.23988	0.015625
523	0.19364	0.0125
524	0.15607	0.0125
525	0.12428	0.0125
526	0.098266	0.0125
527	0.078035	0.0125
528	0.063584	0.0125
529	0.049133	0.009375
530	0.040462	0.009375
531	0.031792	0.009375
532	0.028902	0.009375
533	0.023121	0.009375
534	0.020231	0.00625
535	0.017341	0.009375
536	0.014451	0.009375
537	0.014451	0.009375
538	0.011561	0.009375
539	0.011561	0.009375
540	0.0086705	0.009375
541	0.0086705	0.009375
542	0.0086705	0.009375
543	0.0057803	0.009375
544	0.0086705	0.009375
545	0.0057803	0.009375
546	0.0086705	0.009375
547	0.0057803	0.009375
548	0.0057803	0.009375
549	0.0057803	0.009375
550	0.0057803	0.009375
551	0.0057803	0.00625
552	0.0057803	0.009375
553	0.0057803	0.009375
554	0.0057803	0.009375
555	0.0057803	0.009375
556	0.0057803	0.009375
557	0.0057803	0.009375
558	0.0057803	0.009375
559	0.0057803	0.00625
560	0.0057803	0.00625
561	0.0057803	0.009375
562	0.0057803	0.009375
563	0.0057803	0.00625
564	0.0057803	0.00625
565	0.0057803	0.009375
566	0.0057803	0.00625
567	0.0057803	0.00625
568	0.0057803	0.00625
569	0.0057803	0.00625
570	0.0057803	0.00625
571	0.0057803	0.00625
572	0.0057803	0.00625
573	0.0057803	0.00625
574	0.0057803	0.00625
575	0.0057803	0.00625
576	0.0057803	0.00625
577	0.0057803	0.00625
578	0.0057803	0.00625
579	0.0057803	0.00625
580	0.0057803	0.00625
581	0.0057803	0.00625
582	0.0057803	0.00625
583	0.0057803	0.00625
584	0.0057803	0.00625
585	0.0057803	0.00625
586	0.0057803	0.00625
587	0.0057803	0.00625
588	0.0057803	0.00625
589	0.0028902	0.00625
590	0.0057803	0.00625
591	0.0057803	0.00625
592	0.0028902	0.00625
593	0.0057803	0.00625
594	0.0057803	0.00625
595	0.0028902	0.00625
596	0.0057803	0.00625
597	0.0028902	0.00625
598	0.0057803	0.00625
599	0.0028902	0.00625
600	0.0028902	0.00625
601	0.0028902	0.00625
602	0.0028902	0.00625
603	0.0057803	0.00625
604	0.0028902	0.00625
605	0.0028902	0.003125
606	0.0057803	0.00625
607	0.0057803	0.00625
608	0.0028902	0.003125
609	0.0028902	0.003125
610	0.0028902	0.003125
611	0.0028902	0.003125
612	0.0057803	0.00625
613	0.0028902	0.003125
614	0.0057803	0.00625
615	0.0028902	0.003125
616	0.0057803	0.00625
617	0.0028902	0.003125
618	0.0028902	0.003125
619	0.0057803	0.00625
620	0.0028902	0.00625
621	0.0028902	0.00625
622	0.0028902	0.00625
623	0.0057803	0.00625
624	0.0028902	0.003125
625	0.0028902	0.00625
626	0.0057803	0.00625
627	0.0057803	0.003125
628	0.0057803	0.00625
629	0.0028902	0.00625
630	0.0028902	0.00625
631	0.0057803	0.00625
632	0.0057803	0.003125
633	0.0028902	0.003125
634	0.0057803	0.003125
635	0.0028902	0.00625
636	0.0057803	0.00625
637	0.0028902	0.003125
638	0.0028902	0.003125
639	0.0028902	0.003125
640	0.0057803	0.003125
641	0.0057803	0.00625
642	0.0057803	0.00625
643	0.0028902	0.00625
644	0.0028902	0.003125
645	0.0028902	0.003125
646	0.0028902	0.003125
647	0.0028902	0.003125
648	0.0028902	0.003125
649	0.0057803	0.003125
650	0.0028902	0.003125
651	0.0028902	0.003125
652	0.0057803	0.003125
653	0.0028902	0.003125
654	0.0028902	0.003125
655	0.0028902	0.003125
656	0.0028902	0.003125
657	0.0028902	0.003125
658	0.0028902	0.003125
659	0.0028902	0.003125
660	0.0028902	0.003125
661	0.0028902	0.003125
662	0.0028902	0.003125
663	0.0028902	0.003125
664	0.0028902	0.003125
665	0.0028902	0.003125
666	0.0028902	0.003125
667	0.0028902	0.003125
668	0.0028902	0.003125
669	0.0028902	0.003125
670	0.0028902	0.003125
671	0.0028902	0.003125
672	0.0028902	0.003125
673	0.0028902	0.003125
674	0.0028902	0.003125
675	0.0028902	0.003125
676	0.0028902	0.003125
677	0.0028902	0.003125
678	0.0028902	0.003125
679	0.0028902	0.003125
680	0.0028902	0.003125
681	0.0028902	0.003125
682	0.0028902	0.003125
683	0.0028902	0.003125
684	0.0028902	0.003125
685	0.0028902	0.003125
686	0.0028902	0.003125
687	0.0028902	0.00625
688	0.0028902	0.003125
689	0.0028902	0.003125
690	0.0028902	0.003125
691	0.0028902	0.003125
692	0.0028902	0.003125
693	0.0028902	0.003125
694	0.0028902	0.003125
695	0.0028902	0.003125
696	0.0028902	0.003125
697	0.0028902	0.00625
698	0.0028902	0.003125
699	0.0028902	0.003125
700	0.0028902	0.003125
701	0.0028902	0.003125
702	0.0028902	0.003125
703	0.0028902	0.003125
704	0.0028902	0.003125
705	0.0028902	0.003125
706	0.0028902	0.003125
707	0	0.003125
708	0.0028902	0.003125
709	0.0028902	0.003125
710	0.0028902	0.003125
711	0.0028902	0.003125
712	0.0028902	0.003125
713	0.0028902	0.003125
714	0.0028902	0.003125
715	0.0028902	0.003125
716	0.0028902	0.003125
717	0.0028902	0.003125
718	0.0028902	0.003125
719	0.0028902	0.003125
720	0.0028902	0.003125
721	0.0028902	0.003125
722	0.0028902	0.003125
723	0	0.003125
724	0	0.003125
725	0.0028902	0.003125
726	0	0.003125
727	0	0.003125
728	0	0.003125
729	0	0.003125
730	0	0
731	0	0.003125
732	0.0028902	0.003125
733	0	0
734	0	0
735	0	0
736	0	0
737	0	0.003125
738	0	0
739	0	0
740	-0.0028902	0
741	0	0.003125
742	0	0
743	0	0
744	0	0
745	0	0
746	0	0
747	0	0
748	0	0
749	0	0.003125
750	0	0

## Sheet: 3B-bottom
Wavelength	Ca-Nomalizad absorbance	EGTA-Nomalizad absorbance
250	0.35077	0.41447
251	0.36615	0.42434
252	0.38462	0.4375
253	0.40615	0.45066
254	0.42462	0.46711
255	0.44308	0.48026
256	0.46769	0.50329
257	0.49846	0.52961
258	0.53538	0.5625
259	0.56615	0.59211
260	0.58462	0.60855
261	0.60923	0.62829
262	0.63385	0.64803
263	0.66154	0.67763
264	0.69538	0.71382
265	0.72308	0.74671
266	0.75077	0.77303
267	0.77538	0.79934
268	0.80615	0.82566
269	0.83385	0.84868
270	0.85231	0.86842
271	0.87692	0.88816
272	0.90154	0.91118
273	0.92923	0.93421
274	0.95077	0.95724
275	0.96923	0.97368
276	0.98462	0.99013
277	0.99077	0.99671
278	0.99692	1
279	1	0.99342
280	0.99385	0.99013
281	0.99077	0.98684
282	0.98462	0.98355
283	0.97538	0.97368
284	0.95077	0.94737
285	0.90462	0.90461
286	0.84615	0.84868
287	0.77846	0.77632
288	0.72923	0.72039
289	0.69231	0.67763
290	0.66462	0.64803
291	0.62462	0.60855
292	0.56923	0.5625
293	0.50154	0.50329
294	0.44	0.44408
295	0.38769	0.38816
296	0.33846	0.34211
297	0.30462	0.30592
298	0.26769	0.27303
299	0.23692	0.24671
300	0.20923	0.21711
301	0.18462	0.19408
302	0.16615	0.17105
303	0.15077	0.15789
304	0.13846	0.13816
305	0.12923	0.12829
306	0.12308	0.12171
307	0.11692	0.11513
308	0.11077	0.10526
309	0.10769	0.10197
310	0.10769	0.10197
311	0.10462	0.098684
312	0.098462	0.095395
313	0.098462	0.095395
314	0.098462	0.095395
315	0.092308	0.092105
316	0.092308	0.092105
317	0.092308	0.092105
318	0.089231	0.092105
319	0.086154	0.092105
320	0.083077	0.092105
321	0.083077	0.088816
322	0.076923	0.085526
323	0.076923	0.088816
324	0.076923	0.088816
325	0.073846	0.088816
326	0.070769	0.088816
327	0.070769	0.092105
328	0.067692	0.088816
329	0.067692	0.088816
330	0.067692	0.092105
331	0.061538	0.088816
332	0.061538	0.092105
333	0.061538	0.092105
334	0.058462	0.092105
335	0.061538	0.092105
336	0.058462	0.092105
337	0.055385	0.092105
338	0.055385	0.092105
339	0.055385	0.092105
340	0.055385	0.095395
341	0.055385	0.095395
342	0.052308	0.098684
343	0.052308	0.10197
344	0.052308	0.098684
345	0.052308	0.10526
346	0.052308	0.10855
347	0.052308	0.11184
348	0.052308	0.11184
349	0.052308	0.11842
350	0.052308	0.12171
351	0.052308	0.125
352	0.052308	0.13158
353	0.052308	0.13487
354	0.052308	0.13816
355	0.049231	0.14474
356	0.052308	0.15132
357	0.052308	0.15461
358	0.052308	0.16118
359	0.052308	0.16776
360	0.052308	0.17105
361	0.052308	0.17763
362	0.052308	0.18421
363	0.052308	0.1875
364	0.052308	0.19408
365	0.055385	0.20395
366	0.052308	0.21053
367	0.055385	0.21382
368	0.055385	0.22368
369	0.058462	0.23026
370	0.055385	0.24013
371	0.058462	0.24671
372	0.061538	0.25987
373	0.058462	0.26645
374	0.061538	0.27303
375	0.061538	0.28289
376	0.061538	0.29276
377	0.064615	0.30263
378	0.064615	0.30921
379	0.064615	0.31908
380	0.067692	0.32895
381	0.067692	0.33553
382	0.067692	0.34539
383	0.070769	0.35526
384	0.070769	0.36184
385	0.070769	0.36842
386	0.070769	0.375
387	0.073846	0.38487
388	0.073846	0.38816
389	0.073846	0.39803
390	0.076923	0.40461
391	0.076923	0.41118
392	0.076923	0.42105
393	0.08	0.42434
394	0.08	0.43421
395	0.08	0.4375
396	0.083077	0.44408
397	0.08	0.44737
398	0.083077	0.45395
399	0.083077	0.45724
400	0.083077	0.46053
401	0.086154	0.46382
402	0.083077	0.46382
403	0.086154	0.46711
404	0.086154	0.46382
405	0.086154	0.46382
406	0.089231	0.46382
407	0.086154	0.46053
408	0.086154	0.45724
409	0.086154	0.45395
410	0.086154	0.44737
411	0.086154	0.44079
412	0.086154	0.4375
413	0.086154	0.43092
414	0.086154	0.42434
415	0.086154	0.41776
416	0.086154	0.40789
417	0.086154	0.40132
418	0.086154	0.39474
419	0.086154	0.38487
420	0.086154	0.37829
421	0.086154	0.36842
422	0.083077	0.35855
423	0.086154	0.34868
424	0.086154	0.33882
425	0.086154	0.32895
426	0.083077	0.31579
427	0.086154	0.30592
428	0.086154	0.29276
429	0.086154	0.27961
430	0.086154	0.26316
431	0.086154	0.25
432	0.086154	0.23355
433	0.089231	0.22039
434	0.089231	0.20395
435	0.089231	0.1875
436	0.092308	0.17434
437	0.092308	0.16118
438	0.095385	0.14474
439	0.098462	0.12829
440	0.10154	0.11513
441	0.10462	0.10526
442	0.10769	0.095395
443	0.11077	0.082237
444	0.11692	0.075658
445	0.12	0.065789
446	0.12308	0.059211
447	0.12923	0.052632
448	0.13231	0.046053
449	0.13846	0.042763
450	0.14462	0.036184
451	0.15077	0.036184
452	0.15692	0.029605
453	0.16308	0.029605
454	0.16923	0.026316
455	0.17538	0.023026
456	0.18154	0.023026
457	0.19385	0.023026
458	0.2	0.023026
459	0.21231	0.023026
460	0.22462	0.023026
461	0.23385	0.019737
462	0.24615	0.019737
463	0.26154	0.019737
464	0.27385	0.019737
465	0.29231	0.019737
466	0.30462	0.019737
467	0.32308	0.019737
468	0.34154	0.019737
469	0.36308	0.023026
470	0.38462	0.023026
471	0.40615	0.023026
472	0.42769	0.023026
473	0.44923	0.023026
474	0.47385	0.023026
475	0.49231	0.023026
476	0.51385	0.026316
477	0.52923	0.026316
478	0.54462	0.026316
479	0.55385	0.023026
480	0.56308	0.026316
481	0.56923	0.026316
482	0.57538	0.026316
483	0.58154	0.026316
484	0.58462	0.026316
485	0.59077	0.026316
486	0.59692	0.026316
487	0.60615	0.026316
488	0.61846	0.026316
489	0.63385	0.026316
490	0.65231	0.029605
491	0.67077	0.026316
492	0.69538	0.029605
493	0.72308	0.026316
494	0.75077	0.029605
495	0.78154	0.029605
496	0.81231	0.026316
497	0.84923	0.029605
498	0.88615	0.029605
499	0.92923	0.029605
500	0.97231	0.029605
501	1.0185	0.029605
502	1.0677	0.029605
503	1.1169	0.029605
504	1.1662	0.029605
505	1.2185	0.026316
506	1.2646	0.029605
507	1.3046	0.029605
508	1.3323	0.029605
509	1.3508	0.026316
510	1.3508	0.026316
511	1.3385	0.026316
512	1.3046	0.023026
513	1.2492	0.023026
514	1.1754	0.019737
515	1.0831	0.019737
516	0.97846	0.019737
517	0.86462	0.016447
518	0.75077	0.016447
519	0.63692	0.013158
520	0.53231	0.013158
521	0.44	0.0098684
522	0.35385	0.0098684
523	0.28923	0.0098684
524	0.23077	0.0098684
525	0.18462	0.0098684
526	0.14769	0.0065789
527	0.12	0.0065789
528	0.095385	0.0065789
529	0.076923	0.0065789
530	0.064615	0.0065789
531	0.052308	0.0065789
532	0.046154	0.0065789
533	0.04	0.0065789
534	0.030769	0.0032895
535	0.027692	0.0032895
536	0.024615	0.0032895
537	0.021538	0.0032895
538	0.021538	0.0032895
539	0.018462	0.0032895
540	0.018462	0.0032895
541	0.015385	0.0032895
542	0.015385	0.0032895
543	0.015385	0.0032895
544	0.015385	0.0032895
545	0.012308	0.0032895
546	0.012308	0.0032895
547	0.012308	0.0032895
548	0.012308	0.0032895
549	0.012308	0.0032895
550	0.012308	0.0032895
551	0.012308	0.0032895
552	0.012308	0.0032895
553	0.012308	0.0032895
554	0.012308	0.0032895
555	0.012308	0.0032895
556	0.012308	0.0032895
557	0.012308	0.0032895
558	0.012308	0.0032895
559	0.0092308	0.0032895
560	0.0092308	0.0032895
561	0.0092308	0.0032895
562	0.0092308	0.0032895
563	0.0092308	0.0032895
564	0.0092308	0.0032895
565	0.0092308	0.0032895
566	0.0092308	0.0032895
567	0.0092308	0.0032895
568	0.0092308	0.0032895
569	0.0092308	0.0032895
570	0.0092308	0.0032895
571	0.0092308	0.0032895
572	0.0092308	0.0032895
573	0.0092308	0.0032895
574	0.0092308	0.0032895
575	0.0092308	0.0032895
576	0.0092308	0.0032895
577	0.0092308	0.0032895
578	0.0092308	0.0032895
579	0.0092308	0.0032895
580	0.0092308	0.0032895
581	0.0092308	0.0032895
582	0.0092308	0.0032895
583	0.0092308	0.0032895
584	0.0092308	0.0032895
585	0.0092308	0
586	0.0092308	0.0032895
587	0.0092308	0.0032895
588	0.0092308	0.0032895
589	0.0092308	0.0032895
590	0.0092308	0.0032895
591	0.0092308	0.0032895
592	0.0061538	0
593	0.0092308	0.0032895
594	0.0092308	0.0032895
595	0.0061538	0.0032895
596	0.0092308	0.0032895
597	0.0061538	0
598	0.0092308	0.0032895
599	0.0061538	0.0032895
600	0.0061538	0
601	0.0092308	0
602	0.0061538	0.0032895
603	0.0061538	0
604	0.0061538	0.0032895
605	0.0061538	0
606	0.0061538	0.0032895
607	0.0092308	0
608	0.0061538	0
609	0.0061538	0
610	0.0061538	0
611	0.0061538	0.0032895
612	0.0061538	0.0032895
613	0.0061538	0
614	0.0061538	0.0032895
615	0.0061538	0
616	0.0061538	0
617	0.0061538	0
618	0.0061538	0
619	0.0061538	0.0032895
620	0.0061538	0
621	0.0061538	0
622	0.0061538	0.0032895
623	0.0061538	0
624	0.0061538	0
625	0.0061538	0
626	0.0061538	0.0032895
627	0.0061538	0.0032895
628	0.0061538	0
629	0.0061538	0
630	0.0061538	0.0032895
631	0.0061538	0
632	0.0061538	0
633	0.0061538	0
634	0.0061538	0
635	0.0061538	0
636	0.0061538	0
637	0.0061538	0
638	0.0061538	0
639	0.0061538	0
640	0.0061538	0
641	0.0061538	0
642	0.0061538	0
643	0.0061538	0
644	0.0061538	0
645	0.0061538	0.0032895
646	0.0061538	0
647	0.0061538	0
648	0.0061538	0
649	0.0061538	0
650	0.0061538	0
651	0.0061538	0
652	0.0061538	0
653	0.0061538	0
654	0.0061538	0
655	0.0061538	0
656	0.0061538	0
657	0.0061538	0
658	0.0061538	0
659	0.0061538	0
660	0.0061538	0
661	0.0061538	0
662	0.0061538	0
663	0.0030769	0
664	0.0061538	0
665	0.0061538	0
666	0.0061538	0
667	0.0061538	0
668	0.0061538	0
669	0.0030769	0
670	0.0061538	0
671	0.0061538	0
672	0.0061538	0
673	0.0061538	0
674	0.0061538	0
675	0.0061538	0
676	0.0061538	0
677	0.0061538	0
678	0.0061538	0
679	0.0061538	0
680	0.0030769	0
681	0.0061538	0
682	0.0061538	0
683	0.0061538	0
684	0.0061538	0
685	0.0061538	0
686	0.0061538	0
687	0.0061538	0.0032895
688	0.0030769	0
689	0.0061538	0.0032895
690	0.0030769	0
691	0.0030769	0
692	0.0061538	0
693	0.0030769	0
694	0.0030769	0
695	0.0030769	0.0032895
696	0.0030769	0
697	0.0030769	0
698	0.0030769	0
699	0.0030769	0
700	0.0061538	0.0032895
701	0.0030769	0
702	0.0030769	0
703	0.0030769	0
704	0.0030769	0
705	0.0030769	0
706	0.0030769	0
707	0.0030769	0
708	0.0030769	0
709	0.0030769	0
710	0.0030769	0
711	0.0030769	0
712	0.0030769	0
713	0.0030769	0
714	0.0030769	0
715	0.0030769	0
716	0.0030769	0
717	0.0030769	0
718	0.0030769	0
719	0.0030769	0
720	0.0030769	0
721	0.0030769	0
722	0.0030769	0
723	0.0030769	0
724	0.0030769	0
725	0.0030769	0
726	0.0030769	0
727	0.0030769	0
728	0.0030769	0
729	0.0030769	0
730	0	-0.0032895
731	0.0030769	0
732	0	0
733	0	-0.0032895
734	0.0030769	-0.0032895
735	0	-0.0032895
736	0	-0.0032895
737	0	0
738	0	0
739	0	-0.0032895
740	0	-0.0032895
741	0	0
742	0	-0.0032895
743	0	-0.0032895
744	0	0
745	0	0
746	0	0
747	0.0030769	-0.0032895
748	0	-0.0032895
749	0.0030769	0
750	0	0

## Sheet: 3C-top
Wavelength	EGTA-normal ab pH=6	EGTA-normal ab pH=7	pH=7.2	EGTA-normal ab pH=8	EGTA-normal ab pH=9	EGTA-normal ab pH=10	EGTA-normal ab pH=11	EGTA-normal ab pH=12	EGTA-normal ab pH=12.5
360	0.40802	0.42489	0.33858	0.35299	0.37321	0.31609	0.26795	0.15082	0.13441
361	0.41482	0.43441	0.35172	0.35526	0.38001	0.32199	0.27203	0.14855	0.13305
362	0.43069	0.43939	0.37393	0.36115	0.38862	0.3315	0.28064	0.15082	0.13622
363	0.43613	0.44937	0.383	0.36931	0.39406	0.33422	0.28336	0.1481	0.13531
364	0.44837	0.45345	0.39161	0.38246	0.39814	0.34193	0.28835	0.14764	0.1403
365	0.45335	0.46296	0.39751	0.38926	0.39859	0.34782	0.29152	0.14719	0.13985
366	0.45925	0.47158	0.40703	0.39968	0.40902	0.35462	0.29832	0.14402	0.13939
367	0.46967	0.47928	0.41111	0.40467	0.41491	0.35961	0.3024	0.14266	0.13894
368	0.48554	0.49152	0.42425	0.416	0.42353	0.36913	0.31011	0.1413	0.14302
369	0.49869	0.49742	0.43468	0.42461	0.4267	0.37502	0.31691	0.14175	0.14529
370	0.51999	0.5151	0.4587	0.44501	0.43894	0.38998	0.32643	0.13767	0.14483
371	0.52724	0.52053	0.4723	0.45136	0.44529	0.39723	0.33368	0.13767	0.14937
372	0.53404	0.52824	0.48636	0.46541	0.45118	0.40494	0.33957	0.13812	0.15163
373	0.54628	0.53776	0.50222	0.47584	0.45798	0.41083	0.34819	0.13586	0.15481
374	0.56487	0.54909	0.52171	0.48808	0.4684	0.42035	0.35408	0.13994	0.15979
375	0.57529	0.56677	0.53395	0.50213	0.48064	0.42987	0.36269	0.13858	0.16296
376	0.59071	0.57403	0.54574	0.51301	0.4888	0.43713	0.36813	0.13767	0.16659
377	0.59751	0.58898	0.55617	0.52344	0.4947	0.44665	0.37675	0.13994	0.17248
378	0.61065	0.59669	0.56931	0.53568	0.50694	0.45435	0.38264	0.1413	0.17566
379	0.61927	0.6053	0.58155	0.54791	0.51736	0.46296	0.39034	0.14356	0.18155
380	0.6315	0.62117	0.5956	0.56378	0.52325	0.47158	0.39624	0.14764	0.18835
381	0.64601	0.63658	0.61011	0.57466	0.53413	0.48155	0.4044	0.15127	0.19651
382	0.66006	0.64338	0.62416	0.5869	0.54547	0.49016	0.4121	0.15082	0.2024
383	0.67502	0.65653	0.63912	0.60095	0.55499	0.50059	0.41981	0.15399	0.21192
384	0.6859	0.6665	0.65363	0.60911	0.56133	0.50694	0.42525	0.1549	0.21827
385	0.69814	0.67965	0.66768	0.62226	0.57267	0.51646	0.43386	0.15898	0.22779
386	0.70494	0.69007	0.65997	0.62815	0.57856	0.52325	0.43794	0.16215	0.23368
387	0.71718	0.70231	0.67403	0.64039	0.58808	0.53005	0.44565	0.16532	0.24411
388	0.72534	0.71319	0.68309	0.64946	0.59442	0.53821	0.44927	0.16895	0.25227
389	0.73486	0.7209	0.69533	0.65626	0.60213	0.54411	0.45426	0.17303	0.26179
390	0.74257	0.72951	0.70938	0.66215	0.60893	0.55	0.46015	0.17529	0.27221
391	0.75073	0.73223	0.71754	0.67031	0.61528	0.55544	0.46378	0.17801	0.28218
392	0.75888	0.73858	0.71936	0.67847	0.62162	0.55997	0.46831	0.18164	0.29216
393	0.76704	0.74402	0.72661	0.68481	0.62434	0.56541	0.47285	0.18527	0.29941
394	0.76886	0.74855	0.73114	0.69025	0.62797	0.56904	0.47466	0.18799	0.30757
395	0.77611	0.75762	0.73658	0.69569	0.6325	0.57267	0.47647	0.19161	0.31754
396	0.78427	0.76396	0.74202	0.70023	0.63613	0.57448	0.47829	0.19433	0.32752
397	0.79198	0.76623	0.74429	0.7034	0.6384	0.57675	0.48055	0.19841	0.33976
398	0.7956	0.76895	0.74791	0.70793	0.6393	0.57675	0.48146	0.20204	0.35063
399	0.79424	0.77303	0.75199	0.70929	0.63613	0.57811	0.48101	0.20612	0.36106
400	0.79742	0.77257	0.75245	0.70884	0.63568	0.57675	0.48146	0.20929	0.37239
401	0.79878	0.77484	0.75471	0.70839	0.63522	0.57448	0.4801	0.21337	0.38826
402	0.79878	0.77665	0.75653	0.7102	0.63522	0.57176	0.47919	0.21609	0.39642
403	0.79379	0.77529	0.75245	0.70703	0.63386	0.5704	0.47783	0.22108	0.41047
404	0.79198	0.77257	0.75154	0.70884	0.62933	0.56587	0.47511	0.22471	0.42226
405	0.79334	0.7694	0.74927	0.70657	0.62616	0.56179	0.47466	0.22879	0.43631
406	0.78654	0.76623	0.74338	0.69796	0.61573	0.55589	0.46877	0.23286	0.45127
407	0.78291	0.7626	0.73976	0.68799	0.61301	0.55045	0.46514	0.2374	0.46396
408	0.77702	0.75399	0.73386	0.683	0.6053	0.54275	0.45834	0.24238	0.47801
409	0.76795	0.74583	0.7248	0.67665	0.59533	0.53187	0.4529	0.24601	0.49343
410	0.75752	0.7354	0.718	0.66623	0.58581	0.52416	0.44701	0.2519	0.50748
411	0.74982	0.72498	0.70576	0.65943	0.57629	0.51646	0.44112	0.25689	0.52335
412	0.73667	0.71364	0.69442	0.649	0.56315	0.50512	0.43522	0.26278	0.54102
413	0.72307	0.70277	0.68354	0.63631	0.55317	0.49424	0.42797	0.26913	0.55734
414	0.70811	0.68599	0.67131	0.61954	0.53912	0.4811	0.42026	0.27593	0.57502
415	0.69905	0.6733	0.66224	0.60775	0.52915	0.47294	0.41392	0.28318	0.59044
416	0.68545	0.65789	0.6432	0.59053	0.51192	0.46024	0.40394	0.28953	0.60766
417	0.66822	0.64519	0.6296	0.57965	0.49832	0.44574	0.3976	0.29587	0.62579
418	0.65054	0.63205	0.61102	0.56741	0.48608	0.4335	0.38898	0.30449	0.64347
419	0.63332	0.61392	0.59198	0.55471	0.47248	0.4199	0.38173	0.30993	0.65798
420	0.61791	0.59397	0.57475	0.53658	0.45435	0.40721	0.37267	0.31809	0.6752
421	0.60249	0.58037	0.56387	0.51845	0.44347	0.39633	0.36541	0.32443	0.6888
422	0.58527	0.56315	0.54574	0.50485	0.42625	0.38092	0.35725	0.32987	0.70331
423	0.56396	0.54547	0.53078	0.48445	0.40947	0.36596	0.34501	0.33849	0.72008
424	0.54946	0.53368	0.51355	0.47176	0.39678	0.35417	0.33685	0.34483	0.73005
425	0.53132	0.51192	0.49542	0.45453	0.37956	0.33876	0.32688	0.3539	0.74909
426	0.5141	0.49107	0.4782	0.43187	0.36414	0.32425	0.31872	0.36115	0.76269
427	0.49189	0.47067	0.45598	0.41238	0.34284	0.30839	0.3083	0.36704	0.77312
428	0.46695	0.44483	0.43377	0.39288	0.32153	0.28799	0.29515	0.37747	0.78898
429	0.44112	0.42171	0.41247	0.3743	0.30113	0.27121	0.28382	0.38608	0.80304
430	0.41664	0.39542	0.38617	0.35163	0.283	0.25399	0.27112	0.39696	0.81664
431	0.39125	0.37094	0.36442	0.32353	0.26124	0.23676	0.25934	0.40784	0.82933
432	0.36496	0.34918	0.33994	0.30539	0.24402	0.22135	0.24937	0.41691	0.84202
433	0.34139	0.32924	0.31818	0.28636	0.2277	0.20775	0.24121	0.42779	0.85381
434	0.31464	0.30249	0.29415	0.26142	0.2082	0.19279	0.23169	0.44003	0.86333
435	0.29288	0.27983	0.27602	0.2451	0.1937	0.18191	0.22353	0.44909	0.87239
436	0.27883	0.26124	0.25018	0.22561	0.17874	0.17149	0.21582	0.46043	0.88101
437	0.25888	0.23858	0.23205	0.21201	0.16605	0.16151	0.20947	0.46949	0.88917
438	0.23713	0.22407	0.21392	0.19297	0.15607	0.15426	0.20494	0.48037	0.89551
439	0.21627	0.20684	0.1985	0.18028	0.14519	0.1461	0.20041	0.49216	0.90186
440	0.2063	0.19415	0.18128	0.16668	0.14066	0.14066	0.19587	0.50213	0.90639
441	0.19316	0.1801	0.17357	0.15444	0.13024	0.13568	0.1927	0.51165	0.91138
442	0.17638	0.16514	0.15861	0.14492	0.12434	0.13069	0.18953	0.5248	0.91546
443	0.16596	0.15471	0.14819	0.13812	0.11754	0.12752	0.18636	0.5325	0.91863
444	0.15462	0.14248	0.13867	0.13042	0.11256	0.12434	0.18409	0.54202	0.91999
445	0.13377	0.12434	0.11691	0.1141	0.1044	0.12162	0.18681	0.57013	0.92362
446	0.12516	0.11482	0.11464	0.1073	0.10122	0.12117	0.18636	0.58237	0.92498
447	0.11383	0.10621	0.098776	0.10141	0.097144	0.12162	0.18953	0.59733	0.92543
448	0.10521	0.096691	0.090163	0.094606	0.095784	0.12117	0.1927	0.61047	0.92498
449	0.0966	0.088078	0.08155	0.089619	0.095331	0.12253	0.19678	0.62452	0.9218
450	0.094787	0.083545	0.087897	0.086899	0.096238	0.12434	0.20131	0.6354	0.9209
451	0.086627	0.079012	0.072484	0.082366	0.094424	0.12706	0.20766	0.649	0.91818
452	0.078468	0.075385	0.066138	0.07874	0.098051	0.12978	0.21491	0.6626	0.91274
453	0.073481	0.070399	0.063871	0.075567	0.096691	0.13386	0.22081	0.67756	0.90775
454	0.068495	0.068132	0.060698	0.075113	0.098957	0.13794	0.23033	0.69433	0.90186
455	0.065775	0.063599	0.057978	0.0733	0.098957	0.14248	0.23849	0.70703	0.8937
456	0.065322	0.062239	0.056618	0.071034	0.10032	0.14746	0.24619	0.72108	0.88418
457	0.060789	0.062239	0.055712	0.071034	0.10213	0.15199	0.25345	0.73196	0.87693
458	0.056256	0.061333	0.052085	0.072847	0.10485	0.15834	0.26251	0.74374	0.86695
459	0.054896	0.05816	0.050725	0.075113	0.11074	0.16333	0.27112	0.75417	0.85653
460	0.054896	0.05544	0.050725	0.074207	0.11165	0.16877	0.27928	0.76505	0.84655
461	0.050816	0.05408	0.050272	0.07466	0.11573	0.17375	0.2879	0.77366	0.83794
462	0.051723	0.052267	0.050272	0.07466	0.11936	0.1801	0.29696	0.78364	0.82253
463	0.050816	0.052267	0.050272	0.07738	0.12389	0.18735	0.30694	0.7927	0.80984
464	0.049456	0.050907	0.048912	0.07874	0.12888	0.19415	0.31555	0.80222	0.79216
465	0.049456	0.050907	0.050725	0.080553	0.13069	0.2005	0.32552	0.81038	0.77675
466	0.050363	0.05	0.050725	0.083273	0.13432	0.20775	0.33459	0.81854	0.76224
467	0.048096	0.049547	0.050272	0.081913	0.1393	0.21455	0.34411	0.82806	0.74275
468	0.049456	0.05	0.049819	0.083273	0.14519	0.22044	0.35272	0.83667	0.72325
469	0.045376	0.050453	0.051179	0.083726	0.14837	0.22815	0.36224	0.84347	0.70376
470	0.04583	0.049093	0.052539	0.083273	0.15245	0.23586	0.37267	0.85118	0.68246
471	0.046283	0.05136	0.055712	0.081913	0.15562	0.24084	0.38037	0.85798	0.66206
472	0.044923	0.05272	0.056165	0.089619	0.16061	0.24855	0.38989	0.86568	0.63622
473	0.045376	0.052267	0.056618	0.092792	0.16287	0.25263	0.39669	0.87158	0.61854
474	0.047643	0.05	0.057978	0.091432	0.16786	0.25943	0.4053	0.87838	0.5927
475	0.044923	0.05	0.057072	0.094152	0.17058	0.26487	0.41256	0.88291	0.56822
476	0.042656	0.050453	0.055712	0.094606	0.17466	0.27076	0.42026	0.8888	0.5442
477	0.045376	0.05136	0.056618	0.096419	0.17738	0.2762	0.42842	0.89424	0.51609
478	0.04583	0.050907	0.057072	0.096872	0.18237	0.283	0.43704	0.89923	0.48844
479	0.044016	0.051813	0.055258	0.094152	0.18418	0.28844	0.4461	0.90195	0.46215
480	0.047189	0.050453	0.055712	0.095512	0.18826	0.29343	0.45381	0.90422	0.43631
481	0.044923	0.050907	0.054352	0.099592	0.18962	0.29932	0.46151	0.90558	0.41228
482	0.041296	0.050907	0.054352	0.097779	0.19325	0.30476	0.46967	0.90648	0.39415
483	0.039483	0.050907	0.052539	0.098685	0.19597	0.30929	0.47602	0.90467	0.37511
484	0.042203	0.051813	0.053445	0.10231	0.19959	0.31383	0.48237	0.90195	0.35154
485	0.043563	0.052267	0.054805	0.10277	0.20367	0.31972	0.49098	0.89787	0.33386
486	0.043563	0.052267	0.057525	0.10458	0.2073	0.32516	0.49823	0.89334	0.31664
487	0.040843	0.052267	0.058432	0.10639	0.20911	0.32969	0.50549	0.8879	0.30032
488	0.039937	0.053173	0.058432	0.10911	0.21546	0.33785	0.51183	0.88246	0.28581
489	0.039937	0.053173	0.057525	0.11002	0.21818	0.3451	0.5209	0.8743	0.26587
490	0.042203	0.053626	0.057978	0.11047	0.22407	0.3519	0.52951	0.86387	0.25091
491	0.042656	0.053173	0.060245	0.11455	0.22815	0.36142	0.53812	0.85163	0.23595
492	0.039937	0.053173	0.060245	0.11999	0.23359	0.36596	0.54719	0.84075	0.21872
493	0.043563	0.054986	0.061151	0.12271	0.23903	0.37593	0.55444	0.82353	0.2024
494	0.045376	0.053173	0.059338	0.1209	0.24266	0.38228	0.5617	0.80449	0.1879
495	0.04039	0.053626	0.060698	0.12498	0.25218	0.39361	0.57031	0.77684	0.16387
496	0.039483	0.05544	0.063418	0.1277	0.26034	0.40177	0.57665	0.74782	0.14937
497	0.03767	0.057253	0.063418	0.1277	0.26396	0.40811	0.57937	0.72516	0.13667
498	0.040843	0.0568	0.063871	0.13268	0.26985	0.4131	0.58255	0.70023	0.12443
499	0.041296	0.057253	0.066138	0.13404	0.27665	0.41809	0.583	0.67167	0.11219
500	0.041296	0.05544	0.066138	0.13495	0.28028	0.42171	0.58209	0.63812	0.10131
501	0.039937	0.057706	0.070218	0.13722	0.28436	0.42398	0.57529	0.60684	0.089075
502	0.038577	0.059066	0.066138	0.13767	0.28663	0.42443	0.56759	0.56741	0.079556
503	0.03903	0.062239	0.067498	0.14084	0.28708	0.42217	0.55898	0.53522	0.070036
504	0.03903	0.057706	0.066591	0.13812	0.28527	0.41673	0.54175	0.49896	0.061877
505	0.03767	0.05816	0.067044	0.13404	0.28391	0.40993	0.5277	0.46496	0.055077
506	0.03767	0.056346	0.067951	0.13314	0.27756	0.39633	0.50322	0.42053	0.047824
507	0.039937	0.052267	0.065684	0.13087	0.27348	0.38318	0.47829	0.38744	0.041931
508	0.037217	0.052267	0.064778	0.12634	0.26442	0.36686	0.4529	0.34755	0.036491
509	0.03495	0.049093	0.064325	0.12316	0.25127	0.34918	0.42434	0.31355	0.031505
510	0.03631	0.046827	0.059338	0.11727	0.23812	0.32788	0.39578	0.28228	0.027425
511	0.034497	0.0432	0.055712	0.11002	0.2209	0.30249	0.3568	0.24601	0.023799
512	0.03359	0.041387	0.052085	0.10277	0.2073	0.27892	0.32688	0.22153	0.021079
513	0.03087	0.038667	0.048459	0.095512	0.18735	0.24719	0.28336	0.18889	0.018359
514	0.03087	0.034134	0.044832	0.081913	0.16831	0.22452	0.25435	0.16532	0.016546
515	0.02815	0.031414	0.038486	0.07194	0.14655	0.19098	0.21446	0.1345	0.013826
516	0.024524	0.029601	0.034859	0.062874	0.1257	0.16378	0.18364	0.11274	0.012013
517	0.020898	0.026881	0.031233	0.055621	0.11029	0.14202	0.15372	0.094606	0.011106
518	0.022711	0.023255	0.0267	0.051088	0.098504	0.12117	0.13105	0.079193	0.010199
519	0.020898	0.017815	0.023073	0.044742	0.080372	0.096691	0.10295	0.061967	0.0083862
520	0.020898	0.017815	0.02126	0.038395	0.068586	0.079465	0.083908	0.051995	0.0083862
521	0.020444	0.017362	0.0199	0.033409	0.05272	0.060879	0.066228	0.039755	0.0070263
522	0.018631	0.017362	0.018087	0.030689	0.04728	0.053626	0.054442	0.034316	0.0070263
523	0.016364	0.011469	0.01582	0.022983	0.036854	0.038667	0.039483	0.025703	0.0056664
524	0.016364	0.012375	0.014914	0.019356	0.031414	0.030508	0.031324	0.02117	0.0056664
525	0.014551	0.011469	0.014007	0.017543	0.026881	0.024161	0.024071	0.016636	0.0047597
526	0.013191	0.010109	0.012647	0.01709	0.021895	0.020082	0.020898	0.01437	0.0052131
527	0.012738	0.012375	0.012194	0.01573	0.020535	0.016908	0.016818	0.012103	0.0047597
528	0.014098	0.010109	0.011741	0.01165	0.017362	0.013735	0.013645	0.010743	0.0043064
529	0.012738	0.0096555	0.0094742	0.012103	0.016908	0.011469	0.011378	0.0093835	0.0038531
530	0.012285	0.0082956	0.0081142	0.012557	0.013735	0.0092022	0.010018	0.0080236	0.0043064
531	0.011378	0.0064823	0.0081142	0.0089302	0.011015	0.0082956	0.0082049	0.0062103	0.0043064
532	0.010925	0.0069356	0.0076609	0.0075703	0.0096555	0.0069356	0.0059383	0.0048504	0.0029465
533	0.012285	0.0082956	0.006301	0.007117	0.010109	0.0073889	0.0063917	0.0062103	0.0043064
534	0.010018	0.0069356	0.0076609	0.005757	0.0096555	0.0051224	0.0050317	0.0048504	0.0029465
535	0.0086582	0.0064823	0.0081142	0.0053037	0.0092022	0.0055757	0.0045784	0.0043971	0.0033998
536	0.0086582	0.0055757	0.0081142	0.007117	0.010109	0.0046691	0.0036718	0.0034905	0.0033998
537	0.0091115	0.0051224	0.0085675	0.0093835	0.0069356	0.0051224	0.0032185	0.0039438	0.0038531
538	0.0086582	0.0046691	0.006301	0.007117	0.0055757	0.0037625	0.0027652	0.0034905	0.0033998
539	0.0086582	0.0046691	0.0053944	0.007117	0.0073889	0.0037625	0.0027652	0.0034905	0.0024932
540	0.0077516	0.0064823	0.006301	0.0053037	0.0073889	0.0028558	0.0027652	0.0034905	0.0033998
541	0.0095648	0.0064823	0.0044878	0.0053037	0.0082956	0.0028558	0.0018586	0.0025839	0.0033998
542	0.0095648	0.0046691	0.0053944	0.0062103	0.0064823	0.0028558	0.0018586	0.0034905	0.0033998
543	0.0077516	0.0037625	0.0053944	0.0062103	0.0064823	0.0028558	0.0027652	0.0034905	0.0033998
544	0.0082049	0.0051224	0.0049411	0.005757	0.0069356	0.0024025	0.0023119	0.0030372	0.0020399
545	0.006845	0.0055757	0.006301	0.0043971	0.0064823	0.0019492	0.0018586	0.0016772	0.0015866
546	0.0059383	0.0046691	0.0044878	0.0025839	0.0073889	0.0019492	0.0027652	0.0025839	0.0024932
547	0.0063917	0.0042158	0.0058477	0.0066636	0.0042158	0.0024025	0.0014053	0.0021306	0.0029465
548	0.0082049	0.0033092	0.0049411	0.0048504	0.0042158	0.0014959	0.0014053	0.0021306	0.0020399
549	0.0082049	0.0042158	0.0049411	0.005757	0.006029	0.0024025	0.0014053	0.0021306	0.0020399
550	0.0063917	0.0042158	0.0076609	0.0030372	0.0042158	0.0014959	0.0014053	0.0012239	0.0020399
551	0.0045784	0.0024025	0.0040345	0.0030372	0.0042158	0.0014959	0.00049864	0.0012239	0.0011333
552	0.0059383	0.0028558	0.006301	0.0053037	0.0046691	0.0019492	0.00095195	0.0016772	0.0015866
553	0.0063917	0.0033092	0.0049411	0.0048504	0.006029	0.0014959	0.0014053	0.0021306	0.0020399
554	0.0041251	0.0019492	0.0053944	0.0034905	0.0046691	0.0010426	4.5331e-05	0.00077063	0.0015866
555	0.0036718	0.0033092	0.0049411	0.0048504	0.0042158	0.0014959	0.00049864	0.0012239	0.0020399
556	0.0018586	0.0024025	0.0049411	0.0039438	0.0033092	0.0014959	0.00049864	0.00031732	0.0011333
557	0.0023119	0.0028558	0.0053944	0.0025839	0.0037625	0.0010426	0.0018586	0.00077063	0.0015866
558	0.0050317	0.0010426	0.0035811	0.0034905	0.0028558	0.0010426	0.00095195	0.0016772	0.0015866
559	0.0023119	0.0019492	0.0026745	0.0034905	0.0037625	0.0010426	4.5331e-05	0.00077063	0.0015866
560	0.0036718	0.0024025	0.0031278	0.0021306	0.0033092	0.0005893	-0.00040798	0.00031732	0.00022665
561	0.0018586	0.0024025	0.0022212	0.00031732	0.0033092	0.0005893	0.00049864	0.00031732	0.00022665
562	0.0023119	0.0037625	0.00086129	-0.00013599	0.0028558	0.0010426	0.00095195	0.0016772	0.0015866
563	0.0023119	0.0019492	-4.5331e-05	0.0016772	0.0028558	0.0010426	4.5331e-05	0.00077063	0.00067996
564	0.0014053	0.0019492	0.0017679	0.00077063	0.0019492	0.00013599	4.5331e-05	0.00077063	-0.00022665
565	0.00095195	-0.00031732	0.00040798	-0.0005893	0.0024025	0.0005893	0.0023119	-0.0005893	0.00022665
566	0.0023119	-0.00077063	0.0026745	-0.00013599	0.0037625	0.0010426	0.00095195	0.0016772	0.0015866
567	0.00095195	-0.00031732	0.0031278	-0.0024025	0.0024025	0.0005893	-0.00040798	0.00031732	0.0011333
568	0.0014053	0.00013599	0.0026745	0.00077063	0.0019492	0.00013599	4.5331e-05	0.00077063	0.00067996
569	0.00049864	-0.00077063	0.00086129	0.0016772	0.0010426	0.00013599	4.5331e-05	-0.00013599	-0.00022665
570	0.00049864	0.0010426	0.0035811	0.0025839	0.00013599	0.00013599	-0.00086129	-0.00013599	-0.00022665
571	4.5331e-05	0.0024025	0.00040798	0.0012239	-0.0012239	0.0005893	0.00049864	0.00031732	0.00022665
572	0.00049864	0.0037625	0.00086129	0.00077063	0.0010426	0.00013599	4.5331e-05	0.00077063	0.00067996
573	-0.00040798	0.00013599	-0.00095195	-0.0010426	0.0028558	0.00013599	0.00095195	0.00077063	-0.00022665
574	-0.00040798	-0.00077063	-0.0018586	-0.00013599	0.00013599	-0.00077063	4.5331e-05	0.00077063	0.00067996
575	0.00049864	-0.0025839	-0.0018586	-0.0019492	-0.00077063	0.00013599	4.5331e-05	-0.00013599	0.00067996
576	4.5331e-05	-0.0021306	0.00040798	-0.0005893	-0.00031732	-0.00031732	0.00049864	0.00031732	0.00022665
577	4.5331e-05	-0.0012239	0.00040798	0.0021306	-0.00031732	-0.00031732	-0.00040798	-0.0014959	-0.00067996
578	4.5331e-05	0.0005893	-0.00049864	0.00031732	-0.00031732	0.0005893	-0.00040798	0.00031732	-0.00067996
579	-0.00086129	-0.0012239	-0.00049864	-0.0033092	-0.0012239	-0.00031732	-0.00040798	-0.0014959	-0.00067996
580	-0.00086129	-0.0021306	-0.00049864	-0.0024025	-0.0012239	-0.0012239	0.00049864	-0.0005893	-0.00067996

## Sheet: 3C-median
Wavelength	EGTA-normal ab pH=5	EGTA-normal ab pH=6	EGTA-normal ab pH=7	pH=7.2	EGTA-normal ab pH=8	EGTA-normal ab pH=9	EGTA-normal ab pH=10	EGTA-normal ab pH=11	EGTA-normal ab pH=12	EGTA-normal ab pH=12.5
360	0.36268	0.30129	0.32678	0.34087	0.33952	0.36648	0.39737	0.38768	0.25349	0.20386
361	0.37004	0.30374	0.33413	0.34577	0.34197	0.36403	0.39124	0.37543	0.24737	0.20263
362	0.38536	0.31293	0.34822	0.36232	0.35484	0.372	0.3894	0.36991	0.24675	0.2106
363	0.39638	0.32151	0.3568	0.37335	0.36097	0.3769	0.38817	0.36256	0.24553	0.21305
364	0.41048	0.3356	0.36722	0.38131	0.37016	0.37996	0.38511	0.35092	0.24001	0.21489
365	0.42273	0.35398	0.3807	0.39724	0.37996	0.38241	0.38388	0.34234	0.23879	0.21979
366	0.43989	0.36379	0.39418	0.41072	0.39222	0.38732	0.37898	0.32763	0.23266	0.22224
367	0.45031	0.37543	0.40214	0.42114	0.39651	0.3867	0.37102	0.30864	0.22469	0.2204
368	0.46808	0.40423	0.42114	0.44013	0.4106	0.39589	0.3704	0.29577	0.2204	0.22714
369	0.47849	0.41832	0.43278	0.45178	0.41979	0.39896	0.36489	0.28168	0.21489	0.22898
370	0.50913	0.44896	0.46342	0.48364	0.44675	0.41121	0.35754	0.25227	0.20754	0.23388
371	0.52384	0.45876	0.4769	0.49712	0.45901	0.41734	0.35509	0.23879	0.20263	0.23756
372	0.55018	0.47531	0.49344	0.51244	0.47187	0.42408	0.35325	0.23082	0.19835	0.24308
373	0.55141	0.49246	0.50815	0.5296	0.48168	0.42898	0.35202	0.21489	0.18977	0.24675
374	0.57163	0.51391	0.52714	0.54491	0.49577	0.43817	0.35018	0.20325	0.18915	0.24859
375	0.59614	0.53474	0.54798	0.56575	0.51293	0.4492	0.35386	0.19957	0.19283	0.25594
376	0.61146	0.54884	0.56207	0.58352	0.52702	0.45594	0.35325	0.1867	0.19222	0.26023
377	0.62187	0.56783	0.57862	0.60129	0.53866	0.46513	0.35631	0.17996	0.18793	0.26452
378	0.63229	0.5856	0.59638	0.62151	0.55398	0.47555	0.35937	0.17322	0.18854	0.27126
379	0.647	0.60153	0.61109	0.64234	0.56624	0.48413	0.36183	0.17077	0.18977	0.27862
380	0.66293	0.62114	0.62825	0.65705	0.57972	0.49148	0.36428	0.16832	0.19099	0.28474
381	0.68376	0.6432	0.64786	0.67543	0.59687	0.50129	0.3704	0.16832	0.19589	0.29332
382	0.70214	0.66403	0.66746	0.69626	0.61526	0.51477	0.37531	0.16832	0.2008	0.30435
383	0.72114	0.68548	0.68891	0.71158	0.6318	0.52518	0.38205	0.16771	0.20509	0.31354
384	0.73339	0.69896	0.69871	0.72384	0.64283	0.52886	0.38205	0.16526	0.20631	0.31844
385	0.75055	0.71857	0.71832	0.74099	0.65754	0.53376	0.38817	0.16403	0.21612	0.3258
386	0.76464	0.73388	0.73119	0.75754	0.6704	0.54173	0.39246	0.16464	0.22163	0.33254
387	0.78241	0.75288	0.74773	0.77653	0.6845	0.54969	0.3992	0.16771	0.22592	0.34295
388	0.79467	0.76759	0.75999	0.78756	0.69675	0.5546	0.40165	0.16648	0.22837	0.35031
389	0.80937	0.78352	0.77347	0.80104	0.71146	0.5644	0.40778	0.16771	0.2345	0.36134
390	0.82408	0.80067	0.78695	0.81575	0.72249	0.57175	0.41268	0.17016	0.2394	0.37114
391	0.83572	0.81354	0.79737	0.82739	0.73045	0.57727	0.4133	0.16955	0.24491	0.37788
392	0.85104	0.82641	0.81146	0.84148	0.73842	0.58401	0.41759	0.17261	0.25165	0.3883
393	0.86268	0.83928	0.8231	0.85558	0.74638	0.58707	0.42065	0.17322	0.25839	0.39994
394	0.87433	0.85214	0.83229	0.86232	0.75435	0.59259	0.42249	0.17384	0.26759	0.4079
395	0.88413	0.8644	0.83964	0.87089	0.7617	0.59626	0.42371	0.17506	0.27494	0.41771
396	0.8921	0.87359	0.84761	0.88009	0.76722	0.59687	0.42555	0.17445	0.27923	0.4269
397	0.89945	0.88339	0.85741	0.88621	0.7758	0.59933	0.42555	0.17445	0.28536	0.43793
398	0.90251	0.89259	0.86538	0.89418	0.78131	0.60116	0.42739	0.17629	0.29332	0.44957
399	0.90987	0.90239	0.87273	0.90153	0.78621	0.60116	0.42739	0.17629	0.30067	0.45937
400	0.91967	0.91097	0.88009	0.91011	0.79112	0.60239	0.42739	0.17629	0.3117	0.47286
401	0.92702	0.92077	0.88744	0.91869	0.79479	0.60239	0.42739	0.17629	0.32273	0.48756
402	0.92947	0.92567	0.88866	0.92114	0.79479	0.59749	0.42371	0.17506	0.32763	0.49737
403	0.93376	0.92751	0.89173	0.92543	0.79663	0.59687	0.4231	0.17445	0.33805	0.50901
404	0.93744	0.93241	0.89295	0.92665	0.7954	0.59565	0.42187	0.17445	0.34663	0.52249
405	0.93928	0.93303	0.89479	0.92604	0.79479	0.59381	0.41759	0.17506	0.35705	0.53536
406	0.93928	0.93548	0.89479	0.92482	0.79479	0.58891	0.41636	0.17384	0.36808	0.55006
407	0.93744	0.93119	0.89295	0.92175	0.7905	0.57972	0.41085	0.17077	0.37604	0.55803
408	0.93499	0.92996	0.88805	0.91685	0.78683	0.57359	0.40594	0.16955	0.38707	0.57518
409	0.93009	0.92261	0.88192	0.90827	0.77947	0.56501	0.39859	0.1671	0.39565	0.58744
410	0.92518	0.91893	0.8758	0.90214	0.77089	0.55766	0.39246	0.16587	0.4079	0.60214
411	0.92028	0.91281	0.86967	0.89724	0.76354	0.55153	0.38756	0.16464	0.41893	0.61808
412	0.90803	0.89933	0.85496	0.88376	0.74884	0.53928	0.37776	0.15974	0.43119	0.63401
413	0.90006	0.88768	0.84577	0.87212	0.73964	0.52518	0.36979	0.15913	0.44161	0.64933
414	0.88903	0.87543	0.83229	0.85864	0.72494	0.51415	0.35999	0.15545	0.45386	0.66403
415	0.87678	0.85827	0.82004	0.84271	0.70901	0.50067	0.35141	0.14933	0.46366	0.67874
416	0.86146	0.84173	0.80104	0.82616	0.69369	0.49148	0.34099	0.14626	0.47531	0.69651
417	0.85104	0.83009	0.79063	0.81207	0.68572	0.47739	0.33303	0.14442	0.48817	0.70937
418	0.83327	0.81232	0.77163	0.79185	0.66305	0.46085	0.32138	0.13891	0.49859	0.72714
419	0.82286	0.8019	0.75509	0.77531	0.64773	0.4492	0.31464	0.1383	0.51146	0.74369
420	0.80263	0.78413	0.73241	0.75631	0.62996	0.43388	0.303	0.13523	0.52433	0.75778
421	0.78854	0.76146	0.71832	0.74099	0.61464	0.42347	0.29259	0.13217	0.53474	0.76942
422	0.77077	0.74124	0.703	0.71955	0.60055	0.40692	0.28217	0.12788	0.54271	0.78107
423	0.75239	0.7204	0.67849	0.69749	0.57727	0.39222	0.26991	0.12298	0.55251	0.79332
424	0.73646	0.70325	0.66256	0.68278	0.56256	0.37629	0.26134	0.12175	0.56232	0.80435
425	0.71685	0.68119	0.63928	0.65827	0.54295	0.36036	0.25031	0.1193	0.57702	0.81906
426	0.69663	0.65852	0.61906	0.63315	0.52151	0.34504	0.23866	0.11501	0.58744	0.82947
427	0.67825	0.64013	0.59822	0.61354	0.50435	0.33523	0.22886	0.11256	0.59724	0.83805
428	0.6519	0.60888	0.57187	0.58229	0.478	0.31256	0.21722	0.10827	0.60521	0.85092
429	0.62494	0.57825	0.54124	0.55656	0.45227	0.2954	0.20374	0.10582	0.61624	0.86195
430	0.60227	0.54822	0.51121	0.52163	0.41979	0.27518	0.18964	0.10031	0.62543	0.86991
431	0.56857	0.51575	0.47874	0.49038	0.39589	0.25251	0.17433	0.096017	0.63462	0.87788
432	0.54344	0.48082	0.44871	0.453	0.36832	0.23229	0.16146	0.091728	0.64259	0.88462
433	0.52322	0.4557	0.42482	0.42665	0.3432	0.21942	0.15472	0.091115	0.65178	0.89381
434	0.49442	0.422	0.39357	0.39295	0.32175	0.20411	0.14308	0.089277	0.65974	0.90178
435	0.47053	0.39565	0.36109	0.36661	0.29786	0.19001	0.13388	0.084988	0.66648	0.90362
436	0.44357	0.36379	0.33903	0.34087	0.27335	0.17531	0.12531	0.084988	0.67384	0.90852
437	0.42028	0.33437	0.30962	0.30901	0.25129	0.15815	0.11673	0.082537	0.67874	0.91097
438	0.39271	0.30803	0.28327	0.28388	0.23474	0.14528	0.10876	0.080699	0.68425	0.91403
439	0.36881	0.28413	0.26183	0.26121	0.2133	0.13364	0.10325	0.07886	0.68977	0.9171
440	0.34675	0.26085	0.24344	0.24161	0.19614	0.12384	0.095895	0.077635	0.69344	0.9171
441	0.32837	0.24246	0.22384	0.22322	0.18143	0.11648	0.093444	0.07886	0.69835	0.92077
442	0.30447	0.21979	0.20116	0.20055	0.16489	0.10852	0.089154	0.078248	0.70386	0.92138
443	0.29099	0.20386	0.18768	0.18707	0.15509	0.10116	0.085478	0.078248	0.70754	0.92016
444	0.27445	0.18732	0.16991	0.1693	0.14344	0.09565	0.081189	0.077635	0.7106	0.91832
445	0.24197	0.15239	0.14234	0.14173	0.12077	0.086458	0.075674	0.080699	0.71612	0.91281
446	0.2242	0.13952	0.1307	0.12641	0.11281	0.080944	0.073836	0.081311	0.71673	0.90974
447	0.21011	0.12298	0.11661	0.11354	0.10239	0.076654	0.073223	0.081924	0.71734	0.903
448	0.19663	0.10827	0.10558	0.10374	0.092586	0.072978	0.071998	0.084375	0.71857	0.89933
449	0.18192	0.096017	0.095772	0.092708	0.087684	0.071752	0.071998	0.086826	0.71857	0.89197
450	0.17518	0.088051	0.089032	0.085968	0.078493	0.068689	0.071385	0.087439	0.71918	0.88523
451	0.16232	0.077635	0.07739	0.076777	0.070527	0.0644	0.070772	0.088051	0.71734	0.87604
452	0.15129	0.067831	0.070037	0.069424	0.06685	0.063174	0.071998	0.091728	0.71734	0.87114
453	0.14393	0.062929	0.063909	0.063297	0.061949	0.063174	0.073223	0.094179	0.71612	0.86134
454	0.13719	0.056189	0.05962	0.056556	0.06011	0.062561	0.076287	0.098468	0.71183	0.84724
455	0.13107	0.048836	0.055944	0.05288	0.056434	0.062561	0.076287	0.10092	0.70815	0.83499
456	0.12616	0.043934	0.052267	0.051654	0.053983	0.062561	0.079963	0.1046	0.70325	0.82028
457	0.12187	0.04087	0.050429	0.048591	0.052145	0.061949	0.080576	0.10643	0.69896	0.80864
458	0.11759	0.035355	0.04614	0.044301	0.050306	0.062561	0.082414	0.1095	0.69467	0.7921
459	0.11391	0.032904	0.044914	0.043076	0.050306	0.065012	0.086091	0.11317	0.68854	0.77862
460	0.11207	0.031066	0.044301	0.042463	0.048468	0.063174	0.086703	0.11501	0.68058	0.7633
461	0.11023	0.029228	0.042463	0.04185	0.049081	0.065012	0.089767	0.11808	0.67384	0.75288
462	0.11085	0.028615	0.043076	0.042463	0.049694	0.065625	0.092831	0.12114	0.66342	0.73266
463	0.11207	0.028615	0.04185	0.042463	0.050919	0.069301	0.095282	0.12482	0.65607	0.72163
464	0.11146	0.026777	0.042463	0.040625	0.049081	0.07114	0.098346	0.12788	0.64197	0.69651
465	0.11268	0.026777	0.042463	0.040625	0.050306	0.074816	0.10202	0.13156	0.63339	0.68058
466	0.11268	0.028002	0.043689	0.043076	0.053983	0.076042	0.10692	0.13523	0.62237	0.66464
467	0.11452	0.028615	0.043076	0.043689	0.055821	0.076654	0.10999	0.13952	0.61072	0.64197
468	0.11636	0.028002	0.044914	0.043076	0.056434	0.079718	0.11305	0.14259	0.59908	0.62788
469	0.11881	0.026777	0.044914	0.044301	0.057659	0.080944	0.1155	0.14626	0.5856	0.60092
470	0.1231	0.028615	0.046752	0.047365	0.059498	0.084007	0.12102	0.15055	0.57273	0.57702
471	0.12494	0.030453	0.048591	0.049203	0.061336	0.087071	0.12408	0.15484	0.56354	0.55435
472	0.12616	0.029228	0.047365	0.049203	0.062561	0.089522	0.12531	0.15607	0.54148	0.53107
473	0.12923	0.031066	0.047978	0.051042	0.063174	0.092586	0.1296	0.15913	0.52984	0.51085
474	0.13107	0.031679	0.048591	0.051654	0.065012	0.09565	0.13266	0.16219	0.5133	0.48327
475	0.13352	0.031679	0.048591	0.051654	0.066238	0.096875	0.13511	0.16587	0.49982	0.45754
476	0.13536	0.031066	0.049203	0.052267	0.06685	0.097488	0.13695	0.16771	0.48205	0.43487
477	0.13781	0.032292	0.050429	0.052267	0.069301	0.099939	0.1394	0.17138	0.46121	0.41036
478	0.13719	0.03413	0.049816	0.051654	0.07114	0.10055	0.14124	0.172	0.44222	0.38278
479	0.14087	0.042708	0.054718	0.054105	0.073591	0.10423	0.14614	0.1769	0.42996	0.36072
480	0.1421	0.040257	0.053493	0.055331	0.073591	0.10668	0.14859	0.17812	0.41158	0.33989
481	0.14393	0.031066	0.05288	0.054718	0.074203	0.10729	0.15043	0.18119	0.39504	0.31844
482	0.14577	0.032904	0.053493	0.055331	0.076042	0.10913	0.15349	0.18303	0.38462	0.30067
483	0.14761	0.032292	0.056556	0.057169	0.079105	0.11097	0.15533	0.18609	0.37298	0.28413
484	0.147	0.031679	0.053493	0.056556	0.078493	0.11158	0.15717	0.1867	0.35521	0.27004
485	0.14822	0.031679	0.053493	0.057782	0.079718	0.11281	0.15962	0.18915	0.34418	0.25288
486	0.14945	0.031679	0.055944	0.059007	0.080944	0.11403	0.16207	0.19161	0.33192	0.2394
487	0.14945	0.032904	0.054718	0.060233	0.080944	0.11526	0.16452	0.19283	0.31967	0.22592
488	0.1519	0.03413	0.055944	0.061458	0.083395	0.11771	0.16697	0.19528	0.31109	0.21244
489	0.15312	0.03413	0.054718	0.062684	0.085846	0.12016	0.17065	0.19773	0.30006	0.20018
490	0.15496	0.033517	0.056556	0.063297	0.087684	0.12322	0.17126	0.19835	0.28719	0.18732
491	0.15803	0.03413	0.058395	0.06636	0.085846	0.12384	0.17433	0.20141	0.27555	0.17445
492	0.15987	0.035968	0.059007	0.064522	0.087684	0.12445	0.17739	0.20447	0.26513	0.16403
493	0.16722	0.038419	0.062684	0.064522	0.090135	0.12812	0.18229	0.20692	0.25411	0.153
494	0.16906	0.042708	0.062071	0.065135	0.090748	0.13119	0.18413	0.20754	0.24614	0.14381
495	0.17335	0.044547	0.061458	0.066973	0.092586	0.13425	0.18597	0.20815	0.22102	0.12359
496	0.17886	0.037806	0.064522	0.070037	0.09565	0.13732	0.19026	0.20999	0.20692	0.11317
497	0.18192	0.035968	0.062684	0.069424	0.096262	0.14038	0.1921	0.2106	0.19283	0.10153
498	0.1856	0.037194	0.062684	0.069424	0.096262	0.14406	0.19332	0.2106	0.18303	0.094179
499	0.19295	0.04087	0.06636	0.071875	0.10116	0.14896	0.197	0.21183	0.17077	0.086826
500	0.19969	0.040257	0.065748	0.073713	0.103	0.1508	0.20006	0.21121	0.16158	0.07886
501	0.2046	0.039032	0.065748	0.074939	0.103	0.15202	0.20006	0.20876	0.14565	0.070282
502	0.2095	0.039032	0.066973	0.074939	0.103	0.15202	0.20006	0.20631	0.13707	0.064154
503	0.21624	0.038419	0.06636	0.074326	0.10484	0.15141	0.19945	0.20202	0.1242	0.057414
504	0.22237	0.039645	0.067586	0.075551	0.10484	0.15386	0.19822	0.19835	0.11685	0.052512
505	0.22849	0.039645	0.067586	0.074326	0.10607	0.15263	0.19455	0.19099	0.10582	0.045159
506	0.23585	0.039645	0.068811	0.075551	0.10607	0.15263	0.19087	0.18487	0.096017	0.041483
507	0.2383	0.04087	0.06636	0.0731	0.10484	0.15141	0.18474	0.17751	0.087439	0.036581
508	0.24075	0.04087	0.063909	0.0731	0.10239	0.14896	0.17862	0.16771	0.076409	0.032904
509	0.23952	0.038419	0.061458	0.07065	0.10116	0.14161	0.16881	0.15668	0.070282	0.028002
510	0.24136	0.039032	0.062071	0.068811	0.0981	0.13732	0.16207	0.14749	0.061091	0.02739
511	0.23768	0.037806	0.057169	0.063909	0.093199	0.13119	0.14859	0.13401	0.051287	0.023713
512	0.23278	0.035355	0.053493	0.060233	0.087071	0.12384	0.13879	0.1242	0.045159	0.021262
513	0.2193	0.031679	0.049816	0.056556	0.078493	0.11281	0.12286	0.10827	0.037806	0.021262
514	0.20827	0.029228	0.047365	0.05288	0.073591	0.10545	0.10938	0.097243	0.032904	0.01636
515	0.19234	0.025551	0.041238	0.046752	0.066238	0.093199	0.095895	0.081311	0.028002	0.013909
516	0.17396	0.02065	0.036336	0.040625	0.057659	0.08462	0.082414	0.067831	0.021875	0.010233
517	0.16232	0.022488	0.034498	0.040012	0.05337	0.076654	0.074449	0.061091	0.020037	0.010846
518	0.14516	0.021262	0.030821	0.036336	0.048468	0.068076	0.063419	0.051287	0.017586	0.012071
519	0.1231	0.018811	0.027145	0.031434	0.042341	0.058272	0.053615	0.042708	0.013909	0.012071
520	0.10594	0.015135	0.022243	0.025306	0.036213	0.049694	0.043811	0.03413	0.011458	0.010846
521	0.090625	0.013297	0.019179	0.024694	0.030699	0.041728	0.037071	0.028615	0.013297	0.011458
522	0.079596	0.010846	0.015502	0.021017	0.025797	0.034375	0.029718	0.023713	0.0096201	0.012684
523	0.062439	0.0083946	0.011826	0.016115	0.020895	0.027022	0.022365	0.01636	0.0059436	0.013909
524	0.050797	0.0065564	0.011213	0.014277	0.016605	0.023958	0.018076	0.013297	0.0028799	0.013297
525	0.042218	0.0041054	0.0087623	0.011826	0.012929	0.019056	0.013174	0.0096201	0.0016544	0.012071
526	0.039767	0.0053309	0.0087623	0.0106	0.012929	0.017831	0.011949	0.0083946	0.0016544	0.012071
527	0.03364	0.0041054	0.0063113	0.009375	0.010478	0.01538	0.0094975	0.0071691	0.00042892	0.0083946
528	0.029963	0.0041054	0.0063113	0.006924	0.010478	0.014154	0.0082721	0.0059436	0.00042892	0.0096201
529	0.027512	0.0041054	0.0050858	0.0056985	0.0092525	0.011703	0.0070466	0.0047181	0.00042892	0.012071
530	0.023836	0.0041054	0.0050858	0.0056985	0.008027	0.010478	0.0045956	0.0022672	0.00042892	0.014522
531	0.021385	0.0028799	0.0050858	0.004473	0.0068015	0.0092525	0.0045956	0.0034926	0.0016544	0.015748
532	0.020159	0.0028799	0.0050858	0.0032475	0.0068015	0.0092525	0.0045956	0.0034926	0.0016544	0.015748
533	0.020159	0.0028799	0.0050858	0.004473	0.005576	0.0092525	0.0033701	0.0034926	0.0028799	0.016973
534	0.018321	0.0034926	0.004473	0.0038603	0.0037377	0.0098652	0.0027574	0.0028799	0.0022672	0.015135
535	0.017096	0.0022672	0.0032475	0.0038603	0.0037377	0.0098652	0.0027574	0.0028799	0.0034926	0.01636
536	0.017708	0.0041054	0.0038603	0.0032475	0.005576	0.010478	0.0045956	0.0034926	0.0028799
537	0.017096	0.0034926	0.0032475	0.0026348	0.0037377	0.0074142	0.0027574	0.0016544	0.0022672
538	0.01587	0.0047181	0.004473	0.0026348	0.0037377	0.0074142	0.0039828	0.0028799	0.0034926
539	0.01587	0.0034926	0.0032475	0.0026348	0.0037377	0.0074142	0.0039828	0.0028799	0.0034926	0.010233
540	0.014645	0.0034926	0.0032475	0.0038603	0.0037377	0.0061887	0.0027574	0.0028799	0.0022672	0.010233
541	0.014645	0.0034926	0.0032475	0.0038603	0.0049632	0.0086397	0.0027574	0.0028799	0.0022672	0.011458
542	0.012806	0.0028799	0.0026348	0.0032475	0.0043505	0.008027	0.0021446	0.0010417	0.0028799	0.0083946
543	0.012194	0.0022672	0.0056985	0.0050858	0.0037377	0.0061887	0.0027574	0.0016544	0.0047181	0.0090074
544	0.010355	0.0016544	0.0026348	0.004473	0.0018995	0.0043505	0.0021446	0.0010417	0.0041054	0.0083946
545	0.010355	0.0016544	0.0026348	0.004473	0.003125	0.003125	0.00091912	0.0010417	0.00042892	0.0071691
546	0.0085172	-0.00018382	0.00079657	0.0038603	0.0012868	0.0037377	0.00030637	-0.00079657	0.0010417	0.0041054
547	0.0085172	-0.00018382	-0.00042892	0.0026348	0.0012868	0.0061887	0.00030637	-0.00079657	0.0010417	0.0053309
548	0.0079044	-0.0032475	-0.0010417	0.00079657	-0.00055147	0.003125	-0.0015319	-0.0026348	-0.0020221	0.0034926
549	0.0072917	-0.0026348	0.00079657	0.0014093	6.1275e-05	0.0025123	-0.0021446	-0.00079657	-0.00018382	0.0028799
550	0.0085172	0.0010417	0.0020221	0.0063113	0.0012868	0.0061887	0.0027574	0.00042892	0.0034926	0.0041054
551	0.0091299	0.0016544	0.0026348	0.0056985	0.0018995	0.0068015	0.0021446	0.0022672	0.0041054	0.0034926
552	0.0085172	-0.00018382	0.00079657	0.0014093	6.1275e-05	0.0037377	0.0015319	0.00042892	0.0034926	0.0041054
553	0.0072917	0.0010417	0.00079657	0.0014093	0.0012868	0.0037377	0.0015319	0.00042892	0.0010417	0.0041054
554	0.0060662	0.0022672	0.00079657	0.00018382	-0.0011642	0.0025123	0.0015319	-0.00079657	0.0022672	0.0028799
555	0.0066789	0.00042892	0.0014093	0.00079657	0.00067402	0.003125	-0.00030637	0.0010417	0.00042892	0.0022672
556	0.0048407	-0.00018382	-0.00042892	-0.0010417	6.1275e-05	0.0037377	0.00030637	-0.00079657	0.0022672	0.0028799
557	0.0036152	-0.00018382	0.0020221	-0.0022672	-0.0011642	0.0025123	-0.00091912	-0.00079657	0.0010417	0.0016544
558	0.0042279	0.00042892	0.0014093	-0.0016544	0.00067402	0.0043505	-0.00030637	0.0010417	0.0028799	0.0022672
559	0.0048407	-0.00018382	0.00079657	0.00018382	0.0012868	0.0049632	0.00030637	0.00042892	0.0022672	0.0028799
560	0.0048407	-0.00018382	0.00079657	0.0014093	0.0037377	0.0037377	0.00030637	0.00042892	0.0034926	0.0053309
561	0.0036152	0.0010417	0.00079657	0.00018382	0.0025123	0.0025123	0.00030637	0.00042892	0.0022672	0.0028799
562	0.0042279	0.0028799	0.0014093	0.00079657	0.003125	0.003125	0.00091912	0.0010417	0.0028799	0.0022672
563	0.0023897	0.0010417	0.00079657	0.00018382	0.0025123	0.0012868	0.00030637	0.00042892	0.0022672	0.0016544
564	0.0030025	0.00042892	0.00018382	0.00079657	0.0018995	0.003125	0.0021446	-0.00018382	0.0016544	0.0022672
565	0.001777	0.00042892	-0.0010417	0.00079657	0.0018995	0.0043505	-0.00030637	0.0010417	0.0016544	0.0022672
566	0.001777	0.00042892	0.00018382	-0.00042892	0.00067402	0.003125	-0.00030637	0.0010417	0.0016544	0.0022672
567	0.0011642	-0.00018382	-0.0016544	-0.0010417	0.0012868	0.0025123	-0.00091912	0.00042892	-0.00018382	0.00042892
568	0.0011642	-0.00018382	-0.00042892	0.00018382	0.0025123	0.0012868	-0.00091912	0.00042892	-0.00018382	0.00042892
569	0.001777	0.0016544	0.0014093	0.0020221	0.0018995	0.0018995	-0.00030637	0.0010417	0.0016544	-0.00018382
570	0.001777	0.0016544	0.0014093	0.0020221	0.00067402	0.00067402	-0.00030637	0.0010417	0.00042892	0.0010417

## Sheet: 2C-bottom
Wavelength	EGTA-normal ab pH=5	EGTA-normal ab pH=6	EGTA-normal ab pH=7	pH=7.2	EGTA-normal ab pH=8	EGTA-normal ab pH=9	EGTA-normal ab pH=10	EGTA-normal ab pH=11	EGTA-normal ab pH=12	EGTA-normal ab pH=12.5
360	-0.0050436	0.33369	0.37024	0.37852	0.38095	0.42267	0.42684	0.47497	0.53655	0.1929
361	-0.0047323	0.3477	0.38113	0.38941	0.38998	0.42671	0.42715	0.46781	0.52628	0.19508
362	-0.0059776	0.36015	0.39296	0.4	0.39745	0.4292	0.42528	0.45847	0.51009	0.19695
363	-0.0047323	0.37073	0.40106	0.40809	0.4043	0.43418	0.42279	0.45037	0.49639	0.19944
364	-0.0044209	0.38474	0.41258	0.41961	0.41208	0.43885	0.41999	0.43823	0.47927	0.20286
365	-0.0041096	0.39626	0.42597	0.43113	0.42111	0.44228	0.41781	0.42858	0.45965	0.20504
366	-0.0037983	0.41214	0.4406	0.44639	0.4345	0.44944	0.41438	0.41333	0.43506	0.20971
367	-0.0044209	0.42584	0.45492	0.46009	0.44384	0.45567	0.41189	0.40025	0.41326	0.21345
368	-0.0050436	0.44141	0.47049	0.47565	0.45318	0.46127	0.40878	0.38406	0.3896	0.21781
369	-0.0047323	0.45666	0.48387	0.48717	0.46096	0.46469	0.40598	0.37067	0.3675	0.21874
370	-0.0037983	0.49122	0.51656	0.51924	0.48493	0.47995	0.40006	0.34047	0.32049	0.22403
371	-0.0050436	0.50866	0.53088	0.53543	0.49676	0.48618	0.39882	0.32615	0.29745	0.22777
372	-0.0041096	0.52453	0.54738	0.55068	0.5089	0.49334	0.39726	0.31276	0.27659	0.23182
373	-0.0025529	0.54539	0.56638	0.5703	0.52416	0.50112	0.39819	0.30062	0.25822	0.23836
374	-0.0044209	0.56407	0.58319	0.58649	0.53724	0.50984	0.39757	0.29004	0.2358	0.24458
375	-0.0037983	0.58524	0.60125	0.60641	0.55093	0.51856	0.39944	0.27945	0.21588	0.25019
376	-0.0034869	0.60486	0.61837	0.62291	0.56494	0.52758	0.40037	0.27229	0.2	0.25672
377	-0.0041096	0.62042	0.63456	0.63786	0.57864	0.5363	0.40286	0.26606	0.18817	0.26171
378	-0.0041096	0.64097	0.65635	0.65654	0.59234	0.54626	0.40535	0.26108	0.17696	0.26856
379	-0.0019303	0.65809	0.66974	0.67242	0.60511	0.55405	0.41002	0.25828	0.1698	0.27385
380	-0.0028643	0.67709	0.68748	0.68954	0.61912	0.5637	0.41407	0.25548	0.16077	0.28163
381	-0.0022416	0.69701	0.70866	0.70946	0.63406	0.57553	0.41968	0.25423	0.1533	0.29035
382	-0.00099626	0.71756	0.72796	0.72939	0.649	0.58487	0.42466	0.25423	0.1477	0.30031
383	-0.0022416	0.7406	0.74788	0.74932	0.66519	0.5967	0.43026	0.25423	0.14334	0.30965
384	-0.0019303	0.7571	0.76252	0.76333	0.67609	0.60573	0.43431	0.25455	0.13991	0.31743
385	-0.0013076	0.77516	0.77995	0.78076	0.68979	0.61507	0.43991	0.25517	0.1368	0.32677
386	-0.00068493	0.7901	0.79552	0.79508	0.70224	0.62254	0.44489	0.25766	0.13555	0.33611
387	-0.00099626	0.80598	0.81077	0.81096	0.71501	0.63095	0.44956	0.25922	0.134	0.34514
388	-0.0016189	0.82279	0.82696	0.82528	0.72684	0.63842	0.45392	0.26046	0.13275	0.35635
389	-0.00099626	0.83587	0.83879	0.83773	0.73555	0.64527	0.45766	0.26108	0.13213	0.36507
390	-0.00099626	0.8533	0.85436	0.8533	0.74614	0.65336	0.46202	0.26233	0.13026	0.3769
391	-0.0016189	0.86264	0.86557	0.86389	0.75423	0.6571	0.46389	0.26295	0.12902	0.38562
392	-0.0013076	0.87603	0.87771	0.8754	0.76264	0.66239	0.46793	0.26513	0.13057	0.39838
393	-0.0003736	0.88817	0.88736	0.88506	0.7698	0.66644	0.47136	0.26544	0.13088	0.40616
394	-0.00099626	0.89689	0.89795	0.89377	0.7754	0.6708	0.4726	0.26606	0.13026	0.41737
395	-0.00099626	0.90685	0.90729	0.90374	0.78225	0.67453	0.47385	0.26731	0.13088	0.42796
396	-0.0016189	0.91681	0.916	0.91059	0.78786	0.67516	0.47447	0.26731	0.12902	0.43792
397	-0.0013076	0.92646	0.92503	0.91899	0.79377	0.67733	0.4754	0.26762	0.12995	0.45131
398	-0.0016189	0.93362	0.93157	0.92615	0.7972	0.67827	0.47634	0.26731	0.12902	0.4622
399	-0.0016189	0.94172	0.9378	0.93238	0.80031	0.67951	0.47509	0.26669	0.12902	0.47653
400	-0.0019303	0.94826	0.94309	0.93705	0.80374	0.6792	0.47416	0.26638	0.12808	0.48929
401	-0.0022416	0.95355	0.94776	0.94047	0.80467	0.6764	0.4726	0.26544	0.12715	0.50455
402	-0.0016189	0.95666	0.95087	0.94421	0.80592	0.67391	0.47323	0.26482	0.12715	0.517
403	-0.0019303	0.95946	0.95181	0.94328	0.80311	0.66986	0.47042	0.26264	0.12621	0.52976
404	-0.0013076	0.96196	0.95305	0.94452	0.80311	0.66737	0.46544	0.26139	0.12621	0.54533
405	-0.0013076	0.96071	0.95056	0.94265	0.79938	0.66239	0.46295	0.2589	0.12372	0.55903
406	-0.0013076	0.95822	0.94682	0.93829	0.79564	0.65492	0.45672	0.25579	0.1231	0.57584
407	-0.00068493	0.95573	0.94309	0.9358	0.78941	0.64994	0.45299	0.25268	0.1231	0.58829
408	-0.00099626	0.95044	0.93717	0.92864	0.78225	0.64215	0.44645	0.24988	0.12217	0.60355
409	-0.0013076	0.94328	0.92939	0.91837	0.7726	0.63188	0.43867	0.24521	0.12123	0.6213
410	-0.00099626	0.93425	0.92098	0.90996	0.76171	0.62161	0.43151	0.24116	0.1203	0.63655
411	-0.0016189	0.92366	0.91102	0.89875	0.75174	0.60978	0.42403	0.23742	0.11905	0.65399
412	-0.0019303	0.91214	0.89826	0.88661	0.74085	0.59701	0.41438	0.23213	0.1175	0.67049
413	-0.00099626	0.89689	0.883	0.87073	0.72746	0.58487	0.40535	0.22559	0.11594	0.6901
414	-0.00068493	0.88288	0.86899	0.85548	0.7122	0.57148	0.39508	0.2203	0.11376	0.70847
415	-0.00068493	0.86793	0.85467	0.83991	0.69788	0.55467	0.38761	0.21407	0.11189	0.7259
416	-0.0019303	0.84925	0.83474	0.81874	0.6792	0.53973	0.37516	0.20785	0.1094	0.74521
417	-0.0019303	0.83555	0.81731	0.80193	0.66426	0.52354	0.3627	0.20162	0.10753	0.76077
418	-0.0022416	0.81532	0.79707	0.78107	0.6434	0.50766	0.34869	0.19446	0.10473	0.78039
419	-0.00099626	0.79913	0.78151	0.76239	0.62597	0.4896	0.33998	0.18761	0.10286	0.7972
420	-0.0019303	0.77702	0.75816	0.74215	0.60946	0.4731	0.32659	0.18107	0.10068	0.81121
421	-0.0016189	0.7599	0.74166	0.72503	0.59296	0.46034	0.31569	0.17516	0.099128	0.8246
422	-0.0016189	0.73935	0.72111	0.70511	0.57179	0.44166	0.30511	0.16955	0.09726	0.83829
423	-0.0013076	0.71849	0.69776	0.68113	0.5528	0.42142	0.29234	0.16364	0.094458	0.85417
424	-0.0019303	0.69795	0.67783	0.66183	0.53724	0.40523	0.28051	0.15616	0.09259	0.866
425	-0.0013076	0.67117	0.65417	0.63568	0.51233	0.38593	0.26743	0.14994	0.090722	0.88157
426	-0.0019303	0.64564	0.62927	0.61139	0.49178	0.366	0.25498	0.14247	0.088854	0.89402
427	-0.0022416	0.62167	0.60654	0.58742	0.4703	0.34888	0.24159	0.13655	0.086675	0.9043
428	-0.0019303	0.5896	0.57323	0.55473	0.43948	0.32615	0.22634	0.12814	0.084496	0.91768
429	-0.0019303	0.55722	0.53898	0.5236	0.41644	0.30498	0.21077	0.12192	0.08325	0.93076
430	-0.0013076	0.52609	0.50909	0.4906	0.38904	0.27945	0.19645	0.11382	0.08076	0.94197
431	-0.0019303	0.4906	0.4736	0.4576	0.35978	0.25828	0.184	0.10697	0.079514	0.95255
432	-0.0016189	0.4523	0.43966	0.42491	0.33082	0.23804	0.16563	0.10044	0.077335	0.96158
433	-0.0016189	0.42491	0.41538	0.39564	0.30903	0.21936	0.15567	0.093587	0.07609	0.96905
434	-0.0019303	0.38848	0.38269	0.36233	0.2807	0.19975	0.14103	0.087049	0.07391	0.97684
435	-0.0013076	0.35984	0.35467	0.33493	0.25766	0.18169	0.13232	0.08269	0.072665	0.98182
436	-0.00099626	0.33026	0.32572	0.30971	0.23618	0.16582	0.1208	0.076775	0.072354	0.98649
437	-0.00099626	0.30598	0.29521	0.28294	0.21687	0.15087	0.1127	0.073039	0.071731	0.99147
438	-0.0013076	0.27578	0.26999	0.25523	0.19788	0.13811	0.10367	0.068369	0.070174	0.99427
439	-0.0016189	0.25367	0.24851	0.23437	0.17889	0.12472	0.096513	0.064944	0.069863	0.99583
440	-0.0016189	0.2325	0.23045	0.21445	0.16395	0.116	0.089664	0.062453	0.06924	0.9977
441	-0.0013076	0.21289	0.2127	0.1967	0.15181	0.10697	0.084371	0.059651	0.068929	0.99925
442	-0.00099626	0.18954	0.1906	0.17771	0.13593	0.097323	0.07721	0.056849	0.068618	0.99832
443	-0.0013076	0.17677	0.17783	0.16245	0.12628	0.091407	0.074408	0.055915	0.068929	0.99676
444	-0.0003736	0.15965	0.16382	0.14782	0.11476	0.083624	0.069738	0.054359	0.06924	0.99583
445	-0.0022416	0.12665	0.13456	0.11793	0.092964	0.070548	0.062889	0.051868	0.070486	0.9896
446	-0.00099626	0.11482	0.12335	0.10859	0.083624	0.066812	0.059776	0.051245	0.070486	0.98524
447	-0.0016189	0.1005	0.10841	0.094271	0.074907	0.061208	0.056663	0.05	0.071108	0.98088
448	-0.00099626	0.088667	0.097198	0.084932	0.067435	0.057472	0.054795	0.050623	0.071731	0.97466
449	-0.0013076	0.078394	0.087547	0.07528	0.062142	0.052802	0.052615	0.050311	0.077024	0.96812
450	-0.0016189	0.071233	0.081009	0.06812	0.057472	0.05	0.051059	0.050623	0.074844	0.96096
451	-0.0003736	0.063761	0.072914	0.060648	0.051868	0.049377	0.050436	0.051245	0.075467	0.95411
452	-0.00099626	0.055666	0.066065	0.055666	0.047509	0.048755	0.050436	0.051868	0.077335	0.94539
453	-0.00099626	0.050062	0.059215	0.050062	0.043773	0.045019	0.049813	0.052491	0.07858	0.93356
454	-6.2267e-05	0.04477	0.053923	0.045392	0.039103	0.042839	0.050747	0.05467	0.08076	0.92267
455	0.00024907	0.0401	0.049253	0.0401	0.036924	0.041905	0.050436	0.055604	0.081694	0.9043
456	-0.00068493	0.03543	0.045828	0.036052	0.034122	0.042217	0.050747	0.057161	0.084496	0.89091
457	-0.00068493	0.031694	0.043337	0.033562	0.033499	0.040971	0.05137	0.058406	0.085118	0.87597
458	-0.0016189	0.028892	0.041781	0.03076	0.03132	0.041905	0.052927	0.059963	0.086675	0.85946
459	-0.00068493	0.027335	0.039601	0.029203	0.030386	0.042217	0.053238	0.062142	0.089477	0.84359
460	-0.0013076	0.02858	0.037733	0.027958	0.029763	0.042839	0.054483	0.063387	0.091968	0.8274
461	-0.0013076	0.023599	0.036488	0.027335	0.029141	0.042839	0.055729	0.064633	0.093836	0.81183
462	-0.0013076	0.022976	0.035243	0.027335	0.029141	0.044707	0.056974	0.067123	0.095081	0.79564
463	0.00024907	0.022665	0.034309	0.026401	0.028829	0.045019	0.058531	0.069303	0.09477	0.77603
464	-0.0016189	0.023288	0.032441	0.026401	0.029452	0.043773	0.059776	0.071171	0.095392	0.75735
465	-0.0016189	0.020797	0.031818	0.026401	0.029452	0.043151	0.061644	0.073039	0.09726	0.73431
466	-0.0022416	0.020174	0.030573	0.025156	0.030075	0.044396	0.062889	0.074907	0.099128	0.71314
467	-0.00099626	0.020174	0.030573	0.025156	0.028829	0.045641	0.064757	0.077397	0.101	0.68761
468	-0.00099626	0.020797	0.030573	0.025156	0.030075	0.046887	0.067248	0.079888	0.10349	0.67142
469	-0.0016189	0.020174	0.029328	0.025778	0.030075	0.048132	0.06787	0.081756	0.10411	0.64215
470	-0.0016189	0.020174	0.02995	0.025778	0.030697	0.05	0.069738	0.084247	0.10473	0.62036
471	-0.00068493	0.020486	0.030262	0.025467	0.032254	0.050311	0.071295	0.086426	0.10629	0.59826
472	-0.0016189	0.019552	0.029328	0.025156	0.032565	0.051245	0.072852	0.087983	0.10722	0.56619
473	-0.00068493	0.020486	0.030262	0.026712	0.033499	0.053425	0.075031	0.090785	0.10878	0.54907
474	-0.00099626	0.020174	0.02995	0.027646	0.033811	0.054359	0.076588	0.092341	0.10971	0.51575
475	-0.00068493	0.020486	0.030884	0.027958	0.033499	0.05467	0.078144	0.095143	0.11189	0.49427
476	-0.0013076	0.021731	0.031507	0.027335	0.034745	0.054047	0.080012	0.097634	0.11314	0.46936
477	-6.2267e-05	0.024222	0.030884	0.027958	0.03599	0.055915	0.081258	0.10199	0.11563	0.44321
478	-0.00068493	0.023599	0.030884	0.02858	0.03599	0.057783	0.082503	0.10448	0.11563	0.41146
479	-0.0003736	0.025156	0.031196	0.029514	0.036301	0.058095	0.084682	0.10853	0.11719	0.38935
480	-0.0003736	0.024533	0.030573	0.029514	0.036301	0.059963	0.085928	0.11102	0.11843	0.36258
481	-0.0003736	0.024533	0.031196	0.029514	0.036924	0.059963	0.087173	0.11538	0.12154	0.34016
482	-0.0003736	0.022665	0.031196	0.030137	0.036301	0.059963	0.088418	0.11912	0.12217	0.32148
483	-0.0003736	0.023288	0.030573	0.029514	0.036924	0.058717	0.089041	0.12285	0.12217	0.30342
484	-0.0003736	0.022665	0.030573	0.029514	0.037547	0.05934	0.090286	0.12659	0.12466	0.28848
485	-6.2267e-05	0.022976	0.031507	0.029826	0.037858	0.060897	0.091843	0.12877	0.12435	0.27011
486	-0.0003736	0.023288	0.031818	0.03076	0.038169	0.061831	0.0934	0.13095	0.12403	0.25548
487	-0.0003736	0.022665	0.033064	0.03076	0.038792	0.062453	0.094645	0.13344	0.12279	0.2424
488	-0.0003736	0.022665	0.032441	0.03076	0.038792	0.063076	0.09589	0.13593	0.12341	0.22808
489	-6.2267e-05	0.022976	0.032752	0.031694	0.039726	0.06401	0.09807	0.13748	0.12559	0.21345
490	0.0005604	0.022976	0.033375	0.031694	0.040349	0.064633	0.099315	0.13935	0.12497	0.19851
491	0.00024907	0.023288	0.033686	0.031382	0.04066	0.066189	0.10149	0.14153	0.1259	0.18325
492	-0.0003736	0.02391	0.033064	0.032005	0.04066	0.065567	0.10274	0.14402	0.12653	0.17204
493	0.00024907	0.023288	0.033686	0.032005	0.041905	0.066812	0.10523	0.14589	0.12964	0.15834
494	-0.0003736	0.023288	0.033686	0.032628	0.042528	0.068057	0.10648	0.14838	0.13337	0.14589
495	0.00024907	0.02391	0.034309	0.03325	0.043773	0.069303	0.10959	0.15087	0.13026	0.13032
496	0.00024907	0.02391	0.034932	0.033873	0.044396	0.071171	0.11146	0.15336	0.12964	0.11663
497	0.0005604	0.024222	0.03462	0.034184	0.04533	0.072105	0.11364	0.15554	0.1287	0.10697
498	0.0005604	0.024222	0.035243	0.033562	0.046575	0.072727	0.11426	0.15741	0.1287	0.099502
499	0.0011831	0.023599	0.035243	0.034184	0.047198	0.073973	0.11613	0.15866	0.12746	0.088294
500	0.00087173	0.02391	0.035554	0.034496	0.048755	0.074907	0.11644	0.15834	0.1259	0.079888
501	0.0011831	0.023599	0.035866	0.03543	0.049066	0.075218	0.11737	0.15741	0.12435	0.072727
502	0.0005604	0.022976	0.036488	0.036052	0.049066	0.077086	0.118	0.15616	0.12248	0.066501
503	0.0011831	0.023599	0.036488	0.036675	0.049689	0.078331	0.118	0.1543	0.12061	0.060274
504	0.0011831	0.024844	0.035243	0.037298	0.050934	0.079577	0.11613	0.15118	0.11812	0.051557
505	0.0005604	0.024844	0.035243	0.037298	0.051557	0.080199	0.11488	0.14807	0.11314	0.045953
506	0.0011831	0.024222	0.035243	0.03792	0.052802	0.078954	0.11239	0.14371	0.10816	0.039103
507	0.0011831	0.023599	0.035243	0.036675	0.052179	0.077709	0.10928	0.13811	0.10318	0.035367
508	0.0011831	0.021731	0.035866	0.036675	0.052179	0.076463	0.10679	0.1325	0.10006	0.031631
509	0.0014944	0.020174	0.034932	0.036364	0.051245	0.075529	0.10212	0.12597	0.093524	0.026961
510	0.0014944	0.02142	0.033064	0.035741	0.05	0.074907	0.098381	0.12098	0.08792	0.025716
511	0.0014944	0.020797	0.033064	0.034496	0.048132	0.071171	0.091532	0.1104	0.081071	0.022603
512	0.0018057	0.019863	0.031507	0.034184	0.047198	0.068369	0.086862	0.10386	0.07391	0.021046
513	0.0011831	0.017995	0.029639	0.032316	0.04533	0.063387	0.07939	0.093275	0.065193	0.019178
514	0.0005604	0.015504	0.027771	0.029826	0.041594	0.059651	0.07005	0.08269	0.059589	0.016687
515	0.00087173	0.01457	0.025592	0.028269	0.039415	0.055604	0.062889	0.072416	0.051183	0.015753
516	0.0018057	0.014259	0.024035	0.026712	0.036613	0.050311	0.055106	0.06401	0.046513	0.014819
517	0.0018057	0.012391	0.02279	0.023599	0.032877	0.046575	0.048879	0.056538	0.039041	0.013574
518	0.0011831	0.011146	0.020299	0.021108	0.029141	0.041594	0.042653	0.048443	0.033437	0.012329
519	0.00087173	0.009589	0.017497	0.018929	0.024471	0.035679	0.035492	0.041283	0.028144	0.010772
520	0.00087173	0.0083437	0.016252	0.017684	0.02198	0.03132	0.029265	0.035056	0.023163	0.010149
521	0.00087173	0.0064757	0.014384	0.015193	0.018867	0.026339	0.023661	0.028207	0.019427	0.0089041
522	0.0011831	0.0061644	0.012204	0.013636	0.016065	0.022291	0.019614	0.024782	0.016625	0.0085928
523	0.0014944	0.0058531	0.01127	0.011457	0.013263	0.018867	0.016189	0.020112	0.013823	0.0082814
524	0.0011831	0.0055417	0.010336	0.010523	0.011706	0.016065	0.01401	0.017933	0.012889	0.0079701
525	0.00087173	0.0058531	0.0087796	0.0089664	0.0095268	0.013263	0.011208	0.015753	0.011955	0.0070361
526	0.0018057	0.0055417	0.0090909	0.008655	0.0092154	0.011706	0.0096513	0.014197	0.012267	0.0079701
527	0.0011831	0.0049191	0.0078456	0.0074097	0.0092154	0.0098381	0.0077833	0.012329	0.011644	0.0079701
528	0.00087173	0.0046077	0.0075342	0.0064757	0.0082814	0.0082814	0.0068493	0.012017	0.0082192	0.0082814
529	0.0005604	0.0042964	0.0072229	0.006787	0.0061021	0.0085928	0.0052927	0.010461	0.0085305	0.0073474
530	0.0011831	0.0036737	0.0059776	0.006787	0.0061021	0.0073474	0.00467	0.0098381	0.0091532	0.0073474
531	0.0005604	0.0036737	0.0059776	0.0061644	0.0048568	0.0061021	0.0040473	0.0092154	0.0079078	0.0073474
532	-6.2267e-05	0.0036737	0.0053549	0.0055417	0.0048568	0.0054795	0.0034247	0.0085928	0.0066625	0.0073474
533	-0.0003736	0.0033624	0.0044209	0.0046077	0.0039228	0.0051681	0.001868	0.0076588	0.0038605	0.0057908
534	-0.0003736	0.0039851	0.0031756	0.0046077	0.0039228	0.0051681	0.001868	0.0076588	0.0032379	0.0051681
535	-6.2267e-05	0.0030511	0.0028643	0.0036737	0.0042341	0.0048568	0.0021793	0.0079701	0.0035492	0.0054795
536	-0.00068493	0.0024284	0.0028643	0.0030511	0.0029888	0.0036115	0.0021793	0.0073474	0.0023039	0.0048568
537	0.00024907	0.0027397	0.0031756	0.0033624	0.0033001	0.0045455	0.0024907	0.0076588	0.0032379	0.0051681
538	0.0005604	0.0024284	0.0022416	0.0030511	0.0023661	0.0036115	0.0015567	0.0079701	0.0023039	0.0048568
539	0.0011831	0.0024284	0.0028643	0.0030511	0.0029888	0.0048568	0.0015567	0.0079701	0.0023039	0.0048568
540	0.0014944	0.0021171	0.0025529	0.0027397	0.0026775	0.0039228	0.0012453	0.0076588	0.0032379	0.0051681
541	0.0011831	0.0024284	0.0028643	0.0030511	0.0023661	0.0042341	0.000934	0.0079701	0.0035492	0.0042341
542	0.0014944	0.0033624	0.0019303	0.0027397	0.0020548	0.0039228	0.0012453	0.0076588	0.0032379	0.0039228
543	0.0011831	0.0024284	0.0028643	0.0024284	0.0023661	0.0036115	0.000934	0.0079701	0.0029265	0.0054795
544	0.00087173	0.0033624	0.0031756	0.0021171	0.0014321	0.0033001	0.00062267	0.0076588	0.0013699	0.0039228
545	0.0011831	0.0030511	0.0034869	0.0024284	0.0011208	0.0036115	0.00031133	0.0073474	0.0010585	0.0036115
546	0.0005604	0.0024284	0.0022416	0.0024284	0.0017435	0.0029888	0.000934	0.0073474	0.0016812	0.0036115
547	0.00024907	0.0021171	0.0025529	0.0014944	0.0020548	0.0033001	0.00062267	0.0070361	0.0007472	0.0039228
548	0.0005604	0.0024284	0.0028643	0.0018057	0.0023661	0.0042341	0.00031133	0.0073474	0.00043587	0.0036115
549	0.0005604	0.0018057	0.0028643	0.0024284	0.0017435	0.0036115	0.000934	0.0079701	0.0010585	0.0048568
550	0.0005604	0.0011831	0.0022416	0.0018057	0.0017435	0.0029888	0.000934	0.0085928	0.00043587	0.0048568
551	-6.2267e-05	0.0018057	0.0016189	0.0018057	0.0017435	0.0023661	0.00031133	0.0092154	0.00043587	0.0036115
552	0.0011831	0.0024284	0.00099626	0.0011831	0.0023661	0.0029888	0.00031133	0.0098381	0.0010585	0.0048568
553	0.0018057	0.0024284	0.0022416	0.0018057	0.0029888	0.0029888	0.000934		0.0023039	0.0048568
554	0.0005604	0.0018057	0.0016189	0.0005604	0.0017435	0.0017435	-0.00031133		0.0010585	0.0029888
555	0.0005604	0.0018057	0.0022416	0.0011831	0.0011208	0.0023661	0.00031133		0.00043587	0.0023661
556	0.0005604	0.0011831	0.0022416	0.0005604	0.00049813	0.0017435	0.00031133		0.00043587	0.0023661
557	0.00024907	0.00087173	0.0019303	0.00024907	0.0001868	0.0014321	0		0.0013699	0.0020548
558	0.0011831	0.0018057	0.0022416	0.0005604	0.00049813	0.0017435	0.00031133		0.0016812	0.0011208
559	0.00087173	0.00087173	0.00068493	0.00024907	0.0001868	0.0014321	-0.00062267		0.00012453	0.00080946
560	0.0005604	-6.2267e-05	0.00099626	-6.2267e-05	0.0011208	0.0011208	0.00031133		-0.0001868	0.00049813
561	0.00024907	0.00024907	0.00068493	0.00024907	0.00080946	0.0014321	0		0.00012453	0.00080946
562	0.00024907	0.00024907	0.0013076	-0.0003736	0.00080946	0.0014321	0		0.0013699	0.0014321
563	-6.2267e-05	0.0005604	-0.00024907	-0.00068493	0.00049813	0.0017435	-0.00031133		0.00043587	0.00049813
564	-6.2267e-05	-6.2267e-05	-0.00024907	-0.00068493	-0.00012453	0.0011208	-0.00031133		-0.0001868	0.00049813
565	-6.2267e-05	-6.2267e-05	0.0003736	-0.0013076	-0.0013699	0.0011208	-0.00031133		0.00043587	0.00049813
566	-6.2267e-05	-0.00068493	0.00099626	-0.00068493	-0.0013699	-0.00012453	-0.00031133		0.0010585	-0.00012453
567	0.00024907	-0.0003736	6.2267e-05	-0.00099626	-0.00043587	-0.00043587	0		0.0007472	0.0001868
568	0.0005604	-6.2267e-05	0.0003736	-0.0013076	-0.00012453	-0.00012453	-0.00031133		0.00043587	0.00049813
569	0.0005604	-0.00068493	-0.00024907	-0.0013076	-0.00012453	-0.00012453	-0.00031133		-0.0001868	-0.00012453
570	0.0005604	-6.2267e-05	0.0003736	-0.00068493	-0.00012453	-0.0007472	-0.00031133		0.00043587	0.00049813

## Sheet: 3D-top
Wavelength	Ca2+-normal ab pH=6	Ca2+-normal ab pH=7	pH=7.2	Ca2+-normal ab pH=8	Ca2+-normal ab pH=9	Ca2+-normal ab pH=10	Ca2+-normal ab pH=11	Ca2+-normal ab pH=12	Ca2+-normal ab pH=12.5
360	0.31557	0.27874	0.25134	0.1559	0.12983	0.094483	0.057941	0.053514	0.20102
361	0.31803	0.27909	0.25239	0.15696	0.13089	0.093429	0.059698	0.05246	0.19434
362	0.3254	0.28436	0.25766	0.16082	0.13335	0.094483	0.06286	0.054216	0.19751
363	0.32751	0.28647	0.25977	0.16152	0.13264	0.093781	0.064266	0.054216	0.19751
364	0.33278	0.29174	0.26363	0.16539	0.1344	0.096943	0.067428	0.055973	0.19926
365	0.33735	0.2942	0.2682	0.16785	0.13335	0.096592	0.068482	0.05773	0.1961
366	0.34403	0.29807	0.27347	0.17031	0.13159	0.098349	0.070239	0.056676	0.19645
367	0.34719	0.29982	0.27523	0.17066	0.13264	0.10011	0.071293	0.05773	0.1961
368	0.35316	0.30439	0.28261	0.17663	0.13299	0.10257	0.075158	0.058784	0.19786
369	0.36054	0.31037	0.28647	0.1805	0.13545	0.10432	0.079726	0.062649	0.19469
370	0.37003	0.31564	0.29666	0.18647	0.1337	0.10889	0.082888	0.069325	0.19294
371	0.37776	0.31915	0.30018	0.18858	0.1351	0.10889	0.084996	0.065812	0.19364
372	0.38443	0.32161	0.30896	0.19455	0.13475	0.11135	0.088159	0.067569	0.19469
373	0.39041	0.32547	0.31142	0.19701	0.1358	0.1103	0.090618	0.067217	0.19575
374	0.39708	0.33426	0.31388	0.20018	0.13686	0.11486	0.091673	0.068974	0.19961
375	0.40446	0.33953	0.31985	0.20474	0.13721	0.11873	0.09624	0.071434	0.20137
376	0.41008	0.34093	0.32337	0.20826	0.13932	0.11873	0.09624	0.071434	0.20207
377	0.41676	0.3455	0.32934	0.21072	0.14037	0.11767	0.099403	0.07319	0.20453
378	0.42133	0.34937	0.33461	0.21388	0.14072	0.11943	0.10046	0.074947	0.2084
379	0.4266	0.35394	0.33848	0.21634	0.14248	0.12119	0.10292	0.076704	0.21086
380	0.43398	0.3585	0.34515	0.2202	0.14424	0.12294	0.10467	0.078461	0.21472
381	0.4396	0.36272	0.34937	0.22442	0.14494	0.12505	0.10678	0.080569	0.21894
382	0.44417	0.36658	0.35394	0.22688	0.14599	0.1254	0.10924	0.080921	0.22351
383	0.45084	0.37326	0.35921	0.23145	0.14845	0.12786	0.111	0.084083	0.23018
384	0.45436	0.37748	0.36342	0.23356	0.14916	0.12786	0.11311	0.085488	0.23299
385	0.46103	0.38486	0.36869	0.23672	0.15091	0.13173	0.11627	0.088651	0.24037
386	0.4642	0.38661	0.37045	0.23918	0.15126	0.13208	0.11732	0.090408	0.24494
387	0.46806	0.39188	0.37502	0.24164	0.15302	0.13243	0.11767	0.092164	0.25162
388	0.47228	0.39469	0.37853	0.24375	0.15443	0.13454	0.11978	0.094273	0.25794
389	0.47544	0.39715	0.38169	0.24621	0.15548	0.13489	0.12154	0.096732	0.26391
390	0.4786	0.39961	0.38415	0.24726	0.15724	0.13595	0.12259	0.098489	0.27059
391	0.48141	0.40172	0.38696	0.24937	0.15724	0.13735	0.1233	0.099895	0.27691
392	0.48422	0.40242	0.38978	0.25148	0.15864	0.13876	0.1254	0.10341	0.28465
393	0.48633	0.40453	0.39118	0.25288	0.16005	0.14016	0.12681	0.10622	0.28956
394	0.48563	0.40453	0.39188	0.25288	0.16005	0.14016	0.12751	0.10762	0.29448
395	0.48703	0.40594	0.39259	0.25429	0.16075	0.14227	0.12892	0.10973	0.30151
396	0.48633	0.40524	0.39259	0.25358	0.16075	0.14227	0.12962	0.11114	0.30784
397	0.48739	0.40559	0.39294	0.25464	0.16181	0.14332	0.13138	0.1143	0.31662
398	0.48809	0.40559	0.39153	0.25394	0.1611	0.14403	0.13208	0.11711	0.32505
399	0.48422	0.40383	0.39048	0.25288	0.16145	0.14438	0.13313	0.11957	0.33313
400	0.48106	0.40137	0.38942	0.25323	0.1611	0.14543	0.13419	0.12273	0.34192
401	0.4786	0.39961	0.38696	0.25288	0.16145	0.14649	0.13595	0.1259	0.35141
402	0.47579	0.39821	0.38556	0.25148	0.16145	0.14649	0.13735	0.12871	0.35773
403	0.47333	0.39715	0.3831	0.25112	0.1611	0.14684	0.13981	0.13187	0.36722
404	0.46841	0.39434	0.38099	0.24902	0.1604	0.14754	0.13981	0.13468	0.37706
405	0.46455	0.39259	0.37783	0.24796	0.16075	0.1493	0.14157	0.13925	0.38654
406	0.45928	0.3845	0.37256	0.2448	0.1597	0.14754	0.14262	0.14311	0.39603
407	0.45506	0.38099	0.37045	0.2448	0.1597	0.14965	0.14473	0.14592	0.40657
408	0.44768	0.37502	0.36729	0.24304	0.15935	0.1507	0.14649	0.14909	0.41746
409	0.44065	0.36869	0.36167	0.24093	0.15935	0.15	0.14859	0.15401	0.4273
410	0.43538	0.36553	0.35639	0.23848	0.1604	0.15105	0.15105	0.15928	0.43819
411	0.4273	0.35956	0.35183	0.23531	0.16427	0.15351	0.15422	0.16384	0.44768
412	0.41922	0.35358	0.34656	0.23356	0.159	0.15527	0.15668	0.16911	0.45928
413	0.41079	0.34726	0.34164	0.23074	0.159	0.15597	0.15949	0.17474	0.47193
414	0.4013	0.33988	0.33356	0.22758	0.15864	0.15703	0.16265	0.18071	0.48493
415	0.39427	0.33426	0.32793	0.22547	0.15935	0.15914	0.16616	0.18774	0.49617
416	0.38443	0.32653	0.3202	0.22266	0.16005	0.15984	0.16897	0.19336	0.51022
417	0.3753	0.3202	0.31388	0.21985	0.16286	0.16124	0.17249	0.20039	0.52077
418	0.36441	0.31072	0.3065	0.2188	0.16321	0.1637	0.17706	0.20706	0.53377
419	0.35387	0.30369	0.30018	0.21528	0.16181	0.16441	0.18127	0.21339	0.54501
420	0.34332	0.29526	0.29315	0.21177	0.1611	0.16581	0.18268	0.22112	0.55625
421	0.33349	0.28893	0.28682	0.20896	0.1611	0.16792	0.18619	0.22674	0.56539
422	0.32365	0.28261	0.27909	0.20615	0.1604	0.16933	0.1897	0.23447	0.57663
423	0.31135	0.27593	0.27312	0.20299	0.16145	0.17249	0.19427	0.24325	0.58753
424	0.30292	0.26961	0.2675	0.20158	0.16216	0.1746	0.19779	0.24958	0.59455
425	0.29308	0.25907	0.26117	0.20018	0.16427	0.17881	0.20341	0.25871	0.60791
426	0.28324	0.25134	0.25415	0.19736	0.16567	0.18162	0.20833	0.26785	0.61704
427	0.27305	0.24255	0.24677	0.19561	0.16673	0.18408	0.2129	0.27453	0.62512
428	0.26005	0.23447	0.23869	0.19455	0.16989	0.18865	0.21887	0.28682	0.63742
429	0.24845	0.22498	0.23271	0.1935	0.17375	0.19392	0.22695	0.29701	0.64831
430	0.23721	0.21796	0.22569	0.1928	0.17727	0.19884	0.23398	0.30896	0.65745
431	0.22807	0.21163	0.22006	0.1928	0.18148	0.20587	0.24241	0.3202	0.66799
432	0.21894	0.20531	0.21655	0.1942	0.1857	0.21219	0.25014	0.33285	0.67642
433	0.21191	0.20179	0.21374	0.19561	0.19132	0.21852	0.25928	0.3448	0.68415
434	0.20383	0.19512	0.20917	0.19736	0.19659	0.2266	0.26665	0.3571	0.69153
435	0.19821	0.19301	0.20706	0.19947	0.20221	0.23292	0.27439	0.36834	0.69856
436	0.19294	0.19055	0.20531	0.20193	0.20889	0.2403	0.28457	0.38064	0.70383
437	0.18802	0.18914	0.2046	0.20545	0.21592	0.24803	0.29441	0.39399	0.71015
438	0.1845	0.18774	0.2039	0.20966	0.22224	0.25647	0.30285	0.40664	0.71367
439	0.18099	0.18774	0.2039	0.21388	0.22997	0.2656	0.31339	0.41929	0.71788
440	0.17818	0.18563	0.2046	0.2181	0.2363	0.27263	0.32182	0.43124	0.71999
441	0.17642	0.18528	0.20495	0.22266	0.24297	0.28001	0.33131	0.44283	0.72316
442	0.17467	0.18633	0.20741	0.22864	0.25176	0.2902	0.3429	0.45654	0.72772
443	0.17361	0.18668	0.20987	0.2325	0.25773	0.29758	0.35028	0.46743	0.72667
444	0.17326	0.18844	0.21163	0.23848	0.26511	0.30566	0.36047	0.47973	0.72702
445	0.17607	0.19687	0.22077	0.25534	0.2876	0.32955	0.38577	0.51065	0.72913
446	0.17713	0.19863	0.22463	0.26131	0.29638	0.33974	0.39666	0.52154	0.72878
447	0.17959	0.2039	0.2299	0.2715	0.31008	0.35415	0.41107	0.53946	0.72843
448	0.18204	0.20777	0.23587	0.28099	0.32168	0.36504	0.42477	0.55457	0.72667
449	0.18521	0.21374	0.24185	0.29118	0.33468	0.38015	0.44058	0.57319	0.72561
450	0.18872	0.21936	0.24817	0.30172	0.34592	0.39069	0.45253	0.58584	0.72351
451	0.19223	0.22569	0.25661	0.31226	0.35857	0.40474	0.46729	0.60271	0.7214
452	0.19715	0.23271	0.26293	0.32561	0.37544	0.42161	0.48204	0.61957	0.71718
453	0.20242	0.24009	0.27242	0.33651	0.38914	0.43672	0.49926	0.63327	0.71332
454	0.2084	0.25169	0.28401	0.35513	0.40917	0.45604	0.51859	0.65541	0.70594
455	0.21332	0.25871	0.29385	0.36778	0.42604	0.47361	0.53405	0.66947	0.70102
456	0.21929	0.26961	0.30404	0.38289	0.44325	0.49083	0.55126	0.68739	0.69294
457	0.22491	0.27874	0.31318	0.39343	0.45871	0.50629	0.56391	0.70004	0.68802
458	0.23124	0.28858	0.32442	0.40959	0.47839	0.52316	0.58359	0.7155	0.67888
459	0.23721	0.29596	0.3325	0.4233	0.49209	0.53967	0.598	0.72779	0.6715
460	0.24213	0.30158	0.34304	0.43595	0.50896	0.55372	0.61275	0.74115	0.66377
461	0.2474	0.30826	0.35183	0.44895	0.52196	0.56743	0.62294	0.75204	0.65288
462	0.25443	0.31739	0.36167	0.46441	0.54023	0.585	0.63911	0.76328	0.64656
463	0.26145	0.32653	0.3708	0.47776	0.5571	0.59905	0.65246	0.77593	0.62969
464	0.26673	0.33461	0.38169	0.49146	0.57361	0.61557	0.66897	0.78753	0.61739
465	0.27305	0.34375	0.39013	0.50481	0.58837	0.63173	0.68233	0.79947	0.60474
466	0.27937	0.35288	0.40067	0.51817	0.60453	0.64719	0.69638	0.81072	0.59139
467	0.28605	0.36167	0.41086	0.53398	0.62175	0.66441	0.71219	0.82231	0.57628
468	0.29132	0.36834	0.42034	0.54557	0.63756	0.6767	0.72449	0.83391	0.56398
469	0.29659	0.37572	0.42843	0.55857	0.65056	0.69181	0.73819	0.8448	0.55028
470	0.30186	0.3845	0.43721	0.57017	0.66637	0.70622	0.75049	0.85639	0.53377
471	0.30643	0.39259	0.44529	0.58176	0.68078	0.71852	0.76279	0.86658	0.51655
472	0.3124	0.40067	0.45408	0.59336	0.69519	0.73222	0.7772	0.87818	0.49652
473	0.31627	0.40524	0.46075	0.60285	0.70538	0.74241	0.78739	0.88626	0.48071
474	0.32154	0.41261	0.46954	0.61585	0.71908	0.75611	0.80039	0.89715	0.45998
475	0.32576	0.41964	0.47727	0.62639	0.73243	0.76876	0.81093	0.90559	0.44241
476	0.33173	0.42772	0.48535	0.63798	0.74613	0.78106	0.82182	0.91578	0.42098
477	0.33805	0.43686	0.49519	0.65134	0.76089	0.79582	0.83447	0.92421	0.40481
478	0.34403	0.44494	0.50467	0.66574	0.77741	0.81093	0.84747	0.9337	0.38057
479	0.35105	0.45478	0.51521	0.67839	0.79498	0.82639	0.85801	0.94002	0.3616
480	0.35773	0.46356	0.5254	0.6942	0.81149	0.83798	0.86961	0.94529	0.34157
481	0.36441	0.47235	0.53559	0.70791	0.8266	0.85309	0.87909	0.94916	0.32294
482	0.37073	0.48219	0.54613	0.72126	0.84346	0.86715	0.88893	0.95197	0.30889
483	0.37776	0.48992	0.55597	0.73461	0.85822	0.87909	0.89736	0.95197	0.29483
484	0.38408	0.49765	0.56581	0.74726	0.87298	0.88963	0.90299	0.95056	0.27937
485	0.39076	0.50713	0.57389	0.76307	0.8902	0.90193	0.91037	0.9474	0.26637
486	0.39568	0.51557	0.58373	0.77291	0.90425	0.91177	0.91528	0.94389	0.25302
487	0.39989	0.52189	0.59216	0.78486	0.9176	0.92231	0.9195	0.93967	0.24108
488	0.40692	0.53173	0.602	0.79961	0.93236	0.93215	0.92372	0.93194	0.22772
489	0.41325	0.54086	0.61114	0.81297	0.94852	0.9441	0.92723	0.9214	0.21788
490	0.41922	0.54824	0.62133	0.82526	0.96152	0.95288	0.92829	0.91191	0.20137
491	0.4259	0.55703	0.63011	0.84037	0.97734	0.96237	0.93004	0.89469	0.18837
492	0.43082	0.56476	0.63925	0.84951	0.98928	0.96869	0.92793	0.88134	0.17923
493	0.43573	0.5746	0.64698	0.86216	1.0019	0.97642	0.92583	0.85956	0.16658
494	0.43925	0.58162	0.6526	0.86989	1.0118	0.97853	0.9202	0.84129	0.15464
495	0.44241	0.58549	0.65717	0.87656	1.0184	0.97677	0.9065	0.80369	0.13812
496	0.44311	0.58689	0.65928	0.87937	1.0206	0.97186	0.89245	0.77488	0.12547
497	0.44241	0.58408	0.65928	0.87797	1.0199	0.96413	0.87839	0.73974	0.11564
498	0.43995	0.58022	0.65682	0.87621	1.0146	0.95745	0.86469	0.71901	0.10896
499	0.43609	0.57495	0.64944	0.86673	1.0037	0.94164	0.83904	0.6793	0.099473
500	0.42906	0.56581	0.6396	0.85478	0.99034	0.92337	0.81514	0.64206	0.089635
501	0.41957	0.55211	0.62519	0.83545	0.96469	0.8935	0.78247	0.60165	0.082256
502	0.40938	0.537	0.60938	0.81121	0.93833	0.86293	0.7526	0.56265	0.074174
503	0.39287	0.51978	0.58584	0.77994	0.90074	0.83236	0.71149	0.51381	0.06539
504	0.37178	0.49519	0.55492	0.74199	0.85787	0.78457	0.67073	0.47305	0.061876
505	0.35738	0.46883	0.52997	0.70509	0.81184	0.74206	0.62822	0.43897	0.056606
506	0.33208	0.44143	0.49483	0.65801	0.75492	0.68725	0.57129	0.38978	0.050281
507	0.30854	0.40383	0.45583	0.60706	0.70257	0.62786	0.52807	0.35499	0.045713
508	0.28465	0.3694	0.41859	0.55857	0.6358	0.57516	0.48029	0.31564	0.040794
509	0.25689	0.33531	0.37677	0.50271	0.57502	0.52561	0.42864	0.27663	0.037632
510	0.23616	0.30264	0.34621	0.45457	0.52126	0.46623	0.38682	0.24396	0.034469
511	0.20524	0.26047	0.29912	0.39624	0.45239	0.40509	0.33482	0.2039	0.030956
512	0.18204	0.23517	0.26469	0.35126	0.40249	0.35309	0.29055	0.1793	0.02955
513	0.15464	0.20144	0.22393	0.29013	0.33644	0.29758	0.24909	0.15049	0.026739
514	0.13426	0.17122	0.1916	0.25358	0.28584	0.2533	0.21044	0.12449	0.023928
515	0.15604	0.14171	0.15857	0.20509	0.23595	0.20762	0.16757	0.10271	0.023226
516		0.115	0.12976	0.16715	0.19097	0.16968	0.13665	0.085137	0.021117
517	0.082959	0.096732	0.10798	0.14044	0.15864	0.13805	0.11557	0.071082	0.019009
518	0.066093	0.080569	0.091813	0.11444	0.12702	0.11205	0.092375	0.057027	0.017604
519	0.054849	0.063001	0.072136	0.089143	0.097505	0.088862	0.071293	0.044378	0.016901
520	0.047822	0.053865	0.058784	0.073682	0.079234	0.07059	0.058644	0.036648	0.016901
521	0.038335	0.04227	0.047892	0.056465	0.059909	0.054779	0.044238	0.027161	0.015144
522	0.034118	0.035945	0.040162	0.049438	0.05007	0.04494	0.03721	0.022944	0.015847
523	0.028145	0.029972	0.031377	0.037843	0.036367	0.033345	0.027723	0.017674	0.01409
524	0.025334	0.025053	0.027864	0.030112	0.029339	0.026318	0.020696	0.014863	0.012684
525	0.022523	0.020836	0.023647	0.025193	0.023717	0.021398	0.017182	0.012755	0.013387
526	0.019361	0.019079	0.019782	0.021328	0.018447	0.017533	0.01402	0.010295	0.014441
527	0.018306	0.01662	0.018025	0.018166	0.015987	0.015074	0.012263	0.0085383	0.015495
528	0.017252	0.014863	0.016268	0.016409	0.012825	0.011911	0.010506	0.0067814	0.013036
529	0.016198	0.013809	0.014512	0.014652	0.011068	0.010857	0.0087491	0.0064301	0.011982
530	0.014441	0.013457	0.013457	0.012895	0.0093113	0.0091005	0.007695	0.005376	0.010928
531	0.014441	0.011349	0.012755	0.01149	0.0079058	0.007695	0.0062895	0.0046732	0.010225
532	0.012684	0.010998	0.011701	0.010436	0.0068517	0.0059382	0.0052354	0.0043219	0.010576
533	0.013036	0.010647	0.011349	0.010084	0.0065004	0.0062895	0.004884	0.0046732	0.010225
534	0.011982	0.010295	0.010295	0.0090302	0.0054462	0.0045327	0.0045327	0.0029164	0.008468
535	0.01163	0.0099438	0.0099438	0.0079761	0.0050949	0.004884	0.0041813	0.002565	0.0088194
536	0.010225	0.0078356	0.009241	0.0079761	0.0043921	0.0041813	0.0034786	0.002565	0.0088194
537	0.010576	0.0081869	0.0088897	0.006922	0.0040408	0.0038299	0.0038299	0.0022136	0.010576
538	0.01163	0.0078356	0.0078356	0.0065706	0.0029866	0.0027758	0.0027758	0.0018623	0.0095221
539	0.010225	0.0078356	0.0078356	0.0065706	0.0029866	0.0034786	0.0020731	0.0018623	0.0081167
540	0.0095221	0.0071328	0.0078356	0.0065706	0.0029866	0.0027758	0.0020731	0.002565	0.0074139
541	0.0088194	0.0078356	0.0071328	0.0058679	0.0029866	0.0027758	0.0027758	0.0018623	0.0067112
542	0.0088194	0.0071328	0.0071328	0.0058679	0.0022839	0.0027758	0.0020731	0.0018623	0.0067112
543	0.0081167	0.0071328	0.0071328	0.0051651	0.0029866	0.0027758	0.0027758	0.0011595	0.0067112
544	0.0077653	0.0067814	0.0060787	0.0048138	0.0026353	0.0024245	0.0024245	0.0015109	0.0070625
545	0.0074139	0.0064301	0.0057273	0.0037597	0.0015812	0.0006676	0.0013703	0.00045678	0.0053057
546	0.0074139	0.0064301	0.0064301	0.0037597	0.0022839	0.0020731	0.0020731	0.00045678	0.0053057
547	0.0077653	0.0067814	0.0060787	0.004111	0.0019325	0.001019	0.0017217	0.00010541	0.0049543
548	0.0063598	0.005376	0.005376	0.0034083	0.0019325	0.001019	0.0017217	0.00080815	0.0056571
549	0.0070625	0.0060787	0.005376	0.0034083	0.0012298	0.0024245	0.0017217	0.00080815	0.0056571
550	0.0063598	0.005376	0.005376	0.0034083	0.0012298	0.0024245	0.0017217	0.00010541	0.0049543
551	0.0056571	0.0032677	0.0039705	0.0027056	0.00052706	0.001019	0.001019	0.00010541	0.0042516
552	0.0060084	0.0036191	0.0036191	0.0030569	0.0015812	0.0013703	0.0013703	0.00045678	0.0039002
553	0.0056571	0.0046732	0.0032677	0.0027056	0.0012298	0.001019	0.0017217	0.00080815	0.0042516
554	0.0053057	0.0050246	0.0029164	0.0023542	0.00087843	-3.5137e-05	0.0006676	-0.00024596	0.0024947
555	0.0042516	0.0039705	0.0032677	0.0027056	0.0012298	0.001019	0.001019	0.00010541	0.0028461
556	0.0035488	0.0032677	0.002565	0.0020028	0.00052706	0.001019	0.001019	0.00010541	0.0021434
557	0.0039002	0.0036191	0.0029164	0.0023542	0.00017569	0.0006676	0.0006676	0.00045678	0.0024947
558	0.0039002	0.0036191	0.0029164	0.0023542	0.00087843	0.0006676	0.0006676	-0.00024596	0.0024947
559	0.0039002	0.0029164	0.0022136	0.0016514	0.00087843	-3.5137e-05	0.0006676	-0.00024596	0.001792
560	0.0028461	0.0032677	0.0032677	0.0020028	0.00052706	-0.00038651	0.001019	-0.00059733	0.0021434
561	0.0021434	0.0032677	0.002565	0.0013001	0.00052706	0.00031623	0.00031623	0.00010541	0.0021434
562	0.0024947	0.0036191	0.0022136	0.0023542	0.00087843	0.0006676	0.0006676	0.00045678	0.0024947
563	0.0024947	0.0029164	0.0015109	0.0016514	0.00017569	0.0013703	0.0006676	0.00045678	0.001792
564	0.0024947	0.0029164	0.0015109	0.0016514	0.00017569	0.0006676	0.0006676	-0.00024596	0.001792
565	0.0021434	0.0032677	0.0011595	0.0013001	0.00052706	0.00031623	0.00031623	0.00010541	0.0014406
566	0.0024947	0.0036191	0.0015109	0.0016514	0.00087843	0.0013703	0.0013703	0.0011595	0.001792
567	0.0021434	0.0018623	0.00045678	0.00059733	0.00052706	0.00031623	0.00031623	0.00010541	0.0021434
568	0.001792	0.0015109	0.00010541	0.0009487	0.00017569	0.0006676	0.0006676	0.00045678	0.001792
569	0.0010892	0.00080815	0.00010541	0.0009487	0.00017569	0.0006676	-3.5137e-05	0.0011595	0.00038651
570	0.0010892	0.00080815	0.00080815	0.00024596	0.00017569	-3.5137e-05	-3.5137e-05	-0.00024596	-0.001019
571	0.00073788	0.0018623	0.00045678	0.00059733	-0.00017569	0.00031623	0.00031623	0.00010541	0.00073788
572	0.0010892	0.00080815	0.00010541	0.00024596	0.00017569	-3.5137e-05	0.0006676	0.00045678	-0.00031623
573	0.00038651	0.00010541	-0.00059733	0.00024596	0.00017569	-0.00073788	0.0006676	-0.00024596	0.00038651
574	0.00038651	-0.00059733	0.00080815	0.00024596	0.00017569	-3.5137e-05	-3.5137e-05	-0.00024596	0.00038651
575	0.00038651	-0.00059733	0.00010541	0.00024596	0.00017569	0.0013703	-3.5137e-05	-0.00024596	0.00038651
576	3.5137e-05	-0.0009487	0.00045678	-0.00010541	-0.00017569	0.00031623	-0.00038651	0.00010541	3.5137e-05
577	-0.0013703	-0.0009487	-0.00024596	-0.00010541	-0.00017569	-0.00038651	-0.00038651	0.00080815	0.00073788
578	-0.0013703	0.00045678	-0.00024596	-0.00080815	-0.00017569	-0.00038651	-0.00038651	0.00010541	-0.0006676
579	-0.0013703	-0.0009487	-0.0016514	-0.00080815	-0.00017569	-0.00038651	-0.00038651	-0.00059733	-0.0006676
580	-0.0020731	-0.0009487	-0.0016514	-0.00080815	0.00052706	-0.00038651	-0.00038651	0.00010541	3.5137e-05

[truncated: 5 more sheets: 3D-median, 3D-bottom, 3E-top, 3E-mediam, 3E-bottom]
