# Supplementary material for: Engineering of NEMO as calcium indicators with large dynamics and high sensitivity
Source: Nat Methods. 2023 Apr 20;20(6):918–24. doi: 10.1038/s41592-023-01852-9 (PMC10250196; doi:10.1038/s41592-023-01852-9)
Supplement: Source Data Figs. 1–4 and Extended Data Figs. 2–9 — Source data [file 41592_2023_1852_MOESM8_ESM.zip › Source_Data_Extended_Data_Fig.4.xlsx]

## Sheet: 4A
	left			median			bottom
wavelength	NEMOc-EGTA	NEMOc-Ca		N7-EGTA	N7-Ca		G6m-EGTA	G6m-Ca
750	0.40534	0.0468217		0.159928	0.0663724		0.258326	0.0727828
770	0.528813	0.0369278		0.21899	0.0553841		0.370393	0.134138
790	0.691897	0.0575241		0.296655	0.0754358		0.499907	0.224318
810	0.576258	0.051892		0.247199	0.0727824		0.388087	0.212024
830	0.506783	0.0728668		0.219453	0.0964355		0.292337	0.232082
850	0.525309	0.157632		0.233094	0.185796		0.274743	0.396598
870	0.496054	0.317231		0.233749	0.35967		0.251061	0.701803
890	0.208496	0.375825		0.117291	0.441789		0.122949	0.846288
910	0.0302549	0.503103		0.0312317	0.561812		0.0379631	0.938698
930	0.00119956	0.566044		0.0146725	0.620473		0.0221087	0.932684
950	0.00354037	0.754072		0.0176283	0.813003		0.0109207	0.848768
970	0.00795927	0.936914		0.0190709	0.962338		0.0148306	0.74915
990	0	0.659779		0.000433495	0.670799		0	0.573281

## Sheet: 4B-left
Time(s)	NCaMP7(Fluorescence)
0	443.93	656.71	263.43	319.36	397.68	1273.7	154.86	627.77	606.08	239.61	256.38	275.33	360.65	451.93	1005.6	1255.5	630.38	876.33	770.56	49.211	953.98	2010	1595.9	632.55	2310.6	3660.4	9095.2	3961.8	1391.2	2053.5	747.6	695.83	953.43	1108.67	1507.51	1023.85	1084.4	1090.7	1127.1	1487.4	886.74	599.67	859.47	977.18	1359.21	2516.74	691.82	2377.8	374.089
2.521	437.88	734.21	276	310.33	3.244	1226.2	141.61	431	565.94	135.84	-6.152	319.3	183.21	20.267	1307.3	1109.1	546.3	781.71	914.27	87.569	1214.9	1708.7	1881.7	850.57	2752.2	3535.6	8304.5	4196.7	1174.1	1943.8	766.01	904.84	1023	1291.3	1731.9	1037.6	1088.4	1170.8	1249	1479.2	1168.7	561.93	924.45	1083.9	1634	2761.7	542.89	2389.7	170.96
5.043	475.52	672.07	214.83	530.8	364.87	1346.5	196.62	143.08	292.09	253.69	69.996	102.05	315.51	149.29	1238.5	979.16	898.14	938.57	989.2	-10.745	1069.2	2203.5	1918.7	940.53	2547.9	3610.5	9017.8	3851.7	1405.7	2124.4	747.09	1047.7	1061.4	1005.9	1976.9	1237.4	1331.4	1129.5	1464.9	1540.5	1175.6	861.32	960.01	1087.9	1891.5	2233.4	773.3	2575.1	277.89
7.564	467.07	661.75	357.41	346.29	115.05	1529.5	146.83	545.1	782.01	128.03	213.9	270.68	298.01	305.47	1059.9	1085.7	897.68	887.34	1079.3	140.86	1327.2	1833.7	1967.2	911.55	2561.2	3788.6	9235.3	4319.5	1241.1	2381.8	839.21	1163	1281.7	1224.8	1914.3	1232.4	1086.6	1208.1	1348.9	1700.8	1130.2	766.38	1113.4	1001.4	1851.2	2468.2	845.07	2770.8	288.74
10.086	462.42	780.01	266.06	643.46	582.65	1305.6	167.23	466.93	509.89	188.32	185.98	440.49	106.43	245.35	1260.9	1242.7	604.33	899.41	873.22	88.007	1130.5	1902.6	2001.5	1011.3	2673	3518.9	9113.8	4479.8	1341.8	2097.9	746.61	1027.1	1144.7	983.32	1761.5	1217.2	1420.5	1050.7	1504.2	1796.1	1147.4	1004.8	1035.3	1316.4	1798.9	2332.5	592.74	3068.6	273.01
12.607	457.92	642.3	295.95	462.53	278.62	1301.5	139.93	667.41	536.25	188.53	114.22	121.45	291.7	357.88	1098.8	1199.7	778.22	652.12	923.42	61.85	1012.7	2095.5	1633	672.07	2109.5	3739.3	8746.5	4329	1178.7	1978.3	590.22	876.6	941.8	1246	1709.8	1288.9	852.01	956.23	1490.5	1738.2	900.69	750.08	859.44	956.57	1873.3	2339.7	630.26	2137.6	216.33
15.129	449	385.06	274.15	321.64	269.27	1223.3	132.36	532.27	378.75	137.02	165.04	302.47	58.512	278.49	1199.1	978.54	507.59	742.32	884.74	30.504	937.38	2212.7	1715.2	622.8	2415.2	3674.3	8332	3961.8	1381.3	2139.6	577.15	960.56	1081.1	1107.8	1695.6	1104.6	1045.7	1123	1363.3	1554.4	1003.7	597.31	875.91	1064.5	1446.5	2641.9	753.11	2702.2	135.31
17.65	491.12	356.48	214.96	337.37	396.95	1437.4	197.93	377.24	450.95	204.32	203.04	191.96	351.17	391.36	1114.7	977.19	694.71	836.33	796.55	123.34	922.16	2187	1802.6	803.56	2334.7	3812.8	8604.6	4366.1	1279.4	1974.7	713.54	853	735.63	1073.5	1622.5	1077.8	1256.8	936.05	1578.6	1696	1239	687.21	1021	1231.7	1787	1975.1	742.82	2846.9	239.33
20.172	491.69	510.3	184.96	384.36	258.18	1213.6	127.45	526.27	416.8	172.65	98.909	292.31	223.62	304.74	895.02	1058	575.65	769.35	799.73	115.6	792.07	1873.7	1677.4	855.1	2520.1	3718	8575.6	4481.2	1300.6	2181.9	678.93	942.1	807.37	1194.8	1475.2	1146.2	1077.2	1074.5	1235.8	1695.6	912.8	706.54	858.3	878.61	1773.2	2212.8	601.88	2813.4	257.01
22.693	498.81	670.13	251.43	658.71	358.85	1300.6	77.096	475.71	694.89	149.61	163.95	343.09	356.51	289.15	1099.2	1128.8	746.24	698.32	816.78	45.263	1127.3	1933.2	1933.8	815.43	2310.6	3598.2	8446.2	4481.9	1177.6	2053.5	670.44	842.4	907.73	1160.2	1703.5	1104.7	1127.2	997.82	1406.9	1584.9	986.48	604.38	747.95	972.19	1844.1	2309.3	879.86	3212.2	163.3
25.215	447.82	450.96	101.71	249.6	178.63	1144.9	105.78	350.78	422	91.018	66.147	129.7	164.24	209.84	799.02	1038.5	534.42	754.96	738.44	109.64	992.7	2140.9	2146.7	845.95	2571.8	3178.6	8529.4	4442.1	1330.8	2117.4	803.98	785.26	781.55	1165.8	1646.4	938.59	1304.3	1156.7	1412.9	1642.1	1022.6	672.23	839.21	1053.9	1694.8	2451	687.81	2685.8	141.81
27.736	414.92	465.23	286.77	494.27	397.41	1542.5	328.15	370.45	809.36	190.73	251.39	159.37	376.9	384.54	1043.4	1006.7	642.85	784.64	803.06	103.93	1100.8	1932	1849.2	825.31	2408.3	3278.9	9095.2	4550.4	1204.2	1768.7	650.72	706	736.38	1314.2	1568.7	1192.7	1220	1047.6	1298.9	1721	1091.9	600.76	594.06	718.95	1536.2	2421.9	725.01	2831.8	293.95
30.258	463.57	690.85	284.78	305.69	467.88	1449.9	70.176	479.38	745.43	130.09	124.89	114.73	99.285	348.48	1008.8	1065.4	795.03	907.27	772.78	100.91	1216.8	1828.8	1652.1	926.16	2247.6	3686	8835.2	4254.8	1142.1	1754.5	628.34	755.17	753.83	1204.3	1609.2	1079.4	1083	1109.1	1289	1613.2	1022.6	666.35	789.67	1030.4	1628.3	2503.2	803.84	2944.4	189.74
32.779	451.21	615.28	204.33	353.91	475.55	1347.7	112.15	652.7	544.95	282.22	221.17	345.16	317.42	338.35	1166.2	1212.5	901.51	1087.4	1125.3	172.38	1023	2000	1565.9	662.55	2199.3	3659.8	8638.4	4248.1	1605.6	1951.1	619.11	685.83	953.63	1108.6	1507.5	1023.8	1094.4	1055.7	1197.1	1497.4	896.74	595.67	715.03	977.15	1359.2	2516.7	671.82	2877.8	74.089
35.301	437.61	622.74	213.87	287.02	377.71	1340.3	-31.028	318.42	245.39	183.24	244.04	263.11	309.36	145.56	1044.2	839.7	649.51	928.21	901.49	118.93	974.58	2074.2	1612	763.01	2222.4	3705.8	8034.6	3897.6	1162.3	1760.5	626.99	893.88	876.57	1144.9	1633.3	1107.4	1122	916.54	1162.5	1576.7	910.68	625.03	792.78	931.91	1376.4	2062.9	696.34	3396.9	207.05
37.822	589.74	566.85	239.02	327.23	462.74	1451.9	354.39	738.27	868.96	229.93	237.19	382.02	230.39	400.57	1231.4	1202.2	826.99	976.32	994.58	152.1	817.77	1923.6	1761.4	768.72	2232.9	3695.9	8522.1	4421.3	1370.8	1924.7	788.3	822.88	980.03	1181.5	1419.2	1167.1	1346.7	1060.4	1637	1555.2	1148.9	724.15	839.03	1147.3	1697.8	2768.9	601.58	3252.1	131.63
40.344	542.6	710.08	295.67	463.28	568.95	1353.9	318.46	678.27	771.01	219.29	282.48	176.48	275.58	107.03	831.41	1011.8	907.24	1101.6	926.6	139.15	1069.7	1941.8	2021.9	703.52	2359.6	3660.4	8799.1	4403.6	1391.2	2176.8	819.87	801.7	943.33	1152.5	1590.2	1018.5	1397.4	1134.8	1474.2	1645.3	1087.6	651.74	848.2	1136.2	1701.7	2508.3	667.16	3588.3	253.14
42.865	541.46	423.14	211.03	437.61	199.05	1187.6	267.39	218.87	444.32	203.69	156.29	175.1	129.45	208.98	1008.2	969.4	568.97	843.63	931.04	93.715	969.76	2152.2	1753.2	661.2	2350.8	3967.3	8456.7	4489.5	1143.4	2068.2	675.35	878.52	1044.8	1339.4	1708.1	1074.1	1223.5	1093.7	1140.5	1620.3	1308.3	907.5	817.06	1114.9	1501.5	3103.1	704.53	3662.4	272.32
45.387	456.36	721.34	261.27	180.52	430.39	1257.2	37.922	496.67	415.91	205.96	164.65	121.87	274.63	274.22	887.23	995.25	711.53	844.52	931.46	144.69	1062.4	2000.3	2154.4	865.93	2515.8	3665.6	8976.7	4046.5	1305.6	2213.3	802.32	964.09	1018.5	1292.7	1670.2	1095.4	1298.4	1219.5	1527.4	1740.9	1260.7	769.23	884.39	1142.2	1799.9	2174.6	852	3612.7	327.5
47.908	620.62	656.25	194.8	444.34	252.37	1449.5	256.49	681.62	740.96	323.99	227.42	160.83	154.83	136.13	963.61	1094.8	876.84	799.83	900.18	113.64	904.4	1650.5	1905.4	794.8	2657.8	3533.2	9300.1	4279.8	1175.9	1804.7	621	822.03	946.78	1119.9	1617	919.51	1279.8	964.89	1526	1464.1	1157.5	567.73	785.82	1049.5	1882.8	3094.3	815.38	3233.7	172.45
62.085	3593.7	5443.4	2389.6	3575.2	2232.5	6022.9	1513.6	4231.9	6111.2	2808	2209.9	1974.3	3353.8	3407.3	6414.1	7984.6	1885.8	9122.7	5289.5	778.68	8701.1	12981	11242	3511.3	7446.2	12391	17172	21282	6959.2	12996	6207.3	4492.9	4468	5226.1	4595.5	3201.7	5495.9	5600.7	5343.4	2994.6	4694.3	2511.4	4737.8	5257.1	7017.8	8118	3043.3	15137	1510.5
64.607	4841.5	6041.5	2630.9	5922	2948.9	9474.4	1906.6	5591.7	8262.6	2527.2	2943	2643.6	3331.3	3215.2	10110	11925	3913.8	11013	10553	894.56	9759.6	21140	18992	6089.5	12327	20425	29389	34318	10464	22308	8871.7	7238.1	7748.9	9223.2	8411.2	6301	9244.8	10248	9595.4	5505.1	8720	4274	7257.2	8758.2	11939	13670	5537	24505	2181.3
67.128	5356.9	6805.1	2861	6038.1	3420.5	11209	1613.4	6200.5	10062	2525.7	2312.4	3030.1	3322	3790.1	11284	12585	5543.3	11769	10138	906.59	9802.4	25859	22197	7955.2	14424	24833	36101	41487	12471	26368	9867	9043.2	9755.9	11438	10452	7707.8	11642	13506	11712	7682	11060	5672.3	8891.3	11621	14481	18432	6114.2	31206	2832.3
69.65	5756.3	7667.2	3240.3	6955.7	3984.1	13282	1929.6	6579.1	10233	3161.3	2809	2959.8	3255.5	3708.4	12935	13646	7277	11704	11764	1163.6	10656	27795	23127	8306.8	15217	26259	37444	44158	13132	26449	10139	8777.6	9299.6	12180	10957	7945	12408	13830	13781	8488	12001	6383.1	8900.3	12365	16177	20030	6345	32084	2601.9
72.171	6112.3	6934	3532.3	7700.8	4932.2	15887	2271.2	7457	10863	2972.6	3302.1	2790.2	3641.2	4565.3	13739	14698	7979.4	13906	14031	1511.9	12586	28243	23578	8387.1	16010	27371	38125	44841	12579	27272	9885.5	9034.8	9966.1	13237	11608	7942.4	13575	14973	13595	8573.9	12582	6309.5	8996.9	12594	17124	19336	6504.1	32921	2524.5
74.693	6525.5	8347.3	3878.9	7370.4	5411.1	17292	2271.4	8815.2	10867	3312.1	2729.3	3020.3	3701.5	5505.7	15675	16054	10070	14961	13871	866.94	12285	27750	21927	8991.2	15826	27927	37542	45257	12048	26544	9983.3	8460.8	9968.1	12983	11491	7834.1	13399	13693	13559	9025.3	12721	6412.9	8815.2	12521	17104	19974	6924.8	32522	2675.4
77.214	6786.2	7202.3	3945	8867.8	4818.3	18440	2313.4	8808	10953	3260.7	3045	3773.3	4174.6	5032.3	15591	16835	10404	15512	15205	1436.5	12867	27587	22858	8661.3	16238	28151	38530	45507	12824	27225	9938.4	8692.6	9901	12350	11845	8103.3	12744	13516	13473	9265.3	12634	6897.9	8854.5	12993	17048	17621	6472.4	31951	2588.1
79.736	7056.6	8128.9	3792	8564.7	4976.6	19636	1910.6	9437.4	13570	3419.4	3558.2	3412.7	4068	5200.3	16828	17406	10738	15395	16145	1637.4	13517	27215	22354	8263.7	15819	27921	37437	45933	13028	26832	9833.2	9016.9	9355.3	12563	11732	8129.6	12635	14016	13800	8367.6	12336	6416.1	9058	12268	17306	19669	6279.2	32230	2542
82.257	7409.4	9725	3949.5	8090.3	5009.7	20391	2445.2	9234.6	12342	2900.2	3328.7	3229.1	4625.5	5133.4	17355	17058	11150	15856	16577	1675.2	14047	26465	23512	7980.3	15630	26875	37589	45753	12078	26485	9745.7	8791.6	9672.4	12603	11323	7334.7	13757	14063	13949	8953.6	12281	7081.5	8723.8	12950	16940	18500	6195.6	31774	2583.3
84.779	7634.6	8552.8	4411.8	9162.8	5819.7	21486	2772.5	8149.1	12149	3174.1	3521.1	3093.3	4499	6129.3	17328	18211	11192	16613	16502	1202.5	14009	28213	22491	8730.1	16522	27379	37895	46026	12576	27059	10405	8993.1	9669.2	12280	11879	7952.7	12908	14335	13284	8880.6	12534	6406.6	8803.3	13584	16731	18727	6407	32247	2792.7
87.3	7088.6	9849.2	4392.2	8442.6	5202.5	20720	2352.5	9806.1	11764	3264.7	3484	3983.9	4767.4	6134.3	17043	17482	10877	16767	16593	1029.8	14488	28631	24036	8707	15336	27040	38530	46693	12916	26902	9706.4	8550	9240.6	13325	11921	8540.6	13651	14534	13917	8937	13303	6739.9	8716.8	13007	16512	22213	6438.4	32651	2622.2
89.822	7278.5	9423.8	4376.7	7616.9	5394.8	20952	2239.8	9416.4	12172	3652.5	3214.2	3045.4	5000.3	5834.9	18768	18056	11835	16882	17109	1135.2	13843	28828	24170	9212.3	15853	27706	38269	46428	13312	27455	10219	8437	9320.3	12854	12081	8018.6	13307	14669	14839	9353.2	12814	6801.2	8549.2	13294	18118	19525	6409.4	34377	2288.8
92.343	7168.8	9188.1	4121	8542.2	5922	21953	3077.7	9588.2	12713	3444.4	3470.6	3350	4960.1	5736	17299	17834	10567	17401	17718	1616.9	14783	28608	22540	8501.6	16001	27879	38164	47304	12772	28041	10282	9071.2	9673	13252	12212	7693.1	13009	14649	14665	9118.8	12824	6600.9	9186.4	13658	18041	20247	6756.3	34064	2686.9
94.865	7549.5	9209.6	4186.4	9445.8	5693.5	21345	2544.4	9689.7	12637	3653.5	3721.3	3731	4363.2	6176.8	18109	18603	11283	17140	17616	1287.5	14608	29430	24640	8904.3	15138	27915	38152	46729	13193	28734	9794.5	9245.1	9328.8	12993	11949	8211.4	13459	14843	14095	9166.5	12954	6763.8	9089.6	13547	17812	18660	7089.8	32068	2516.3
97.386	7639.9	8892.9	4528.6	8939.5	6066.2	21353	2494.3	8444.6	11584	3823.9	3342.7	3576.1	4646.6	6143.8	17983	19931	11606	16505	17043	979.4	14494	27706	23462	8742.5	17025	28532	38853	46066	12936	27651	10416	9444.6	10469	12645	12242	8497.5	13021	14409	14520	9454.2	13051	6543.4	9369.1	14225	17579	18263	6647.3	32863	2702.2
99.908	7575.1	9834.5	4386.1	8750.7	4949.8	21254	2432.7	8718.4	12219	3845.1	3455.3	3332.1	4707.7	5267.5	18197	18164	11784	17444	17207	1237.1	14725	28965	24186	8733.3	16183	26834	38690	46898	12941	27192	9655.3	8600.9	10195	12876	12108	8019.4	13006	14604	14600	9124.2	12990	7132.4	8987.5	13616	17883	19488	6497.8	31733	2262.7
102.43	7393.2	8940.3	4001.8	9685.2	5494.5	21765	2641	9611.9	14266	3691.7	3525	3371.3	4828.5	6354.8	19115	19032	11408	17039	16532	1273.3	14604	28677	22976	8506.4	15405	28394	38601	46887	13250	27526	9841.8	8675.1	9756.2	12488	12257	7779.1	13498	14492	14053	9163	13106	6474.6	8712.2	13106	17472	20376	6626.6	32185	2514.5
104.95	7504	9982.5	3929.4	8545.1	5860.2	21541	2695	9284.1	12165	4197	3363.2	3183.4	4864.1	5151.8	18133	18935	11119	17047	17972	1417.9	14118	28368	23971	8889.4	15461	28133	38139	47000	12895	27625	10388	9008.4	9760	12658	12077	8284.7	13442	14684	13459	9318.9	13691	7246.6	9194.3	12988	16725	19172	6173.1	32604	2785.9
107.47	7631.7	9787.9	4702.6	8084.5	6717.4	21848	2517.8	9475.6	11933	3580.4	3244.6	2916	4915.2	5840.4	18604	18598	11566	17043	16457	1340.9	14528	27802	23184	8799.1	16633	27770	38226	47076	12543	27812	9858.9	8514.9	9913.9	12642	11736	8414.4	13252	14393	13935	9331.2	13085	6738.6	8854.3	13298	16972	19912	6711.3	32181	2495.4
109.99	7469.9	9239.1	4072.6	8730.3	5762.8	21193	3075.4	9544	12636	3535.2	3582.4	3494.6	4271.2	5343.4	18137	19140	11211	17340	17122	1556.8	14229	26954	23108	8448.4	15885	27636	38566	46275	12648	26838	10090	8705.8	9145.7	12551	11518	7820.8	13028	14686	14231	9130.5	12575	6772.6	8691.3	13329	17484	19663	6264.2	31378	2603.7
112.52	7570.9	8499.6	3916.9	9212	6122.5	20933	2561.8	10341	11555	3767.9	3450.8	3829.1	4427	6114.2	18723	18304	11291	17559	16853	1329.8	14115	28004	22465	8479.4	15957	26887	38597	46691	12926	27125	9958.9	8716.2	9116.4	12654	11672	8147.5	13691	14447	14194	8658.8	12551	6650.6	8847.1	13488	18327	18939	6426.3	31884	2438.1
115.04	7541.5	8921.7	3952.8	9607.6	5956.1	20641	2824	8731.3	11557	3360.3	3880.2	3693.6	4835.9	5828.1	18884	18593	11201	17686	17715	1262.8	14577	27377	22742	8716.3	15912	27599	38289	46111	13028	26993	9903.3	8898	9727.3	13138	11583	8287.8	13714	14465	14094	8905.3	12955	6601.7	8784	13227	17426	18655	6345.9	30789	2592.3
117.56	7334.6	9472	4097.2	8468.1	5507.6	20931	2341.3	9221.8	12318	4002.1	3244.3	2996.2	5529.1	5516.7	19122	18725	10745	16541	17966	1195.4	14218	27232	23334	8487.6	16092	27575	38194	45967	12915	27421	9927.1	8688.4	9104.5	13074	11701	7228	13565	14479	13613	8860.8	12557	6515.9	8637.6	13548	17288	19092	5838.9	31349	2525.3
120.08	7266.1	9075.8	4052.9	6930.7	5655.9	21065	2362.3	8943.2	12189	3431.1	3379.2	3828.9	4818.8	5955.8	18368	18653	10816	17099	17569	1266.6	14450	28233	22399	8846.2	15744	26845	38214	46266	12496	26723	9926.4	8937.7	9487.1	12609	11651	7807.4	12743	15039	14191	9080.9	12993	6645.6	9175.1	13531	18066	19317	6264.4	31099	2703.6
122.6	7569.4	8582.1	4180.4	10330	5913.1	20893	2972	9675.3	12936	3686.2	3899	3286.5	5186.9	5539.7	18665	18778	10927	17250	17394	997.31	14192	27864	22688	8546.2	15521	27623	38246	45841	12361	27376	10096	8506.6	8959.7	13393	11602	7294.4	12876	14753	14061	9097.7	12649	6835.9	8733.8	13134	17883	18715	6205.3	31654	2601.8
125.12	7960.6	10652	4788.5	8309.3	5769.6	22267	2251.9	8777.9	14401	4050.6	3553.7	3466	4809.2	5592.6	20305	19893	11519	17832	18152	1469.3	15822	27511	23508	8952.4	15762	26986	38136	46835	13166	27743	10029	8767.7	8912.3	12662	11535	8082.7	12578	14303	13346	8532.9	12833	7002.2	9068.5	13156	16684	19621	6263.3	30201	2419.6
127.64	8154.4	9920	5035.4	9659.9	5964.4	22784	2770.2	8702	13952	4189.1	3276.2	4607.7	5123.2	6393	20778	20073	11582	17542	18254	1278.9	15455	28130	23015	8277	15122	27004	39004	46187	12669	27095	9851.3	8627.4	7873.7	12399	11643	7845.6	12915	14763	12873	8626.4	12903	6354.5	8724.8	12682	16915	18360	6005.5	30912	2549.7
130.17	8046.5	9135.6	4567.4	9824.8	5475.9	22202	2677.4	9060.1	12755	3751.7	3608.8	3641.6	5358.7	6193.2	19133	19874	11923	18527	18392	1394.1	15615	27791	22283	8399.4	16107	26527	38504	47391	12499	27365	10049	8302.1	7526.1	12617	11690	7973	12881	14261	13560	8575.5	12940	6832.9	8563.3	12778	16856	19482	5910.7	29302	2699.5
132.69	7644.7	9930.1	4120.2	8831.5	5984.2	21570	2555.6	8472	12476	4021.2	3461.3	3244.5	4396	5903	18754	20113	11984	17004	18447	971.55	14352	27498	23258	8460.1	15406	26906	38229	46233	12155	26323	10041	8516.6	7295.2	12324	11008	7699.3	12852	14514	13129	8732.1	12603	6530.5	8605.8	13221	17018	18675	6080.7	30869	2748.7
135.21	7065	8903.7	3975.1	8678.7	5875.7	20807	2737.8	8149.8	12627	3794.1	3485.4	3053.5	3949.6	6224.7	19821	19392	11294	17807	18287	1575.4	14192	28257	22127	8563.7	15394	26484	37427	45618	11954	27918	9695.8	8249.5	6055.6	12227	11212	7962.9	12009	14346	12780	8458.5	12704	6737.8	8485.5	12710	16927	18710	6150.1	28899	2668.1
137.73	7149.3	9841.4	4140.8	7604.5	5238.8	19737	2644.6	7942.3	12147	3644.7	3315.1	2489.5	4019.7	5123.6	19449	18992	10627	16883	17698	1334.6	13653	26575	21880	8629.5	14637	25216	37519	47051	13034	27288	9889.3	8412.1	5042.4	11696	10735	8169.2	12173	14109	11995	8467.3	12522	6735.7	8412.5	12508	16407	18967	6062.1	27952	2496.7
140.25	6671.6	8523.5	4246.5	8785	5321.7	20332	2242.2	7245	10487	3663.2	3893.6	3484.9	3050.4	5456.8	18555	18357	10825	16926	17607	1311.1	13218	26733	21729	8531	15069	25228	37619	46557	11909	26526	9412.2	8262.9	5139.8	11222	10458	8029.3	12617	14170	12737	8381.9	11891	6505.3	8197.6	12293	15703	19286	5726.7	28824	2515.1
142.77	7428.7	9196.8	4076.1	8517.8	5662.3	19823	3047	8750.4	11907	3971.9	2819.4	2600.7	3366	5757.1	18387	18577	10578	16499	16926	1216.6	13491	26554	22387	8279.6	14587	23995	38195	46226	12370	26990	10006	8062	3839.3	10810	10299	7928.5	12618	14379	12026	8243.5	12340	6074.1	7819	12142	15291	17965	5490.8	26977	2597.1
145.29	7080.5	8471	4070.4	7909	5041.1	20076	2420	8937.9	12077	3379.2	3014.5	2502.9	3243	5448.8	17873	19125	10537	16720	17532	1320.8	11886	26493	21168	8280.1	14649	24193	37192	45937	12022	27390	9761.1	7951.9	3426.7	10783	9879.3	6938.9	10921	14302	10883	8132.4	12365	6164.4	8151.4	11200	14437	20048	5673	27354	2288.4
147.82	6784.3	8439.5	3955.9	7856.6	5475.3	19094	2083.2	9252	11598	3425.3	2764.1	2046.9	3044.7	4766.9	18290	17787	10513	16452	16570	1266.1	13063	27162	21252	8214.6	13987	23051	37387	45200	11716	25843	9810.7	7698.7	3502.7	10301	9133.8	7704.3	11320	13683	9867.9	7946	11376	6061.3	7780.7	10813	13087	19433	4662.9	26190	2525.3
150.34	6538.2	8135.1	3575.3	8131.5	5129	19456	2403.2	8745.9	11827	3476.1	2719.9	1862.9	3201.4	4669.4	17766	17771	10586	15761	16900	1423.3	12330	26398	21706	7358.8	13773	22228	36512	45419	11633	25825	9811.5	7877.2	2216.3	8852.1	8685.8	7660	10825	13425	9733.3	7607.5	11603	5644.8	8021.9	9639.6	13101	18744	4992.6	25357	2620.1
152.86	6594.4	8951.9	3748	9564.6	5201.2	18762	2409.6	6843.4	11614	3179.1	3026.7	1962.2	2801.9	4954.6	17581	18278	10439	14249	16247	1201	12431	26509	20123	7307.9	12862	21247	36984	45137	10903	26957	9105.5	7140.8	2441.2	8395.7	7943.4	7268.7	9178	12470	9083.3	7087.7	10228	5631.3	7062	8251.8	11104	16935	4915.2	24035	2513.5
155.38	6442.4	8616.2	3707.8	6746.9	5426.6	19958	2642.1	7340.6	12295	3383.1	2575.9	2003.3	2380.4	4463.8	17857	18188	11099	16600	16212	867.91	11718	25294	19624	6864.6	13107	21160	36562	44297	11097	26979	9706.3	7203.6	1540.8	7820.2	7637.5	6923.5	9097	12476	7623.6	7557.9	9354	5133	7135.2	7000.9	9156.4	16962	4512.7	24998	2550.5
157.9	6142.3	9019.9	4005.9	8207.2	4605	19367	2402.5	7897.1	10879	3672.3	2568.8	1670.1	2532.9	4018.5	17514	18068	9659.7	15315	16924	1201.1	11104	25467	19785	6386	12914	19642	34855	43748	10807	25880	10014	6985.2	1568.5	7280.3	6712.4	6818.5	8810.6	12459	6911.6	7359.8	8393.5	4869	6545.5	6669.9	9572	16123	4534.3	22326	2609.4
160.42	6190	7840.2	3675.5	8335.9	5231.3	18974	1840.4	7574.6	11301	3331.2	2247.6	1583.6	2117.6	4208.3	17475	17396	10361	15517	16317	874.67	10851	24777	18563	5538.4	12463	18438	34306	42668	10001	26465	9146.6	6637.5	1110.9	6092.4	6137.8	6004.5	8193	12008	5951.2	6843.2	7989.5	3745.8	6670.2	5229.3	7847.6	15217	4289.9	20699	2526.4
162.94	6039.3	8564.5	3085.2	6451.7	4712.4	18664	2270.9	7830.9	11033	2980.3	2449.2	1186.5	1970.1	4297.2	16325	17146	9896.3	14198	15892	892.1	10748	23167	18312	4839.8	12362	16839	33567	42767	9801.8	26142	9722.7	5695.4	1036.2	6084.5	5529.3	6362.2	7377.7	10951	5018.7	6131	6739	3259.1	5747.5	4701.7	7242.6	15227	3829.4	21237	2525.8
165.47	5502.7	8719.8	3510.6	6566.7	5194.7	18251	2138.4	6885.1	11277	2966.6	1922.8	854.03	1494.4	3863.7	16851	17482	9867.7	14337	15440	937.62	10309	22276	17695	4372.7	12156	15825	33223	40831	9439.5	26142	9321.8	5456.9	1064	5171.6	5031.7	5500.3	7074.7	10960	5189.8	6298.3	6253.6	2870.3	5670.3	3533.3	6795	14961	3494.1	18452	2509.8
167.99	5557.6	8330.3	3186.8	6502.6	5659.7	18702	1750.3	6968.1	10161	2907.1	2127.8	920.4	1388.6	4158.5	16649	16604	9332	13811	16502	493.96	9972.1	20519	16260	4081.2	12423	14682	32073	40706	9044.5	25146	9490.1	5671.1	822.62	4899.9	4246.9	4839.8	5479.2	10505	4045.1	5892.2	5326.4	2301.3	5306.5	3091.4	5163.9	14559	3582	17317	2173.1
170.51	5691.1	7845.6	3196.7	6761.3	5127.2	18213	1610.8	7698.4	9898.9	2775.5	2128.1	1115.5	1255.2	3257.9	17497	17523	9617.9	13134	15091	734.49	9403.7	19896	16097	3472.5	11799	14915	31918	40138	8363.9	25319	9084.5	5414.8	874.32	4330	4257.4	4826.8	5396.9	10199	3705.8	5488.1	4868.9	1945.3	5546.5	2318.3	4869.4	13478	3290.3	17244	2468.1
173.03	5827.8	7297.5	2814.9	6559.7	4905.3	18487	1625	7236.5	9516	2863.6	1694.4	590.5	1012.6	3697.5	16275	16846	9275.7	13816	15659	357.23	9474.1	19457	14797	3293.4	11428	14008	30101	39187	8616.4	25055	8986.8	4715.1	583.14	3976.8	3570.3	4455.3	4679.9	9436.3	3556.3	4968.6	3875.5	1554	4438.1	1862.2	4381.9	12200	3502	16642	2376.8
175.55	5553.8	7729.2	3227.6	6465.7	4450.1	18203	1502	5922.6	9615.7	2756.1	1537.4	539	1024.6	2852.9	16010	16766	9525.1	12925	14658	636.38	9324	18335	13396	2737.6	11217	12892	29361	37467	8260.2	23597	8753.4	4159.9	731.19	3078.8	3264.5	4090.2	4159.8	8909.7	3067.4	5081.4	3298.4	1389.3	4156.7	1782.3	3571.6	11571	3468.5	15492	2171
178.07	5605.2	7713.5	2932.8	5813.7	4351.5	18049	947.44	6823.5	9908.6	2858.7	1585.8	654.87	978.79	2756.7	16066	16199	9348.9	12850	14547	387.62	8381.2	17215	13093	2430.1	10504	12254	28206	36868	7136.7	23702	8319.5	4081.5	541.26	2888.7	2639.5	3636.2	3900.1	8597.7	2378.3	4873.1	3081.6	1196.8	4215.4	1608	3200.2	11289	2905.3	15850	2077.8
180.59	5346.7	7435.9	2951.9	5599.1	4575.7	18252	1146.4	5962.5	9178	2766.7	1272.8	345.89	855.08	2736	16215	16707	8777.5	12357	14446	525.81	8046.9	16349	13331	2026.6	10519	11105	27385	35817	7059.7	23329	8175.9	3841.7	883.07	2705	2478.7	3174.8	3707.1	7899.2	1780.5	4829.2	2624.7	1030.7	3936.1	1372.1	2329.3	11331	3042.2	14227	2133.2
183.12	5425.6	8286.6	2881.7	5797.5	6022.8	17566	845	6882.4	10290	2642	1142.8	502.78	705.73	2725.1	17089	17183	9105.2	12915	14216	514.77	7862.4	15247	11623	1671.9	10630	10506	27069	33955	6530.9	21269	7390.1	3463.5	640.89	2390	2025.5	3055.3	2859.2	7366.6	1735.7	4210.3	2456.7	859.5	3316.9	1320.7	2347.8	9943.1	2190.7	12496	2266.8
185.64	5094.2	7635.9	2481.6	5755.1	4508.8	17200	856.03	6229.8	10257	2586.7	1017.9	143	725.27	2350.3	16248	16609	8531.6	12347	13691	261.16	7734.2	14426	10797	1450.4	10541	9982.1	25066	32994	6356.3	22029	7388.1	3047.8	593.72	2503.7	1879.6	2735.3	2303.1	7291.3	1606.2	3677	1921.1	781.46	3164	1074.6	2063.5	9667.8	2398.1	12106	1860.5
188.16	5101.8	7139.2	2452	5929.1	4279.4	17132	1007.3	6927.8	9821	2328	1092.2	270.59	519.22	2237.3	15508	16160	8170.5	11210	13190	224.89	7538.8	12938	9767.9	1447.2	10749	8894.1	24541	32239	5720.6	20743	7523.7	2991.6	626.52	1920.3	1679.5	2382.9	2306.5	6759.3	1499.3	3523.2	1798.5	869.11	2943.7	1072.9	1857.9	8807.1	2329.9	11688	1833.4
190.68	5043.5	6663.6	2317.3	5476.5	4672	17553	583.56	6183.2	8886.1	2232.7	787.21	227.59	363.06	1905.1	15551	15794	8568.7	10913	13891	213.92	7143.7	12081	9604.5	1281.6	9623.2	8246.7	23003	31150	5592	20959	6472.7	2620.1	634.49	1709.2	1557.9	2046.5	1809	5894	1405.8	3545.5	1536.2	946.83	2571.9	918.57	1757.7	8739.1	2735	10062	2092.9
193.2	4747.4	7200.1	2432.2	5736.2	5533.5	17597	822.49	6216.8	9669.8	2381.7	795.43	415.15	399.03	1948.6	16380	16242	8792.7	11088	13302	189.95	6703.5	11153	8811.5	926.18	9492.1	7719.3	22078	28829	5136	19462	6121.9	2257.5	558.87	1360.5	1459	1752.6	1964.2	6016.5	1063.2	3333	1283.5	508.38	2258.3	729.11	1279.4	7518.6	2161.7	10249	1553.3
195.72	4793.8	7271.9	2396.1	5657.2	4358.7	17519	475.99	6452	8735.6	2574	759.02	359.98	373.19	1717.7	15479	15622	8757.2	10698	13094	127.62	6724.7	10681	7770.2	1058.8	9175.7	7207.5	21490	27968	4994.5	19868	6472.1	2191.8	718.78	1518.7	1356.1	1792.9	1616.9	5459.6	1265.7	3121.1	1194.7	731.71	2072.6	899.16	1701.6	6453	1771	9431.2	1806.1
198.25	4608	7485.3	1915.7	5152.4	4880.5	17219	514.6	6145.6	8756.4	2004.1	649.26	331.88	319.31	1806.1	15056	15741	8315.7	10600	13232	144.07	6778.3	9675.8	7785.2	841.62	8812.3	7289.2	20635	27204	4453.6	18280	5254.9	1922.4	356.94	1289.3	1212	1352.7	1639.7	4834.7	1102.1	2632.5	1150.1	635.9	1875.4	1042.2	1359.1	5741.5	1672	8498.3	1581.3
200.77	4769.4	6601.4	2173.4	5399.1	4763	16656	697.22	6374.7	9400.6	2191.8	693.51	319.23	448.88	1804	16097	16021	8734.9	10106	12831	310.43	6431.8	8767.7	7100	865.6	8700.7	5796.7	19155	26189	3949.7	18080	5284.4	1772	543.85	1096.9	1148.7	1343.6	1342.5	4481.7	1095.7	2583.4	1198.6	709.5	1805.4	814.94	1319	5521.1	1504.9	7835.1	1220.1
203.29	4488.2	6400.9	2358.6	5423.8	4645.2	17238	502.03	5550.5	9921.4	2094.9	657.26	365.56	310.76	1476.3	15753	15283	7682.1	9606.1	12205	173.65	5556.8	8593.4	6383	889.97	8560.3	5492.8	18721	24643	3918.7	16609	5218.9	1646.1	657.86	1350.8	1209.3	1236.7	1157.6	4208.9	1011.5	2688	1280.5	743.74	1503.6	726.82	1277.8	5525	1591.8	8058	1203
205.81	4576	6118.5	1996.6	5277.3	4153.7	16562	343.89	6021	9438	2078.8	265.24	246.89	211.93	1418.2	15418	15447	8070.5	9627.5	12278	154.16	5420.4	7282.4	5727	723.7	8031.3	4951.9	17265	23548	3606.8	17064	4905.2	1418.8	523.18	1009.8	1065.1	1080.2	1170.2	3999.5	839.58	2421.7	953.65	602.97	1401.8	871.05	1035.3	4590.9	1475.3	6840.7	1144
208.33	4540	6611.1	1870.1	4591.5	4082	16957	447.68	5180.6	8869.1	2227.1	521.27	346.86	250.77	1035.9	15355	15004	8391.3	9868.6	12011	190.46	5613.7	7155.2	5088.4	776.66	8282.6	4891	16473	22288	3400.3	16546	4406	1358.5	653.2	1132.1	1000.3	1012.9	1041.7	3526	831.15	2072.8	1037.8	575.96	1370.4	676.43	975.18	4037.5	1122.3	6602.5	1078.2
210.85	4392.3	6801.2	2102.7	5021.8	4151.4	16595	333.85	4413.8	9145.9	2066.2	492.77	174.4	272.52	1263.6	14876	15981	8098	9899.4	12477	223.53	5395.1	6678.1	5016.9	798.29	7718.3	4504.6	16031	21168	3185.2	15169	4380.7	1168.2	669.68	986.24	920.2	884.61	1034.8	3375.4	974.62	2100.8	853.49	647.71	1127.7	683.46	1416.4	4156.6	1500.9	6356.4	1077.2
213.38	3965.3	6528.6	1719.6	3962.3	4683	16670	191.67	4874.4	7971.2	2106	269.7	131.31	203.92	976.62	15052	14530	8002.4	8143	10975	9.534	4660.6	5363.9	4655.4	691.5	7339.3	3819.8	14853	19480	2822	14563	3711	1178.3	488.04	1053.6	838.93	744.41	863.54	3202.9	863.48	1957.8	873.72	607.74	1169	969.53	1110.8	3535.4	940.57	5548.7	836.11
215.9	4199	6656	1680	5191	3969.2	16216	225.32	5578	9190.9	2039.7	487.46	255.42	283.39	852.83	14592	14300	7821.2	9147.6	11456	146.53	4523.4	5236.7	4236.9	781.27	7822.2	3772.1	13904	19212	2767.8	13956	3855.8	1011.4	544.06	1194.2	865.64	670.84	971.72	2856.3	778.94	1677.2	933.64	765.92	1041.4	941.4	1048.5	3121.3	989.47	4671.4	909.76
218.42	3939.9	5905.2	1533.9	4468.8	3336.2	16097	319.43	5358.9	9014.1	1799.5	221.11	-0.975	334.85	916.57	14544	14080	7505	7886.4	10967	31.992	4364.8	5101.5	3765.2	693.94	7835.1	3303.1	12788	18060	2234.2	13657	3266.7	897.5	619.52	846.94	949.94	771.24	606.03	2666.1	874.4	1528.3	885.13	509.62	941.97	837.18	1177.6	3035	955.02	4968.2	722.35
220.94	3722.3	6384.2	1519.9	4472	3713	15783	251.43	4496	9723.9	1713.4	270.9	90.788	250.83	823.58	13391	13247	7775.8	7722	10855	207.86	4022.8	4102.4	3566	723.87	7302.5	2867.7	12271	16803	2046.4	13196	3308.1	985.68	633.02	955.65	895.13	706.24	983.25	2412.4	969.38	1727.2	908.4	712.37	970.04	672.08	1067.1	3189.8	829.7	4155.1	652.03
223.46	3863.5	5813.3	1421.4	4871.2	3901	16033	463.39	5014.3	8667.8	1521.3	339.48	64.183	353.34	891.87	14077	14087	7333.7	8063.8	10427	110.04	3660	4627.8	2930	665.58	6433.6	2672.9	11765	15865	2116	12397	3040.4	976.59	570.27	1019.5	856.88	733.88	849.4	2092.7	972.58	1573	890.13	620.27	795.1	888.87	1380.5	2683.5	821.14	4385	456.36
225.98	3846.3	5216.4	1169.3	4872.5	4275.3	15719	242.07	4980	7293.8	1539.5	216.54	81.256	244.25	701.92	13070	13443	6785	7655.9	10565	132.85	3804.4	3418.7	3077.4	618.8	6197.3	2687.6	11085	15380	1983.8	12025	2755.4	863.48	447.59	731	816.44	597.61	789.01	1878.2	791.9	1356.2	684.78	558.3	843.92	838.63	930.97	2228.8	743.5	3412.3	410.63
228.5	3608.5	5204.6	1349.6	3771.1	3871.2	15418	393.32	4710	8491.8	1359.7	173.3	177.54	282.64	824.74	13564	13655	6814.2	6736.8	10375	168.9	3533.5	2962.2	2846	588.04	5950.3	2540.3	10270	13374	1668.2	11915	2444.1	813.43	536.52	1046.2	838.17	561.42	919.88	1737.9	733.4	1391.1	642.91	495.8	713.99	659.88	949.33	2585.1	709.27	3444.2	484.54
231.03	3868	5842	1306.2	4301.1	3836.4	15946	346.31	5146.4	7792.2	1571.6	330.71	255.24	320.55	769.67	13410	13713	6991.1	6859.2	9970.1	365.65	3387.4	3199.1	2543.8	535.01	5635.8	2334.6	9848	13765	1548.3	11008	2437.7	663.36	378.41	969.17	802.54	652.5	579.97	1604.9	685.19	1249.2	711.15	584.82	623.7	723.65	809.98	2940.7	484.82	3249.3	332.37
233.55	3760.2	5886.9	969.43	4333.6	3762.1	15410	164.18	4412	7046	1561.6	182.14	193.33	254.37	727.73	13834	13199	7212.4	6965.7	9993.9	65.572	3448.9	2770.4	2058.1	530.12	5932.8	1926.8	9005.2	11952	1414.3	10356	2131	610.99	627.94	958.64	801.89	771.15	923.48	1723.1	789.69	1305.3	834.41	540.66	572.06	772.2	956.81	2281.7	560.14	2813.5	346.12
236.07	3438.9	6273.2	1254.4	3528.5	3842.3	15093	250.92	5013	7093	1549.2	225.83	213.26	205.17	753.43	13097	13457	7294.1	7207.7	9763.2	199.8	3013.2	2834.1	1908	673.27	5833.2	2251.3	8392.9	11121	1699.4	9900.8	1948.7	636.38	537.75	813.18	821.42	409.13	878.47	1577.1	682.21	1250	701.49	549.42	615.66	730.58	837.12	2116.4	651.48	2440.4	397.89
238.59	3334.3	5493.8	1172	4158.4	4456.5	15398	268.44	5215	8365.4	1204.1	291.19	167.04	329.38	530.66	12738	13272	7035.6	6852.7	9567.2	29.014	3085	2317.3	1954.4	608.29	5235.4	2017.5	8056	10616	1364.8	9470	1744.6	615.69	397.44	707.6	791.4	627	745.44	1506	852.04	1184	881.22	506.8	573.65	881.62	995.77	1806.3	474.69	2261.3	335.6
241.11	3482.1	5174.8	958.14	3278.3	3914	15541	92.572	5125.3	6836.5	1129.5	248.32	49.266	243.89	458.69	12501	13321	6729.3	6816.4	9288.6	46.774	2585.8	2445.1	1715.4	609.88	4656.8	2030.8	7622.9	9971.6	1211	9368.7	1574.8	590.76	635.12	828.97	911.25	580.68	787.14	1366.8	873.03	989.12	800.12	556.1	600.25	797.2	1049.6	1484	611.88	2086.5	237.11
243.63	3083.7	5684.6	1054.4	3065.5	4022.4	15588	279.66	4109	7454.4	1086	169.36	121.08	420.85	466.02	12120	12567	6629.7	5698.5	9256.1	93.013	2390.5	1839.6	1870.7	550.71	4735.5	1794.7	7023.9	8906.1	1200.6	8442.7	1674.3	566.07	451.75	844.42	748.1	610.87	708.4	1395.3	816.42	1042.2	937.48	745.56	508.34	859.49	1195.2	1689.1	660.95	1955.8	288.32
246.15	3074.1	4692.8	1005.4	2992.1	3658.3	14531	172.24	4148.9	7477.2	1165	268.31	108.1	153.61	418.47	11378	12734	6430.9	5326.1	8377.2	119.06	2459.5	2310.8	1655.1	537.53	4925.6	1623.6	6385.4	8707.1	1086.7	8091.4	1416.2	684.96	564.6	684.82	622.97	587.57	783.42	1235.3	806.8	794.62	805.52	520.55	685.06	797.5	802.32	1678.6	437.41	1667.7	237.35
248.68	3032	4700	857.27	3220.7	4047.5	15033	364.94	3272.2	6850.1	1241.3	222.12	165.87	360.03	529.58	12765	13030	5801.4	5635.8	8976.9	139.07	1983.4	2074.6	1671.7	506.82	4354.5	1700.3	6046.3	8008.4	1182.5	7842.1	1261.9	438.13	612.91	830.93	740.92	541.4	844.89	1105.9	759.55	840.79	683.85	483.3	478.33	844.24	1037	1365.3	411.47	1482.7	243.72
251.2	2740.6	5129.6	983.05	3568.8	2477.3	15121	243.59	4092.4	7147.4	1060	223.89	218.09	275.81	409.34	11614	11997	6120.9	5193.2	8527.6	105.36	2048.8	2187.6	1565.8	588.08	4708	1764.6	5739.9	7378.5	1045.9	7014.5	1292.6	608.17	500.16	842.74	773.06	463.18	873.04	1081.7	646.54	832.37	686.24	696.34	711.35	767.66	836.04	1492.7	500.74	1925.9	305.08
253.72	2758.1	5196	727.01	3177.2	3486	14278	249.86	2855.8	7084.4	1029.1	124.96	121.17	185.6	533.92	11288	12040	5674.8	4250.3	8447	175.71	1686.9	2000.3	1516.4	666.81	4034.3	1685.7	5285	6842.1	1120.7	7162.6	1228.6	587.03	494.45	828.19	692.06	611.03	686.33	1126.9	606	838.46	738.74	617.65	607.9	889.86	714.43	1298.9	447.71	1574.2	219.05
256.24	2572.7	4410.4	605.76	2881.6	3277.2	14146	152.21	4243.6	6352.9	1022.7	293.19	250.92	121.34	365.09	11158	12043	5974.3	4746	8065.3	29.014	1940.2	1914.9	1418.3	722.85	3878.7	1655	4855.2	6774.4	863.77	6425.3	1256.7	557.83	601.91	718.32	870.98	489.69	946.85	1002.4	829.05	852.56	889.28	618.02	574.15	777.5	1064.9	1600.9	437.17	1860.8	394.74
258.76	2538.9	4899.6	757.29	2715.8	3277.8	14281	300.97	3417.6	6602.7	1308.3	203.35	215.39	268.96	330.3	11091	11424	5791.9	4726.7	7948	257.77	1890.7	1870.3	1556.3	518.25	4098	1588	4671.4	6254.3	859.51	6436.3	980.92	582.55	464.02	716	776.63	400.11	786.72	1026	848.83	828.94	726.67	500.68	581.85	790.03	1009.3	1565	396.41	1352.9	201.32
261.28	2655.6	5499.3	590.03	2476.6	3746.3	13618	339.54	3491.3	6410.4	860.54	306.82	179.39	352.46	283.34	10929	11046	5434	4499.7	7166.8	208.75	1456.3	1616.2	1298.6	515.75	3918.7	1868.7	4095.8	5979	878.73	5826.3	977.14	413.96	601.18	716.25	833.96	533.56	708.23	974.67	825.73	863.05	708.19	637.95	396.25	797	1052.9	1444.2	485.3	1383.3	177.13
263.81	2521.8	4856.6	475.32	2470	3333.6	13906	134.5	2817.9	5857.5	713.9	214.89	111.19	265.03	530.6	11139	11018	5374.5	4665	7232.4	104.14	1668.8	1204.8	1287.7	496.8	3326.5	1361.9	3986.9	5671.1	884.84	5217.9	830.95	398.3	309.11	692.79	724.13	401.2	698.46	913.66	723.81	664.37	612.71	550.89	328.15	712.8	790.63	879.03	352.34	1383.7	121.43
266.33	2620	4483.4	637.68	2891.4	3616.6	13750	195.16	3135.9	6206.3	1029.2	234.13	250.91	183	322.27	10715	11447	5220	4319.4	7405.7	50.197	1502.3	1551.1	1404.4	621.58	3587.9	1604	3983.5	4938.2	884.5	5047.5	888.91	510.77	692.02	930.78	842.99	586.01	779.37	985.31	1012.2	731.63	700.11	602.29	431.78	908.84	963.32	1432.1	451.46	1797.5	229.53
268.85	2394.7	4410.9	542.96	3084.8	3448.4	13799	263.28	3570	5645.1	773.62	104.35	166.78	228.64	296.89	11131	11162	5394.1	4035.1	6914.2	123.54	1656.7	1332.4	1114.7	552.99	3379.2	1477.8	3583.8	5208.6	936.6	4866.6	947.54	448.27	582.28	771.14	845.71	509.56	920.5	1171.6	752.79	656.7	771.33	446.91	515.59	734.12	1007.2	1338.5	467.49	1332.2	177.07
271.37	2376.2	4629.8	483.38	2261.5	3447.8	13471	216.18	2721.8	5664.1	737.37	339.52	194.48	327.55	517.79	10059	10651	5159.1	3495	6525.9	144.69	1367.7	1369.5	1221.9	373.37	2687.4	1543.8	3510.2	4538.2	806.8	4425.1	779.08	384.63	650.9	560.29	584.01	376.79	600.57	698.45	711.2	740.05	473.37	521.32	340.93	611.45	743	1333.7	322.46	878.83	55.982
273.89	2301.1	4115.4	413.93	1802.7	3142.5	13514	177.22	3259.4	5220.3	757.73	101.79	81.555	134.73	348.11	10012	10202	5189	3494.5	6293.5	57.07	1318.7	1545.1	1289.9	655.08	3107	1632.6	3266.3	4428.3	1048.6	4306.2	821.07	475.78	575.16	827.08	713.23	437.78	778.88	940.48	977.18	837.59	747.34	822.72	466.05	1017.2	1020	1518	500.07	1513.8	197.51
276.41	2133.9	4413.9	627.33	2437	3127	13151	424.33	2543	5421.3	882.86	279.84	285.73	360.94	476.75	10201	10276	5222.3	3739.2	5785.6	277.32	1135.1	1455.8	1274.8	668.91	3133.6	1674.7	3046.2	4380.9	747.89	3705.5	823.93	528.38	804.58	785.07	813.49	533.91	801.83	1024.8	954.28	787.26	857.09	576.09	546.73	862.67	1243	1222.4	474.74	1377.1	257.51
278.93	2081.2	3853.1	427.97	2071.2	2903.5	12939	161.15	2732.7	5610.1	843.22	240.14	230.25	230.11	242.78	9728.3	10217	4681.5	2863.5	6328.6	96.146	1188.8	1653.2	1175.1	669	2841.9	1924.3	3202.8	3835.7	770.23	3943.3	654.13	627.1	580.19	929.11	892.56	521.55	730.03	1113.2	956.63	795.79	769.56	605.87	709.03	953.36	1175	1502.9	327.7	1329.4	171.36
281.45	2157.1	3642.9	599.03	1787.2	2581.3	13278	340.85	2799.9	5645.9	1021.2	234.2	171.2	315.2	403.08	9720.2	10041	4933.6	2828	5779.8	113.2	1276.9	1324.2	1160.1	470.63	2410.5	1468.3	2889	3904.8	718.91	3707	686.15	647.16	412.64	790.58	767.13	503.75	698.54	839.72	749.2	607.43	704.14	502.43	726.2	779.68	1007.8	1161.1	479.4	1304.1	103.43
283.98	1900.1	3783.8	416.35	1819	2648.2	12550	359.24	2246.5	5861.3	643.53	76.186	80.592	106.57	243.49	9587.9	10066	4320.3	2813.9	6209.4	30.905	1132	1501.4	976.1	428.23	2602.8	1602.1	2661.1	3984	846.99	3385.1	500.44	371.43	583.19	732.41	572.72	354.28	762.77	821.57	649.41	587.74	554.35	773.82	385.16	794.45	957.98	989.13	162.13	1297.7	168.3
286.5	1867	3733.1	450.34	1983.7	2961.4	12699	220.21	2257.7	5046.8	833.78	163.77	198.17	263.22	161.89	8874.9	9816.6	4495.9	2590.3	5408.5	141.39	961.51	1652.9	1124.9	605.74	2226.2	1469.8	2813.7	3903.4	1011.2	3073.9	767.49	509.85	703.81	871.21	763.9	430.07	823.16	992.14	845.27	703.46	713.27	755.13	587.46	824.38	931.29	1066.2	505.7	1423.8	174.27
289.02	2034.3	3813.4	300.34	2370.8	3681	13342	368.41	2673.6	5237.5	747.51	129.85	197.01	290.39	305.92	9754.6	10033	4988.6	2699.5	5488.5	150.87	1040	1522.4	1208.8	683.84	2156.4	1734.9	2569.4	3564.5	716.52	3655.4	598.95	529.21	715.88	916.66	757.22	656.59	755.54	886.55	907.19	832.51	764.33	678.4	529.72	922.93	973.96	1372.3	434.46	1498.9	153.35
291.54	1906.4	3849.5	327.55	1895.8	3144.5	13894	236.56	2758.2	4931.1	694.31	124.68	196.41	265.51	278.65	10120	10332	4614.5	2680.3	5454.2	-24.209	1332	1514.9	1196.2	598.95	2188.7	1609.8	2817.9	3558.4	815.77	3221.3	586.58	462.31	499.49	746.39	693.74	416.94	609.08	738.68	779.23	736.52	728.36	746.7	519.96	853.13	1262.8	1342.2	476.1	1642.5	216.91
294.06	1745.8	3577	447.16	2012.9	2642.9	13277	290.28	2556	5705.3	710.95	175.98	231.71	262.44	309.86	9836.4	10084	4293.6	2761.4	5296.7	69.531	1047.4	1568.8	1331.4	421.14	2257.6	1945.7	2361.5	3124	747.71	3145.1	668.12	472.82	501.69	840.23	697.85	544.03	742.38	807.45	907.75	583.15	802.08	591.13	490.91	792.39	1143.8	1231.7	403.36	1650.5	48.727
296.58	1723.9	3819.7	382.73	1783.3	2726.6	13031	268.57	2899.2	4759.3	716.26	217.24	196.08	332.57	337.43	9038.9	9728.7	4535.9	2692.1	5187.7	37.346	1080.3	1688.6	1138.6	736.94	2021.8	1679.9	2599.7	3340.8	909.79	2687.8	597.19	484.19	795.55	849.8	873.3	428.94	727	1008.6	980.47	763.39	839.29	687.72	644.01	821.92	1427.2	1365.5	550.63	1639.1	187.48
299.11	1834.3	3378.3	338.65	1419.4	2641.7	13060	392.59	2762.1	4623	692.03	267.42	88.812	325.03	235	9410.4	9762.4	4129.1	2483.7	5109.1	213.33	976.91	1575.2	1314.3	759.89	2201.8	1556.1	2741.1	3247.2	790.14	2786.7	552.43	467.4	614.66	995.27	896.47	496.24	712.67	958.93	851.74	811.19	799.82	866.4	470.36	1107.3	1157.3	1192.9	386.8	1663.7	189.75
301.63	1625.4	3406.3	346.56	1547	2878.7	12526	414.79	2268.6	4130.7	693.16	345.49	393.42	297.99	310.12	8738.9	9192.5	3845.9	2328.9	4664.8	181.05	1127.6	1479.8	1150.9	572.84	1759.8	1301.2	2568.9	2950.8	815.75	2525.8	591.37	560.22	548.81	837.61	743	535.53	747.9	792.61	755.76	753.78	659.82	585.42	499.36	893.58	934.43	1061.4	313.3	1385.7	50.024
304.15	1647.5	3333.5	246.64	1552.9	2753.6	12153	197.1	2053.4	4070.4	637.58	347.06	324.4	179.69	434.2	8937.5	9164.6	4153.1	2351.1	4460.7	178.22	1046.3	1381	1349.2	561.07	1875.1	1670.3	2393.7	3126.7	833.93	2488.2	686.85	667.14	752.68	826.82	825.8	477.4	750.38	763.47	813.58	636.48	729.12	719.29	639.22	958.54	1187.5	1370.4	403.31	1736.6	178.22
306.67	1503.8	2989.6	318.56	1567.6	2747.1	11942	377.46	1992.3	3813.8	556.49	280	179.75	213.63	345.74	7500.6	8822.8	3954.6	1870.2	4234.5	119.99	901.92	1288.2	1194.6	509.92	1704.2	1588.3	2262.1	3075.8	617.62	2300.3	635.87	368.04	362.37	718.17	633.38	455.14	711.98	774.1	788.08	661.79	729.3	653.8	365.63	732.73	876.13	1137.6	506.11	1247.9	99.068
309.19	1607.6	3787.2	289.43	1288.1	2739	11468	439.05	2148.3	4841.5	635.13	278.87	161.12	121.73	390.52	8242.7	9212.5	3664.2	1875.3	4083.7	169.54	949.24	1436.9	1352.7	477.07	1495.2	1310.7	2371.8	2860.3	664.47	2208.8	584.64	377.12	605.43	856.56	669.84	499.95	720.29	901.28	784.88	597.92	782.93	700.68	475.97	924.51	784.19	1748	264.17	1367.9	195.5
311.71	1448.4	2999.3	302.6	1166.6	2751.9	11883	283.19	1702.3	3707.4	662.06	246.27	243.48	182.87	318.75	8231	7632	3605	2013.7	4151.7	155.73	1180.6	1570.8	1316.3	524.28	1621	1585.4	2448.1	3011.3	630.58	2005.7	477.76	463.94	904.68	769.01	745.79	373.45	808.72	703.55	854.83	507.4	675.76	465.5	559.67	844.59	1039.7	1068.6	239.36	1148.5	136.62
314.24	1366.5	3072.4	261.11	1377.7	2863.1	11288	160.95	1903.5	3316.8	656.79	166.31	226.95	360.47	251.32	7923.2	8406.1	3756.8	1661.7	3808	167.25	905.27	1748.9	1450.1	717.96	1435.8	1855.6	2397.6	2846.2	712.02	2212.5	679.33	564.14	596.36	879.22	949.33	507.62	724.72	983.61	902.35	772.25	738.21	775.86	646.69	1086.7	1307.1	1140.4	351.99	1403.9	198.49
316.76	1300.6	2886.1	398.1	918.66	2504.5	11474	374.89	1839.4	4023.4	611.45	269.33	131.31	517.98	359.64	7732.4	8264.1	3547.6	1902.2	3585.8	160.31	1168.6	1632.3	1110.5	579.61	1532.8	1628.6	2012.3	2875.7	888.49	1997.2	504.49	435.76	579.74	849.68	777.12	483.95	868.51	924.15	901.7	720.87	728.41	820.62	482.07	1023.6	1012.5	1316.2	369.77	1676	195.32
319.28	1321.2	3304.8	277.58	838.66	2819.5	10647	212.75	1886.1	3676.2	439.25	207.54	119.38	267.83	454.69	7733.4	7664.8	3367.5	1656.5	3484.9	118.02	1027.6	1663.6	1226.5	587.11	1256.8	1389.5	2156.8	2813.4	633.69	1788	476.83	451.99	393.39	708.92	684.1	448.45	738.64	822.57	827.31	593.06	788.12	647.98	404	766.37	1018	1094.5	248.96	1520.7	106.66
321.8	1187.1	2723.6	252.28	1032.8	2131.7	10746	340.61	1682.5	4264.6	513.9	340.87	86.81	301.33	319.39	7396.9	7528.4	3161.5	1624.7	3175.1	192.21	1151.2	1568	899.03	519.19	1262.8	1308.7	2227.2	2944.1	670.9	1803.4	424	549.92	478.93	963.69	749.37	477.52	798.42	694.71	765.41	607.17	663.35	606.12	511.53	736.43	1074.4	1051.7	394.52	1710.8	130.79
324.32	1233.4	2892.8	229.9	815.5	2701.4	11307	310.34	1677.2	3369.1	499.26	232.75	329.23	136.72	426.92	7444.9	7809.9	3434.4	1553.1	3357.9	88.656	978.98	1521.2	1350.2	625.86	1165.4	1370.9	2396.1	2857.2	811	1898.8	592.25	694.52	682.07	922.64	784.27	520.84	1042.1	954.64	878.4	627.86	835.05	654.05	640.43	968.76	1051.4	1442.3	445.79	1530.2	203.32
326.84	1241.6	2357.1	335.57	1264.4	2081.3	10339	262.02	2310.9	3844.2	665.61	224.79	323.74	283.65	171.71	7094.2	7569.6	3215.2	1584	3084.4	145.25	1006.2	1382.2	1115.5	535.81	1549.5	1756.7	2299.4	2592.8	789.23	1916.9	550.1	468.47	769.28	909.99	802.04	466.34	724.04	792.96	654.52	549.61	845.95	518.96	474.04	955.46	906.1	1354.9	312.5	1554	147.26
329.36	1126.1	2594.4	163.6	1049.9	2345.4	10344	245.85	1563.9	2705	524.07	139.56	239.81	220.75	388.23	7487	7115.9	3055.4	1225.3	3627.9	179.6	1026.8	1397.4	1234.4	642.96	1515.5	1621.1	2432.6	2932.3	813.54	1946.9	716.74	510.04	611.31	931.16	901.45	669.06	1031.2	832.9	819.1	672.73	798.15	820.43	505.29	904.88	1246.6	1132	385.35	1706.5	272.73
331.88	1001.4	2510	212.04	879.03	2571.8	10761	118.41	2018.6	3034.8	304.72	102.38	222.76	257.4	366.34	6771.2	7373.5	2890.4	1227.5	3168.8	161.24	986.12	1856.5	1258.1	700.07	1261.8	1510.3	2188.9	2753	815.29	1858.3	549.96	563.6	700.94	806.49	937.74	420.58	847.75	899.18	966.43	593.8	803.97	730.41	532.21	1015.7	1347.1	1110.1	332.15	1650.3	135.3
334.41	1031.2	2320.4	349.77	1072	2096.4	10887	280.36	1440.8	3179.6	565.31	271.63	268.65	278.74	389.9	6716.3	6898.4	3184	1431.1	3070.7	157.51	1171.7	1681.2	1336.9	729.96	1245.3	1796.3	2363.3	2761.7	859.09	1865.1	631.69	455.14	621.62	851.54	841.63	435.28	902.15	945.99	1060.2	630.72	866.77	614.4	463.05	998.03	1372.2	1222.7	372.76	1668.5	177.31
336.93	894.62	2129.5	283.92	769.03	2237	10114	284.34	1662.6	2943.5	442.49	249.53	187.5	206.23	348.12	6916.8	7087.6	2935.6	1273.1	2756.4	114.66	887.93	1728.2	1425.8	693.72	1319.5	1703.6	2366.8	3247.9	733.83	1921.5	653.31	538.84	864.55	862.37	803.34	571.7	774.42	952.84	956.51	703.11	829.28	638.87	526.47	1061.7	1127.3	1467.7	484.75	1867	259.12
339.45	961.36	2257.8	221.57	559.64	2170.6	10229	137.7	1931.8	3822	395.86	157.77	212.47	167.84	221.7	6084.4	6663.5	2747.2	1149.8	2563.1	107.44	888.16	1705.4	1396.8	648.08	1130.4	1708.9	2292.4	2777.4	645.73	1935.5	539.05	591.13	641.69	743.08	732.52	540.33	741.19	915.15	845.6	595.47	885.58	729.37	537.48	1013	1134	1233.7	440.45	1739	243.84
341.97	964.97	2162.1	215.13	1045.1	1917.1	10110	207.48	1750.1	3059.5	463.86	297.33	202.01	225.2	414.26	6530.1	6841.2	2597.2	1250.6	2549.3	99.282	771.02	1705.2	1344	638.11	1290.6	1839.5	2371.6	2887.5	868.57	1772.1	425.06	543.86	640.12	1012.4	917.14	850.06	826.37	927.74	1110.2	655.95	878.93	892.75	530.55	1019.9	1187.6	921.64	339.86	1796.2	292.72
344.49	981.08	2152	226.47	1080.4	2203.6	9808	257.12	1220.2	3255.3	406.5	225.65	160.46	253.84	365.35	6243.4	6434	2612.4	1325.2	2594	129.67	1081	1593	1184.3	595.7	1074.7	1803.9	2166.7	2671.9	660.78	1746	560.76	424.04	418.33	782.29	802.96	385.63	659.13	785.29	910.98	552.96	802.55	703.72	398.18	963.25	1100.9	1304.6	348.56	1463.6	88.343
347.01	792.3	2453.9	130.36	446.77	1968.5	10352	264.16	1436.1	2660.3	343.95	177.31	292.56	230	326.3	6150.6	6878	2588.3	991.29	2577.9	14.527	900.77	1564.6	1328.4	740.77	1185.3	1692.8	2141.6	2963.4	906.34	1880.6	621.65	650.43	665.7	898.5	787.8	481.54	1084	818.02	998.82	673.93	887.03	856.88	662.9	1096.7	1380.2	1931.6	339.06	1872.6	190.49
349.54	853.91	1731.2	293.55	620.73	2161.5	10299	292.08	1455.1	2548.6	524.58	206.16	200.89	261.59	452.56	5860.9	6513.2	2487.6	1243.9	2190.8	147.42	1072	1355.1	1463.7	560.61	1015	1625.3	2365.2	2810.9	739.39	1740	573.63	529.85	659.75	932.56	744.43	527.82	740.57	931.98	991.12	667.57	812.39	924.52	503.65	892.85	1305.2	1538.7	279.01	1627	124.79
352.06	943.29	2113.8	369.78	676.66	1975.9	9827.4	261.17	1657.8	2515.4	434.99	131.82	292.51	432.1	453.58	6006.8	6427	2506	1333.5	2456.3	121.08	1086.6	1484.6	1331.1	694.92	943.8	1631.3	2194.3	3016.2	666.1	1596.7	501.21	479.7	577.29	951.28	841.11	514.22	853.73	870.52	953.15	692.34	915.11	956.37	441.73	802.71	1066.3	1504.6	280.81	1586	101.87
354.58	839.41	2284.9	254.95	589.98	1849.1	9566	196.7	1066.5	2418.4	472.88	164.66	203.72	307.89	351.88	5550.8	5914.8	2390.9	1170.2	2482.6	292.43	930.14	1812.4	1218.6	713.63	1008.3	1721.8	2453	3160.6	879.11	1740.7	508.53	718.79	674.27	894.74	813.67	454.73	977.74	994.75	933.9	663.39	839.93	647.15	691.23	866.54	1258.7	1411.1	317.01	1995.7	196.11
357.1	815.01	1995.4	293.95	734.85	2003.4	9186.2	246.15	1055.9	2372	471.21	253.05	298.77	332	222.78	5313.6	5860.6	2249.1	980.92	2434.9	93.453	1103.4	1492.6	1350.7	533.24	976.67	1935.1	2193	2869.4	757.35	1681	599.88	459.67	550.02	892.19	947.98	422.01	918.33	1069	889.6	584.46	820.63	777.31	454.99	960.43	1247.8	1192.9	382.47	1263.7	126.31
359.62	869.87	2139.2	202.29	723.34	1894.4	9859.9	226.33	1341.5	2345.7	447.14	325.62	406.72	250.57	326.72	5540.7	5612	2212.7	1238.8	2124.8	113.31	954.96	1485.6	1305.4	641.26	1106.8	1562.7	2103.2	3031.1	965.86	1486.3	553.37	572.65	535.33	916.81	858.15	547.09	916.35	982.6	1104	684.34	765.58	806.29	568.49	984.63	1413.5	1219.2	389.67	1273.5	141.69
362.14	730.65	2136.4	220.31	702.26	1994.5	9180.6	231.91	1049.3	2062	414.79	314.81	245.71	538.55	183.08	5207	5750.5	2373.6	1075	1973.2	73.985	982.01	1385.3	1401.7	611.99	1046.8	1795	2313.5	2724.6	878	1659.9	581.4	507.62	625.03	857.35	930.79	586.36	927.6	921.18	1089.8	587.57	941.95	915.3	495.24	951.09	1385	1070.9	418.24	1687.2	164.58
364.67	605.98	1851.7	154.31	654.84	1581.6	8718.5	260.46	1011.6	2024	350.78	214.78	324.47	203.95	292.54	5528.2	5315.7	2406	992.77	1968.3	124.36	918.08	1639.5	1534.4	651.3	1095.3	1942.2	2407.4	2930	672.9	1901.1	696.35	592.38	798.89	1032.6	852.39	537.59	1072.5	1028.7	892.56	816.98	983.55	853.32	567.91	1160.9	1395.6	1309	465.4	1879.3	273.73
367.19	578.22	1475.9	111.26	579.39	1759.8	8983.7	324.29	779.87	2028.2	473.09	131.85	154.8	273.3	240.89	4967.3	5832.4	2117.8	987.53	2159.8	107.38	899.54	1548.3	1286.9	618.44	1009	1607.2	2153.7	2912.7	673	1505.4	549.04	502.96	829.42	879.61	823.07	582.6	861.93	778.44	1104.4	597.25	782.89	750.69	512.51	967.79	1224.5	1482.7	294.14	1766.5	106.76
369.71	732.49	1513.3	115.78	786.6	1436.1	8348.2	173.44	1073	1940	281.56	116.14	289.85	276.04	263.12	4819.4	5018.4	2135.6	859.69	1860.4	44.68	1029.4	1636.7	1481.4	657.55	1106.1	1852	2203.5	2817.6	812.8	1651.5	597.03	618.34	573.22	795.48	887.5	527.93	948.32	904.63	1073.1	810.43	812.02	792.89	677.51	968.35	1273.6	1457.7	338.57	1893.3	234.38
372.23	624.23	1813.6	112	563.25	1484.8	8419	146.24	1028	2235.7	426.8	122.68	225.43	127.05	408.92	5036.9	5212.5	1783.7	1031.1	1644.6	130.04	886.46	1518.8	1661	704.64	983.24	1794.9	2353.9	3118.1	759.07	2015.5	674	690.26	633.59	828.47	912.44	596.62	1015	983.72	1269.6	529.72	937.96	877.22	661.7	1029.7	1353.9	1382	476.98	1753.5	148.19
374.75	580.32	1400.4	135.97	510.16	1188.2	7932.9	199.99	1179.8	1550.7	343.03	252.11	136.84	159.06	404.35	4832.4	4835.8	2001	1052.6	1471.7	13.19	1013.3	1453.7	1482.5	603.19	911.71	1672.6	2157.5	2715.6	523.08	1805.9	493.35	438.53	470.4	856.65	879.7	473.04	844.84	905.46	942.71	611.59	754.13	688.39	457.8	707.63	1249.3	1301.7	402.19	1554	56.807
377.27	643.27	1922.4	270.93	831.29	1524.8	8056.1	276.74	1040.7	1679.4	558.77	284.5	252.64	361.3	346.68	4666.5	4902.6	1738.7	895.91	1529.4	113.23	930.05	1531.9	1579.2	562.85	867.48	1661.2	2225.7	3065	918.21	1477.4	507.6	496.03	849.13	943.91	801.64	536.14	821.5	818.13	981.98	518.61	640.12	680.57	474.84	986.49	1004.7	1268.7	319.92	1587	24.464
379.79	545.71	1539.5	366.66	719.24	1329.5	7801.7	250.34	1296.4	1742	438.2	200.19	217.07	341.75	302.14	4558.7	4416.2	1571	1133.2	1731.3	110.59	1026.5	1645.3	1422.7	631.28	792.76	1612	2299.8	2812.5	698.57	1646.6	615.91	600.09	655.64	891.02	889.14	576.18	744.72	903.95	1004.5	544.57	707.84	734.62	536.48	1019.7	1341	1510.8	288.01	1456.1	-21.495
382.31	796.58	1475.8	304.31	826.41	1007.2	8097.4	468.05	982.85	1886.1	360.53	373.58	382.54	280.94	297.71	4774.8	4757	2011.5	1056.4	1531.8	212.23	981.47	1970.7	1393.2	665.33	860.68	1713.7	2383.3	2758.4	871.39	1497	538.53	580.34	629.21	816.03	750.94	502.45	1148.4	1010.7	1041.6	539.77	658.6	796.9	607.29	1089.2	1284.1	1378.5	388.19	1682.2	15.357
384.84	617.31	1363.1	129.36	683.85	1379.1	7748.4	264.08	908.62	1736.8	303.07	164.1	232.71	251.99	311.58	3868.7	4341	1839	1150.1	1315.4	109.73	865.16	1667.4	1622.3	761.36	951.63	1695.8	2235.1	3024.5	814.34	1669.3	633.64	576.36	490.64	769.78	959.48	514.25	1039.5	936.47	1136.7	687.64	848.99	759.51	645.7	1177.4	1487.8	1418.1	345.86	1931.6	153.5
387.36	639.67	1384.7	286.82	454.82	1667.7	7928.4	178.53	735.33	1438.4	326.58	162.15	317.13	332.68	359.88	4649.3	4897.2	1477	991.35	1397.9	162.34	933.37	1857.7	1417.3	741.91	1070	1915.5	2283.6	3131.4	723.53	1705.8	573.55	582.6	730.7	796.27	741.97	606.77	800.1	997	1050.1	674.94	876.16	844.16	583.66	1002.9	1179	1490.5	263.89	1489.2	117.97
389.88	482.91	1614.4	112.7	687.31	1680.6	7770.5	212.45	827.24	1692.2	321.24	113.86	184.24	189.75	342.52	4110.1	4929	1562.4	1050.4	1468.5	260.34	789.44	1611	1347.6	738.01	1047	1865.2	2504.2	3051.3	927.65	1675.1	572.32	622.71	632.67	932.32	935.51	674.35	1257.8	1131	924.85	677.46	961.32	843.66	663.03	948.33	1079.4	1394.3	459.73	1520.8	263.17
392.4	596.98	1257.4	89.464	488.68	1543.3	7535.7	59.85	674.97	1639.9	375.19	53.544	185.17	212.32	215.22	3929.6	3791.2	1503.9	877.4	1153.8	41.513	1044.1	1896.2	1481.5	727.9	1194.2	1679	2454.4	2867.1	893.37	1712.5	702.86	626.62	697.13	983.87	841.11	462.31	922.3	973.95	1064	645.28	877.74	811.41	582.29	1120.1	1134.5	1325.6	527.49	1679.9	125.21
394.92	596.15	1672.1	309.91	429.94	1553.7	8051.4	370.11	1252.7	1667.3	552.28	246.07	317.57	393.34	511.46	4413.5	4531.6	1629.3	1122.8	1745.8	293.67	985.93	1711.9	1480.3	609.37	896.57	1524.3	2405.2	2741.1	847.73	1634.7	556.65	528.26	750.89	909.14	726.47	416.52	947.27	864.21	788.5	641.11	789.71	587.73	510.68	1037.4	881.82	1461.3	353.17	1618.2	43.508
397.44	644.29	1369.7	146.06	594.17	1163.6	7421.9	184.85	845.79	1664.6	392.01	186.39	227.19	224.45	558.33	4320.6	4395.1	1573.2	1011.8	1606.5	119.45	985.89	1690.8	1496.3	721.72	853.16	1773.1	2637	3140.8	813.68	1771.5	684.86	596.55	667.01	733.83	886.63	574.6	1004	1053.1	1201.7	735.31	919.06	861.84	589.54	936.72	1332.1	1240.6	403.67	1594.5	142.32
399.97	537.9	1519.3	221.57	740.3	1857.8	7847.9	468.8	1127.6	1810.4	326.22	234.43	187.49	339.13	238.29	4313.8	3634.9	1573.3	976.25	1514.8	213.88	1019.3	1690.9	1209.1	619.4	787.77	1768.3	2402.2	2949.3	642.44	1662	549.56	540.23	683.66	732.75	891.81	556.39	1036.1	920.57	1023	612.71	785.8	643.39	493.65	1046.8	1219.6	1426.3	323.59	1909.1	7.208
402.49	552.95	1424.2	250.57	772.69	1100.8	7144.5	211.03	678.94	1662.5	383.09	140.35	331.52	183.91	365.84	3920.9	4026.3	1478.8	953.26	1495.3	14.163	935	1628.2	1543.7	660.54	891.52	1809.5	2284.8	3279.4	690.87	1496.1	600.36	588.17	672.25	817	862.56	594.89	1049.2	1017.2	1001.6	610.27	861.55	739.99	616.9	975.85	1223.6	1417.3	403.84	1575.3	131.37
405.01	548.25	1461.8	240.78	664	1160	7438.9	253.76	1095.4	1607.3	450.99	183.27	142.93	491.38	267.31	3817	4219.9	1529.9	1109	1374	128.52	1112.9	1662.5	1462.1	659.71	759.64	1682.1	2284.2	3092.2	791.51	1513.1	495.89	560.06	642	914.12	939.32	551.45	649.96	1067.6	882.22	529.2	772.21	717.02	509.32	909.72	1125.2	1382.2	150.4	1766.8	62.569
407.53	547.87	1321.5	349.45	644.52	1455.6	7406.9	395.54	863.78	1276.5	340.32	240.83	193.08	329.07	522.84	3827.7	3752.3	1724.8	1118.5	1614.2	309	1066.6	1711.6	1441	653.06	876	1687.4	2479.1	3109.6	641.98	1739.7	694.97	592.28	873.21	890.03	811.75	444.34	952	984.51	1414.3	735.26	911	752.94	548.09	1030.2	1404.4	1269.2	295.86	1692.5	170.92
410.05	488.22	1215.1	241.26	419.6	1605.4	7444	353.07	1030.5	1466.5	420.16	161.74	137.26	226.25	369.98	4065.3	3736.4	1493.7	1269.6	1287.8	153.38	988.74	1438.4	1344.3	726.44	1162.5	1819.9	2511.6	3140.1	806.84	1633	586.93	566.11	541.27	917.21	952.14	644.77	914.68	921.36	1055.2	673.92	869.44	792.23	667.76	875.23	1458.4	2001.1	388.25	1865	181.82
412.57	583.64	1243.4	262.15	461.54	1316.3	7318	279.75	665.71	1648.3	376.92	194.45	249.32	149.2	421.61	3659.4	3683.5	1552.7	1092.6	1188.2	69.85	1050.1	1614.6	1298.8	540.59	714.84	1824.4	2338.6	3197	768.87	1561.6	563.79	509.85	620.15	723.91	797.8	515.4	1045.9	1050.4	1014.7	544.21	768.54	735.9	426.74	1114.6	1311.2	2130.5	189.64	1819.3	60.443
415.1	604.37	1347.4	239.86	609	1244.6	6928.4	443.49	794.86	1465.5	624.04	385.67	281.28	354.88	424.13	3454	3738.9	1427.7	1070.4	1235.2	173.81	1085	1853.1	1646.1	717.54	988.95	1601.8	2559.8	3093.3	867.98	1880.2	639.4	655.35	741.99	1003.2	838.65	484.6	1189.1	1030.4	1095.6	581.81	972.52	917.32	663.68	1033.6	1336.7	1108	379.38	1665.5	173.16
417.62	635.69	1342.2	208.17	577.45	1405.5	6977.3	312.03	845.6	1293.7	367.66	102.76	412.97	311.89	685.3	3519.4	3796.8	1365.3	1114.7	1119.8	147.63	1103.3	1828.5	1809.3	653.54	1042.1	1954.6	2461.9	3253.2	938.95	2138.8	483.68	653.89	686.84	830.15	930.08	567.65	786.33	987.3	1056.6	626.17	966.06	691.58	608.09	1041.3	1350.5	1603.7	337.6	1831.9	273.81
420.14	536.2	904.38	278.96	705.92	1171.7	6850	335.56	822.11	1162.5	438.58	193.1	308.93	404.62	565.84	3704.6	3429.6	1314.2	985.4	1238.9	166.35	1031.6	1779.2	1319.5	583.62	857.58	1842.7	2482.9	2939.1	796.47	1765.3	679.93	646.5	657	725.61	882.99	416.68	942.92	783.28	993.7	576.45	660.78	640.73	579.4	920.93	1131.1	1363.3	290.61	1665.5	25.132
422.66	589.09	1075.4	261.06	627.65	1032.5	6501.2	353.88	697.39	1163.1	499.11	228.4	255.87	516.42	457.38	3142.9	3270.5	1341.7	1272.9	1293.8	218.48	1040.7	1643.1	1616.9	580.91	763.24	1741.2	2317.6	3154.4	769.93	1749.4	630.57	664.46	657.49	927.86	864.57	624.55	958.96	946.07	788.22	549.52	804.68	767.49	497.91	971.84	925.41	1263.8	222.45	1818.9	84.163
425.18	516.39	986.24	428.95	667.99	842.76	6201	143.45	983.35	1200.2	495.51	207.8	151.14	363.06	346.86	3045.7	3404.2	1371.9	1253.9	1413.1	188.18	738.66	1613	1363.5	817.9	787.86	1791.4	2563.5	3456	888.28	1739	658.72	576.83	725.32	897.15	923.03	683.66	1067.4	900.95	1107.6	612.08	917.67	864.37	600.86	818.33	1092.1	1406.7	327.38	2186.6	215.28
427.7	506.97	897.28	190.8	546.29	819.78	5932.3	288.54	709.45	1185.5	400.62	277.62	347.24	385.19	344.67	3236.8	3326.3	1354.8	1135.2	1351.2	111.87	835.9	1909.3	1397.2	729.92	951.61	2167.3	2486.4	3088.8	696.86	1640.9	559.39	612.29	618.63	836.19	924.89	639.6	842.36	957.57	981.56	593.17	799.8	868.4	724.63	946.21	1241.6	1492.4	311.93	1953.2	73.127
430.22	457.64	1034.9	228.87	864.59	1068.7	6139	319.99	785.3	1066.8	388.55	269.03	226.13	360.92	508.1	3222	3413.9	1154.8	753.19	1193.5	112.72	1289.3	1877.9	1393	690.15	781.81	2071.3	2521.6	3225.9	756.62	1760.5	635.66	595.72	570.21	919.54	944.03	641.28	859.96	1094.4	1246.1	591.32	883.9	746.86	599.81	996.11	1429	1568.7	486.32	2045.4	191.05
432.75	570.6	926.5	251.24	502.91	1142.4	6543	201.73	811.69	1271.2	430.67	275.07	330.8	313.11	462.41	2903.3	2993.8	1386.5	978.62	1405.5	196.28	1052.1	1617.7	1211.3	654.17	930	2199.2	2478.6	3465.5	789.54	1891.3	667	515.4	901.81	816.23	787.83	418	1021.3	976.45	1052.2	661.01	1005.2	799.04	464.12	927.51	1250.8	1520.5	349.24	2334.5	178.98
435.27	563.68	807.85	240.46	469.58	880.2	5961.4	271.58	676.06	1120.8	386.37	243.75	337.59	268.71	434.25	3314.1	3182.4	1281.5	935.52	1056.3	128.72	1262.2	1810.7	1436.5	551.91	863.15	1943.3	2403.1	3553.1	827.77	1561.5	571.17	563.48	537.63	927.06	830.48	702.52	1056.8	975.06	941.87	698.78	840.65	813.44	547	1124.7	1303.8	1540.2	179.6	1825.8	60.639
437.79	484.54	989.9	389.53	553.69	1227.3	5737.6	221.99	793.2	1060.5	370.26	276.6	323.73	357.11	361.54	3460	2944.2	1269	1264.4	1238	196.05	1327.8	1779.9	1290.2	619.88	770.51	1720.8	2621.2	2946.6	768.33	1747	584.51	481.23	641.29	923.28	773.15	465.01	783.73	913.06	1117.3	742.08	1069.1	799.72	485.84	1033.8	1308.6	1355.4	362.67	1924.7	40.94
440.31	520.69	905.91	296.56	491.37	1169.7	6309.1	468.41	652.2	1353.3	475.95	341.6	372.1	256.96	262.07	3041.1	2609.8	1177.5	1043.6	1378	118.64	1039.8	1950.5	1714.7	685.75	835.01	1836.4	2698.1	3199.7	838.48	1703.9	706.73	530.05	710.36	1037	857.27	564.52	1065	1020	1159.7	498.38	869.06	877.79	477.45	1219.9	1267.7	1285.8	382.48	1982.5	137.4
442.83	472.88	681.92	263.48	424.35	822.53	5711	303.21	871.38	1034.1	495.13	259.65	368.44	463.66	353.18	2803.2	3190.3	1255.4	1251.3	1308.2	133.4	978.93	1845.7	1618.8	785.83	1145.3	2003.9	2601.6	3329.2	948.78	2133.6	715.28	617.03	531.66	1054.5	1003.4	519.21	1098.8	1078.6	1165.8	703.79	876.73	909.65	507.19	1088.2	1245.3	1249.5	382.44	1856	218.87
445.35	527.95	957.51	118.87	476.59	900.89	5925.6	270.63	826.59	906.95	416.22	275.41	298.63	271.48	376.08	2915.3	2956.3	1126.3	1052.4	1459	118.87	1219.9	1782.7	1531.2	702.44	1033	1706.1	2486.6	3268.4	885.37	2020.8	633.84	682.1	573.62	1050.9	810.03	463.53	1123.5	1192.3	1158.3	670.43	1065.4	979.74	637.16	1199.1	1323.7	1328.2	392.46	1845.3	224.63
447.87	596.33	980.58	289.92	603.47	1076.9	5523.7	363.28	1011.3	993.04	369.49	305.19	227.86	441.7	680.2	2652.5	2711.4	1192.5	1230.6	1154.7	184.47	1233.9	1934	1369.9	797.2	841.2	1783.3	2791.3	3544.5	945.05	1746.9	785.75	603.54	661.96	788.23	855.96	637.86	866.24	942.53	1043.9	622.9	884.81	841.66	664.95	1103.9	1457.5	1616.1	337.05	1987.8	206.1
450.4	501.33	877.05	183.9	600.38	906.7	5753.5	325.58	543.91	764.99	462.1	183.1	261.44	69.855	240.08	2531.8	2675.1	1354.9	1121.9	1285.5	135.63	1219.9	1837.8	1482.7	765.77	988.51	2008.6	2733.5	3204.8	864.97	1858.8	739.78	629.59	974.23	887.83	958.23	482.39	1000.1	914.65	1075.8	715.79	931.9	752.25	536.28	956.95	1494.4	1314.1	349.22	1681.5	115.14
452.92	529.66	539.23	203.95	614.03	1021.9	5456.2	307.84	828.38	773.06	446.21	227.29	240.55	250.47	388.5	2480.5	2472.1	1229.1	1151	1220.1	128.28	1127.1	2006.3	1486.6	810.36	823.63	1794.5	2754.1	3352.8	868.23	1862.8	720.55	793.87	613.05	961.58	953.71	459.37	916.3	1046.2	1304.9	592.45	932.22	1007.8	803.02	1022.2	1468.6	1473.9	409.8	2085.9	210.94
455.44	454.62	809.61	154.76	601.24	943.82	5701	203.51	797.41	1194.1	407.92	259.32	271.23	184.48	230.11	2685.4	2694.9	1237.8	1131.6	1259.2	88.23	1068.3	1979.5	1687.6	713.81	888.02	1915.8	2683.2	3421.2	1099.5	1873.6	690.61	768.58	802.71	945.58	1016.5	579.08	1036.1	1231.2	990.44	650.16	883.84	787.62	798.77	1139	1072.3	1308.3	382.12	2274.4	237.07
457.96	609.88	835.67	293.69	436.98	946.76	5551.3	353.25	774.52	829.23	487.57	309.65	269.3	263.22	432.04	2651.9	3091.4	1030.3	1226.9	1449	127.43	1168.8	2003	1831.6	842.31	1222.9	2011.5	2776.3	3300.3	886.03	1920.8	745.08	659.85	651.15	1064.6	1011.2	663.89	880.96	1144.5	892.38	744.78	834.38	931.65	613.56	955.38	1133.8	1799.1	545.46	1996.4	216.51
460.48	533.97	839.26	274.22	722.91	914.56	5393.5	430.28	911.37	1073.1	462.19	396.97	374.18	288.97	413.11	2808.4	2469	1193.2	1242.4	1407.7	88.447	1188.5	1832.7	1540.6	869.73	954.02	2369	2602.7	3866.8	995.13	1861.4	631.57	553.34	733.37	1039.4	928.73	629.77	1168	1124.7	1019.6	675.43	1040.8	840.37	555.84	1004.9	1156.3	1611.7	438.88	2186.6	204.91
463	642.47	860.79	331.7	501.18	791.68	5633.8	278.23	796.57	965.87	488	342.47	322.78	325.37	541.32	2543.5	2684	1294.7	1163.9	1118.4	191.2	1230.6	1966.6	1312.3	737.69	848.73	2024.8	2912.2	3543.4	794.68	2029.6	580.99	608.57	911.82	979.13	987.74	559.81	1039.4	980.51	1083.9	706.32	978.49	588.59	586.38	997.39	1448.7	1465.1	315.66	1744.5	142.86
465.52	527.76	807.15	293.6	484.56	776.2	5179.3	200.32	585.38	1179.1	429.69	158.46	347.41	339.39	458.47	2985	2658.1	1040.7	1190.7	1382.3	303.78	1246.2	2042.3	1697.1	868.64	1093.8	2151.5	2708.2	3556.6	1054.4	2003.6	712.56	685.99	604.47	937.43	927.84	526.87	1285.4	1124.7	1214.8	672.45	918.28	845.1	685.25	1172.3	1374.1	1472.5	397.28	2124.3	155.22
468.05	556.06	650.15	340.68	392.49	602.78	4856.3	421.6	621.61	1188.4	370.22	244.74	301.86	371.59	544.16	2552.7	2634.9	981.19	1127.9	1181	111.37	1270.4	2073.2	1479.7	746.97	1004.3	1959	2556.3	3503.3	995.72	2137.9	652.71	611.65	758.07	1009.7	913.69	568.53	1167.7	997.4	1186.9	665.13	825.5	836.32	613.33	1111.5	1299.2	1742.8	344.03	2100.1	179.18
470.57	583.7	742.93	252.63	708.43	1004.5	5130.9	322.2	891	1067.6	458.5	320.85	411.82	280.2	445.88	2629.8	2873.2	963.16	1092.3	1259.8	202.3	1194	2033.6	1337.7	734.03	904.9	1914.5	2824.6	3489.2	769.77	1819.3	467.18	465.88	642.66	716	782.04	653.35	905.88	1112.9	957.33	710.74	921.22	591.43	411.93	911.52	1214.9	1616.7	292.25	2229.5	24.741
473.09	486.99	854.74	255.68	398.61	548.56	5188.1	253.36	571.5	806.46	408.53	118.84	391.55	274.78	207.52	2239.1	2234.5	800.76	1095.5	1389.8	-22.922	1274.2	1715.3	1779.4	841.51	934.08	1961.7	2616	3278.7	1115.8	2061.4	634.33	610.41	627.69	837.36	879.01	645.79	1040	987.41	1045.5	704.34	1093.1	719.36	639.68	1128.7	1317.4	1782.6	269.91	2145.2	155.74
475.61	601.13	781.37	280.7	482.89	806.68	4594.6	199.2	854.09	1017	412.96	250.16	289.86	342.67	436.23	2548.7	2228.7	936.74	1118.5	1106.2	100.35	1183.3	1904.6	1274.6	694.48	793.8	1795	2712.7	3495.7	718.55	1947.8	716.53	645.19	652.46	886.35	838.96	526.25	945.87	855.39	929.38	602.75	936.72	812.68	684.86	1094.4	1097	1615.5	262.57	1991.4	62.887
478.13	413.94	517.77	197.79	373.93	849.53	4675.6	221.71	821.19	870.8	275.91	299.61	196.07	448.87	260.8	2091.2	2257	1206.9	1009.9	1352.8	77.584	1183.9	1877.9	1494.7	794	978.56	1880.4	2870.4	3663.8	914.46	1908.5	781.94	749.28	921.81	1068.3	1007.5	528.31	1134.5	1236.5	1325.2	776.57	965.54	766.83	769.04	1216.3	1299.3	1567.4	367.28	2101.1	265.28
480.65	542.4	670.64	317	602.74	943.83	4631.1	450.82	636.06	1048.9	424.21	209.71	106.07	393.59	287.38	2193	2087.7	1237.2	1185	1122.1	188.47	1045.8	2025.8	1651.5	994.36	848.19	2217.9	2908.7	3517.8	828.71	2094.1	781.68	776.92	803.05	948.96	1022.4	657.33	1027.7	1176.7	1442.5	789.92	1037.2	802.86	805.89	1212.6	1523.5	1520.7	447.55	2016.1	243.03
483.18	583.06	715.06	336.85	867.68	603.18	4684.7	385.83	745.98	885.54	468.71	339.98	346.89	355.73	430.99	2350.8	2525.6	1112.3	1224.5	1303.3	107.85	1160	2004.3	1528.7	755.29	1082	2184.4	2635.7	3199.3	911.26	2028.4	738.74	810.37	705.33	898.75	1040.4	682.14	1282.5	1101.3	1266	668.8	916.45	852.03	860.33	1156.1	1562.9	1484.4	634.88	2300.9	161.22
485.7	592	718.78	367.83	921.83	640.38	4695.6	466.86	814.51	913.48	349.44	328.65	319.7	443.43	418.44	2032.1	2400.9	1004.8	1225.5	1254.6	115.68	1217.7	1783.5	1410.5	646.28	1062.6	1855.4	2712.2	3476.7	893.32	1804.8	546.33	527.72	533.58	1041.8	924.26	466.87	994.87	1027.1	1032.3	569.86	838.07	800.94	490.79	1062.4	1323.4	1090.7	242.34	2143	139.08
488.22	484.59	618.22	236.51	810.35	613.18	4602.5	186.33	756.05	644.21	525.34	258.06	146.87	384.98	313.65	1944.9	2111.3	1061	1194.7	1020	120.17	1302.8	1986.3	1674.4	978.41	1165.2	1863	2998.6	3716.2	928.84	1939.7	676.61	644.44	885.37	1062.7	830.14	705.82	1066.7	1191.7	1313.6	734.71	1005.3	958.49	585.26	1126.9	1428.5	1589.3	393.25	2422.5	229.88
490.74	617	703.09	142.24	569.13	712.95	4013.5	214.19	734.69	692.1	370.86	260.33	357.39	292.66	349.16	2262.9	2147.9	1122.8	1029	1412.3	161.74	1164.1	2273.4	1927.9	896.99	1039	2161.9	2819.5	3784.7	923.84	2104.7	778	743.33	1013.9	1309.6	1075.8	548.83	1131.1	1160.6	1128.2	708.7	965.38	677.21	756.41	926.82	1353.5	1894.5	535.28	2512.2	235.63
493.26	502.56	675.99	160.78	255.35	421.32	4270.8	317.86	626.27	740.48	357.15	226.31	280.02	254.41	345.54	1973.1	1917.6	992.39	1029.3	1194.1	69.103	1031.6	1876.9	1629.6	1009.3	1067.1	2317.5	2900.5	3774.1	1022	1749.2	712.33	772.75	825.4	950.35	1012.3	661.96	1110	1047.6	1028.7	731.17	842.86	755.24	796.32	1126.2	1146.1	1777.6	262.76	2109.4	107.48
495.78	476.75	558.28	230.18	590.7	808.7	4534.1	276.56	855	839.89	339.8	305.88	270.54	477.19	424.71	1900.2	2319.6	976.06	1449.9	1108.7	159.98	1229.2	1726.4	1670.2	835.33	948.06	1945.5	2885.9	3565.7	835.48	2025.8	602.78	551.67	732.71	858.96	924.59	600.15	1247.6	1180.3	1323.5	791.08	895.91	859.92	552.47	984.76	1468.9	1712	265.7	2387.6	78.837
498.3	536.89	613.8	313.28	512.04	583.59	4049.1	375.81	1004.5	953.37	325.68	234.54	451.24	396.08	377.19	2186.4	2209.9	1216.8	1036.6	1423	147.38	1263.7	2045.8	1597.9	919.69	1118.6	2075	2596.2	3655.6	1147.2	2137.9	810.32	733.78	693.11	1049	948.93	780.5	1079.5	1013.5	1351.3	691.55	996.57	892.13	724.58	1023.9	1380.7	1852.7	438.94	2250.7	182.81
500.83	670.75	696.22	333.72	830.76	584.86	4389.1	381.53	836.47	747.63	457.48	282.92	314.64	484.86	413.01	2064.3	1957.5	913.27	1236	1143.6	219.84	1159.7	1774	1524.4	759.91	1028.5	1762.2	3017.4	3729	719.98	2205.9	799.61	756.66	688.02	1016.2	881.71	662.83	1208.7	1081.5	982.11	840.81	814.82	868.07	705.78	1060.6	1334.4	1351.5	244.09	2245.3	168.56
503.35	529.25	622.3	208.48	537.85	547.77	3860.4	299.62	668.31	961.15	359.91	217.54	166.31	482.67	380.44	2010.3	1903.4	1135.3	1064.3	985.18	20.66	1083.6	1816.8	1707.9	828.19	889.02	2151.3	3193.5	3522.6	818.4	1993.9	655.92	587.22	591.72	1009.9	739.14	494.4	1108.5	1090.9	1132.3	686.14	868.98	863.42	611.83	1007.3	1289.9	2016.2	381.03	1890.9	186.84
505.87	506.9	690.34	224.23	541.42	874.4	4156.8	205.65	680.97	835.21	343.75	322.6	255.59	175.48	373.2	1976.6	1833.8	1023.8	1025.8	1282.7	78.985	1227.3	1973.4	1603.5	874.27	918.03	2018.2	2937	3743.9	1055.6	2162.2	861.22	900.05	745.63	1112.4	1084.3	617.33	1128.4	1159.8	1326.4	779.32	1149.6	778.2	850.42	1252.5	1710.2	1496.5	447.51	2309.1	318.97
508.39	457.91	416.49	174.99	547.73	567.75	3693.8	269.13	607.66	589.37	374.12	134.97	167.11	217.54	310.34	1862.5	1822.8	1045.3	1158.2	1251.9	140.14	1140.5	1882.7	1720.9	999.96	1160.8	2289.5	2593.9	3706.7	1153.7	1995.9	807.98	797.72	671.26	969.38	1013.5	584.43	933.55	1130	1324.3	826.78	923.64	894.31	845.12	1268.5	1386.7	1733.9	446.22	2826.6	288.68
510.91	628.13	701.72	194.55	681.99	884.93	3749.4	480.37	790	891.97	456.89	378.63	250.36	353.3	686.56	1967.8	2104.4	1248.9	1280.6	1273.9	315.27	1308.3	2118.7	1426.4	834.11	1126	2171.1	2770.3	3800.9	1010.3	1875.5	645.05	760.05	685.22	912.17	915.03	599.59	865.79	1063	1181.5	681.66	983.67	787.7	667.64	974.57	1265.4	1421.4	358.37	2280	200.77
513.43	507.36	785.68	236.07	611.74	654.44	3589	296.85	607.24	1006.3	382.11	285.07	159.57	407.68	369.94	2077.2	1939.9	1069.5	1106.4	1094.7	183.74	1269.4	2242.9	1648.5	968.87	1240.5	2072.7	2958.8	3742.9	1200.1	2146	914.98	749.84	760.87	1169.4	920.47	632.01	1304	1227.9	1304.8	679.57	1146.8	959.21	770.71	1208.4	1257.2	1695.2	653.04	2136.7	392.21
515.96	694.33	822.99	332.67	911.64	432.92	3488.4	208.33	616.2	757.03	306.55	374.29	266.04	508.5	466.74	2251.6	2155.3	971.15	1219.4	1205.2	151.7	1090.9	2032.4	1702.7	686.16	729.8	2027.4	3137.1	3912.8	920.2	2331	631.72	770.4	918.69	1236.3	938.88	703.36	1038.1	1142.4	1280.4	678.05	937.87	930.65	760.5	1283.5	1394.7	2043.2	417.02	2310.5	154.35
518.48	606.52	867.66	271.87	640.54	716.53	3358.8	307.25	842.14	748.16	403.81	305.02	412.31	488.89	429.91	2132.7	2049.5	1029.2	1279	1334	217.25	1205.3	1994.2	1506.7	797.55	1045.8	2038.7	3073.5	3939.9	975.47	2200.9	902.51	754.73	675.56	901.26	1014	723.45	1140.8	1174.7	1170.3	805.83	1083.1	938.47	734.93	1002	1283.9	1383.7	383.34	2322.7	180.65
521	567.4	660.2	250.41	683.8	551.15	3517.4	429.18	794.51	1022.8	407.47	518.61	255.66	407.27	384.25	1972.7	1940.8	1039.5	1145.5	1457.6	134.63	1212.4	2235.6	1468	960.69	900.15	2412.6	2991.8	3707.6	904.03	2159.8	848.87	694.08	690.76	917.36	979.73	586.28	1219.6	1178	1134.9	813.35	1050.9	932.62	611.98	987.35	1266.6	1744.1	452.12	2319.1	222.24
523.52	528.69	433.24	260.49	726.84	400.39	3327.5	315.28	434.4	719.93	302.56	289.8	180.63	263.49	465.98	2001.9	1606.6	1112.2	1167.8	1407.7	250.71	1512.9	2174.7	1732.3	886.88	1207.6	2192.2	2850.4	3794.8	1027.7	2050.6	711.01	624.11	676.97	917.32	1024.2	706.64	1265.7	1288.6	1055.8	739.05	1108.9	848.08	574.96	1307.5	1199.1	2081.4	410.58	2521.2	222.57
526.04	527.13	621.45	384.83	602.14	658.44	3575.4	266	746.95	1288.3	418.61	199.86	272.4	287.85	560.02	1642.4	1797.7	1025	1202.4	1100.6	148.85	1235	2279.8	1594.3	787.03	1158.9	2159.2	3038.3	3805	929.64	2240.6	868.91	794.52	904.1	962.38	1006.6	611.49	1362.4	1234.4	1229.5	700.97	907.55	825.38	879.86	1074.4	1476.1	1486	416.7	2313.6	220.93
528.56	478.26	477.12	211.48	541.79	450.1	3134.2	220.13	527.9	884.85	254.84	245.79	260.83	532.69	476.62	1705	1890.9	920.69	1076	1333.6	199.42	1205.7	1999.5	1633	930.75	1300.4	2186.3	3045.7	3930.3	1133.8	2541.8	703.76	790.49	632.12	1088	1110.3	669.32	1284.6	1267.2	1240.2	786.68	1104.2	915.62	714.75	1028.3	1635	1737.8	543.01	2378.8	231.23
531.08	539.73	528.52	391.16	634.98	613.07	3496	194.55	598.93	739.61	328.78	435.17	379.39	276.95	661.43	2024.7	1733.1	986.38	1172	1474.9	238.78	1392.6	2055.6	1701.7	713.77	1223.5	2144.8	3016.9	3529.6	857.84	2222.6	685.93	721.88	487.95	1117.8	907.04	611.45	1185.2	1149.6	1583.6	768.32	1129.2	917.54	651.81	1068.4	1378	2077.3	321.21	2157.3	205.3
533.61	512.86	567.51	226.39	467.41	580.34	3169.5	403.92	689.53	1114.8	549.82	326.78	315.96	370.58	581.88	1635.7	1859.7	1074.1	1231.4	1176.9	70.776	1166.7	2031.3	1807.5	935.86	1060	2315	3280.4	3845.2	1123.6	2242	714.69	687.13	892.98	1029.2	1219.2	935.22	1244.4	1180.3	1460	662.49	1137.4	927.96	735.47	1237.5	1736.9	1893.6	621.17	2324.1	297.39
536.13	612.09	685.55	299.09	658.58	620.35	3125.1	226.41	490.52	1033.1	355.4	384.75	387.18	290.98	519.43	1642.8	1794.8	1101.5	1212.6	1210.4	125	1231	2113.8	1712.4	724.73	972.4	2092.3	2980.9	3469.8	937.12	1995.9	695.64	694.69	632.21	1021.6	975.27	510.56	1218.6	1130	1188.3	804.9	1076.2	984.29	664.63	1132.7	1458.1	1518.7	347.94	2386.8	131.01
538.65	524.82	427.95	279.27	403.19	314.17	3275	235.7	780.6	776.68	299.27	295.03	427.03	320.01	271.36	2034.7	1800.1	848.17	1241.8	1349.4	116.82	1299.2	1860.8	1966.4	950.92	1148.8	2446.6	3187.6	4339.3	1127.7	2157.9	841.44	818.1	751.63	1046.5	1081	635.48	1048.5	1328.7	1325.1	808.3	1122.3	1061	831.84	1308.7	1658.3	1838.4	720.02	2460.5	295.14
541.17	508.54	645.77	216.27	585.27	511.76	3042.1	239.1	860.88	892.45	465.54	280.43	235.43	472.28	398.75	1983.4	1735.8	819.97	1420.6	1330.4	137.19	1384.7	2156.5	1892.8	948.76	1197.4	2119.6	3190.2	4014.4	1171.1	2646.8	919.04	731.19	923.25	1288.3	1172	750.1	1132.6	1373	1248.5	848.83	1120.7	1037.3	687.5	1198.9	1650.8	1612.9	323.26	2423.2	354.14
543.69	610.88	619.52	328.74	538.67	478.63	3190.1	386.28	895.29	1098.2	430.86	282.02	390.44	367.54	326.55	1571.3	1644	907.29	1181.5	1366.5	165.27	1516.6	2157.6	2040.9	1039.9	1173.6	2418.7	3170.3	4409.7	1237.1	2403.5	897.54	792.37	854.34	1149.3	1143	737.22	1216.4	1284.7	1325.8	893.69	1000.3	1017.8	757.05	996.09	1576.9	2055.9	453.43	2399.4	200.06
546.21	557.39	545.37	234.12	636.53	455.56	2992.5	258.7	1008.6	604.24	533.37	252.38	482.34	315.15	502.45	1667.3	1736.7	1083.7	1106.5	1325.4	178.35	1184.8	2102	1833.8	884.28	1038.8	1827.2	3195.7	4268	1176.3	2372.1	843.8	863.73	882.67	996.2	1049.5	682.95	1418.1	1271.5	1125.9	743.24	993.17	927.4	781.39	1116.9	1416.9	1765.7	384.87	2861.8	106.51
548.73	513.28	553.68	244.87	723.46	161.54	2956.6	355.98	769.42	793.36	352.7	279.15	228.79	250.66	450.61	1928.5	1536.7	1232.1	1205	1474.1	8.678	1189.9	1954.9	1747	994.9	1149	2371.7	3143	4099.5	1021.3	2697.3	874.6	806.98	995.87	1198.5	1148.1	469.54	1387.3	1241.4	1519.7	663.04	1115.4	975.26	782.36	1150.4	1516.2	1697.2	460.04	2515.7	310.43
551.26	584.56	554.89	185.23	482.98	311.24	2554.7	208.87	508.76	802.12	434.35	123.45	150.28	245.88	488.1	1665.6	1806.3	967.78	1170.8	1054.1	145.17	1136.3	2110.4	1931.7	914.56	1156.7	2381.6	3176.9	4470.4	1111	2288.9	824.02	895.51	850.53	1174.9	1231.2	798.18	1123.7	1166.4	1353.1	829.64	1007.9	1045.7	779.18	1172.7	1746.7	1456.3	451.42	2083.7	375.1
553.78	677.97	636.92	226.88	623.49	501.96	2883	352.88	264.74	739.33	424.79	240.36	243.86	657.29	386.31	1850.6	1757.4	1002.1	1152.5	1291.9	92.735	1466.1	2087.4	1846.2	959.91	1009.6	1987.8	3072.3	4149.7	1190.6	2376.5	988.37	683.64	712.21	964.5	1083.9	637.2	1127.7	1289.1	1380.8	849.54	1074.1	1065.8	724.09	1015.3	1623.7	1837.3	457.13	2473.4	166.64
556.3	577.86	664.27	226.74	821.23	535.5	2664.2	268.36	318.61	901.61	330.28	189.19	365.04	393.13	316.6	1672.1	1791	961.06	1167.8	1285.7	312.89	1207.3	2103.6	1855.6	897.39	1109.6	2098.6	3189.2	4122.9	1015.4	2137.4	869.62	661.15	916.13	1003.3	1026.3	753.69	1283.9	1261.3	1313.9	765.45	1069.5	830.32	543.61	1230.6	1731.8	2008.4	262.39	2123.7	91.796
558.82	551.98	648.35	488.07	748.07	587.66	2923.9	488.88	1025.3	674.46	462.31	287.13	209.39	449.75	657.01	1681.5	1582	1145.6	1281.9	1303.3	97.616	1515.9	2367	1941.3	845.36	1335.3	2078.1	3095.7	4322.9	1081	2405	870.99	697.74	705.99	1023.4	1098.3	597.61	1078.8	1305.9	1099.6	992	1042.4	882.4	637.35	1131.9	1434	1663.9	374.52	2131.8	261.3
561.34	594.4	724.2	363.77	691.27	464.87	2720	199.07	703.64	837.37	333.39	258.47	295.01	435.3	374.16	1749.7	1516.6	860	1250.8	1427.6	58.361	1195.3	2191.4	1950.1	927.93	1221.9	2068.8	2925.4	4016.6	1019.5	2517.7	886.39	772.32	565.19	1025.7	983.08	679.24	1374.5	1231.4	1351.2	858.59	1084	938.28	918.19	1224.4	1482.7	1423.9	373.81	2058.2	261.32
563.86	459.79	530.91	225.23	602.3	507.3	2829.2	286.09	800.09	966.11	308.56	176.45	333.23	398.91	383.3	1694.9	1496.6	968.57	1203.4	1325	53.644	1275.6	2225.8	1897.7	1002.2	1162.2	2028.8	3570.2	4184.5	1125	2541.8	850.38	788.34	725.33	885.64	1046.3	753.93	1264.5	1382.7	1369	724.79	1112.4	974.45	726.44	1256.6	1549.1	1700.5	391.88	2499.3	228.97
580.12	769.83	253.69	282.81	406.31	318.19	472.59	403.45	1345.9	2412	1709.1	859.47	438.03	628.05	771.76	1228.6	1283.5	415.23	499.77	372.61	268.7	1270.8	2097.7	1767.5	874.76	888.89	1987	3291.6	4076.9	1165.1	2506.2	888.56	734.83	975.26	1058.7	1034.1	664.83	1301.4	1305.5	1283.4	980.31	1150	919.39	735.81	1219.7	1571	2569.5	378.6	2214.8	232.23
582.64	1883.8	512.66	493.92	925.41	449.41	1302.7	915.24	2843.1	6718.2	4398.1	2636	2000.9	2086.8	1626.7	4012.7	4471.5	1188.8	1650.2	794.55	680.01	4895	9756.4	12148	2277.4	4406.3	4546.1	8846.9	4414.7	7901.4	8823.4	2984.3	8780.1	5864.9	3648.5	2462	3933.5	4779	4538.5	2233.7	997.12	881.89	536.57	9168.9	1316.4	2821	5922.1	4553.8	5890	3556.5
585.16	4791.9	1483	1482.2	2023.4	1242.6	2797.6	997.79	7665	10592	6396	3748.3	3129.1	4062.9	2805.8	7768.8	9144.7	2476.4	3502.2	1587.4	1084.5	10600	22896	21446	9040	7587	11311	31814	18887	10484	20812	4885.2	9999.6	9843.3	7809	6547.9	8862.7	16107	17838	11026	7238.4	7176.9	2484.8	10195	5117.6	11681	23341	5134	11664	3398.6
587.68	7489	2803	2062.6	3713.2	2492.6	4595.6	1754.4	11839	15655	9073.3	5217	4629.3	5917.2	4035.5	16204	16878	5902.6	8199.7	3028.1	1894.7	17007	33911	32889	10786	13137	16917	42482	22646	14078	37957	7919.9	15870	15304	11456	7765.6	11172	17570	21977	11499	7730.1	7926.3	2534.2	16328	5257.7	13156	26991	6920.2	18755	5149.1
590.2	7559.4	3284.1	2050.5	3581.5	2436.1	6926.3	1980.4	12888	19812	9584	4919.5	4783.9	6730	5778.7	24291	22977	9614.5	10935	5391.4	2011.9	18224	39211	37924	14384	15113	21923	49894	36444	16342	44055	8258.1	17990	18278	15067	11051	13688	22293	26957	17123	10334	10875	4129.8	18395	8517.3	19408	35244	8302.8	22205	5371.5
592.72	9389.7	4878.3	2297.8	4094.3	3263.7	9466	2182.7	13080	23739	11178	6222.4	5654.6	6831.5	6107.8	28927	27500	10982	13206	6188.5	2452.6	19974	42757	41653	16200	18054	24924	52847	40182	18057	48334	9942.7	20532	20225	17623	12202	14966	25109	29153	20198	11807	12904	3916.1	20851	10418	22290	38473	9795.7	24973	5656.9
595.25	11784	5975.2	2803.1	5253.6	4036.7	11855	3389.6	15998	28382	11487	6545.8	6694.7	8857.7	8169.4	35473	32398	14199	16945	7676.3	2459.8	25155	46880	44102	17447	20787	28084	54089	41630	19739	51894	11962	21957	23398	18060	13109	16539	27973	33277	21773	11967	12863	3768.4	22609	9754.2	23423	41546	10422	27712	6702.7
597.77	12812	6184.9	3196.8	6723.8	4283.2	14119	3801.8	17967	31850	13009	6979.9	7759.4	9099	8054.4	38668	36283	16283	18377	9051.3	2778.8	27694	49048	49432	19716	22709	29979	55211	45136	21853	55790	13651	23321	25316	20110	13516	19175	31631	35479	23843	13421	14456	4108.6	24858	11123	25623	45245	10848	31449	6911.1
600.29	13518	7014.2	3248.7	7531.2	4503.6	16357	4016.1	18750	37315	13789	8184.2	9145.6	9288.4	9826.9	42556	40615	18680	21638	11217	3380	30345	51488	50173	20317	23359	31816	56668	46330	23819	57108	15224	23856	27766	22064	14786	20465	34671	37871	25220	15051	14991	4493.2	25420	12031	27093	48923	12568	33339	8037.6
602.81	14974	8013.9	3976.1	7141.8	5382.2	17638	3879.9	19979	37792	13495	8236.7	8788.3	11922	10923	44847	42343	21292	24535	12448	3587.3	30628	55225	53723	22466	26807	38195	59561	54516	26037	58547	16599	24335	30421	25410	18282	23319	37295	40281	29920	16896	18129	5184.2	26302	14176	31692	50477	12577	36231	8227.8
605.33	15983	9749.5	4315.7	8892.7	5620	20320	4775.7	21915	39795	13450	8543.2	9460.5	12009	11151	47005	45254	23207	26583	12167	3636.2	32190	57513	55402	22980	27352	40127	60517	56396	27386	58818	17539	25794	30608	28214	19213	23889	37513	40054	30031	18146	19103	5884.8	28091	16623	31694	52202	13702	38085	8811.4
607.85	16844	10348	4709.8	9292.1	7026.6	24132	5600.2	22925	44756	13641	9657.8	10715	12571	12499	49011	47004	25829	30643	14470	4548.3	35119	57342	55891	23073	27232	39224	60250	55643	27307	59271	18027	25688	30658	26941	18660	24572	40130	42474	29700	18280	18678	5590.7	27948	15905	33250	53352	13720	36954	8674.6
610.38	17656	11443	5226.1	9615	6593.3	25622	5339.4	22836	44497	13707	10864	11522	13588	13505	50800	50199	26861	31587	15478	4230	37322	58787	56128	23551	28053	42385	60932	57209	28329	59180	19340	25757	31708	28413	20172	25490	41160	42158	30852	18912	19293	6089.4	27852	16234	32755	53848	12957	37913	8899.6
612.9	18253	11019	5233	10453	8029.5	27331	5359.9	23859	43429	13365	10655	11600	15271	15312	52844	51040	29091	37123	17279	4683.5	38349	58090	56573	23286	25534	39632	60311	55950	28332	59822	19201	26168	29448	26849	18374	24607	39608	41764	29108	18840	18834	5581.9	28962	15658	31393	54005	12847	38183	9067.9
615.42	19015	13210	5641.4	10745	7054.9	28625	5723.6	23211	46584	14387	10832	12301	13482	14739	52732	52143	30405	35987	19936	4897.1	37700	56966	55489	22554	26926	37857	59797	54045	28735	59630	19333	26154	29531	25837	17686	24665	39853	42550	27950	17272	16961	5689.8	28627	14429	30552	52990	13457	37563	9429.7
617.94	19097	13618	5634.8	11032	7757.1	28436	5557	23548	45113	13360	9983.8	12292	14764	15294	52257	51353	26997	34968	17553	5160	37921	58414	55802	23413	26404	40202	60281	56192	28980	59841	19370	25869	31849	27160	18359	24838	39860	42698	28863	18174	18393	5551.8	28741	15259	30661	54546	13932	38139	8996.9
620.46	19355	11632	5863.1	12132	7597.2	29936	5804.6	27255	47060	13691	11502	12289	15387	16491	53953	53459	30999	37673	20393	5120.1	39055	58354	55855	22990	25928	39205	59952	54918	27893	59827	19063	25699	30909	25906	18060	24894	39807	42677	29042	18827	18606	6040.6	27808	15254	31535	55791	13333	38695	9250.4
622.98	18481	10750	5114.2	11719	7637.4	30287	6224.6	26261	46052	13534	11584	12502	14858	15334	54256	53130	30656	37328	21592	5190.8	38949	57986	55676	22970	25274	37943	60177	55208	27451	59922	19164	25823	31763	26342	17620	24924	40172	42559	30155	17919	17436	5287.1	27885	14631	31579	55647	12375	37556	8704.8
625.5	19393	12738	5862.4	11673	7991.3	29321	5415.2	25902	48435	13642	10744	11988	16298	16840	54298	52425	29555	35128	20486	5018.2	38082	58031	56324	23715	25528	37311	60272	55388	28504	59516	19058	25777	30280	25554	17795	25377	39798	41916	28625	18414	17828	5750.4	27212	14510	30600	54100	12216	37760	9341.3
628.02	18540	11665	5273.3	12615	6825.2	29233	5362.3	26193	46783	13856	10544	13042	14406	14724	53984	52680	28868	36291	20062	4681.1	38626	57999	56944	23439	25297	38686	60176	54892	27996	59697	19668	26298	30373	25244	17242	24165	39866	42461	27552	18256	17385	5280.8	28102	14116	29562	54762	13141	38804	9795.9
630.55	19617	13617	5675.3	10156	8211.2	30416	6017.3	24335	47322	12972	10448	11137	16625	16245	54216	53189	31448	37055	21332	4641.9	39047	58823	55892	22394	24725	37043	60096	52582	28950	59781	18343	26474	29824	24354	16940	25079	39316	41592	27294	17688	17262	5337.5	28394	13774	28461	53105	12847	38881	9225
633.07	19551	13480	5741.2	11282	7641.6	30356	5863.4	26093	47283	13706	11709	12103	15798	16424	54635	53907	31651	38258	22311	5188.1	38506	57297	55453	22320	25449	36460	59399	51976	28103	59573	19529	26254	28959	23805	16689	24251	38784	42143	25211	17311	16060	4714.3	28210	12179	26111	52441	12790	38382	8625.4
635.59	19809	14074	6508.3	12193	8155.3	32127	6443.5	26132	45240	13400	11320	12616	16999	17885	54259	53247	31457	38231	21676	4836.3	38923	59139	56545	22780	27622	41178	61211	54770	29272	60213	19391	25505	31256	27879	18600	26194	40024	42130	28984	18099	18646	5511.4	27996	14505	30559	55510	13673	39624	9725.5
638.11	20070	15297	6157.3	11985	8874.5	36099	6651.7	26254	45440	12888	11727	12462	16747	18390	55763	53763	32302	40746	23210	4912.6	40642	58916	56392	23538	26082	39058	61229	55605	28476	60203	19058	25139	29467	25607	18609	24925	39602	42173	30258	19361	18784	5693	26927	14903	31439	53438	13044	40158	9120.8
640.63	20564	14136	6070.6	14245	9568	33716	6616.6	27441	47256	12903	12418	12553	17973	16150	55433	53720	30451	39911	23801	4893.3	40433	58134	56782	22870	26322	37955	60130	53572	28623	59704	18897	25764	30326	25430	17461	24560	39089	41739	28610	18154	18241	5090	27832	13699	29110	54356	12643	39355	8939.6
643.15	19655	15737	6842.6	12562	8602.6	34357	6199.3	26324	46522	12954	11952	12573	17244	16048	55803	54180	30285	39785	22965	4505.7	40088	57225	55803	22929	26121	37169	59827	54905	28921	60002	19452	26549	28380	25043	17330	23647	39192	42187	28701	17902	18479	5134.3	28851	14577	31299	53304	13109	39794	9402.7
645.68	19982	13081	5714.9	13204	7815.9	31523	5850.4	26894	46591	12981	11420	12167	14894	16797	54147	53350	30580	38391	23012	5574.5	39192	58281	56094	23422	24786	39230	60750	55531	29143	60292	19402	26125	30024	26496	18241	25415	40672	42819	29006	18648	19204	5292.4	28097	14384	31393	53932	12139	40019	9614.2
648.2	19264	13777	6355	13737	7911.7	34323	5998.9	26396	48698	13199	12077	12405	14565	14936	54488	53434	30164	38683	21827	5451.3	40243	57482	56142	22662	24532	36169	60350	52440	27633	60335	19646	26334	29176	25123	16494	24746	38387	42427	27793	17873	17132	4921.7	29051	13154	29736	54291	12204	39757	9408.3
650.72	19679	14551	6039.7	13045	8092.5	34818	6377.1	27725	47917	12956	12001	12311	16063	16661	55424	53019	31350	40602	22950	4844.2	39887	57056	56370	22421	24641	37973	60798	53253	28236	60538	19511	25968	28704	25499	17503	24705	40524	42714	26555	16870	16768	4964.8	27362	13674	28677	53219	11853	39144	9286.1
653.24	20059	15632	6105.9	11223	8425.9	34633	6440.3	26445	45671	12992	11122	11870	16968	15812	55447	53375	29733	39083	23446	5470.8	39284	57035	55815	22563	23687	36328	59776	51186	28205	60177	19100	26546	29375	23598	16482	24719	37877	42399	26667	18121	17836	4832.9	28587	13477	29331	52840	11515	41285	9511.3
655.76	19475	14675	6018.4	12675	7975.6	34511	6517.4	26600	47046	13271	12099	11399	14539	16461	54997	53862	31916	39583	23402	6526.4	40147	55143	54810	20928	21528	32242	58513	47927	27373	60272	18635	26610	27556	22417	14636	23799	37585	41291	25292	16398	15384	4948.4	28221	11523	26703	53536	11725	39284	9838.7
658.28	19490	15336	6145.6	11562	9213.9	34099	6289.2	26258	47831	13231	11888	12790	14998	17164	54828	53511	30915	39192	24339	4861.1	40805	56032	54925	21308	22111	31948	58570	46709	27229	60518	19195	27023	28514	21796	14283	23798	36009	41385	25093	15819	14679	4735.5	29089	10812	25480	51842	10945	38700	9891.8
660.8	20715	13826	6289.4	13299	8879.3	32882	7026	29697	48527	13403	12093	13030	16543	15753	55425	53787	30425	37422	22639	4805.7	39160	55756	55032	20414	23207	32086	58360	43580	27650	60511	19005	26181	28588	21993	14231	23116	36356	40863	23684	15326	13916	4188.7	28376	10183	23725	51065	11788	39362	9878.3
663.33	20041	13298	5955.5	12415	7867.6	33427	6689.2	27607	48329	12985	12265	13001	16863	16521	55985	53785	30861	38976	22593	5556.6	39052	57459	55603	20711	24665	34855	59433	47704	29447	60380	18845	26486	29253	22579	15261	24730	37758	41922	24887	15778	14643	4212.5	28303	10851	25882	52703	11558	40949	8879
665.85	20057	14729	6141	13707	8091.8	34071	6497.5	29924	47345	12920	12853	13118	15922	15391	55353	53763	30546	38556	21613	5086.8	39635	55616	55590	21284	22769	32664	59310	48121	28483	60450	19592	26135	28487	21718	14716	23623	37515	41416	24679	16176	16188	4897.9	28129	11814	25510	52315	11447	40250	10061
668.37	19961	13911	6374.3	13834	7332.1	33482	6925.8	26221	46610	13525	12292	14137	14776	16069	55605	53509	31179	38567	23769	5276.1	39564	57375	55207	22545	23315	34807	59586	49159	26755	60412	19000	26429	29879	23265	15695	23265	37395	41845	26783	16992	16751	4928.4	28440	11470	28195	52609	11295	39719	9694.3
670.89	19287	15428	6557.1	11975	7800.4	33753	6091.4	26255	46147	13816	12574	12957	15674	16477	54597	52557	31153	37121	22880	4682.6	39252	55835	54850	21501	22512	31849	59072	47043	27420	60687	19246	25948	27348	21707	14452	23958	35765	41411	25506	16230	15313	4699.5	27337	11293	26435	52291	11109	40855	9453.4
673.41	19696	15359	6160.7	12163	7988.3	34104	6276	25957	47763	14066	12842	13063	15768	15598	55392	53621	30363	38759	22006	5505.7	40282	55610	55097	21639	22112	32479	59417	46640	27931	60663	19821	26576	28030	22393	15258	24173	36568	41155	24567	15841	14344	4254	28104	10475	26157	53377	10799	40863	9857.5
675.93	20537	16650	6916.1	12061	8213	33632	6651.3	24964	45147	13405	12251	11836	15726	16349	55422	54064	29824	37136	22734	4926.2	40092	54911	55094	21733	22135	31361	58909	47526	27091	60727	18644	26076	26160	21413	14295	24520	37574	41264	25059	15740	14980	4801.2	28317	11499	26277	52762	11623	41313	9724.3
678.46	20542	16663	6640	12276	8185.8	34654	6895.7	26052	45591	13540	12397	13344	14555	17313	55542	54025	31582	39469	23918	5171	40329	55511	54196	20996	21699	31985	58852	47241	26670	60486	19626	26161	27951	21888	14374	23151	38148	41275	24966	15680	15635	4618.1	28036	11823	26869	52804	10557	40390	9492.8
680.98	20430	17074	6196.6	10639	8639	36339	6843.2	25131	45283	13525	11931	12073	17139	16198	56173	53934	30880	39145	25299	5038.9	41063	55443	54780	21671	22416	29642	58779	45528	27175	60556	18877	26057	26030	21553	13837	23903	37569	41191	25285	16225	14836	4813.5	28342	10601	26894	53243	11069	41118	9463.4
683.5	19356	14274	5543.3	11500	7085.4	33640	5965.2	24545	47146	14039	11908	12567	16108	16523	55442	52890	30752	37895	23800	4576.9	40157	57048	55281	21031	24815	33244	59669	46326	28100	61342	19554	25779	29421	22076	14669	24053	37244	41665	25520	16271	14933	4626.2	27896	11042	25666	53167	11901	43643	10276
686.02	18519	14363	5547.7	10442	7369.7	28404	5837.5	24027	45646	13139	11538	12328	16612	14799	55296	51493	28680	34985	21176	5372.4	37069	57916	56965	23179	25159	38795	61383	52448	28875	61114	20062	26639	29017	26168	18208	25782	39798	42109	28124	18311	18331	5231.1	28558	13053	29058	54481	12605	44840	9517.2
688.54	17924	13219	5265	10810	5640	28688	5526.1	21295	44717	13059	11372	11481	12827	15008	54139	52389	28766	35311	20205	4085.8	37192	58501	56453	22824	23441	36969	61149	49864	28088	60910	19762	26040	29032	24948	16394	25674	37917	40830	27552	17541	17020	4997.1	27591	11964	29289	54760	12232	43498	9762.9
691.06	18609	13152	5548.6	11136	7047.3	28707	4931.4	23211	47097	13355	12032	11841	14371	14877	53202	50941	27920	35825	18037	4603	37251	58114	56280	22676	23830	33559	60369	48677	28164	60612	19864	27069	29346	23197	15559	24123	38522	41810	27055	16186	15716	4795.3	28277	11514	27952	53213	11778	43901	9512.8
693.58	19822	13527	6166.3	11896	7670.1	27817	6410.4	24570	46676	13911	11481	11009	13656	15583	54086	52500	26415	33967	18928	5439.4	37019	55776	55898	22111	22234	32367	59963	48852	27886	61056	19567	26419	27828	22915	15331	24803	38289	41288	27184	17690	16529	5433	28061	12051	29052	52472	11168	41834	10053
696.11	17750	12744	5359.7	10845	6720.1	27689	5585.7	23650	44408	13355	11095	11159	14932	14833	53401	51925	28173	37116	21801	4597.5	37181	57211	55699	21855	23556	32893	59955	48732	27638	60534	19037	26398	28427	23404	15302	24180	37635	41498	27296	16975	16374	4594	28223	11590	28473	54386	11846	43378	9642.6
698.63	17655	11276	5073.5	10312	6082.4	27145	5451.6	25011	46517	13401	10341	11616	16322	13869	54104	50893	27551	34402	19254	4154.9	35523	56834	55331	21873	22370	33253	59723	47716	26979	61221	19320	27002	27863	22542	15221	24607	38198	41375	27146	17063	16689	5040.5	29271	11453	27826	52249	11885	43798	10745
701.15	18383	13528	5642.4	11725	7077.5	28877	6319.9	21355	44367	13441	11356	11594	14964	13776	53813	51185	26935	34020	18426	3594.8	37518	55042	55189	20711	20514	30400	59247	43770	27125	60592	18911	26325	26527	20068	13336	24027	36975	40605	24287	15562	14482	4313.2	28234	10103	24803	50920	10490	43007	9118.2
703.67	18035	14086	5578	9604.7	6924.7	27742	5746.5	22594	45109	13690	10755	11484	15572	14429	54002	50937	25198	32523	18906	4713.7	36680	54414	55261	20401	21214	31130	59214	43174	26946	61212	19319	26360	27909	21416	13974	23865	37562	40762	24768	15516	14511	4111.1	27904	9672.5	25551	52805	10262	43819	9741.2
706.19	18181	12302	5006.8	11412	6630.4	27927	5077.8	25258	48178	14071	11446	11745	14027	14667	54039	51437	27295	33565	20285	4921	35680	53662	54245	20246	20908	27490	57715	41277	26872	61016	19085	26732	27305	20181	12804	23316	35940	40442	22586	14475	13907	3961.2	28161	9058.6	24143	52251	10283	41584	10200
708.71	16954	12570	4653.6	8452.2	6534	25470	5249.4	22265	45223	14128	10882	11747	14698	15357	53388	50375	25835	31587	18243	4260.4	35546	53487	54780	19870	20448	27758	57879	40567	26715	60763	19566	26549	27091	20020	12607	24105	36688	40715	23227	14211	13965	4221.3	28119	9179.8	24254	51054	10273	41103	9979.3
711.24	16577	11823	4571.2	8905.1	5828.5	24943	4852.3	22651	47319	13755	10562	11002	13950	13218	50800	49415	24240	30326	17330	3966.1	33160	52957	53990	19581	18594	27564	57780	41147	25772	60631	19494	26414	26089	18736	12934	23990	36366	40820	22850	14711	14401	3979.6	28107	9005.3	23611	51861	9563	42524	9336.4
713.76	16441	12425	4894.1	9073.8	6170.6	25379	4948.5	21031	41933	12695	10734	11571	12766	12616	50705	48689	25582	32078	17990	4289.8	35286	53247	54104	19713	18801	26723	57331	39676	26006	60776	19087	26949	26306	19033	12224	22589	34969	40371	21799	13677	13357	3842.7	28347	8832.1	23585	51352	9322.8	41945	10130
716.28	15688	10822	4351.2	8022.5	6391.6	24194	4776.1	20796	43159	12633	9742.2	9951	13392	13064	49553	47384	23819	29493	17182	3847.6	33059	52661	53874	19349	17685	26348	57357	39558	26170	60518	19597	26989	26187	18357	12198	23044	35704	40184	22709	14270	12824	3882.4	28315	8501.7	23865	52118	9855.2	41227	10642
718.8	16119	12731	4539	7898.8	6237.5	25711	4841.6	20876	43236	12899	10286	10579	14095	13480	51751	49497	23927	30971	15441	3773.5	34900	52745	53730	18104	18285	25256	56713	37006	25705	60191	18860	26702	26392	18428	11982	22427	34668	39521	21036	12887	12530	3408.4	28833	8539.1	21558	49887	9288.4	39892	9623.4
721.32	15083	11302	4379.7	8225.7	6332.5	23372	4533.6	20741	42980	12834	9611.6	9986.3	13575	12834	50454	47035	23180	30172	17024	3995.3	31824	53344	55331	19614	18631	26991	58261	40663	26178	60272	19157	26651	26531	19002	12982	23377	36290	40713	23376	13343	13170	4060.1	28025	8705.8	24021	51486	9877.8	41602	9952.3
723.84	16615	11331	4832.2	8925.9	6325.6	26271	5482.4	23478	47152	14259	10880	11310	13341	13898	50997	49160	24752	31717	16292	4230.1	33834	52395	53938	18318	18250	25755	57373	37519	26106	60387	19043	26505	25844	18026	12144	22353	34631	40108	21335	13450	13322	3495.1	27810	8320.1	22619	51924	9763.8	41342	9947.9
726.36	16773	12074	4822.6	9839.3	5982	25544	4943.2	21822	44158	13423	10237	12168	12181	14272	50231	49447	23793	30835	16281	3459.1	35411	53082	53615	19263	17617	25998	57598	37484	25022	60681	19316	26945	25156	17283	12077	22178	35709	40179	21746	13494	13064	3690.8	28403	8682.1	22525	50724	9043.3	41506	10705
728.88	17424	11936	4742.1	10150	6148.4	26452	5372.8	21903	44746	13749	10860	11896	12332	14469	51143	49695	24729	31822	16685	4201.1	34990	52169	53520	18688	18860	25443	56949	37433	26216	60605	19264	27218	24938	17521	11494	23048	34950	40316	22062	13292	12424	3985.2	28777	8285.2	22332	50324	9763.7	41789	10591
731.41	16779	11169	4551.2	8900.9	6504	25904	5501.7	25935	45922	14459	10574	11230	14982	12715	51262	49385	24324	31757	17386	4131.8	35652	53191	53685	19703	18304	26987	57750	39676	25372	60907	19278	27140	25944	18359	13000	23600	36604	41035	23462	14380	13654	3870.9	28769	9100.1	23896	50958	8984.7	41799	10012
733.93	17354	11885	4768.1	8470.4	6461.1	25345	4873.3	23307	47163	13695	10860	11687	14508	13537	51703	49081	25084	30553	17733	4807.3	34360	50657	52611	17922	17661	24408	56298	35328	26912	60178	18767	26885	24855	16458	10873	22367	33978	39856	21370	12400	11601	3653	28747	7313.1	21246	47468	9127.6	41218	9762.1
736.45	17743	12018	4757.8	9556.5	6497.2	27085	4791.5	24292	48447	14464	11946	10479	14109	14825	52924	50679	25124	32160	17797	4591.7	35874	50178	52807	17594	16515	23326	55483	33026	24957	59851	18976	26985	25113	15813	9913.7	20517	31392	39339	20874	12510	12048	3271.8	28934	7422.9	21135	47899	8213.3	39040	10658
738.97	16127	10894	4247.3	8467.5	4896.1	25113	4974.2	22282	44745	13208	10626	10972	13263	14836	52184	49437	25948	31867	19227	3981.2	33720	48272	52286	16532	17237	23045	54197	32283	24791	59602	18382	26445	24248	15180	10195	21769	32994	38454	19408	11993	10474	2798.7	27461	6886	19270	49202	8687.1	40053	10197
741.49	17215	11561	5187.8	9021.2	6526.3	23964	5253	21489	46172	14427	10612	10569	13011	12611	50478	47466	22154	28082	16501	4688	32675	52749	54159	17741	17631	25980	56851	36512	25398	60658	18728	26523	25124	18338	11908	22732	34658	40083	22693	12736	11904	3359.2	27847	7854.7	22443	51418	9132.1	41471	10195
744.01	16862	12147	5426.9	10316	5790.8	25461	5665.1	21311	43632	13880	11193	11137	14629	13325	51735	50167	25376	32687	17430	4482.2	34168	50394	52594	17564	16275	22697	55837	33757	25222	59819	18697	26647	23121	16173	10422	22166	34094	39671	20901	12718	12599	3020.2	27890	7736	22005	48743	8501.2	40259	10196
746.54	17511	12813	5538.6	10381	6155.9	26408	5533.6	23624	45021	13519	10515	11425	13577	13617	52050	50521	24449	31405	18873	4124.4	35202	50880	52915	16891	18020	23551	55928	35327	26246	60245	18705	26755	25632	17111	10943	21992	34999	39052	21136	12386	11443	3071.3	28407	7798.8	21463	49746	9412.2	40362	9904.3
749.06	17510	12177	4852.6	9215.1	5647.7	26559	5213.4	24771	47441	13438	10808	10951	13086	14074	52550	50751	26049	33141	17852	4084.8	36153	52940	53284	18836	19196	24824	57384	38455	25975	60283	18770	27315	25040	18112	12001	23333	35784	40301	23057	12669	12566	3588.8	29258	8186	23188	52669	9690.7	41509	10406
751.58	17023	13428	4725.8	8212.1	6265.2	26083	5046.7	23196	45154	13405	10998	10157	14298	14709	53527	50890	26740	33444	20163	4136.7	34286	50669	53824	17584	19348	24361	56188	35719	26529	60777	18923	27482	25679	16750	10816	22820	34685	39533	21305	12288	12345	3139.7	28793	7420.5	21762	49319	10187	40982	10468
754.1	17349	13719	4865.2	8815.1	6723.4	27136	5114.5	22435	43197	13726	10985	11991	14840	14829	52035	51166	24781	32239	17957	4562.6	36275	52641	54297	18741	17825	25087	57150	37335	26290	60030	19150	27348	25583	17730	11236	22664	35808	39904	22852	13580	12760	3471	29191	8129.8	24249	49700	8996.9	41903	11220
756.62	17256	13657	4853.3	8885.7	6317.3	26058	6185.6	22433	44259	13659	11185	10906	12899	14408	52572	51158	26944	32939	19341	3898.5	34817	52380	54448	18430	17493	23975	56464	36548	25508	59869	18465	26927	24792	17918	11293	22417	35137	40632	21634	13238	12594	3394.2	28571	7440.7	22920	52324	8889.9	40023	10138
759.14	18606	14972	4892.7	9507.5	7460.5	30494	5868.2	25183	45215	13648	12277	11901	14749	15761	54728	52995	27573	34683	21480	4878.9	38008	50068	52668	17258	15286	22347	55713	33328	24927	59899	18082	26662	23795	16493	10858	22292	33935	39132	21646	12478	12269	3553.7	28319	7971	23030	50995	8714.3	39859	10433
761.66	17426	13154	5229.8	10001	6821.4	28439	5019.1	25826	46938	13973	11724	12463	15434	14978	53823	52998	27322	36114	21538	4631.5	36411	49222	52482	16946	16864	21772	55133	34123	24885	59512	18908	26840	24690	15927	10272	21927	32996	39272	20826	12748	12181	3384.1	28572	7392.2	20672	50223	8478.5	39115	9673.6
764.19	18139	12676	5216.5	10461	6404.5	31607	6036.8	26506	48735	14369	12262	12763	14648	15021	53193	51369	29279	35526	20550	4645.9	38204	52461	54013	17786	18066	25150	55745	35616	26317	59749	18695	26643	25022	16584	10555	22606	35680	40062	21508	13039	12819	3665.4	28474	7485	22641	50404	8875.9	39862	10102
766.71	17287	12202	5194.9	9471.6	6231.1	26230	4557.2	24068	47471	15007	11119	11050	13691	14132	51353	50449	26597	33732	18929	4519.6	35681	47537	51925	16717	15361	19870	52811	31710	24337	58718	17963	26361	23011	14379	9448.7	20863	32785	39063	20289	12230	12442	3529	27804	7335.3	21052	47475	7788.5	37275	10781
769.23	17609	13201	5356.8	9000.8	6816.6	26115	5325.6	23302	44901	14251	11486	11723	14007	14192	53015	50620	24573	31578	19147	4160.8	34774	44058	50334	14699	13475	17482	50818	27772	23253	57502	17311	26533	22956	12692	8147.3	19993	30496	36648	17502	10497	10142	2986	28067	6717.8	17811	48122	7378.2	35266	10390
771.75	16760	12771	4837.2	8047.1	5830.1	25890	4970.8	23071	46837	14870	11389	10199	13950	14628	51323	50449	24836	31209	19196	4625.7	34245	42598	47242	13856	12507	16045	49142	25311	22089	57351	17732	26237	20160	11341	7906.7	19661	29443	36071	16390	9529.4	8848.8	2675	27934	5499.4	16978	43925	6620	34112	10553
774.27	17130	12005	5177.3	9334.3	6248.6	27637	5048.7	25487	45063	14664	10351	11052	14060	14706	52318	52014	25764	32683	18210	4540.3	36254	40426	47210	12458	12673	16055	46462	23249	22626	56037	17790	25810	20026	11091	6770.6	18296	28236	34896	15093	8873.5	8008.1	2466.8	27329	5094.8	15756	43859	6877.7	34281	10194
776.79	17028	11627	5048.3	8824.4	6203.5	27551	5639.8	23490	44956	14422	11754	11223	13769	14408	51925	51048	24608	31879	19782	4215.3	36344	42670	49432	14011	13235	17343	49805	26005	23519	57471	17610	26037	20862	12697	7934.8	19265	31799	36109	16127	9448.8	8750.3	2521.8	27117	5448.4	16312	45930	7598.8	35494	11192
779.32	17655	14629	5259.3	9792.6	6725.6	26868	5306.5	24159	48117	15008	12057	11769	14838	14892	53878	51716	26682	33862	20391	4355.5	37029	41328	47837	13097	13074	15961	47595	24388	21366	56028	17475	25531	18931	11452	7281.3	18393	29861	35818	15450	8781.3	8415	2618.6	27166	5006.2	15393	43350	6492.4	33993	10296
[truncated: 72 more columns]

## Sheet: 4B-right
Time(s)	NCaMP7(F/F0)
0	0.92089	1.0953	1.0769	0.8128	1.1635	0.9547	0.93803	1.284	1.0782	1.2422	1.4902	1.1747	1.4789	1.6902	0.94588	1.1706	0.88201	1.0243	0.86227	0.49694	0.92532	1.015	0.87329	0.79403	0.95674	1.0072	1.0415	0.92714	1.0825	1.0148	1.0595	0.7985	1.005	0.94677	0.91175	0.9271	0.91357	1.0148	0.82166	0.91959	0.82646	0.86159	1.0017	0.93632	0.81299	1.019	0.96899	0.8063	1.6777
2.521	0.90835	1.2245	1.1283	0.78982	0.0094909	0.91909	0.85779	0.88155	1.0068	0.70425	-0.035758	1.3623	0.75125	0.075798	1.2297	1.0341	0.76437	0.91373	1.0231	0.88429	1.1784	0.86287	1.0297	1.0677	1.1396	0.97281	0.95094	0.98211	0.91358	0.96063	1.0856	1.0383	1.0784	1.1027	1.0475	0.93955	0.91694	1.0893	0.91053	0.91452	1.0892	0.80737	1.0774	1.0386	0.97735	1.1182	0.76039	0.81034	0.7667
5.043	0.98643	1.1209	0.87822	1.3509	1.0675	1.0093	1.191	0.29265	0.51964	1.3152	0.40684	0.43543	1.2938	0.55834	1.165	0.91294	1.2567	1.0971	1.1069	-0.10851	1.0371	1.1127	1.0499	1.1806	1.055	0.99342	1.0326	0.90137	1.0938	1.0499	1.0587	1.2023	1.1188	0.85901	1.1956	1.1205	1.1217	1.0509	1.0679	0.95242	1.0957	1.2375	1.1189	1.0424	1.1314	0.90428	1.0831	0.87321	1.2462
7.564	0.9689	1.1037	1.4611	0.88132	0.33659	1.1464	0.88937	1.1149	1.3912	0.66373	1.2433	1.1549	1.222	1.1425	0.99692	1.0123	1.256	1.0372	1.2077	1.4224	1.2874	0.926	1.0765	1.1443	1.0605	1.0424	1.0575	1.0108	0.96571	1.1771	1.1893	1.3346	1.3511	1.0459	1.1578	1.1159	0.91543	1.124	0.98335	1.0515	1.0534	1.1011	1.2976	0.95953	1.1073	0.99935	1.1836	0.93957	1.2949
10.086	0.95926	1.3009	1.0876	1.6376	1.7047	0.97861	1.013	0.95505	0.90712	0.97633	1.081	1.8794	0.43641	0.91759	1.186	1.1586	0.84556	1.0513	0.97715	0.88871	1.0966	0.96079	1.0952	1.2695	1.1068	0.96822	1.0436	1.0484	1.0441	1.0368	1.0581	1.1786	1.2066	0.83972	1.0654	1.1022	1.1967	0.97756	1.0966	1.1104	1.0694	1.4437	1.2066	1.2614	1.076	0.9444	0.83021	1.0406	1.2244
12.607	0.94991	1.0712	1.2098	1.1772	0.81515	0.97554	0.84763	1.3651	0.95402	0.9774	0.66389	0.51817	1.1961	1.3385	1.0335	1.1185	1.0889	0.76226	1.0333	0.62457	0.9823	1.0582	0.89359	0.84364	0.87348	1.0289	1.0016	1.0131	0.91715	0.97768	0.83643	1.0059	0.99277	1.064	1.0341	1.1671	0.71779	0.88967	1.0866	1.0746	0.83946	1.0777	1.0017	0.91657	1.1205	0.94732	0.88277	0.72485	0.97017
15.129	0.9314	0.64221	1.1207	0.81859	0.7878	0.91687	0.80173	1.0887	0.67381	0.71035	0.95927	1.2906	0.23993	1.0415	1.1279	0.91237	0.7102	0.86769	0.99005	0.30804	0.90922	1.1174	0.93857	0.78179	1.0001	1.011	0.95409	0.92714	1.0748	1.0574	0.81791	1.1023	1.1396	0.94603	1.0255	1.0002	0.88097	1.0448	0.99385	0.96101	0.93547	0.8582	1.0208	1.02	0.8652	1.0697	1.0548	0.91631	0.60682
17.65	1.0188	0.59454	0.87873	0.85864	1.1613	1.0773	1.1989	0.7716	0.80226	1.0593	1.1801	0.81904	1.44	1.4637	1.0485	0.91111	0.97202	0.97758	0.89136	1.2456	0.89446	1.1044	0.9864	1.0087	0.96672	1.0491	0.9853	1.0217	0.99551	0.9759	1.0112	0.97886	0.77544	0.91673	0.9813	0.97595	1.0588	0.87089	1.1508	1.0486	1.1548	0.98737	1.1899	1.1802	1.0689	0.7997	1.0404	0.96537	1.0733
20.172	1.02	0.85109	0.7561	0.97823	0.75536	0.9096	0.77201	1.0764	0.74151	0.89509	0.5749	1.2472	0.91694	1.1397	0.84188	0.98645	0.80544	0.89929	0.89492	1.1673	0.76828	0.9462	0.91789	1.0734	1.0435	1.023	0.98198	1.0487	1.012	1.0783	0.96215	1.0811	0.85106	1.0203	0.89221	1.0379	0.90751	0.99971	0.9009	1.0483	0.85075	1.0151	1.0003	0.84187	1.0606	0.89594	0.84302	0.95402	1.1526
22.693	1.0347	1.1176	1.0278	1.6765	1.0499	0.97488	0.467	0.97301	1.2362	0.77564	0.95296	1.4638	1.4619	1.0814	1.034	1.0525	1.0441	0.81626	0.91399	0.45707	1.0934	0.97624	1.0582	1.0236	0.95674	0.99004	0.96716	1.0488	0.9163	1.0148	0.95012	0.96669	0.95685	0.99077	1.0303	1.0003	0.94963	0.92836	1.0256	0.97987	0.91942	0.86836	0.87171	0.93154	1.103	0.93501	1.2324	1.0892	0.73234
25.215	0.92897	0.75212	0.41579	0.63525	0.5226	0.85811	0.64072	0.71747	0.75077	0.47187	0.38447	0.55339	0.67347	0.78479	0.75158	0.96827	0.74775	0.88246	0.82634	1.1072	0.96287	1.0811	1.1747	1.0619	1.0649	0.87459	0.97669	1.0395	1.0355	1.0464	1.1394	0.90112	0.82384	0.99556	0.99575	0.8499	1.0988	1.0762	1.03	1.0152	0.95308	0.96585	0.97807	1.0098	1.0137	0.99238	0.96337	0.91075	0.63597
27.736	0.86071	0.77592	1.1723	1.258	1.1627	1.1561	1.9877	0.75771	1.4399	0.98881	1.4612	0.67997	1.5455	1.4382	0.98146	0.93862	0.89945	0.91716	0.89864	1.0495	1.0678	0.97564	1.0119	1.036	0.9972	0.90218	1.0415	1.0649	0.937	0.87409	0.92217	0.81017	0.77623	1.1223	0.94876	1.08	1.0278	0.97468	0.9469	1.064	1.0177	0.86316	0.69236	0.68889	0.91885	0.9806	1.0155	0.96025	1.3183
30.258	0.96163	1.1522	1.1642	0.77799	1.3689	1.0867	0.42508	0.9805	1.3262	0.67441	0.72591	0.48951	0.40712	1.3033	0.94893	0.99332	1.1124	1.0605	0.86476	1.019	1.1803	0.92352	0.90404	1.1626	0.93066	1.0142	1.0117	0.9957	0.88868	0.86708	0.89046	0.86659	0.79462	1.0284	0.97325	0.9774	0.9124	1.0319	0.93969	0.99736	0.95308	0.9574	0.92034	0.98732	0.97394	1.0135	1.1259	0.99844	0.85092
32.779	0.936	1.0262	0.8353	0.90073	1.3913	1.0101	0.67932	1.335	0.9695	1.4631	1.2855	1.4727	1.3016	1.2654	1.097	1.1305	1.2614	1.2711	1.2593	1.7408	0.99227	1.01	0.85687	0.83169	0.91066	1.007	0.98917	0.99414	1.2493	0.96424	0.87737	0.78702	1.0052	0.94671	0.91174	0.92705	0.922	0.98221	0.87269	0.92577	0.83578	0.85585	0.83334	0.93629	0.81298	1.019	0.94098	0.97585	0.33226
35.301	0.90779	1.0386	0.87428	0.7305	1.1051	1.0046	-0.18795	0.65128	0.43656	0.94998	1.4184	1.1226	1.2685	0.54438	0.98222	0.78292	0.90879	1.085	1.0088	1.201	0.9453	1.0474	0.8821	0.9578	0.92022	1.0196	0.92003	0.91211	0.90439	0.87004	0.88854	1.0258	0.92401	0.97771	0.98783	1.0028	0.94525	0.85274	0.84747	0.9748	0.84877	0.89803	0.92396	0.89294	0.82327	0.83525	0.97532	1.1519	0.92855
37.822	1.2234	0.9454	0.97712	0.83283	1.3538	1.0882	2.1466	1.51	1.5459	1.1921	1.3787	1.63	0.94472	1.4981	1.1583	1.1209	1.1571	1.1412	1.113	1.5359	0.79321	0.97139	0.96385	0.96496	0.92457	1.0169	0.97586	1.0347	1.0666	0.95119	1.1171	0.94429	1.0331	1.009	0.85834	1.0568	1.1346	0.98659	1.1934	0.9615	1.0708	1.0404	0.97786	1.0993	1.0155	1.1211	0.8426	1.1028	0.59032
40.344	1.1256	1.1843	1.2087	1.1791	1.6645	1.0148	1.929	1.3873	1.3717	1.1369	1.6419	0.75299	1.13	0.40029	0.78204	0.94335	1.2694	1.2877	1.0369	1.4052	1.0375	0.98059	1.1064	0.88312	0.97703	1.0072	1.0076	1.0305	1.0825	1.0758	1.1619	0.91999	0.99438	0.9842	0.96176	0.92226	1.1773	1.0558	1.0747	1.0172	1.0137	0.93641	0.98855	1.0887	1.0178	1.0156	0.93445	1.2168	1.1352
42.865	1.1232	0.70572	0.86269	1.1138	0.58235	0.89018	1.6197	0.44766	0.79046	1.056	0.90842	0.74711	0.5308	0.78158	0.94832	0.90385	0.79609	0.98612	1.0419	0.94635	0.94063	1.0868	0.95936	0.83	0.97339	1.0916	0.96837	1.0506	0.88969	1.0221	0.95708	1.0081	1.1013	1.1438	1.0331	0.9726	1.0308	1.0176	0.83143	1.0018	1.2194	1.3039	0.95226	1.0683	0.89809	1.2564	0.98679	1.2419	1.2213
45.387	0.94667	1.2031	1.068	0.45944	1.2592	0.94228	0.22971	1.0159	0.73992	1.0678	0.95698	0.51998	1.1261	1.0256	0.83455	0.92795	0.99556	0.98715	1.0423	1.4611	1.0305	1.0101	1.1789	1.087	1.0417	1.0086	1.0279	0.94696	1.0159	1.0938	1.137	1.1063	1.0736	1.1039	1.0101	0.99189	1.0939	1.1346	1.1135	1.0763	1.175	1.1052	1.0307	1.0944	1.0766	0.88047	1.1933	1.2251	1.4687
47.908	1.2874	1.0945	0.79633	1.1309	0.73837	1.0865	1.5536	1.3941	1.3182	1.6797	1.3218	0.68622	0.63488	0.50912	0.90639	1.0208	1.2268	0.93491	1.0073	1.1476	0.87724	0.83348	1.0426	0.9977	1.1005	0.97215	1.0649	1.0016	0.91498	0.89189	0.88005	0.94332	0.99802	0.95636	0.97797	0.83262	1.0782	0.89773	1.1125	0.90518	1.0788	0.8157	0.91585	1.0056	1.1262	1.2528	1.1421	1.0965	0.77338
62.085	7.4548	9.0786	9.7686	9.0991	6.5316	4.5144	9.1683	8.6558	10.872	14.558	12.845	8.4239	13.752	12.743	6.0332	7.4447	2.6386	10.663	5.9191	7.8633	8.4397	6.5552	6.1517	4.4077	3.0832	3.4094	1.9663	4.9804	5.415	6.4226	8.7967	5.1558	4.7098	4.4629	2.7794	2.8992	4.6301	5.2108	3.8954	1.8514	4.3752	3.6083	5.5218	5.0373	4.1976	3.2869	4.2626	5.1329	6.7741
64.607	10.043	10.076	10.755	15.072	8.6276	7.1013	11.549	11.437	14.7	13.102	17.106	11.279	13.66	12.025	9.51	11.119	5.4761	12.873	11.809	9.0335	9.4664	10.675	10.393	7.6441	5.1042	5.6199	3.3653	8.0311	8.1421	11.025	12.573	8.3061	8.1682	7.8763	5.0871	5.7056	7.7885	9.5347	6.9951	3.4035	8.1272	6.1408	8.458	8.392	7.1411	5.5348	7.7553	8.3096	9.7824
67.128	11.112	11.35	11.696	15.367	10.007	8.4013	9.7727	12.682	17.901	13.094	13.44	12.928	13.622	14.175	10.614	11.734	7.756	13.757	11.345	9.1549	9.5079	13.058	12.146	9.9861	5.9725	6.8328	4.1339	9.7087	9.7038	13.031	13.983	10.377	10.284	9.7677	6.3214	6.9794	9.808	12.566	8.5381	4.7494	10.308	8.1499	10.363	11.135	8.6615	7.4629	8.5638	10.582	12.702
69.65	11.941	12.787	13.246	17.703	11.656	9.9551	11.688	13.457	18.205	16.389	16.327	12.628	13.349	13.869	12.167	12.723	10.182	13.681	13.164	11.75	10.336	14.036	12.655	10.427	6.3009	7.2251	4.2877	10.334	10.218	13.071	14.369	10.073	9.8028	10.401	6.6268	7.1942	10.453	12.867	10.046	5.2477	11.185	9.1711	10.373	11.848	9.676	8.1099	8.887	10.88	11.669
72.171	12.679	11.565	14.44	19.599	14.43	11.908	13.758	15.252	19.327	15.411	19.193	11.905	14.931	17.074	12.923	13.704	11.165	16.255	15.701	15.267	12.208	14.262	12.902	10.528	6.6292	7.5311	4.3656	10.494	9.7878	13.478	14.009	10.368	10.505	11.304	7.0206	7.1919	11.437	13.931	9.9108	5.3008	11.727	9.0654	10.486	12.067	10.242	7.8289	9.1099	11.163	11.322
74.693	13.537	13.922	15.857	18.758	15.831	12.961	13.759	18.03	19.332	17.171	15.864	12.886	15.178	20.591	14.744	14.968	14.09	17.488	15.522	8.7545	11.916	14.013	11.999	11.287	6.553	7.6841	4.2989	10.591	9.3746	13.118	14.148	9.7092	10.508	11.087	6.9498	7.0938	11.288	12.74	9.8846	5.5799	11.856	9.2139	10.274	11.997	10.23	8.0873	9.6991	11.028	11.998
77.214	14.077	12.012	16.127	22.569	14.097	13.821	14.013	18.015	19.485	16.904	17.698	16.099	17.118	18.821	14.665	15.697	14.557	18.132	17.014	14.506	12.48	13.931	12.508	10.872	6.7236	7.7457	4.412	10.649	9.9784	13.455	14.084	9.9752	10.437	10.547	7.1639	7.3376	10.736	12.575	9.8219	5.7283	11.775	9.9108	10.32	12.45	10.197	7.1346	9.0655	10.834	11.607
79.736	14.638	13.557	15.501	21.798	14.56	14.718	11.573	19.303	24.142	17.727	20.681	14.561	16.681	19.449	15.828	16.229	15.025	17.995	18.067	16.535	13.111	13.743	12.232	10.373	6.5501	7.6824	4.2869	10.749	10.137	13.26	13.935	10.347	9.8616	10.728	7.0956	7.3614	10.645	13.04	10.06	5.1733	11.497	9.2185	10.557	11.755	10.351	7.9638	8.7949	10.929	11.4
82.257	15.37	16.22	16.145	20.59	14.657	15.284	14.811	18.888	21.957	15.036	19.348	13.778	18.967	19.199	16.324	15.904	15.601	18.534	18.55	16.917	13.625	13.365	12.866	10.018	6.4719	7.3946	4.3043	10.707	9.398	13.089	13.811	10.089	10.196	10.763	6.8482	6.6416	11.59	13.084	10.169	5.5356	11.446	10.175	10.167	12.409	10.132	7.4904	8.6778	10.774	11.585
84.779	15.837	14.265	18.035	23.32	17.027	16.104	16.794	16.668	21.614	16.456	20.466	13.198	18.448	22.923	16.299	16.98	15.66	19.419	18.466	12.143	13.589	14.247	12.307	10.959	6.8412	7.5333	4.3393	10.771	9.7855	13.373	14.746	10.32	10.192	10.487	7.1845	7.2012	10.875	13.337	9.6841	5.4904	11.682	9.2049	10.26	13.016	10.007	7.5824	8.9739	10.935	12.524
87.3	14.705	16.427	17.955	21.487	15.221	15.53	14.25	20.057	20.929	16.925	20.25	16.998	19.549	22.942	16.031	16.3	15.219	19.598	18.568	10.399	14.053	14.458	13.153	10.93	6.3501	7.44	4.412	10.927	10.05	13.295	13.755	9.8115	9.7407	11.379	7.2099	7.7335	11.501	13.522	10.146	5.5253	12.399	9.6838	10.159	12.463	9.8763	8.9938	9.0179	11.072	11.76
89.822	15.099	15.717	17.892	19.386	15.783	15.704	13.567	19.26	21.654	18.936	18.682	12.994	20.504	21.822	17.654	16.835	16.559	19.734	19.146	11.464	13.427	14.558	13.226	11.564	6.5642	7.6233	4.3821	10.865	10.358	13.568	14.482	9.6818	9.8247	10.977	7.3066	7.2609	11.211	13.648	10.818	5.7826	11.943	9.7718	9.9638	12.738	10.837	7.9055	8.9772	11.657	10.264
92.343	14.871	15.324	16.847	21.741	17.326	16.455	18.643	19.611	22.618	17.857	20.173	14.293	20.339	21.452	16.271	16.628	14.786	20.34	19.827	16.328	14.339	14.447	12.334	10.672	6.6255	7.6709	4.3701	11.07	9.938	13.858	14.571	10.41	10.196	11.317	7.3859	6.9661	10.96	13.629	10.691	5.6377	11.952	9.484	10.706	13.087	10.791	8.1978	9.4631	11.551	12.05
94.865	15.661	15.36	17.114	24.04	16.657	15.999	15.412	19.819	22.482	18.941	21.63	15.919	17.891	23.101	17.033	17.345	15.786	20.035	19.713	13.001	14.169	14.862	13.483	11.177	6.2682	7.6808	4.3687	10.935	10.266	14.2	13.88	10.609	9.8336	11.096	7.2268	7.4355	11.339	13.81	10.275	5.6672	12.073	9.7181	10.594	12.981	10.654	7.5552	9.9302	10.874	11.285
97.386	15.848	14.832	18.513	22.752	17.748	16.005	15.109	17.272	20.609	19.824	19.429	15.258	19.054	22.978	16.915	18.583	16.239	19.292	19.072	9.8902	14.058	13.991	12.839	10.974	7.0495	7.8505	4.449	10.78	10.066	13.665	14.761	10.838	11.036	10.798	7.404	7.6945	10.97	13.406	10.585	5.8451	12.164	9.4014	10.919	13.63	10.515	7.3945	9.3105	11.144	12.118
99.908	15.714	16.402	17.93	22.271	14.482	15.931	14.735	17.832	21.738	19.934	20.083	14.217	19.304	19.7	17.117	16.936	16.488	20.39	19.255	12.492	14.282	14.627	13.235	10.963	6.7009	7.3833	4.4303	10.975	10.069	13.438	13.683	9.8699	10.747	10.996	7.323	7.2616	10.957	13.587	10.643	5.641	12.107	10.248	10.475	13.047	10.696	7.8905	9.1011	10.761	10.147
102.43	15.336	14.911	16.359	24.65	16.075	16.314	15.997	19.66	25.381	19.139	20.489	14.384	19.799	23.767	17.98	17.745	15.962	19.917	18.499	12.858	14.166	14.482	12.573	10.678	6.3787	7.8126	4.4202	10.972	10.31	13.603	13.947	9.9551	10.284	10.664	7.4131	7.044	11.372	13.483	10.245	5.665	12.215	9.3026	10.154	12.558	10.451	8.25	9.2815	10.914	11.277
104.95	15.566	16.649	16.063	21.748	17.145	16.146	16.324	18.989	21.642	21.759	19.548	13.582	19.945	19.267	17.056	17.654	15.557	19.926	20.111	14.318	13.694	14.326	13.117	11.159	6.4019	7.7407	4.3673	10.999	10.034	13.652	14.721	10.338	10.288	10.81	7.3042	7.5018	11.324	13.662	9.8117	5.7614	12.76	10.412	10.716	12.445	10.004	7.7625	8.6463	11.056	12.494
107.47	15.831	16.324	19.224	20.576	19.653	16.376	15.251	19.381	21.23	18.562	18.859	12.442	20.155	21.843	17.499	17.34	16.183	19.922	18.416	13.541	14.092	14.04	12.686	11.045	6.8872	7.6409	4.3772	11.017	9.7598	13.745	13.972	9.7712	10.45	10.796	7.098	7.6193	11.164	13.391	10.159	5.769	12.195	9.6819	10.319	12.742	10.151	8.0622	9.4001	10.912	11.191
109.99	15.496	15.409	16.649	22.219	16.86	15.885	18.629	19.521	22.48	18.328	20.822	14.91	17.514	19.984	17.06	17.846	15.687	20.269	19.159	15.721	13.801	13.611	12.645	10.605	6.5775	7.604	4.4161	10.829	9.8415	13.263	14.299	9.9903	9.6406	10.718	6.9661	7.0818	10.976	13.664	10.374	5.6449	11.72	9.7307	10.129	12.772	10.458	7.9613	8.7739	10.64	11.677
112.52	15.705	14.176	16.012	23.445	17.912	15.69	15.518	21.152	20.556	19.534	20.057	16.338	18.153	22.867	17.612	17.066	15.798	20.524	18.859	13.428	13.691	14.142	12.293	10.644	6.6073	7.3979	4.4197	10.927	10.058	13.405	14.113	10.002	9.6097	10.806	7.0593	7.3776	11.534	13.441	10.347	5.3533	11.698	9.5555	10.311	12.924	10.962	7.6682	9.0009	10.812	10.934
115.04	15.644	14.88	16.159	24.452	17.426	15.471	17.106	17.859	20.56	17.421	22.553	15.76	19.83	21.797	17.762	17.336	15.672	20.673	19.824	12.752	14.139	13.825	12.445	10.941	6.5886	7.5938	4.3844	10.791	10.137	13.34	14.035	10.211	10.254	11.219	7.0055	7.5046	11.554	13.458	10.275	5.5057	12.074	9.4852	10.237	12.674	10.423	7.5532	8.8883	10.44	11.626
117.56	15.215	15.797	16.749	21.552	16.113	15.688	14.182	18.862	21.914	20.748	18.857	12.784	22.672	20.632	17.987	17.459	15.034	19.334	20.105	12.071	13.791	13.752	12.769	10.654	6.6632	7.5872	4.3736	10.757	10.049	13.552	14.068	9.9703	9.5972	11.165	7.0768	6.545	11.428	13.471	9.9239	5.4782	11.703	9.3619	10.067	12.982	10.34	7.7301	8.1782	10.63	11.325
120.08	15.073	15.137	16.568	17.639	16.547	15.789	14.309	18.292	21.686	17.788	19.641	16.337	19.76	22.274	17.277	17.392	15.134	19.987	19.66	12.791	14.016	14.257	12.257	11.105	6.5191	7.3864	4.3758	10.827	9.7232	13.207	14.067	10.256	10	10.768	7.0466	7.0696	10.736	13.992	10.345	5.6143	12.11	9.5483	10.693	12.965	10.806	7.8212	8.7741	10.546	12.125
122.6	15.702	14.313	17.089	26.292	17.3	15.66	18.003	19.79	23.014	19.11	22.662	14.022	21.269	20.718	17.557	17.508	15.289	20.163	19.464	10.071	13.766	14.071	12.415	10.728	6.4267	7.6004	4.3795	10.728	9.6182	13.529	14.308	9.7617	9.4446	11.437	7.0169	6.6051	10.848	13.726	10.251	5.6247	11.789	9.8217	10.179	12.585	10.696	7.5775	8.6914	10.734	11.668
125.12	16.514	17.766	19.575	21.148	16.88	16.69	13.64	17.954	25.621	21	20.655	14.788	19.72	20.916	19.099	18.547	16.117	20.843	20.312	14.837	15.346	13.893	12.864	11.238	6.5265	7.4251	4.3669	10.96	10.245	13.711	14.213	10.061	9.3946	10.813	6.9764	7.3189	10.597	13.307	9.7293	5.2755	11.961	10.061	10.569	12.606	9.9792	7.9443	8.7726	10.241	10.851
127.64	16.916	16.545	20.585	24.585	17.45	17.077	16.78	17.799	24.821	21.718	19.042	19.659	21.008	23.91	19.545	18.716	16.205	20.504	20.427	12.915	14.991	14.205	12.594	10.39	6.2615	7.4301	4.4663	10.809	9.8578	13.39	13.961	9.9003	8.2998	10.588	7.0417	7.1042	10.881	13.735	9.3845	5.3333	12.026	9.13	10.168	12.152	10.117	7.4338	8.4115	10.482	11.435
130.17	16.692	15.237	18.671	25.005	16.021	16.641	16.218	18.531	22.691	19.45	20.976	15.537	21.973	23.162	17.997	18.53	16.683	21.657	20.581	14.077	15.145	14.034	12.193	10.544	6.6694	7.2989	4.409	11.09	9.7256	13.524	14.241	9.527	7.9334	10.775	7.0702	7.2196	10.852	13.268	9.8853	5.3018	12.06	9.8174	9.9803	12.244	10.082	7.888	8.2787	9.9362	12.106
132.69	15.858	16.562	16.843	22.477	17.508	16.167	15.48	17.328	22.196	20.847	20.118	13.843	18.026	22.077	17.641	18.752	16.768	19.875	20.643	9.8109	13.921	13.886	12.727	10.62	6.3791	7.4031	4.3776	10.819	9.4579	13.009	14.23	9.7732	7.69	10.524	6.6577	6.9717	10.827	13.504	9.5711	5.3986	11.746	9.3829	10.03	12.668	10.179	7.5613	8.5169	10.468	12.327
135.21	14.656	14.85	16.25	22.088	17.19	15.596	16.584	16.669	22.464	19.67	20.258	13.028	16.195	23.28	18.645	18.08	15.802	20.814	20.464	15.909	13.765	14.269	12.108	10.75	6.3742	7.287	4.2857	10.675	9.3015	13.797	13.74	9.4667	6.3833	10.441	6.7811	7.2104	10.117	13.347	9.3167	5.2295	11.84	9.6807	9.8896	12.179	10.125	7.5755	8.6141	9.7996	11.966
137.73	14.831	16.414	16.927	19.354	15.327	14.794	16.019	16.245	21.61	18.895	19.268	10.622	16.483	19.162	18.294	17.708	14.869	19.735	19.805	13.477	13.243	13.42	11.973	10.833	6.0607	6.9381	4.2963	11.011	10.142	13.486	14.015	9.6533	5.3153	9.988	6.4926	7.3972	10.255	13.127	8.7444	5.2349	11.671	9.6777	9.8045	11.985	9.8135	7.6795	8.4908	9.4784	11.197
140.25	13.84	14.216	17.359	22.358	15.569	15.24	13.582	14.819	18.657	18.991	22.631	14.869	12.508	20.408	17.453	17.115	15.145	19.784	19.703	13.24	12.82	13.5	11.89	10.709	6.2396	6.9414	4.3077	10.895	9.2665	13.109	13.339	9.4821	5.4179	9.5832	6.3251	7.2706	10.629	13.184	9.2853	5.1821	11.083	9.3467	9.554	11.779	9.3924	7.8087	8.021	9.7741	11.279
142.77	15.41	15.339	16.663	21.679	16.566	14.858	18.457	17.898	21.183	20.591	16.387	11.096	13.803	21.531	17.295	17.32	14.8	19.285	18.941	12.286	13.086	13.409	12.25	10.393	6.04	6.6022	4.3737	10.818	9.6252	13.339	14.18	9.2515	4.0471	9.2314	6.2289	7.1793	10.63	13.378	8.767	5.0966	11.501	8.7271	9.1128	11.634	9.146	7.2738	7.6906	9.1478	11.647
145.29	14.688	14.128	16.64	20.129	14.749	15.048	14.659	18.281	21.486	17.519	17.521	10.679	13.298	20.379	16.811	17.832	14.743	19.543	19.619	13.338	11.529	13.379	11.583	10.394	6.0657	6.6567	4.2588	10.75	9.3544	13.536	13.833	9.1252	3.6121	9.2083	5.975	6.2832	9.2006	13.306	7.9337	5.0279	11.524	8.8569	9.5002	10.732	8.6352	8.1172	7.9458	9.2757	10.263
147.82	14.073	14.076	16.172	19.996	16.019	14.312	12.618	18.924	20.634	17.758	16.066	8.7335	12.485	17.828	17.204	16.584	14.71	19.23	18.543	12.786	12.671	13.716	11.629	10.312	5.7916	6.3424	4.2811	10.578	9.1163	12.772	13.903	8.8346	3.6922	8.7967	5.5242	6.9763	9.5368	12.731	7.1937	4.9126	10.603	8.7088	9.0682	10.361	7.8277	7.8682	6.531	8.8809	11.325
150.34	13.563	13.568	14.616	20.695	15.006	14.583	14.557	17.889	21.041	18.021	15.809	7.9482	13.127	17.463	16.711	16.569	14.812	18.423	18.912	14.373	11.96	13.331	11.878	9.2374	5.703	6.116	4.1809	10.629	9.0517	12.763	13.904	9.0395	2.3362	7.5594	5.2532	6.9362	9.1197	12.491	7.0956	4.7033	10.814	8.1103	9.3493	9.2365	7.8361	7.5892	6.9928	8.5985	11.75
152.86	13.68	14.93	15.322	24.343	15.217	14.063	14.596	13.997	20.662	16.481	17.592	8.3723	11.489	18.53	16.537	17.042	14.606	16.656	18.181	12.128	12.057	13.387	11.011	9.1735	5.3257	5.8461	4.235	10.563	8.4837	13.322	12.904	8.1944	2.5733	7.1697	4.8042	6.5818	7.7322	11.602	6.6218	4.382	9.5327	8.0909	8.2305	7.9068	6.6416	6.8568	6.8844	8.1502	11.272
155.38	13.364	14.37	15.157	17.171	15.876	14.959	16.004	15.014	21.874	17.539	14.972	8.5473	9.7611	16.694	16.797	16.958	15.53	19.403	18.142	8.7643	11.366	12.773	10.738	8.617	5.4272	5.8221	4.1867	10.366	8.6347	13.333	13.755	8.2665	1.6242	6.6782	4.6192	6.2693	7.664	11.608	5.5576	4.6727	8.7181	7.375	8.3159	6.7082	5.4767	6.8677	6.3207	8.4767	11.438
157.9	12.742	15.044	16.376	20.888	13.473	14.516	14.553	16.153	19.354	19.038	14.931	7.1257	10.386	15.029	16.474	16.846	13.516	17.901	18.939	12.129	10.77	12.861	10.827	8.0163	5.3473	5.4045	3.9912	10.238	8.409	12.79	14.191	8.0158	1.6534	6.2171	4.0597	6.1742	7.4227	11.592	5.0386	4.5502	7.8229	6.9957	7.6286	6.391	5.7253	6.528	6.3509	7.5707	11.702
160.42	12.841	13.076	15.025	21.215	15.305	14.221	11.148	15.493	20.105	17.27	13.064	6.7568	8.6835	15.739	16.438	16.219	14.496	18.137	18.259	8.8326	10.525	12.512	10.158	6.9523	5.1605	5.0732	3.9283	9.9851	7.7818	13.079	12.962	7.6168	1.171	5.2027	3.7122	5.4371	6.9024	11.172	4.3384	4.2308	7.4464	5.3819	7.7739	5.0106	4.6939	6.1612	6.0086	7.019	11.33
162.94	12.528	14.284	12.612	16.42	13.787	13.989	13.756	16.017	19.628	15.451	14.236	5.0625	8.0784	16.071	15.356	15.987	13.847	16.595	17.783	9.0086	10.425	11.699	10.02	6.0753	5.1187	4.6332	3.8437	10.008	7.6269	12.919	13.779	6.5357	1.0923	5.196	3.3441	5.761	6.2155	10.189	3.6587	3.7905	6.2809	4.6826	6.6985	4.5051	4.332	6.1652	5.3636	7.2014	11.327
165.47	11.415	14.543	14.351	16.713	15.198	13.68	12.953	14.083	20.062	15.38	11.176	3.6439	6.1278	14.45	15.85	16.3	13.807	16.759	17.277	9.4683	9.9995	11.249	9.6828	5.489	5.0334	4.3542	3.8043	9.5552	7.3449	12.919	13.21	6.262	1.1216	4.4164	3.0432	4.9805	5.9602	10.197	3.7834	3.8939	5.8285	4.124	6.6086	3.3856	4.0643	6.0575	4.894	6.257	11.256
167.99	11.529	13.893	13.028	16.55	16.558	14.018	10.602	14.252	18.077	15.072	12.367	3.927	5.6938	15.553	15.66	15.481	13.057	16.144	18.466	4.9881	9.6725	10.362	8.8976	5.1231	5.144	4.0397	3.6726	9.526	7.0376	12.427	13.449	6.5079	0.86714	4.1844	2.5685	4.3825	4.6161	9.7738	2.9489	3.6429	4.9643	3.3065	6.1846	2.9621	3.0887	5.8948	5.0171	5.8721	9.7456
170.51	11.806	13.085	13.068	17.208	15	13.651	9.7573	15.746	17.611	14.389	12.37	4.7594	5.1469	12.185	16.458	16.338	13.457	15.352	16.888	7.417	9.1212	10.047	8.8084	4.359	4.8856	4.1038	3.6549	9.393	6.508	12.513	12.874	6.2137	0.92163	3.6977	2.5749	4.3707	4.5467	9.4891	2.7015	3.393	4.5379	2.795	6.4643	2.2214	2.9125	5.4571	4.6085	5.8474	11.069
173.03	12.089	12.171	11.507	16.695	14.351	13.857	9.8432	14.801	16.929	14.846	9.8484	2.5195	4.1524	13.829	15.308	15.707	12.978	16.149	17.523	3.6074	9.1895	9.8256	8.097	4.1342	4.732	3.8543	3.4468	9.1705	6.7045	12.382	12.736	5.4108	0.6147	3.3961	2.1593	4.0343	3.9427	8.7795	2.5926	3.0718	3.612	2.2328	5.1725	1.7843	2.6209	4.9396	4.905	5.6432	10.659
175.55	11.521	12.891	13.194	16.456	13.02	13.644	9.0979	12.114	17.107	14.289	8.9359	2.2997	4.2014	10.67	15.059	15.632	13.327	15.108	16.403	6.4263	9.0439	9.259	7.3304	3.4365	4.6446	3.5472	3.3621	8.768	6.4273	11.662	12.405	4.7737	0.77076	2.6292	1.9744	3.7037	3.5045	8.2895	2.2361	3.1416	3.0742	1.9961	4.8445	1.7078	2.1363	4.685	4.8581	5.2533	9.7362
178.07	11.627	12.865	11.989	14.796	12.731	13.528	5.739	13.956	17.628	14.82	9.2172	2.7941	4.0136	10.31	15.112	15.104	13.081	15.021	16.278	3.9143	8.1294	8.6934	7.1646	3.0505	4.3494	3.3717	3.2298	8.6278	5.5531	11.714	11.79	4.6837	0.57055	2.4669	1.5964	3.2926	3.2857	7.9992	1.7338	3.0128	2.8721	1.7195	4.9129	1.5408	1.9141	4.5708	4.0693	5.3747	9.3182
180.59	11.091	12.402	12.067	14.25	13.387	13.68	6.944	12.196	16.328	14.344	7.3981	1.4758	3.5063	10.233	15.252	15.577	12.281	14.444	16.166	5.3097	7.8051	8.256	7.2948	2.544	4.3556	3.0555	3.1358	8.3819	5.4932	11.529	11.587	4.4085	0.93086	2.31	1.4991	2.8748	3.1231	7.3493	1.298	2.9857	2.4463	1.4809	4.5874	1.3147	1.3932	4.5878	4.261	4.8243	9.5667
183.12	11.255	13.821	11.78	14.755	17.621	13.166	5.1185	14.077	18.307	13.697	6.6421	2.1452	2.8939	10.192	16.075	16.021	12.74	15.096	15.908	5.1983	7.6262	7.6996	6.3602	2.0987	4.4015	2.8907	3.0996	7.9461	5.0817	10.511	10.473	3.9745	0.67557	2.041	1.225	2.7666	2.4088	6.8538	1.2653	2.603	2.2897	1.2349	3.8657	1.2655	1.4043	4.0259	3.0684	4.2374	10.166
185.64	10.567	12.735	10.144	14.647	13.191	12.892	5.1853	12.742	18.247	13.41	5.9165	0.61016	2.974	8.7902	15.283	15.486	11.937	14.432	15.321	2.6373	7.5018	7.285	5.9082	1.8207	4.3647	2.7466	2.8703	7.7212	4.9459	10.887	10.47	3.4975	0.62585	2.1381	1.1368	2.4768	1.9403	6.7838	1.1709	2.2733	1.7905	1.1228	3.6875	1.0297	1.2342	3.9144	3.3589	4.1051	8.3437
188.16	10.583	11.907	10.024	15.09	12.52	12.841	6.1016	14.17	17.472	12.069	6.3485	1.1545	2.1291	8.3675	14.587	15.068	11.432	13.103	14.76	2.271	7.3123	6.5335	5.3451	1.8167	4.4508	2.4472	2.8102	7.5445	4.4512	10.251	10.662	3.433	0.66042	1.6399	1.0158	2.1577	1.9432	6.2888	1.093	2.1782	1.6762	1.2487	3.4308	1.028	1.1113	3.5659	3.2633	3.9634	8.2222
190.68	10.462	11.114	9.4729	13.938	13.669	13.157	3.5348	12.647	15.809	11.575	4.5756	0.97105	1.4887	7.125	14.627	14.726	11.989	12.756	15.545	2.1602	6.9291	6.1008	5.2557	1.6088	3.9847	2.2691	2.634	7.2897	4.3512	10.358	9.1728	3.0067	0.66883	1.4596	0.94223	1.8531	1.524	5.4837	1.0248	2.192	1.4318	1.3604	2.9975	0.88016	1.0513	3.5384	3.8307	3.412	9.3859
193.2	9.848	12.008	9.9425	14.599	16.189	13.189	4.9821	12.716	17.203	12.347	4.6233	1.7713	1.6362	7.2876	15.408	15.143	12.303	12.961	14.885	1.9182	6.5021	5.6321	4.8217	1.1626	3.9304	2.124	2.5281	6.7465	3.9964	9.6182	8.6757	2.5906	0.58911	1.1618	0.88241	1.587	1.6548	5.5977	0.77508	2.0606	1.1962	0.73043	2.632	0.69862	0.76525	3.0442	3.0278	3.4754	6.966
195.72	9.9443	12.128	9.795	14.398	12.752	13.131	2.8832	13.197	15.541	13.345	4.4117	1.5359	1.5303	6.4242	14.559	14.566	12.253	12.505	14.652	1.2888	6.5227	5.3938	4.2519	1.3291	3.7994	1.9831	2.4608	6.545	3.8863	9.8188	9.172	2.5152	0.75768	1.2969	0.82018	1.6235	1.3622	5.0796	0.9227	1.9296	1.1135	1.0513	2.4156	0.86156	1.0178	2.6127	2.4805	3.1981	8.0997
198.25	9.5589	12.484	7.8313	13.113	14.279	12.906	3.1171	12.57	15.578	10.39	3.7737	1.416	1.3094	6.7549	14.162	14.677	11.635	12.391	14.807	1.4549	6.5746	4.8862	4.2601	1.0565	3.6489	2.0056	2.3629	6.3662	3.4654	9.034	7.447	2.206	0.37626	1.101	0.73302	1.2249	1.3814	4.4982	0.80344	1.6275	1.0719	0.91365	2.1857	0.99862	0.81292	2.3247	2.3419	2.8817	7.0916
200.77	9.8938	11.01	8.8849	13.741	13.935	12.484	4.2233	13.038	16.724	11.363	4.031	1.3621	1.8407	6.7468	15.141	14.938	12.222	11.813	14.359	3.1348	6.2386	4.4276	3.8852	1.0866	3.6027	1.595	2.1934	6.1287	3.0733	8.9352	7.4888	2.0335	0.57328	0.93672	0.69474	1.2166	1.131	4.1697	0.79877	1.5972	1.1171	1.0194	2.1041	0.78086	0.78893	2.2354	2.1078	2.6569	5.4717
203.29	9.3103	10.675	9.6417	13.804	13.59	12.921	3.041	11.353	17.651	10.861	3.8203	1.5597	1.2743	5.5214	14.818	14.249	10.749	11.228	13.658	1.7536	5.3898	4.3396	3.4928	1.1172	3.5445	1.5113	2.1437	5.7669	3.0492	8.2082	7.396	1.889	0.69346	1.1535	0.73139	1.1198	0.97524	3.9159	0.73739	1.6619	1.1934	1.0686	1.7524	0.69643	0.76429	2.237	2.2295	2.7324	5.395
205.81	9.4925	10.205	8.1621	13.431	12.152	12.413	2.083	12.315	16.791	10.777	1.5417	1.0534	0.86904	5.3039	14.502	14.402	11.292	11.254	13.74	1.5567	5.2576	3.6775	3.1339	0.90845	3.3255	1.3625	1.977	5.5107	2.8065	8.4331	6.9514	1.6281	0.55149	0.86234	0.64418	0.97813	0.98586	3.7211	0.61206	1.4972	0.88882	0.86634	1.6338	0.83463	0.61924	1.8588	2.0664	2.3197	5.1304
208.33	9.4179	11.026	7.6449	11.686	11.942	12.71	2.7117	10.596	15.779	11.546	3.0298	1.4799	1.0283	3.8741	14.444	13.989	11.741	11.535	13.441	1.9233	5.445	3.6133	2.7844	0.97493	3.4296	1.3457	1.8863	5.2158	2.6458	8.1771	6.244	1.5589	0.68855	0.96678	0.60499	0.91718	0.8776	3.2806	0.60591	1.2815	0.96725	0.82753	1.5972	0.64815	0.58329	1.6347	1.5719	2.2389	4.8354
210.85	9.1114	11.343	8.5957	12.781	12.146	12.438	2.0223	9.0279	16.271	10.712	2.8642	0.74409	1.1175	4.726	13.993	14.9	11.33	11.571	13.963	2.2573	5.233	3.3724	2.7453	1.0021	3.1959	1.2394	1.8357	4.9537	2.4784	7.4965	6.2081	1.3406	0.70592	0.84222	0.55654	0.80102	0.87179	3.1404	0.7105	1.2988	0.79547	0.93062	1.3143	0.65488	0.84719	1.683	2.1022	2.1554	4.8309
213.38	8.2257	10.888	7.0294	10.084	13.701	12.495	1.161	9.9699	14.181	10.918	1.5676	0.56027	0.83618	3.6525	14.158	13.548	11.197	9.5183	12.281	0.096276	4.5206	2.7087	2.5475	0.86803	3.039	1.051	1.7008	4.5587	2.1958	7.1971	5.2591	1.3522	0.51445	0.89974	0.50739	0.67407	0.72751	2.98	0.62948	1.2104	0.81432	0.87319	1.3624	0.92899	0.6644	1.4314	1.3174	1.8815	3.7497
215.9	8.7104	11.101	6.8679	13.212	11.613	12.154	1.3648	11.409	16.351	10.574	2.8333	1.0898	1.162	3.1896	13.726	13.333	10.943	10.693	12.82	1.4797	4.3876	2.6445	2.3185	0.98072	3.2389	1.0379	1.5921	4.496	2.1536	6.8971	5.4643	1.1606	0.5735	1.0198	0.52354	0.60745	0.81865	2.6575	0.56785	1.0369	0.87017	1.1005	1.2137	0.90204	0.62714	1.2638	1.3859	1.5841	4.08
218.42	8.1729	9.8487	6.2704	11.373	9.7606	12.065	1.9349	10.961	16.036	9.3294	1.2851	-0.00416	1.3731	3.4279	13.68	13.128	10.501	9.2183	12.273	0.32306	4.2337	2.5762	2.0603	0.87109	3.2443	0.90884	1.4643	4.2264	1.7384	6.7493	4.6294	1.0299	0.65305	0.72326	0.57453	0.69836	0.51056	2.4805	0.63744	0.94487	0.82496	0.73221	1.0978	0.80217	0.70436	1.2288	1.3376	1.6847	3.2395
220.94	7.7216	10.648	6.2135	11.382	10.863	11.83	1.523	9.1959	17.299	8.8826	1.5746	0.38736	1.0286	3.0802	12.596	12.352	10.88	9.0261	12.147	2.099	3.902	2.0717	1.9513	0.90866	3.0237	0.78904	1.4051	3.9322	1.5923	6.5215	4.6881	1.1311	0.66728	0.81609	0.54138	0.6395	0.82836	2.2445	0.70668	1.0678	0.84664	1.0235	1.1306	0.64398	0.63827	1.2915	1.1621	1.409	2.9241
223.46	8.0146	9.6955	5.8106	12.398	11.413	12.017	2.8069	10.256	15.421	7.8871	1.9732	0.27385	1.4489	3.3356	13.241	13.135	10.261	9.4257	11.668	1.1112	3.55	2.337	1.6033	0.83549	2.6639	0.73544	1.3472	3.7127	1.6465	6.1266	4.3087	1.1207	0.60113	0.87062	0.51825	0.66453	0.71559	1.947	0.70901	0.97251	0.82962	0.89119	0.92666	0.8517	0.82572	1.0865	1.1501	1.4869	2.0466
225.98	7.9789	8.7001	4.7799	12.401	12.508	11.782	1.4663	10.186	12.976	7.9812	1.2586	0.34669	1.0016	2.6252	12.294	12.534	9.4934	8.9489	11.823	1.3415	3.6901	1.7264	1.684	0.77677	2.5661	0.73949	1.2693	3.5992	1.5436	5.9428	3.9048	0.99088	0.47181	0.62425	0.49379	0.54114	0.66472	1.7475	0.5773	0.83847	0.63823	0.80215	0.98356	0.80356	0.55684	0.90242	1.0414	1.1571	1.8415
228.5	7.4856	8.6803	5.5172	9.5978	11.326	11.556	2.3825	9.6336	15.107	7.0492	1.0073	0.75749	1.159	3.0845	12.759	12.732	9.5342	7.8746	11.61	1.7056	3.4273	1.4959	1.5574	0.73816	2.4638	0.69896	1.176	3.1298	1.298	5.8884	3.4637	0.93345	0.56555	0.89342	0.50693	0.50837	0.77497	1.6169	0.53465	0.86005	0.5992	0.71236	0.83213	0.63229	0.56782	1.0467	0.99343	1.1679	2.173
231.03	8.0239	9.7434	5.3399	10.947	11.224	11.952	2.0977	10.526	13.863	8.1479	1.9222	1.089	1.3144	2.8786	12.614	12.786	9.7818	8.0177	11.157	3.6924	3.2856	1.6155	1.392	0.67159	2.3336	0.64236	1.1277	3.2213	1.2047	5.4402	3.4546	0.76124	0.39889	0.82764	0.48538	0.59084	0.48861	1.4932	0.49951	0.77232	0.6628	0.84026	0.7269	0.69339	0.48447	1.1907	0.67906	1.1018	1.4906
233.55	7.8002	9.8182	3.963	11.029	11.007	11.55	0.99451	9.0241	12.535	8.0958	1.0586	0.82487	1.043	2.7217	13.012	12.306	10.091	8.1421	11.183	0.66216	3.3453	1.399	1.1262	0.66545	2.4566	0.53016	1.0312	2.797	1.1005	5.118	3.02	0.70114	0.66192	0.81865	0.48499	0.69828	0.778	1.6032	0.57569	0.807	0.77768	0.77681	0.66672	0.73991	0.5723	0.92384	0.78455	0.95405	1.5522
236.07	7.1337	10.462	5.1279	8.9802	11.241	11.312	1.5199	10.253	12.619	8.0314	1.3126	0.90992	0.84133	2.8178	12.32	12.547	10.206	8.425	10.925	2.0176	2.9227	1.4312	1.0441	0.84515	2.4153	0.61944	0.96106	2.6025	1.3223	4.893	2.7616	0.73028	0.56685	0.69443	0.4968	0.37047	0.74008	1.4673	0.49733	0.77281	0.6538	0.7894	0.71753	0.70003	0.50071	0.85691	0.91249	0.82753	1.7844
238.59	6.9168	9.1627	4.791	10.583	13.038	11.541	1.626	10.667	14.882	6.2425	1.6925	0.71271	1.3507	1.9846	11.981	12.374	9.844	8.0101	10.706	0.29299	2.9923	1.1702	1.0695	0.76358	2.1678	0.55511	0.92248	2.4843	1.062	4.6801	2.4724	0.70653	0.41895	0.60427	0.47864	0.56775	0.62801	1.4012	0.62114	0.73201	0.82131	0.72816	0.66857	0.84476	0.5956	0.73135	0.66487	0.7668	1.5051
241.11	7.2233	8.6305	3.9168	8.3434	11.451	11.649	0.56074	10.483	12.162	5.8559	1.4433	0.2102	1.0001	1.7155	11.759	12.421	9.4155	7.9676	10.394	0.47233	2.5081	1.2347	0.93868	0.76557	1.9282	0.55877	0.87289	2.3335	0.94229	4.63	2.2317	0.67792	0.66949	0.70791	0.55113	0.52581	0.66314	1.2717	0.63644	0.61152	0.74573	0.79899	0.69957	0.76387	0.6278	0.60086	0.85702	0.70753	1.0634
243.63	6.3969	9.4808	4.3103	7.8019	11.768	11.684	1.694	8.4045	13.262	5.6302	0.98436	0.51659	1.7257	1.7429	11.401	11.717	9.2762	6.6609	10.358	0.93926	2.3187	0.92898	1.0237	0.6913	1.9608	0.49381	0.8043	2.0842	0.9342	4.1724	2.3727	0.64959	0.4762	0.72111	0.45245	0.55315	0.59681	1.2982	0.59517	0.64434	0.87375	1.0712	0.59245	0.82355	0.71489	0.6839	0.92575	0.66321	1.293
246.15	6.3769	7.8268	4.11	7.6152	10.703	10.892	1.0433	8.486	13.302	6.0398	1.5595	0.46123	0.62989	1.5651	10.702	11.873	8.9979	6.2257	9.3742	1.2023	2.3857	1.1669	0.90568	0.67475	2.0395	0.44673	0.73118	2.0376	0.84557	3.9988	2.007	0.78602	0.59515	0.58481	0.37678	0.53205	0.66001	1.1493	0.58816	0.49127	0.75076	0.74792	0.79842	0.76415	0.47989	0.67965	0.61265	0.56551	1.0644
248.68	6.2896	7.8387	3.5045	8.1969	11.842	11.268	2.2106	6.6928	12.187	6.4354	1.291	0.70771	1.4763	1.9806	12.007	12.149	8.1172	6.5877	10.045	1.4044	1.9238	1.0476	0.91477	0.6362	1.8031	0.46783	0.69235	1.8741	0.92011	3.8756	1.7883	0.50277	0.64608	0.70959	0.44811	0.49024	0.71179	1.0289	0.55371	0.51982	0.63736	0.6944	0.55748	0.80894	0.62026	0.5528	0.57632	0.50278	1.093
251.2	5.6851	8.5551	4.0186	9.0828	7.2478	11.334	1.4755	8.3704	12.716	5.4952	1.3013	0.93051	1.131	1.5309	10.925	11.186	8.5642	6.0702	9.5427	1.064	1.9873	1.1047	0.85682	0.73821	1.9494	0.48553	0.65727	1.7267	0.81382	3.4666	1.8318	0.6979	0.52723	0.71967	0.46755	0.41941	0.73551	1.0064	0.47133	0.51461	0.63959	1.0005	0.82906	0.73556	0.50006	0.60438	0.70135	0.65307	1.3682
253.72	5.7215	8.666	2.972	8.0862	10.199	10.702	1.5135	5.8412	12.603	5.3353	0.7263	0.51701	0.76104	1.9969	10.617	11.226	7.9401	4.9682	9.4524	1.7744	1.6362	1.0101	0.82979	0.83704	1.6705	0.46382	0.60518	1.6012	0.87202	3.5398	1.7411	0.67364	0.52121	0.70725	0.41856	0.55329	0.57821	1.0485	0.44178	0.51838	0.68852	0.88743	0.70849	0.85265	0.42732	0.52591	0.62708	0.53381	0.98236
256.24	5.3369	7.3558	2.4763	7.3339	9.5879	10.603	0.92199	8.6798	11.302	5.3021	1.7041	1.0706	0.49758	1.3654	10.495	11.229	8.3591	5.5476	9.0253	0.29299	1.8819	0.967	0.7761	0.90738	1.606	0.45537	0.55596	1.5853	0.67211	3.1754	1.7809	0.64014	0.63448	0.61342	0.52677	0.44342	0.79769	0.93262	0.60438	0.5271	0.82882	0.88796	0.66915	0.74499	0.63695	0.64819	0.61232	0.63099	1.7703
258.76	5.2666	8.1715	3.0958	6.912	9.5899	10.704	1.8231	6.9902	11.746	6.7825	1.1819	0.91902	1.1029	1.2353	10.432	10.651	8.1038	5.525	8.8941	2.603	1.8339	0.94448	0.85162	0.65055	1.6968	0.43694	0.53492	1.4636	0.66879	3.1808	1.3901	0.6685	0.48913	0.61144	0.46971	0.3623	0.66279	0.95458	0.6188	0.51249	0.67727	0.71937	0.67813	0.757	0.60369	0.63365	0.55523	0.45876	0.90285
261.28	5.5089	9.1718	2.412	6.3031	10.96	10.207	2.0567	7.141	11.404	4.4613	1.7833	0.76541	1.4453	1.0597	10.28	10.299	7.6031	5.2596	8.0198	2.108	1.4125	0.81616	0.7106	0.64741	1.6226	0.51417	0.46901	1.3992	0.68375	2.8794	1.3848	0.47504	0.63371	0.61165	0.50438	0.48314	0.59666	0.90682	0.60196	0.53358	0.66005	0.91659	0.46182	0.76367	0.62977	0.58474	0.67973	0.46907	0.79437
263.81	5.2312	8.0999	1.9431	6.2864	9.7531	10.423	0.81474	5.7637	10.421	3.7011	1.249	0.4744	1.0868	1.9844	10.478	10.273	7.5199	5.4529	8.0933	1.0516	1.6186	0.60841	0.70464	0.62363	1.3774	0.37472	0.45654	1.3271	0.6885	2.5787	1.1776	0.45707	0.32584	0.59162	0.43796	0.36329	0.58843	0.85006	0.52766	0.41075	0.57106	0.79151	0.38245	0.683	0.4729	0.35591	0.4935	0.46921	0.54457
266.33	5.435	7.4775	2.6068	7.3589	10.581	10.306	1.1822	6.414	11.041	5.3359	1.3608	1.0706	0.75041	1.2053	10.079	10.673	7.3037	5.0489	8.2872	0.5069	1.4572	0.78329	0.7685	0.78026	1.4856	0.44134	0.45615	1.1556	0.68824	2.4945	1.2597	0.58613	0.72947	0.79486	0.50984	0.53063	0.6566	0.91672	0.7379	0.45233	0.65251	0.86536	0.50323	0.87084	0.57619	0.57984	0.63233	0.60953	1.0294
268.85	4.9677	7.3566	2.2196	7.8509	10.089	10.343	1.5948	7.3019	10.043	4.0107	0.60654	0.71159	0.93754	1.1104	10.47	10.407	7.5473	4.7166	7.7372	1.2475	1.6069	0.67285	0.60997	0.69416	1.3992	0.40661	0.41038	1.2189	0.72878	2.4051	1.3428	0.51441	0.61379	0.65853	0.51149	0.46141	0.77549	1.09	0.54879	0.40601	0.71889	0.64211	0.6009	0.70342	0.60244	0.54194	0.65478	0.45174	0.7941
271.37	4.9293	7.7216	1.9761	5.7557	10.087	10.097	1.3095	5.567	10.077	3.8228	1.9734	0.82978	1.3432	1.9365	9.4621	9.9304	7.2184	4.0852	7.3027	1.4611	1.3266	0.69158	0.66863	0.46869	1.1128	0.42477	0.40195	1.062	0.62778	2.1869	1.1041	0.44138	0.68612	0.47847	0.35321	0.34118	0.50596	0.64983	0.51847	0.45754	0.44119	0.74902	0.39734	0.58588	0.44441	0.54	0.45165	0.29801	0.25106
273.89	4.7735	6.8637	1.6921	4.5879	9.194	10.129	1.0735	6.6666	9.2872	3.9283	0.59166	0.34797	0.55245	1.3019	9.4174	9.5121	7.2603	4.0847	7.0426	0.5763	1.2791	0.78026	0.70584	0.82231	1.2865	0.44921	0.37402	1.0363	0.81592	2.1281	1.1636	0.54598	0.60628	0.7063	0.43137	0.39641	0.65618	0.87501	0.71237	0.51784	0.69653	1.1821	0.54317	0.97467	0.61009	0.61462	0.70042	0.51332	0.88576
276.41	4.4266	7.3615	2.5645	6.2024	9.1485	9.8571	2.5703	5.2013	9.6448	4.577	1.6266	1.2191	1.48	1.783	9.595	9.5808	7.3069	4.3707	6.4743	2.8005	1.101	0.73516	0.69758	0.83967	1.2975	0.46079	0.34882	1.0252	0.58194	1.8313	1.1676	0.60634	0.84812	0.67042	0.492	0.48346	0.67552	0.95347	0.69567	0.48672	0.79882	0.82771	0.6372	0.8266	0.74348	0.49494	0.66494	0.46697	1.1548
278.93	4.3172	6.4262	1.7495	5.2715	8.4946	9.6981	0.97616	5.5894	9.9807	4.3715	1.3958	0.9824	0.94357	0.90798	9.1507	9.5263	6.5503	3.3471	7.0818	0.9709	1.1531	0.83485	0.64302	0.83979	1.1767	0.52947	0.36675	0.89763	0.59932	1.9488	0.927	0.71963	0.61159	0.79343	0.53982	0.47227	0.61503	1.0357	0.69739	0.492	0.71724	0.8705	0.82635	0.9135	0.7028	0.60851	0.45899	0.4508	0.76849
281.45	4.4748	6.0757	2.4488	4.5487	7.5521	9.9525	2.0646	5.7267	10.044	5.294	1.3612	0.73043	1.2925	1.5075	9.1431	9.3621	6.903	3.3056	6.4678	1.1431	1.2385	0.66871	0.63482	0.59078	0.99811	0.404	0.33082	0.9138	0.55939	1.832	0.97238	0.74265	0.43497	0.67513	0.46396	0.45615	0.5885	0.78127	0.54617	0.37554	0.65627	0.72188	0.84636	0.74708	0.6028	0.47012	0.67147	0.44222	0.46385
283.98	3.9416	6.3106	1.702	4.6294	7.7478	9.4067	2.176	4.5948	10.428	3.3363	0.44282	0.34386	0.437	0.91064	9.0186	9.3853	6.0449	3.2892	6.9485	0.31208	1.098	0.75819	0.53413	0.53755	1.0777	0.44081	0.30472	0.93233	0.65905	1.6729	0.7092	0.42623	0.61475	0.62545	0.34638	0.3208	0.64261	0.76438	0.47342	0.36337	0.51666	1.1118	0.44889	0.76123	0.573	0.40049	0.22709	0.44005	0.75477
286.5	3.8729	6.2261	1.841	5.0486	8.6641	9.5181	1.3339	4.6178	8.9786	4.3226	0.95192	0.84552	1.0794	0.60548	8.3479	9.1528	6.2905	3.0278	6.0522	1.4278	0.93263	0.83469	0.61555	0.76038	0.9218	0.40441	0.32219	0.91347	0.78682	1.5191	1.0877	0.58508	0.7419	0.74399	0.46201	0.38943	0.69349	0.92308	0.61621	0.43492	0.66478	1.085	0.68467	0.78991	0.55703	0.43169	0.7083	0.48281	0.78154
289.02	4.2199	6.36	1.2278	6.0339	10.769	10.001	2.2316	5.4685	9.3177	3.8754	0.75475	0.84058	1.1908	1.1441	9.1754	9.3542	6.9799	3.1555	6.1417	1.5235	1.0087	0.76879	0.66146	0.85842	0.8929	0.47735	0.29422	0.83416	0.55753	1.8065	0.84881	0.60729	0.75462	0.7828	0.45797	0.59454	0.63652	0.82484	0.66134	0.5147	0.71237	0.97471	0.61737	0.88434	0.58256	0.55563	0.60852	0.50827	0.68772
291.54	3.9547	6.4202	1.339	4.8251	9.1996	10.414	1.4329	5.6415	8.7726	3.5995	0.72467	0.838	1.0887	1.0421	9.5192	9.6332	6.4565	3.133	6.1033	-0.24447	1.292	0.76501	0.65457	0.75185	0.90627	0.44293	0.32267	0.83273	0.63476	1.592	0.83127	0.53052	0.52652	0.63739	0.41958	0.37754	0.51313	0.68726	0.56806	0.45535	0.67884	1.0728	0.606	0.81746	0.75532	0.54344	0.66684	0.55697	0.97277
294.06	3.6215	5.9658	1.828	5.123	7.7323	9.9512	1.7583	5.2279	10.15	3.6858	1.0229	0.98862	1.0761	1.1589	9.2523	9.4022	6.0075	3.2278	5.9271	0.70214	1.016	0.79223	0.72855	0.52865	0.9348	0.53536	0.27041	0.73107	0.5818	1.5543	0.94683	0.54258	0.52884	0.71753	0.42206	0.49262	0.62543	0.75124	0.66175	0.36053	0.74755	0.84932	0.57214	0.75926	0.68414	0.4987	0.56496	0.55968	0.21852
296.58	3.5761	6.3705	1.5646	4.5386	7.977	9.7668	1.6268	5.93	8.4671	3.7133	1.2627	0.83661	1.3637	1.262	8.5021	9.0708	6.3465	3.1468	5.8052	0.37713	1.0479	0.85272	0.62305	0.92507	0.83716	0.46222	0.29769	0.78181	0.70791	1.3283	0.84631	0.55563	0.8386	0.7257	0.52818	0.38841	0.61248	0.93839	0.71477	0.47197	0.78223	0.9881	0.75057	0.78755	0.85365	0.55288	0.77123	0.55581	0.84078
299.11	3.805	5.6344	1.3844	3.6123	7.7286	9.7886	2.3781	5.6494	8.2246	3.5877	1.5543	0.37893	1.3328	0.87888	8.8516	9.1023	5.7774	2.9032	5.7172	2.1542	0.94756	0.79546	0.71919	0.95388	0.91169	0.42816	0.31388	0.75991	0.61481	1.3772	0.78288	0.53636	0.64792	0.84993	0.54219	0.44935	0.6004	0.89218	0.62092	0.50152	0.74545	1.2448	0.54819	1.061	0.69222	0.48299	0.54177	0.56416	0.85096
301.63	3.3717	5.6811	1.4167	3.9372	8.422	9.3884	2.5125	4.64	7.3488	3.5936	2.0081	1.6786	1.2219	1.1598	8.22	8.5709	5.381	2.7222	5.2201	1.8282	1.0937	0.74728	0.62978	0.71908	0.72868	0.35802	0.29416	0.69054	0.63474	1.2483	0.83806	0.64288	0.57851	0.71529	0.44937	0.48492	0.63008	0.73744	0.55095	0.46603	0.61496	0.84112	0.58199	0.85622	0.55891	0.42975	0.43882	0.46989	0.22434
304.15	3.4176	5.5596	1.0083	3.9523	8.0562	9.1092	1.1939	4.1999	7.2414	3.3054	2.0172	1.3841	0.73682	1.6239	8.4068	8.5449	5.811	2.7482	4.9917	1.7997	1.0148	0.69739	0.73829	0.7043	0.77642	0.45958	0.2741	0.73171	0.64889	1.2297	0.97337	0.76557	0.79341	0.70608	0.49945	0.43229	0.63217	0.71033	0.5931	0.3935	0.67955	1.0335	0.74499	0.91846	0.71028	0.55486	0.56489	0.58888	0.79926
306.67	3.1194	4.9861	1.3022	3.9896	8.037	8.951	2.2864	4.0749	6.7849	2.885	1.6274	0.76691	0.876	1.293	7.0552	8.2262	5.5332	2.186	4.7385	1.2117	0.87483	0.65053	0.65369	0.6401	0.70565	0.43702	0.25903	0.7198	0.48057	1.1368	0.90113	0.42234	0.38198	0.61329	0.38307	0.41213	0.59982	0.72022	0.57451	0.40915	0.67972	0.93937	0.42613	0.70209	0.52404	0.4606	0.70888	0.42316	0.44429
309.19	3.3348	6.3163	1.1832	3.2784	8.0133	8.5953	2.6595	4.394	8.6132	3.2927	1.6209	0.68745	0.49916	1.4605	7.7532	8.5895	5.1269	2.192	4.5698	1.7121	0.92072	0.72562	0.74021	0.59886	0.61911	0.36064	0.27159	0.66936	0.51703	1.0916	0.82853	0.43276	0.63819	0.73147	0.40512	0.45271	0.60682	0.83854	0.57218	0.36966	0.7297	1.0067	0.55473	0.88585	0.46905	0.70775	0.37001	0.46385	0.87675
311.71	3.0045	5.0022	1.237	2.9692	8.0511	8.9068	1.7154	3.4818	6.5956	3.4323	1.4314	1.0389	0.74988	1.1921	7.7423	7.1159	5.0441	2.3538	4.6458	1.5726	1.1452	0.79324	0.72029	0.65812	0.6712	0.43622	0.28033	0.7047	0.49066	0.99122	0.67706	0.53239	0.95364	0.65671	0.45106	0.33816	0.68132	0.65458	0.62317	0.3137	0.62982	0.66882	0.65228	0.80927	0.62188	0.43266	0.33526	0.38945	0.61269
314.24	2.8347	5.1242	1.0674	3.5064	8.3766	8.4605	0.97495	3.8933	5.9008	3.405	0.96665	0.9683	1.4781	0.93993	7.4528	7.8377	5.2564	1.9424	4.2613	1.6889	0.87807	0.88317	0.79351	0.90125	0.59452	0.51057	0.27455	0.66606	0.55403	1.0934	0.96272	0.64738	0.62863	0.75083	0.57416	0.45965	0.61056	0.91514	0.65782	0.47744	0.68802	1.1147	0.7537	1.0413	0.78182	0.46174	0.49301	0.47606	0.89016
316.76	2.698	4.8134	1.6274	2.3381	7.3274	8.6001	2.2708	3.7623	7.1578	3.17	1.5655	0.56024	2.124	1.345	7.2732	7.7053	4.9637	2.2235	4.0126	1.6189	1.1335	0.82429	0.60767	0.72758	0.63468	0.44811	0.23043	0.67297	0.69134	0.98702	0.71494	0.50005	0.61111	0.7256	0.47001	0.43822	0.73169	0.85982	0.65734	0.44568	0.67889	1.1791	0.56184	0.9808	0.60561	0.53292	0.51791	0.56833	0.87594
319.28	2.7408	5.5118	1.1347	2.1345	8.2488	7.9804	1.2887	3.8578	6.5401	2.2772	1.2063	0.50936	1.0982	1.7005	7.2742	7.1464	4.7117	1.9362	3.8997	1.1917	0.99674	0.8401	0.67115	0.73699	0.5204	0.38232	0.24697	0.65839	0.49308	0.88363	0.67574	0.51868	0.41468	0.60539	0.41375	0.40607	0.62228	0.76531	0.60311	0.36666	0.73454	0.93101	0.47085	0.73433	0.6089	0.44315	0.3487	0.51566	0.47833
321.8	2.4624	4.5424	1.0313	2.6286	6.2368	8.0544	2.0632	3.4414	7.5869	2.6642	1.9813	0.37039	1.2356	1.1945	6.9577	7.0193	4.4235	1.8991	3.553	1.9409	1.1166	0.79182	0.49196	0.65173	0.52288	0.36009	0.25503	0.68897	0.52203	0.89124	0.60087	0.63106	0.50485	0.82296	0.45322	0.4324	0.67265	0.64635	0.55799	0.37538	0.61825	0.87086	0.59617	0.70564	0.64263	0.42582	0.55258	0.58013	0.58655
324.32	2.5586	4.8247	0.93982	2.0755	7.9033	8.4752	1.8798	3.4306	5.9939	2.5883	1.3528	1.4047	0.56064	1.5967	7.0028	7.2818	4.8053	1.8154	3.7575	0.89527	0.94957	0.76819	0.73884	0.78563	0.48255	0.3772	0.27437	0.66864	0.63104	0.93839	0.83931	0.79699	0.71898	0.7879	0.47433	0.47162	0.87794	0.88819	0.64036	0.38818	0.77828	0.93973	0.7464	0.92825	0.62887	0.58397	0.62439	0.51889	0.91182
326.84	2.5756	3.9312	1.3718	3.2181	6.0893	7.7495	1.5872	4.7267	6.839	3.4508	1.3066	1.3813	1.1631	0.64221	6.6729	7.0577	4.4986	1.8515	3.4515	1.4668	0.97594	0.69799	0.61041	0.6726	0.6416	0.48335	0.2633	0.60676	0.61411	0.94734	0.77958	0.53759	0.81091	0.7771	0.48508	0.42227	0.60998	0.73776	0.47715	0.3398	0.78844	0.74563	0.55248	0.91551	0.54197	0.54858	0.4377	0.52696	0.66041
329.36	2.336	4.327	0.66878	2.6721	6.8618	7.7534	1.4892	3.1987	4.8123	2.7169	0.81116	1.0232	0.90518	1.452	7.0424	6.6347	4.2751	1.4322	4.0597	1.8137	0.99594	0.70567	0.67547	0.8071	0.62752	0.44604	0.27855	0.68621	0.63302	0.96216	1.0157	0.58529	0.64439	0.79518	0.5452	0.60584	0.86876	0.77492	0.59713	0.41592	0.74389	1.1788	0.5889	0.86704	0.74563	0.45833	0.53974	0.57867	1.2231
331.88	2.0773	4.1862	0.86681	2.2372	7.5241	8.0655	0.71723	4.1289	5.3991	1.5798	0.59504	0.95043	1.0555	1.3701	6.3692	6.8749	4.0442	1.4348	3.546	1.6283	0.9565	0.93751	0.68844	0.87879	0.52247	0.41556	0.25065	0.64425	0.63438	0.91838	0.77938	0.64676	0.73887	0.68872	0.56715	0.38084	0.7142	0.83659	0.70453	0.36712	0.74931	1.0494	0.62027	0.97323	0.80574	0.44947	0.46522	0.55961	0.60677
334.41	2.1391	3.8699	1.4299	2.7282	6.1335	8.1601	1.6982	2.947	5.6567	2.9308	1.5788	1.1462	1.143	1.4582	6.3175	6.4319	4.455	1.6729	3.4362	1.5906	1.1365	0.84899	0.73156	0.91631	0.51564	0.49425	0.27062	0.64629	0.66846	0.92174	0.8952	0.52229	0.65526	0.72719	0.50902	0.39415	0.76003	0.88014	0.77289	0.38994	0.80784	0.88276	0.53967	0.9563	0.82075	0.49506	0.5221	0.56578	0.79517
336.93	1.8558	3.5516	1.1607	1.9572	6.5448	7.5804	1.7223	3.4007	5.2367	2.294	1.4503	0.80002	0.84565	1.302	6.5061	6.6083	4.1074	1.4882	3.0845	1.1579	0.86126	0.87272	0.78021	0.87082	0.54636	0.46874	0.27102	0.76007	0.571	0.94961	0.92584	0.61834	0.91134	0.73644	0.48586	0.51768	0.65243	0.88651	0.6973	0.4347	0.7729	0.91792	0.61358	1.0173	0.67427	0.59426	0.67896	0.63309	1.1621
339.45	1.9943	3.7656	0.90576	1.4243	6.3506	7.667	0.83411	3.9513	6.7996	2.0522	0.91703	0.90656	0.68826	0.82916	5.7231	6.2129	3.8438	1.344	2.8682	1.085	0.86148	0.86121	0.76434	0.81353	0.46806	0.4702	0.2625	0.64996	0.50245	0.95653	0.76392	0.67835	0.67642	0.63457	0.44303	0.48927	0.62443	0.85145	0.61645	0.36815	0.82538	1.0479	0.62642	0.97064	0.67828	0.49951	0.61691	0.58969	1.0935
341.97	2.0018	3.606	0.87944	2.66	5.6088	7.5776	1.2568	3.5795	5.443	2.4048	1.7282	0.8619	0.92345	1.5493	6.1424	6.3786	3.6339	1.4618	2.8527	1.0026	0.74786	0.86111	0.73545	0.80101	0.5344	0.50614	0.27157	0.67573	0.67584	0.87577	0.60238	0.6241	0.67476	0.86456	0.55469	0.76973	0.69619	0.86316	0.80934	0.40554	0.81918	1.2827	0.61834	0.97725	0.71034	0.37316	0.47602	0.60909	1.3127
344.49	2.0352	3.5892	0.92581	2.7497	6.447	7.3514	1.5575	2.4958	5.7913	2.1074	1.3115	0.68465	1.0409	1.3664	5.8727	5.9989	3.6552	1.549	2.9027	1.3095	1.0485	0.80445	0.64806	0.74777	0.445	0.49634	0.24811	0.62527	0.51416	0.86288	0.79468	0.48661	0.44097	0.66805	0.48563	0.34919	0.5553	0.73063	0.66411	0.34187	0.74799	1.0111	0.46407	0.92297	0.65848	0.52822	0.48821	0.4963	0.39619
347.01	1.6435	4.0927	0.5329	1.1371	5.7591	7.7593	1.6001	2.9374	4.7328	1.7831	1.0306	1.2483	0.94313	1.2204	5.7854	6.4129	3.6215	1.1587	2.8847	0.1467	0.87371	0.7901	0.72691	0.92988	0.49079	0.46577	0.24523	0.69349	0.70523	0.9294	0.88097	0.7464	0.70172	0.76729	0.47647	0.43604	0.91324	0.76108	0.72814	0.41666	0.82673	1.2311	0.77259	1.0508	0.82554	0.78208	0.4749	0.63499	0.85428
349.54	1.7714	2.8873	1.2	1.5798	6.3237	7.7196	1.7692	2.9762	4.5341	2.7196	1.1983	0.85711	1.0727	1.6926	5.5128	6.0728	3.4806	1.454	2.4516	1.4887	1.0398	0.68431	0.80095	0.70373	0.42028	0.4472	0.27084	0.6578	0.57532	0.85991	0.81292	0.60803	0.69545	0.79638	0.45023	0.47794	0.62391	0.86711	0.72253	0.41273	0.75716	1.3283	0.58699	0.85552	0.78068	0.623	0.39079	0.55171	0.55964
352.06	1.9568	3.5254	1.5117	1.7221	5.7807	7.3659	1.582	3.3908	4.4751	2.2551	0.76618	1.248	1.7719	1.6964	5.6501	5.9924	3.5063	1.5587	2.7487	1.2226	1.054	0.74971	0.72839	0.87232	0.3908	0.44885	0.25127	0.70585	0.5183	0.78909	0.71029	0.55048	0.60853	0.81236	0.50871	0.46563	0.71924	0.80992	0.69485	0.42804	0.8529	1.3741	0.51482	0.76915	0.63779	0.6092	0.39331	0.53781	0.45685
354.58	1.7413	3.8107	1.0422	1.5015	5.4098	7.17	1.1915	2.1814	4.3024	2.4516	0.95708	0.86919	1.2625	1.316	5.2212	5.5148	3.3453	1.3678	2.7781	2.953	0.9022	0.91524	0.66683	0.89581	0.4175	0.47375	0.28089	0.73964	0.68404	0.86026	0.72067	0.82484	0.71076	0.76408	0.49211	0.41176	0.82372	0.92551	0.68082	0.41014	0.78283	0.92981	0.80561	0.83031	0.75287	0.57134	0.44402	0.67674	0.87949
357.1	1.6907	3.3279	1.2017	1.8702	5.8613	6.8853	1.491	2.1598	4.2199	2.4429	1.4708	1.2747	1.3614	0.83319	4.9981	5.4642	3.1468	1.1466	2.7247	0.94371	1.0702	0.75375	0.73911	0.66937	0.40441	0.53244	0.25112	0.67149	0.5893	0.83075	0.85012	0.52749	0.57978	0.7619	0.57334	0.38213	0.77367	0.99459	0.64852	0.36134	0.76484	1.1168	0.53028	0.92027	0.74635	0.48299	0.5357	0.42852	0.56646
359.62	1.8045	3.5677	0.82695	1.8409	5.5422	7.3903	1.371	2.7439	4.1731	2.3181	1.8926	1.7353	1.0275	1.2219	5.2117	5.2325	3.0959	1.448	2.3778	1.1442	0.92627	0.75021	0.71432	0.80497	0.45829	0.42997	0.24083	0.70933	0.75154	0.73453	0.78421	0.65714	0.5643	0.78293	0.51901	0.49539	0.772	0.9142	0.80482	0.42309	0.71353	1.1585	0.66256	0.94346	0.84546	0.49364	0.54579	0.43184	0.63543
362.14	1.5157	3.5631	0.90062	1.7873	5.8352	6.8811	1.4047	2.1462	3.6684	2.1504	1.8298	1.0483	2.2083	0.68471	4.8978	5.3616	3.3211	1.2565	2.208	0.74711	0.95251	0.69956	0.76702	0.76822	0.43345	0.49389	0.26492	0.63761	0.68318	0.82033	0.82393	0.58252	0.65885	0.73215	0.56295	0.53095	0.78148	0.85706	0.79447	0.36327	0.87791	1.3151	0.57719	0.91132	0.82841	0.4336	0.5858	0.57212	0.73809
364.67	1.257	3.0883	0.63082	1.6666	4.6272	6.5348	1.5777	2.0691	3.6008	1.8186	1.2484	1.3844	0.83631	1.0941	5.1999	4.9562	3.3664	1.1604	2.2026	1.2558	0.8905	0.82793	0.83964	0.81757	0.45353	0.53439	0.27567	0.68568	0.52359	0.93953	0.98684	0.67978	0.84212	0.88181	0.51553	0.48679	0.90355	0.95709	0.65068	0.5051	0.91669	1.226	0.66188	1.1124	0.83475	0.53	0.65186	0.63726	1.2276
367.19	1.1995	2.4615	0.45481	1.4746	5.1485	6.7336	1.9643	1.5951	3.6083	2.4526	0.76636	0.6605	1.1207	0.90094	4.6723	5.438	2.9631	1.1543	2.4168	1.0843	0.87251	0.78187	0.7042	0.77632	0.41779	0.44222	0.24662	0.68163	0.52367	0.74397	0.77807	0.57717	0.8743	0.75116	0.4978	0.52755	0.72615	0.72425	0.80511	0.36925	0.72967	1.0786	0.59731	0.92732	0.73241	0.60033	0.41198	0.59901	0.47878
369.71	1.5195	2.5239	0.47331	2.0019	4.2014	6.2573	1.0506	2.1947	3.4513	1.4597	0.67504	1.2367	1.1319	0.98406	4.5333	4.6791	2.9881	1.0049	2.0818	0.45119	0.9985	0.82651	0.81063	0.82541	0.458	0.50957	0.25232	0.65937	0.63245	0.81617	0.84608	0.70957	0.60424	0.67931	0.53676	0.47804	0.79893	0.84166	0.78229	0.50105	0.75682	1.1392	0.78962	0.92786	0.76178	0.59021	0.47421	0.64201	1.0511
372.23	1.2949	3.0248	0.45786	1.4335	4.3442	6.3103	0.88584	2.1027	3.9773	2.2127	0.71305	0.96182	0.52097	1.5293	4.7378	4.86	2.4958	1.2053	1.8403	1.3131	0.85983	0.76698	0.90891	0.88453	0.40713	0.49386	0.26954	0.72969	0.59064	0.99606	0.95516	0.79211	0.66788	0.70749	0.55185	0.54024	0.85511	0.91524	0.92554	0.3275	0.87419	1.2604	0.77119	0.98664	0.80981	0.55956	0.66808	0.59461	0.66458
374.75	1.2038	2.3357	0.55585	1.2984	3.4764	5.946	1.2114	2.4131	2.7588	1.7784	1.4653	0.58383	0.65223	1.5123	4.5455	4.5088	2.7998	1.2304	1.6468	0.1332	0.98286	0.7341	0.81124	0.75718	0.37751	0.46021	0.24705	0.6355	0.40701	0.89248	0.69915	0.50323	0.49586	0.73155	0.53205	0.42834	0.71175	0.84243	0.68724	0.37812	0.70286	0.98907	0.53355	0.67804	0.74724	0.52704	0.56332	0.52696	0.25476
377.27	1.3344	3.2063	1.1075	2.1157	4.4611	6.0383	1.6763	2.1285	2.9878	2.8968	1.6536	1.0779	1.4815	1.2966	4.3894	4.5711	2.4328	1.0472	1.7114	1.1434	0.90211	0.77359	0.86415	0.70654	0.3592	0.45708	0.25486	0.71727	0.71447	0.73013	0.71935	0.56922	0.89508	0.80607	0.48484	0.48548	0.69209	0.76118	0.71587	0.32063	0.5966	0.97783	0.55341	0.94524	0.60094	0.51368	0.44809	0.53815	0.10971
379.79	1.132	2.5677	1.4989	1.8305	3.8897	5.8476	1.5164	2.6517	3.099	2.2718	1.1636	0.92618	1.4014	1.13	4.288	4.1176	2.1982	1.3246	1.9374	1.1168	0.99567	0.83086	0.77851	0.79244	0.32826	0.44354	0.26335	0.65818	0.54356	0.81375	0.87284	0.68863	0.69112	0.7609	0.53776	0.52173	0.6274	0.84103	0.73228	0.33668	0.65972	1.0555	0.62525	0.97706	0.80209	0.61171	0.4034	0.49376	-0.096398
382.31	1.6524	2.4613	1.244	2.1033	2.9467	6.0692	2.8351	2.0103	3.3554	1.8691	2.1714	1.6322	1.152	1.1134	4.4913	4.4354	2.8145	1.2348	1.7141	2.1432	0.95199	0.99518	0.76237	0.83518	0.35638	0.47152	0.27291	0.64552	0.67803	0.73982	0.76318	0.66597	0.66326	0.69686	0.45417	0.45497	0.96749	0.94035	0.75933	0.33371	0.61383	1.145	0.70778	1.0437	0.76806	0.55814	0.54371	0.57043	0.068871
384.84	1.2806	2.2734	0.52881	1.7404	4.0347	5.8077	1.5997	1.8585	3.0899	1.5712	0.95381	0.9929	1.0333	1.1653	3.6389	4.0475	2.5731	1.3443	1.472	1.1081	0.83917	0.84202	0.88773	0.95573	0.39404	0.4666	0.25594	0.70779	0.63364	0.82497	0.89797	0.6614	0.51719	0.65737	0.5803	0.46566	0.87575	0.87128	0.82866	0.42513	0.79127	1.0912	0.75254	1.1282	0.8899	0.57417	0.48442	0.655	0.6884
387.36	1.3269	2.3094	1.1725	1.1575	4.879	5.9426	1.0814	1.504	2.559	1.6931	0.9425	1.3531	1.3642	1.346	4.3732	4.566	2.0666	1.1588	1.5643	1.6394	0.90533	0.93812	0.77556	0.93131	0.44305	0.52705	0.26149	0.73281	0.56298	0.84301	0.81281	0.66856	0.77024	0.67999	0.44875	0.54943	0.67406	0.9276	0.76553	0.41728	0.8166	1.2129	0.68024	0.96097	0.7052	0.60349	0.36961	0.50498	0.52906
389.88	1.0018	2.6925	0.46073	1.7493	4.9167	5.8243	1.2869	1.692	3.0106	1.6654	0.66181	0.78608	0.77808	1.281	3.8661	4.5957	2.186	1.2278	1.6432	2.629	0.76573	0.81354	0.73742	0.92641	0.43353	0.51321	0.28675	0.71406	0.72181	0.82784	0.81107	0.71459	0.66691	0.79617	0.5658	0.61063	1.0597	1.0523	0.67422	0.41884	0.89597	1.2122	0.77274	0.90868	0.64562	0.56454	0.64391	0.5157	1.1802
392.4	1.2384	2.0971	0.36572	1.2437	4.5152	5.6483	0.36253	1.3806	2.9174	1.9451	0.31122	0.79004	0.87062	0.80491	3.6963	3.5348	2.1043	1.0256	1.2912	0.41921	1.0127	0.95756	0.81069	0.91372	0.49448	0.46197	0.28105	0.67096	0.69514	0.84632	0.99606	0.71908	0.73486	0.84019	0.50871	0.41862	0.77701	0.90615	0.77566	0.39895	0.81807	1.1658	0.67864	1.0733	0.67858	0.53672	0.73882	0.56965	0.56152
394.92	1.2367	2.7888	1.2669	1.0942	4.5455	6.0348	2.2419	2.5622	2.9662	2.8632	1.4302	1.355	1.6129	1.9128	4.1515	4.2251	2.2796	1.3125	1.9536	2.9655	0.95631	0.86449	0.81003	0.76493	0.37124	0.41941	0.27542	0.64147	0.65962	0.80787	0.78886	0.6062	0.79152	0.77638	0.43937	0.37716	0.79805	0.80405	0.57482	0.39637	0.73602	0.84444	0.59518	0.99402	0.52744	0.59166	0.49466	0.54873	0.19512
397.44	1.3365	2.2844	0.59708	1.5122	3.4044	5.563	1.1197	1.73	2.9615	2.0323	1.0833	0.96935	0.92038	2.0881	4.064	4.0979	2.2011	1.1827	1.7977	1.2062	0.95628	0.85383	0.81879	0.90597	0.35327	0.48787	0.30196	0.73501	0.63313	0.87548	0.97055	0.68457	0.70311	0.62667	0.53624	0.5203	0.84584	0.9798	0.87604	0.45461	0.85658	1.2383	0.68709	0.89755	0.79677	0.50231	0.5654	0.54069	0.63826
399.97	1.1158	2.5339	0.90575	1.8841	5.4352	5.8823	2.8397	2.3064	3.2209	1.6912	1.3626	0.79997	1.3906	0.89121	4.0576	3.3891	2.2013	1.1411	1.6951	2.1598	0.98864	0.85388	0.66163	0.77752	0.32619	0.48654	0.27507	0.69019	0.49989	0.82136	0.77881	0.61994	0.72066	0.62574	0.53937	0.50381	0.87288	0.85649	0.74577	0.37881	0.73238	0.92441	0.57533	1.003	0.72948	0.57749	0.45323	0.64737	0.032325
402.49	1.147	2.3753	1.0243	1.9666	3.2207	5.355	1.2783	1.3887	2.9576	1.986	0.81577	1.4145	0.75415	1.3682	3.688	3.754	2.0691	1.1143	1.6732	0.14302	0.90691	0.82222	0.84472	0.82917	0.36915	0.49788	0.26163	0.76744	0.53757	0.73938	0.8508	0.67495	0.70863	0.69769	0.52168	0.53868	0.88392	0.94639	0.73017	0.3773	0.80298	1.0632	0.71898	0.93505	0.73187	0.57385	0.56563	0.53418	0.58915
405.01	1.1373	2.438	0.9843	1.6899	3.3937	5.5757	1.5371	2.2406	2.8595	2.3381	1.0652	0.60984	2.0149	0.99973	3.5904	3.9346	2.1406	1.2962	1.5376	1.2978	1.0795	0.83954	0.80007	0.82813	0.31454	0.46283	0.26156	0.72363	0.61588	0.74778	0.70275	0.64269	0.67674	0.78063	0.56811	0.49934	0.54757	0.99329	0.64314	0.32718	0.71971	1.0302	0.5936	0.87168	0.67302	0.55964	0.21066	0.59912	0.2806
407.53	1.1365	2.2041	1.4286	1.6403	4.2585	5.5517	2.3959	1.7667	2.271	1.7643	1.3998	0.82382	1.3494	1.9554	3.6004	3.4986	2.4133	1.3073	1.8064	3.1203	1.0346	0.86434	0.78853	0.81978	0.36272	0.46429	0.28388	0.72771	0.49953	0.85976	0.98488	0.67967	0.92046	0.76006	0.49095	0.40235	0.80203	0.91598	1.031	0.45458	0.84907	1.0818	0.63878	0.98712	0.84001	0.51389	0.41439	0.57392	0.76652
410.05	1.0128	2.0266	0.98627	1.0679	4.697	5.5795	2.1387	2.1078	2.6089	2.1782	0.9401	0.58563	0.92776	1.3837	3.8239	3.4837	2.09	1.4841	1.4411	1.5489	0.95903	0.72637	0.73561	0.91189	0.48135	0.50074	0.2876	0.73484	0.62781	0.80703	0.83177	0.64964	0.57056	0.78327	0.57586	0.58384	0.77059	0.85723	0.76924	0.41665	0.81033	1.1383	0.77825	0.83863	0.87231	0.81022	0.5438	0.63242	0.8154
412.57	1.2107	2.0737	1.0717	1.1747	3.851	5.4851	1.6946	1.3616	2.9324	1.9541	1.1302	1.0638	0.61182	1.5768	3.4421	3.4344	2.1725	1.2771	1.3296	0.70536	1.0186	0.81535	0.71071	0.6786	0.29599	0.50198	0.26779	0.74816	0.59826	0.77175	0.79898	0.58508	0.65371	0.6182	0.48251	0.4667	0.88114	0.97728	0.73972	0.33646	0.71629	1.0573	0.49735	1.068	0.78427	0.86262	0.26562	0.61692	0.27107
415.1	1.2537	2.2472	0.98056	1.5499	3.6412	5.193	2.6863	1.6258	2.6072	3.2352	2.2416	1.2002	1.4552	1.5862	3.2489	3.4861	1.9976	1.2512	1.3822	1.7551	1.0524	0.93579	0.90076	0.90072	0.40949	0.44073	0.29312	0.72389	0.67538	0.9292	0.90613	0.75204	0.78214	0.8567	0.50722	0.43881	1.0018	0.95868	0.7987	0.3597	0.90641	1.318	0.7735	0.99038	0.79952	0.44862	0.53137	0.56477	0.77656
417.62	1.3187	2.2386	0.851	1.4696	4.1121	5.2297	1.89	1.7296	2.3015	1.9061	0.5973	1.762	1.2789	2.563	3.3104	3.5401	1.9102	1.3029	1.2531	1.4908	1.0701	0.92337	0.99006	0.82038	0.4315	0.5378	0.28191	0.76131	0.7306	1.057	0.68545	0.75037	0.72401	0.70892	0.56252	0.51401	0.66246	0.91858	0.77027	0.38713	0.90038	0.99365	0.70871	0.99776	0.80778	0.64932	0.47285	0.62119	1.2279
420.14	1.1123	1.5083	1.1404	1.7966	3.4279	5.1343	2.0326	1.6815	2.0682	2.2737	1.1224	1.3181	1.6592	2.1162	3.4846	3.1977	1.8388	1.1518	1.3863	1.6798	1.0006	0.89847	0.72204	0.73261	0.3551	0.50702	0.28431	0.6878	0.61974	0.87241	0.96357	0.74189	0.69255	0.61965	0.53404	0.37731	0.79438	0.72876	0.72441	0.35639	0.61586	0.92059	0.67527	0.88242	0.67655	0.55199	0.40704	0.56477	0.11271
422.66	1.222	1.7936	1.0672	1.5974	3.0206	4.8729	2.1435	1.4264	2.0693	2.5875	1.3275	1.0917	2.1176	1.7106	2.9563	3.0493	1.8772	1.4879	1.4478	2.2063	1.0094	0.82975	0.88478	0.72921	0.31603	0.47909	0.26539	0.73819	0.59909	0.86456	0.89362	0.7625	0.69307	0.79236	0.5229	0.56553	0.8079	0.88022	0.57462	0.33974	0.74998	1.1027	0.5803	0.9312	0.55352	0.5117	0.31157	0.61678	0.37744
425.18	1.0712	1.6449	1.7535	1.7001	2.4656	4.6479	0.86891	2.0113	2.1351	2.5689	1.2078	0.64487	1.4887	1.2973	2.8648	3.174	1.9195	1.4656	1.5812	1.9003	0.71647	0.81455	0.74612	1.0267	0.32623	0.4929	0.29354	0.80877	0.69118	0.85942	0.93351	0.66194	0.76457	0.76614	0.55825	0.61906	0.89925	0.83824	0.80744	0.37842	0.85528	1.2419	0.70028	0.78411	0.65322	0.56956	0.45854	0.74147	0.96546
427.7	1.0517	1.4965	0.77998	1.3903	2.3984	4.4465	1.7478	1.4511	2.1091	2.077	1.6136	1.4816	1.5795	1.2891	3.0446	3.1014	1.8956	1.327	1.512	1.1296	0.81078	0.96417	0.76456	0.91626	0.39403	0.59633	0.28471	0.72284	0.54223	0.81094	0.79274	0.70263	0.65211	0.71408	0.55938	0.57916	0.70966	0.89091	0.71556	0.36673	0.74543	1.2477	0.84453	0.90665	0.74264	0.60426	0.4369	0.66232	0.32795
430.22	0.94935	1.7261	0.93561	2.2004	3.1267	4.6014	1.9383	1.6062	1.8978	2.0144	1.5637	0.96482	1.48	1.9003	3.0306	3.1831	1.6157	0.88039	1.3355	1.1383	1.2505	0.94832	0.76226	0.86634	0.32372	0.56991	0.28875	0.75492	0.58873	0.87004	0.90083	0.68362	0.60107	0.78526	0.57095	0.58068	0.72449	1.0182	0.90841	0.36558	0.82381	1.0731	0.69906	0.95446	0.85473	0.63515	0.68116	0.69359	0.85679
432.75	1.1837	1.5452	1.0271	1.28	3.3422	4.9042	1.2219	1.6602	2.2616	2.2327	1.5988	1.4114	1.2839	1.7294	2.7309	2.7914	1.9399	1.1439	1.5728	1.982	1.0205	0.81692	0.66283	0.82117	0.38508	0.60511	0.28382	0.81099	0.61435	0.93468	0.94524	0.59145	0.95061	0.69703	0.47648	0.3785	0.86041	0.90848	0.76706	0.40867	0.93686	1.148	0.54092	0.88873	0.74814	0.61563	0.48916	0.79162	0.80266
435.27	1.1693	1.3473	0.983	1.1951	2.5752	4.4683	1.6451	1.3828	1.994	2.003	1.4168	1.4404	1.1019	1.6241	3.1174	2.9672	1.793	1.0935	1.182	1.2998	1.2243	0.91438	0.78606	0.69281	0.3574	0.5347	0.27518	0.83149	0.64409	0.7717	0.80944	0.64662	0.56672	0.79168	0.50228	0.63613	0.89032	0.90719	0.68663	0.43202	0.7835	1.1687	0.63751	1.0777	0.77984	0.62361	0.25155	0.61912	0.27195
437.79	1.0051	1.651	1.5924	1.4092	3.5907	4.3005	1.3447	1.6224	1.8866	1.9196	1.6077	1.3813	1.4643	1.3521	3.2545	2.7451	1.7756	1.478	1.3853	1.9797	1.288	0.89883	0.70601	0.77813	0.31904	0.47348	0.30015	0.68956	0.59784	0.86337	0.82834	0.55223	0.67599	0.78845	0.4676	0.42107	0.66027	0.8495	0.81452	0.45879	0.99642	1.149	0.56623	0.99057	0.78271	0.54879	0.50797	0.65266	0.1836
440.31	1.0801	1.5109	1.2123	1.2506	3.422	4.7289	2.8373	1.334	2.4076	2.4675	1.9855	1.5876	1.0537	0.98013	2.8605	2.4334	1.6475	1.2198	1.542	1.1981	1.0086	0.98498	0.9383	0.86081	0.34575	0.50528	0.30896	0.74879	0.65243	0.84207	1.0015	0.60826	0.7488	0.88556	0.51848	0.51118	0.89723	0.949	0.84543	0.30812	0.80998	1.2612	0.55645	1.1689	0.75825	0.52061	0.53572	0.67226	0.61619
442.83	0.98095	1.1373	1.0771	1.08	2.4065	4.2806	1.8366	1.7823	1.8398	2.5669	1.5092	1.572	1.9013	1.3209	2.6368	2.9745	1.7566	1.4627	1.4639	1.3471	0.94952	0.93206	0.88582	0.98644	0.47423	0.55137	0.29791	0.7791	0.73825	1.0544	1.0137	0.70807	0.56043	0.90051	0.60686	0.47015	0.92571	1.0035	0.84987	0.43512	0.81713	1.307	0.59111	1.0427	0.74485	0.50591	0.53566	0.62936	0.98156
445.35	1.0952	1.597	0.48593	1.213	2.6357	4.4414	1.6393	1.6907	1.6135	2.1578	1.6008	1.2741	1.1132	1.4065	2.7422	2.7564	1.5759	1.2301	1.6327	1.2003	1.1833	0.90024	0.83788	0.88176	0.42773	0.46943	0.28474	0.76487	0.68891	0.99868	0.89825	0.78274	0.60466	0.89743	0.48991	0.41973	0.94652	1.1093	0.84441	0.41449	0.99297	1.4077	0.74259	1.149	0.79175	0.53777	0.54969	0.62574	1.0074
447.87	1.237	1.6354	1.1852	1.5359	3.1506	4.1402	2.2005	2.0684	1.7667	1.9155	1.7738	0.97221	1.8112	2.5439	2.495	2.528	1.6685	1.4384	1.2921	1.8628	1.1968	0.97665	0.74962	1.0007	0.34831	0.49067	0.31963	0.82948	0.73535	0.86332	1.1135	0.69259	0.69778	0.67312	0.51769	0.57758	0.72978	0.87692	0.76101	0.38511	0.82466	1.2093	0.77498	1.0577	0.87178	0.65434	0.47208	0.67406	0.92429
450.4	1.04	1.4628	0.75177	1.528	2.6527	4.3124	1.9721	1.1125	1.361	2.3957	1.0642	1.1155	0.28644	0.8979	2.3815	2.4942	1.8958	1.3113	1.4385	1.3696	1.1832	0.92807	0.81134	0.96126	0.40931	0.55266	0.31301	0.74998	0.67304	0.91862	1.0484	0.72248	1.027	0.75818	0.57954	0.43681	0.84255	0.85098	0.78426	0.44254	0.86855	1.0808	0.62502	0.91694	0.89385	0.53206	0.48913	0.57019	0.51636
452.92	1.0987	0.89933	0.83373	1.5628	2.9898	4.0896	1.8647	1.6943	1.3753	2.3133	1.3211	1.0263	1.0271	1.453	2.3333	2.3049	1.7197	1.3454	1.3653	1.2954	1.0933	1.0132	0.81348	1.0172	0.34104	0.49375	0.31537	0.78462	0.67558	0.9206	1.0211	0.911	0.64623	0.82116	0.57681	0.41596	0.77196	0.97338	0.95128	0.36628	0.86885	1.448	0.93589	0.97946	0.87841	0.59677	0.57398	0.70732	0.94599
455.44	0.94307	1.3503	0.63265	1.5302	2.7613	4.2731	1.2327	1.631	2.1244	2.1148	1.5073	1.1572	0.75645	0.8606	2.526	2.5127	1.7319	1.3228	1.409	0.89096	1.0362	0.99962	0.92347	0.89604	0.3677	0.52713	0.30725	0.80063	0.85553	0.92594	0.9787	0.88198	0.84615	0.80749	0.61478	0.52436	0.87288	1.1455	0.72203	0.40196	0.82375	1.1316	0.93094	1.0914	0.64138	0.52972	0.53521	0.77124	1.0632
457.96	1.2651	1.3937	1.2006	1.1121	2.7699	4.1609	2.1397	1.5842	1.4752	2.5277	1.7998	1.149	1.0793	1.6158	2.4945	2.8824	1.4415	1.4341	1.6215	1.2868	1.1336	1.0115	1.0023	1.0573	0.50636	0.55346	0.31791	0.77233	0.68943	0.94926	1.0559	0.75721	0.68639	0.90913	0.61158	0.60115	0.74218	1.0648	0.65055	0.46046	0.77766	1.3386	0.71508	0.91543	0.67816	0.72844	0.76399	0.67697	0.97097
460.48	1.1077	1.3997	1.121	1.8399	2.6757	4.0426	2.6064	1.8641	1.9091	2.3962	2.3073	1.5965	1.185	1.545	2.6416	2.302	1.6694	1.4523	1.5752	0.89316	1.1528	0.92549	0.84303	1.0918	0.39503	0.65183	0.29803	0.9049	0.77432	0.91991	0.89503	0.63498	0.77306	0.88761	0.5617	0.57026	0.98401	1.0464	0.74329	0.41759	0.97004	1.2074	0.64781	0.96288	0.69162	0.65256	0.61471	0.74147	0.91895
463	1.3328	1.4356	1.356	1.2755	2.3162	4.2227	1.6853	1.6293	1.7183	2.5299	1.9906	1.3772	1.3342	2.0245	2.3924	2.5025	1.8115	1.3605	1.2516	1.9308	1.1936	0.99311	0.7181	0.92601	0.35143	0.55712	0.33347	0.82922	0.61835	1.003	0.82335	0.69836	0.96116	0.83615	0.59739	0.50691	0.87566	0.91226	0.79017	0.43668	0.91197	0.84567	0.68341	0.95569	0.86651	0.5932	0.44212	0.59155	0.64068
465.52	1.0948	1.3462	1.2002	1.2332	2.2709	3.882	1.2134	1.1973	2.0976	2.2277	0.92102	1.4823	1.3917	1.7147	2.8078	2.4784	1.4561	1.3918	1.5469	3.0676	1.2087	1.0313	0.92867	1.0904	0.45291	0.59198	0.31011	0.83231	0.82044	0.99018	1.0098	0.78721	0.63718	0.80053	0.56116	0.47708	1.0829	1.0464	0.88559	0.41574	0.85585	1.2142	0.79864	1.1233	0.82189	0.5962	0.55644	0.72034	0.69611
468.05	1.1535	1.0843	1.3927	0.9989	1.7635	3.64	2.5538	1.2714	2.1143	1.9193	1.4225	1.2879	1.5237	2.0352	2.4011	2.4567	1.3729	1.3184	1.3216	1.1246	1.2323	1.0469	0.8097	0.93766	0.41585	0.53902	0.29272	0.81984	0.77478	1.0566	0.92499	0.7019	0.79909	0.86225	0.5526	0.51481	0.98375	0.92797	0.86525	0.41122	0.76938	1.2016	0.71482	1.065	0.77709	0.70564	0.48186	0.71214	0.80356
470.57	1.2108	1.2391	1.0327	1.803	2.9389	3.8458	1.9517	1.8224	1.8993	2.377	1.8649	1.7571	1.149	1.6676	2.4736	2.6789	1.3476	1.2768	1.4097	2.0428	1.1581	1.0269	0.732	0.92142	0.37469	0.52677	0.32344	0.81654	0.59896	0.8991	0.66207	0.53462	0.67744	0.61144	0.47298	0.59161	0.76318	1.0354	0.6979	0.43942	0.85859	0.84976	0.48009	0.87341	0.72667	0.65458	0.40934	0.75602	0.11095
473.09	1.0102	1.4255	1.0452	1.0145	1.6049	3.8886	1.5347	1.1689	1.4347	2.1179	0.69075	1.6706	1.1267	0.77613	2.1061	2.0834	1.1204	1.2806	1.5552	-0.23147	1.2359	0.86621	0.9737	1.0563	0.38677	0.53976	0.29956	0.76728	0.86821	1.0187	0.89894	0.70047	0.66166	0.71508	0.53163	0.58477	0.87617	0.91868	0.76217	0.43546	1.0188	1.0336	0.74553	1.0815	0.78798	0.72176	0.37805	0.72743	0.69844
475.61	1.247	1.3032	1.1475	1.229	2.3601	3.4438	1.2066	1.7469	1.8093	2.1409	1.454	1.2367	1.4051	1.6315	2.3973	2.078	1.3107	1.3074	1.2378	1.0134	1.1478	0.9618	0.69747	0.87177	0.32869	0.49389	0.31063	0.81806	0.55911	0.96261	1.0154	0.74039	0.68777	0.75691	0.50741	0.47652	0.79687	0.79585	0.67752	0.37265	0.87304	1.1676	0.79818	1.0486	0.65615	0.6541	0.36777	0.67528	0.28203
478.13	0.85868	0.86354	0.80856	0.95168	2.4854	3.5045	1.343	1.6796	1.5492	1.4304	1.7415	0.83658	1.8406	0.97537	1.967	2.1044	1.6886	1.1804	1.5138	0.78346	1.1483	0.94832	0.81791	0.9967	0.40519	0.51739	0.32869	0.8574	0.71155	0.94318	1.1081	0.85983	0.97169	0.91229	0.60934	0.47839	0.95578	1.1504	0.96608	0.48012	0.8999	1.1018	0.89629	1.1654	0.77715	0.63462	0.51443	0.71248	1.1897
480.65	1.1252	1.1185	1.2959	1.534	2.7613	3.4711	2.7308	1.301	1.866	2.1993	1.2189	0.45257	1.614	1.0748	2.0628	1.9465	1.7311	1.3851	1.2556	1.9032	1.0144	1.023	0.90371	1.2482	0.35121	0.61025	0.33307	0.82323	0.64483	1.0349	1.1078	0.89155	0.84651	0.81038	0.61835	0.59521	0.86581	1.0948	1.0516	0.48837	0.96669	1.1535	0.93924	1.1619	0.91125	0.61571	0.62685	0.68365	1.0899
483.18	1.2095	1.1926	1.377	2.2083	1.7647	3.5113	2.3371	1.5258	1.5754	2.43	1.9761	1.4801	1.4587	1.6119	2.2112	2.3548	1.5563	1.4313	1.4584	1.0891	1.1252	1.0121	0.83652	0.94811	0.44802	0.60103	0.30181	0.7487	0.70906	1.0024	1.0469	0.92994	0.7435	0.7675	0.62924	0.61768	1.0805	1.0246	0.92292	0.41349	0.85415	1.2242	1.0027	1.1078	0.93482	0.60102	0.88924	0.78023	0.72302
485.7	1.228	1.1988	1.5037	2.3461	1.8736	3.5195	2.8279	1.666	1.6251	1.8116	1.9103	1.364	1.8183	1.565	1.9114	2.2386	1.4059	1.4325	1.4039	1.1682	1.1811	0.90065	0.77184	0.81127	0.43999	0.51051	0.31057	0.81361	0.6951	0.89194	0.77423	0.60558	0.56245	0.88966	0.559	0.42275	0.83815	0.9556	0.75255	0.35232	0.7811	1.1508	0.572	1.018	0.79157	0.44161	0.33943	0.72668	0.62373
488.22	1.0052	1.0311	0.96686	2.0624	1.794	3.4497	1.1287	1.5464	1.1461	2.7235	1.5	0.62665	1.5786	1.1731	1.8294	1.9685	1.4846	1.3965	1.1414	1.2136	1.2636	1.0031	0.91624	1.2282	0.48247	0.5126	0.34337	0.86966	0.72274	0.9586	0.95886	0.73952	0.93328	0.90751	0.50207	0.63912	0.89866	1.1087	0.95762	0.45424	0.93696	1.3771	0.6821	1.0798	0.85443	0.64349	0.5508	0.82146	1.0309
490.74	1.2799	1.1726	0.58149	1.4485	2.0859	3.0083	1.2974	1.5027	1.2313	1.9227	1.5131	1.5249	1.2001	1.3058	2.1286	2.0026	1.571	1.2028	1.5804	1.6333	1.1291	1.148	1.055	1.126	0.43022	0.59484	0.32286	0.88569	0.71885	1.0401	1.1025	0.85301	1.0688	1.1184	0.65065	0.49697	0.95292	1.0798	0.82246	0.43815	0.89975	0.973	0.88157	0.88807	0.80957	0.76706	0.74973	0.85188	1.0567
493.26	1.0425	1.1274	0.65724	0.64987	1.2326	3.2011	1.9254	1.2809	1.3174	1.8516	1.3154	1.1948	1.0432	1.2923	1.856	1.7879	1.3885	1.2031	1.3362	0.69782	1.0006	0.94781	0.89173	1.267	0.44185	0.63766	0.33213	0.88321	0.79523	0.86446	1.0095	0.88677	0.87007	0.81157	0.61224	0.59941	0.93514	0.97468	0.74993	0.45205	0.78556	1.0851	0.92809	1.0791	0.68552	0.71973	0.36803	0.71529	0.48201
495.78	0.98898	0.9311	0.94096	1.5034	2.366	3.3984	1.6752	1.7488	1.4942	1.7616	1.7779	1.1543	1.9567	1.5884	1.7874	2.1627	1.3657	1.6948	1.2407	1.6156	1.1922	0.87181	0.91395	1.0486	0.39256	0.5353	0.33046	0.83444	0.65009	1.0012	0.85423	0.63307	0.77236	0.73352	0.5592	0.54344	1.0511	1.0981	0.96484	0.48909	0.835	1.2355	0.64389	0.94358	0.87859	0.69317	0.37215	0.80963	0.35356
498.3	1.1137	1.0237	1.2807	1.3032	1.7074	3.035	2.2764	2.0546	1.6961	1.6885	1.3632	1.9253	1.6241	1.4107	2.0565	2.0605	1.7026	1.2117	1.5924	1.4883	1.2258	1.0331	0.87438	1.1545	0.46318	0.57093	0.29729	0.85548	0.89264	1.0566	1.1483	0.84205	0.73062	0.89581	0.57392	0.70675	0.90945	0.94295	0.9851	0.42755	0.92882	1.2818	0.84448	0.98109	0.82584	0.75014	0.6148	0.76321	0.81984
500.83	1.3914	1.1612	1.3642	2.1143	1.7111	3.2898	2.3111	1.7109	1.3301	2.3717	1.6444	1.3425	1.9882	1.5446	1.9418	1.8251	1.2778	1.4448	1.2798	2.22	1.1249	0.89585	0.83416	0.95391	0.42587	0.48487	0.34552	0.87266	0.56022	1.0902	1.1332	0.8683	0.72525	0.8678	0.53326	0.6002	1.0183	1.0062	0.71596	0.51983	0.75943	1.2472	0.82256	1.0163	0.79815	0.54721	0.34188	0.76137	0.75593
503.35	1.0979	1.0379	0.85224	1.3689	1.6026	2.8935	1.8149	1.3669	1.7099	1.8659	1.2644	0.70959	1.9792	1.4228	1.891	1.7747	1.5884	1.2441	1.1024	0.20863	1.051	0.91746	0.93458	1.0396	0.36811	0.59193	0.36568	0.82435	0.6368	0.98539	0.92954	0.67386	0.62374	0.86242	0.44704	0.44768	0.93388	1.015	0.82545	0.42421	0.8099	1.2405	0.71307	0.96518	0.77153	0.81634	0.53368	0.6412	0.83791
505.87	1.0515	1.1514	0.91666	1.3779	2.5582	3.1157	1.2457	1.3928	1.4859	1.7821	1.8751	1.0905	0.71957	1.3958	1.8592	1.7098	1.4325	1.1991	1.4354	0.79761	1.1904	0.99654	0.87745	1.0975	0.38013	0.5553	0.33631	0.87614	0.82137	1.0686	1.2205	1.0328	0.78598	0.94995	0.65579	0.55899	0.95064	1.0791	0.96695	0.48182	1.0714	1.1181	0.99114	1.2001	1.0229	0.60592	0.6268	0.78301	1.4305
508.39	0.94989	0.69462	0.71534	1.394	1.661	2.7686	1.6302	1.2429	1.0485	1.9396	0.78451	0.71301	0.89202	1.1607	1.7519	1.6995	1.4626	1.3538	1.4009	1.4152	1.1062	0.95074	0.94169	1.2552	0.48065	0.62995	0.29702	0.86744	0.8977	0.98638	1.145	0.91542	0.70759	0.82782	0.61297	0.5292	0.78649	1.0513	0.96542	0.51116	0.86085	1.2849	0.98496	1.2155	0.82943	0.70204	0.62499	0.95849	1.2946
510.91	1.303	1.1703	0.79531	1.7357	2.589	2.8103	2.9098	1.6158	1.5869	2.3687	2.2008	1.0682	1.4487	2.5677	1.8509	1.9621	1.7474	1.4969	1.4255	3.1837	1.269	1.0699	0.78054	1.047	0.46624	0.59737	0.31722	0.88948	0.78612	0.92688	0.91414	0.87219	0.7223	0.77896	0.55341	0.54293	0.7294	0.98901	0.86132	0.42144	0.9168	1.1318	0.77811	0.93382	0.75687	0.57551	0.50195	0.77314	0.90038
513.43	1.0525	1.3104	0.96504	1.5569	1.9147	2.6901	1.7981	1.242	1.7903	1.981	1.6569	0.68085	1.6717	1.3836	1.9539	1.8087	1.4965	1.2933	1.225	1.8554	1.2313	1.1326	0.90207	1.2162	0.51365	0.5703	0.33881	0.87591	0.93381	1.0606	1.2967	0.86048	0.80204	0.99863	0.5567	0.57229	1.0986	1.1424	0.9512	0.42015	1.0688	1.3782	0.89824	1.1579	0.75197	0.68637	0.91467	0.72455	1.7589
515.96	1.4403	1.3726	1.3599	2.3202	1.2666	2.6147	1.2619	1.2603	1.3468	1.5893	2.1755	1.1351	2.0851	1.7456	2.1179	2.0096	1.3588	1.4254	1.3487	1.5319	1.0581	1.0263	0.93173	0.86133	0.30219	0.55784	0.35923	0.91567	0.71601	1.152	0.89525	0.88407	0.96841	1.0558	0.56784	0.6369	0.87457	1.0629	0.93342	0.41921	0.87411	1.3371	0.88634	1.2298	0.83421	0.82727	0.58409	0.78348	0.69221
518.48	1.2582	1.4471	1.1114	1.6302	2.0963	2.5175	1.8611	1.7225	1.331	2.0935	1.7729	1.7592	2.0047	1.6079	2.0061	1.9109	1.4401	1.495	1.4928	2.1938	1.1691	1.007	0.82448	1.0012	0.43303	0.56094	0.35194	0.92201	0.75902	1.0877	1.279	0.86609	0.71212	0.76965	0.61327	0.65509	0.96109	1.0929	0.85315	0.49821	1.0095	1.3484	0.85654	0.9601	0.76794	0.56025	0.53692	0.78762	0.81015
521	1.177	1.1011	1.0237	1.7403	1.6125	2.6364	2.5997	1.6251	1.8197	2.1124	3.0143	1.0908	1.67	1.4371	1.8555	1.8096	1.4544	1.339	1.6311	1.3595	1.1759	1.129	0.8033	1.2059	0.37272	0.66382	0.34259	0.86765	0.70343	1.0674	1.203	0.79649	0.72814	0.7834	0.59255	0.53088	1.0275	1.096	0.82735	0.50285	0.97946	1.34	0.71324	0.94607	0.75759	0.70617	0.63326	0.7864	0.99667
523.52	1.0967	0.72257	1.0649	1.8499	1.1714	2.4941	1.9098	0.8885	1.2808	1.5686	1.6844	0.77068	1.0804	1.7428	1.883	1.4979	1.5561	1.365	1.5753	2.5317	1.4674	1.0982	0.94793	1.1133	0.50003	0.60318	0.3264	0.88805	0.79966	1.0134	1.0076	0.7162	0.7136	0.78336	0.61944	0.63987	1.0663	1.1989	0.76968	0.45692	1.0335	1.2185	0.6701	1.2528	0.71722	0.84274	0.57507	0.85493	0.99815
526.04	1.0935	1.0365	1.5732	1.5325	1.9264	2.6799	1.6113	1.5278	2.292	2.1702	1.1617	1.1622	1.1803	2.0945	1.5449	1.6761	1.4341	1.4055	1.2316	1.5031	1.1979	1.1513	0.87241	0.98795	0.47986	0.5941	0.34791	0.89044	0.72336	1.1073	1.2314	0.91175	0.95303	0.82184	0.6088	0.55371	1.1478	1.1485	0.89631	0.43338	0.84585	1.1859	1.0254	1.0295	0.8829	0.60167	0.58365	0.78453	0.9908
528.56	0.99211	0.79574	0.86452	1.3789	1.3169	2.3492	1.3334	1.0797	1.5742	1.3212	1.4287	1.1129	2.1843	1.7826	1.6038	1.763	1.2882	1.2577	1.4923	2.0138	1.1695	1.0097	0.89359	1.1684	0.53845	0.60156	0.34876	0.91976	0.88222	1.2562	0.99734	0.90712	0.66633	0.92912	0.67151	0.60607	1.0822	1.179	0.90411	0.48637	1.0291	1.3155	0.83302	0.9853	0.97794	0.70362	0.76056	0.80664	1.037
531.08	1.1196	0.88147	1.599	1.6161	1.7936	2.6204	1.1784	1.225	1.3158	1.7045	2.5294	1.6187	1.1357	2.4737	1.9045	1.6159	1.3801	1.3699	1.6505	2.4113	1.3508	1.0381	0.93118	0.89599	0.50661	0.59014	0.34546	0.82599	0.66749	1.0984	0.97207	0.82839	0.51436	0.95457	0.54858	0.55367	0.9985	1.0696	1.1545	0.47501	1.0524	1.3183	0.75966	1.0237	0.82422	0.84108	0.4499	0.73153	0.9207
533.61	1.0639	0.9465	0.92545	1.1896	1.6979	2.3756	2.4467	1.4103	1.9834	2.8505	1.8993	1.3481	1.5196	2.1762	1.5385	1.7339	1.5029	1.4394	1.3169	0.71471	1.1317	1.0258	0.98908	1.1748	0.43891	0.63697	0.37563	0.89985	0.87428	1.108	1.0128	0.78851	0.9413	0.8789	0.73738	0.84685	1.0484	1.0981	1.0643	0.40959	1.0601	1.3333	0.85717	1.1858	1.0389	0.7667	0.87003	0.78809	1.3337
536.13	1.2697	1.1434	1.2226	1.6761	1.8149	2.3423	1.3714	1.0033	1.838	1.8425	2.2363	1.652	1.1932	1.9426	1.5453	1.6734	1.5412	1.4174	1.3544	1.2622	1.194	1.0674	0.93704	0.90974	0.40264	0.57569	0.34134	0.812	0.72918	0.98638	0.98583	0.79719	0.66642	0.87241	0.58985	0.46231	1.0266	1.0513	0.86628	0.49763	1.003	1.4142	0.77461	1.0853	0.87213	0.61491	0.48734	0.80936	0.58754
538.65	1.0887	0.71374	1.1417	1.0261	0.91917	2.4548	1.4277	1.5966	1.3817	1.5515	1.7148	1.822	1.3122	1.0149	1.9138	1.6783	1.1867	1.4515	1.51	1.1797	1.2602	0.93968	1.076	1.1937	0.47568	0.67318	0.36501	1.0155	0.87747	1.0664	1.1925	0.93881	0.7923	0.89368	0.65379	0.57543	0.88333	1.2362	0.966	0.49973	1.046	1.5244	0.96948	1.254	0.99188	0.74435	1.0085	0.83435	1.3236
541.17	1.0549	1.077	0.8841	1.4895	1.4972	2.2802	1.4483	1.7608	1.5877	2.4135	1.63	1.0045	1.9366	1.4913	1.8656	1.6184	1.1473	1.6605	1.4887	1.3854	1.3431	1.089	1.0358	1.191	0.4958	0.5832	0.36531	0.93945	0.91124	1.3081	1.3024	0.83907	0.97321	1.1002	0.70883	0.67922	0.95418	1.2774	0.91016	0.52479	1.0445	1.4904	0.80126	1.1488	0.98739	0.65305	0.45277	0.8217	1.5882
543.69	1.2672	1.0332	1.3439	1.3709	1.4003	2.3911	2.3398	1.8312	1.9538	2.2337	1.6392	1.6659	1.5071	1.2213	1.478	1.5328	1.2695	1.381	1.5291	1.6689	1.4711	1.0896	1.1168	1.3054	0.48595	0.6655	0.36303	1.032	0.9626	1.1878	1.272	0.90928	0.90057	0.98147	0.69129	0.66756	1.0248	1.1953	0.96651	0.55253	0.9323	1.4624	0.88232	0.95444	0.94319	0.83241	0.63509	0.81363	0.8972
546.21	1.1563	0.90957	0.95709	1.62	1.3328	2.243	1.567	2.063	1.075	2.7652	1.4669	2.058	1.2923	1.8792	1.5683	1.6192	1.5163	1.2934	1.4831	1.801	1.1492	1.0615	1.0035	1.11	0.43013	0.50275	0.36594	0.99879	0.91529	1.1723	1.1958	0.99117	0.93044	0.85072	0.63474	0.61841	1.1947	1.183	0.82079	0.45951	0.92565	1.3325	0.91069	1.0702	0.84749	0.71491	0.53906	0.97043	0.47766
548.73	1.0648	0.92343	1.001	1.8412	0.47261	2.2161	2.1563	1.5737	1.4114	1.8285	1.6225	0.97618	1.0278	1.6853	1.814	1.4328	1.7239	1.4085	1.6495	0.087632	1.1541	0.9872	0.95597	1.2489	0.47576	0.65257	0.3599	0.95936	0.79468	1.333	1.2394	0.92605	1.0498	1.0235	0.69438	0.42517	1.1688	1.155	1.1079	0.40993	1.0396	1.4012	0.91182	1.1023	0.90689	0.68718	0.64435	0.85307	1.3922
551.26	1.2126	0.92545	0.75721	1.2292	0.91058	1.9148	1.2652	1.0406	1.427	2.2518	0.71754	0.64119	1.0082	1.8255	1.5667	1.6841	1.3541	1.3685	1.1795	1.466	1.1022	1.0657	1.057	1.148	0.47895	0.65529	0.36378	1.0462	0.86448	1.1312	1.1678	1.0276	0.89656	1.0033	0.74464	0.72276	0.94668	1.0852	0.98642	0.51293	0.93938	1.5024	0.90811	1.1237	1.0448	0.58964	0.63228	0.70658	1.6822
553.78	1.4064	1.0623	0.92749	1.5868	1.4686	2.1609	2.1375	0.5415	1.3153	2.2022	1.3971	1.0405	2.6953	1.4448	1.7407	1.6386	1.402	1.3472	1.4456	0.93646	1.4221	1.0541	1.0103	1.205	0.41804	0.54694	0.35181	0.97111	0.92641	1.1745	1.4007	0.78451	0.75075	0.82365	0.65555	0.57699	0.95005	1.1994	1.0066	0.52523	1.0011	1.5313	0.8439	0.97285	0.97118	0.7439	0.64027	0.83872	0.74732
556.3	1.1987	1.1079	0.92691	2.0901	1.5667	1.9969	1.6256	0.65167	1.604	1.7123	1.0997	1.5575	1.612	1.1841	1.5728	1.6699	1.3447	1.365	1.4387	3.1596	1.171	1.0623	1.0154	1.1265	0.45945	0.57743	0.36519	0.96484	0.79009	1.0563	1.2324	0.7587	0.96571	0.85679	0.62071	0.68247	1.0816	1.1735	0.95784	0.47324	0.99679	1.193	0.63356	1.1791	1.0358	0.81318	0.36751	0.72014	0.41167
558.82	1.145	1.0813	1.9952	1.9039	1.7193	2.1915	2.9613	2.0971	1.1999	2.3968	1.6689	0.8934	1.8442	2.4572	1.5817	1.475	1.6028	1.4984	1.4584	0.98575	1.4703	1.1953	1.0623	1.0612	0.5529	0.57179	0.35449	1.0116	0.84113	1.1886	1.2343	0.80069	0.74419	0.87395	0.66426	0.54114	0.90886	1.215	0.80161	0.61331	0.97153	1.2678	0.74281	1.0846	0.85772	0.6737	0.52457	0.72289	1.1718
561.34	1.233	1.2078	1.4871	1.7593	1.3601	2.0388	1.2059	1.4392	1.4897	1.7284	1.5023	1.2587	1.785	1.3993	1.6458	1.414	1.2033	1.462	1.5976	0.58934	1.1594	1.1066	1.0671	1.1648	0.50595	0.56923	0.33498	0.93996	0.79328	1.2443	1.2562	0.88627	0.59578	0.87591	0.59457	0.61505	1.158	1.1457	0.98503	0.53082	1.0103	1.3481	1.0701	1.1732	0.88685	0.57652	0.52357	0.69793	1.1719
563.86	0.95379	0.88546	0.92074	1.5329	1.4842	2.1206	1.7329	1.6365	1.7188	1.5997	1.0256	1.4218	1.6357	1.4335	1.5942	1.3954	1.3552	1.4066	1.4827	0.54171	1.2373	1.124	1.0384	1.258	0.48123	0.55822	0.40882	0.97925	0.87537	1.2562	1.2051	0.90466	0.76458	0.75631	0.63281	0.68269	1.0653	1.2865	0.99801	0.4481	1.0368	1.4001	0.84664	1.2041	0.92656	0.68851	0.54888	0.8475	1.0269
580.12	1.5969	0.42311	1.1561	1.0341	0.93091	0.35422	2.4438	2.7529	4.291	8.8607	4.9955	1.8689	2.5754	2.8864	1.1557	1.1967	0.58098	0.58418	0.41696	2.7134	1.2326	1.0593	0.96719	1.0981	0.36806	0.54672	0.37692	0.95407	0.90657	1.2386	1.2592	0.84325	1.028	0.9041	0.62543	0.60201	1.0964	1.2146	0.9356	0.60608	1.0718	1.321	0.85756	1.1687	0.93966	1.0404	0.53028	0.75103	1.0415
582.64	3.9077	0.85502	2.0191	2.3552	1.3148	0.97641	5.5439	5.8151	11.952	22.801	15.321	8.5372	8.5572	6.0839	3.7745	4.1691	1.6634	1.9289	0.88912	6.8668	4.7479	4.9269	6.6475	2.8588	1.8245	1.2509	1.013	1.0331	6.1481	4.3605	4.2292	10.076	6.1823	3.1157	1.489	3.5618	4.0262	4.2226	1.6284	0.61647	0.82194	0.77093	10.686	1.2614	1.6873	2.3978	6.3782	1.9973	15.95
585.16	9.9403	2.4734	6.0591	5.1497	3.6355	2.0969	6.0439	15.678	18.844	33.159	21.787	13.351	16.66	10.494	7.3075	8.5263	3.465	4.0937	1.7763	10.952	10.282	11.562	11.735	11.348	3.1415	3.1122	3.643	4.4199	8.1577	10.285	6.9231	11.475	10.376	6.6686	3.9602	8.0252	13.57	16.596	8.038	4.4752	6.689	3.5701	11.882	4.9036	6.9868	9.4505	7.1909	3.9552	15.242
587.68	15.535	4.6748	8.4317	9.4503	7.2926	3.4445	10.627	24.215	27.852	47.039	30.323	19.752	24.264	15.093	15.241	15.737	8.2588	9.5845	3.3885	19.133	16.496	17.125	17.997	13.54	5.4396	4.6547	4.8646	5.2996	10.954	18.758	11.224	18.212	16.132	9.7831	4.6967	10.116	14.802	20.447	8.3828	4.7791	7.3874	3.6411	19.03	5.0379	7.869	10.928	9.6927	6.3598	23.092
590.2	15.681	5.4773	8.3823	9.1152	7.1272	5.1915	11.996	26.36	35.247	49.686	28.594	20.411	27.597	21.612	22.849	21.423	13.452	12.782	6.0331	20.317	17.677	19.801	20.752	18.056	6.2578	6.0321	5.7133	8.5286	12.716	21.772	11.703	20.644	19.267	12.867	6.6837	12.395	18.781	25.081	12.483	6.389	10.136	5.9336	21.439	8.1612	11.609	14.27	11.629	7.5296	24.089
592.72	19.478	8.136	9.3934	10.42	9.5485	7.0951	13.221	26.754	42.232	57.948	36.167	24.126	28.013	22.843	27.209	25.641	15.366	15.436	6.925	24.767	19.374	21.592	22.793	20.336	7.4756	6.8578	6.0514	9.4033	14.05	23.887	14.09	23.561	21.319	15.049	7.3798	13.552	21.154	27.124	14.724	7.2997	12.027	5.6266	24.301	9.9824	13.332	15.577	13.72	8.4683	25.369
595.25	24.444	9.9655	11.459	13.371	11.81	8.8854	20.532	32.721	50.493	59.553	38.047	28.564	36.322	30.553	33.366	30.207	19.866	19.807	8.5899	24.839	24.399	23.674	24.133	21.901	8.6072	7.7273	6.1937	9.7422	15.359	25.646	16.952	25.197	24.664	15.423	7.9284	14.976	23.566	30.961	15.873	7.3986	11.989	5.4144	26.35	9.3463	14.01	16.822	14.597	9.3971	30.059
597.77	26.578	10.315	13.068	17.112	12.531	10.582	23.029	36.75	56.663	67.442	40.57	33.107	37.311	30.123	36.372	33.829	22.783	21.481	10.129	28.061	26.862	24.769	27.05	24.749	9.4031	8.2487	6.3221	10.563	17.004	27.572	19.346	26.762	26.686	17.173	8.1745	17.363	26.648	33.009	17.382	8.2976	13.473	5.9032	28.971	10.658	15.326	18.319	15.194	10.664	30.994
600.29	28.043	11.698	13.28	19.167	13.176	12.26	24.327	38.351	66.385	71.487	47.569	39.021	38.087	36.752	40.029	37.869	26.136	25.293	12.552	34.132	29.434	26.001	27.455	25.504	9.6722	8.7541	6.489	10.842	18.534	28.223	21.575	27.376	29.269	18.842	8.9426	18.531	29.209	35.235	18.385	9.3053	13.972	6.4557	29.626	11.528	16.205	19.808	17.603	11.305	36.046
602.81	31.063	13.366	16.254	18.176	15.746	13.221	23.502	40.863	67.235	69.965	47.875	37.497	48.887	40.853	42.184	39.479	29.791	28.679	13.93	36.225	29.708	27.888	29.398	28.201	11.1	10.509	6.8203	12.758	20.26	28.934	23.523	27.926	32.067	21.699	11.057	21.115	31.42	37.477	21.812	10.446	16.897	7.4486	30.654	13.583	18.956	20.438	17.616	12.286	36.899
605.33	33.155	16.26	17.642	22.633	16.442	15.231	28.928	44.825	70.797	69.727	49.656	40.365	49.244	41.705	44.214	42.194	32.47	31.073	13.615	36.719	31.223	29.043	30.316	28.846	11.326	11.041	6.9297	13.198	21.309	29.068	24.855	29.6	32.264	24.094	11.62	21.632	31.604	37.266	21.893	11.219	17.804	8.4552	32.739	15.928	18.957	21.136	19.192	12.915	39.516
607.85	34.941	17.258	19.254	23.649	20.557	18.088	33.922	46.889	79.624	70.72	56.134	45.717	51.546	46.746	46.101	43.826	36.14	35.818	16.192	45.929	34.064	28.957	30.584	28.963	11.276	10.792	6.8992	13.022	21.248	29.292	25.547	29.478	32.317	23.007	11.286	22.25	33.808	39.517	21.651	11.302	17.408	8.0326	32.573	15.24	19.888	21.602	19.217	12.531	38.903
610.38	36.626	19.085	21.364	24.471	19.29	19.204	32.343	46.708	79.163	71.064	63.146	49.159	55.719	50.51	47.784	46.805	37.583	36.922	17.32	42.715	36.201	29.687	30.714	29.563	11.616	11.662	6.9773	13.388	22.043	29.247	27.408	29.557	33.424	24.264	12.2	23.081	34.676	39.223	22.491	11.692	17.981	8.7491	32.461	15.555	19.592	21.802	18.148	12.856	39.912
612.9	37.863	18.377	21.392	26.603	23.492	20.485	32.467	48.801	77.262	69.288	61.929	49.494	62.618	57.267	49.706	47.589	40.703	43.393	19.335	47.295	37.197	29.335	30.957	29.231	10.573	10.905	6.9061	13.093	22.045	29.564	27.211	30.029	31.042	22.928	11.113	22.282	33.369	38.857	21.22	11.648	17.554	8.02	33.754	15.003	18.777	21.866	17.994	12.948	40.666
615.42	39.444	22.032	23.062	27.347	20.64	21.456	34.67	47.475	82.875	74.585	62.957	52.484	55.284	55.125	49.601	48.617	42.542	42.065	22.309	49.452	36.567	28.767	30.364	28.312	11.149	10.416	6.8473	12.648	22.359	29.469	27.398	30.013	31.129	22.064	10.697	22.334	33.575	39.588	20.376	10.678	15.808	8.175	33.364	13.826	18.274	21.455	18.848	12.737	42.289
617.94	39.615	22.712	23.035	28.077	22.695	21.314	33.66	48.165	80.258	69.264	58.03	52.444	60.541	57.197	49.154	47.88	37.773	40.874	19.642	52.107	36.782	29.498	30.535	29.39	10.933	11.062	6.9027	13.15	22.55	29.574	27.45	29.686	33.573	23.194	11.104	22.491	33.581	39.726	21.041	11.236	17.143	7.9767	33.497	14.621	18.339	22.085	19.514	12.933	40.348
620.46	40.151	19.4	23.968	30.877	22.227	22.438	35.161	55.745	83.721	70.978	66.855	52.433	63.095	61.678	50.749	49.844	43.373	44.035	22.82	51.704	37.882	29.468	30.564	28.859	10.736	10.787	6.865	12.852	21.704	29.567	27.015	29.491	32.582	22.123	10.923	22.542	33.536	39.706	21.172	11.64	17.341	8.679	32.409	14.616	18.862	22.589	18.675	13.121	41.485
622.98	38.338	17.928	20.907	29.825	22.345	22.701	37.705	53.713	81.929	70.163	67.328	53.34	60.926	57.351	51.035	49.537	42.894	43.632	24.162	52.418	37.779	29.282	30.466	28.834	10.465	10.44	6.8908	12.92	21.36	29.614	27.158	29.633	33.482	22.495	10.657	22.569	33.844	39.597	21.983	11.078	16.251	7.5964	32.499	14.019	18.888	22.531	17.333	12.735	39.038
625.5	40.229	21.245	23.965	29.707	23.38	21.977	32.802	52.98	86.168	70.725	62.449	51.15	66.83	62.979	51.074	48.88	41.353	41.061	22.925	50.675	36.938	29.305	30.821	29.769	10.57	10.266	6.9017	12.962	22.179	29.413	27.008	29.58	31.919	21.822	10.763	22.979	33.529	38.998	20.868	11.384	16.616	8.2621	31.715	13.903	18.303	21.905	17.11	12.804	41.893
628.02	38.46	19.455	21.557	32.107	19.968	21.911	32.481	53.575	83.23	71.832	61.288	55.646	59.072	55.067	50.779	49.117	40.391	42.421	22.45	47.271	37.466	29.289	31.16	29.423	10.475	10.644	6.8907	12.846	21.784	29.502	27.873	30.178	32.017	21.558	10.428	21.882	33.586	39.505	20.086	11.287	16.203	7.5874	32.752	13.526	17.682	22.173	18.406	13.158	43.931
630.55	40.693	22.711	23.2	25.848	24.023	22.797	36.449	49.774	84.189	67.25	60.73	47.52	68.17	60.756	50.997	49.592	44.001	43.313	23.871	46.874	37.874	29.705	30.585	28.111	10.238	10.192	6.8815	12.305	22.526	29.544	25.995	30.38	31.438	20.798	10.245	22.709	33.123	38.697	19.897	10.936	16.088	7.6688	33.092	13.198	17.023	21.502	17.994	13.184	41.371
633.07	40.557	22.481	23.47	28.713	22.357	22.752	35.516	53.37	84.118	71.055	68.058	51.641	64.78	61.427	51.391	50.261	44.285	44.72	24.967	52.391	37.349	28.934	30.344	28.018	10.538	10.032	6.8017	12.163	21.867	29.441	27.676	30.128	30.526	20.329	10.094	21.959	32.674	39.209	18.379	10.703	14.968	6.7734	32.878	11.67	15.618	21.233	17.914	13.015	38.682
635.59	41.093	23.473	26.606	31.032	23.86	24.08	39.031	53.449	80.485	69.47	65.798	53.829	69.707	66.891	51.037	49.646	44.014	44.688	24.256	48.838	37.753	29.864	30.942	28.595	11.437	11.33	7.0092	12.817	22.777	29.757	27.48	29.268	32.947	23.808	11.249	23.719	33.719	39.197	21.129	11.19	17.378	7.9187	32.628	13.898	18.278	22.475	19.151	13.436	43.616
638.11	41.634	25.512	25.171	30.503	25.964	27.057	40.292	53.699	80.841	66.817	68.162	53.171	68.671	68.78	52.451	50.127	45.197	47.628	25.973	49.608	39.421	29.752	30.858	29.547	10.8	10.747	7.0113	13.013	22.157	29.752	27.008	28.848	31.062	21.868	11.255	22.57	33.364	39.237	22.058	11.97	17.507	8.1796	31.383	14.28	18.805	21.636	18.27	13.617	40.904
640.63	42.658	23.576	24.816	36.254	27.993	25.272	40.079	56.127	84.072	66.893	72.177	53.559	73.701	60.4	52.141	50.087	42.607	46.652	26.633	49.414	39.219	29.357	31.072	28.708	10.899	10.443	6.8854	12.537	22.272	29.506	26.78	29.565	31.967	21.716	10.561	22.239	32.931	38.834	20.857	11.224	17.001	7.3132	32.437	13.126	17.412	22.008	17.708	13.345	40.091
643.15	40.772	26.246	27.972	31.971	25.168	25.751	37.551	53.842	82.766	67.158	69.469	53.644	70.709	60.02	52.49	50.516	42.374	46.505	25.698	45.499	38.884	28.898	30.536	28.782	10.816	10.227	6.8507	12.849	22.504	29.653	27.567	30.466	29.916	21.386	10.481	21.412	33.018	39.25	20.923	11.068	17.223	7.3769	33.625	13.967	18.721	21.582	18.361	13.494	42.168
645.68	41.45	21.816	23.362	33.605	22.867	23.628	35.438	55.008	82.887	67.299	66.38	51.911	61.072	62.819	50.931	49.742	42.787	44.875	25.751	56.292	38.015	29.431	30.695	29.401	10.263	10.794	6.9564	12.995	22.676	29.796	27.496	29.98	31.649	22.627	11.032	23.013	34.265	39.838	21.145	11.529	17.898	7.604	32.746	13.783	18.777	21.836	17.002	13.57	43.116
648.2	39.962	22.977	25.979	34.961	23.147	25.726	36.337	53.988	86.637	68.429	70.196	52.928	59.724	55.86	51.253	49.821	42.205	45.217	24.426	55.048	39.034	29.028	30.721	28.447	10.158	9.9518	6.9106	12.272	21.501	29.818	27.841	30.219	30.755	21.454	9.9757	22.408	32.34	39.474	20.261	11.05	15.967	7.0714	33.858	12.604	17.786	21.982	17.093	13.481	42.193
650.72	40.822	24.268	24.69	33.201	23.676	26.097	38.628	56.707	85.247	67.166	69.755	52.525	65.866	62.311	52.133	49.434	43.865	47.459	25.682	48.917	38.689	28.813	30.846	28.145	10.203	10.448	6.9619	12.462	21.971	29.918	27.65	29.799	30.257	21.775	10.586	22.37	34.14	39.741	19.359	10.43	15.628	7.1333	31.89	13.102	17.153	21.548	16.602	13.274	41.645
653.24	41.611	26.071	24.961	28.564	24.651	25.959	39.011	54.09	81.25	67.354	64.643	50.644	69.578	59.138	52.155	49.766	41.602	45.684	26.237	55.245	38.104	28.802	30.542	28.323	9.808	9.9956	6.8449	11.978	21.947	29.74	27.068	30.463	30.965	20.152	9.9684	22.383	31.91	39.448	19.44	11.203	16.623	6.9438	33.317	12.913	17.544	21.394	16.128	14	42.655
655.76	40.399	24.475	24.603	32.258	23.334	25.867	39.478	54.407	83.697	68.803	70.323	48.638	59.619	61.562	51.732	50.219	44.657	46.268	26.188	65.905	38.941	27.847	29.992	26.271	8.914	8.8713	6.7003	11.216	21.299	29.787	26.409	30.536	29.047	19.143	8.8519	21.55	31.664	38.417	18.438	10.138	14.338	7.1098	32.891	11.041	15.972	21.676	16.422	13.321	44.123
658.28	40.429	25.577	25.123	29.427	26.957	25.559	38.096	53.707	85.095	68.593	69.096	54.572	61.502	64.193	51.573	49.892	43.256	45.811	27.236	49.089	39.579	28.295	30.055	26.748	9.1554	8.7904	6.7068	10.931	21.187	29.908	27.202	31.01	30.057	18.613	8.6384	21.549	30.337	38.504	18.293	9.7801	13.681	6.8039	33.902	10.36	15.24	20.99	15.33	13.123	44.361
660.8	42.971	23.059	25.711	33.848	25.978	24.646	42.559	60.741	86.333	69.484	70.286	55.594	67.836	58.917	52.134	50.149	42.57	43.742	25.333	48.529	37.984	28.156	30.114	25.625	9.6093	8.8284	6.6827	10.199	21.515	29.905	26.933	30.044	30.135	18.781	8.607	20.932	30.629	38.019	17.266	9.4753	12.97	6.0182	33.071	9.7572	14.191	20.676	16.511	13.348	44.301
663.33	41.573	22.178	24.346	31.598	23.018	25.055	40.519	56.466	85.979	67.318	71.289	55.469	69.147	61.789	52.66	50.148	43.18	45.558	25.282	56.111	37.879	29.016	30.426	25.998	10.213	9.5903	6.8056	11.164	22.913	29.84	26.706	30.394	30.836	19.282	9.2299	22.393	31.81	39.004	18.143	9.7548	13.648	6.0524	32.986	10.397	15.481	21.339	16.189	13.886	39.819
665.85	41.606	24.565	25.104	34.886	23.674	25.537	39.357	61.205	84.229	66.981	74.708	55.971	65.289	57.562	52.066	50.127	42.739	45.068	24.186	51.368	38.444	28.085	30.419	26.718	9.4279	8.9874	6.7915	11.261	22.163	29.874	27.765	29.991	30.029	18.546	8.9003	21.391	31.605	38.533	17.991	10.001	15.087	7.0372	32.783	11.32	15.258	21.182	16.033	13.649	45.12
668.37	41.408	23.202	26.058	35.209	21.451	25.096	41.952	53.631	82.922	70.117	71.444	60.32	60.591	60.096	52.303	49.89	43.625	45.08	26.598	53.279	38.375	28.974	30.21	28.3	9.654	9.5771	6.8231	11.504	20.818	29.856	26.926	30.329	31.496	19.868	9.4924	21.067	31.504	38.932	19.525	10.505	15.612	7.081	33.146	10.99	16.864	21.301	15.82	13.469	43.476
670.89	40.009	25.731	26.805	30.476	22.821	25.299	36.898	53.7	82.098	71.626	73.085	55.283	64.271	61.622	51.355	49.002	43.589	43.391	25.604	47.285	38.073	28.196	30.014	26.99	9.3215	8.7632	6.7643	11.009	21.336	29.992	27.275	29.777	28.828	18.537	8.7406	21.694	30.131	38.528	18.594	10.034	14.272	6.7522	31.86	10.821	15.812	21.172	15.56	13.854	42.395
673.41	40.858	25.615	25.184	30.955	23.371	25.562	38.016	53.092	84.972	72.922	74.644	55.736	64.656	58.335	52.103	49.995	42.483	45.305	24.625	55.598	39.072	28.082	30.149	27.163	9.1559	8.9365	6.8038	10.915	21.733	29.98	28.089	30.497	29.547	19.123	9.2281	21.889	30.807	38.29	17.909	9.7937	13.369	6.1121	32.754	10.037	15.645	21.612	15.125	13.857	44.208
675.93	42.602	27.77	28.272	30.695	24.028	25.208	40.289	51.06	80.319	69.495	71.209	50.502	64.485	61.143	52.131	50.408	41.729	43.408	25.44	49.746	38.888	27.729	30.148	27.281	9.1654	8.6289	6.7456	11.122	21.08	30.011	26.421	29.923	27.576	18.286	8.6457	22.203	31.655	38.392	18.268	9.7313	13.962	6.8983	33.003	11.018	15.717	21.363	16.28	14.009	43.61
678.46	42.613	27.791	27.144	31.244	23.949	25.974	41.77	53.286	81.109	70.195	72.055	56.935	59.684	64.748	52.244	50.372	44.188	46.136	26.765	52.217	39.117	28.032	29.656	26.356	8.9849	8.8006	6.7391	11.055	20.752	29.892	27.813	30.021	29.464	18.692	8.6935	20.963	32.139	38.402	18.2	9.6942	14.572	6.6352	32.675	11.329	16.071	21.38	14.787	13.696	42.572
680.98	42.381	28.476	25.332	27.078	25.275	27.237	41.452	51.402	80.561	70.117	69.345	51.51	70.279	60.58	52.838	50.287	43.206	45.756	28.31	50.884	39.829	27.998	29.976	27.203	9.2817	8.1559	6.7307	10.654	21.145	29.927	26.752	29.902	27.439	18.406	8.3687	21.644	31.651	38.324	18.433	10.031	13.827	6.9159	33.032	10.158	16.086	21.558	15.504	13.943	42.44
683.5	40.153	23.806	22.661	29.269	20.73	25.215	36.133	50.204	83.875	72.782	69.212	53.619	66.053	61.794	52.15	49.314	43.028	44.296	26.633	46.218	38.951	28.809	30.25	26.4	10.275	9.147	6.8326	10.841	21.865	30.315	27.711	29.583	31.013	18.852	8.8719	21.78	31.377	38.765	18.604	10.06	13.918	6.6468	32.512	10.58	15.352	21.527	16.669	14.799	46.084
686.02	38.416	23.955	22.679	26.577	21.561	21.29	35.359	49.145	81.207	68.118	67.065	52.598	68.12	55.349	52.013	48.011	40.128	40.894	23.697	54.251	35.955	29.247	31.172	29.096	10.418	10.674	7.0289	12.274	22.468	30.203	28.431	30.569	30.587	22.347	11.012	23.346	33.529	39.178	20.503	11.321	17.085	7.5159	33.283	12.507	17.38	22.059	17.655	15.205	42.681
688.54	37.182	22.047	21.523	27.513	16.501	21.503	33.473	43.556	79.553	67.704	66.096	48.984	52.6	56.13	50.924	48.846	40.249	41.274	22.61	41.259	36.075	29.542	30.892	28.651	9.7062	10.172	7.0021	11.669	21.855	30.102	28.006	29.882	30.603	21.305	9.9152	23.248	31.944	37.988	20.086	10.845	15.863	7.1797	32.156	11.464	17.519	22.172	17.133	14.75	43.783
691.06	38.602	21.936	22.682	28.342	20.618	21.517	29.871	47.475	83.788	69.237	69.935	50.523	58.931	55.64	50.043	47.496	39.065	41.876	20.184	46.482	36.132	29.347	30.797	28.465	9.8672	9.2337	6.9128	11.391	21.915	29.955	28.15	31.063	30.934	19.809	9.4102	21.843	32.454	38.9	19.723	10.007	14.648	6.8898	32.956	11.033	16.719	21.545	16.497	14.887	42.662
693.58	41.12	22.56	25.207	30.277	22.44	20.85	38.83	50.255	83.04	72.119	66.733	46.971	55.996	58.281	50.875	48.95	36.959	39.704	21.181	54.928	35.907	28.166	30.588	27.756	9.2064	8.9057	6.8663	11.432	21.698	30.174	27.729	30.317	29.334	19.569	9.2723	22.459	32.257	38.414	19.817	10.937	15.405	7.806	32.704	11.547	17.377	21.245	15.642	14.186	45.084
696.11	36.822	21.255	21.91	27.601	19.661	20.754	33.834	48.373	79.003	69.236	64.491	47.613	61.228	55.474	50.23	48.414	39.418	43.384	24.396	46.426	36.064	28.891	30.479	27.434	9.7538	9.0504	6.8654	11.404	21.505	29.916	26.978	30.293	29.965	19.986	9.2547	21.895	31.706	38.609	19.899	10.495	15.261	6.6006	32.893	11.105	17.031	22.02	16.592	14.709	43.244
698.63	36.624	18.807	20.74	26.244	17.795	20.346	33.022	51.156	82.756	69.473	60.104	49.561	66.929	51.869	50.892	47.452	38.548	40.212	21.546	41.957	34.455	28.7	30.278	27.457	9.2627	9.1495	6.8388	11.166	20.993	30.256	27.379	30.986	29.371	19.25	9.2057	22.282	32.181	38.495	19.79	10.549	15.554	7.2421	34.114	10.974	16.644	21.155	16.647	14.852	48.188
701.15	38.134	22.562	23.066	29.841	20.706	21.644	38.282	43.68	78.931	69.682	66.007	49.468	61.359	51.523	50.618	47.724	37.687	39.765	20.62	36.301	36.391	27.796	30.2	25.998	8.4942	8.3645	6.7843	10.243	21.106	29.945	26.8	30.209	27.963	17.137	8.0657	21.757	31.15	37.779	17.705	9.6212	13.497	6.1971	32.906	9.6806	14.835	20.617	14.693	14.584	40.892
703.67	37.413	23.493	22.803	24.445	20.259	20.794	34.808	46.214	80.251	70.973	62.513	48.999	63.852	53.962	50.796	47.493	35.256	38.015	21.156	47.6	35.578	27.478	30.239	25.609	8.784	8.5654	6.7805	10.104	20.967	30.251	27.378	30.249	29.419	18.289	8.4515	21.61	31.645	37.925	18.056	9.5928	13.525	5.9067	32.521	9.2681	15.283	21.38	14.373	14.859	43.686
706.19	37.714	20.517	20.467	29.045	19.398	20.932	30.758	51.662	85.711	72.947	66.527	50.112	57.518	54.853	50.83	47.959	38.19	39.234	22.699	49.693	34.608	27.099	29.683	25.415	8.6573	7.5638	6.6089	9.6596	20.909	30.154	27.046	30.676	28.783	17.234	7.7439	21.113	30.278	37.627	16.465	8.9492	12.962	5.6914	32.821	8.6798	14.441	21.156	14.403	14.101	45.744
708.71	35.169	20.965	19.024	21.512	19.116	19.091	31.798	45.54	80.454	73.245	63.249	50.122	60.271	57.435	50.218	46.968	36.148	36.922	20.414	43.022	34.478	27.01	29.976	24.943	8.4669	7.6376	6.6277	9.4934	20.787	30.029	27.728	30.466	28.557	17.096	7.6248	21.827	30.909	37.881	16.933	8.786	13.016	6.0651	32.772	8.796	14.507	20.671	14.389	13.938	44.754
711.24	34.387	19.719	18.687	22.664	17.052	18.696	29.392	46.33	84.184	71.309	61.393	46.942	57.204	49.436	47.784	46.073	33.915	35.448	19.393	40.05	32.164	26.743	29.544	24.58	7.6992	7.5842	6.6163	9.6292	20.053	29.964	27.626	30.311	27.501	16	7.8225	21.723	30.637	37.979	16.658	9.0951	13.422	5.7178	32.758	8.6288	14.122	20.998	13.394	14.42	41.871
713.76	34.105	20.722	20.007	23.093	18.053	19.022	29.975	43.017	74.6	65.813	62.391	49.37	52.348	47.183	47.694	45.397	35.794	37.496	20.132	43.319	34.226	26.889	29.606	24.745	7.7849	7.3528	6.5649	9.2849	20.235	30.036	27.049	30.925	27.73	16.254	7.3931	20.454	29.46	37.561	15.892	8.4558	12.449	5.5211	33.038	8.4628	14.107	20.792	13.058	14.223	45.43
716.28	32.544	18.049	17.787	20.418	18.7	18.135	28.93	42.534	76.782	65.491	56.625	42.458	54.914	48.859	46.611	44.18	33.328	34.475	19.227	38.853	32.066	26.593	29.48	24.289	7.3228	7.2496	6.5679	9.2573	20.363	29.908	27.772	30.971	27.604	15.676	7.3774	20.866	30.08	37.387	16.555	8.8224	11.952	5.5782	33	8.1462	14.274	21.102	13.804	13.98	47.726
718.8	33.437	21.232	18.555	20.103	18.249	19.271	29.327	42.698	76.918	66.871	59.787	45.136	57.797	50.415	48.678	46.15	33.479	36.202	17.278	38.106	33.852	26.636	29.401	22.726	7.5712	6.9491	6.4941	8.6601	20.001	29.746	26.728	30.642	27.82	15.737	7.2468	20.308	29.207	36.77	15.335	7.9674	11.678	4.8971	33.604	8.1821	12.895	20.199	13.01	13.527	43.158
721.32	31.288	18.85	17.904	20.935	18.527	17.518	27.461	42.423	76.464	66.535	55.866	42.608	55.664	47.998	47.458	43.854	32.433	35.268	19.051	40.345	30.868	26.938	30.278	24.621	7.7145	7.4265	6.6714	9.5159	20.369	29.787	27.148	30.583	27.967	16.227	7.8516	21.168	30.573	37.879	17.041	8.2493	12.275	5.8335	32.662	8.3418	14.368	20.846	13.835	14.107	44.633
723.84	34.467	18.898	19.754	22.717	18.507	19.691	33.209	48.022	83.886	73.923	63.239	48.258	54.704	51.979	47.968	45.835	34.632	37.074	18.232	42.716	32.818	26.459	29.515	22.994	7.5567	7.0864	6.5697	8.7802	20.313	29.843	26.987	30.416	27.243	15.394	7.3448	20.241	29.176	37.316	15.553	8.3155	12.416	5.0217	32.412	7.9722	13.529	21.023	13.676	14.019	44.613
726.36	34.794	20.137	19.714	25.042	17.501	19.146	29.943	44.635	78.56	69.587	59.5	51.918	49.95	53.376	47.248	46.103	33.291	36.042	18.218	34.93	34.347	26.806	29.339	24.181	7.2946	7.1533	6.5955	8.772	19.47	29.989	27.374	30.921	26.517	14.759	7.3042	20.082	30.084	37.382	15.853	8.3427	12.176	5.3029	33.103	8.3191	13.473	20.538	12.666	14.075	48.008
728.88	36.144	19.907	19.385	25.832	17.988	19.827	32.545	44.8	79.606	71.281	63.12	50.755	50.568	54.115	48.106	46.334	34.6	37.196	18.671	42.423	33.939	26.345	29.287	23.459	7.8093	7.0006	6.5212	8.76	20.399	29.951	27.3	31.234	26.288	14.962	6.9516	20.87	29.444	37.51	16.083	8.2178	11.579	5.7259	33.539	7.9388	13.357	20.376	13.675	14.171	47.497
731.41	34.806	18.627	18.605	22.654	19.029	19.416	33.326	53.046	81.697	74.963	61.46	47.915	61.434	47.552	48.218	46.046	34.033	37.121	19.456	41.724	34.581	26.861	29.377	24.733	7.5791	7.4254	6.6129	9.2849	19.742	30.1	27.32	31.144	27.348	15.678	7.8625	21.37	30.838	38.179	17.104	8.8905	12.726	5.5616	33.529	8.7196	14.293	20.632	12.584	14.174	44.9
733.93	36	19.822	19.492	21.558	18.903	18.997	29.519	47.671	83.906	70.998	63.123	49.864	59.491	50.626	48.633	45.762	35.097	35.713	19.844	48.545	33.328	25.581	28.789	22.497	7.3128	6.7158	6.4466	8.2674	20.94	29.74	26.596	30.852	26.2	14.055	6.576	20.253	28.625	37.082	15.579	7.6663	10.812	5.2486	33.504	7.0073	12.708	19.219	12.784	13.977	43.78
736.45	36.807	20.043	19.45	24.322	19.009	20.301	29.023	49.687	86.19	74.986	69.432	44.712	57.854	55.444	49.781	47.252	35.153	37.592	19.915	46.368	34.797	25.339	28.896	22.086	6.8383	6.4181	6.3533	7.7287	19.419	29.578	26.892	30.967	26.472	13.504	5.9959	18.578	26.447	36.601	15.217	7.7343	11.229	4.7009	33.722	7.1125	12.641	19.394	11.504	13.238	47.797
738.97	33.453	18.169	17.363	21.55	14.324	18.823	30.13	45.575	79.604	68.477	61.763	46.815	54.386	55.485	49.085	46.094	36.305	37.249	21.515	40.203	32.707	24.377	28.611	20.752	7.1373	6.3408	6.206	7.5548	19.29	29.455	26.05	30.347	25.56	12.963	6.166	19.712	27.796	35.777	14.149	7.4147	9.7619	4.0211	32.005	6.5981	11.526	19.921	12.167	13.582	45.73
741.49	35.711	19.281	21.207	22.96	19.094	17.962	31.819	43.954	82.143	74.796	61.682	45.094	53.354	47.165	47.481	44.256	30.997	32.824	18.465	47.34	31.694	26.638	29.636	22.27	7.3004	7.1484	6.5099	8.5445	19.762	29.977	26.54	30.436	26.484	15.66	7.202	20.584	29.198	37.293	16.543	7.874	11.095	4.8264	32.455	7.5263	13.424	20.819	12.791	14.063	45.721
744.01	34.978	20.259	22.185	26.255	16.942	19.084	34.315	43.59	77.624	71.961	65.058	47.518	59.986	49.837	48.663	46.774	35.506	38.207	19.505	45.262	33.142	25.448	28.78	22.048	6.7389	6.245	6.3938	7.8998	19.625	29.563	26.497	30.579	24.372	13.811	6.3033	20.071	28.723	36.91	15.237	7.8629	11.742	4.3394	32.505	7.4125	13.162	19.736	11.907	13.652	45.726
746.54	36.325	21.369	22.642	26.42	18.01	19.793	33.519	48.319	80.096	70.088	61.117	48.746	55.673	50.926	48.96	47.104	34.209	36.709	21.119	41.649	34.145	25.694	28.955	21.203	7.4615	6.48	6.4043	8.2672	20.422	29.773	26.508	30.703	27.019	14.612	6.6184	19.914	29.486	36.334	15.408	7.6577	10.665	4.4128	33.107	7.4727	12.838	20.142	13.183	13.687	44.417
749.06	36.323	20.309	19.837	23.453	16.523	19.907	31.579	50.666	84.401	69.669	62.821	46.725	53.659	52.638	49.43	47.319	36.447	38.738	19.977	41.249	35.067	26.734	29.157	23.645	7.9484	6.8303	6.571	8.9992	20.211	29.792	26.6	31.345	26.395	15.467	7.2583	21.128	30.147	37.496	16.809	7.8326	11.712	5.1563	34.099	7.8437	13.869	21.325	13.573	14.076	46.667
751.58	35.314	22.396	19.319	20.9	18.33	19.55	30.57	47.444	80.331	69.496	63.924	43.338	58.628	55.013	50.348	47.449	37.414	39.092	22.563	41.774	33.256	25.587	29.453	22.073	8.0114	6.7029	6.434	8.3589	20.642	30.036	26.817	31.537	27.069	14.304	6.5416	20.664	29.221	36.781	15.531	7.5971	11.506	4.5111	33.557	7.1102	13.017	19.969	14.268	13.897	46.945
754.1	35.99	22.881	19.889	22.435	19.67	20.339	30.98	45.887	76.85	71.16	63.848	51.162	60.852	55.458	48.945	47.706	34.673	37.684	20.094	46.074	35.186	26.583	29.712	23.525	7.3808	6.9026	6.5442	8.7371	20.456	29.667	27.139	31.383	26.967	15.141	6.7956	20.522	30.167	37.126	16.659	8.3959	11.893	4.9871	34.021	7.7899	14.504	20.123	12.601	14.209	50.318
756.62	35.796	22.777	19.84	22.615	18.482	19.531	37.468	45.883	78.74	70.812	65.012	46.532	52.893	53.886	49.45	47.699	37.699	38.503	21.643	39.368	33.771	26.451	29.794	23.135	7.2433	6.5967	6.4656	8.5529	19.848	29.587	26.168	30.9	26.134	15.301	6.8301	20.299	29.602	37.804	15.771	8.1844	11.738	4.8767	33.299	7.1296	13.709	21.185	12.452	13.572	45.465
759.14	38.597	24.971	20.001	24.197	21.827	22.856	35.546	51.508	80.44	70.757	71.358	50.776	60.481	58.945	51.478	49.411	38.579	40.541	24.037	49.268	36.866	25.284	28.82	21.664	6.3294	6.1487	6.3796	7.7994	19.396	29.602	25.625	30.596	25.083	14.084	6.567	20.185	28.589	36.408	15.78	7.7145	11.435	5.1059	33.005	7.6377	13.775	20.647	12.206	13.516	46.788
761.66	36.149	21.939	21.379	25.454	19.957	21.316	30.402	52.824	83.505	72.441	68.143	53.176	63.288	56.019	50.627	49.414	38.228	42.213	24.102	46.77	35.317	24.857	28.719	21.272	6.9828	5.9905	6.3132	7.9854	19.363	29.411	26.796	30.8	26.026	13.601	6.2126	19.855	27.798	36.538	15.182	7.8815	11.353	4.8622	33.3	7.0831	12.365	20.335	11.875	13.264	43.383
764.19	37.627	21.141	21.325	26.625	18.738	23.69	36.567	54.214	86.702	74.493	71.273	54.456	60.066	56.177	50.035	47.895	40.967	41.526	22.996	46.915	37.056	26.492	29.556	22.327	7.4805	6.92	6.3833	8.3348	20.477	29.528	26.494	30.574	26.376	14.162	6.3837	20.47	30.059	37.273	15.679	8.0614	11.948	5.2664	33.186	7.172	13.542	20.408	12.432	13.517	45.304
766.71	35.86	20.35	21.237	24.106	18.23	19.66	27.605	49.228	84.453	77.799	64.626	47.146	56.142	52.854	48.304	47.038	37.214	39.428	21.182	45.64	34.609	24.006	28.414	20.985	6.3605	5.4672	6.0473	7.4207	18.937	29.019	25.456	30.25	24.256	12.279	5.7146	18.892	27.62	36.344	14.791	7.5612	11.596	5.0704	32.405	7.0286	12.592	19.222	10.909	12.64	48.349
769.23	36.528	22.017	21.898	22.908	19.943	19.574	32.259	47.661	79.882	73.88	66.764	50.02	57.436	53.078	49.867	47.197	34.382	36.911	21.426	42.016	33.73	22.249	27.543	18.451	5.5796	4.8101	5.8191	6.4992	18.093	28.418	24.532	30.448	24.198	10.839	4.9275	18.104	25.692	34.097	12.759	6.4898	9.4525	4.2902	32.711	6.4369	10.653	19.484	10.334	11.959	46.596
771.75	34.767	21.299	19.774	20.48	17.057	19.405	30.11	47.189	83.325	77.092	66.198	43.514	57.204	54.709	48.276	47.037	34.75	36.48	21.481	46.711	33.217	21.511	25.851	17.393	5.1787	4.4148	5.6272	5.9233	17.188	28.343	25.129	30.108	21.251	9.6848	4.782	17.803	24.805	33.56	11.948	5.8916	8.2472	3.8434	32.556	5.2695	10.155	17.785	9.2722	11.567	47.327
774.27	35.534	20.023	21.164	23.756	18.281	20.715	30.582	52.131	80.169	76.024	60.165	47.154	57.654	55.001	49.211	48.496	36.048	38.203	20.377	45.849	35.165	20.415	25.834	15.638	5.2475	4.4175	5.3203	5.4407	17.605	27.694	25.211	29.618	21.11	9.4714	4.0949	16.567	23.788	32.467	11.003	5.4861	7.4637	3.5443	31.851	4.8818	9.4241	17.758	9.6332	11.625	45.717
776.79	35.323	19.391	20.637	22.459	18.149	20.651	34.162	48.045	79.98	74.769	68.32	47.886	56.459	53.885	48.842	47.596	34.432	37.263	22.136	42.567	35.252	21.548	27.05	17.588	5.4802	4.7719	5.7031	6.0857	18.3	28.402	24.956	29.879	21.991	10.843	4.799	17.445	26.79	33.596	11.757	5.8417	8.1554	3.6233	31.604	5.2206	9.7567	18.597	10.643	12.036	50.192
779.32	36.624	24.399	21.5	24.923	19.677	20.138	32.143	49.414	85.603	77.804	70.082	50.214	60.844	55.696	50.679	48.219	37.333	39.581	22.818	43.983	35.917	16.343	20.711	13.925	4.8931	3.9206	5.2092	4.7456	13.665	21.796	17.857	24.057	16.837	8.3172	4.0276	15.16	21.215	27.545	9.7626	5.1873	6.6611	3.308	25.824	3.9806	7.8746	15.765	7.8077	9.4768	36.799
[truncated: 72 more columns]

## Sheet: Sheet3
GCaMP6m-basal intensity	NCaMP7-basal intensity	NEMOs-basal intensity
152.53	482.06	452.01
528.44	599.59	330.75
357.18	244.62	450.65
531.97	392.92	329.06
602.24	341.8	517.12
715	1334.2	228.29
677.39	165.09	290.91
1056.9	488.91	226.88
399.07	562.1	689.31
159.48	192.89	472.92
112	172.05	118.67
238.48	234.37	358.31
412.22	243.87	506.92
441.46	267.38	627
502.2	1063.1	1169
530.55	1072.5	683.9
319.4	714.71	405.2
357.06	855.51	604.27
270.24	893.64	851.91
401.07	99.028	743.97
411.06	1031	757.66
375.25	1980.2	187.33
818.06	1827.5	158.17
606.44	796.63	913.76
417.19	2415.1	221.75
849.01	3634.4	722.46
389.46	8733	466.01
277.72	4273.2	135.04
91.378	1285.2	1586.9
308.52	2023.5	1364.7
656.627	705.64	727.05
482.891	871.42	393.07
349.012	948.66	278.86
383.23	1171	1010.9
1127.56	1653.4	371.21
307.481	1104.4	246.44
298.019	1187	249.75
614.383	1074.8	470.92
558.373	1371.7	947.52
460.961	1617.5	188.2
344.274	1072.9	61.248
193.524	696	164.17
137.043	858.02	241.98
859.978	1043.6	139.7
51.0315	1671.9	513.97
	2469.8	299.95
	713.96	462.08
	2949	228.91
	222.98	175.46
	702.15	147.67
	577.37	180
	1289.4	1267.14
	4010.32	4467.88
	2766.79	510.791
	7371.31	503.957
	7802.89	1733.69
	6176	577.244
	3571.11	470.719
	3372.4	748.104
	1291.95	915.514
	978.346	205.264
	2236.55	502.518
	2172.5	1601.88
	2664.09	940.781
	1673.66	226.992
	1220.08	2393.03
	1586.22	2700.05
	1553.24	1468.35
	3690.19	1432.54
	2003.19	4913.12
	4518.12	2827.2
	964.901	4069.58
	1155.66	2139.89
	1037.58	1881.26
	8490.9	1182.06
	2669.89	1723.47
	6416.89
	3725.73
	874.938
	4574.85
	1556.14
	1223.61
	1990.13
	4051.61
	1664.71
	880.17
	1728.09
	1417.92
	1810.23
