# Supplementary material for: Engineering of NEMO as calcium indicators with large dynamics and high sensitivity
Source: Nat Methods. 2023 Apr 20;20(6):918–24. doi: 10.1038/s41592-023-01852-9 (PMC10250196; doi:10.1038/s41592-023-01852-9)
Supplement: Source Data Figs. 1–4 and Extended Data Figs. 2–9 — Source data [file 41592_2023_1852_MOESM8_ESM.zip › Source_Data_Extended_Data_Fig.5.xlsx]

## Sheet: 5A-top-left
Time(s)	GCaMP6m-0.038mW																																												Time(s)	GCaMP6m-0.097mW
0	1	1	1	1	1	1	1	1	1	1	1	1	1	1	1	1	1	1	1	1	1	1	1	1	1	1	1	1	1	1	1	1	1	1	1	1	1	1	1	1	1	1	1		0	1	1	1	1
1.027	0.99283	0.9922	0.9987	0.97817	1.0078	1.0112	1.0081	1.0012	0.99692	1.0035	1.0046	0.9932	0.99691	1.002	0.99268	0.9913	0.99639	0.99478	0.98776	0.98771	0.98771	0.98584	0.99132	1.0005	0.9902	0.99929	0.99845	0.98812	0.99556	0.99696	0.99979	0.98841	1.0136	1.0117	1.0099	1.0161	0.99215	1.0062	1.0127	0.99497	0.98924	0.97864	1.0005		1.034	0.99453	0.98533	0.99594	0.98906
2.052	0.99045	1.015	0.97717	0.98415	1.0055	1.0092	1.0098	1.0053	0.99574	0.99283	0.99706	1.0016	0.98966	0.99822	0.98668	0.99766	1.0026	0.98855	0.99164	0.99423	0.98426	0.98244	0.9941	0.99858	0.9979	0.99798	0.9998	0.98895	0.99421	0.98907	1.0066	0.99735	1.0077	1.0069	1.0063	1.0065	0.98054	1.0096	0.97469	0.99385	1.0096	1.0155	0.97891		2.068	1.0009	0.98564	1.0013	0.99151
3.076	0.98447	1.035	0.96305	0.98035	0.98939	1.0094	1.0003	1.0044	1.0003	0.99893	0.99045	0.98112	0.99382	0.98926	0.9758	0.98867	0.99756	0.98828	0.985	0.99036	0.9832	0.97453	0.98521	0.9897	0.99018	0.99913	0.99669	0.98968	0.9847	0.98946	1.0021	0.99752	1.0018	1.0039	1.0116	0.98065	0.98972	1.0059	1.0069	0.98884	0.9981	1.0049	0.99319		3.101	0.99455	0.98564	0.99579	0.98501
4.101	0.98862	1.041	0.96535	0.97923	1.0015	1.0056	1.0071	0.99799	1.0091	1.0007	0.98496	0.99212	0.99573	0.98367	0.97819	0.99249	1.0025	0.99471	0.9924	0.99256	0.98178	0.97226	0.98452	1.0097	0.98778	0.99248	1.0007	0.98519	1.0094	0.98526	1.0076	1.0012	1.0022	1.022	1.0159	1.0054	0.99803	1.0101	0.9931	0.98292	0.99116	1.0019	1.0147		4.135	0.98511	0.97428	0.9928	0.98759
5.126	0.99534	1.0593	0.96108	0.97107	0.99656	1.0106	1.0025	0.99246	1.0022	0.98733	1.0006	0.99843	0.99436	0.97168	0.99019	0.98137	1.0045	0.99591	1.0001	0.99225	0.98522	0.97132	0.99143	0.99607	0.98482	0.99995	1.0118	0.99599	0.96941	0.98274	1.0024	0.99302	1.0071	1.0067	0.99593	0.97753	0.99764	0.99261	0.98913	0.99644	0.99139	0.9796	0.96868		5.168	0.98366	0.97536	0.99266	0.98549
6.152	0.99233	1.0473	0.94471	0.96916	0.99391	1.0112	1.0002	0.99262	1.004	0.97583	0.98399	0.99125	0.99875	0.95853	0.99734	0.97586	0.99373	0.98408	0.99037	0.98725	0.98745	0.97242	0.97577	0.99534	0.97011	0.98464	0.99985	0.98108	0.98415	0.98737	0.99463	0.99991	1.0108	1.0077	0.99514	0.99278	0.99035	0.99041	1.0018	0.99052	1.0055	1.0198	0.97168		6.201	0.97877	0.97158	0.99882	0.98601
7.176	0.99333	1.0426	0.93501	0.96721	0.98851	1.0179	0.99766	0.99876	1.0055	0.971	0.97201	0.98887	0.98893	0.94801	0.99887	0.97939	0.97995	0.99066	0.99005	0.98382	0.98616	0.96797	0.9757	0.98642	0.97439	0.99613	0.98975	0.98831	0.99264	0.97176	1.0047	0.9925	0.99991	0.9907	0.99377	0.98305	0.98743	0.99384	0.99648	0.9811	0.98556	0.99793	0.96494		7.234	0.98296	0.97776	0.98848	0.98146
8.201	0.99394	1.0478	0.94084	0.96656	0.99251	1.0135	0.99685	1.0063	1.0138	0.98313	0.9717	1.0115	0.99854	0.95671	1.015	0.96723	0.98763	0.98369	0.99536	0.98959	0.99081	0.97313	0.97806	0.99201	0.97779	1.0002	1.0071	0.99595	0.988	0.9814	1.0011	0.99117	0.99319	0.99293	0.99445	0.97785	0.98276	0.99249	0.99257	0.99558	1.0072	0.97977	0.97762		8.268	0.96266	0.96484	0.98912	0.97617
9.226	1.002	1.0743	0.92853	0.962	0.99928	1.0164	1.0161	1.0068	1.007	0.97417	0.97319	1.0058	0.99995	0.95611	1.0391	0.97809	0.97711	0.98735	1.0009	0.98374	0.98701	0.98435	0.98226	0.99672	0.98898	0.99867	1.0035	0.98933	0.98258	0.99543	0.99615	0.99214	0.99886	0.9899	0.99684	0.976	0.98052	1.0047	0.99235	0.97906	1.0071	0.98037	0.97947		9.301	0.95326	0.96804	0.99084	0.978
10.251	1.0054	1.0711	0.91784	0.96429	0.98526	1.0111	1.0048	0.9841	1.0105	0.97053	0.96683	1.0083	0.99582	0.95166	1.0743	0.97438	0.97344	0.9861	0.9939	0.98679	0.98845	0.97612	0.97146	0.98537	0.97689	1.0045	1.0001	0.98398	0.99883	0.98462	1.0045	0.98575	0.99923	1.0007	0.99299	1.0008	0.96929	1.0013	0.9858	0.96915	1.0195	0.99686	0.9951		10.334	0.93501	0.96772	0.98633	0.97499
11.276	1.0178	1.0635	0.92863	0.96204	0.99344	1.0329	1.0032	0.99387	1.0006	0.9623	0.95302	1.0133	0.99818	0.96689	1.0763	0.97638	0.97572	0.98517	0.99571	0.98983	0.98831	0.96737	0.97907	0.99449	0.96429	1.0035	1.0074	0.99223	0.9943	0.98445	1.0074	0.9828	0.98204	0.97993	0.9853	0.98113	0.97252	0.99575	0.97537	0.92816	0.98115	0.99001	0.95122		11.367	0.90961	0.96246	0.98279	0.97774
12.301	1.0178	1.0577	0.9375	0.94831	0.99744	1.0189	0.9984	0.97659	1.0193	0.95526	0.95642	1.0127	0.9984	0.96515	1.0833	0.97348	0.97614	0.99439	0.99577	0.98428	0.98024	0.96604	0.98236	0.98662	0.97727	0.99281	1.007	0.99299	0.99605	0.98803	1.0078	0.98431	0.99254	1.0051	0.98816	0.97764	0.96192	0.98897	0.98276	0.93341	1.0014	0.99585	0.95189		12.401	0.89998	0.96601	0.98571	0.97329
13.326	1.0045	1.0455	0.92676	0.9421	0.97259	1.0155	0.97993	0.9854	1.0104	0.94727	0.95627	0.99392	1.0006	0.95116	1.0842	0.95708	0.97349	0.99112	0.99218	0.9807	0.97609	0.96913	0.97011	0.9803	1.0064	0.99224	0.99463	0.9856	0.99905	0.98429	0.98847	0.98783	1.0016	0.98262	1.0003	0.98926	0.96395	1.0022	0.98404	0.91991	0.99926	0.98005	0.96612		13.434	0.88526	0.97126	0.98669	0.96568
14.351	1.0058	1.0286	0.93917	0.94599	0.9892	1.0122	0.99212	0.96616	1.0151	0.95364	0.97257	0.99291	1.0006	0.9501	1.0913	0.97427	0.97807	0.99198	0.99234	0.98232	0.9806	0.975	0.97219	0.9942	1.0299	0.99055	1.0071	0.99904	0.99452	0.96286	1.0061	0.98536	0.99735	0.99633	0.9739	0.9796	0.95375	0.99033	0.97201	0.90654	0.96939	0.98106	0.96389		14.467	0.89299	0.96812	0.98436	0.96101
15.375	1.0072	1.0286	0.92246	0.94759	0.98669	1.0233	0.98653	0.96154	1.0131	0.95861	0.96456	0.98047	1.0098	0.9531	1.1014	0.97948	0.9841	0.99852	1.0036	0.98104	0.97858	0.98647	0.98382	0.99023	1.1066	0.9774	0.99886	1.0055	0.9962	0.98904	0.99514	0.98657	0.99482	1.0024	0.99083	0.96831	0.94928	0.99011	0.9961	0.90969	0.97316	0.98644	0.95603		15.501	0.87831	0.97389	0.98432	0.96302
16.4	0.99569	1.0189	0.90042	0.94555	0.98507	1.0064	0.98287	0.95399	1.0066	0.93909	0.95897	0.98739	0.99469	0.95316	1.1039	0.9744	0.96742	0.97415	0.99215	0.96961	0.97633	0.98994	0.9715	0.98285	1.1168	0.97982	1.0012	0.98503	1.0041	0.97951	0.99237	0.99673	1.0029	1.0039	0.99379	0.97675	0.96048	1.0142	0.98397	0.90454	0.9921	1.0038	0.98835		16.534	0.87163	0.97533	0.98031	0.96487
17.425	1.0018	1.0212	0.89846	0.93992	0.97653	1.0041	0.97304	0.96778	1.0056	0.94008	0.95794	0.98379	0.99176	0.93761	1.1045	0.96764	0.96345	0.97512	0.98528	0.9692	0.96961	1.0002	0.96751	0.97483	1.1091	0.96713	0.98583	0.97419	0.98943	0.98353	0.98985	0.97504	0.99504	1.0028	0.99217	0.96832	0.96096	1.0036	0.97217	0.89489	0.98771	0.99576	0.98008		17.568	0.87226	0.96867	0.98898	0.96382
18.45	0.99296	1.0255	0.88895	0.94501	0.97843	1.0142	0.9891	0.96703	1.0112	0.93176	0.95446	0.99392	0.98284	0.97284	1.0998	0.9729	0.96241	0.97022	0.98277	0.96464	0.97968	0.99156	0.96508	0.96716	1.1121	0.97364	0.98741	0.96445	0.99124	0.97814	1.0005	0.98082	0.99272	1.0017	0.97077	0.9928	0.9499	0.99689	0.981	0.9189	0.98161	0.97403	0.9698		18.601	0.8633	0.97349	0.9883	0.96028
19.475	1.0006	1.0238	0.88161	0.93528	0.97176	1.009	0.98634	0.96345	0.98426	0.93891	0.9529	0.9833	0.97826	0.99152	1.102	0.97088	0.95025	0.95971	0.97028	0.9708	0.96392	1.003	0.94758	0.97937	1.1156	0.96394	0.97817	0.98184	0.98302	0.97305	0.99811	0.97537	0.99678	0.99872	0.99088	0.95627	0.94756	0.99487	0.97659	0.89339	0.97772	0.98386	0.96386		19.635	0.86809	0.96747	0.99039	0.96126
20.499	1.0081	1.0309	0.88608	0.93454	0.97867	1.018	0.98661	0.97261	0.99637	0.94503	0.97197	0.98081	1.0013	0.98383	1.1296	0.98575	0.96723	0.98116	0.99208	0.97713	0.97519	1.0056	0.96622	0.98893	1.118	0.96939	0.99201	0.98398	1.0134	0.9916	0.99453	0.99235	0.99287	1.003	0.98732	0.98577	0.94741	1.0101	0.97357	0.8906	0.99238	1.0197	0.96195		20.669	0.87243	0.96441	0.98637	0.9633
21.524	0.99812	1.0264	0.88997	0.93274	0.98154	1.0094	0.99581	0.96948	0.99193	0.94671	0.97327	0.9644	0.98796	0.97326	1.1338	0.98099	0.94319	0.96687	0.98404	0.97783	0.96544	1.0042	0.96341	0.97414	1.1241	0.96811	0.98606	0.98668	0.99916	0.9736	0.99478	0.98688	0.98716	1.0075	0.97171	0.96922	0.95366	1.0021	0.98202	0.88802	0.98445	0.98293	0.962		21.703	0.871	0.95837	0.98221	0.95486
22.549	1.0009	1.01	0.88149	0.93219	0.97283	1.0242	0.98434	0.9776	1.0016	0.93852	0.96965	0.9616	0.99221	0.98403	1.142	0.97977	0.94088	0.98135	0.98439	0.9692	0.97025	0.99716	0.96004	0.9852	1.1411	0.97745	0.99379	0.99032	1.0076	0.97726	1.0035	0.98077	0.99682	0.9837	0.98407	0.98613	0.94777	1.0225	0.98072	0.89313	1.003	0.96601	0.93443		22.736	0.86389	0.95992	0.98821	0.96177
23.574	1.0008	1.0226	0.88672	0.92167	0.97724	1.016	0.98536	0.9789	1.0138	0.9358	0.97674	0.96272	1.0031	0.98852	1.1491	0.97602	0.94669	0.97812	0.98878	0.98017	0.96564	0.99853	0.95598	0.97803	1.1434	0.96476	0.98797	0.98114	0.99452	0.97846	0.99753	0.98142	0.98418	0.99726	0.97506	0.9774	0.93583	1.0188	0.97828	0.87168	0.98346	0.97037	0.96268		23.77	0.8582	0.95734	0.99382	0.96416
24.598	0.98936	1.0146	0.88743	0.91778	0.97862	1.0223	0.98099	0.95811	0.99996	0.94399	0.96469	0.95064	0.97944	0.97924	1.1389	0.97209	0.93754	0.965	0.99069	0.95896	0.96726	0.98687	0.94126	0.96883	1.1482	0.97821	0.97914	0.98608	1.0091	0.97501	0.99472	0.97963	0.99376	0.98702	0.98096	0.95141	0.93977	1.0033	0.97182	0.86851	0.98079	0.98199	0.94956		24.803	0.86139	0.9547	0.99043	0.96582
25.623	0.99376	1.0046	0.88749	0.91497	0.97989	1.0152	0.98815	0.9669	0.9988	0.95846	0.97204	0.96424	0.98714	0.96547	1.1678	0.97004	0.94514	0.99712	0.98175	0.97775	0.96264	0.98911	0.94806	0.96927	1.1699	0.96182	0.98547	0.99608	1.007	0.97469	1.0013	0.9848	1.0002	0.99092	0.98226	0.9705	0.93525	1.0213	0.97229	0.88106	1.0011	0.98083	0.97392		25.836	0.85902	0.94752	0.99584	0.95626
26.648	1.0035	0.98599	0.88467	0.91437	0.9771	1.0144	0.98695	0.98508	1.0063	0.95465	0.99518	0.97071	0.98778	0.95665	1.1716	0.97164	0.95531	0.99739	0.98951	0.97882	0.967	1.0032	0.96074	0.98549	1.1808	0.96435	0.99659	0.99516	0.98669	0.96623	0.99056	0.97355	0.98992	0.99641	0.97697	0.97321	0.93317	1.0029	0.97628	0.8603	0.99421	0.97498	0.93541		26.87	0.85855	0.93695	0.99359	0.95915
27.673	0.99921	0.97471	0.87574	0.91037	0.97473	1.0107	0.98412	0.99379	1.0011	0.95873	1.0227	0.97215	0.99193	0.95122	1.1723	0.97263	0.957	0.98065	0.98439	0.96995	0.96236	1.0126	0.95924	0.97	1.1654	0.95746	0.98168	0.99535	0.99771	0.97979	0.99402	0.97818	0.9906	0.99325	0.9665	0.95115	0.93734	1.0235	0.97555	0.87342	0.95994	0.96585	0.94856		27.903	0.86695	0.94785	1.0019	0.96001
28.698	0.99151	0.97881	0.86967	0.92114	0.97237	1.0106	0.98478	0.98733	0.98994	0.96361	1.0637	0.96752	0.99049	0.96174	1.1784	0.96723	0.9826	0.98848	0.98322	0.97169	0.95477	1.013	0.94664	0.96518	1.1675	0.95354	0.98949	0.9762	0.99315	0.96754	0.99074	0.97891	0.99106	0.99287	0.97975	0.96542	0.92881	1.0164	0.9895	0.86109	0.99047	0.94785	0.9527		28.937	0.86974	0.94132	1.0029	0.95785
29.723	1.0018	0.9823	0.86836	0.91064	0.98011	1.0082	0.98583	0.97739	1.0014	0.96544	1.0805	0.96784	0.99205	0.96441	1.1834	0.97748	1.0112	0.99599	0.99828	0.98425	0.96016	1.01	0.95279	0.9655	1.1673	0.94319	0.98652	0.98413	1.0002	0.99015	0.9901	0.97945	0.98878	1.0217	0.98733	0.97699	0.93366	1.0166	0.98581	0.85178	0.99086	0.9927	0.94371		29.97	0.84943	0.93208	0.99166	0.95654
30.748	0.9945	0.9845	0.87625	0.91062	0.96595	1.0059	0.9844	0.96639	0.99244	0.97194	1.068	0.95998	0.97581	0.95803	1.1883	0.96189	1.0152	0.98863	0.9855	0.97759	0.95211	0.99877	0.93852	0.96988	1.1724	0.94703	0.98293	0.98216	0.99864	0.97062	0.98773	0.97383	0.99004	0.99384	0.98416	0.97406	0.9319	1.0208	0.96369	0.84206	0.97852	0.98186	0.95229		31.003	0.84274	0.93824	0.99973	0.96082
31.773	1.0012	0.98388	0.87924	0.90343	0.97592	1.0179	0.99525	0.96634	0.99613	0.97645	1.0831	0.95659	0.99691	0.98894	1.1999	0.97944	1.0454	0.99755	0.99215	0.99099	0.95757	1.0053	0.95872	0.97989	1.1838	0.95237	0.98982	0.99382	1.0038	0.98262	0.99788	0.98562	0.99266	1.0015	0.99262	0.97904	0.92784	1.0235	1.0031	0.8528	0.98688	0.99225	0.95993		32.037	0.83609	0.92148	0.99091	0.95574
32.798	1.0055	0.99458	0.8774	0.91028	0.96154	1.0031	0.988	0.95468	1.0032	0.97521	1.0715	0.95596	0.99089	0.98054	1.215	0.96679	1.0479	0.99373	0.98535	0.97689	0.94984	0.99725	0.9415	0.96639	1.1886	0.94616	0.98814	0.99248	1.0099	0.96516	0.99196	0.97301	0.99231	1.0003	0.97347	0.96452	0.92973	1.027	0.99471	0.84632	0.99205	0.98846	0.94589		33.07	0.83218	0.92109	0.99859	0.95441
33.822	0.98426	0.97228	0.8895	0.89105	0.95245	0.99991	0.96605	0.94616	0.98273	0.95566	1.0506	0.93632	0.98829	0.94985	1.2007	0.95941	1.0499	0.9754	0.96834	0.97331	0.93515	0.98962	0.93637	0.95022	1.179	0.93832	0.97746	0.98544	0.98743	0.96983	0.99785	0.97392	0.98828	0.99676	0.98125	0.9747	0.93578	1.0318	0.97285	0.82622	0.99012	0.98931	0.95122		34.104	0.82884	0.91422	0.99108	0.95183
34.847	0.99357	0.99703	0.88521	0.89627	0.97121	1.0099	0.97206	0.9471	0.98051	0.96774	1.0435	0.93987	0.98147	0.95693	1.2056	0.9629	1.0482	0.98299	0.97323	0.97618	0.94079	0.99547	0.94772	0.97665	1.1845	0.95082	0.97695	0.97426	1.0025	0.97385	0.99675	0.96307	0.98981	0.99117	0.9792	0.96381	0.92671	1.0127	0.96379	0.81635	0.96536	0.93824	0.93674		35.137	0.83309	0.92022	0.99647	0.94802
35.872	0.99897	0.99798	0.8888	0.89981	0.96732	1.0174	0.97602	0.96458	0.98143	0.97509	1.0486	0.93949	0.99337	0.96791	1.2206	0.96517	1.0594	1.0119	0.98487	0.97365	0.93867	0.99628	0.94504	0.98135	1.1737	0.9509	0.98804	0.98805	1.0004	0.96562	1.0011	0.97756	0.9864	0.98815	0.98983	0.96688	0.93983	1.0287	0.97688	0.82289	1.0093	0.97127	0.94219		36.17	0.82016	0.92585	0.9954	0.94289
36.896	0.99516	0.98774	0.88369	0.89347	0.96688	1.01	0.97076	0.9711	0.99283	0.97994	1.0709	0.94992	0.99087	0.97421	1.233	1.0042	1.0416	0.99891	0.99053	0.97174	0.94129	1.0037	0.94636	0.97641	1.1842	0.94292	0.98308	1.0021	1.0027	0.97219	0.99634	0.97963	0.98831	0.98882	0.98169	0.96087	0.93507	1.04	0.9844	0.82301	0.99138	0.97563	0.95721		37.204	0.82685	0.92279	0.99098	0.94102
37.921	0.98807	0.97393	0.86672	0.88758	0.96427	0.99877	0.96938	0.97078	0.98743	0.98001	1.0695	0.9387	0.99334	0.96719	1.2407	1.0122	1.0232	0.98898	0.98614	0.95785	0.93036	1.0047	0.93928	0.95435	1.1665	0.94041	0.97354	0.98735	1.0057	0.98794	1.0089	0.97173	0.99596	1.0003	0.97439	0.97193	0.92446	1.0334	0.97334	0.8208	0.99675	0.99382	0.96686		38.237	0.83244	0.92367	0.99571	0.94632
38.947	0.9782	0.98332	0.87424	0.89885	0.96019	1.0131	0.96761	0.96852	0.9845	0.98488	1.0818	0.94276	0.97727	0.95677	1.2363	1.0191	1.0066	0.98155	0.97409	0.96109	0.92766	1.0013	0.93435	0.95371	1.1633	0.93538	0.97995	0.97563	1.007	0.97681	1.0056	0.97203	0.98609	1.0073	1.0029	0.95793	0.91941	1.0211	0.9894	0.82849	0.9806	0.99624	0.97164		39.27	0.81523	0.91473	0.99283	0.93794
39.971	0.9854	0.97441	0.87431	0.89076	0.96314	1.0142	0.96482	0.97473	0.98605	0.98327	1.0813	0.95769	0.98631	0.94953	1.2416	1.0258	1.009	0.98046	0.99526	0.96899	0.92884	0.98866	0.94324	0.96307	1.1581	0.9445	0.97453	0.98522	0.99629	0.96887	0.99494	0.97316	0.97974	1.0048	0.97238	0.95635	0.93079	1.0242	0.97141	0.80269	0.97736	0.97376	0.97015		40.304	0.8193	0.92472	0.99333	0.94366
40.996	0.98661	0.98098	0.87001	0.88532	0.96702	1.0082	0.96523	0.987	0.978	0.98594	1.0801	0.95506	0.99743	0.95495	1.2398	1.0289	1.004	0.98567	0.97473	0.96556	0.94043	0.98941	0.94154	0.96566	1.1668	0.95368	0.97102	0.9964	0.99476	0.96119	0.99707	0.97391	0.98277	0.99047	0.98373	0.95782	0.93079	1.0147	0.98083	0.81313	1.0077	0.97685	0.95391		41.337	0.8206	0.92877	1.001	0.9424
42.021	0.98098	0.98493	0.8743	0.89592	0.96214	1.0096	0.96742	0.98051	0.97348	0.99221	1.0704	0.95179	0.99809	0.96437	1.2387	1.0269	1.0054	0.99365	0.98331	0.97428	0.92904	0.99322	0.94862	0.97118	1.2098	0.95566	0.99267	0.99745	1.0036	0.97617	1.0015	0.97503	0.99013	1.0188	0.99292	0.96362	0.93052	1.0159	0.98104	0.81247	0.98888	0.99652	0.97593		42.371	0.81965	0.91861	0.99677	0.94684
43.045	0.96362	0.96394	0.86933	0.88629	0.9441	1.0091	0.96371	0.97492	0.97947	0.98372	1.066	0.94696	0.9869	0.96292	1.2414	1.0132	0.99655	0.98388	0.97012	0.9714	0.91873	0.9914	0.92619	0.9582	1.2358	0.93922	0.9685	0.97541	1.0001	0.97324	0.99839	0.97426	0.98146	1.0052	0.98578	0.95889	0.93316	1.0144	0.97742	0.80363	0.98578	0.98609	0.9729		43.404	0.82708	0.92473	0.99867	0.935
44.07	0.95958	0.97346	0.86708	0.87311	0.95594	1.013	0.96027	0.97175	0.96819	0.98296	1.0511	0.94609	0.96904	0.97649	1.2509	1.0238	0.99807	0.99085	0.97377	0.95493	0.92107	0.97877	0.94622	0.95962	1.2234	0.94205	0.97527	0.96543	0.99689	0.98686	0.99902	0.97898	0.98879	0.99947	0.98112	0.97071	0.93181	1.027	0.9862	0.80361	1.0028	0.98691	0.95915		44.438	0.82853	0.92569	0.99038	0.94373
45.095	0.97119	0.96204	0.87961	0.883	0.96451	1.014	0.96665	0.99365	0.98462	0.9921	1.0497	0.95439	0.99858	0.98812	1.2611	1.017	0.9917	0.99249	0.98808	0.9699	0.9263	0.97675	0.94435	0.98622	1.2247	0.96343	0.98764	0.96789	1.0014	0.96863	0.99808	0.9754	0.97458	1.0032	0.97961	0.95835	0.9255	1.0027	0.96227	0.80686	0.99625	0.99957	0.97153		45.471	0.82917	0.92362	0.99719	0.94016
46.12	0.98339	0.94753	0.87576	0.8758	0.95363	1.0091	0.96061	1.0001	0.97629	0.9815	1.0461	0.94119	0.98619	0.97687	1.2584	1.0112	0.98726	0.99003	0.97972	0.97056	0.9289	0.99203	0.94129	0.96696	1.2092	0.95321	0.97977	0.96935	0.99349	0.96568	0.99577	0.96827	0.97834	1.0082	0.97272	0.95073	0.9146	1.0326	0.96488	0.79854	0.98589	0.99431	0.94149		46.505	0.8322	0.93082	0.98682	0.93115
47.145	0.97518	0.93339	0.87704	0.87146	0.9538	1.0049	0.96171	1.0006	0.9736	0.9715	1.0373	0.95596	0.97092	0.98489	1.2619	1.0022	0.97821	0.98416	0.97778	0.96449	0.92399	0.98241	0.9214	0.95776	1.2161	0.94395	0.97296	0.954	1.0062	0.97826	1.0001	0.96986	1.0036	1.0145	0.98874	0.96036	0.92583	1.0219	0.98133	0.80211	0.98356	1.0065	0.95411		47.539	0.8201	0.9222	0.98541	0.93208
48.17	0.98905	0.94658	0.87116	0.87109	0.95589	1.0064	0.96629	0.99432	0.97214	0.98134	1.038	0.9631	0.97123	0.9829	1.2592	1.0042	0.98003	0.98057	0.98198	0.96669	0.93302	0.98518	0.93748	0.95614	1.2375	0.95466	0.97402	0.9647	1.0039	0.9651	0.99985	0.97343	0.97814	0.99662	0.98821	0.95282	0.93247	1.0121	0.98786	0.79859	0.98059	0.9724	0.94363		48.572	0.81702	0.92632	0.9866	0.93193
49.195	0.99214	0.94508	0.87059	0.8689	0.94608	1.0067	0.95394	0.99127	0.96882	0.967	1.0308	0.97594	0.97562	0.97912	1.2479	0.98876	0.97162	0.97637	0.97877	0.96428	0.92624	0.98444	0.92474	0.97345	1.2255	0.93725	0.98334	0.94785	1.0076	0.97159	0.99609	0.97162	0.99914	0.99362	0.98046	0.96677	0.92895	1.0135	0.97404	0.81528	0.98952	0.97803	0.97041		49.605	0.81955	0.92809	0.98386	0.93117
50.219	0.98251	0.93876	0.86574	0.86617	0.94341	0.99108	0.95833	0.98689	0.97303	0.96593	1.0377	0.9958	0.98202	0.97579	1.2545	1.0001	0.97382	0.98455	0.9739	0.9628	0.92508	0.97683	0.9263	0.95654	1.2738	0.94551	0.98082	0.95613	1.0004	0.95734	1.0011	0.96584	0.98013	1.0002	0.98327	0.95476	0.92266	1.0007	0.97956	0.79449	0.97376	0.9858	0.93674		50.638	0.82132	0.92347	0.98806	0.92673
51.244	0.98164	0.94336	0.8733	0.87582	0.95677	0.99342	0.96808	0.98484	0.96548	0.96423	1.0364	0.98267	0.97673	0.962	1.2447	0.98658	0.96351	0.98509	0.9713	0.96433	0.92205	0.98668	0.92008	0.95123	1.2888	0.9515	0.97535	0.95827	1.0118	0.96912	1.0001	0.98252	0.99594	1.0139	0.97867	0.96345	0.93645	1.0204	0.98886	0.79307	1.0132	0.98356	0.98115		51.671	0.82467	0.92456	0.98579	0.92381
52.269	0.99188	0.94932	0.88602	0.86824	0.95928	0.98959	0.97608	0.98646	0.96285	0.96479	1.0495	0.99383	0.98237	0.95521	1.2481	0.97977	0.96466	0.98155	0.97603	0.96459	0.92243	0.98225	0.93338	0.95225	1.3007	0.95207	0.98392	0.94418	0.99735	0.95754	1.0088	0.97818	0.98809	1.0042	0.98062	0.96174	0.93136	1.0166	0.98933	0.79872	0.99571	1.0113	0.95239		52.705	0.83028	0.91848	0.9818	0.9174
53.294	0.99349	0.94805	0.88431	0.8643	0.94977	0.99337	0.9784	0.99268	0.97697	0.97061	1.0575	0.99385	0.98039	0.95575	1.2446	0.98768	0.96643	0.99397	0.98328	0.96307	0.92109	0.96322	0.93768	0.95221	1.2994	0.94434	0.97588	0.94976	1.0069	0.95517	0.99202	0.97363	0.98647	0.99921	0.96933	0.9544	0.92067	1.0048	0.97341	0.79334	0.99037	0.97575	0.94157		53.738	0.82435	0.9111	0.97999	0.92139
54.318	0.97227	0.94223	0.86853	0.85612	0.94525	0.99318	0.97278	0.98805	0.96701	0.96491	1.0645	0.98305	0.96918	0.9218	1.2391	0.97679	0.96332	0.97983	0.96729	0.96891	0.91422	0.95501	0.9139	0.9334	1.2879	0.9409	0.97469	0.94358	1.0189	0.96051	1.0002	0.97825	0.99484	1.0134	0.98768	0.95139	0.93863	0.99603	0.98098	0.80426	0.99408	0.9992	0.95651		54.772	0.82059	0.91397	0.98364	0.9269
55.343	0.98574	0.95145	0.88318	0.86626	0.95895	0.99034	0.97827	0.98639	0.97106	0.97175	1.0544	0.99464	0.98593	0.93374	1.2492	0.97991	0.95106	0.98914	0.9822	0.96558	0.91799	0.95398	0.93966	0.9651	1.2902	0.94864	0.97665	0.95661	1.0163	0.96202	0.99333	0.96564	0.97901	1.0049	0.97239	0.95052	0.93372	1.0075	0.9791	0.7971	0.97312	0.97355	0.95809		55.805	0.82252	0.90861	0.98787	0.91458
56.368	0.97079	0.93218	0.87144	0.85396	0.94809	0.98333	0.97084	0.98386	0.96615	0.96885	1.0321	0.98671	0.97284	0.92252	1.2334	0.96946	0.94945	0.97166	0.96659	0.95759	0.90846	0.9483	0.93314	0.95516	1.2868	0.93568	0.97057	0.93262	1.0118	0.96095	0.99096	0.97164	0.97957	1	0.98755	0.92925	0.9355	1.0008	1.0069	0.79646	0.97898	0.97746	0.94567		56.838	0.82181	0.9078	0.98677	0.91958
57.392	0.97622	0.9459	0.88209	0.85912	0.95239	0.98631	0.97531	0.97991	0.96485	0.97096	1.0374	0.98804	0.96972	0.90959	1.2328	0.97404	0.95328	0.98209	0.97546	0.96515	0.92269	0.95584	0.95004	0.96007	1.2845	0.95248	0.98354	0.94651	1.0234	0.96595	1.0002	0.97926	0.9927	1.0201	0.99341	0.95361	0.9538	1.0042	0.99537	0.79431	0.99266	1.0028	0.95559		57.872	0.82009	0.90187	0.97397	0.91505
58.417	0.96735	0.91863	0.88006	0.85236	0.9517	0.98608	0.97287	0.96518	0.97261	0.96551	1.0245	0.984	0.98117	0.92318	1.2199	0.96896	0.95465	0.97318	0.98074	0.94906	0.92077	0.95457	0.92092	0.94848	1.2792	0.94717	0.97863	0.93077	1.0007	0.94911	1.0007	0.96696	0.98526	0.99683	0.989	0.94964	0.93954	1.0162	0.99224	0.78594	0.98235	0.98513	0.94733		58.906	0.82615	0.90559	0.9764	0.92319
59.442	0.975	0.9158	0.88292	0.8495	0.96201	0.98894	0.96644	0.95987	0.9676	0.96387	1.0209	0.98752	0.97918	0.92434	1.2215	0.96829	0.95106	0.98377	0.98493	0.96536	0.92035	0.96015	0.93109	0.96773	1.282	0.95229	0.97291	0.92255	1.0146	0.96598	0.99142	0.97007	0.97819	1.0035	0.97815	0.96031	0.9434	1.0172	0.98196	0.79386	1.0149	0.99347	0.94254		59.939	0.83164	0.91693	0.98878	0.9218
60.467	0.97288	0.90764	0.88209	0.85314	0.96435	0.98261	0.97691	0.94709	0.96391	0.96966	1.0104	0.97461	0.98629	0.92426	1.2267	0.95737	0.96145	0.97789	0.98213	0.95727	0.9268	0.95798	0.94171	0.96076	1.2778	0.95972	0.97285	0.93459	1.018	0.96686	1.0022	0.976	0.98841	1.0101	0.98658	0.93864	0.94498	1.0293	0.98007	0.795	0.9887	1.0019	0.97949		60.973	0.83253	0.91234	0.98044	0.91409
61.492	0.98093	0.91802	0.87866	0.84116	0.97294	0.98079	0.9698	0.93724	0.96656	0.97118	0.98549	0.9627	0.99377	0.91915	1.2219	0.9446	0.96688	0.98867	0.98433	0.95706	0.93184	0.9629	0.93675	0.95269	1.2711	0.95763	0.97494	0.93087	1.0188	0.97319	1.0071	0.97573	0.98568	1.0181	0.99897	0.94117	0.94883	1.0349	0.98688	0.80321	1.0064	0.98648	0.94349		62.006	0.83096	0.91231	0.98096	0.92267
62.516	0.97175	0.90945	0.88095	0.84147	0.96165	0.97261	0.96955	0.93226	0.96951	0.97447	0.97927	0.96454	0.99049	0.88983	1.2079	0.94357	0.98552	0.99144	0.9836	0.95044	0.93238	0.96928	0.93286	0.95671	1.2675	0.95267	0.97227	0.94498	1.0187	0.97245	0.99259	0.97129	0.97846	1.0106	0.98326	0.94997	0.9523	1.035	0.9871	0.7793	0.97863	0.99967	0.97084		63.039	0.8372	0.92191	0.97866	0.91555
63.541	0.98508	0.91355	0.88636	0.84165	0.95572	0.97531	0.97719	0.93347	0.97204	0.97034	0.98551	0.96671	0.97881	0.86834	1.2316	0.93393	0.97282	1.0037	0.99542	0.95179	0.93138	0.97218	0.92161	0.9627	1.2577	0.95708	0.96619	0.92348	1.0002	0.96702	1.0053	0.96825	0.99129	1.0066	0.98515	0.93396	0.94472	1.0203	0.98714	0.78433	0.98078	0.99211	0.96012		64.073	0.82849	0.91804	0.97383	0.91809
64.566	0.97772	0.90469	0.89444	0.82581	0.95112	0.96163	0.96854	0.93247	0.96124	0.97988	0.98956	0.96947	0.98678	0.85991	1.2294	0.93384	0.98236	0.98388	0.98105	0.94645	0.93671	0.97355	0.92748	0.94985	1.2685	0.95112	0.96395	0.92128	1.0127	0.97415	1.0021	0.97343	0.99243	0.99774	0.9972	0.95126	0.94556	1.0409	0.98226	0.78186	0.99103	1.0224	0.952		65.106	0.82844	0.91957	0.9762	0.9237
65.591	0.98421	0.90929	0.89593	0.83075	0.95272	0.96345	0.97133	0.93595	0.96214	0.98226	0.9779	0.97257	0.98346	0.84662	1.2322	0.92993	0.99199	0.99868	0.98639	0.94976	0.93286	0.96585	0.92161	0.93769	1.2615	0.95133	0.96644	0.92147	1.0077	0.95581	0.99232	0.96445	0.98096	0.99439	0.97092	0.93606	0.95659	1.019	0.97768	0.75946	0.96485	0.9624	0.92726		66.14	0.82133	0.9232	0.97704	0.9217
66.616	0.98664	0.92228	0.91077	0.81854	0.94908	0.96289	0.96752	0.93433	0.96424	0.98013	0.98385	0.97771	0.9671	0.8555	1.2446	0.92386	0.99055	0.98941	0.98252	0.94128	0.94666	0.96369	0.92838	0.95099	1.2675	0.95782	0.96858	0.92322	1.0132	0.95916	0.99592	0.97541	0.98657	1.0083	0.98412	0.94791	0.95644	1.0264	0.98434	0.76153	0.98243	0.98412	0.9541		67.173	0.82142	0.92458	0.96939	0.91422
67.641	0.99574	0.92149	0.91538	0.82052	0.94922	0.96388	0.96878	0.91879	0.97456	0.99052	0.98763	0.97017	0.96406	0.87588	1.2243	0.91982	1.002	0.98073	0.97991	0.93636	0.93677	0.95635	0.93716	0.95135	1.2741	0.94943	0.96593	0.90959	1.0083	0.96635	0.99629	0.97121	0.98855	1.0029	0.97862	0.94183	0.96363	1.0357	1.0021	0.78424	0.97713	0.9839	0.94023		68.207	0.82585	0.92754	0.97171	0.9136
68.666	0.99148	0.91743	0.90942	0.82055	0.94107	0.97166	0.98165	0.93067	0.96906	0.99028	0.99884	0.97744	0.97109	0.90592	1.2253	0.91555	1.011	0.98758	0.97829	0.95111	0.93769	0.96293	0.94383	0.93964	1.2609	0.9494	0.96275	0.92453	1.0077	0.96764	0.99513	0.97496	0.98855	1.0136	0.97986	0.95434	0.95602	1.0252	0.9932	0.77643	0.98088	0.97126	0.98022		69.24	0.83484	0.9196	0.97048	0.91128
69.69	0.99664	0.91172	0.90224	0.81472	0.95589	0.96221	0.96599	0.92713	0.95301	0.99382	1.0011	0.96355	0.96321	0.92131	1.216	0.91177	1.0082	0.97185	0.9808	0.94575	0.9268	0.96004	0.93366	0.94937	1.2395	0.94703	0.964	0.93128	1.0157	0.95895	0.996	0.96974	0.99197	0.98298	0.97784	0.9558	0.95718	1.0245	1.0001	0.76352	0.991	0.98564	0.93432		70.273	0.83687	0.92587	0.9793	0.91866
70.715	0.99503	0.90691	0.9023	0.81314	0.95523	0.95801	0.97263	0.93172	0.9633	0.99389	0.98546	0.9534	0.95676	0.93556	1.2115	0.9013	0.99336	0.97781	0.97327	0.94611	0.94198	0.95407	0.93789	0.94175	1.23	0.95117	0.95884	0.91067	1.0051	0.96228	0.99684	0.96389	0.98506	0.9965	0.97907	0.94537	0.96097	1.0291	0.97828	0.77337	0.97669	0.96941	0.96323		71.306	0.83827	0.92294	0.97913	0.9145
71.74	1.005	0.91931	0.90899	0.81761	0.95964	0.96709	0.96631	0.93966	0.97059	0.99038	0.98431	0.9495	0.97192	0.9319	1.2214	0.91613	0.9981	0.98972	0.99046	0.94896	0.93811	0.95776	0.94223	0.94977	1.229	0.9488	0.95255	0.90933	1.0285	0.96448	1.0043	0.97276	0.98459	1.0126	0.98797	0.95715	0.96328	1.0314	0.98594	0.76888	0.97937	0.99501	0.94606		72.339	0.85567	0.92092	0.97662	0.9176
72.764	1.0047	0.9257	0.89912	0.81454	0.96749	0.97129	0.96742	0.9416	0.96707	0.99943	0.9932	0.95078	0.9676	0.95593	1.224	0.92346	0.99339	0.9928	1.0031	0.95515	0.94165	0.95072	0.94248	0.96226	1.2307	0.95615	0.97039	0.93418	1.0119	0.95786	1.0002	0.96309	0.98772	1.0067	0.97831	0.9461	0.95534	1.0142	0.98913	0.77451	0.96249	0.96571	0.94357		73.372	0.84909	0.91893	0.97611	0.91608
73.789	0.98923	0.91655	0.88563	0.80836	0.94366	0.95697	0.96014	0.93039	0.95703	0.98369	0.969	0.93906	0.95259	0.91877	1.2174	0.9008	0.96902	0.96582	0.97098	0.9371	0.92788	0.93556	0.92762	0.92942	1.2259	0.94273	0.95248	0.90774	1.0158	0.97747	1.0013	0.9721	0.98442	1.0058	0.98569	0.95041	0.96128	1.0225	1.0088	0.77691	0.97516	0.99699	0.9712		74.406	0.84977	0.92403	0.98114	0.91611
74.814	1.0073	0.92745	0.88542	0.81447	0.9614	0.96297	0.95752	0.93016	0.96228	0.99651	0.98831	0.93949	0.97331	0.91442	1.239	0.90838	0.97874	0.97614	0.99352	0.95082	0.94155	0.93672	0.94254	0.94053	1.2381	0.96016	0.96476	0.93724	1.0032	0.94999	0.99146	0.96354	0.97739	0.97816	0.97597	0.93524	0.95968	1.0144	0.97273	0.77751	0.97834	0.95329	0.93867		75.439	0.85251	0.91403	0.97484	0.9176
75.839	0.99645	0.92248	0.87777	0.8181	0.96126	0.96676	0.95841	0.94062	0.95815	1.0001	0.96782	0.93679	0.97071	0.9155	1.2345	0.90402	0.97764	0.97742	0.9905	0.95536	0.93699	0.93877	0.94695	0.95071	1.2412	0.95621	0.97219	0.92599	1.0131	0.96904	1.0091	0.97256	0.98415	1.008	0.98722	0.93039	0.96757	1.0292	0.97868	0.7707	1.0027	0.98377	0.96133		76.473	0.85399	0.909	0.97239	0.90998
76.864	0.99622	0.93078	0.87971	0.8185	0.95616	0.96163	0.96622	0.94038	0.96735	0.99651	0.96922	0.95251	0.98416	0.92923	1.2276	0.90258	0.9773	0.98704	0.99634	0.94822	0.93595	0.93	0.95671	0.96137	1.2439	0.95517	0.96143	0.95167	1.0209	0.96572	1.0024	0.97271	0.99121	1.0124	0.98701	0.95213	0.96965	1.0392	1.0064	0.78239	0.99121	0.99733	0.94649		77.506	0.85057	0.90076	0.97414	0.91128
77.888	0.98902	0.94669	0.87589	0.8149	0.94939	0.96867	0.96033	0.9347	0.97458	0.99324	0.94841	0.94696	0.9738	0.93276	1.2233	0.89074	0.96854	0.98961	1.003	0.94522	0.93761	0.92507	0.95841	0.95229	1.2542	0.95161	0.95952	0.93115	1.0232	0.95498	0.99954	0.96407	0.9669	0.96721	0.96645	0.92237	0.96392	1.0304	0.98031	0.76379	0.97158	0.96639	0.89157		78.539	0.85244	0.90049	0.96529	0.91445
78.913	0.98212	0.94934	0.87674	0.81009	0.95278	0.96754	0.95867	0.93387	0.96998	0.98265	0.92889	0.95513	0.97645	0.9153	1.221	0.87132	0.95987	0.99112	0.99415	0.95674	0.93569	0.91195	0.9398	0.95622	1.2531	0.94218	0.95606	0.9367	1.0142	0.94829	0.99866	0.96965	0.98637	0.99655	0.97555	0.94286	0.97547	1.0245	0.97538	0.77245	1.0018	0.98327	0.93144		79.572	0.85664	0.90299	0.97143	0.91212
79.938	0.98661	0.96308	0.87153	0.81325	0.96699	0.97564	0.95484	0.92742	0.96807	0.98808	0.92055	0.94427	0.98468	0.90721	1.2167	0.86813	0.94624	0.98937	0.99879	0.95063	0.92946	0.91816	0.96084	0.94803	1.3607	0.9543	0.95507	0.93794	1.0241	0.95678	1.0059	0.9765	0.98653	1.0075	0.99914	0.93596	0.97931	1.0244	0.96983	0.76376	1.0082	0.99319	0.98016		80.605	0.85348	0.90451	0.97319	0.90888
80.963	0.96521	0.95684	0.85817	0.81252	0.9511	0.97298	0.96031	0.93079	0.95277	0.97912	0.90809	0.92656	0.97883	0.92342	1.2035	0.85653	0.93896	0.97384	0.98156	0.94022	0.93511	0.91289	0.93453	0.95452	1.5476	0.94861	0.94502	0.91991	1.0199	0.94134	1.0047	0.96591	0.97902	0.99561	0.98366	0.94999	0.97379	1.02	0.98472	0.7626	0.98931	0.96473	0.90233		81.639	0.86286	0.9106	0.97426	0.91045
81.987	0.95331	0.95882	0.85883	0.80816	0.94771	0.95961	0.95743	0.93456	0.96428	0.97669	0.89929	0.92398	0.9852	0.94833	1.2112	0.84829	0.9294	0.98591	0.99313	0.94435	0.93264	0.90629	0.92605	0.94426	1.5097	0.9543	0.95105	0.9237	1.0239	0.95835	1.0056	0.96622	0.98813	1.0005	0.97779	0.93688	0.97538	1.0311	0.98862	0.74858	1.0026	0.97314	0.95239		82.672	0.85724	0.90673	0.97097	0.91237
83.012	0.96024	0.93914	0.86683	0.81421	0.94859	0.95613	0.94926	0.93538	0.96503	0.98479	0.90191	0.93702	0.99514	0.95909	1.221	0.85307	0.93938	0.97871	1.0015	0.94196	0.92057	0.91698	0.94261	0.93526	1.5499	0.95798	0.95344	0.92743	1.0168	0.96076	1.0046	0.97473	0.98298	1.003	0.97581	0.95	0.97543	1.0334	0.97994	0.75179	0.99416	0.96614	0.95488		83.705	0.8512	0.89622	0.9643	0.90788
84.037	0.95471	0.95029	0.86776	0.79989	0.95079	0.95164	0.96109	0.94726	0.96756	0.97207	0.89731	0.92025	0.9755	0.99391	1.2166	0.84932	0.92937	0.97637	0.9814	0.93532	0.93341	0.91228	0.93328	0.94385	1.5737	0.94608	0.95589	0.92775	1.0231	0.94309	0.99937	0.96777	0.97713	1.0054	0.9818	0.94926	0.96967	1.0375	0.98548	0.75484	0.98528	0.9771	0.94203		84.738	0.84949	0.90521	0.97017	0.90633
85.062	0.95926	0.94538	0.85483	0.80905	0.9557	0.95942	0.95818	0.96079	0.96316	0.99349	0.90254	0.91282	0.99032	1.0019	1.2257	0.84685	0.92134	0.99385	0.97495	0.94285	0.94578	0.898	0.92935	0.95435	1.5788	0.94815	0.9522	0.93549	1.0361	0.96063	1.0103	0.97155	0.98302	1.0058	0.98312	0.93935	0.97929	1.0402	0.97519	0.7609	0.99775	0.98724	0.9467		85.772	0.8398	0.8928	0.9657	0.91695
86.086	0.96013	0.94463	0.86349	0.80507	0.95641	0.95061	0.96244	0.96538	0.96609	0.98803	0.90182	0.91635	0.99051	1.02	1.2128	0.84451	0.9321	0.98373	0.99024	0.94215	0.95421	0.89612	0.94827	0.9394	1.5794	0.95278	0.95039	0.95158	1.0294	0.95305	1.0078	0.97652	0.99228	0.99143	0.97238	0.9439	0.96868	1.0425	0.98462	0.76462	0.99496	0.97138	0.93886		86.805	0.83934	0.89007	0.9657	0.91011
87.111	0.96	0.95301	0.85738	0.81179	0.94437	0.93868	0.95126	0.9705	0.95823	0.97991	0.90382	0.91345	0.9827	1.0237	1.2009	0.85451	0.91914	0.9868	0.99504	0.94522	0.94692	0.88872	0.93689	0.95111	1.5634	0.93701	0.94497	0.93603	1.0142	0.95583	1.0025	0.96971	0.98118	0.98943	0.97765	0.93144	0.97299	1.0304	0.95729	0.75729	0.99421	0.97397	0.91785		87.839	0.83462	0.89294	0.97111	0.91434
88.136	0.96955	0.94304	0.86172	0.80438	0.9417	0.94331	0.94858	0.97622	0.96477	0.97862	0.90153	0.90122	0.97045	1.0069	1.1943	0.8517	0.9188	0.98867	1.0023	0.94136	0.94672	0.88614	0.93112	0.93956	1.5523	0.93881	0.95212	0.93679	1.0157	0.96444	1.0092	0.97585	0.9837	1.0058	0.99189	0.94198	0.96566	1.0439	0.98259	0.7766	0.99673	0.97643	0.9304		88.872	0.83069	0.89844	0.97337	0.91402
89.161	0.97296	0.95673	0.86794	0.80529	0.94627	0.93865	0.95769	0.96915	0.95568	0.99003	0.89637	0.91226	0.98471	1.0225	1.1863	0.84049	0.92763	0.99443	1.0237	0.94751	0.94183	0.89607	0.92887	0.95764	1.5552	0.91964	0.95009	0.92478	1.0063	0.94748	1.0004	0.96659	0.98419	1.0142	0.98135	0.94548	0.9692	1.046	0.98632	0.77206	1.006	0.99593	0.94971		89.906	0.83509	0.89716	0.97182	0.91414
90.185	0.96997	0.95526	0.86234	0.79682	0.94176	0.94764	0.94703	0.97042	0.95387	0.98067	0.9042	0.93248	0.96762	0.99894	1.1777	0.83276	0.92934	0.98381	1.0287	0.94155	0.93719	0.90218	0.92151	0.93798	1.5513	0.92271	0.94635	0.92778	1.039	0.95426	0.99933	0.9648	0.98835	1.0076	0.98132	0.92685	0.95777	1.0486	0.99858	0.76983	0.99702	0.99305	0.95676		90.939	0.81376	0.89242	0.97214	0.91211
91.21	0.95428	0.9468	0.86909	0.80614	0.93385	0.95396	0.95882	0.97402	0.95925	0.97889	0.89032	0.93592	0.97994	0.96046	1.1677	0.83907	0.9211	0.97664	1.0542	0.95179	0.93639	0.90197	0.92376	0.95439	1.5724	0.9195	0.95718	0.93596	1.0187	0.94069	1.0037	0.96768	0.97692	1.0084	0.98115	0.93664	0.96809	1.0337	0.97303	0.76822	0.99507	0.96868	0.92522		91.972	0.81337	0.90373	0.97563	0.92122
92.235	0.966	0.93645	0.86283	0.80903	0.94727	0.95346	0.95399	0.96828	0.96088	0.98038	0.8882	0.94108	0.97815	0.95893	1.1682	0.84422	0.92758	0.97326	1.0618	0.94363	0.93134	0.90514	0.91727	0.95087	1.6083	0.9268	0.94233	0.93259	1.0244	0.93307	1.0035	0.96556	0.98103	0.98888	0.97392	0.93296	0.97465	1.0132	0.98258	0.75566	0.98684	0.98566	0.93909		93.005	0.80812	0.89835	0.97294	0.91587
93.26	0.97116	0.94173	0.86941	0.80114	0.93875	0.94751	0.95803	0.97074	0.95363	0.98923	0.88967	0.93693	0.97232	0.97437	1.1615	0.83999	0.91821	0.9759	1.0713	0.94923	0.9257	0.91418	0.91932	0.95358	1.6226	0.91604	0.94238	0.93714	1.0276	0.94839	1.0094	0.97034	0.98942	1.0125	0.98197	0.93657	0.98508	1.032	0.98572	0.75663	0.98133	1.0058	0.98035		94.039	0.80658	0.91016	0.97895	0.91768
94.285	0.98138	0.94204	0.86155	0.79844	0.94093	0.94595	0.95948	0.9722	0.94338	0.99146	0.88588	0.94508	0.96882	0.94442	1.1679	0.83961	0.93138	0.97096	1.0972	0.94165	0.92586	0.90997	0.92432	0.95435	1.6304	0.91811	0.9497	0.93265	1.0285	0.95459	1.0079	0.974	0.98433	1.0131	0.97769	0.94526	0.97935	1.0395	0.98872	0.74714	0.99094	0.98433	0.92889		95.072	0.79602	0.89879	0.97822	0.92027
95.309	0.97264	0.95843	0.87315	0.79813	0.94751	0.95164	0.96144	0.96278	0.96605	0.9882	0.8808	0.96052	0.98084	0.95771	1.1712	0.83141	0.93079	0.97789	1.1122	0.95437	0.92726	0.91424	0.92123	0.95071	1.6257	0.92083	0.93841	0.93769	1.0198	0.94626	1.0003	0.96948	0.98849	1.0058	0.98272	0.95741	0.97973	1.0332	0.97357	0.7541	1.0044	0.98664	0.94553		96.105	0.80102	0.89595	0.97963	0.91372
96.334	0.97701	0.9675	0.86029	0.8	0.9382	0.95983	0.95612	0.96031	0.97022	0.98538	0.87651	0.94748	0.97699	0.95064	1.1535	0.82788	0.92386	0.96964	1.1228	0.94925	0.92061	0.91701	0.9155	0.95148	1.6194	0.90885	0.94225	0.91204	1.0127	0.95221	1.0045	0.96604	0.98252	1.014	0.98736	0.9294	0.96697	1.0194	0.98331	0.76142	0.98182	0.97728	0.90932		97.139	0.80412	0.89587	0.98289	0.90994
97.359	0.97407	0.95462	0.86328	0.79206	0.94517	0.94651	0.94366	0.96111	0.9498	0.98585	0.87316	0.95996	0.98504	0.95683	1.1531	0.81835	0.92209	0.9738	1.1286	0.94665	0.91571	0.92204	0.90932	0.94754	1.6114	0.90398	0.93556	0.92459	1.0283	0.94807	1.0169	0.97056	0.99271	1.0219	0.98284	0.9407	0.96856	1.0299	0.97186	0.75958	0.99827	0.98792	0.92462		98.172	0.8017	0.88986	0.98138	0.91239
98.384	0.96458	0.94372	0.85853	0.7946	0.95311	0.93883	0.95188	0.95346	0.95756	0.99431	0.87325	0.97605	0.98287	0.9613	1.1452	0.82972	0.92793	0.98809	1.128	0.94701	0.91727	0.92404	0.91102	0.94762	1.6165	0.91457	0.93279	0.92281	1.0267	0.95196	1.0053	0.97421	0.99068	1.0109	0.98576	0.93902	0.97645	1.0323	0.99514	0.75624	1.0034	0.98498	0.92687		99.205	0.80922	0.89795	0.99307	0.91785
99.409	0.95458	0.9437	0.8525	0.78395	0.9533	0.9341	0.95243	0.94389	0.95965	0.99894	0.8686	0.9675	0.98645	0.94967	1.1383	0.82165	0.91622	0.97038	1.1313	0.93172	0.9134	0.91125	0.91158	0.95375	1.6244	0.90877	0.94044	0.91513	1.0181	0.94844	1.0082	0.97604	0.98323	1.0162	0.98089	0.94545	0.967	1.0223	0.99657	0.7555	0.99233	0.98009	0.93741		100.24	0.80802	0.88743	0.97283	0.91006
100.43	0.96159	0.96156	0.87217	0.80293	0.95465	0.9395	0.94679	0.95399	0.96629	1.0023	0.87123	0.98085	0.98586	0.94803	1.1328	0.8248	0.92616	0.98544	1.1501	0.94575	0.91364	0.91238	0.923	0.96441	1.6058	0.91087	0.94273	0.9237	1.0272	0.96685	1.0102	0.97006	0.98665	0.98952	1.0045	0.94632	0.96286	1.0185	0.99887	0.75884	1.004	0.99297	0.95027		101.27	0.82397	0.89277	0.97588	0.91172
101.46	0.95526	0.96151	0.86028	0.78441	0.93492	0.94032	0.94582	0.95671	0.96723	0.98298	0.86498	0.98696	0.98952	0.93819	1.1308	0.80752	0.91711	0.98291	1.143	0.93925	0.90287	0.92085	0.91154	0.93631	1.5595	0.91691	0.93205	0.9063	1.0238	0.95856	1.0133	0.96527	0.98639	1.0155	0.97602	0.94007	0.96532	1.0165	0.98604	0.76225	0.99346	0.9683	0.90425		102.31	0.83035	0.89968	0.97323	0.91053
102.48	0.95778	0.95648	0.86417	0.78679	0.95115	0.93034	0.95403	0.96387	0.95971	0.9754	0.88873	1.0054	0.99698	0.94156	1.1369	0.81143	0.90324	0.98221	1.1486	0.94553	0.90321	0.92849	0.91581	0.95277	1.5873	0.91032	0.93686	0.91296	1.0418	0.96446	1.0063	0.96946	0.98414	0.99537	0.99117	0.94281	0.97478	1.0137	0.98309	0.75902	0.99822	0.97979	0.94716		103.34	0.83491	0.89359	0.97271	0.9145
103.51	0.96137	0.95877	0.85389	0.78806	0.95021	0.93848	0.96112	0.95105	0.95955	0.97086	0.89929	1.0132	0.99816	0.94412	1.1214	0.8206	0.90688	0.97723	1.1428	0.94916	0.89879	0.93454	0.91154	0.95006	1.5653	0.91503	0.93909	0.92051	1.0292	0.93941	1.0114	0.97526	0.98958	1.0142	0.99714	0.94189	0.97366	1.0072	0.97329	0.74699	0.98604	0.95981	0.91199		104.37	0.84789	0.89669	0.97131	0.90794
104.53	0.95198	0.96949	0.8472	0.78141	0.942	0.94136	0.95973	0.95188	0.96106	0.96925	0.90548	1.0236	0.99368	0.94983	1.1264	0.81725	0.90758	0.97462	1.1378	0.94698	0.89324	0.93549	0.90897	0.94523	1.5461	0.90795	0.92487	0.89758	1.0569	0.95491	1.0145	0.97225	0.99829	1.0172	0.99411	0.9463	0.96109	1.0067	0.98436	0.75917	0.98644	0.96796	0.94988		105.41	0.84669	0.89478	0.96642	0.90949
105.56	0.95831	0.95771	0.84252	0.78544	0.94817	0.93579	0.95499	0.94553	0.95293	0.96281	0.90473	1.0163	0.99346	0.93184	1.1173	0.80543	0.90161	0.98334	1.1462	0.94696	0.90045	0.93668	0.92383	0.95071	1.5027	0.90046	0.93159	0.89866	1.047	0.95489	1.0123	0.97609	0.98462	1.0148	1.0089	0.95417	0.97202	1.0128	0.99254	0.76146	1.0161	0.9722	0.92549		106.44	0.85892	0.89889	0.97086	0.90772
106.58	0.94685	0.96079	0.85811	0.78054	0.9371	0.94114	0.95179	0.94949	0.9531	0.95129	0.89678	1.0175	0.9992	0.9233	1.1257	0.81332	0.90332	0.96294	1.1387	0.93715	0.88765	0.93486	0.90543	0.94195	1.4485	0.89496	0.93642	0.88837	1.0434	0.94722	1.0038	0.97114	0.98827	1.01	0.99115	0.9475	0.96651	1.0053	0.98827	0.76526	0.99461	0.96949	0.94091		107.47	0.85741	0.89364	0.97092	0.90228
107.61	0.95018	0.96036	0.87386	0.78283	0.93644	0.93945	0.9592	0.93023	0.96094	0.94049	0.88273	1.0255	0.99224	0.9154	1.1229	0.81249	0.90592	0.96333	1.1338	0.92609	0.88751	0.92687	0.92307	0.95748	1.4275	0.90093	0.92859	0.90831	1.0417	0.9674	1.0076	0.97011	0.9862	1.0122	0.9719	0.94701	0.96421	1.003	0.98233	0.76706	0.99142	0.97409	0.93954		108.51	0.8643	0.88666	0.96766	0.90708
108.63	0.94262	0.96378	0.88781	0.78584	0.95349	0.94595	0.96141	0.9312	0.97927	0.95077	0.89659	1.0363	1.0038	0.9035	1.1359	0.83087	0.90817	0.9724	1.1405	0.9343	0.89184	0.91283	0.91213	0.94426	1.4277	0.91245	0.93095	0.90806	1.032	0.9468	1.0125	0.97305	0.98886	0.99665	0.97783	0.93726	0.95498	0.99678	0.99803	0.75932	0.98331	0.9629	0.92614		109.54	0.8729	0.90017	0.97307	0.91002
109.66	0.93502	0.96272	0.87809	0.77383	0.93536	0.93525	0.95982	0.92479	0.96607	0.94275	0.88562	1.0227	0.99063	0.8948	1.1174	0.81365	0.90295	0.97026	1.1406	0.93172	0.8931	0.89614	0.90845	0.94454	1.3979	0.89139	0.92019	0.90372	1.0366	0.94622	1.0047	0.9715	0.98627	1.0023	0.97904	0.94324	0.95736	0.98573	0.98272	0.76735	0.97859	0.98228	0.91624		110.57	0.87607	0.90067	0.97316	0.90602
110.68	0.9354	0.97641	0.87617	0.77154	0.93892	0.93588	0.95627	0.91235	0.96839	0.94708	0.87899	1.019	1.0064	0.91799	1.1061	0.81298	0.90321	0.97084	1.1531	0.93773	0.8929	0.89557	0.90793	0.96323	1.3906	0.8982	0.93558	0.90038	1.0317	0.94449	1.0003	0.96262	0.98772	1.0077	0.97132	0.94826	0.9508	0.97691	0.99918	0.75861	0.96137	0.965	0.91272		111.61	0.86736	0.89478	0.97121	0.90845
111.71																													1.0409	0.95811	1.0001	0.9705	0.97846	1.0106	0.9695	0.93452	0.96123	0.97097	0.99011	0.75937	1.0014	0.97456	0.91908		112.64	0.85092	0.89144	0.96777	0.90572
112.73																													1.0481	0.96081	1.016	0.97356	0.99208	1.004	0.98938	0.92337	0.96355	0.99991	0.99162	0.77327	1.0195	0.98105	0.94119		113.67	0.84583	0.89941	0.96563	0.90199
113.75																													1.0386	0.95486	1.0069	0.97434	0.9883	0.98689	0.98175	0.94187	0.96852	0.99102	0.97949	0.76259	1.0016	0.98534	0.93947		114.71	0.84541	0.89705	0.9657	0.90628
114.78																													1.0573	0.95107	1.0088	0.96391	1.0037	1.009	0.98837	0.94211	0.97518	0.97804	0.99587	0.79025	1.0056	0.97585	0.91796		115.74	0.84341	0.91547	0.97664	0.90543
115.8																													1.0483	0.95257	1.0033	0.96852	0.99601	1.004	0.99974	0.94617	0.96528	0.9876	0.99119	0.77877	0.99727	0.97948	0.93525		116.77	0.82138	0.9152	0.96851	0.90522
116.83																													1.053	0.9552	1.0144	0.9723	0.99233	1.0455	0.98972	0.9405	0.96967	0.98448	0.99495	0.77746	1.0149	0.97788	0.94387		117.81	0.81829	0.91511	0.96975	0.90033
117.85																													1.0469	0.95046	1.0073	0.97649	0.98373	1.0196	0.97874	0.93877	0.96163	0.98892	0.97813	0.76605	1.0076	0.97712	0.92934		118.84	0.82146	0.92434	0.9707	0.91052
118.88																													1.0449	0.95	1.0049	0.9707	0.98595	1.0068	0.9983	0.93666	0.96415	0.98681	1.0204	0.77799	0.98397	0.99278	0.93726		119.87	0.83084	0.92786	0.97595	0.90808
119.9																													1.0487	0.95255	1.0118	0.97341	0.99315	1.0029	0.99375	0.94157	0.97081	0.98327	0.99609	0.80116	1.019	1.0039	0.96243		120.91	0.83662	0.92168	0.96941	0.89367
120.93																													1.0439	0.93122	1.0161	0.96875	0.99112	1.0172	0.98784	0.9544	0.95395	0.98406	0.99826	0.78701	1.0043	0.9783	0.9322		121.94	0.84334	0.93103	0.97054	0.90261
121.95																													1.0337	0.94986	1.0128	0.97141	0.99221	0.99244	0.98438	0.93015	0.96052	0.98243	1.0061	0.77755	1.0091	0.9847	0.919		122.97	0.84745	0.93449	0.96933	0.90047
122.98																													1.0561	0.94327	1.013	0.96964	0.99201	1.0065	0.99139	0.95178	0.96894	0.98283	1.0033	0.79705	1.0014	0.9864	0.927		124.01	0.83873	0.92812	0.96718	0.89194
124																													1.0481	0.94926	1.0141	0.96942	0.9892	1.016	0.98659	0.92936	0.97324	0.97933	0.99483	0.79634	1.0173	0.97519	0.92333		125.04	0.83852	0.92724	0.97096	0.89226
125.03																													1.0561	0.96322	1.0113	0.9785	0.99347	1.0185	0.98894	0.93931	0.96777	0.97195	1.0001	0.78566	1.0124	0.9947	0.93312		126.07	0.82969	0.92711	0.97593	0.90099
126.05																													1.0612	0.95601	1.0119	0.9726	1.0089	1.0182	1.0016	0.94997	0.97464	0.98248	1.038	0.80521	0.98941	0.99716	0.9469		127.11	0.832	0.91901	0.96949	0.89492
127.08																													1.0424	0.95402	1.0144	0.97079	0.99801	1.0162	0.98737	0.95547	0.96979	0.97629	0.99155	0.80303	1.0189	0.99877	0.93735		128.14	0.82982	0.92031	0.9657	0.89778
128.1																													1.0454	0.95406	1.0153	0.97585	0.99362	1.0165	0.98947	0.94938	0.95974	0.99792	1.011	0.80736	1.0144	0.97177	0.9388		129.17	0.82071	0.92185	0.96783	0.89613
129.13																													1.0513	0.95558	1.0198	0.97434	0.9969	1.0099	0.97521	0.95618	0.9692	0.98434	1.0238	0.80077	1.0098	0.99945	0.94304		130.21	0.82458	0.93108	0.96715	0.89591
130.15																													1.0475	0.95717	1.0158	0.97673	0.99115	1.0188	0.98878	0.95558	0.96501	0.98173	1.0157	0.80416	0.99696	0.98924	0.91529		131.24	0.82426	0.92554	0.9667	0.89224
131.18																													1.0562	0.95307	1.0167	0.979	1.0027	1.0171	0.99479	0.93775	0.96505	0.98436	0.99518	0.79615	1.0074	0.99987	0.94908		132.27	0.82521	0.93542	0.97108	0.89781
132.2																													1.0428	0.94993	1.0123	0.97396	0.99093	1.0176	1.0062	0.95102	0.96056	0.99612	0.9902	0.79816	1.0144	1.0024	0.96152		133.31	0.81963	0.93094	0.97229	0.89443
133.22																													1.0456	0.95829	1.0217	0.97766	1.0004	1.0266	0.98697	0.94254	0.96128	0.99693	0.99047	0.7708	1.0047	1.0011	0.92311		134.34	0.8287	0.94605	0.97369	0.90033
134.25																													1.064	0.95763	1.0156	0.97709	0.99497	1.0192	0.98463	0.96869	0.96979	0.98905	1.007	0.81065	0.99782	0.99759	0.92426		135.37	0.82837	0.9538	0.97144	0.89549
135.27																													1.0319	0.94214	1.0128	0.9752	0.98846	1.004	0.98429	0.92843	0.95422	0.99376	1.0075	0.79564	1.0054	0.98119	0.90288		136.4	0.83794	0.95849	0.97639	0.89275
136.3																													1.0587	0.95899	1.0151	0.97465	0.99714	1.0056	0.98745	0.93682	0.96669	0.99075	0.9812	0.80402	1.0147	1.0084	0.93133		137.44	0.83708	0.9523	0.97163	0.89466
137.32																													1.0625	0.94722	1.0205	0.9756	0.99758	1.0081	0.9973	0.94213	0.96239	0.9995	1.009	0.80309	0.99699	1.0018	0.94505		138.47	0.83757	0.96443	0.97607	0.89866
138.35																													1.0536	0.96329	1.0203	0.98458	0.99718	1.0282	0.99152	0.93788	0.96396	1.0005	1.0052	0.80558	1.0215	1.0002	0.94743		139.5	0.82687	0.96504	0.9783	0.89351
139.37																													1.051	0.95316	1.0112	0.97858	0.99518	1.0266	0.99296	0.93491	0.97456	0.98893	1.0013	0.79307	1.0037	1.0122	0.93127		140.54	0.83263	0.97536	0.98777	0.90042
140.4																													1.048	0.964	1.0179	0.9854	0.99694	1.0202	0.99802	0.94962	0.97175	0.993	1.0039	0.80299	1.018	1.0093	0.94715		141.57	0.83597	0.98324	0.98655	0.89938
141.42																													1.0541	0.94492	1.0192	0.97429	1.001	1.0088	0.99803	0.93425	0.97084	0.98032	1.0044	0.80121	1.018	0.99469	0.94139		142.6	0.83374	0.97293	0.98017	0.89922
142.45																													1.0464	0.96828	1.0283	0.98243	1.0039	1.0134	1.0011	0.94954	0.97384	0.97587	1.0048	0.81725	1.0373	0.99232	0.96251		143.64	0.83906	0.97046	0.97848	0.89823
143.47																													1.0613	0.96197	1.0153	0.98239	1.005	1.0158	0.98942	0.93823	0.978	0.98489	1.0051	0.80511	1.0121	0.99143	0.93951		144.67	0.83238	0.97733	0.98164	0.8944
144.5																													1.0424	0.95035	1.015	0.97177	0.99904	1.0018	0.98051	0.92572	0.97383	0.96905	0.97308	0.78602	1.0013	0.99369	0.95719		145.71	0.84258	0.97182	0.97454	0.89572
145.52																													1.0592	0.95696	1.0264	0.9775	0.98685	1.0161	0.99254	0.93192	0.98074	0.97351	0.99019	0.79639	1.0176	0.98991	0.92961		146.74	0.8399	0.97518	0.97359	0.89091
146.55																													1.0726	0.96403	1.0251	0.9844	1.0067	1.0291	0.99397	0.9378	0.97947	0.98258	0.99938	0.80413	1.026	1.0115	0.96312		147.77	0.85357	0.98025	0.97788	0.89882
147.57																													1.0418	0.96796	1.0228	0.98019	0.9995	1.029	1.0145	0.94567	0.98421	0.98283	1.0137	0.80325	1.0137	1.0133	0.9432		148.81	0.85543	0.9743	0.98405	0.89376
148.6																													1.0379	0.95318	1.0161	0.97505	1.0058	1.0137	0.99399	0.95069	0.97382	0.98171	0.98609	0.80928	1.0081	1.0048	0.96385		149.84	0.84661	0.96548	0.9825	0.89597
149.62																													1.0528	0.95618	1.0219	0.97145	0.99301	1.0178	0.99392	0.93521	0.98183	0.97808	0.99567	0.79085	1.0038	1.0112	0.92263		150.87	0.84771	0.96516	0.9782	0.90234
150.65																													1.0524	0.94601	1.022	0.97937	0.99846	1.007	0.99269	0.93007	0.97331	0.97716	1.0026	0.81406	1.017	0.99344	0.95382		151.91	0.85757	0.95871	0.98075	0.90044
151.67																													1.0606	0.96526	1.0183	0.98178	1.005	1.0207	1.0027	0.9408	0.99491	0.98874	1.0095	0.80801	1.0101	1.0258	0.94822		152.94	0.86147	0.94872	0.97516	0.89734
152.7																													1.0487	0.9474	1.0271	0.97366	0.99344	1.017	0.98669	0.92989	0.979	0.98189	0.99971	0.80237	1.0165	0.98952	0.94447		153.97	0.87486	0.95818	0.98571	0.90582
153.72																													1.0505	0.94939	1.0254	0.9783	0.99345	1.0233	0.99976	0.92697	0.98911	0.97925	1.0039	0.80162	1.0112	1.0088	0.92053		155.01	0.86723	0.94735	0.97725	0.89374
154.75																													1.059	0.95724	1.0236	0.9772	0.99998	1.0195	0.98994	0.94026	0.98025	0.98227	0.98685	0.81042	1.0265	0.9995	0.95679		156.04	0.87144	0.95514	0.97927	0.89681
155.77																													1.0578	0.95791	1.0242	0.97309	0.99596	1.0215	0.99116	0.93192	0.98447	0.98158	1.0057	0.81375	1.0103	1.0135	0.92937		157.07	0.86089	0.9533	0.98203	0.89277
156.8																													1.0373	0.95047	1.0136	0.97658	0.99873	1.0151	0.98169	0.93466	0.98009	0.98947	0.9948	0.81058	0.99345	1.0133	0.93724		158.1	0.8538	0.94779	0.9851	0.90201
157.82																													1.0601	0.9573	1.0244	0.97688	1.0113	1.0117	0.98799	0.92695	0.98237	0.98635	0.99895	0.82588	1.0075	1.003	0.94831		159.14	0.85954	0.94752	0.98704	0.89974
158.85																													1.0542	0.95747	1.0169	0.97905	1.0039	1.0268	0.98549	0.92835	0.97579	0.99513	0.99472	0.81355	1.0064	1.0124	0.92892		160.17	0.86563	0.95297	0.99125	0.90295
159.87																													1.0569	0.95409	1.0196	0.97833	0.99411	1.0228	0.99922	0.93844	0.97957	0.99746	0.97816	0.79772	1.0045	1.0206	0.95135		161.2	0.86309	0.95187	0.99978	0.90976
160.9																													1.0606	0.95089	1.0242	0.97712	0.99749	1.0132	0.99615	0.93896	0.97258	0.99572	0.99071	0.80229	1.0184	1.0269	0.93197		162.24	0.86249	0.94293	0.99521	0.90162
161.92																													1.0694	0.96977	1.0203	0.99014	1.0168	1.0467	1.0015	0.93749	0.97123	1.0088	1.0318	0.82462	1.0236	1.0137	0.9555		163.27	0.86901	0.95591	0.99195	0.90853
162.95																													1.0467	0.94349	1.0188	0.9737	0.99852	1.031	0.98818	0.93118	0.95865	0.99272	1.005	0.82076	1.0161	1.0028	0.9355		164.3	0.87416	0.95136	0.99826	0.90328
163.97																													1.0531	0.94904	1.0237	0.97817	0.99932	1.0096	0.98074	0.93485	0.97001	0.99971	1.005	0.81931	1.024	1.009	0.95348		165.34	0.87464	0.93417	0.99346	0.90146
165																													1.0552	0.95118	1.0225	0.97731	1.0055	1.0293	0.99126	0.93602	0.9842	0.98848	1.0116	0.82614	1.017	1.0198	0.955		166.37	0.87164	0.93835	0.98968	0.90443
166.02																													1.0531	0.96615	1.0341	0.98729	1.0139	1.0401	0.99706	0.94135	0.98058	1.0044	1.0234	0.82854	1.0345	1.0273	0.96814		167.4	0.86332	0.94237	0.99745	0.90729
167.05																													1.0652	0.95946	1.0278	0.97805	0.99989	1.0202	1	0.93156	0.97987	1.0049	1.007	0.84104	1.0238	1.0175	0.94945		168.44	0.85679	0.93613	0.99223	0.90332
168.07																													1.0636	0.95871	1.0305	0.98031	1.0097	1.0316	1.0038	0.93905	0.98147	1.0012	1.0207	0.81271	1.0198	0.99965	0.95184		169.47	0.85787	0.9377	1.0005	0.90937
169.1																													1.0661	0.95396	1.0303	0.97916	1.0061	1.0375	0.99885	0.94112	0.9734	1.0012	1.0199	0.84461	1.04	1.0209	0.94833		170.5	0.85942	0.93524	1.0001	0.90479
170.12																													1.057	0.95536	1.0308	0.98625	1.0041	1.0339	1.0036	0.93119	0.98187	1.0097	1.0356	0.82685	1.0449	1.0186	0.96806		171.54	0.86087	0.92942	0.99347	0.91121
171.15																													1.0701	0.95464	1.0158	0.98779	0.99479	1.0094	1.0041	0.94803	0.97977	1.0036	1.0188	0.83997	1.0259	1.0161	0.92945		172.57	0.86837	0.93434	1.0009	0.90929
172.17																													1.053	0.94772	1.028	0.98165	1.01	1.012	0.99553	0.93262	0.98694	1.0048	1.0188	0.82143	1.0042	1.028	0.94279		173.6	0.86553	0.92558	0.99404	0.90602
173.19																													1.0545	0.96336	1.0329	0.98581	1.0072	1.0341	1.0148	0.94416	0.9971	1.0111	1.0124	0.84324	1.0484	1.0296	0.96147		174.64	0.86791	0.92157	0.99873	0.90913
174.22																													1.0632	0.96052	1.0337	0.98649	1.0098	1.0346	1.007	0.93612	1.0035	0.99947	1.0294	0.84765	1.0487	1.0262	0.94474		175.67	0.87802	0.91761	0.99505	0.9015
175.25																													1.0691	0.95942	1.0241	0.98331	1.0081	1.0414	1.0045	0.93981	0.999	1.0039	1.0196	0.84312	1.0417	1.0401	0.93298		176.7	0.88866	0.91535	0.9918	0.89376
176.27																													1.0556	0.94391	1.0208	0.98064	1.0086	1.0301	0.98594	0.92017	1.0286	1.025	1.0372	0.83651	1.0363	1.0266	0.93511		177.74	0.89365	0.91617	1.0008	0.90432
177.29																													1.0651	0.9582	1.0306	0.98667	1.013	1.0305	1.0089	0.94265	1.0132	1.0229	1.0378	0.82579	1.0373	1.0254	0.95621		178.77	0.89638	0.92821	1.0061	0.91147
178.32																													1.0537	0.95183	1.0278	0.97729	1.004	1.0383	1.0027	0.94251	1.0152	1.0017	1.015	0.82628	1.0352	1.0073	0.94914		179.8	0.89094	0.92991	1.0009	0.90159
179.35																													1.0512	0.94446	1.021	0.97534	1.0083	1.0358	1.0023	0.94938	1.0231	1.014	1.0034	0.83119	1.0287	1.0358	0.95271		180.84	0.89167	0.93896	0.9967	0.90356
180.37																													1.0588	0.94297	1.0225	0.98504	1.0127	1.0217	0.99621	0.93062	1.0233	1.0195	0.99554	0.83413	1.0143	1.0167	0.95128		181.87	0.90111	0.94196	1.0124	0.90694
181.39																													1.0642	0.94756	1.0303	0.98937	1.0125	1.0365	1.0122	0.94232	1.0197	1.0124	1.0333	0.84638	1.0357	1.0425	0.93272		182.9	0.91149	0.93507	1	0.90145
182.42																													1.0772	0.95239	1.0345	0.98776	1.0172	1.041	0.99745	0.95056	1.0206	1.0032	1.0134	0.85163	1.0524	1.0386	0.94438		183.94	0.89942	0.94298	1.0011	0.90262
183.44																													1.0698	0.94758	1.0435	0.98644	1.0016	1.0383	0.9894	0.92971	1.0277	1.0012	1.0269	0.88969	1.0384	1.0338	0.94359		184.97	0.90494	0.94389	1.0022	0.89864
184.47																													1.0707	0.94665	1.0278	0.98624	0.99797	1.0311	1.0044	0.94333	1.0056	1.0123	1.017	0.8785	1.0356	1.016	0.93021		186	0.89875	0.95093	0.99457	0.90029
185.49																													1.0664	0.9443	1.0229	0.98408	1.0087	1.0277	0.98992	0.9255	1.0129	0.99409	1.0019	0.86573	1.0457	1.0228	0.93076		187.04	0.89561	0.9414	0.99682	0.89291
186.52																													1.0754	0.94663	1.0313	0.98985	1.0121	1.0428	0.99271	0.93377	1.013	1.0048	0.99164	0.8832	1.0546	1.0415	0.96284		188.07	0.88757	0.96135	0.99236	0.89812
187.54																													1.0658	0.94912	1.0417	0.98838	1.0138	1.0231	0.99722	0.95727	1.0199	1.0088	1.0411	0.88332	1.0411	1.0263	0.93118		189.1	0.89309	0.95473	0.98563	0.89066
188.57																													1.0613	0.94716	1.0391	0.98378	1.011	1.0295	0.99637	0.94625	1.0187	1.0183	1.0087	0.87541	1.0392	1.0251	0.96329		190.14	0.89769	0.95288	0.99384	0.88957
189.59																													1.0425	0.94288	1.0302	0.98156	1.0122	1.0338	1.0056	0.9331	1.0205	1.0189	1.01	0.88115	1.0359	1.015	0.94265		191.17	0.90292	0.95737	0.98576	0.88846
190.62																													1.0761	0.94995	1.0368	0.98849	1.0101	1.0452	0.98565	0.95099	1.0233	1.0242	1.0132	0.88399	1.0438	1.0277	0.94225		192.2	0.90415	0.9542	0.99243	0.88878
191.64																													1.0678	0.95408	1.0338	0.97794	1.0091	1.0356	1.0048	0.94683	1.0221	1.0206	1.0246	0.87722	1.0373	1.0423	0.92214		193.24	0.88706	0.9547	0.99291	0.88717
192.67																													1.0579	0.94004	1.0375	0.97906	1.0101	1.0224	0.9927	0.92933	1.0229	1.0196	1.0141	0.87066	1.0401	1.0128	0.93469		194.27	0.89393	0.95356	0.99501	0.89004
193.69																													1.0778	0.95282	1.0414	0.99053	1.0138	1.0453	0.99328	0.96095	1.0321	1.0319	1.0323	0.87808	1.0341	1.0278	0.95259		195.3	0.88824	0.94567	1.0005	0.89151
194.72																													1.0541	0.93729	1.0353	0.98089	0.99798	1.0341	0.99652	0.90933	1.0269	1.0244	1.0215	0.88063	1.0424	1.0129	0.96035		196.34	0.88693	0.94753	0.99825	0.89393
195.74																													1.0747	0.94858	1.0361	0.98313	0.99856	1.0287	1.0008	0.96255	1.0281	1.016	1.0386	0.8709	1.0348	1.0132	0.94565		197.37	0.89464	0.94507	0.99965	0.8972
196.77																													1.0618	0.93549	1.0375	0.98768	1.003	1.0306	0.98392	0.9476	1.0239	1.0231	1.029	0.86332	1.0326	0.99726	0.95828		198.4	0.89402	0.94767	0.99383	0.89591
197.79																													1.0745	0.94517	1.0357	1.0019	1.0155	1.045	0.99854	0.9485	1.0321	1.0347	1.0278	0.86679	1.0508	1.0285	0.95823		199.44	0.88479	0.94876	0.99785	0.89716
198.82																													1.08	0.93206	1.0396	0.99043	1.0169	1.0385	1.008	0.95042	1.031	1.0317	1.0366	0.86964	1.0425	1.0127	0.95261		200.47	0.87889	0.95341	1.0055	0.90404
199.84																													1.0641	0.93757	1.0316	0.98535	1.0039	1.0286	0.98506	0.94901	1.0192	1.023	1.0336	0.84321	1.0358	1.033	0.95377		201.5	0.86763	0.95326	1.011	0.89833
200.87																													1.0804	0.94787	1.0389	0.99216	1.0248	1.0512	0.99677	0.94853	1.031	1.0431	1.0488	0.86329	1.0505	1.0284	0.9624		202.54	0.86488	0.95572	1.0082	0.89672
201.89																													1.073	0.95238	1.0409	0.98734	1.0144	1.042	0.98534	0.93192	1.0313	1.0252	1.0159	0.85372	1.0459	1.0185	0.96383		203.57	0.86294	0.97161	0.99852	0.89583
202.92																													1.0641	0.93996	1.0403	0.98698	1.0201	1.0443	1.0046	0.93675	1.0273	1.0245	1.0424	0.8586	1.0577	1.0076	0.95578		204.6	0.85825	0.95606	1.0012	0.89295
203.94																													1.0852	0.95495	1.0415	0.99078	1.0202	1.0476	0.99259	0.96153	1.0378	1.0309	1.0447	0.86819	1.0706	1.0473	0.97537		205.64	0.85801	0.95966	1.0067	0.89246
204.97																													1.0529	0.94459	1.0455	0.98581	1.0227	1.0392	0.99912	0.93858	1.028	1.0391	1.0324	0.85778	1.0583	1.0184	0.96351		206.67	0.85357	0.96109	1.0036	0.89957
205.99																													1.0867	0.94322	1.0376	0.98629	1.0058	1.0329	0.99882	0.94473	1.0332	1.0224	1.0355	0.8635	1.0671	1.0525	0.96554		207.7	0.85056	0.95232	1.0118	0.9002
																																													208.74	0.85103	0.95049	1.0038	0.89656
																																													209.77	0.84941	0.95772	1.014	0.90358
																																													210.8	0.85624	0.94472	1.0089	0.90105
																																													211.84	0.85191	0.95597	1.0172	0.90488
																																													212.87	0.85036	0.9463	1.0099	0.90126
																																													213.9	0.86304	0.95638	1.0122	0.90172
																																													214.94	0.8653	0.95142	1.0039	0.90092
																																													215.97	0.86332	0.94853	1.007	0.89633
																																													217	0.86359	0.94976	1.0093	0.89388
																																													218.04	0.85492	0.94448	1.0119	0.89022
																																													219.07	0.85838	0.94934	1.0101	0.88174
																																													220.1	0.8591	0.94343	1.0086	0.88561
																																													221.14	0.86318	0.95374	1.0116	0.89226
																																													222.17	0.86538	0.9463	1.0023	0.88413
																																													223.2	0.86948	0.93514	1.0118	0.88846
																																													224.24	0.86763	0.94175	1.0023	0.88304
																																													225.27	0.85982	0.93542	1.004	0.88114
																																													226.3	0.87109	0.93988	1.0018	0.88636
																																													227.34	0.87411	0.93269	1.0085	0.88363
																																													228.37	0.89007	0.92927	1.0001	0.88734
																																													229.4	0.89394	0.93502	1.0077	0.89174
																																													230.44	0.88774	0.92678	1.0064	0.89231
																																													231.47	0.8937	0.9228	1.0051	0.88996
																																													232.5	0.90806	0.93495	1.0067	0.88405
																																													233.54	0.91466	0.93946	1.0105	0.88267
																																													234.57	0.91619	0.93518	1.0095	0.887
																																													235.6	0.91641	0.94015	1.0082	0.88762
																																													236.64	0.90965	0.93293	1.0074	0.882
																																													237.67	0.91385	0.93982	1.0077	0.8837
																																													238.7	0.91582	0.93912	1.0059	0.88746
																																													239.74	0.90531	0.93583	1.0008	0.88597
																																													240.77	0.90818	0.93867	1.0079	0.88903
																																													241.8	0.89678	0.95232	1.007	0.88981
																																													242.84	0.89546	0.95046	1.0071	0.8842
																																													243.87	0.89535	0.95298	1.0024	0.876
																																													244.9	0.89338	0.96139	1.0054	0.88371
																																													245.94	0.88313	0.95966	1.0111	0.87922
																																													246.97	0.88942	0.96255	1.0074	0.8783
																																													248	0.89968	0.96935	1.0049	0.88501
																																													249.04	0.90936	0.96891	1.0058	0.88546
																																													250.07	0.91573	0.97211	1.0102	0.88272
																																													251.1	0.91995	0.96712	1.0058	0.88388
																																													252.14	0.91354	0.97276	1.0073	0.87666
																																													253.17	0.90415	0.96665	1.0077	0.88556
																																													254.2	0.89975	0.96646	1.0085	0.87811
[truncated: 123 more columns]

## Sheet: 5A-top-median
Time(s)	NEMOm-0.038																													Time(s)	NEMOm-0.097
0	1	1	1	1	1	1	1	1	1	1	1	1	1	1	1	1	1	1	1	1	1	1	1	1	1	1	1			0	1	1	1	1	1	1	1	1	1	1	1	1	1	1	1	1	1	1	1
1.026	0.98342	0.99676	0.98134	0.99522	0.99825	1.0036	0.99374	1.0126	0.99303	0.9896	1.0107	0.99028	0.99413	0.97129	1.0052	0.99912	0.97948	1.01	0.99108	1.0049	1.0019	1.0106	0.9879	0.96727	1.0026	0.9973	1.009			1.028	0.99825	0.98812	0.99076	0.99548	1.0007	0.99146	0.9985	0.98983	0.99136	0.97467	0.98727	1.0025	1.0062	0.99457	0.98679	0.99461	1.0117	0.99834	0.99179
2.051	0.99938	0.98073	1.0042	1.0057	1.0005	1.0241	0.99644	1.0196	0.99728	1.0016	1.0255	1.0005	1.0073	0.96179	0.99646	1.029	0.98132	1.0206	0.99515	1.0146	1.0085	1.0387	0.98783	1.0156	1.0007	1.0066	1.0211			2.053	0.99621	1.0026	0.9969	1.005	1.0039	0.98953	0.99815	1.0002	1.0201	0.98508	0.9898	1.0073	1.0071	1.0029	1.0099	1.0031	1.0382	1.0134	0.98932
3.076	0.98743	0.98504	1.0013	0.99382	1.0108	1.0202	0.98953	1.0147	0.98287	1.0145	1.0158	1.0045	1.0091	0.98391	0.96953	1.0574	0.97828	1.0156	0.99935	1.007	0.99554	1.0442	0.99316	1.0086	1.0043	1.0378	1.0092			3.079	0.99311	1.0018	1.004	1.016	0.99871	0.96813	1.0073	1.0062	1.0245	0.96356	0.99173	1.0056	1.0019	1.0079	1.0221	0.99442	1.0497	1.0136	0.9804
4.1	0.99169	0.98434	0.99834	0.98113	1.0105	1.0034	0.97778	0.98957	0.94485	0.98993	0.98403	1.0046	0.98596	0.91161	0.93658	0.98735	0.95822	0.99976	0.98192	0.97751	0.98516	0.99681	1.0041	0.98881	0.99026	0.98753	1.0092			4.104	1.0061	1.0159	0.9924	1.0212	1.0063	0.9645	1.012	1.0144	1.021	0.94759	0.98225	1.0067	1.001	0.98416	1.0407	1.0055	1.0523	1.0177	0.97791
5.125	1.0195	1.0175	1.0013	1.0156	1.0028	1.0221	0.98762	1.022	0.94955	1.0229	0.99983	1.0201	1.0171	0.98411	0.94721	1.0887	0.97658	1.0298	1.009	0.98617	1.0086	1.047	1.0496	1.0128	1.0097	1.0212	1.063			5.129	0.99639	1.0276	0.99017	1.0271	1.0044	0.95769	1.0178	1.0071	1.029	0.95233	0.96815	0.99693	0.99354	0.96779	1.054	1.004	1.0539	1.0225	0.97798
6.15	0.9984	1.005	0.99422	0.99316	0.99858	0.99383	0.94989	0.98912	0.93228	0.99716	0.98225	0.98382	0.99104	0.91663	0.88661	1.0085	0.93644	1.0095	0.98414	0.96255	0.99662	1.0195	1.0106	1.0128	1.0002	0.96969	1.0373			6.155	0.99788	1.0263	0.98339	1.0345	0.99742	0.94201	1.018	1.0105	1.0429	0.93006	0.96678	0.99357	0.99741	0.96486	1.0627	0.99952	1.0625	1.0164	0.97168
7.175	1.0241	1.0315	1.0068	1.0137	1.0058	1.0199	0.98588	1.021	0.94828	1.0021	0.98663	1.0093	1.0319	0.99364	0.94493	1.0701	0.96542	1.0474	1.0047	1.0011	1.0068	1.0658	1.0552	1.042	1.0153	1.0083	1.0782			7.181	0.99706	1.0261	0.98557	1.0308	1.0028	0.94109	1.0225	1.0036	1.066	0.92395	0.97159	0.98818	0.98968	0.9686	1.094	1.0045	1.0725	1.0123	0.96355
8.2	1.0315	1.0102	1.0135	1.0188	1.0068	0.9989	0.99122	1.0218	0.95114	1.0002	0.97794	1.0104	1.0268	0.99436	0.93772	1.0708	0.95077	1.037	1.0045	1.0114	0.99688	1.0679	1.0506	1.0312	1.0099	1.017	1.0661			8.206	1.011	1.0431	0.97591	1.0426	1.0006	0.92183	1.0188	1.0003	1.0673	0.91379	0.96355	0.98339	0.9868	0.96473	1.1146	0.99559	1.0711	1.0131	0.96577
9.224	1.0209	1.0237	0.99652	0.98817	1.0014	0.97803	0.95963	1.0066	0.91609	0.98596	0.97913	0.99861	0.99673	0.97657	0.90889	1.0558	0.92669	1.0276	0.99442	1.0003	0.98631	1.0487	1.022	0.99322	1.007	1.0004	1.06			9.232	1.0335	1.0528	0.98638	1.0565	1.0098	0.92794	1.0298	1.0116	1.0939	0.92056	0.9517	1.0006	1.0067	0.9848	1.1809	1.0143	1.0871	1.0301	0.97558
10.249	1.0145	1.0088	1.0058	0.99231	1.0037	0.95853	0.95738	1.0167	0.93283	0.98108	0.97646	0.98919	0.99662	0.95957	0.91041	1.0473	0.93153	1.0128	0.98478	0.98597	0.9861	1.0237	1.0246	1.0006	0.98591	0.9612	1.0367			10.257	1.0348	1.0441	0.98413	1.0487	1.0099	0.94007	1.0324	1.0173	1.0996	0.90963	0.94213	0.98704	1.0022	0.98314	1.167	1.0178	1.0866	1.0156	0.97325
11.274	1.0263	0.99403	1.0006	0.98256	1.0047	0.94797	0.96776	1.0082	0.91712	0.98407	0.97773	0.9864	1.0006	0.92756	0.90516	1.0432	0.93925	1.0241	0.98122	0.97256	0.97059	1.044	1.0157	1.0118	1.0031	0.97205	1.0365			11.283	1.0323	1.0355	0.97445	1.0392	1.0033	0.93926	1.0156	1.0073	1.0799	0.88106	0.92501	0.97861	0.99662	0.96629	1.168	0.99179	1.0743	1.0092	0.96818
12.299	1.0248	0.99195	1.0105	0.99833	1.0091	0.9535	0.97125	1.0217	0.91131	1.012	0.97881	1.0058	1.012	0.97707	0.92598	1.0697	0.93873	1.0332	1.0039	0.95568	0.99759	1.059	1.0575	1.0359	1.0019	0.9846	1.062			12.308	1.0436	1.0237	0.97664	1.0354	1.0047	0.94988	1.0123	1.0085	1.0974	0.87364	0.93148	0.98182	1.0024	0.96416	1.1652	0.99643	1.0839	1.0121	0.9675
13.324	1.0303	0.99615	1.0132	1.0185	1.0102	0.95068	0.96502	1.0128	0.89384	1.0046	0.96983	0.98855	1.0139	0.9532	0.89865	1.0647	0.93382	1.0193	0.99736	0.971	0.98603	1.0468	1.0319	1.04	1.0009	0.95969	1.0511			13.334	1.0584	1.0218	0.98033	1.0165	1.0061	0.96561	1.0004	1.0158	1.102	0.88072	0.92711	0.97902	1.0077	0.95833	1.1698	0.98831	1.0847	1.016	0.97302
14.348	1.0452	0.99958	1.0201	1.047	1.0121	0.96416	0.98782	1.0203	0.87363	1.063	0.9733	1.017	1.0231	0.971	0.90673	1.0956	0.93874	1.0505	1.0062	0.98699	0.98525	1.0548	1.0455	1.0495	1.0122	0.99723	1.087			14.359	1.0614	1.0033	0.98292	1.0078	1.0015	0.96578	0.99993	1.0088	1.1007	0.88404	0.92351	0.97069	1.0023	0.96232	1.1634	0.98737	1.0804	1.0034	0.97512
15.373	1.037	1.0211	1.01	1.0429	1.0082	0.96328	0.9708	1.0268	0.85652	1.0716	0.9818	1.0062	1.0354	0.97875	0.96144	1.0949	0.91428	1.0342	1.0056	0.98292	0.97891	1.0568	1.047	1.0184	1.0047	0.99547	1.0402			15.384	1.0654	0.97641	0.97909	1.0034	1.0051	0.97188	0.98967	1.0068	1.105	0.8846	0.91324	0.97178	1.0058	0.98152	1.1163	0.97692	1.0915	0.99963	0.97453
16.398	1.037	1.047	1.0154	1.0383	1.006	0.9624	0.97891	1.035	0.8445	1.0757	0.98113	0.99761	1.0201	1.0197	0.9533	1.0956	0.91332	1.0399	1.0121	0.96254	0.98277	1.0582	1.0508	1.0263	1.003	0.98296	1.0636			16.41	1.0613	0.98296	0.98664	1.0009	1.0025	0.97268	0.99145	1.0078	1.1065	0.87798	0.90473	0.96658	1.0014	0.97035	1.1403	0.96918	1.0933	1.0026	0.9613
17.423	1.0372	1.0678	1.0058	1.0272	1.0078	0.94699	0.96482	1.0241	0.82234	1.0511	0.97886	0.99015	1.0072	0.98966	0.9755	1.0785	0.88978	1.0305	1.0051	0.95881	0.96778	1.0434	1.0525	1.0191	1.0095	0.95546	1.0173			17.435	1.0623	0.99143	0.98659	0.99746	1.0074	0.97856	0.98485	1.0106	1.1125	0.89706	0.90578	0.97309	1.0067	0.97144	1.1249	0.97531	1.0914	0.99859	0.96231
18.448	1.0254	1.0826	0.9957	1.0384	1.0031	0.95074	0.95762	1.0339	0.80054	1.0485	0.96875	0.99832	0.99912	1.0116	1.029	1.0533	0.87473	1.024	0.99364	0.94413	0.96578	1.0429	1.0418	1.0284	0.98495	0.96148	1.0067			18.46	1.0718	0.96397	0.98187	0.99621	1.0074	0.96924	0.97547	1.0166	1.1197	0.88491	0.91117	0.95882	1.0035	0.98696	1.0982	0.97485	1.0905	0.99287	0.95909
19.473	1.0267	1.1116	1.0044	1.0571	0.99759	0.94087	0.95894	1.0166	0.8016	1.0353	0.9591	0.99563	1.0076	1.0224	1.0428	1.0457	0.8728	1.0327	0.9974	0.94745	0.96012	1.0295	1.0375	1.0399	0.99375	0.94276	0.99304			19.486	1.0707	0.96233	0.9813	1.007	1.0059	0.96986	0.97838	1.018	1.1073	0.89178	0.90468	0.96003	1.0046	0.98188	1.1205	0.98675	1.0913	0.99946	0.94834
20.498	1.0306	1.11	1.0184	1.0781	1.0031	0.95933	0.97736	1.0281	0.81831	1.048	0.98847	1.0196	1.0115	1.067	1.1255	1.0759	0.86832	1.0558	1.0214	0.97552	0.98577	1.0674	1.0567	1.0472	1.0024	0.96451	0.98075			20.511	1.0648	0.96579	0.98263	1.0133	1.0024	0.96712	0.96561	1.0161	1.0867	0.8714	0.90125	0.96196	0.99913	0.99312	1.095	0.98541	1.0911	0.99863	0.94801
21.522	1.0238	1.1012	1.0065	1.0761	1.0054	0.95479	0.97797	1.0214	0.82528	1.0327	0.96487	1.0115	1.0021	1.0374	1.1518	1.0589	0.85996	1.0582	1.0113	1.0134	0.97983	1.0795	1.0603	1.0503	0.99607	0.95657	0.97536			21.537	1.0647	0.95197	0.98717	1.0243	1.0036	0.96726	0.9728	1.0123	1.0899	0.87271	0.90103	0.97377	0.9934	1	1.1195	1.0076	1.095	1.0042	0.95506
22.547	1.022	1.0801	1.0062	1.0984	1.0067	0.93473	0.94981	1.011	0.81148	1.0135	0.95819	1.0051	1.007	0.98227	1.1497	1.0387	0.84809	1.0549	1.0091	0.97627	0.97741	1.0597	1.065	1.0712	1.002	0.95499	0.95953			22.562	1.0539	0.94686	0.9788	1.0147	0.99789	0.97208	0.96556	1.0037	1.0855	0.85555	0.90414	0.97048	0.99139	0.98459	1.0846	1.0029	1.0729	0.98764	0.95938
23.572	1.029	1.101	1.0193	1.11	1.011	0.95213	0.96743	1.0358	0.8151	1.048	0.98459	1.0155	1.015	1.0407	1.1895	1.07	0.84811	1.0682	1.0255	1.0286	0.9889	1.0933	1.0739	1.0897	0.99654	0.96854	0.95742			23.587	1.0516	0.93634	0.98912	1.0057	1.0002	0.97886	0.96364	1.0099	1.1121	0.84766	0.89143	0.96364	0.99361	0.99402	1.0864	1.0177	1.0674	0.99174	0.95998
24.597	1.0056	1.083	1.0129	1.1045	1.0157	0.94677	0.96577	1.0025	0.81448	1.0605	0.98031	1.0343	1.0166	1.0592	1.1672	1.0492	0.83438	1.0624	1.0067	1.0543	0.98741	1.0991	1.0726	1.0982	1.0028	0.98034	0.93397			24.613	1.0426	0.93673	0.99322	1.0118	1.003	0.97255	0.9611	1.0072	1.1049	0.84107	0.90717	0.96822	0.99403	0.974	1.0816	1.0169	1.0512	0.99664	0.95381
25.622	1.0227	1.1238	1.0299	1.0986	1.0145	0.94584	0.96372	1.0333	0.81435	1.052	0.97946	1.0443	1.025	1.0635	1.1382	1.0523	0.83698	1.0669	1.0198	1.072	0.99025	1.0944	1.0815	1.0916	1.0141	0.98508	0.93649			25.639	1.0372	0.92472	0.99192	1.007	0.99833	0.98101	0.95933	0.99935	1.1318	0.82635	0.91396	0.96514	0.99518	0.96038	1.0724	1.0196	1.0297	0.9936	0.9604
26.646	1.0094	1.1364	1.0232	1.0992	1.0221	0.93888	0.96122	1.0359	0.80055	1.0705	0.9601	1.046	1.0084	1.05	1.0982	1.0447	0.83279	1.0689	1.0172	1.0653	0.99161	1.0672	1.0497	1.0891	1.0062	0.96451	0.93994			26.664	1.0292	0.92283	0.98907	1.029	1.0015	0.97841	0.95527	1.0057	1.1299	0.8216	0.93915	0.97337	0.9885	0.95406	1.0662	1.0269	1.0218	0.9941	0.96434
27.671	1.0114	1.1283	1.015	1.1147	1.0181	0.93903	0.95554	1.0184	0.79861	1.0766	0.97504	1.0324	1.009	1.0745	1.0593	1.0391	0.82818	1.0698	1.0114	1.051	0.99285	1.0733	1.0235	1.0937	1.0037	0.96979	0.91643			27.69	1.0337	0.90797	1.0025	1.0452	0.99864	0.98735	0.95835	1.0015	1.1262	0.82084	0.95722	0.97562	0.99388	0.98507	1.0916	1.0415	1.0262	0.99608	0.9625
28.696	1.0008	1.1093	1.0163	1.0959	1.0122	0.92025	0.95241	1.0128	0.80596	1.0724	0.97363	1.0253	1.0121	1.0983	1.0636	1.0313	0.82573	1.0591	1.0013	1.0554	0.99251	1.0675	1.0158	1.1064	1.0127	0.96269	0.91396			28.715	1.0244	0.90558	0.997	1.0609	0.99568	0.99055	0.95551	0.99659	1.1191	0.80771	0.97127	0.97797	0.99531	0.9728	1.0698	1.0247	1.0152	0.99012	0.96555
29.721	1.0006	1.0684	1.0183	1.0952	1.0193	0.92247	0.95346	1.0162	0.79495	1.0751	0.96579	1.0199	1.0076	1.1013	1.1171	1.0566	0.81945	1.062	0.99512	1.0282	0.9906	1.0679	1.0038	1.0956	0.99719	0.97882	0.93197			29.741	1.0202	0.90751	0.99687	1.0856	0.99483	0.98324	0.93829	1.007	1.1303	0.81926	0.99523	0.985	0.99484	0.96033	1.0789	1.0386	1.0125	0.98995	0.97193
30.746	0.99945	1.0734	1.0289	1.1021	1.0152	0.9101	0.95079	1.0161	0.78356	1.0817	0.984	1.0159	1.0168	1.0928	1.1235	1.0474	0.79869	1.0597	1.0099	1.0115	0.99764	1.0434	0.9975	1.089	1	0.96306	0.9269			30.767	1.0204	0.91318	0.99768	1.0934	0.99628	0.97722	0.93393	1.007	1.1238	0.8328	0.99325	0.97969	0.99211	0.94292	1.0566	1.0355	1.0076	0.98832	0.96513
31.771	0.99846	1.0768	1.0068	1.1059	1.0178	0.90338	0.9382	0.99778	0.77979	1.0711	0.95855	0.99871	1.0076	1.0865	1.1461	1.0518	0.79425	1.0343	1.0053	1.0014	0.98595	1.0335	0.97407	1.0599	0.99715	0.94635	0.91622			31.792	1.0065	0.91326	0.98625	1.1107	0.99591	0.97403	0.929	1.0072	1.1333	0.84059	0.98902	0.98394	0.9886	0.94656	1.0597	1.0435	1.0122	0.99102	0.97524
32.795	1.0126	1.0945	1.0198	1.1287	1.0084	0.91764	0.94832	1.0177	0.80061	1.1004	0.96416	1.0283	1.0215	1.1376	1.135	1.0677	0.78574	1.0546	1.0212	1.0023	1.0022	1.0409	0.97617	1.0788	1.0012	0.96509	0.92259			32.818	1.0027	0.90065	0.99077	1.1288	0.99326	0.98167	0.9246	1.0034	1.1428	0.84053	0.985	0.98703	0.98784	0.94389	1.0416	1.0438	1.0102	0.98478	0.96648
33.82	1.0005	1.0894	1.0233	1.1241	1.0166	0.91682	0.93813	1.0166	0.81125	1.0825	0.97483	1.0252	1.0109	1.1083	1.1678	1.0516	0.77407	1.0551	1.0152	0.98264	1.0114	1.0371	0.97854	1.0735	1.0099	0.94785	0.91033			33.843	0.99665	0.89467	0.98965	1.148	0.99844	0.98573	0.92548	0.99692	1.1449	0.85195	0.99217	0.99893	0.98573	0.94482	1.0505	1.052	1.0176	0.99362	0.97188
34.845	0.99918	1.0572	1.0206	1.1127	1.0181	0.91852	0.93195	1.0284	0.8072	1.1045	0.94608	1.0237	1.0229	1.1058	1.1916	1.0596	0.75991	1.0497	1.0036	1.0021	1.0027	1.0359	0.98531	1.036	1.0075	0.96188	0.8944			34.869	1.0099	0.89962	0.98491	1.1727	1.0029	0.99176	0.91989	1.0127	1.1453	0.85219	1.0105	1.0093	0.99034	0.93505	1.0626	1.0551	1.0293	0.99918	0.98394
35.87	1.0114	1.0289	1.0331	1.1031	1.0097	0.91672	0.93007	1.0234	0.81566	1.0766	0.96701	1.0192	1.0194	1.1278	1.1817	1.0584	0.75144	1.0524	1.0087	0.97946	1.0088	1.039	0.9994	1.0286	1.0033	0.9523	0.88384			35.894	1.0089	0.89243	0.9873	1.178	1.0013	1.0001	0.92232	1.0181	1.1699	0.86189	1.0095	1.014	0.99273	0.93906	1.079	1.0584	1.0265	0.99575	0.99055
36.895	1.0175	1.0502	1.0309	1.1003	1.0184	0.9293	0.92737	1.0366	0.8326	1.0879	0.97282	1.0371	1.0228	1.1343	1.2193	1.0857	0.74029	1.0538	1.0133	0.98275	1.0105	1.0432	1.0115	1.0293	1.0088	0.96453	0.88751			36.92	1.0091	0.89657	0.98214	1.1732	1.0021	0.99717	0.92855	1.0138	1.172	0.86559	1.008	1.0106	0.9889	0.93584	1.0688	1.0583	1.0258	1.0033	0.99037
37.919	1.0056	1.0294	1.0361	1.1166	1.0198	0.94547	0.93403	1.019	0.82931	1.0891	0.95573	1.0364	1.0302	1.1566	1.1981	1.0949	0.75086	1.063	1.0236	1.003	1.0087	1.066	1.022	1.0424	1.0183	0.96321	0.89121			37.945	1.0214	0.9007	0.98248	1.1609	1.005	1.0023	0.93877	1.0207	1.1798	0.87752	1.0169	1.0135	0.99837	0.91536	1.076	1.065	1.0296	1.0054	0.99481
38.944	0.99812	1.0231	1.0317	1.0955	1.0137	0.947	0.91812	1.0113	0.83028	1.0928	0.95959	1.0275	1.0179	1.1365	1.1504	1.0643	0.75268	1.0592	1.0056	1.0178	1.0039	1.0368	1.0339	1.012	1.0036	0.95191	0.90658			38.971	1.0202	0.90713	0.98014	1.1491	1.0032	0.99733	0.94783	1.0284	1.1826	0.88808	1.0222	1.0259	0.99174	0.91989	1.0668	1.0604	1.0445	1.0092	1.0022
39.969	1.0253	1.0373	1.0378	1.1199	1.0154	0.95614	0.91469	1.0182	0.83024	1.1111	0.9561	1.0486	1.0331	1.1478	1.1421	1.0901	0.76565	1.071	1.0222	1.0547	1.0121	1.0611	1.049	0.97779	0.99828	0.98137	0.91656			39.996	1.0055	0.90972	0.97019	1.1263	1.0028	0.9989	0.94204	1.0152	1.1789	0.8846	1.013	1.0209	0.99217	0.91667	1.0804	1.0472	1.0512	1.0083	1.0131
40.994	0.99906	1.0316	1.0296	1.1013	1.0158	0.94569	0.89924	1.002	0.81908	1.0775	0.93396	1.0125	1.0116	1.1318	1.1234	1.0673	0.77145	1.0583	1.0101	1.052	0.99817	1.054	1.0648	0.97412	0.99248	0.95961	0.87978			41.021	1.0034	0.91736	0.98222	1.1452	1.0054	1.007	0.9513	1.0243	1.1944	0.90235	1.0386	1.0362	0.99744	0.90561	1.1025	1.075	1.061	1.0205	1.019
42.019	1.0007	1.0483	1.04	1.1063	1.0154	0.95231	0.90038	1.0099	0.8057	1.0854	0.93155	1.0276	1.0197	1.092	1.0815	1.0884	0.7679	1.0572	1.014	1.0592	0.99266	1.0332	1.1077	0.96915	1.0005	0.96672	0.8687			42.046	0.9954	0.92191	0.96373	1.1558	1.0024	1.0049	0.95305	1.0242	1.2089	0.90537	1.0431	1.0313	0.995	0.90105	1.0869	1.0724	1.0543	1.0176	1.0115
43.044	1.0198	1.0653	1.0455	1.1252	1.0186	0.95776	0.92013	1.0216	0.82551	1.0871	0.93475	1.0234	1.0302	1.1216	1.0715	1.0976	0.77895	1.0703	1.0254	1.0894	1.0055	1.0702	1.1327	0.96579	1.0036	0.99016	0.8784			43.072	0.99641	0.93325	0.9706	1.1607	1.0054	0.99497	0.95419	1.0286	1.2281	0.92116	1.0311	1.0436	0.99941	0.90542	1.1103	1.0729	1.0462	1.0166	1.0132
44.068	1.0199	1.0811	1.0469	1.1165	1.0088	0.9607	0.89514	1.0125	0.81942	1.0682	0.91319	1.0254	1.0066	1.0751	1.0731	1.0796	0.78488	1.0529	1.0141	1.0891	0.98632	1.053	1.1159	0.96339	1.0028	0.97345	0.86622			44.096	1.0006	0.93705	0.96739	1.1433	0.99846	0.98921	0.96018	1.0121	1.2081	0.89822	1.0231	1.0394	0.9869	0.90123	1.1037	1.0724	1.031	1.0119	1.0059
45.093	1.027	1.0933	1.0344	1.1176	1.0168	0.97581	0.88398	1.0029	0.81791	1.0704	0.889	1.018	1.0114	1.0909	1.0357	1.0737	0.79113	1.0509	1.0123	1.0881	0.99203	1.0639	1.1193	0.94076	0.98953	0.97226	0.84315			45.121	0.9911	0.94975	0.97233	1.1477	1	0.99005	0.95961	1.0187	1.2046	0.89917	1.0318	1.0393	1.001	0.893	1.1098	1.085	1.0336	1.0122	1.0133
46.118	1.0157	1.0779	1.0406	1.1066	1.01	0.95261	0.87629	1.0172	0.80017	1.0661	0.90718	1.0116	1.013	1.0806	1.0153	1.0563	0.78942	1.0516	1.0164	1.1081	0.98536	1.0517	1.1492	0.96415	0.98868	0.97395	0.84043			46.146	0.9986	0.93981	0.96585	1.1383	1.0028	0.97866	0.96297	1.0158	1.1965	0.89041	1.0204	1.0384	0.99168	0.90487	1.1042	1.0864	1.0211	1.0093	1.0085
47.143	1.0284	1.0698	1.0239	1.1077	1.006	0.95538	0.87278	1.0181	0.79072	1.0465	0.88244	1.001	0.99981	1.0568	0.99138	1.0509	0.79591	1.0467	1.0174	1.1452	0.98047	1.0261	1.1419	0.94411	0.98587	0.96326	0.82848			47.171	1.0084	0.95815	0.97319	1.1574	1.0059	0.97821	0.96266	1.0276	1.1898	0.9014	1.0099	1.0399	0.99764	0.89329	1.1328	1.0934	1.021	1.0146	1.0087
48.168	1.0362	1.0821	1.0414	1.1227	1.0168	0.96994	0.88168	1.022	0.79156	1.0864	0.88541	1.0282	1.0138	1.093	1.0601	1.1013	0.8202	1.0542	1.0347	1.1895	0.9939	1.0481	1.1886	0.96159	0.99416	0.99994	0.86953			48.196	1.0057	0.96188	0.96962	1.1572	1.0051	0.97637	0.96566	1.0268	1.1771	0.90815	1	1.0355	1.0039	0.88746	1.1019	1.0863	1.006	1.0147	0.99754
49.192	1.0504	1.0522	1.0308	1.1088	1.0145	0.96978	0.87692	1.0255	0.78244	1.0788	0.87603	1.0208	1.0071	1.0662	1.0547	1.0722	0.81559	1.0605	1.0153	1.2023	0.98452	1.0272	1.1819	0.99405	0.99512	0.98829	0.86264			49.221	1.0147	0.97292	0.96394	1.1801	1.0081	0.97199	0.97529	1.0256	1.1763	0.91609	1.0122	1.0472	1.0017	0.89674	1.0875	1.0768	1.0062	1.0261	0.99377
50.217	1.043	1.0284	1.0464	1.1159	1.0036	0.96335	0.86445	1.0165	0.77878	1.0988	0.84944	1.0178	1.0036	1.0619	1.0816	1.0863	0.8129	1.0496	1.0076	1.2169	0.97419	1.0186	1.1437	1.0119	0.98011	0.95559	0.83816			50.245	1.0204	0.95404	0.9691	1.1896	1.0071	0.97315	0.97662	1.0148	1.17	0.90628	1.0133	1.0412	0.99103	0.88556	1.071	1.0607	0.99752	1.0232	0.98513
51.242	1.0334	1.0379	1.0378	1.1127	1.018	0.95746	0.86297	1.0117	0.75623	1.0868	0.86583	1.0071	1.0054	1.0605	1.0806	1.0884	0.80566	1.0309	1.0115	1.2051	0.97396	1.0158	1.1293	1.0335	0.98593	0.95393	0.86343			51.27	1.0309	0.96078	0.97121	1.2128	1.0056	0.96831	0.97423	1.0138	1.1517	0.91472	1.0124	1.0432	0.99721	0.89979	1.1011	1.0637	0.99849	1.0307	0.98543
52.267	1.045	1.0471	1.033	1.1283	1.0248	0.96515	0.87421	1.0246	0.75938	1.1109	0.84451	1.0247	1.0043	1.0662	1.0976	1.0951	0.81135	1.0615	1.0149	1.2364	0.98573	1.0574	1.1474	1.0524	0.99692	0.98044	0.87517			52.295	1.0183	0.95212	0.9677	1.2186	1.0008	0.96614	0.97161	1.0174	1.1509	0.92505	1.0102	1.0534	1.0016	0.89938	1.071	1.0494	1.0038	1.0326	0.96655
53.292	1.0484	1.0782	1.037	1.1369	1.0178	0.97688	0.87472	1.0131	0.73879	1.0775	0.83626	1.0145	0.99082	1.0632	1.0933	1.109	0.81229	1.0494	1.0321	1.2427	0.98101	1.0341	1.1243	1.0514	1.0039	0.95851	0.85724			53.32	1.0275	0.95685	0.97275	1.2406	1.0023	0.96103	0.97417	1.0108	1.1253	0.93472	1.007	1.0517	1.0004	0.90243	1.0723	1.0422	1.0271	1.0339	0.95711
54.317	1.0328	1.1136	1.0393	1.1324	1.0294	0.97224	0.88761	1.0101	0.73373	1.0851	0.83697	1.0126	0.99732	1.0309	1.0941	1.1036	0.8201	1.0446	1.0521	1.2608	0.98134	1.0222	1.1493	1.0507	0.99406	0.93733	0.84504			54.345	1.0434	0.96634	0.97102	1.2561	1.0002	0.97063	0.96823	1.0164	1.0835	0.93721	1.0078	1.0597	0.99932	0.89693	1.0809	1.0385	1.0392	1.0414	0.94549
55.342	1.0525	1.1289	1.039	1.1425	1.0261	0.97762	0.90579	1.0211	0.74468	1.1342	0.86584	1.0161	1.0047	1.0811	1.1306	1.0963	0.81561	1.0572	1.0563	1.2951	0.9921	1.027	1.1556	1.09	1.0204	0.95887	0.85835			55.37	1.0347	0.96977	0.97057	1.2666	1.0092	0.96923	0.96216	1.0169	1.0767	0.93186	1.0278	1.0647	0.99238	0.91098	1.0977	1.049	1.0522	1.0459	0.93555
56.366	1.0425	1.1354	1.0285	1.1171	1.0287	0.97251	0.8927	1.0056	0.74154	1.1134	0.85976	1.0016	1.0006	1.0618	1.1237	1.0817	0.8067	1.0436	1.0473	1.2827	0.98391	1.0139	1.149	1.0967	0.9993	0.93868	0.84627			56.394	1.0205	0.97067	0.96858	1.2585	1.0044	0.96477	0.95714	1.0095	1.0537	0.9359	1.0101	1.0725	0.99061	0.90268	1.0971	1.0365	1.05	1.0434	0.91787
57.391	1.0572	1.1641	1.0479	1.1144	1.0377	0.98203	0.89938	1.0087	0.73623	1.1374	0.86399	1.0214	0.98856	1.0176	1.1278	1.0977	0.79943	1.052	1.0479	1.2478	0.99738	1.036	1.1782	1.1421	1.0007	0.96576	0.8549			57.419	1.0152	1.0042	0.97095	1.2471	0.99855	0.96154	0.95897	1.0091	1.0414	0.93819	1.0164	1.0625	0.99035	0.91465	1.1271	1.031	1.0531	1.0488	0.9151
58.416	1.0464	1.1923	1.0445	1.1239	1.0489	0.97877	0.9085	1.0207	0.7251	1.1154	0.8572	1.0269	1.0052	1.054	1.1541	1.0914	0.81536	1.06	1.0331	1.253	1.0051	1.0409	1.1772	1.1434	0.99951	0.98086	0.87451			58.444	1.0025	1.0173	0.96576	1.2272	1.002	0.94174	0.94262	1.0047	1.038	0.92303	0.99078	1.0575	0.97957	0.88968	1.1299	1.0228	1.0336	1.0421	0.9124
59.441	1.0453	1.2003	1.0445	1.1372	1.0627	0.98667	0.91786	1.03	0.71095	1.1252	0.87298	1.0401	1.0089	1.0208	1.1546	1.0849	0.80367	1.0629	1.0434	1.2171	1.0099	1.0396	1.1729	1.1779	1.0142	1.0003	0.84466			59.469	1.0169	1.045	0.96854	1.2314	1.0031	0.95105	0.94883	1.0112	1.0388	0.94269	1.0048	1.0624	1.0034	0.9075	1.1756	1.0357	1.0489	1.0637	0.91284
60.466	1.0347	1.1715	1.0409	1.1382	1.0818	0.98558	0.91305	1.008	0.68652	1.1292	0.87057	1.025	0.99732	1.0325	1.1314	1.0828	0.79675	1.0526	1.0376	1.2199	0.99699	1.0386	1.176	1.1743	0.99842	0.95538	0.84253			60.494	1.0137	1.0696	0.9729	1.2364	0.99913	0.94529	0.94735	1.0138	1.03	0.92743	1.0072	1.0572	0.99685	0.89741	1.1854	1.0206	1.057	1.0568	0.89815
61.491	1.0111	1.1923	1.0423	1.1493	1.0979	0.98358	0.91513	1.0118	0.69039	1.1157	0.86494	1.0109	1.0076	1.0278	1.099	1.063	0.79346	1.0492	1.0396	1.228	0.97965	1.018	1.1763	1.1417	0.9959	0.94748	0.854			61.518	1.0307	1.0972	0.97151	1.2403	1.0019	0.94278	0.94806	1.0081	1.0228	0.91945	0.99641	1.0701	1.003	0.89262	1.1791	1.0214	1.0568	1.0557	0.8937
62.515	1.023	1.1954	1.0451	1.1571	1.104	0.98973	0.90449	1.0025	0.66628	1.1235	0.88475	1.015	1.0117	1.0319	1.105	1.0542	0.79307	1.0546	1.0397	1.2705	0.99127	1.0209	1.1966	1.1925	1.007	0.95454	0.87163			62.543	1.0301	1.1132	0.96657	1.2573	0.99904	0.94128	0.9455	1.0182	1.0368	0.92203	0.9903	1.0697	0.99908	0.88121	1.1946	1.0078	1.0562	1.0581	0.88751
63.54	1.0415	1.2174	1.0495	1.2029	1.1184	1.001	0.93115	1.0432	0.67971	1.1664	0.88885	1.0439	1.0249	1.0563	1.1397	1.1007	0.8231	1.0662	1.049	1.2732	1.0047	1.0429	1.1914	1.1869	1.0319	0.9752	0.90083			63.568	1.026	1.1428	0.96173	1.264	0.99655	0.9289	0.932	0.99731	1.0387	0.8983	0.99567	1.0686	0.99081	0.86713	1.162	1.0018	1.0634	1.0484	0.88332
64.565	0.98916	1.1721	1.0327	1.1906	1.1296	0.99153	0.89052	1.0028	0.66631	1.1066	0.86674	1.0255	0.99516	0.98795	1.0743	1.0458	0.80482	1.0398	1.0274	1.253	0.979	1.0103	1.1713	1.1553	1.0011	0.94454	0.86994			64.593	1.0302	1.161	0.96079	1.2754	1.0015	0.93529	0.94285	1.004	1.0706	0.91857	1.004	1.0693	1.0073	0.87744	1.1511	1.0062	1.0811	1.0516	0.8757
65.59	1.0223	1.1765	1.0346	1.1942	1.1402	0.98364	0.89929	1.0024	0.65237	1.1242	0.85575	1.0271	1.0134	0.99305	1.0882	1.0341	0.81813	1.0539	1.0349	1.252	0.992	1.0343	1.1731	1.1628	1.001	0.9475	0.86636			65.618	1.031	1.1572	0.95842	1.2761	0.9958	0.94817	0.94624	1.0005	1.0906	0.92084	1.017	1.0772	1.0087	0.88703	1.1425	1.0037	1.1112	1.0555	0.88461
66.615	1.0043	1.1813	1.0349	1.2099	1.1642	0.9945	0.90278	1.0143	0.66572	1.1713	0.85552	1.0359	1.0014	1.0158	1.0981	1.0578	0.82715	1.0539	1.0407	1.2339	0.99434	1.0316	1.1741	1.1884	1.0175	0.96363	0.88434			66.643	1.0277	1.1319	0.95559	1.2699	0.99503	0.93992	0.93213	1.0015	1.1084	0.92276	1.0094	1.0647	1.0019	0.88909	1.134	1.0071	1.1304	1.0416	0.8822
67.64	0.98537	1.1936	1.0481	1.2091	1.1713	0.98364	0.88922	1.034	0.67578	1.1832	0.84759	1.0415	1.0169	1.0099	1.0976	1.0411	0.83525	1.0514	1.0294	1.2323	0.99367	1.0442	1.1619	1.1624	1.0353	0.93878	0.87835			67.667	1.0154	1.1199	0.95132	1.2632	0.99735	0.94287	0.94678	1.0007	1.1223	0.92619	1.0121	1.0725	1.0087	0.91512	1.1472	1.016	1.1598	1.0415	0.8833
68.665	0.99029	1.1973	1.0323	1.191	1.1634	0.98104	0.883	1.0067	0.66176	1.1564	0.82743	1.0389	1	0.99389	1.129	1.0205	0.83039	1.046	1.0208	1.23	0.98754	1.0241	1.1481	1.1522	1.0157	0.9633	0.88821			68.692	1.001	1.1076	0.95107	1.2445	0.9959	0.9474	0.94349	0.99687	1.134	0.93319	0.99728	1.0707	1.0112	0.91032	1.1443	1.0441	1.1912	1.049	0.88811
69.689	0.94841	1.1996	1.0325	1.1426	1.1694	0.97126	0.85846	0.97959	0.65588	1.1513	0.80136	1.0152	0.99679	0.98143	1.1539	0.9848	0.81758	1.0311	1.0088	1.2185	0.98286	1.0055	1.1271	1.1522	1.0075	0.93571	0.86124			69.717	0.99558	1.1	0.95494	1.2565	0.99962	0.93964	0.94384	0.99061	1.1592	0.9303	0.98856	1.051	1.0154	0.89985	1.1454	1.0402	1.2026	1.0429	0.88859
70.714	0.96195	1.2041	1.0288	1.1405	1.1666	0.97588	0.85635	1.0027	0.66453	1.1485	0.80257	1.0363	1.0198	0.99245	1.1789	0.99348	0.83387	1.0418	1.0146	1.2497	0.98826	0.99752	1.1475	1.1377	1.0064	0.93096	0.87583			70.742	0.97597	1.0972	0.95005	1.247	0.99341	0.93556	0.9387	0.99493	1.1547	0.93225	0.97134	1.0388	1.0153	0.9	1.1186	1.0563	1.2329	1.0428	0.89335
71.739	0.96296	1.214	1.036	1.1708	1.1688	0.97157	0.86795	1.0316	0.67258	1.1932	0.81068	1.0537	1.0082	1.0094	1.2183	1.0088	0.81813	1.0436	1.008	1.2702	0.99735	1.0094	1.1466	1.1299	1.0189	0.94733	0.90718			71.767	0.97604	1.102	0.95275	1.2552	0.99974	0.92666	0.93653	0.99314	1.1674	0.9442	0.97966	1.0436	1.016	0.91031	1.1436	1.0718	1.2601	1.0522	0.90068
72.764	0.9694	1.2366	1.0348	1.1544	1.1685	0.97189	0.86294	1.0063	0.66555	1.2025	0.80784	1.0547	0.99883	1.0246	1.213	1.0214	0.81379	1.0272	1.0197	1.2718	0.99283	1.0016	1.1581	1.1108	1.0216	0.94727	0.88729			72.791	0.97117	1.1079	0.94769	1.2742	1.0048	0.92044	0.93519	1.0073	1.1693	0.94306	0.97743	1.0519	1.0309	0.91636	1.1414	1.0884	1.2659	1.0596	0.90618
73.789	0.94595	1.2156	1.0401	1.1507	1.1706	0.98378	0.87333	1.0124	0.67313	1.2449	0.82138	1.067	1.0142	1.0364	1.2297	1.0277	0.81202	1.0385	1.0249	1.2747	1.0102	1.0116	1.152	1.0791	1.0063	0.9636	0.91105			73.816	0.97273	1.1003	0.94464	1.2597	1.0032	0.9143	0.92393	0.98559	1.1642	0.93503	0.96091	1.0185	1.0108	0.89079	1.1299	1.0736	1.2579	1.0539	0.90233
74.814	0.97558	1.2254	1.0465	1.13	1.1618	1.0015	0.88222	1.0286	0.69185	1.2836	0.83134	1.0771	1.0228	1.0502	1.2753	1.042	0.82558	1.0389	1.0262	1.2973	1.0197	1.0202	1.1624	1.0498	1.0201	0.95515	0.88559			74.841	0.97438	1.0997	0.94579	1.2691	0.99661	0.91544	0.92232	1.0021	1.1757	0.93079	0.97276	1.0294	1.0106	0.89488	1.1168	1.0922	1.2671	1.062	0.90651
75.838	0.97211	1.2555	1.0527	1.1379	1.1684	1.01	0.8865	1.0376	0.68848	1.3116	0.83964	1.096	1.0289	1.0525	1.3115	1.0761	0.83121	1.0503	1.0374	1.3327	1.0291	1.0449	1.1625	1.0423	1.0254	0.98677	0.91464			75.865	0.97903	1.1076	0.94064	1.2681	0.99704	0.91883	0.91569	0.99496	1.194	0.92735	0.9774	1.0237	1.0204	0.9027	1.1153	1.1023	1.2768	1.0651	0.90932
76.863	0.98068	1.2659	1.0501	1.1141	1.1742	1.0254	0.88031	1.0122	0.68534	1.3193	0.82618	1.0755	1.0245	1.0508	1.3365	1.0543	0.83253	1.0411	1.0273	1.3081	1.0494	1.0254	1.1564	1.0164	1.0276	0.98205	0.91725			76.89	0.98122	1.1107	0.9438	1.26	1.0035	0.92086	0.92426	1.0043	1.2078	0.92924	0.99826	1.0268	1.0297	0.91083	1.1082	1.1061	1.2922	1.0635	0.9183
77.888	0.9648	1.2716	1.0247	1.1148	1.1673	1.0232	0.87681	1.0176	0.6759	1.2973	0.81361	1.0778	1.0208	1.0185	1.3548	1.0639	0.82354	1.0312	1.0258	1.2978	1.0424	1.0143	1.1261	0.97492	1.0283	0.98509	0.90353			77.915	0.97372	1.1004	0.93652	1.2529	0.99856	0.91136	0.91095	0.99088	1.2115	0.92039	0.99777	1.0255	1.0175	0.89735	1.0952	1.0829	1.2883	1.0618	0.92045
78.913	0.95432	1.2841	1.038	1.0835	1.173	1.0182	0.87739	1.0167	0.67075	1.2752	0.79029	1.0715	1.0107	1.0092	1.3736	1.0291	0.81383	1.0096	1.0104	1.2714	1.0327	0.99856	1.107	0.99373	1.0123	0.96496	0.88759			78.94	0.97694	1.096	0.93729	1.252	0.99756	0.90638	0.91351	0.98772	1.2016	0.9108	0.99906	1.0109	1.0246	0.88563	1.0678	1.0709	1.2893	1.0551	0.92307
79.938	0.9594	1.2714	1.0431	1.0842	1.1661	1.0199	0.87032	1.0136	0.68271	1.2472	0.79761	1.0622	1.0127	1.0041	1.3572	0.99846	0.81523	1.0021	1.0093	1.2963	1.0338	0.99787	1.0894	0.97293	1.0196	0.94753	0.89427			79.965	0.96853	1.0793	0.94175	1.2529	0.99932	0.903	0.90448	0.99066	1.1795	0.9157	1.0136	1.0194	1.0199	0.89738	1.0675	1.0718	1.3068	1.0552	0.91594
80.963	0.95686	1.2876	1.0413	1.076	1.1661	1.035	0.87697	1.0042	0.67813	1.2538	0.80773	1.0759	1.0234	1.0018	1.385	1.04	0.81862	1.0012	1.0102	1.2975	1.0414	1.0032	1.1063	0.97304	1.024	0.95968	0.90152			80.989	0.97035	1.0649	0.94446	1.2521	1.0029	0.9079	0.9086	0.99275	1.1852	0.90824	1.027	1.024	1.0254	0.905	1.0687	1.0743	1.3194	1.0554	0.9183
81.988	0.95691	1.2691	1.06	1.0896	1.1791	1.0384	0.88969	1.0212	0.6863	1.2284	0.83797	1.0738	1.0234	1.026	1.4216	1.0491	0.82939	1.0143	1.0297	1.3114	1.0592	1.0203	1.1081	0.96275	1.0234	1.0005	0.9042			82.014	0.9621	1.0404	0.94397	1.2616	0.99954	0.89288	0.90292	0.99036	1.1909	0.88971	1.0296	1.0156	1.0264	0.89667	1.0725	1.0579	1.3251	1.0486	0.9116
83.012	0.92837	1.2353	1.0355	1.07	1.1673	1.0395	0.88123	1.0129	0.67648	1.2248	0.83103	1.0488	1.0187	0.96966	1.372	1.02	0.81968	1.0111	1.0073	1.3094	1.0329	0.9889	1.072	0.95671	1.0181	0.97968	0.8988			83.039	0.96615	1.0375	0.94104	1.2677	0.99958	0.89558	0.89693	0.99187	1.1762	0.8888	1.0231	1.0209	1.0238	0.9087	1.0611	1.048	1.3407	1.0477	0.91468
84.037	0.93395	1.2519	1.043	1.0708	1.1645	1.0495	0.89148	1.011	0.67192	1.2042	0.83006	1.0585	1.0114	0.98279	1.3852	1.0163	0.81521	1.0037	0.99872	1.314	1.0329	0.99486	1.0869	0.96147	1.0079	0.97473	0.8845			84.063	0.9704	1.0051	0.93954	1.2709	1.0022	0.89926	0.89805	0.99252	1.1792	0.88544	1.0137	1.0153	1.0198	0.89925	1.0585	1.0523	1.3492	1.0506	0.90845
85.062	0.93667	1.2488	1.0374	1.0613	1.1702	1.0654	0.88905	1.0252	0.67214	1.1912	0.84283	1.0395	1.0296	1.0124	1.4254	1.0536	0.81721	1.0132	1.0067	1.3326	1.0462	1.0049	1.0825	0.98296	1.0184	1.0006	0.89355			85.088	0.97673	0.98425	0.93994	1.2636	0.99989	0.89153	0.8943	0.98387	1.1685	0.88381	1.0077	1.0058	1.017	0.88822	1.0282	1.041	1.3617	1.0463	0.90163
86.086	0.92066	1.2391	1.0367	1.0522	1.1723	1.0688	0.87334	1.0228	0.65395	1.1929	0.8435	1.0332	1.0248	0.99284	1.4245	1.0104	0.82153	1.0024	1.0029	1.3474	1.0517	0.98046	1.0558	0.95906	1.0129	0.97293	0.87777			86.113	0.98284	0.98136	0.93128	1.2496	1.0036	0.89712	0.88908	0.98735	1.1588	0.90331	1.0125	1.0223	1.0167	0.90588	1.0249	1.0355	1.3631	1.0454	0.90907
87.111	0.9371	1.2338	1.0421	1.0487	1.1643	1.0763	0.85879	1.0187	0.63744	1.1687	0.85214	1.0592	1.02	0.96084	1.4391	1.0334	0.81654	1.001	1.0023	1.3213	1.041	0.98171	1.0688	0.9606	1.016	0.97612	0.8485			87.138	0.98766	0.98572	0.93681	1.217	1.0014	0.90032	0.89204	0.99684	1.1448	0.90796	1.0103	1.0247	1.0215	0.91709	1.0428	1.0261	1.3698	1.0384	0.90761
88.135	0.93945	1.2526	1.0484	1.0661	1.176	1.0861	0.87755	1.0358	0.64067	1.1875	0.87689	1.0562	1.0381	1.0277	1.469	1.0701	0.84076	1.024	1.0094	1.3532	1.0551	1.0235	1.0885	1.0056	1.0296	1.0109	0.8627			88.163	0.99284	0.97893	0.94023	1.2004	0.99981	0.91052	0.89289	1.0004	1.1285	0.91597	0.99322	1.0271	1.0185	0.92355	1.0324	1.0317	1.3651	1.0447	0.90795
89.16	0.92538	1.2317	1.046	1.0551	1.1581	1.0644	0.88001	1.0042	0.62725	1.1537	0.86897	1.0253	1.0192	0.99645	1.4103	1.0213	0.81441	1.0081	1.0019	1.349	1.0437	0.98721	1.0825	0.9837	1.0169	0.98523	0.84641			89.188	1.008	0.97987	0.9356	1.1752	1.0042	0.91507	0.89341	0.9993	1.127	0.92088	0.99257	1.0234	1.0236	0.92626	1.0287	1.0387	1.3651	1.0481	0.91213
90.185	0.91048	1.2339	1.0408	1.0673	1.1634	1.0632	0.88279	1.0308	0.62648	1.1793	0.85831	1.0226	1.0215	1.0278	1.4424	1.0554	0.82546	1.0108	1.0093	1.3232	1.0442	1.0111	1.0972	1.0194	1.0178	0.99557	0.86436			90.212	1.0019	0.97829	0.92988	1.1501	0.99907	0.92158	0.89882	0.99555	1.1069	0.908	0.976	1.0067	1.0137	0.90868	1.0098	1.0204	1.3417	1.0355	0.89999
91.21	0.91919	1.2262	1.0503	1.0631	1.1637	1.0702	0.8803	1.031	0.63148	1.1918	0.85	1.024	1.0194	1.0181	1.4044	1.0608	0.83041	1.0135	1.0142	1.3318	1.0563	1.0061	1.1129	1.0384	1.0187	1.0073	0.87761			91.237	1.0071	0.98259	0.92972	1.1444	0.99968	0.92167	0.90611	0.99049	1.1135	0.90575	0.99317	1.0099	1.0197	0.92564	0.98546	1.033	1.346	1.0353	0.90917
92.234	0.918	1.2344	1.0492	1.0818	1.1536	1.0459	0.87448	1.0266	0.62345	1.1895	0.85662	1.0126	1.0119	1.004	1.3659	1.0612	0.81648	0.99475	1.0195	1.3063	1.0492	0.98953	1.1092	1.0546	1.0116	0.99672	0.87249			92.262	1.0004	0.99648	0.92749	1.1379	1.0008	0.91991	0.91064	1.0036	1.1119	0.89625	0.99633	1.0042	1.0181	0.93386	0.97435	1.0506	1.3488	1.038	0.90369
93.259	0.92141	1.2504	1.0548	1.0961	1.1743	1.0428	0.88986	1.0432	0.62547	1.211	0.87771	1.0366	1.0261	1.0323	1.3236	1.0899	0.8231	1.0115	1.0691	1.2874	1.064	1.0224	1.1466	1.0806	1.0314	1.0151	0.90771			93.287	0.99733	0.98663	0.9345	1.1348	0.99994	0.92606	0.92079	0.99742	1.1181	0.89239	0.99265	0.99792	1.021	0.92176	0.96892	1.0564	1.3494	1.0352	0.90489
94.284	0.93759	1.241	1.0493	1.0939	1.1572	1.026	0.86852	1.0253	0.612	1.2119	0.85005	1.0256	1.0284	1.0007	1.2628	1.0664	0.80509	1.0088	1.1007	1.2298	1.0497	0.99868	1.1193	1.0648	1.0082	1.0034	0.87019			94.311	1.0018	1.0077	0.9456	1.1313	1.0024	0.93496	0.93561	1.0093	1.1191	0.89079	0.99204	0.99092	1.0223	0.94387	0.99541	1.0729	1.3366	1.0481	0.90773
95.309	0.92016	1.2556	1.0534	1.0892	1.1559	1.0233	0.87841	1.0294	0.62393	1.2166	0.84888	1.0138	1.0319	1.0034	1.2819	1.0608	0.8112	1.0082	1.1225	1.2223	1.0616	0.99719	1.1323	1.0789	1.0238	0.99823	0.89298			95.336	1.0053	1.0092	0.93638	1.1305	1.0003	0.93027	0.94282	1.0107	1.1275	0.88169	0.98193	0.98335	1.0231	0.93226	0.98464	1.0785	1.3227	1.0438	0.91262
96.334	0.90425	1.2674	1.0516	1.1031	1.1678	1.0079	0.89039	1.0434	0.61643	1.2199	0.83607	1.0427	1.0312	1.0222	1.2819	1.0907	0.81101	1.003	1.1289	1.2089	1.0709	1.0208	1.1368	1.0798	1.0113	1.0194	0.90002			96.361	0.99564	0.99639	0.93565	1.1209	1.0046	0.9222	0.94932	1.0117	1.1303	0.89786	0.96647	0.97619	1.0165	0.92817	0.96658	1.0774	1.3032	1.0466	0.91144
97.359	0.9031	1.2667	1.0483	1.0955	1.165	1.007	0.86919	1.0232	0.61479	1.2224	0.84976	1.0312	1.0261	1.026	1.2734	1.0877	0.79888	0.9994	1.129	1.1842	1.065	1.014	1.1547	1.0501	1.0289	1.0113	0.90383			97.386	0.99791	0.97176	0.93096	1.1116	1	0.92206	0.95314	1.01	1.1321	0.90898	0.9534	0.97524	1.0161	0.91679	0.97866	1.0732	1.2932	1.0448	0.90928
98.383	0.92666	1.2594	1.0598	1.1187	1.1656	1.0079	0.87192	1.0595	0.63769	1.2336	0.85042	1.0252	1.032	1.0119	1.276	1.1099	0.79874	0.99913	1.1347	1.1996	1.0681	1.016	1.205	1.0454	1.0498	1.0143	0.93036			98.41	1.0107	0.97032	0.94218	1.1149	1.0039	0.92919	0.97081	1.0169	1.1361	0.90738	0.94396	0.97737	1.0264	0.93143	1.0073	1.076	1.2848	1.0514	0.90948
99.408	0.9088	1.2349	1.042	1.118	1.1571	1.0121	0.86253	1.0305	0.61858	1.2387	0.85208	1.0343	1.0178	0.99234	1.2467	1.0769	0.7919	0.98854	1.1062	1.2023	1.0609	0.99526	1.1912	1.0396	1.0182	0.97767	0.87909			99.435	1.0074	0.9667	0.92577	1.1131	1.0036	0.92622	0.97445	1.0162	1.138	0.90948	0.93394	0.96436	1.0193	0.8993	0.98829	1.0533	1.2659	1.0444	0.906
100.43	0.90565	1.2443	1.059	1.1308	1.1627	1.0301	0.88282	1.0488	0.63764	1.2558	0.8831	1.041	1.0246	1.0374	1.2677	1.1277	0.81114	1.0005	1.103	1.2449	1.0732	1.024	1.2118	1.0412	1.0272	0.98122	0.89889			100.46	0.99699	0.95917	0.92206	1.0961	1.0048	0.92662	0.97965	1.0056	1.1269	0.91697	0.9215	0.97073	1.0176	0.90332	0.99798	1.0493	1.2626	1.0432	0.90652
101.46	0.91752	1.2416	1.0467	1.1483	1.1695	1.0211	0.88253	1.0457	0.63871	1.2823	0.87863	1.0374	1.0223	1.0343	1.2497	1.1143	0.81829	0.99872	1.0889	1.3075	1.0807	1.0211	1.2321	1.0778	1.0213	0.98884	0.91508			101.48	1.0037	0.95556	0.92654	1.0907	1.014	0.94298	0.98674	1.0219	1.1194	0.91044	0.92189	0.97753	1.0204	0.9089	1.0429	1.049	1.2607	1.0499	0.90994
102.48	0.91035	1.2252	1.0531	1.1527	1.1576	1.0232	0.87923	1.0281	0.63725	1.2713	0.8645	1.0417	1.0121	1.0072	1.2466	1.1105	0.8092	0.99325	1.0803	1.3344	1.0742	1.0148	1.2349	1.0531	1.0243	0.9882	0.90241			102.51	1.0014	0.9602	0.92416	1.0883	1.0057	0.94477	0.99675	1.0234	1.1299	0.9047	0.92595	0.97909	1.018	0.91195	1.0668	1.0494	1.2706	1.0483	0.91135
103.51	0.92724	1.202	1.0542	1.1738	1.1513	1.015	0.87209	1.0372	0.65218	1.2836	0.87269	1.0449	1.0149	1.0235	1.253	1.1073	0.80317	1.0077	1.0745	1.3669	1.0939	1.0214	1.2613	1.0514	1.0186	0.98146	0.88264			103.53	1.0014	0.95247	0.92476	1.0851	1.0077	0.94126	1.005	1.0207	1.1185	0.90466	0.92358	0.9863	1.0238	0.91227	1.0562	1.0344	1.2718	1.0553	0.90468
104.53	0.90486	1.1794	1.0436	1.1699	1.1371	1.0288	0.84609	1.029	0.64436	1.2375	0.85651	1.0296	1.0014	1.0096	1.2369	1.0652	0.79964	0.98818	1.0553	1.3568	1.0817	0.99671	1.2528	1.0179	1.0031	0.97349	0.85303			104.56	0.99972	0.95189	0.92262	1.0695	1.009	0.95084	1.008	1.0188	1.122	0.91132	0.9146	0.99425	1.0204	0.91459	1.0659	1.0359	1.2703	1.061	0.90008
105.56	0.91939	1.2087	1.0422	1.1866	1.1507	1.0404	0.85574	1.0402	0.65034	1.232	0.86302	1.0491	1.0157	1.0474	1.2491	1.0919	0.79353	0.99734	1.0524	1.3844	1.0896	0.996	1.2543	1.0159	1.005	0.97809	0.87022			105.58	1.0053	0.95013	0.92563	1.0636	1.011	0.9587	1.017	1.0227	1.1343	0.89944	0.91309	0.99066	1.019	0.91161	1.0666	1.0395	1.2656	1.0618	0.91223
106.58	0.93391	1.1877	1.0365	1.1692	1.141	1.0383	0.86424	1.0209	0.66563	1.2146	0.86591	1.0451	1.0148	1.0273	1.25	1.0727	0.79475	0.991	1.0366	1.4257	1.1093	1.0099	1.2599	1.0149	1.0095	0.97687	0.87011			106.61	1.0017	0.93179	0.93005	1.0621	1.0095	0.96755	1.0232	1.0139	1.1448	0.89739	0.90682	0.9941	1.0181	0.92012	1.0697	1.0373	1.2565	1.0642	0.9054
107.61	0.92779	1.1721	1.0477	1.1988	1.1444	1.0391	0.86045	1.0339	0.67584	1.1831	0.87533	1.038	1.0101	1.0379	1.2636	1.0883	0.7861	0.99803	1.0355	1.4586	1.1129	1.0106	1.2608	1.0555	1.0036	0.98629	0.8709			107.63	0.99983	0.94464	0.92374	1.0658	1.0106	0.97741	1.0349	1.0226	1.1275	0.88195	0.89899	0.99081	1.0182	0.93261	1.0583	1.0359	1.2614	1.0633	0.90652
108.63	0.91356	1.1496	1.0386	1.1858	1.1405	1.0337	0.85877	1.0234	0.66292	1.1723	0.86605	1.0393	1.0032	1.0342	1.2351	1.0696	0.78821	0.99194	1.0206	1.5071	1.1152	1.01	1.2589	1.032	0.98818	0.99294	0.89802			108.66	1.0123	0.93446	0.92443	1.0721	1.0059	0.97829	1.0272	1.0183	1.1206	0.88007	0.8873	0.99476	1.0098	0.93735	1.0493	1.0364	1.2551	1.0666	0.89915
109.66	0.92957	1.1302	1.0428	1.1922	1.1381	1.0301	0.8663	1.0319	0.65369	1.169	0.87537	1.0417	0.99456	1.0268	1.2785	1.1182	0.79727	0.99261	1.0131	1.5233	1.1192	1.0147	1.2503	1.0429	1.0017	1.0265	0.90872			109.68	1.0015	0.94036	0.92092	1.0698	1.0098	0.97715	1.0367	1.0064	1.1105	0.86089	0.89421	0.99523	1.0115	0.92695	1.0482	1.034	1.2547	1.0651	0.89963
110.68	0.9375	1.1416	1.0472	1.204	1.1386	1.0151	0.86973	1.0405	0.67024	1.1721	0.90666	1.0453	1.0236	1.0588	1.3095	1.1077	0.80547	0.99911	1.0129	1.5367	1.1221	1.0199	1.2402	1.0722	1.0148	1.051	0.9269			110.71	0.98474	0.93424	0.91982	1.0814	1.0099	0.99041	1.0379	1.0204	1.1153	0.85753	0.90147	1.0033	1.011	0.94194	1.0689	1.0363	1.277	1.0717	0.89628
111.71	0.9256	1.173	1.0456	1.1687	1.1335	0.99382	0.85785	1.0208	0.65654	1.1468	0.90081	1.0293	1.0065	1.0304	1.321	1.0926	0.78488	0.9892	1.0031	1.5208	1.1171	1.0085	1.1945	1.0665	0.99818	1.0111	0.91343			111.73	0.98027	0.91651	0.92402	1.0783	1.006	0.99981	1.0316	1.006	1.1158	0.8547	0.90917	0.99204	1.02	0.92878	1.0682	1.0275	1.2805	1.0733	0.88812
112.73	0.93742	1.2033	1.0694	1.2121	1.1376	0.99975	0.88128	1.0508	0.66829	1.1756	0.90911	1.063	1.0225	1.0837	1.3589	1.1313	0.80315	1.0121	1.015	1.5419	1.1374	1.0371	1.23	1.1024	1.0129	1.0661	0.96427			112.76	0.97512	0.90394	0.9204	1.0698	1.0083	1.0039	1.037	1.0066	1.1189	0.85436	0.91261	1.0002	1.0161	0.92877	1.0948	1.0295	1.2776	1.0833	0.89818
113.76	0.94448	1.1825	1.0575	1.1929	1.133	0.99953	0.86751	1.0294	0.6649	1.1378	0.89999	1.0445	1.0087	1.064	1.3899	1.0882	0.78781	1.005	0.99944	1.552	1.1255	1.0105	1.1951	1.0887	1.0357	1.0621	0.95111			113.78	0.99975	0.90694	0.91806	1.0588	1.0082	0.99731	1.0358	1.0081	1.1244	0.84864	0.92386	0.99533	1.012	0.92739	1.098	1.0286	1.2874	1.0743	0.89369
114.78	0.9173	1.1582	1.0426	1.1712	1.1206	0.98896	0.85277	1.0219	0.67653	1.1283	0.87133	1.0587	1.0037	1.014	1.3922	1.0634	0.77184	0.99361	0.99332	1.5405	1.1304	0.97588	1.1489	1.0738	0.99477	1.0314	0.9298			114.81	0.99396	0.92142	0.91961	1.0477	1.0028	0.99896	1.0333	1.0014	1.1116	0.85572	0.92903	0.99581	1.0136	0.927	1.0989	1.0384	1.2721	1.0726	0.89221
115.81	0.91568	1.1457	1.0514	1.1427	1.128	0.98183	0.85807	1.0129	0.66721	1.1259	0.87386	1.0372	0.9982	1.026	1.4226	1.0688	0.7575	0.99081	0.99552	1.5238	1.1239	1.0019	1.1378	1.0738	1.0097	1.0275	0.92682			115.83	1.0061	0.9424	0.92109	1.051	1.0048	1.0039	1.0389	1.0147	1.1183	0.86493	0.94192	1.0148	1.0147	0.93315	1.1062	1.0659	1.2845	1.0831	0.8895
116.83	0.95749	1.1465	1.0628	1.1511	1.1316	0.99517	0.87817	1.0443	0.69198	1.1449	0.89343	1.0536	1.0164	1.0873	1.4496	1.1003	0.76907	1.0141	1.0071	1.5388	1.1477	1.0226	1.1927	1.0827	1.0179	1.0524	0.97414			116.86	0.99808	0.94934	0.92271	1.0555	1.0023	1.0125	1.0376	1.012	1.1102	0.86564	0.93422	1.0055	1.0155	0.92886	1.0946	1.0578	1.2803	1.083	0.88364
117.86	0.94567	1.1486	1.053	1.1653	1.1248	1.0015	0.88474	1.0451	0.67257	1.1382	0.89184	1.0544	1.0233	1.054	1.4656	1.1161	0.77541	1.019	1.011	1.5397	1.1334	1.0305	1.2012	1.0916	1.0034	1.0407	0.9755			117.88	1.0027	0.94831	0.91456	1.0536	0.99867	1.0136	1.0325	1.009	1.1068	0.86831	0.92909	0.99728	1.0132	0.94227	1.0914	1.047	1.2708	1.0833	0.88456
118.88	0.95868	1.1437	1.0473	1.1687	1.1282	0.99093	0.88024	1.0498	0.67255	1.1045	0.89483	1.0501	1.0145	1.0483	1.4609	1.1218	0.78059	1.0255	1.0076	1.53	1.141	1.0041	1.2078	1.0796	1.0137	1.0226	0.9636			118.91	1.0091	0.94434	0.92169	1.0556	0.99983	1.0145	1.0376	1.0096	1.1045	0.88013	0.94387	0.99959	1.0136	0.93485	1.1004	1.0445	1.2659	1.0953	0.88909
119.91	0.93853	1.1297	1.0605	1.1837	1.128	0.98995	0.86943	1.0309	0.65931	1.1226	0.87484	1.0706	0.99469	1.0238	1.4535	1.0912	0.76788	1.0035	1.0018	1.5027	1.1318	0.98895	1.1945	1.0947	1.0126	1.035	0.96044			119.93	1.0079	0.94717	0.914	1.0423	1.0024	1.0164	1.0241	0.99878	1.109	0.86411	0.93995	0.98585	1.0093	0.92353	1.072	1.0245	1.2489	1.083	0.88385
120.93	0.9381	1.1126	1.0513	1.2035	1.1153	0.98475	0.87947	1.0421	0.6463	1.1466	0.89064	1.0484	1.0165	1.0594	1.461	1.1188	0.78081	1.0047	0.99178	1.4754	1.1353	1.0064	1.1997	1.1227	1.0088	1.0439	0.95276			120.96	1.0198	0.95306	0.9199	1.0405	1.0004	1.0126	1.0264	0.99748	1.1203	0.85067	0.94379	0.9784	1.0117	0.93078	1.0807	1.0208	1.2604	1.0915	0.88534
121.96	0.93428	1.1056	1.0653	1.2274	1.1314	0.98378	0.88383	1.0463	0.65162	1.1643	0.89525	1.0687	1.0242	1.0851	1.5001	1.1448	0.79938	1.0316	1.0015	1.4681	1.1402	1.0061	1.2062	1.1174	1.0202	1.0316	0.96536			121.98	1.0264	0.95371	0.91237	1.0464	1.0059	1.014	1.02	1.003	1.1124	0.84249	0.95708	0.98715	1.0051	0.93041	1.0586	1.0201	1.2678	1.0849	0.87395
122.98	0.93615	1.0948	1.0488	1.1928	1.1165	0.97009	0.86213	1.0377	0.63497	1.1327	0.86951	1.0426	0.99216	0.99798	1.4385	1.0721	0.78611	1.0017	0.98758	1.4295	1.1256	0.9797	1.168	1.0899	1.0082	1.0204	0.95211			123.01	1.0385	0.94601	0.91989	1.0494	1.0063	1.0248	1.0285	1.0009	1.1249	0.83639	0.9657	0.97785	1.0069	0.94389	1.0658	1.0305	1.2726	1.0878	0.8812
124.01	0.93507	1.1269	1.0615	1.2078	1.1213	0.97768	0.8771	1.0464	0.65553	1.155	0.893	1.0661	1.0051	1.0463	1.453	1.1277	0.80873	1.0191	0.99906	1.4292	1.134	0.99171	1.171	1.1105	1.0169	1.0438	0.97721			124.03	1.0381	0.96209	0.9137	1.0487	1.0087	1.0396	1.0157	0.9998	1.1234	0.82975	1.0002	0.98526	1.0071	0.95517	1.0413	1.0326	1.2873	1.0953	0.87903
125.03	0.94476	1.1281	1.0683	1.2253	1.1194	0.97456	0.88626	1.0441	0.65605	1.1574	0.882	1.0631	1.0139	1.0386	1.4722	1.1196	0.80233	1.0169	0.99886	1.4078	1.1343	0.99936	1.1666	1.1008	1.0197	1.0463	0.99114			125.06	1.0321	0.9488	0.90475	1.0428	0.99724	1.0439	1.006	0.98994	1.1149	0.80081	0.99608	0.96331	0.99235	0.93003	0.99158	1.0115	1.2674	1.081	0.86795
126.06	0.94145	1.1185	1.0593	1.229	1.1206	0.96834	0.87501	1.0236	0.65711	1.1381	0.86339	1.0554	1.0108	1.0113	1.4458	1.098	0.79827	1.0151	0.99413	1.3806	1.136	0.97852	1.1568	1.1111	1.0016	1.0317	0.97975			126.08	1.032	0.95077	0.91053	1.0566	1.0044	1.0515	1.0111	0.99385	1.1075	0.8047	0.9994	0.96212	0.99587	0.9492	1.0175	1.0133	1.2831	1.0948	0.87071
127.08	0.94732	1.1444	1.0695	1.2487	1.1292	0.97029	0.90203	1.042	0.65737	1.1693	0.88265	1.057	1.0204	1.0536	1.4974	1.1437	0.82132	1.025	1.0026	1.3831	1.176	1.0226	1.161	1.1076	1.0248	1.0789	1.002			127.11	1.0402	0.94997	0.90835	1.0432	1.0053	1.0578	1.0026	1.0004	1.1159	0.793	0.9982	0.9603	0.99809	0.94057	1.0078	1.0207	1.2922	1.0904	0.87195
128.1	0.93066	1.1336	1.0605	1.2367	1.1231	0.9644	0.87821	1.0283	0.65256	1.1954	0.86409	1.0332	1	1.0044	1.4404	1.1085	0.82223	1.0187	0.99547	1.3623	1.1422	0.98333	1.1231	1.0736	1.014	1.0426	0.99224			128.13	1.0423	0.9476	0.90847	1.0553	1.0027	1.0616	0.99735	1.0022	1.1326	0.79147	0.99776	0.96215	1.0053	0.93255	1.0169	1.0218	1.3117	1.0962	0.87632
129.13	0.92106	1.1247	1.0563	1.2498	1.1354	0.95205	0.86835	1.0005	0.63347	1.1837	0.8547	1.0188	1.0022	0.94654	1.419	1.0683	0.81457	0.99843	0.98712	1.3674	1.1437	0.96728	1.1454	1.0393	1.0012	1.0344	0.94836			129.16	1.0454	0.92036	0.91589	1.0693	1.0019	1.0753	0.99569	1.0084	1.1289	0.78007	0.99095	0.96122	1.0061	0.93969	0.99563	1.0204	1.3317	1.0958	0.87114
130.15	0.92891	1.137	1.0652	1.285	1.143	0.96098	0.88544	1.0287	0.65369	1.2108	0.85472	1.0473	1.0151	1.0181	1.4697	1.1116	0.83402	1.0179	1.0027	1.3819	1.1561	0.99161	1.1557	1.0555	1.0244	1.0709	0.97778			130.18	1.0341	0.93159	0.91893	1.0754	1.0045	1.0792	0.99117	1.0092	1.1547	0.78096	0.99706	0.95894	1.0031	0.91974	1.002	1.0274	1.324	1.0979	0.87916
131.18	0.93251	1.1415	1.0561	1.2876	1.1474	0.94914	0.89614	1.0108	0.65996	1.1696	0.84696	1.0298	1.0025	0.97614	1.4825	1.0944	0.83801	1.0132	0.99139	1.3603	1.1442	0.9685	1.1559	1.0556	1.0015	1.0767	0.97443			131.21	1.038	0.92269	0.91474	1.0822	1.0077	1.0841	0.99191	1.0123	1.1432	0.76951	1.0024	0.95083	1	0.91198	0.97905	1.0194	1.3173	1.1018	0.8701
132.2	0.9305	1.1348	1.0562	1.2791	1.1473	0.96465	0.88236	1.0153	0.67397	1.1866	0.85439	1.0387	1.002	0.97979	1.458	1.1168	0.84665	1.0011	0.98812	1.3731	1.1589	0.97585	1.1666	1.043	1.0201	1.0826	0.97926			132.23	1.0349	0.92677	0.91993	1.1	1.0077	1.0837	0.9914	1.0113	1.1402	0.76855	1.014	0.95494	1.0074	0.92206	0.99621	1.0226	1.31	1.1114	0.86715
133.23	0.93097	1.1311	1.0619	1.2684	1.159	0.97077	0.89603	1.0146	0.66501	1.1587	0.82265	1.0269	1.0058	0.97268	1.443	1.0725	0.85465	1.0016	0.97788	1.3623	1.1431	0.97094	1.1366	1.033	1.0112	1.0705	0.96368			133.26	1.0185	0.92093	0.91613	1.0902	1.0044	1.0877	0.97216	0.99782	1.1447	0.7572	1.0158	0.94687	1.0041	0.92004	0.96072	1.0144	1.2986	1.11	0.86836
134.25	0.94537	1.1423	1.0569	1.2697	1.1667	0.96458	0.88843	1.0182	0.67169	1.174	0.83912	1.0323	1.0095	0.9942	1.4506	1.0859	0.86798	1.0125	0.98733	1.3651	1.1654	0.9753	1.139	1.0319	1.0138	1.0692	0.99444			134.28	1.0232	0.91116	0.91915	1.0806	0.99835	1.0868	0.97133	0.99461	1.1581	0.75395	1.0124	0.94188	1.0022	0.92484	0.97689	1.0054	1.2997	1.1167	0.86563
135.28	0.94356	1.1379	1.0574	1.2868	1.1811	0.98715	0.90727	1.0396	0.6865	1.1688	0.86239	1.0255	1.027	1.0052	1.4417	1.098	0.88023	1.0035	0.98788	1.3638	1.1723	0.98189	1.1587	1.0541	0.99695	1.0955	0.99509			135.3	1.0275	0.91519	0.91762	1.0898	1	1.08	0.97645	1.0145	1.1646	0.77189	1.0048	0.95507	1.0027	0.95087	0.98258	1.0136	1.3084	1.128	0.86862
136.3	0.94453	1.1324	1.0501	1.2739	1.186	0.99438	0.89578	1.0189	0.68574	1.139	0.84545	1.0014	1.0167	0.96477	1.4253	1.0809	0.87338	1.003	0.97906	1.3445	1.1556	0.98021	1.1492	1.0491	1.0109	1.0789	1.0057			136.33	1.0095	0.91813	0.92566	1.0776	1.0051	1.0623	0.97979	1.0257	1.1768	0.77896	1.0036	0.95203	1.0122	0.95323	0.99648	1.0251	1.3178	1.1298	0.87235
137.33	0.94437	1.1397	1.0608	1.289	1.1945	1.0089	0.92337	1.0313	0.68977	1.1527	0.83412	1.0364	1.0368	0.98873	1.4315	1.0985	0.89509	1.0322	0.99114	1.3399	1.1669	0.9966	1.1821	1.0857	1.0321	1.0647	1.0033			137.35	1.0162	0.9203	0.91359	1.0483	1.0025	1.0495	0.96358	1.0055	1.1741	0.77557	0.98651	0.94226	0.99933	0.94506	0.977	1.0138	1.3063	1.1231	0.86201
138.35	0.95267	1.1024	1.0675	1.2878	1.2039	1.0044	0.91692	1.029	0.68386	1.1623	0.82231	1.029	1.0263	0.96838	1.426	1.1128	0.89801	1.0263	0.99279	1.318	1.1727	0.99428	1.1751	1.0676	1.0282	1.069	0.99838			138.38	1.016	0.91975	0.92356	1.0495	1.0034	1.037	0.96484	1.0118	1.1925	0.77227	0.99338	0.93205	0.99991	0.94309	0.99076	1.0178	1.304	1.1411	0.86441
139.38	0.92584	1.09	1.0572	1.282	1.2149	0.98295	0.93117	1.0273	0.67584	1.167	0.81374	1.0214	1.0328	0.972	1.3989	1.1101	0.89725	1.0245	0.9829	1.304	1.1695	0.98039	1.1935	1.0824	1.0262	1.083	1.0113			139.4	1.0399	0.91924	0.91861	1.0345	1.0038	1.0347	0.97005	1.0099	1.1736	0.77889	1.0016	0.93468	1.0022	0.93819	1.0042	1.0315	1.3131	1.1335	0.86756
140.4	0.93479	1.091	1.0666	1.2805	1.2313	0.97323	0.92068	1.0236	0.68899	1.1676	0.81132	1.0345	1.0325	0.95504	1.375	1.0943	0.89902	1.0125	0.98749	1.2824	1.1686	0.98109	1.1705	1.064	1.0328	1.0635	0.97023			140.43	1.0357	0.91987	0.9049	1.0241	1.0015	1.0313	0.95837	1.006	1.1743	0.77249	0.97919	0.93884	0.99801	0.92251	0.97332	1.0321	1.3121	1.1392	0.85782
141.43	0.9182	1.0806	1.057	1.2542	1.2266	0.97052	0.91635	1.0293	0.68306	1.181	0.79367	1.0189	1.0283	0.94295	1.3652	1.0845	0.88455	1.0173	0.98328	1.3036	1.1597	0.97506	1.1826	1.0481	1.017	1.0786	0.97563			141.45	1.042	0.93482	0.91867	1.0282	1.0019	1.0239	0.96084	1.0151	1.1574	0.78339	0.97821	0.95138	0.99852	0.9266	0.99781	1.0463	1.3195	1.1374	0.86521
142.45	0.93775	1.0862	1.0605	1.2989	1.2495	0.98362	0.92207	1.0272	0.68306	1.2148	0.84752	1.0464	1.0345	0.95988	1.3385	1.1129	0.90749	1.0233	1.0024	1.2929	1.179	0.9982	1.1923	1.0737	1.0276	1.0534	0.9866			142.48	1.0487	0.94877	0.92046	1.0314	1.0059	1.0194	0.96878	1.0102	1.1707	0.78814	0.96456	0.95916	1.0034	0.96043	1.0066	1.0497	1.3291	1.1428	0.86276
143.48	0.93054	1.0747	1.0798	1.2518	1.253	0.98234	0.9229	1.0339	0.67977	1.2253	0.8439	1.0393	1.0451	0.96673	1.2879	1.0922	0.90118	1.019	0.99041	1.3077	1.1729	0.9832	1.1694	1.0357	1.0285	1.0638	0.99634			143.5	1.0591	0.94534	0.91345	1.0212	0.99947	1.0236	0.96789	1.0169	1.1604	0.78745	0.95783	0.95006	0.99307	0.96062	0.99442	1.0552	1.3091	1.1301	0.85996
144.5	0.91816	1.0434	1.0629	1.2602	1.2475	0.96776	0.9028	1.008	0.66082	1.1738	0.83733	1.0552	1.0208	0.95082	1.2184	1.0536	0.89648	1.0058	0.96909	1.2914	1.1714	0.96704	1.1249	1.0285	1.0123	1.034	0.9843			144.53	1.0544	0.95575	0.91221	1.0248	1.0013	1.0345	0.96811	0.99802	1.1535	0.79499	0.96075	0.95758	0.997	0.94207	1.0058	1.063	1.3026	1.1318	0.85831
145.53	0.92532	1.0254	1.0726	1.3048	1.2571	0.99583	0.93092	1.0531	0.67455	1.1903	0.89885	1.064	1.049	0.99714	1.2283	1.1144	0.90334	1.0327	0.99307	1.3438	1.1991	0.99281	1.1831	1.0429	1.0361	1.0782	1.0227			145.55	1.0603	0.95928	0.91176	1.005	0.9965	1.0335	0.95948	1.0011	1.1475	0.79318	0.95301	0.95275	0.99417	0.94569	1.0069	1.0651	1.2869	1.1299	0.85654
146.55	0.91866	1.0055	1.0713	1.2904	1.267	0.98153	0.92143	1.0242	0.65947	1.1829	0.89949	1.0351	1.0261	0.98259	1.2027	1.078	0.88107	1.0113	0.99878	1.3281	1.19	0.97524	1.2144	1.0233	1.0365	1.042	0.99082			146.58	1.069	0.96736	0.90747	1.0082	0.99517	1.0392	0.9605	1.0028	1.1444	0.80185	0.95921	0.95091	0.99903	0.93035	1.0175	1.0784	1.2825	1.1381	0.85409
147.58	0.91637	0.99085	1.0634	1.2814	1.2669	0.98037	0.89292	1.0244	0.64611	1.164	0.90434	1.0217	1.0258	0.9575	1.1553	1.0481	0.87776	1.0009	0.98764	1.322	1.1832	0.97058	1.2172	1.0244	1.0155	1.0552	0.99861			147.6	1.0784	0.95955	0.90862	1.0183	0.99959	1.041	0.96444	1.0059	1.1287	0.80418	0.9554	0.9547	1.0007	0.94186	1.0142	1.0911	1.2877	1.1271	0.85314
148.6	0.92223	0.99644	1.0711	1.2905	1.2718	0.98986	0.91207	1.0317	0.6523	1.1737	0.91266	1.024	1.027	0.94345	1.118	1.0768	0.87278	1.0151	0.99312	1.312	1.1915	0.9775	1.2257	1.0443	1.0388	1.0773	0.99662			148.63	1.0878	0.95428	0.90271	1.0186	0.99318	1.0571	0.96672	1.0071	1.1499	0.80349	0.9524	0.95386	1.0001	0.93518	1.0347	1.0954	1.2823	1.131	0.85366
149.63	0.93955	1.021	1.0719	1.2839	1.2794	0.9863	0.89934	1.0329	0.66573	1.2022	0.92722	1.029	1.0376	0.95818	1.0943	1.078	0.86625	1.0128	0.98682	1.3071	1.2006	0.98193	1.2479	1.0369	1.0354	1.0763	0.97424			149.65	1.0855	0.95093	0.90277	1.0223	0.99713	1.06	0.95245	1.0034	1.1245	0.80881	0.94488	0.9494	1.0001	0.94414	1.0459	1.0935	1.2687	1.1198	0.84476
150.65	0.9304	1.0265	1.0721	1.2853	1.2891	0.99915	0.91408	1.0146	0.66611	1.2097	0.95097	1.0413	1.0555	0.96452	1.0759	1.1041	0.86925	1.0159	1.0026	1.3125	1.2014	1.0046	1.2543	1.011	1.042	1.1398	1.0163			150.68	1.0949	0.94938	0.90217	1.0308	0.99571	1.0657	0.967	1.0101	1.1512	0.81882	0.9511	0.95743	1.0039	0.96642	1.0897	1.0993	1.2654	1.1285	0.85398
151.68	0.94478	1.0114	1.0785	1.2641	1.3009	0.99391	0.90959	1.0382	0.64656	1.2253	0.97083	1.0322	1.0547	0.95923	1.0069	1.0991	0.86682	1.0251	1.0016	1.3005	1.2005	0.9781	1.2563	1.0226	1.0422	1.1073	1.0102			151.7	1.0837	0.94698	0.90452	1.022	0.99606	1.0748	0.95822	0.99598	1.1485	0.81472	0.94276	0.94825	0.99508	0.93418	1.0772	1.1019	1.2568	1.1242	0.84822
152.7	0.92607	0.97862	1.062	1.2066	1.3019	1.0018	0.88767	1.0027	0.63421	1.2186	0.95038	1.0064	1.0321	0.91509	0.98336	1.0542	0.8438	1.0027	0.99646	1.2734	1.1863	0.96414	1.2259	1.0118	1.038	1.0911	0.98847			152.73	1.0921	0.95333	0.89776	1.0341	0.99968	1.0731	0.96142	1	1.1553	0.8243	0.94847	0.94646	0.99457	0.93733	1.0897	1.1023	1.2501	1.1294	0.84628
153.73	0.94828	0.96023	1.0847	1.1945	1.3129	1.0088	0.90366	1.0293	0.63107	1.224	0.96295	1.0144	1.0608	0.93643	0.956	1.0835	0.85524	1.0167	1.0043	1.2959	1.196	0.96708	1.2402	1.0327	1.0545	1.1088	1.005			153.75	1.0946	0.95791	0.90742	1.0528	0.9945	1.0763	0.95987	0.99687	1.1559	0.83138	0.95806	0.94528	0.99331	0.94599	1.0805	1.1035	1.251	1.1271	0.84804
154.75	0.9376	0.963	1.077	1.1854	1.3121	0.99456	0.90631	1.03	0.63107	1.2205	0.97734	1.0119	1.0488	0.94884	0.95435	1.101	0.85072	1.0112	1.0061	1.2932	1.215	0.97312	1.2314	1.0298	1.0563	1.085	1.0121			154.78	1.0823	0.9645	0.90429	1.0362	0.99165	1.0568	0.9644	0.99237	1.1654	0.83295	0.94757	0.94863	0.99067	0.94098	1.0691	1.09	1.2403	1.1336	0.84845
155.78	0.93823	0.94935	1.0702	1.1672	1.313	1.0057	0.90666	1.0421	0.64066	1.2493	0.99994	1.0217	1.0383	0.94879	0.90124	1.1309	0.84991	1.0141	0.99885	1.3468	1.2117	0.98607	1.2379	1.0712	1.057	1.0654	0.99012			155.8	1.0774	0.96402	0.90538	1.0468	0.99986	1.0588	0.96498	0.99439	1.163	0.84189	0.93299	0.93881	0.98935	0.92098	1.0625	1.1042	1.2352	1.127	0.84135
156.8	0.93865	0.9581	1.0741	1.1512	1.3225	1.0011	0.90851	1.0327	0.6435	1.2617	1.0131	1.0291	1.0473	0.92009	0.90561	1.1285	0.86077	1.0135	1.012	1.3485	1.2142	0.98037	1.223	1.0667	1.0594	1.0687	0.98034			156.82	1.0824	0.96378	0.9058	1.0554	0.99846	1.0518	0.97136	1.006	1.149	0.8405	0.92848	0.94129	0.99129	0.92313	1.066	1.1061	1.2367	1.1194	0.84355
157.83	0.93773	0.96102	1.0756	1.1273	1.3232	1.0044	0.90754	1.0209	0.65016	1.2399	1.0095	1.0218	1.0541	0.94091	0.89879	1.0986	0.85514	1.0031	1.0086	1.3455	1.2033	0.97178	1.2357	1.0529	1.0612	1.0499	0.98983			157.85	1.0897	0.9577	0.89804	1.0525	1.0008	1.0342	0.97011	1.0094	1.1454	0.8369	0.93049	0.93598	0.98415	0.90015	1.0572	1.1051	1.2298	1.12	0.82982
158.85	0.94011	0.95487	1.0709	1.1511	1.3362	1.008	0.92322	1.0389	0.65188	1.2812	1.0127	1.0272	1.0593	0.93891	0.90968	1.1141	0.86378	1.0062	1.0239	1.3677	1.2314	0.9902	1.2646	1.0681	1.0649	1.0444	0.99067			158.88	1.0949	0.94675	0.90253	1.0589	1.0031	1.0221	0.96783	1.0051	1.1705	0.8413	0.93311	0.94805	0.98343	0.89794	1.056	1.1027	1.2431	1.1147	0.83282
159.88	0.94431	0.9332	1.0736	1.1472	1.3398	1.0041	0.91098	1.0366	0.64878	1.2772	1.0122	1.0386	1.0483	0.91518	0.92174	1.103	0.85264	0.9964	1.0131	1.3559	1.2324	0.99263	1.2294	1.0717	1.0672	1.0256	0.96701			159.9	1.1026	0.95766	0.9084	1.0484	1.0027	1.0235	0.97295	1.0109	1.2004	0.85355	0.94932	0.96078	0.99134	0.89255	1.0465	1.094	1.2529	1.1124	0.83936
160.9	0.93752	0.93293	1.0671	1.1615	1.3444	1.014	0.92269	1.0233	0.64793	1.2647	1.0089	1.0229	1.0457	0.97309	0.9145	1.1009	0.85204	1.0128	1.0158	1.3545	1.2364	0.97045	1.2412	1.0403	1.0488	1.0553	0.98653			160.93	1.1021	0.9336	0.90559	1.0335	1.0012	1.0258	0.96613	1.004	1.2133	0.84866	0.93964	0.95502	0.98581	0.90446	1.0444	1.072	1.2356	1.104	0.83144
161.93	0.95674	0.9457	1.0813	1.1833	1.3581	1.0138	0.95944	1.0467	0.66084	1.2578	1.0345	1.0512	1.0743	0.99477	0.94719	1.1316	0.87184	1.0148	1.0313	1.3652	1.2517	1.017	1.2495	1.043	1.0603	1.0515	0.98725			161.95	1.1151	0.92625	0.90716	1.0259	1.0027	1.0336	0.97264	1.0103	1.2191	0.85979	0.93083	0.97085	0.98892	0.89528	1.0371	1.0697	1.2447	1.1124	0.83181
162.95	0.93944	0.94172	1.0659	1.1763	1.356	1.0002	0.94089	1.0503	0.64564	1.2403	1.0046	1.0453	1.055	0.98952	0.88721	1.1316	0.85665	1.0162	1.009	1.3666	1.2557	1.0162	1.2284	1.0438	1.0511	1.0424	0.98173			162.97	1.1231	0.89914	0.91295	1.0323	1.0045	1.0396	0.97447	1.0271	1.235	0.87145	0.92736	0.9831	0.9914	0.91397	1.0166	1.0725	1.2516	1.1117	0.83719
163.97	0.93572	0.91641	1.0507	1.1447	1.3537	0.98035	0.9227	1.0118	0.62617	1.2218	0.95932	1.0166	1.0366	0.94922	0.85721	1.0747	0.83903	0.99398	1.0089	1.3142	1.2449	0.98751	1.192	0.98138	1.054	0.99239	0.94391			164	1.1203	0.88739	0.90586	1.0217	1.0026	1.0428	0.96653	1.0092	1.2329	0.86471	0.92913	0.97396	0.9847	0.898	0.99988	1.0466	1.2426	1.092	0.8321
165	0.96515	0.94385	1.0726	1.1587	1.3529	1.0051	0.96792	1.0443	0.6404	1.249	0.97559	1.0367	1.0524	1.0371	0.91525	1.1322	0.85772	1.024	1.0193	1.3463	1.2715	1.0298	1.2016	1.0063	1.0668	1.0319	0.97242			165.02	1.1169	0.87412	0.90594	1.0265	1.0075	1.0518	0.96759	1.02	1.2537	0.85588	0.93791	0.98209	0.98413	0.90338	1.0243	1.0585	1.2677	1.0963	0.84192
166.03	0.94129	0.92514	1.0624	1.1539	1.354	0.98747	0.95058	1.0333	0.63549	1.2091	0.94577	1.0178	1.0469	1.031	0.88352	1.0829	0.84054	0.99899	0.99795	1.3268	1.2595	0.97852	1.172	0.99724	1.0566	1.0064	0.92613			166.05	1.1159	0.85763	0.90458	1.016	1.0053	1.0681	0.95951	1.0153	1.2528	0.86054	0.9343	0.98388	0.98114	0.8803	1.0178	1.0484	1.2694	1.0946	0.84078
167.05	0.93598	0.91972	1.0699	1.1719	1.3656	0.99305	0.96682	1.0278	0.64349	1.2088	0.92452	1.0348	1.0482	1.0083	0.88535	1.0889	0.85244	1.001	0.99811	1.3577	1.2698	0.99944	1.1663	1.005	1.0446	1.0114	0.92572			167.07	1.1232	0.86631	0.90382	1.0068	1.0048	1.0782	0.96735	1.0189	1.2726	0.85317	0.93041	0.98849	0.98549	0.9	1.0281	1.0593	1.2763	1.0872	0.84086
168.07	0.95445	0.91041	1.0698	1.1792	1.3496	1.0015	0.97419	1.0368	0.65885	1.1989	0.92558	1.0288	1.0519	1.0274	0.90156	1.0789	0.84589	1.0138	0.99547	1.375	1.2732	0.98974	1.1587	0.96799	1.0558	1.0129	0.93941			168.1	1.1412	0.8654	0.89541	0.98382	1.0013	1.0991	0.96432	1.0244	1.2742	0.84479	0.91463	0.98221	0.98803	0.88105	1.0224	1.0626	1.2685	1.088	0.8381
169.1	0.94818	0.91946	1.0597	1.1966	1.3655	1.0045	0.98478	1.0304	0.65356	1.1695	0.92894	1.0309	1.0518	0.99825	0.91404	1.0806	0.84852	0.99473	0.99764	1.3387	1.2831	0.9772	1.1497	1.0048	1.0501	1.0339	0.9084			169.12	1.1351	0.87311	0.9045	0.97883	1.0074	1.0958	0.96234	1.0213	1.2623	0.83703	0.91226	0.99297	0.98967	0.88602	1.0313	1.0718	1.2691	1.0893	0.84367
170.12	0.96108	0.8992	1.0701	1.2079	1.3599	1.0123	1.012	1.0509	0.67772	1.1828	0.96104	1.0522	1.067	1.0175	0.9293	1.0992	0.85002	1.0291	1.0123	1.3202	1.291	0.98725	1.1557	1.0225	1.063	1.056	0.91171			170.15	1.1301	0.87613	0.89787	0.97494	0.99981	1.0814	0.9592	1.0178	1.2635	0.83794	0.9132	0.99173	0.99557	0.89334	1.0514	1.0804	1.2796	1.0819	0.84683
171.15	0.96765	0.91885	1.0936	1.2101	1.3595	1.0144	0.99751	1.0437	0.68265	1.1834	0.95808	1.0583	1.0584	1.0703	0.93608	1.1003	0.84715	1.024	1.0006	1.3349	1.3044	0.98736	1.1575	1.0274	1.0672	1.0754	0.89847			171.17	1.1336	0.8881	0.8921	0.97292	1.0086	1.0777	0.95633	1.0156	1.2419	0.82862	0.90785	0.99975	0.99252	0.90417	1.0859	1.089	1.2777	1.0796	0.83495
172.17	0.95016	0.89961	1.0778	1.2022	1.3471	1.0092	0.99073	1.0318	0.68151	1.1879	0.95598	1.0376	1.0469	1.0315	0.93475	1.0772	0.83112	1.0066	0.98335	1.2927	1.2927	0.97985	1.1294	0.98759	1.0415	1.0201	0.89087			172.2	1.1326	0.89027	0.89265	0.98607	1.0038	1.0677	0.94859	1.014	1.2169	0.82519	0.9013	1.0077	0.98749	0.90258	1.1032	1.0996	1.2793	1.0864	0.83399
173.2	0.9686	0.91764	1.0727	1.2113	1.3508	1.0209	1.0109	1.0408	0.69466	1.1838	0.97765	1.0394	1.0477	1.0337	0.96716	1.0902	0.81278	1.019	0.99932	1.2659	1.2906	0.96876	1.1439	1.0034	1.0459	1.0655	0.91027			173.22	1.143	0.89264	0.89276	0.99106	1.0104	1.0602	0.9507	1.0179	1.1913	0.82344	0.90679	1.0118	0.99394	0.90171	1.1284	1.1107	1.2859	1.0863	0.83669
174.22	0.96345	0.92615	1.0773	1.2169	1.3513	1.0344	0.9928	1.0553	0.70822	1.1748	0.98736	1.063	1.0533	1.0636	0.995	1.1078	0.81243	1.0225	0.9945	1.2492	1.3114	0.99144	1.1458	1.0025	1.061	1.0569	0.9279			174.25	1.1425	0.89946	0.89009	0.98605	1.0062	1.0518	0.95044	1.0145	1.1571	0.81769	0.8979	1.0126	0.98493	0.9027	1.1389	1.1091	1.2827	1.0784	0.8341
175.25	0.94397	0.92768	1.0756	1.208	1.3411	1.0282	1.0057	1.0622	0.7174	1.1932	0.98678	1.0631	1.0547	1.0405	1.03	1.1003	0.79892	1.0269	0.98582	1.2418	1.3089	0.9698	1.1465	1.0075	1.0548	1.0596	0.89731			175.27	1.1345	0.90522	0.89158	0.99143	1.001	1.0615	0.95535	1.0106	1.149	0.81858	0.8978	1.0252	0.9875	0.89043	1.178	1.1111	1.2782	1.0738	0.83662
176.27	0.95838	0.94099	1.0613	1.1839	1.3357	1.0239	0.98637	1.0528	0.71165	1.2019	0.982	1.0388	1.0586	1.0365	0.99694	1.0837	0.7941	1.0295	0.97765	1.2488	1.3074	0.95277	1.143	0.99279	1.0373	1.0497	0.88346			176.3	1.1285	0.90323	0.88349	0.98662	1.0017	1.0698	0.95014	1.0115	1.1083	0.80583	0.8946	1.0307	0.97631	0.88705	1.1532	1.1163	1.2772	1.0732	0.82939
177.3	0.96765	0.94547	1.0765	1.2074	1.3462	1.0327	1.0178	1.0556	0.7142	1.2302	0.9731	1.0821	1.0702	1.0668	1.0501	1.1327	0.81391	1.0523	1.0085	1.2636	1.3175	1.0014	1.1394	1.0045	1.0582	1.0446	0.90392			177.32	1.1235	0.92206	0.89472	0.99054	1.0055	1.0641	0.96207	1.0193	1.1188	0.81424	0.89657	1.0323	0.99303	0.89873	1.1657	1.1459	1.284	1.0822	0.83751
178.32	0.95714	0.93533	1.0617	1.1991	1.3365	1.0218	1.0014	1.0457	0.70821	1.2316	0.97074	1.0696	1.0536	1.0563	1.0628	1.1133	0.80815	1.0518	0.99061	1.2471	1.31	0.99182	1.1325	1.0034	1.0406	1.0467	0.90247			178.35	1.1015	0.94005	0.88978	0.97273	1.0065	1.0535	0.97742	1.0032	1.0929	0.8006	0.87651	1.0223	0.98271	0.88073	1.1442	1.1501	1.2683	1.0741	0.83604
179.35	0.96441	0.92437	1.0756	1.2042	1.3349	1.0255	1.0053	1.0723	0.70639	1.2594	0.96064	1.0548	1.0582	1.0798	1.1411	1.1231	0.8087	1.053	0.99369	1.2591	1.3059	0.9906	1.1372	0.98841	1.0476	1.0464	0.91736			179.37	1.1006	0.95375	0.88847	0.98306	1.0045	1.0501	0.9769	1.0182	1.0922	0.79075	0.88663	1.0314	0.98288	0.88835	1.1582	1.1533	1.2681	1.0854	0.84429
180.37	0.94929	0.92861	1.0686	1.1973	1.3271	1.0255	0.99103	1.0594	0.70195	1.2446	0.94845	1.0816	1.0453	1.0467	1.0969	1.1031	0.80176	1.0474	0.97081	1.236	1.2969	0.98165	1.1265	0.97628	1.0331	1.0243	0.85808			180.4	1.1043	0.96417	0.89489	0.97407	1.0058	1.0492	0.9835	1.0171	1.0828	0.77838	0.89753	1.0305	0.98595	0.88961	1.1282	1.1442	1.2643	1.0766	0.84146
181.4	0.95161	0.92794	1.0747	1.2026	1.3273	1.0304	1.0143	1.0709	0.69721	1.2284	0.94283	1.0696	1.047	1.0537	1.1138	1.1158	0.79792	1.0567	0.97936	1.2198	1.2887	0.98229	1.115	0.98695	1.0385	1.0266	0.83597			181.42	1.101	0.97225	0.88901	0.9674	1.0024	1.0456	0.97828	1.0243	1.0873	0.76377	0.90309	1.0293	0.98886	0.88429	1.139	1.1474	1.2569	1.0711	0.84327
182.42	0.95778	0.93588	1.0709	1.1962	1.3227	1.0055	0.99713	1.0675	0.67194	1.2275	0.93343	1.0576	1.0333	1.0167	1.106	1.0928	0.81371	1.0315	0.96521	1.2152	1.2877	0.96564	1.1145	0.99844	1.0213	1.0052	0.82777			182.45	1.0893	0.96441	0.89398	0.97239	1.0039	1.0531	0.99566	1.0225	1.0893	0.76417	0.91652	1.025	0.98978	0.90596	1.1579	1.1679	1.2529	1.076	0.84948
183.45	0.99119	0.95017	1.0829	1.2098	1.3202	1.021	1.0252	1.0882	0.67566	1.2591	0.96574	1.084	1.0673	1.072	1.1692	1.1363	0.84696	1.0626	0.97541	1.2425	1.3072	0.99704	1.1336	1.0373	1.0278	1.0403	0.86255			183.47	1.0921	0.96028	0.89478	0.97624	1.0024	1.054	1.0025	1.0263	1.1007	0.76697	0.93253	1.0226	0.98599	0.89816	1.1713	1.1928	1.2529	1.0742	0.84786
184.47	0.97452	0.94754	1.0764	1.1993	1.3136	1.0358	1.0194	1.0881	0.67662	1.2354	0.9544	1.0746	1.0549	1.0746	1.1506	1.1452	0.86536	1.0577	0.97534	1.2538	1.2973	1.0181	1.1614	1.0569	1.0338	1.0447	0.83766			184.5	1.0861	0.9518	0.88952	0.96334	1.0038	1.0438	0.98781	1.0225	1.0789	0.75766	0.90886	1.0092	0.97837	0.87591	1.1912	1.183	1.239	1.0578	0.84341
185.5	0.96197	0.95928	1.081	1.198	1.3157	1.0357	1.0328	1.079	0.66358	1.2179	0.95526	1.0691	1.0492	1.0935	1.1164	1.128	0.86792	1.0644	0.96916	1.2764	1.2955	1.0131	1.1558	1.0856	1.022	1.0159	0.82976			185.52	1.0801	0.96462	0.89182	0.96621	1.0025	1.0531	1.0082	1.0308	1.0779	0.76007	0.90879	1.0108	0.9873	0.89175	1.1935	1.1974	1.2382	1.0721	0.85409
186.52	0.96446	0.92352	1.0593	1.1512	1.3043	1.042	0.99574	1.073	0.65336	1.1855	0.9204	1.0587	1.0333	1.0304	1.1245	1.1152	0.85246	1.0493	0.95337	1.2646	1.2808	0.98675	1.1395	1.0506	1.0119	1.0057	0.80596			186.55	1.073	0.95751	0.89025	0.95686	0.99719	1.0567	0.99381	1.0195	1.0634	0.73874	0.88687	1.003	0.97538	0.86262	1.1733	1.1849	1.2255	1.0592	0.84391
187.55	0.97112	0.94598	1.0653	1.1788	1.3037	1.0542	1.0256	1.0904	0.66917	1.2289	0.93881	1.0797	1.0475	1.0938	1.089	1.1296	0.87438	1.0603	0.96692	1.2964	1.2967	1.0009	1.1629	1.0831	1.0246	1.0046	0.82112			187.57	1.0676	0.95876	0.89003	0.97913	0.999	1.0675	1.0027	1.0339	1.0763	0.74323	0.89728	1.0066	0.97815	0.87969	1.2055	1.2073	1.243	1.0695	0.84968
188.57	0.9674	0.94187	1.0768	1.1731	1.2963	1.0598	1.0185	1.0868	0.65901	1.199	0.9015	1.079	1.0488	1.0583	1.0915	1.1065	0.8794	1.0563	0.96444	1.3277	1.3025	0.98974	1.1346	1.0652	1.0142	1.0139	0.8367			188.6	1.0576	0.95698	0.89134	0.97718	1.0026	1.0774	1.0095	1.0358	1.0941	0.73836	0.896	1.0029	0.98047	0.88953	1.207	1.202	1.2402	1.0704	0.84578
189.6	0.97721	0.95079	1.0754	1.183	1.2919	1.0886	1.0359	1.1008	0.65126	1.2123	0.91462	1.0882	1.0645	1.121	1.1011	1.1355	0.89662	1.0717	0.96528	1.3557	1.3224	1.0188	1.1792	1.0668	1.0282	1.0206	0.83541			189.62	1.0642	0.96883	0.89918	0.99252	1.0085	1.0786	1.0176	1.0429	1.0973	0.74321	0.90309	1.0106	0.99285	0.89895	1.2216	1.2	1.2491	1.0763	0.8462
190.62	0.95444	0.93711	1.0604	1.1755	1.2832	1.0891	1.0088	1.0884	0.65082	1.1918	0.89568	1.0522	1.0335	1.0546	1.0274	1.09	0.88569	1.0398	0.9555	1.3449	1.2983	0.97127	1.1433	1.0739	1.008	0.96796	0.82835			190.65	1.0718	0.98403	0.89783	1.001	1.0056	1.0665	1.0066	1.0344	1.0948	0.74001	0.9039	1.0118	0.98864	0.89689	1.2349	1.1829	1.2541	1.0732	0.84669
191.65	0.95783	0.92486	1.0454	1.1731	1.2786	1.1074	1.0006	1.0838	0.63997	1.1913	0.89753	1.0669	1.0392	1.0837	1.0388	1.0834	0.88067	1.052	0.96528	1.3578	1.3067	0.98371	1.1579	1.0928	1.016	0.99301	0.82737			191.67	1.0595	0.97791	0.88883	1.0077	1.0018	1.0483	1.0034	1.0252	1.0893	0.73593	0.88471	1.0031	0.97884	0.88075	1.2277	1.1489	1.2426	1.0665	0.84154
192.67	0.94142	0.90889	1.0479	1.1637	1.2613	1.1058	0.98576	1.0489	0.62996	1.1872	0.87879	1.04	1.0233	1.0344	0.97796	1.0657	0.86534	1.03	0.95087	1.3525	1.2924	0.94387	1.1042	1.0588	0.9958	0.96986	0.77517			192.69	1.059	0.98447	0.89054	1.0166	1.0002	1.0645	1.0097	1.0373	1.1007	0.7535	0.90134	1.0062	0.98598	0.88453	1.263	1.1686	1.2421	1.0648	0.84336
193.7	0.95661	0.91665	1.0632	1.1878	1.2719	1.1191	1.029	1.0895	0.63548	1.2017	0.8869	1.0671	1.0339	1.1276	1.0178	1.0995	0.89359	1.0607	0.96372	1.3616	1.3231	0.98186	1.1174	1.073	1.0217	1.0205	0.81981			193.72	1.0557	1.0036	0.8897	1.0129	1.0017	1.0859	1.0066	1.0375	1.0914	0.75172	0.89978	1.0201	0.98425	0.87983	1.2628	1.1549	1.2362	1.0667	0.84022
194.72	0.94604	0.89435	1.0619	1.1669	1.2661	1.1092	1.0065	1.088	0.63178	1.1805	0.88942	1.0388	1.0373	1.0723	0.98402	1.1057	0.88823	1.0735	0.95987	1.3681	1.3181	0.9677	1.1196	1.0624	1.02	1.0121	0.80241			194.74	1.0712	1.0174	0.89209	1.0197	1.0036	1.1026	1.0151	1.0485	1.1038	0.75462	0.89756	1.0269	0.99474	0.91402	1.2667	1.1654	1.2366	1.0685	0.84403
195.75	0.93518	0.89647	1.0585	1.161	1.2609	1.1179	1.0113	1.0679	0.63505	1.1838	0.89132	1.0471	1.0362	1.0593	0.98249	1.106	0.89753	1.0555	0.95236	1.3885	1.3125	0.97912	1.0977	1.0785	1.0041	1.0061	0.78831			195.77	1.0699	1.0212	0.88747	1.0069	1.0052	1.1221	1.003	1.0464	1.1028	0.75248	0.8887	1.0188	0.98509	0.88733	1.2747	1.1389	1.232	1.0656	0.83991
196.77	0.96007	0.88794	1.0674	1.1583	1.2599	1.137	1.0431	1.0901	0.64784	1.193	0.90303	1.0683	1.046	1.0834	0.96179	1.1303	0.91293	1.0697	0.96074	1.4338	1.3322	0.99561	1.1478	1.0941	1.0196	1.0442	0.81722			196.79	1.0844	1.0351	0.89029	1.0127	1.01	1.1484	1.0244	1.0437	1.1064	0.76313	0.90242	1.0293	0.99124	0.91194	1.3286	1.1495	1.2368	1.0706	0.84917
197.79	0.9478	0.89692	1.0562	1.1221	1.2475	1.1222	1.0317	1.0666	0.65369	1.1512	0.88966	1.0496	1.0307	1.0423	0.95817	1.0987	0.88557	1.0474	0.94291	1.4343	1.3172	0.95304	1.1513	1.0994	1.0066	0.99831	0.78994			197.82	1.0691	1.0109	0.88776	1.0105	1.0034	1.1599	1.0183	1.0331	1.0974	0.75538	0.88966	1.0117	0.97667	0.89191	1.3152	1.1208	1.2308	1.0709	0.83417
198.82	0.95422	0.91212	1.0714	1.1363	1.2444	1.1375	1.0582	1.1036	0.66545	1.1586	0.89825	1.0456	1.0596	1.0648	1.0078	1.1063	0.90795	1.071	0.95587	1.4383	1.3432	0.97515	1.1296	1.1091	1.004	1.0403	0.79938			198.84	1.0779	1.0279	0.89407	1.0172	1.0077	1.1715	1.0237	1.0438	1.103	0.76484	0.88966	1.0245	0.98311	0.92052	1.3615	1.113	1.2366	1.0686	0.84658
199.84	0.9264	0.87731	1.0541	1.1227	1.2269	1.1119	1.0402	1.0961	0.64437	1.1255	0.89402	1.0496	1.0272	1.0274	0.97477	1.0683	0.87475	1.0464	0.94711	1.4272	1.3316	0.94037	1.1226	1.0577	0.99814	1.0065	0.77118			199.87	1.0841	1.0421	0.89005	1.0288	1.0106	1.1808	1.0277	1.0518	1.0939	0.7838	0.89514	1.0396	0.99048	0.9125	1.3893	1.1029	1.2379	1.074	0.84602
200.87	0.94526	0.88986	1.0674	1.1263	1.2345	1.0996	1.0654	1.1051	0.66633	1.1323	0.91466	1.0428	1.0377	1.0693	0.98375	1.0853	0.89678	1.044	0.9587	1.4396	1.3429	0.96303	1.1474	1.075	0.99667	1.0434	0.78954			200.89	1.0814	1.0612	0.89024	1.0312	1.0074	1.2011	1.0248	1.0465	1.098	0.79001	0.88204	1.043	0.98014	0.90132	1.3709	1.0935	1.2402	1.0652	0.84852
201.89	0.94452	0.88196	1.0621	1.1061	1.2221	1.0883	1.0657	1.1063	0.6586	1.1475	0.91022	1.0524	1.0405	1.0377	0.98075	1.0969	0.89274	1.0431	0.94918	1.4101	1.3481	0.98323	1.1564	1.0839	1.011	1.0558	0.76436			201.92	1.0715	1.0641	0.88431	1.046	1.0038	1.2132	1.0248	1.0335	1.0892	0.78691	0.88635	1.0386	0.97684	0.89129	1.3858	1.0889	1.2464	1.0613	0.84363
202.92	0.93733	0.86852	1.0634	1.0904	1.2207	1.0787	1.0711	1.0873	0.64275	1.1341	0.90531	1.0347	1.0282	1.0228	0.94073	1.0951	0.88896	1.0325	0.9307	1.4032	1.3559	0.97207	1.1309	1.0856	0.99889	1.0409	0.7565			202.94	1.0696	1.0838	0.88597	1.0543	1.0062	1.2396	1.0189	1.0402	1.115	0.79281	0.89857	1.0202	0.9801	0.88326	1.3635	1.0928	1.2347	1.057	0.8529
203.94	0.94311	0.87524	1.0661	1.0708	1.2304	1.0728	1.0932	1.1119	0.65471	1.135	0.93655	1.0545	1.0541	1.0454	0.94311	1.1151	0.89519	1.05	0.95141	1.445	1.3671	0.99136	1.1612	1.082	0.997	1.0624	0.763			203.97	1.0512	1.0978	0.879	1.0511	1.0069	1.2534	1.0143	1.0275	1.1192	0.79324	0.89025	1.0183	0.97421	0.89401	1.3394	1.0867	1.2151	1.0577	0.84764
204.97	0.95555	0.87195	1.0645	1.0752	1.2172	1.065	1.0944	1.1052	0.64888	1.1414	0.93658	1.04	1.043	1.0102	0.93914	1.1226	0.90205	1.0414	0.95114	1.4599	1.3706	0.98437	1.1698	1.1207	1.0123	1.0639	0.77048			204.99	1.0363	1.0991	0.88043	1.0489	1.008	1.2518	1.0186	1.0321	1.128	0.79879	0.88071	1.0171	0.97296	0.89917	1.352	1.0777	1.2063	1.0598	0.84613
[truncated: 157 more columns]

## Sheet: 5A-top-right
NEMOm-0.097	NEMOm-0.453	NEMOm-1.518 mW
3.07051	13.421	60.6075
2.34243	10.871	43.5523
2.7672	10.6352	61.9618
2.78309	13.5919	70.7789
2.70136	11.7379	58.083
3.18383	16.0205	83.924
2.87175	12.5793	66.8712
3.10594	13.6555	71.5654
1.58869	8.19239	52.4817
3.31479	11.0851	54.0152
2.79964	10.794	61.2336
2.90315	12.7401	66.3375
2.85693	12.1117	57.4462
2.84558	10.943	48.0158
1.86465	10.6216	58.3299
3.39916	15.7589	92.7092
2.13238	11.9995	63.3949
3.12492	14.4015	77.4183
3.0636	11.1165	129.296
3.94535	16.1715	83.7615
3.56571	15.895	81.0763
2.6464	11.4909	59.065
2.94438	15.7713	65.5212
2.55787	14.0126	68.8298
2.64437	11.6585	58.8872
2.95478	12.5087	79.9773
1.76784	8.62045	53.6057

## Sheet: 5A-Bottom-left
mNeonGreen	EGFP	NEMOs	NEMOf	NEMOc	NEMOb
7.1682	4.9601	-31.243	1.2705	1.8045	12.342
7.1189	4.7727	1.88	0.29002	6.1486	-22.854
7.2309	4.8848	-9.7476	4.7985	-8.1323	0.26829
7.3843	2.6875	3.3862	0.44503	6.1091	-28.32
6.8672	4.795	-12.233	7.2873	5.1757	12.664
7.445	5.1054	-12.22	5.8044	0.2935	13.318
5.4491	4.7798	15.464	6.0559	5.4926	-1.3207
6.7625	8.0111	5.1254	-0.65808	4.2854	7.9224
7.0394	4.7288	-3.469	4.6044	7.2581	-3.4753
6.41	3.0176	-2.3806	2.7893	0.12411	26.744
7.2929	4.8638	-11.694	-0.99994	4.7967	14.06
7.6041	5.9162	-22.968	0.67571	3.3116	-37.322
8.324	3.748	-2.2146	-18.084	-11.413	0.32801
7.4738	7.2109	14.735	3.3434	6.4659	3.3955
7.3523	5.5611	7.7438	1.4713	1.9348	3.4125
9.7591	3.0617	7.3037	3.1098	-5.2305	-47.051
7.5883	5.7774	-11.966	3.9226	-6.4032	-11.539
9.5158	5.3468	-6.7346	2.8095	4.2233	-26.001
6.5612	7.0768	-6.567	4.7293	2.3527	6.1029
9.1373	8.4988	3.0618	2.7902	1.4768	1.0109
7.9881	4.7372	4.2472	2.6868	-3.2286	27.668
7.8507	5.6654	-6.2729	-0.4452	-0.10788	9.8727
6.3323	5.5535	8.5266	2.9258	2.6538	13.376
9.0366	9.3059	-6.8558	1.496	2.8374	14.01
10.002	10.403	-5.7859	1.9021	0.10318	18.566
7.451	23.244	-6.7382	3.9576	0.90123	1.4808
8.8083	8.0845	9.1702	2.4984	-6.6067	6.1288
8.1617	12.115	1.6756	-0.30371	1.5464	8.4627
9.1937	10.669	-12.556	2.431	3.8605	-0.40473
7.4757	10.435	4.3635	3.6263	-11.982	7.8031
5.5751	6.5022	18.049	-3.8568	9.2103	-0.76917
4.2833	9.0245	6.0686	2.2509	0.10174	-25.89
6.3222	11.565	-27.035	7.4201	6.0862	17.353
7.0024	10.094	3.3597	8.5415	-3.1707	6.0333
5.6513	12.398	-9.1532	8.1322	-1.2839	-1.8594
6.5584	13.759	-1.4074	-15.67	4.5044	-4.8458
4.2242	11.948	11.462	6.0214	-3.6801	7.6325
6.6138	10.784	6.3989		-1.394	3.6605
9.3515	12.976			-1.0138	4.0224
6.8402	9.7484			3.5867	-7.0932
8.2015	11.843			-2.0256	-1.7973
11.86	11.11			-2.1068	9.8185
	10.816			0.50369	2.8454
	11.887			-3.0042	18.682
	10.671			-0.065727	7.2117
	10.263			4.4243	4.3458
	8.2162			9.8715	-12.545
	10.499			-1.6141
	10.478			11.721
	9.9872			5.0225
	13.973
	10.881
	11.46
	11.313
	9.7669
	11.646
	11.696
	11.764
	9.0383
	9.4347
	11.767
	10.234
	11.812
	11.203
	10.681
	12.005
	11.74
	11.669
	10.637
	11.428
	11.442
	13.102
	10.865
	11.348
	11.062
	12.411

## Sheet: 5A-Bottom-right_x0009_
mNeonGreen	EGFP	NEMOs	NEMOf	NEMOc	NEMOb
10.999	16.81	-3.5034	-3.3283	-3.0777	14.92
13.089	5.2272	-14.006	-5.2927	-5.6212	21.552
15.526	10.519	-3.9534	-5.5763	5.8426	-9.798
8.2051	10.85	-14.149	-3.784	3.5896	-1.7768
9.8361	3.2757	6.2212	8.4113	-8.6619	6.0459
15.185	9.3136	6.5173	3.4373	-0.32603	-10.193
14.178	7.6155	-10.625	2.0936	1.9847	10.991
15.52	13.811	-9.1614	-1.9496	-4.6258	2.64
19.627	9.8091	-16.52	-3.5416	-0.11411	-17.834
16.584	11.839	-15.153	5.5496	2.016	6.1897
14.996	8.2493	-5.7394	0.65817	-1.0132	-0.56768
16.669	15.331	12.848	4.5173	2.7829	-2.5504
13.826	8.9512	-5.6871	-8.822	-35.434	1.9747
9.8349	12.583	-3.4915	-3.2316	-1.3895	2.8059
14.833	7.3611	28.954	1.9408	-2.1291	-0.0013432
16.13	8.9668	-5.1317	10.037	-3.9433	-5.117
16.573	12.711	-17.234	2.3327	-9.3176	15.365
17.949	5.1443	4.6408	5.9364	-11.086	-11.06
17.297	9.5761	1.876	7.4897	4.3627	0.15993
15.336	0.47906	15.098	12.216	-5.817	12.047
11.587	6.9291	-11.381	8.6277	1.8062	8.8159
19.222	7.5724	12.207	-1.1078	-3.8425	-3.1915
12.329	20.953	-0.54509	4.4153	-4.0183	11.642
14.633	7.7318	-15.075	-5.3923	8.5087	-2.9171
16.194	9.4891	7.8144	3.6157	15.374	23.322
15.322	9.0413	-3.3529	3.0817	4.6128	18.64
14.903	9.5644	-8.5234	0.56637	-2.6497	9.9859
10.336	10.911	5.7948	4.7162	-9.447	-66.615
11.716	11.07	-2.0896	-1.3053	14.789	10.314
12.865	9.1885	12.304	0.30183	-7.3414	-111.06
12.212	9.1134	-9.8777	0.79039	17.868	3.3382
8.687	9.6605	-10.018	3.2868	-3.4456	-17.332
14.474	8.4039	-5.1768	-2.6039	0.16719	3.1709
16.136	8.9863	19.879	1.9085	2.9846	4.2326
17.061	10.309	-19.036	-1.4218	0.11186	9.9557
16.115	7.5386		-12.449	-2.1196	0.92821
16.611	10.409		-6.5872	4.1606	-17.927
16.516	9.5363		1.1314	1.1498	8.3044
17.323	8.6988		1.7831	1.2324	-39.257
17.86	11.049		5.9189	-2.9324	9.1764
17.328	16.095		-8.427	-5.3495	0.75496
19.317	9.9823		-1.4101	4.5584	20.526
14.903	11.918			-2.112	-3.3501
16.66	16.198			5.389	7.1278
21.843	25.775			-1.3685	8.8919
22.764	19.756			14.546	17.004
	17.403			2.0825	-20.244
	19.089				-1.4963
	25.291				18.604
	21.506				-5.7346
	27.681				5.2218
	14.722				-4.3659
	17.489				7.4633
	10.702				5.9022
	22.628				-2.5878
	12.99				2.1582
	27.533
	15.037
	14.455
	16.547
	23.42
	17.34
	20.333
	12.928
	7.9049
	10.76
	8.1297
	10.753
	11.055
	9.8958
	14.22
	8.866

## Sheet: 5B
Time(s)	NCaMP7(Fluorescence)																											Time(s)	GCaMP6m(Fluorescence)
0	2030	6020	17912	4146	5565.6	3009.7	1912.6	1776.2	5712.2	8440.2	2245	2321.9	2297.2	1819.5	1558.3	2562	4893.6	4144.8	1132.3	1029.2	6455.9	1680.7	1313.8	1148.1	976.65	4844.5		0	519.16	410.64	491.46	356.2	1379.14	1257.78	312.06	388.3	776.7	1088.08	1057.52	1045.82	1033.48	1061.88	1431.6	967.94	331.44	600.88	561.78	685.32	839.82
1	2031	6040.8	17955	4168	5609.4	3028.6	1941.4	1797.6	5718	8499.1	2271.5	2361.2	2317.8	1846.8	1597.3	2595.4	4924.3	4127.9	1150	1034.5	6436.6	1684.5	1321.2	1162.5	1018.7	4858.1		0.999	539.12	437.32	516.66	386.38	1416.92	1281.36	345.26	414.92	814.9	1101.18	1070.6	1076.54	1047.34	1085.64	1458.9	1004.72	345.18	621.28	568.72	706.78	855.34
2	2024.8	6040.1	17984	4158.7	5566.9	3036.9	1940	1809.6	5713.3	8514	2278.2	2394.2	2319.8	1861.4	1599.3	2599.1	4949.2	4084	1145.7	1028.2	6396	1680.5	1318.3	1169	1045.9	4828.7		1.999	526.9	407.8	500.52	372.22	1401	1250.92	318.82	385.78	790.9	1106.32	1049.08	1037.74	1014.68	1076.96	1436.04	985.7	327.7	595.66	545.54	682.48	803.82
3.001	2032.8	6038.9	17983	4164.9	5598.4	3016.8	1962.2	1826.8	5694.9	8528.2	2286.8	2410.4	2337.9	1849.6	1629.3	2607.8	4983.2	4042.9	1141.1	1030.9	6378.4	1691.8	1316.9	1165.5	1070.9	4811		2.999	549.14	431.7	509.02	388.82	1457.68	1264.06	337.82	401.84	804.62	1109.36	1082.04	1071.76	1029.64	1095.76	1460.66	1008.66	346.4	619.42	561.72	708.04	819
4.001	2039.5	6036.5	18052	4159.5	5606.8	3029.1	1981.7	1847.1	5712.2	8552.3	2314.4	2422.2	2332.8	1835.4	1645.1	2610	5002.5	4038.6	1129.5	1031.2	6361.5	1703.7	1332.4	1160.7	1083.1	4827.9		3.998	528	415.02	505.08	392.14	1419.5	1261.56	322.16	381.8	782.36	1081.04	1054.28	1050.1	976.44	1065.5	1438.08	971.6	342.48	615.08	529.96	683.84	794.62
5.001	2036.9	6008.3	18104	4175.2	5654.8	3048.2	1985.1	1859.3	5710.1	8598.4	2352.4	2446.9	2307.9	1824.8	1654	2627.7	5026.4	4038.5	1116.7	1028.5	6332.5	1719.4	1339	1169.1	1089.1	4794.8		4.999	520.5	406.06	492.78	395.46	1404.9	1248.68	326.32	392.24	783.8	1078.64	986.68	1043.62	937.38	1051.86	1432.44	983.08	333.88	606.44	535.44	681.76	789.12
5.989	2025.3	5988.3	18120	4171.3	5639.7	3034.1	2008.3	1860.2	5718.7	8568.2	2346	2450.4	2281.9	1804.5	1672.3	2626.1	5045.7	4004.7	1102.4	1022.2	6302.5	1714.4	1325	1188.7	1081.2	4772.4		5.999	546.98	422.88	510.8	410.62	1434.66	1265.14	338.36	401.06	811.18	1097.46	991.62	1070.62	925.86	1082.64	1439.52	1022.32	346.36	621.14	533.5	707.6	776.38
7	2037.7	5953.7	18099	4176.2	5640.4	3036.2	2009.5	1862.4	5668.7	8572.9	2374.2	2460.4	2269.5	1792.6	1673.4	2631.7	5055.8	3990.3	1098.5	1012.5	6316.6	1713.9	1336	1186.5	1083.8	4756.2		6.999	556.9	430.48	520	416.36	1461.7	1276.56	342.8	412.64	803.14	1097.46	960.68	1072	921.3	1080.42	1444.98	1025.3	347.62	624.48	536.4	695.12	796.48
8.001	2064.5	5935.4	18168	4198.9	5646.5	3044.6	2035.1	1872.2	5685	8614.4	2424.9	2461.2	2264.7	1804.5	1640.4	2661.2	5062.7	4008	1111.4	1017.6	6323.2	1720.4	1335.7	1189.9	1092.2	4714.3		7.999	541.82	420.08	514.76	413.62	1443.54	1271.68	337.54	390.08	793.82	1091.46	943.18	1059.38	881.68	1075.62	1432.2	1037	341.6	622.48	528	692.96	756.58
9.001	2084.4	5937.3	18203	4220.8	5663.9	3044.8	2048.8	1900.3	5690.6	8652.2	2450.7	2465.2	2251.3	1821.1	1610.2	2677.8	5072	4009.3	1131.4	1034.7	6331.4	1720	1344.1	1184.7	1101.9	4708.1		8.999	525.52	404.26	506.94	407.08	1444.02	1248.94	325.38	379.1	777.2	1077.12	941.78	1053.84	851.58	1070.96	1431.76	1020.98	323.06	610.9	517.12	685.3	742.08
10.001	2073.9	5918.5	18264	4195.3	5607.7	3012.7	2030.5	1919.7	5666.5	8597.3	2427.3	2460.8	2222.3	1834.5	1547.7	2666.4	5052.2	3971.8	1112.1	1026.2	6319.3	1696.8	1352.3	1177.4	1085.9	4665.4		9.998	542.76	416.72	513.74	421.02	1447.22	1245.82	328.48	386.94	790.28	1101.52	953.16	1055.92	861.74	1059.82	1413.36	1027.2	332.68	600.5	528.92	694.76	756.38
11	2065.2	5920.3	18275	4181.9	5590.5	2983.7	2031	1917.4	5652.9	8577.4	2408.4	2440.8	2197.1	1838.4	1520.7	2658.7	5020	3938.6	1103.5	1010.4	6309.5	1682.7	1358	1156.1	1088.3	4651.8		10.999	551.46	424.22	522.26	430.52	1453.26	1248.94	335.62	402.22	801.64	1101.04	953.16	1062.32	886.04	1072.86	1437.28	1052.12	346.3	602.7	546.12	685.46	776.58
12.001	2065.4	5914.1	18319	4188.1	5556.1	2945.1	2044.9	1920.2	5639.7	8556.6	2408.5	2412.4	2158.9	1874.2	1491	2641.5	5000.8	3893.7	1112	1013.2	6297.6	1683.8	1344.4	1145.5	1102.7	4634.4		11.998	538.68	420.48	513.2	437.52	1413.02	1239.02	337.82	394.64	802.38	1098.7	949.9	1053.42	862.46	1083.48	1422.46	1063.28	332.7	607.84	529	685.46	774.94
13.002	2090.4	5905.9	18383	4209.2	5575.9	2924.8	2077.6	1940.2	5653.9	8574.6	2428.9	2408.7	2164.8	1905.7	1483.5	2645.4	5006.8	3890.8	1122.7	1014.1	6339.8	1690.9	1366.3	1166.2	1126.4	4627.7		12.987	525.36	404.52	493.3	425.02	1384.72	1211.44	319.32	383.62	766.76	1088.3	945.86	1044.78	834.58	1058.58	1403.9	1054.58	308.32	589.58	509.78	666.36	771.76
14.001	2089.3	5888.2	18380	4207.8	5582.9	2922	2088.8	1926.2	5630	8548.9	2412.8	2377.8	2125.8	1911.7	1498.5	2649.7	4989.3	3864.6	1117	1023.7	6341.5	1688	1368.6	1153.7	1133	4614.4		13.999	539.74	420.82	514.34	441.06	1380.2	1226.76	333.54	393.18	796.18	1091.22	996.14	1064.2	827.36	1088.68	1436.6	1107.38	316.98	607.3	535.38	690.8	812.42
15.001	2091.9	5880	18414	4205.8	5561.3	2907.2	2079.9	1915.3	5594.1	8540.8	2415.9	2347	2086.4	1929	1492.3	2636.6	4964.2	3858.4	1150.7	1012.2	6321.6	1700.4	1371	1164.5	1137.8	4628.2		14.998	534.52	409.76	508.44	434.16	1364.28	1211.04	321.58	386.44	791.28	1081.34	999.02	1056.28	813.7	1061.64	1413.22	1117.66	301.28	597.84	540.32	674.14	785.24
16	2097	5861.3	18453	4206.9	5589	2894.2	2080.2	1908.8	5611.2	8551.4	2482.6	2314.3	2066.2	1962.7	1459.5	2638.6	4942.9	3875.8	1149.4	1014.2	6294.2	1703.2	1367.8	1155.8	1155.6	4615.6		15.998	528.98	408.26	511.58	423.28	1352.28	1218.24	327.58	385.42	783.68	1094.88	1009.52	1057.34	798.76	1063.84	1407.44	1143.06	308.48	605.86	547.68	677.68	773.6
17.001	2117.5	5871.5	18497	4233.5	5600.2	2900.2	2069.6	1912.1	5622.8	8566.5	2532.6	2314.4	2067.8	1991.7	1455.8	2661.3	4940.5	3845.9	1180.8	1016.5	6276.6	1717.9	1381.3	1160.6	1164	4624.2		17	545.78	418.82	514.16	425.06	1372.9	1224.78	330.78	399.02	796.92	1082.3	985.98	1061.34	814.38	1081.46	1418.4	1144.42	312.18	613.14	558.04	689.24	818.22
18.002	2126.4	5840	18540	4232	5591.1	2918.6	2049.8	1920.8	5649.6	8559.4	2595.6	2302.9	2048.7	2004.3	1464.3	2677.9	4941.9	3824.3	1175.2	1026.3	6271.2	1722.8	1393.6	1147.7	1150.7	4598.2		17.999	535.02	411.44	515.48	416.94	1356.84	1216.84	325.78	385.6	793.6	1096.96	965.68	1060.88	797.86	1070.32	1413.16	1160.42	313.4	608.92	568	698.46	812.86
19.002	2161.8	5818.9	18596	4234.2	5602.7	2924.6	2041.7	1945	5638.7	8558.2	2605.7	2302.3	2029.7	2010.1	1450.6	2691.9	4939.2	3791.6	1189.8	1039	6245.9	1715.5	1388.9	1140.7	1143.8	4590.9		18.999	539.98	414.32	519.52	417.76	1367.02	1206.3	330.78	397.8	787.8	1093.48	955.86	1072.3	779.62	1067.72	1423	1179.46	322.92	606.24	585.86	692.92	837.12
20.002	2174.5	5793.3	18661	4229.7	5591.7	2916.6	2023.5	1945.6	5618.7	8553.2	2603.7	2279.3	1999.2	1999.6	1447.6	2687.6	4935.2	3751.2	1187.4	1035.5	6186.2	1700.4	1381.3	1127.1	1135.9	4548		19.999	525.74	415.82	519.04	416.82	1352.98	1208.72	325.5	388.42	792.54	1087.9	955.14	1069.94	762.94	1069.7	1399.04	1188.02	320.46	625.34	589.48	688.74	837.68
21.002	2206.3	5802.4	18743	4266.5	5636.3	2938.2	2011.3	1953.4	5646.1	8522.9	2607.5	2269.1	1993.4	1975.6	1443.5	2699.6	4926.1	3744.6	1184.6	1035.3	6134.1	1695.7	1390.3	1118	1122.8	4526.6		20.999	519.18	401.62	508.14	409.36	1355.4	1207.76	320.98	387.94	793.52	1091.2	933.34	1064.44	734.24	1061.7	1398.94	1187.22	313.54	607	606.82	699.72	830.32
22.001	2236.2	5786.4	18810	4300.1	5675.7	2963.3	2004	1972.2	5651.9	8526	2641.8	2255.4	1993.7	1965.4	1480.8	2715.5	4918.5	3752.6	1185.1	1043.5	6106.8	1677.7	1404.6	1118.3	1121.5	4533.8		21.987	524.6	417.28	518.9	415.52	1350.8	1217	327.5	398.1	789.3	1102.7	953.04	1076.98	769.9	1080.9	1407.02	1182.8	323.74	616	609.9	694.88	847.14
23.003	2265.8	5803.1	18877	4317.9	5710.9	2978.7	1990.1	1976.9	5700.6	8558.5	2639.1	2251.1	1994.4	1967.3	1491.6	2735.4	4930.7	3747.5	1194.2	1043.6	6064	1677.6	1422.1	1107	1103.6	4510.3		22.999	512.54	392.36	508.88	398.38	1347.82	1188.9	315.28	378.72	777.66	1069.6	965.2	1062.64	777.62	1051.56	1388.12	1183.9	309.62	601.64	593.78	686.24	820.48
24.002	2317.6	5806.5	18929	4319.2	5785.2	2965.6	1978	1991	5715.1	8555.6	2638.3	2264.8	1994.8	1959.9	1519.6	2748.4	4935.4	3773.4	1183.8	1049.4	6074.6	1701.3	1425.3	1110.2	1116.8	4487		23.999	519.32	408.66	533.68	403.04	1351.6	1199.04	323.52	382.2	773.56	1075.54	996.24	1063.8	768.32	1058	1398.48	1207.16	312.36	605.46	579.56	701.84	817.5
25.002	2334	5803.9	18954	4326.8	5880.3	2969.6	1978.4	1992.1	5708.9	8563.7	2601.7	2278.1	2001.2	1960.2	1535.1	2791.7	4965.1	3754.3	1175.5	1046.5	6129.8	1722.4	1417	1124	1127.6	4477.5		24.999	536.02	430.12	550.86	403.74	1353.1	1205.2	345.46	411.94	806.28	1088.18	1032.88	1092.38	787.84	1083.82	1406	1250.68	340.16	619.78	605.6	701.56	816.42
26.002	2332.8	5811.8	19040	4317.2	5931.2	2968.1	1956.1	1994.5	5697.5	8554.6	2581.1	2295.2	2023.8	1934.9	1537.5	2785.9	4962.7	3722.8	1147.3	1054.3	6190.8	1725.2	1426	1138.4	1122.4	4469.2		25.998	510.74	407.44	532.78	381.2	1337.38	1164.42	322.36	378.64	775.64	1072.56	989.58	1058.14	777.32	1062.3	1397.4	1232.56	310.98	603.3	615.28	694.3	835
27.002	2324.6	5822.1	19073	4290.5	5968.3	2954.3	1943	1983.3	5725.6	8541.8	2556.8	2296.9	2056.2	1906.5	1531.6	2782.1	4968.4	3691.8	1143	1072.3	6269.6	1742.5	1427.8	1171.2	1097.3	4473.9		26.999	532.84	426.88	569.42	396.3	1348.02	1181.82	348.88	401.36	801.84	1090.06	995.74	1093.24	766.88	1092.88	1401.22	1226.32	336.14	620.28	636.76	712.84	879.28
28.001	2321.9	5808.4	19154	4293.9	6012.7	2956.4	1942.3	1998.2	5725.7	8524.9	2540.9	2310.1	2090	1915.9	1541.4	2776.1	4945.7	3674.8	1156.4	1071.9	6344.4	1765.4	1409.9	1212.1	1086.2	4499		27.999	523	408.28	565.2	372.6	1334.62	1175.56	330.38	390.64	787.74	1082.94	979.32	1094.8	732.54	1065.28	1396.14	1209.4	322.38	611.58	647.88	707.16	869.18
29.002	2320.3	5797.1	19195	4282.3	5994.3	2940.1	1914.9	1985	5755.7	8445.3	2531.1	2330.6	2096.2	1920.9	1547.5	2786.6	4940.9	3641.7	1173.8	1069.8	6413.3	1770.9	1395.9	1233.6	1066.9	4501.8		28.999	505.52	400.56	558.76	361.96	1330.84	1155.2	316.66	371.38	782	1076.84	956.06	1068.88	705.02	1053.96	1386.04	1184.42	319.2	610.3	645.96	691.98	840.46
30.002	2330.2	5781.1	19252	4275.7	5959.2	2932	1895.1	1958.7	5797.9	8422.4	2540.8	2325.7	2073.6	1929.3	1527.8	2792.4	4951.4	3622.1	1171.6	1058.2	6478.4	1781.4	1374	1240.2	1038.5	4489.7		29.999	532.84	427.32	580.32	398.1	1358.72	1190.38	345.88	405.18	813.1	1102.6	968.64	1100.46	744.6	1093	1414.48	1208.82	346.14	632.98	688.38	737.82	862.36
31.002	2338.6	5775.5	19285	4232.3	5927.9	2934.3	1898.5	1942.9	5849.6	8399.9	2592.8	2318.8	2098.1	1930.4	1531.3	2796	4967.9	3608.9	1190.9	1047.8	6544.3	1798.2	1376.8	1256.5	1024	4523.7		31	525.64	417.06	558.36	384	1374.1	1168.5	333.54	383.68	789.24	1084.28	936.36	1082.24	707.64	1088.64	1408.24	1199.76	329.46	623.5	682.04	708.68	867
32.002	2340.4	5746.5	19302	4240.6	5921	2913	1890.4	1938.9	5895.8	8367.5	2597.1	2345.2	2116.7	1919.2	1520.8	2781.1	4979.5	3598.7	1207.8	1038.6	6600.1	1809.5	1389.4	1266.9	1003.2	4507.7		32	526.12	419.5	547.94	377.34	1377.34	1174.28	330.4	389.98	805.18	1083.14	949.74	1077.68	716.94	1085.42	1403.88	1197.78	337.1	618.78	680.22	710.36	893.28
33.002	2347.4	5762.5	19369	4235.6	5913.3	2896.3	1870.7	1930.7	5915.5	8318.5	2615.9	2358.5	2137	1920.1	1492.1	2777.1	4999.7	3587.6	1215.5	1020.3	6644.1	1812.1	1399.6	1286.6	991.14	4511.1		33	524.14	409.86	544.38	372.82	1399.58	1181.1	332.14	388.62	797.34	1081.8	935.92	1075.28	743.56	1068.6	1400.06	1195.84	336.9	622	708.96	698	898.42
34.002	2353.8	5742.7	19430	4259.2	5869.4	2891.7	1860.7	1914.9	5925.8	8304	2611.2	2372.5	2131.2	1895.7	1504.4	2770.4	5003.9	3549.7	1216	1009.6	6639.5	1830.2	1399.7	1304.8	979.63	4490.9		34.001	535.88	415.38	538.38	363.56	1362.84	1177.08	335.56	386.02	791.32	1087.28	968.16	1086.52	773.3	1077.66	1408.76	1226.06	336.88	630.48	726.74	703.36	882.76
35.002	2352.9	5726.2	19470	4224.9	5865.5	2851.6	1853.1	1912.6	5932.1	8269.8	2596.5	2385.3	2125	1863	1482	2776.6	4995.7	3521.8	1215	1006.1	6600.9	1813.2	1403.7	1296.5	963.51	4460.2		35	537.08	418.34	538.56	351.46	1346.46	1169.96	333.62	372.56	784.94	1076.86	975.04	1080.04	779.38	1082.72	1403.62	1233	345.98	620.1	716.36	708.96	853.82
36.002	2354.9	5738.6	19475	4221.1	5826.5	2856.2	1836.9	1912.7	5917.1	8226.4	2548.2	2382.4	2127.7	1822.7	1492.4	2792	4997.4	3506.7	1216.1	1006.8	6610.4	1808.3	1399.9	1283	962.09	4460.5		36	541.18	410.78	532.3	352.72	1344.38	1189.16	338.6	367.86	791.28	1110.02	939.02	1085.6	831.72	1095.54	1414.96	1303.7	333.06	628.14	711.52	700.16	843.14
37.002	2335.6	5728.8	19463	4198.5	5798.3	2881.1	1825.6	1894.2	5951.7	8203.8	2513.4	2380.8	2088.4	1788.4	1515.3	2795.9	5006.3	3482.5	1218.3	993.57	6595.4	1784.7	1392.2	1232.6	957.32	4480.3		37	546.18	404.3	546.64	350.26	1369.04	1240.62	328.02	365.08	795.96	1101.44	1002.26	1106.5	870.2	1082.02	1426.96	1420.76	338.32	626.4	745.84	692.18	854.08
38.003	2331.7	5717.2	19435	4175.1	5733.7	2868.4	1809.6	1862.1	5939.7	8266	2491.8	2369.1	2053.4	1757.5	1522.2	2814.8	5023.9	3463.4	1207.5	974.79	6569.2	1787.5	1388	1200.1	957.69	4485.3		38	1706.52	456.42	591.02	410.02	1443.68	1308.5	395.66	410.66	837.88	1136.58	1132.7	1170.86	991.4	1135.08	1542.98	1541.84	378.5	696.18	817.98	798.7	940.82
39.002	2321.4	5702	19574	4162	5690.1	2883.4	1795.4	1839.8	6038.9	8231.1	2477.3	2385.3	2051.6	1734.5	1520.8	2837.4	5079.5	3496.8	1219.2	981.24	6701.8	1748.8	1373.5	1179.9	960.49	4493.2		38.999	5721.6	732.4	1155.64	480.34	5988	1904	3686.2	551.96	1227.24	2053.8	4567.6	6854	7061.8	1311.72	17139.8	2638.2	549.3	1646.74	3798.2	1484.36	5673.8
40.002	2323.1	5608.3	19638	4081.2	5665.3	2902.1	1757.4	1797.5	6015.2	8198.1	2454.2	2369.5	2041.2	1749.3	1515.5	2839.6	5139.1	3492.9	1216.2	977.86	6720.4	1715.1	1375.8	1187.1	969.89	4424.5		40	5704	795.28	5385	2341.6	16504.6	2422.2	4292.8	4034.6	9882.8	11663.4	5335.6	13932.4	7713.4	10462.4	20688	5309.8	4010	6928.8	4482.8	8614.4	6658.2
41.002	2333.6	5656.9	19737	4133	5772	2950.6	1774.5	1808.6	6089.2	8170.5	2495.7	2413.2	2093.5	1754.9	1538.8	2878.8	5211.9	3548.1	1248.3	1011.6	6842.1	1712.6	1421.8	1225.4	990.71	4461.4		41	5714.6	893.02	5817	2648.6	16613	2483.8	4299.2	5327.2	11913.2	13626	5358.8	13927.4	7730.8	19032.8	20596	5376.4	4126.8	7233.8	4500	9399.4	6820.8
42.002	2419.4	5736.4	20116	4186.9	10221	4288.9	1850.7	1818.4	6200	9780	5102.4	2912.6	2180.6	1842.4	1704.3	2936.5	5461.7	3747.7	2917.2	1071.5	7186.1	1796.4	1715.2	1441.4	1044.3	4548.3		41.988	5706	4056.4	5823.4	2681.6	16580	2469.2	4273.4	5313.6	11852.4	13613.2	5315.8	13755.4	7627.4	18972	20414	5344	4097.6	7254.8	4475.4	9404.8	6786.4
43.002	6719.2	5986.2	21105	4440.8	27515	13714	2166.4	1921.2	6808.9	24995	27619	21642	2663	2148.5	6165.7	3026.4	6510.2	4424	10480	1275.4	8239.2	2152.4	9493.1	1867.3	1199.8	4852.7		42.988	5700.8	5380.8	5788.4	2705.4	16566.6	2491	4264.2	5285	11806.2	13531	5284.2	13556.6	7585.6	18782.8	20358	5295	4081.6	7199.2	4464.6	9351	6765.2
44.002	18283	6780.8	24263	4806.6	29580	14666	3294	2092	12633	36634	30783	27239	7297.4	7538.4	11628	3098.3	7970.1	10340	10666	3152.3	20241	6133.1	17597	5000.3	3031.5	5771.3		43.999	5677.6	5377.4	5755.6	2690.4	16468.8	2479.8	4233	5236	11760.2	13473.8	5212.6	13302.6	7529.4	18501	20230	5242.4	4021	7162.4	4420.8	9314.4	6669
45.002	19188	8905.1	29304	6820.2	29837	14842	12488	2457.6	25173	37976	31037	27633	11083	13001	11819	3171.3	8197	23359	10900	6904.9	41715	15366	18848	6477.1	7629.5	8945.8		45	5651.2	5313.8	5662.4	2667.6	16355.8	2465.6	4190	5153	11697.2	13380.8	5155.6	12927.4	7366.2	17977.4	20102	5100.2	3974.6	7085.6	4365	9247.6	6549.8
46.002	19355	22391	34335	17593	29979	14967	17967	4436.3	37463	38167	31154	27843	11375	13581	11869	3323.3	8245.2	26727	11072	6998.8	46624	17401	19002	6578.3	8169	24097		46	5664.6	5244.6	5614.4	2666.6	16259.6	2466.4	4156	5088.4	11556.8	13280.4	5049.8	12512.2	7244	17263.8	20046	4930.8	3976.2	7022.8	4335.2	9121.4	6458.4
47.002	19383	38514	37367	34782	30086	15017	18414	12839	45063	38261	31269	27890	11448	13623	11914	3599.2	8268.7	27016	11223	7061.8	47103	17848	19067	6610.7	8207.4	39157		47	5633.2	5140	5517.6	2617.6	16107.4	2442.8	4088.4	4930.8	11498.6	13094.2	4938.4	12022.4	6976.6	16424.6	19930.8	4647.8	3867.8	6895.8	4269	8966.6	6229.6
48.002	19487	46498	38488	46760	30142	15102	18589	16771	48687	38223	31324	27985	11462	13630	11951	4091.7	8280.3	27114	11371	7143.3	47191	18122	19143	6615.8	8259.6	48441		48	5611.8	4999.8	5380.6	2564.8	15924.2	2396.4	4010.6	4784.8	11316.2	12952.2	4796.8	11574.4	6820.2	15599.4	19773.6	4446.6	3779	6723.2	4182	8761.8	5903.6
49.002	19546	49138	38784	52865	30151	15119	18680	17104	49937	38249	31357	28031	11432	13622	11937	4993.3	8289.3	27191	11553	7192.5	47223	18303	19118	6618.8	8259.2	52634		49	5616	4827.8	5288.8	2570.4	15753.6	2383	3939	4660.2	11193.6	12849.6	4815.4	11244.4	6713	14806	19720	4314.4	3674.4	6556.6	4119.2	8553.6	5559.2
50.002	19599	49966	38844	54792	30156	15120	18721	17215	50337	38146	31358	28020	11396	13575	11935	6903.3	8287.8	27286	11576	7206.3	47211	18390	19093	6596.9	8270.5	53859		49.999	5588.4	4556.8	5219.2	2523.6	15688.4	2312.4	3849	4498.2	11079.8	12648.2	4765.6	11007.6	6696.8	14233.2	19642.2	4258.8	3535.8	6344.4	4024.6	8243	5137.4
51.002	19600	50254	38778	55269	30091	15086	18744	17261	50474	37991	31262	27962	11325	13473	11901	9972.4	8265.6	27295	11572	7211.9	47011	18464	18941	6564.3	8250.2	54313		51	5584.4	4243.8	5166.4	2467.4	15566.2	2242.4	3753.4	4375.6	10895.2	12462.4	4779.4	10829.8	6721.6	13762.2	19554.2	4398.6	3326.2	6109.8	3965.2	7985.4	4751.6
52.001	19532	50378	38665	55519	29895	15070	18720	17313	50390	37706	31127	27873	11188	13339	11814	13636	8243.7	27327	11534	7211	46488	18497	18857	6553.4	8186.5	54483		51.988	5603.8	3926	5267	2458	15517.8	2211.6	3680.4	4380.4	10770.4	12319.8	4852.4	10744.2	6822.2	13569	19484.6	4652.2	3149.6	5829.4	3962.2	7688	4505.2
52.991	19434	50456	38552	55682	29799	15008	18664	17352	50319	37342	31026	27857	11055	13186	11716	15626	8204.8	27339	11471	7213.1	45788	18479	18893	6525.5	8125.4	54578		52.988	5538.4	3517.4	5206.6	2358	15401.6	2078.8	3530.8	4345.2	10535.2	12058.2	4817	10827.2	6939.2	13336.4	19360.4	4807.6	2880	5474.8	3894.8	7427	4226
53.991	19317	50421	38408	55740	29637	14942	18594	17377	50217	36927	30960	27799	10942	13171	11532	16158	8149.7	27342	11331	7183.5	44947	18472	19036	6557	7992.1	54628		53.988	5549.4	3222.8	5275.6	2302.4	15455.8	2026.6	3451.2	4377.2	10435.4	11901.8	4818.8	11042.6	7024	13333.2	19334.2	4938.8	2678	5135.4	3891	7247.4	4104
54.991	19276	50479	38128	55834	29543	14828	18387	17313	50211	36629	31008	27865	11017	13302	11354	16249	8040.6	27352	11102	7145.2	44124	18414	19209	6608.2	7823	54706		55	5530.2	2895.6	5273.6	2201.2	15484	1922.12	3359.6	4381.6	10214.8	11759.8	4815.8	11176.6	7061.8	13508.6	19245.6	4973.4	2464.2	4710.2	3826.6	7061.2	4107.4
56.003	19348	50386	37949	55867	29505	14725	18168	17303	50218	36607	31182	27931	11251	13512	11219	16266	7903	27375	10882	7047.7	43564	18462	19281	6650.9	7678.2	54731		56	5534.6	2687.6	5266.4	2143	15546.6	1878.72	3356.6	4411	10178.2	11657.6	4849.2	11389.8	7060	13521.6	19147.6	4967	2318.6	4491.6	3867.4	6899.8	4261
57.002	19534	50288	38059	55892	29949	14711	18074	17280	50367	36789	31505	28082	11484	13721	11197	16272	7748.9	27438	10705	6985.6	43581	18573	19352	6672.5	7623.1	54764		57	5490.4	2485.8	5254.4	2033	15606	1809.98	3327.6	4407.6	10125.6	11651.2	4840.8	11570.6	7020.8	13419.8	19078.6	4901	2267.8	4224.4	3846	6928.2	4434.6
58.003	19712	50342	38271	55912	30244	14661	18116	17192	50446	37288	31614	28104	11547	13797	11266	16285	7566.5	27445	10570	6864.6	44014	18661	19365	6661.5	7675.7	54802		58	5496.2	2391.4	5184.2	1958.86	15594.6	1770.38	3339.2	4430.6	10110.8	11597.2	4789.6	11686	7076.2	13598.6	19026	4817.8	2167.2	4011.6	3870.2	7094.6	4590.2
59.003	19831	50436	38501	55970	30448	14725	18435	17039	50571	37891	31658	28187	11550	13779	11574	16248	7380.4	27506	10506	6735.3	44956	18746	19361	6659.6	7999.5	54925		59	5495.6	2318.6	5175.2	1890.74	15600.2	1757.86	3417	4491	10096.4	11606.6	4713.4	11770.8	7024.4	13777.6	18972	4680.4	2197	3758	3896.8	7084.4	4638
60.003	19843	50636	38554	55977	30541	14815	18805	16941	50558	38297	31656	28147	11558	13773	11880	16134	7176.4	27541	10610	6596.2	46258	18797	19315	6638.5	8230.1	54911		60	5467.8	2366.6	5100.2	1829.58	15594.6	1726.58	3454	4458.2	10184	11543.6	4638.2	11736.8	7010	14054.2	18867.8	4496	2099.2	3569.4	3883.2	7191.4	4791.6
61.003	19870	50738	38609	55997	30589	14966	18994	16835	50537	38430	31656	28148	11553	13753	12005	16033	6980.6	27553	10939	6475.6	47136	18782	19272	6610.3	8310.7	54947		61	5476.8	2402.4	5040.8	1752.94	15493	1706.24	3486	4424.8	10223	11517	4560.8	11626.8	6915.4	14214	18756.4	4348.2	2024.2	3363.6	3890.4	7284.8	4900.4
62.002	19861	50722	38563	55938	30568	15092	19027	16691	50609	38470	31643	28186	11504	13626	12026	15873	6788.9	27502	11347	6325.2	47538	18791	19188	6596.2	8327.1	54961		62	5457	2379	4973.8	1695	15377.4	1668.18	3476.4	4420	10285.6	11480	4474.8	11602.4	6766.6	14078.2	18676.6	4176.8	1983.8	3184.4	3874.2	7399.6	5056.8
63.002	19901	50710	38398	55955	30564	15167	19052	16695	50644	38467	31627	28172	11456	13523	12049	15785	6615.3	27488	11685	6230.8	47625	18818	19099	6604.1	8323.4	54875		62.987	5434.4	2395	4884	1672.78	15298	1648.64	3487.8	4398.4	10285.6	11523.8	4356.6	11488.6	6630.2	14086.6	18519	3983.8	1858.34	3061.2	3831.6	7487.4	5069.2
64.002	19903	50521	38097	55875	30529	15206	19036	16549	50515	38356	31558	28123	11297	13282	11997	15600	6431.6	27395	11761	6101	47487	18772	19029	6561.5	8296.5	54895		63.988	5393.2	2423	4800.6	1617.3	15137.6	1589.44	3465.6	4339.6	10261.4	11536.4	4301	11289.4	6410	13906	18499	3924.8	1785.4	2935	3771.8	7568.2	5018.8
65.002	19848	50381	37653	55811	30398	15205	18956	16431	50312	38149	31484	28047	11130	13015	11983	15422	6286.2	27297	11776	6017.3	47241	18736	19063	6498.1	8253.4	54829		64.988	5391.2	2484.8	4756.6	1609.9	15052.2	1627.82	3557.4	4322.2	10385.2	11563.8	4276	11186.6	6204.4	13747.8	18370.8	4003.2	1681.42	2870.6	3764.2	7619.2	5201.4
66.003	19817	50259	37057	55737	30213	15176	18922	16390	50197	37852	31368	28003	10928	12859	11938	15264	6168	27200	11807	5982.7	46753	18676	19076	6489.4	8224.6	54762		66	5372.2	2458.6	4671.8	1608.56	14862.4	1652.34	3577.6	4262.2	10398.6	11604.2	4311.4	11041.2	5977.8	13501.2	18219.4	4062.2	1629.46	2823.6	3720.6	7560.6	5168.2
67.002	19761	50102	36365	55588	29835	15148	18778	16337	49863	37301	31191	27891	10687	12845	11863	15108	6056.4	27066	11808	5896.6	46132	18624	19084	6460.9	8108.1	54719		67	5342.4	2417.2	4613.2	1616.74	14711.8	1648.94	3557.8	4206.2	10451.8	11581	4234.6	10797.6	5813.6	13129.6	18069.6	4106.6	1637.7	2757.2	3703.2	7526.4	5111.2
68.004	19659	50059	35880	55534	29430	15076	18579	16222	49670	36648	31068	27836	10455	12959	11741	15053	5923.3	26914	11792	5775.3	45410	18557	19103	6455.5	7910.4	54705		68	5320.8	2425	4551.8	1606.44	14575.4	1648.16	3548	4192.2	10422	11484.6	4168.8	10606.6	5640.4	12652.8	17946.4	4083.2	1691.42	2687.8	3640.6	7396.2	4874.6
69.003	19485	49893	35716	55452	28933	15026	18280	16061	49336	35783	30949	27819	10215	13223	11567	15038	5758.5	26775	11786	5601.6	44400	18476	19093	6419.9	7628.3	54654		69	5291	2440	4514.2	1580.22	14464.6	1666.02	3487	4139.8	10452.2	11384.8	4068.4	10380	5513	12468.4	17749	4076.2	1769.1	2672.4	3569	7224.8	4661.8
70.003	19239	49873	35671	55319	28456	14877	17897	15894	49028	34808	30866	27698	10006	13476	11272	15104	5645.1	26568	11766	5424.2	43165	18400	19080	6337.9	7245.4	54547		70	5229.8	2329.4	4395.2	1515.62	14325.2	1629.68	3395	4065.6	10450.2	11254.8	3934.8	10156.2	5455.4	12098	17489.2	4015.6	1880.32	2587.4	3520.4	7012.2	4419.4
71.002	18983	49594	35593	55143	27820	14670	17369	15644	48760	33915	30699	27556	9923	13557	10875	15177	5532.3	26349	11712	5234.6	41863	18289	19068	6224.4	6814.2	54391		71	5215.8	2189.4	4309.8	1460.26	14118	1585.16	3300.4	3960.8	10374.2	11166.6	3826.6	9967.6	5382	11638.8	17182.6	3994.6	1905.3	2562	3444.6	6722.8	4246.6
72.003	18674	49258	35120	55003	27149	14404	16763	15264	48394	32766	30468	27450	10001	13544	10346	15069	5434.8	26114	11613	5072.8	40607	18206	18966	6048.6	6328.5	54236		72	5182.4	2050.6	4258.2	1408.48	14011.2	1552.94	3172.4	3858.2	10391.2	11045.2	3706.2	9760.8	5212.6	11281.6	17128.8	4023	2009.6	2455.2	3368.2	6356.6	4169.4
73.002	18402	48790	34445	54856	26492	14095	16131	14846	48086	31610	30219	27292	10209	13474	9751	14913	5347.6	25789	11449	4926.4	39453	18119	18847	5870.9	5853.9	54058		73	5091	1906.7	4120	1308.16	13691	1470.58	3025.2	3694.6	10282	10880.6	3607.2	9517.2	5131.6	10699.8	16915.6	3998	2025.4	2376	3224.4	6002.6	4086.8
74.002	18124	48135	33456	54687	25819	13735	15539	14408	47672	30616	30025	27120	10500	13296	9146.5	14663	5243.8	25541	11081	4727.2	38190	17996	18771	5674.3	5365.7	53953		73.999	5052	1785.44	4125	1240.44	13510	1437.68	2883.4	3673.4	10145.8	10660	3435.8	9295.4	4931.8	10262.2	16776.4	3997	2197.4	2380.6	3158.6	5686.6	3818.6
75.002	17939	47477	32284	54473	24989	13306	14853	13902	47344	29584	29835	26940	10748	13026	8616.8	14309	5139.4	25339	10586	4529.7	37002	17911	18697	5440.5	4910.1	53758		75	4965.4	1566.16	3974.6	1127.98	13225.6	1367.2	2635.6	3559.6	9956.6	10345.4	3316.8	9073	4783.6	9773.4	16441.6	3895.8	2454.4	2329.6	3018.8	5272.4	3508
76.002	17788	46656	31026	54222	24216	12812	14148	13312	47049	28470	29619	26579	10852	12798	8036.8	13956	5004	25130	9916	4252.3	35987	17850	18540	5105.6	4464.8	53494		76	4883.4	1379.58	3842.4	1051.62	12876.6	1321.2	2457	3466.8	9771.4	10020.4	3126.8	8817.4	4481	9323.6	16047.6	3835.6	2690.6	2334.6	2969.4	4932.6	3255.4
77.002	17649	45871	29741	53957	23427	12353	13415	12677	46820	27378	29417	26100	10969	12481	7519.9	13480	4880.3	24901	9120.5	3944.4	34677	17870	18263	4709.4	4059.7	53218		77	4839.6	1266.98	3804.8	996.8	12610.6	1300.42	2329.8	3371	9608.6	9711.6	2982.8	8651.8	4221.4	8846.4	15763.6	3774.6	2963.4	2315.2	2885.4	4598.8	3060
78.003	17498	45162	28596	53727	22618	11836	12737	11986	46464	26276	29143	25511	11034	12181	7068.2	13047	4790.7	24671	8331	3647.6	33323	17807	18000	4235.8	3676.6	52874		78	4742.6	1136.12	3693.8	903.86	12386	1261.94	2176.6	3179.8	9214	9355.8	2828.6	8477.8	4064	8416.2	15365.6	3586.4	3123.6	2237.6	2782.6	4280.2	2911.4
79.003	17234	44535	27489	53463	21725	11213	12109	11302	46034	25233	28769	24968	11002	11930	6665.5	12578	4678	24364	7566.5	3333.6	32119	17715	17594	3743.6	3387.1	52658		79	4669.4	1014.28	3600	809.96	12208	1224.56	1997.48	3006.4	8818.6	8959.8	2696	8294.4	3803.2	8043	15057	3491.4	3368.2	2187.6	2715.8	4029	2719.6
80.003	16924	43701	26370	53116	20858	10597	11494	10677	45496	24278	28267	24391	10853	11647	6298	12078	4545.5	24042	6791.1	3021.9	30902	17554	17189	3284.9	3110.7	52093		80	4616.8	873.94	3461.8	707.54	11860.8	1156.58	1752.12	2853	8458.6	8577.8	2533.8	8083.2	3589.2	7521.8	14541.4	3350.4	3460.8	2136.2	2620.8	3684	2494.2
81.003	16697	42845	25303	52799	20141	10032	10919	10011	44737	23317	27701	23723	10605	11413	5930	11489	4448.7	23542	6031.8	2748.8	29770	17413	16751	2858.7	2881.8	51473		81	4580.6	790.94	3334	651.86	11674.4	1139.54	1595.92	2750.6	8117.2	8277	2425	7851	3425.6	7077.2	14258.2	3173	3524.2	2139.2	2576	3376.6	2307
82.003	16522	41995	24347	52383	19414	9448.5	10389	9382.6	43875	22619	26880	22981	10310	11210	5621.5	10838	4384.7	23029	5403.4	2530.7	28654	17281	16310	2509.6	2657.6	50763		81.988	4569.8	738.06	3200.2	607.08	11553.2	1141.52	1483.52	2677	7736.8	7946.8	2256.8	7639.2	3194.2	6748.2	13884.6	3098	3571.2	2141	2509.8	3088	2047.6
83.003	16246	41093	23444	51951	18622	8987	9836.8	8797.7	42922	21977	26037	22380	9940.2	11100	5308.9	10145	4334.9	22554	4825.9	2343.2	27602	17073	15689	2216.5	2464.2	50060		82.988	4522.6	708.92	3062	545.2	11252.8	1125.2	1369.08	2622.2	7425.8	7677.6	2066.4	7393.4	2951.6	6291.8	13490.6	2969.8	3524.6	2083.4	2484.2	2845.6	1899.36
84.003	16017	40024	22578	51559	17867	8521.3	9262.2	8209.1	41928	21389	25137	21796	9519.9	10980	5008.1	9509.1	4287.2	21961	4298	2149.9	26589	16804	15129	1934.9	2325.5	49476		84	4479.6	637.7	2885.4	494.72	11092.4	1116.86	1275.92	2553.2	7184.2	7339.4	1973.64	7247	2834.8	5963.6	13082.4	2830.8	3454.4	2090	2403.2	2581.2	1763.26
85.039	15671	38959	21814	51148	17145	8009.1	8751	7660.5	40899	20729	24362	21161	9051.8	10919	4680.1	8821.9	4236.7	21361	3816.5	1980.2	25640	16426	14542	1693.2	2197	48809		85	4469.6	578.54	2745.4	451.9	11005	1100.94	1150.06	2454.2	7056.6	7100.4	1917.16	7063.4	2658.4	5615	12629	2707.8	3305	2121.8	2384.2	2380.4	1665.68
86.002	15484	38031	21217	50641	16568	7639.7	8331.7	7209.9	39956	20077	23589	20449	8565.2	10873	4391.6	8215.7	4215.1	20818	3455.8	1842.3	24933	16073	14038	1547.5	2066.1	48379		86	4452.8	549.14	2628.2	427.56	10827.4	1086.82	1049.76	2372	6912.6	6963.8	1875.68	6861.6	2516	5328.2	12316	2583	3115.6	2121.8	2404.6	2194.8	1579.62
87.003	15155	37048	20490	49986	15842	7147.3	7813.4	6751.3	38921	19347	22631	19602	7921.7	10761	4110.1	7601.4	4170.9	20222	3148.3	1712	24051	15654	13322	1412	1940.7	47545		86.999	4432	499.74	2512.6	375.2	10537.6	1041.66	930.64	2295	6741.6	6719.4	1812.36	6596.2	2350.8	5008	12061.4	2541.4	2787.4	2093.4	2378.6	2052.6	1528.68
88.003	14903	36028	19856	49240	15112	6715.6	7328.1	6372.9	37814	18627	21589	18804	7344.1	10692	3832.4	6990.3	4122.7	19672	2903.2	1630.7	23056	15104	12672	1294	1892.9	46603		88	4459	497.78	2409.2	385.58	10487.6	1069.02	864.06	2296.6	6746	6578.8	1885.54	6531.6	2302.4	4797.6	11787.8	2524	2475.6	2055.2	2405.6	2001.2	1457.3
89.003	14582	35196	19235	48620	14444	6293.6	6883.1	5988	36892	18000	20699	18161	6854.9	10616	3623.4	6458.5	4062.9	19285	2667	1558.6	22138	14513	12065	1212.9	1835.5	45626		89	4409.4	447.34	2242.2	338.14	10468.6	1030.9	803.32	2180.2	6670	6409	1882.1	6361	2269.2	4537.4	11502.4	2408.6	2146.4	2055	2436	1889.12	1365.46
90.003	14336	34398	18687	47786	13726	5936.6	6456.1	5656.6	36018	17350	19799	17514	6363.9	10543	3412.2	5973.7	4004.8	18731	2528.2	1474.7	21254	13880	11428	1137.8	1789.2	44678		90	4425	450.92	2145.6	317.88	10535.2	1030.36	746.54	2119	6788	6340	1999.7	6209.4	2222.4	4270.8	11158.6	2402	1831.5	2102	2443.8	1865.02	1315.2
91.003	14144	33822	18199	46874	13202	5674.1	6170.3	5269	35021	16760	18870	16831	5867.3	10510	3181.3	5530.5	3968.3	18260	2387.2	1419.8	20390	13205	10891	1077.1	1740	43649		91	4448.6	463	2042.8	325.26	10384.8	1028.36	691.96	2108	7174	6258.8	1991.82	6157	2179	4080	10964.8	2447.4	1511.8	2102	2559.6	1780.3	1309.92
92.003	13942	33161	17760	46027	12615	5431	5975.5	4856.4	34017	16142	18157	16305	5408.8	10448	2995.4	5192.8	3924.7	17816	2278.8	1383.6	19653	12614	10347	1042	1687.6	42710		91.988	4500.2	457.86	2008.8	326.74	10285.8	1026.64	693.62	2083.4	7459.2	6288.8	2059.6	6167.8	2194.8	3880.4	10783.8	2556.4	1280.8	2209.6	2699.2	1702.92	1295.74
92.991	13630	32382	17272	45233	12134	5163.8	5893.9	4482.2	32919	15568	17469	15703	4993.6	10420	2862.3	4826.9	3905.2	17414	2231.9	1345.5	18887	12066	9869.9	1023.2	1611.2	41859		92.988	4509	404.74	1982.12	283.34	10311.2	990.96	618	2044.8	7713.8	6283.4	2094.8	6052	2171.8	3722.2	10551.6	2563.6	1002.62	2208.8	2707.6	1621.32	1264.34
93.991	13451	31490	16823	44436	11661	4994.2	5648.1	4123.1	31784	15114	16986	15089	4689.8	10415	2799.2	4480.5	3878.6	17089	2155.2	1340	18157	11424	9408.6	1019.8	1549.4	40837		94	4550.2	387.12	1955.04	267.14	10417.2	986.88	596.16	2018	8163.4	6271.6	2229.2	5988.2	2268.8	3614.4	10220.6	2649	806.3	2223.4	2821.2	1557.7	1301
94.991	13311	30696	16475	43902	11235	4877.9	5422.1	3796.6	30798	14645	16519	14565	4400	10309	2687.7	4180.4	3878.2	16813	2091.1	1314	17548	10785	8935.3	1009.8	1472	39922		95	4614.4	393.18	1952.28	260.9	10756.2	1010.58	577.76	2045	8501.6	6320.4	2457.6	5963	2234	3542	9954.2	2799	706.76	2336.2	2904.8	1524.58	1274.9
96.003	13141	29758	16103	43284	10848	4734.2	5213.2	3508.2	29828	14170	16199	14091	4125.8	10137	2563.5	3932	3877	16548	2021	1274	16888	10320	8480	1007.5	1440.6	39023		96	4676.2	377	1961.06	271.68	11234.4	1031.66	574.4	2112.2	8837.8	6472.8	2805.2	5964	2298.6	3469.6	9830.6	2881.8	594.96	2387.6	2971	1446.5	1257.48
97.003	12861	28808	15754	42635	10510	4667.9	4990.6	3276.2	29122	13849	15791	13695	3928.2	9843.9	2451.1	3714.3	3874.9	16403	1956.8	1230.4	16277	9932.3	8124.7	1020	1411.8	38136		97	4718.2	358.78	1898.68	264.04	11621	1066.1	565.3	2138.4	9039.4	6608.4	3208.6	5898.4	2315.8	3404.4	9856.8	2971.8	512.7	2528.2	3005	1400.76	1293
98.003	12635	27936	15477	42222	10072	4602.8	4789.1	3084.3	28196	13472	15376	13278	3733.9	9541.1	2399.7	3517.7	3879.6	16168	1915.4	1217.6	15708	9561	7787.2	1012.2	1374.6	37458		97.999	4781.8	355.34	1915.38	272.26	12310.2	1118.48	564.46	2168.8	9259	6847.6	3548.6	5976.2	2407.8	3352.8	9859.8	3240.8	443.4	2601.6	3060	1416.68	1311.16
99.003	12448	27180	15245	41667	9759	4538.5	4651.4	2925	27394	13143	14919	12928	3586	9252.8	2341.1	3370.5	3889.6	15889	1899.5	1188.7	15148	9137.4	7399.4	994.61	1339.4	36645		99	4868	371.58	1965.36	283.56	12932.8	1166.62	609.42	2301.6	9331.8	7116.8	3882.4	5953.6	2504	3295	9834.2	3454.6	419.94	2816.4	3111.2	1458.64	1372.54
100	12179	26552	15033	41222	9437.5	4462.2	4542.1	2781.6	26457	12794	14466	12532	3477.8	8887.8	2238.2	3228.9	3893.2	15563	1867.1	1157.9	14694	8671.2	7012.1	980.66	1303.7	35506		100.06	4904.6	378.36	2058.8	286.6	13329.8	1258.74	746.24	2371.6	9353.8	7305.8	4061.6	6061	2602.8	3237.8	10118.8	3636.8	404.66	2908.8	3090	1485.66	1357.04
101	11806	25849	14879	40902	9095	4416.6	4525.9	2655.5	25635	12325	14249	12241	3317.3	8552.6	2150.7	3155.4	3915.2	15096	1857.7	1165.3	14285	8193.5	6710.7	985.59	1318.9	34211		101	4933	381.62	2182.2	287.38	13706	1326.24	872.66	2504.2	9300.2	7433.4	4090.4	6193.4	2861.2	3243	10231	3731	386.96	3066.4	3083.8	1461.94	1407.28
101.99	11484	25112	14730	40422	8790.2	4386.3	4513.7	2531.2	24929	11957	13946	11925	3141.8	8186.9	2068.7	3067.4	3887.6	14456	1842.4	1162	13822	7717.5	6375.5	970.44	1338.1	33149		102	4953.6	376.26	2366	294.06	13975.2	1369.74	1036.3	2584	9187.6	7603.2	4123.8	6324.2	3121.6	3268.8	10416	3729.4	349.44	3451.8	3118.4	1465.7	1487.04
103	11264	24299	14556	39877	8513.6	4411.2	4397.3	2441.8	24186	11641	13675	11684	3036.7	7841.8	1986.9	2984.9	3874.1	13833	1834.5	1161.4	13462	7284.3	6176.2	977.65	1360.7	31952		103	4964	367.86	2536.8	286.62	14130	1386.4	1229.46	2625.4	8932.6	7805.2	4023.4	6400	3611.8	3298	10716.6	3792.8	325.8	3711.6	3103.2	1529.18	1524.26
104	10992	23558	14432	39184	8291.2	4419.8	4353.6	2348.8	23471	11237	13490	11476	2905	7505.7	1920	2931.4	3848	13228	1824.8	1150.6	13099	6889.3	6029.7	962.05	1347	30991		104	4992	364.86	2698.4	283.92	14280	1418.88	1477.46	2717.4	8609.4	7899	3899.2	6473.6	3948.2	3255.4	11054.2	3739.8	307.9	4120.4	3111.4	1623.68	1691.42
105	10751	22885	14361	38614	8179.3	4406	4347.5	2296.4	22743	10930	13324	11128	2832.6	7201.8	1848.1	2856.1	3859.4	12675	1812.1	1150.9	12752	6488.4	5943.2	954.88	1344.7	30067		105	5033.8	385.66	2886.6	298.2	14268.6	1435.74	1855	2768.2	8190	8160.4	3746.6	6575.2	4311.2	3275.6	11572	3604.2	325.12	4639.8	3069	1807.92	1818.92
106	10505	22194	14248	37927	7919.7	4388.8	4278.5	2251	22315	10670	13251	10972	2833.8	6905.4	1885.6	2804.5	3861.2	12110	1787.6	1156.7	12375	6176.4	5740	963.84	1363.3	28928		106	5056	366.94	3025.6	293.44	14207.8	1441.28	2292.2	2880	7725.6	8391.4	3587.8	6618.8	4923.4	3346	12456.2	3457.6	285.16	5277	3061	2014	1963.42
107	10273	21690	14150	37016	7779.3	4378.8	4129.4	2218.3	21629	10440	13115	10750	2802.2	6592.8	1881.2	2780.6	3858.6	11562	1801.5	1146.2	11999	5956.1	5522	971.76	1373.8	27785		107	5086.2	372.94	3240.2	309.74	13991.2	1457.26	2849.6	2971.8	7199.8	8352.8	3422.6	6708	5536.2	3406.8	13384.6	3382.4	309.6	5681.2	3070.8	2207.8	2166.2
108	10111	21098	14026	35833	7632	4445.6	3954.4	2173.4	21125	10186	12844	10565	2777.9	6350.4	1851.3	2763.9	3847.3	11031	1797.7	1146.2	11596	5765.6	5302.6	979.6	1386.6	26646		108	5124.6	420	3467	347.82	13669.6	1470.9	3311.2	3036.2	6887.2	8511.6	3357	6795.2	6085.2	3581.6	14472.2	3283.6	327.86	5907.6	3074	2517.2	2496.8
109	9881.4	20609	13940	34717	7422.8	4525.6	3826.2	2145	20562	10045	12631	10481	2708.8	6214.1	1873.7	2759	3837.9	10538	1786	1149.8	11265	5543.4	5073.4	1006.6	1425.7	25551		109	5106	475.8	3709	364.7	13387.6	1447.76	3544.4	3110.6	6516.8	8696.2	3273.8	6884.4	6521	3627.2	15548	3240.8	311.44	5957.6	3036.2	2865	2838.4
110	9695.9	20172	13941	33461	7317.4	4533.8	3662.2	2104.4	20023	9942.4	12592	10257	2620.1	5969	1866.2	2720.4	3814.4	10075	1776.2	1178.3	10893	5281.2	4872.4	1019.3	1431.5	24635		110	5091	526.2	3926	439.64	12961	1413.66	3629.2	3120.2	6285.6	8481.2	3195.6	7016.2	6764	3697.8	16407	3123.2	322.56	5927.2	3039.8	3524.4	3298.8
111	9775.3	19839	13839	32349	7043	4553	3557.4	2059.8	19515	9780.9	12536	10266	2512.6	5727.6	1852.2	2680	3796.1	9671.9	1761.9	1199.8	10532	5015.1	4717.3	1015.3	1437.4	23776		110.99	5098	578.7	4216.8	607.34	12628.4	1401.84	3670.4	3149.8	6022	8415.4	3143.4	6999.2	6826.8	4059.4	17118.4	3090.8	332.8	5927.8	3087	4513.8	3769
112	9905.9	19358	13758	31183	6815.4	4623.8	3452	2032.7	19028	9541.6	12520	10186	2436.8	5486.7	1853.8	2639	3773.7	9235.5	1746.7	1224.3	10213	4755.5	4602.4	1010.1	1450.6	22839		112	5097.4	621.66	4406.6	880.6	12258.6	1404.92	3709.2	3112	6035.2	8264	3155.8	7113.6	6883.6	4280.6	17551	3100.6	350.54	5816.4	3093	5881.6	4360.4
113	10076	19031	13659	29995	6579.7	4646.9	3381.8	2006.4	18702	9463.4	12685	10108	2397.1	5310.1	1863.5	2603.9	3775.7	8901	1731.7	1225.6	9906.5	4522.7	4490.2	1005.6	1437.4	21935		113	5094	639.06	4524.2	1212.26	11930.6	1361.82	3673.6	3029.2	5895.4	8115	3101.2	7041.4	6816.2	4324	17740	2989.8	322.76	5542.4	3158	6855.6	4920.6
114	10169	18510	13610	28882	6369.4	4712.1	3350.7	1990.3	18274	9306	13574	10217	2318.1	5163.6	1886.8	2544.2	3784	8525.5	1736.4	1235.9	9582.8	4335	4371.3	997.53	1436.2	21015		114	5104.6	682.48	4622	1706.46	11660.2	1357.32	3647.6	2922	5927.8	7948	3095.8	7085.4	6657.8	4534.6	17880.4	2974	351.74	5232.6	3191	7364.2	5328.8
115	10151	18134	13602	27856	6201.8	4759.1	3315	1971.2	17835	9143.1	14219	10662	2254.3	5052	1912.2	2505.1	3797.6	8182.2	1733.4	1228.7	9412.3	4194.2	4219.3	990.86	1406.5	20165		115	5091.8	713.14	4644.4	2102.4	11432.6	1343.88	3589.4	2843	6237	7678.8	3118	7102.8	6426.6	4720.6	17889.6	2943.4	355.86	4771.2	3202.6	7519.2	5539.2
116	10221	17734	13580	26882	6150.6	4754.7	3268.5	1958.7	17401	8954.1	14839	10951	2166.1	4935.9	1949.5	2459.8	3803.1	7926.8	1704.5	1221.6	9213.6	4017.4	4155.7	985.43	1381.2	19296		116	5126.6	770.98	4682.2	2325	11236	1383.86	3540.6	2799.8	6557.6	7547.6	3207.2	7178.8	6101.6	4837	17861.8	2909.8	380.58	4297.6	3242.4	7562.4	5572.8
117	10300	17405	13607	25781	6107.2	4860.8	3233.9	1963.7	17102	8738.1	15189	11267	2106.1	4853.2	1947.6	2438.8	3819	7733.6	1673.6	1253.6	9020.7	3838.2	4096.1	975.83	1390	18526		117	5136.4	771.74	4654	2410.6	11177.4	1389.6	3430.6	2745.6	6936.2	7213.6	3213.2	7168.6	5741	5094.4	17735	2870.4	376.3	3861.4	3264	7510.8	5495.6
118	10429	17009	13621	24781	5961.4	5104.7	3175.5	1950.2	16750	8653.7	15236	11478	2034.2	4834	1963.9	2395	3810.8	7507.5	1643.7	1273.5	8863.3	3716.4	4023.5	961.64	1385.7	17766		118	5117.2	750.86	4616	2385.4	11159.4	1383.62	3253.8	2677.8	7315	6850.6	3130	7132	5275.8	5397.2	17505.6	2860	366.18	3400.6	3228.2	7345	5325.2
119	10611	16647	13606	24055	5777.1	5249.6	3232.5	1919.3	16316	8565.2	15510	11670	2016.7	4751.2	1970.8	2357.9	3797.8	7332.7	1641.6	1279.1	8651.4	3675.9	3940.9	942.51	1400.4	17030		119.01	5113.2	739.08	4501.4	2371.6	11118.2	1396.78	3104	2621.2	7841	6461.6	2954.8	7127.6	4918.6	5532.8	17212	2911.4	375.68	3015.2	3210.4	7036.6	5030.2
120	10589	16257	13588	23220	5576.3	5298.4	3205.2	1904.8	15955	8432.4	16183	11797	2044	4690.6	1994.5	2333.8	3801.4	7172.3	1645.1	1250.2	8441	3539.3	3906	936.88	1397.6	16302		120	5129.8	746.22	4377.6	2340.2	11249	1434.3	2944.8	2587.4	8342.2	6279.8	2841.2	7063	4636	5897.6	17041.2	2863.4	406.66	2746.4	3229.6	6583	4664
121	10687	15965	13572	22343	5436.5	5267.1	3123.5	1902.7	15563	8356.3	16744	12030	2027.8	4553	1986.9	2306.5	3811.2	6985.6	1619.5	1249.6	8259.1	3380.2	3870.6	929.52	1403.8	15690		121	5096.2	712	4152.2	2247.8	11519.4	1446.12	2824.2	2516.8	8641	6027.6	2762.6	6976.8	4352.8	6123.2	16698.8	2734.6	406.54	2440	3168	5995.8	4117
122	10698	15598	13510	21622	5358.1	5274.3	3062	1880	15389	8381	17225	12375	2045.3	4474.5	1988	2286	3813.6	6803.7	1608.2	1240	8108.3	3235.3	3787	949.14	1415.7	15188		122	5103.8	677.84	3967	2118.2	11625.2	1443.62	2612	2475.6	8837.6	5712.8	2754.8	6845.4	4076.2	6439	16258.4	2640.6	396.8	2250.2	3148.4	5344	3514.6
123	10807	15216	13482	21008	5240.3	5284.9	3015.6	1865.5	15035	8289.7	17859	13255	2194.6	4442	2026.7	2254.9	3818.6	6658.9	1591.4	1246	7991.7	3144.2	3701.3	960.7	1417.9	14582		123	5117.4	667.02	3828.4	1983.82	11845.8	1430.64	2421	2496.4	8880.6	5504	2732	6753.6	3818.2	6687	16038.8	2625.6	402.58	2073.4	3121.4	4753.4	3101.4
123.99	10978	14883	13485	20441	5098.8	5312.1	2984.2	1869.5	14779	8212.5	18439	14556	2252.8	4354.2	2102.5	2247.7	3795	6500	1605	1236	7861.4	3079.4	3565.4	965.7	1396.6	13983		124	5109.2	619.54	3703.2	1787.08	11934.8	1394.24	2266.6	2428.8	8840	5305.6	2604.2	6553.4	3615.8	6888.6	15750.4	2524.4	399.56	1909.76	3077.2	4232.8	2701.2
124.99	11010	14449	13402	19616	4982.9	5359.2	2882	1831.6	14346	8062.3	19044	15075	2213.5	4284.1	2203.7	2199.5	3763.6	6293.8	1642.5	1194.6	7643.7	2989.8	3545	962.38	1371.3	13330		125	5127	611.4	3529.8	1607.18	12116	1388.26	2093	2370.4	8689.6	4955.6	2627.8	6389.8	3407.2	6996.2	15372.8	2497	395.08	1799.74	3033.2	3889.6	2493.8
125.99	11064	14218	13385	18908	4849.1	5469	2827	1843.8	14236	7963.4	19797	15692	2185.9	4197.9	2251.9	2207.7	3797.3	6187.6	1641.4	1214.5	7552	2939.1	3514	977.44	1355.7	12881		126	5118.2	598.98	3377.4	1414.7	12221	1364.42	1917.82	2302.6	8477.8	4763.2	2525	6322.4	3202	7231.2	15118.4	2399.8	404.44	1722.08	2945.8	3503.4	2266
126.99	11018	13986	13364	18250	4763.5	5420.4	2800	1819.8	13975	7875.7	20795	16746	2158.6	4174	2374	2223.1	3828.2	6060.4	1622.6	1203.7	7404.4	2880.8	3385.7	991.93	1361.6	12447		127	5097	580.76	3273.8	1238.48	12304.4	1346.4	1757.72	2274.8	8057.4	4553.8	2387.4	6154.2	3067.4	7404.2	14918.2	2278.4	390.54	1639.66	2871.4	3173.8	2071
127.99	10975	13806	13316	17600	4661.1	5301.2	2681.9	1798.7	13829	7865	21975	17885	2127.9	4169.7	2438.7	2235.8	3822.9	5958.4	1598.4	1207.8	7250.6	2782.1	3302.8	995.51	1379.2	12104		128	5051.8	541.3	3068.8	1058.94	12374.2	1289.26	1585.44	2143.8	7460.8	4260.2	2186.4	5963.2	2942.4	7394.2	14599.4	2125	361.8	1569.2	2820.8	2897.2	1900.54
129	11096	13632	13279	16968	4562.3	5221.7	2614.6	1790.2	13582	7824.9	23089	19085	2154.4	4149.6	2527.8	2251.9	3834.6	5950.4	1615.9	1201.3	7117.5	2726	3260.2	984.37	1404.9	11733		129	5059.2	551.1	2934.2	937.76	12456.6	1290.56	1480.42	2090.4	6950.4	4061.4	2078.8	5871.8	2894.4	7486.4	14318.6	2111.4	363.16	1513.16	2744.6	2673.6	1766.44
130	11529	13424	13287	16397	4584.5	5220.7	2573.1	1787.2	13311	7781	24116	20861	2192.5	4084.6	2627.1	2276.9	3833.8	5856.3	1638.5	1194.8	7004.7	2637.6	3215	988.37	1417.3	11414		130	5020.6	535.1	2803.2	817.48	12472.6	1242.9	1380.08	2037.6	6405.2	3900	1938.58	5721	2808.4	7622.4	14010.6	2052.6	349.72	1437.9	2644	2458	1643.82
131	11898	13193	13196	15924	4532	5092.2	2536.3	1763.7	13216	7731.6	24993	22805	2209.8	3997.1	2737.7	2291.5	3829.2	5783	1600.9	1176.9	6880.9	2580.5	3137.1	980.54	1409.1	11016		131	5015.8	525.46	2676.6	727.74	12424.2	1215.98	1261.36	1971.6	5855.8	3662.4	1833.32	5615.4	2698.4	7904.6	13792.6	1915.2	360.62	1406.52	2578.2	2314.6	1585.32
132	12721	13012	13181	15489	4411.9	5138.6	2563.8	1764.8	13057	7723	26182	24255	2218.8	3910.7	2875.8	2331.7	3857.5	5716.6	1641.8	1182.8	6754.8	2562.6	3003.6	1004.9	1438.2	10656		132	4987.8	531.86	2554.4	652.32	12273	1195.5	1188.72	1956.4	5360	3442.8	1743	5599.8	2664.6	8036.2	13567.6	1788.6	346.44	1384.36	2464.6	2190.6	1525.8
133	13970	12864	13168	14966	4432.2	5238.2	2576.6	1766	12852	7718.9	27282	25127	2226.6	3845.3	2944	2355.9	3869.4	5641.3	1631.7	1162.1	6637	2488.3	2873.1	1020.4	1443.4	10353		133	4941.6	522.72	2491.4	591.2	12002.6	1163.62	1095.1	1869.84	4835	3277.4	1724.7	5528	2648	7815	13373.6	1665.08	353.98	1340.5	2356.8	2123.4	1483.42
134	15505	12645	13148	14516	4430.2	5330.7	2537.8	1764.2	12533	7713.9	28026	25662	2241.6	3792.2	3108.7	2381.4	3879.1	5562.5	1615.6	1150	6489	2407	2799.7	1027.3	1428.1	10044		134	4881.6	496.98	2378.8	521.92	11567.6	1117.38	981.16	1793.08	4279.2	3092.6	1620.02	5410.8	2513.4	7634.8	13175.2	1573.86	340.04	1293.9	2298.6	1969.1	1420.62
135	16814	12438	13069	14111	4367.7	5490.8	2515.3	1810.2	12264	7751.5	28463	25901	2230.4	3650.1	3166.3	2425.7	3884.2	5454.5	1620.3	1153.3	6414.7	2352.3	2739.6	1044.7	1431.9	9784.3		135	4826.4	482.26	2267	497.7	11101.4	1089.08	918.02	1733.86	3785.8	2876.6	1530.38	5287.6	2406.2	7455.2	13042.2	1502.1	339.66	1253.96	2214.6	1873.5	1355.8
135.99	17716	12240	13070	13718	4427.5	5514.1	2488.6	1806.9	12062	7784.8	28730	26060	2211.1	3531	3177.4	2447.1	3912.9	5333.4	1635.3	1163.8	6307.7	2341.6	2663	1056.2	1453.3	9485.7		136	4779.2	477.1	2190.6	470.68	10616.8	1058.22	882.48	1654.22	3394.8	2714.2	1464.2	5183.8	2320.4	7196.8	12855.2	1428.74	344.74	1212.26	2161.4	1766.56	1298.84
136.99	18166	12056	13157	13390	4434.3	5614.5	2502.6	1817.2	11921	7812.6	28849	26081	2163.1	3440.8	3204.2	2465.4	3935.1	5229.2	1622.8	1193.1	6220.8	2276.9	2600.7	1053.2	1475.6	9233.7		137	4784.6	498.44	2081.6	474.3	10171.4	1042.32	864.64	1623.72	3037	2554	1412.34	5106.8	2270.4	7055.8	12750	1426.18	361.14	1205.76	2081.6	1708.34	1266.2
138	18347	11863	13206	13024	4371.1	5742.6	2444.2	1818.4	11724	7910.3	28862	26014	2137.5	3405.6	3168.2	2472.3	3952.1	5139.8	1643.7	1189.5	6120.9	2226.8	2568.9	1036.5	1469.3	9061.4		138	4717.6	489.08	2036.4	444.92	9534	986.14	840.44	1537.1	2686.4	2413.4	1359.72	4956.4	2160.4	6802	12702	1361.28	356.86	1174.44	2015.4	1607.88	1239.86
139	18390	11675	13221	12650	4391.3	5958.8	2380.8	1823.9	11520	7903.3	28757	25824	2164.5	3390.9	3299.6	2452.2	3951.1	5057	1694	1178.6	6028.3	2204.8	2544.8	1036.7	1488.6	8884.5		139	4723	490.34	1966.26	434.56	9057.8	966.6	799.06	1490.9	2350.6	2317	1305.2	4837.8	2031.2	6599.2	12610.6	1334.48	344.28	1143.68	1946.76	1552.58	1238.12
140	18357	11534	13241	12267	4439.8	6275	2340.5	1812.2	11380	7842.9	28654	25608	2170.7	3297.6	3450.3	2433.5	3982.3	5014	1694.4	1179.4	5937.1	2206.9	2482	1034.1	1515.4	8746.9		139.99	4732.4	477.6	1850.44	408.6	8539.8	934.78	778.92	1430.08	1979.3	2234.6	1250.38	4686.8	1952.64	6328.4	12534.2	1307.82	331.16	1087.74	1850.82	1482.12	1223.66
141	18298	11353	13262	12013	4440.5	6449.1	2337	1815.1	11235	7767.4	28491	25321	2172.9	3217.4	3437.3	2434.5	3993	4969	1704.4	1171.6	5893.3	2206.6	2468.4	1028.6	1560.1	8562.7		141	4708.4	473.96	1751.72	379.76	8063.4	898.58	773.34	1367.54	1749.68	2065.6	1225.22	4562.4	1840.72	6139.4	12397.6	1281.76	321.62	1088.02	1800.56	1443.06	1221.06
142	18145	11174	13288	11757	4425.8	6524.2	2361.8	1815.2	11072	7762	28241	24991	2192.2	3144.8	3414.2	2434.7	3991.2	4908.6	1666.8	1154.2	5895.8	2234.3	2400.3	1000.1	1541.2	8323.7		142	4708.4	458.18	1677.52	368.54	7751.8	877.46	740.82	1333	1542.98	1951.32	1192.86	4454.6	1792	5949.2	12225.2	1252.96	310.22	1048.06	1767.1	1410.56	1193.12
143	17879	11022	13313	11453	4357.5	6661.6	2345.2	1807.9	10895	7715.4	27958	24589	2272.5	3052	3436.4	2437.5	4016.9	4884	1662.6	1144.2	5888.5	2330.7	2347.4	986.48	1541.8	8116.9		143	4706.8	479.96	1636.36	375.52	7312.8	871.84	737.3	1284.88	1397.08	1889.24	1149.28	4422	1764.16	5635.8	12293.2	1261.3	337.06	1062.82	1737.06	1376.8	1168.9
143.99	17628	10950	13344	11186	4249.4	6864	2306.5	1800.8	10789	7622	27370	24268	2252.7	2910	3478.7	2445	3979	4872.3	1672.1	1140.6	5818.6	2382.5	2276.6	954.39	1541.5	7924.5		143.99	4688	476.6	1540.76	371.38	6965.6	849.94	706.42	1247.62	1275.16	1795.58	1091.66	4357.4	1686.6	5335	12222	1258.54	331.56	1020.46	1682.46	1307.18	1154.4
144.99	17335	10851	13392	10945	4170.3	6939.5	2300.2	1813.6	10642	7652.3	27005	23995	2247.3	2865.9	3484.8	2466.1	3961.8	4866.4	1681.2	1151.9	5774	2422	2246.6	956.43	1563.1	7787.1		145	4644.4	439.6	1447.32	332.88	6582.2	806.92	669.74	1156.72	1169.38	1691.94	1048.52	4218.8	1590.18	5048.6	12042.4	1196.66	310.08	968.44	1586.1	1231.82	1089.3
146	16874	10648	13370	10700	4108.6	7087.6	2260.4	1817.3	10475	7637.2	26650	23543	2312.1	2779.8	3449.4	2455.4	3917.7	4827.4	1620.5	1141.6	5676.1	2432.9	2259.3	960.32	1555.2	7590.4		146	4700.6	448.66	1403.46	333.5	6341.8	806.08	679.86	1132.1	1100.38	1622.52	1035.38	4149.4	1539.92	4806	11989.4	1187.34	328.68	976.38	1581.94	1227.56	1122.92
147	16410	10563	13319	10475	4072.3	7504.8	2241.9	1809	10310	7540.9	26423	23154	2277.4	2743.5	3497.2	2444	3912.2	4802.6	1618.8	1148.2	5620.3	2443.3	2355.6	977.17	1573.3	7429.9		147	4657.2	433	1308.52	321.02	6037.4	773.16	689.06	1065.34	1018.06	1563.98	978.26	4063.4	1513.28	4526	11860.4	1154.02	320.86	946.28	1498.54	1160.48	1107.68
148	16075	10549	13330	10275	4104.2	7908	2224	1815.7	10204	7444.9	26047	22733	2235.4	2727.3	3455.6	2438.1	3913.4	4763.5	1619.4	1121.6	5583.2	2511.8	2302.4	986.37	1585.6	7280.9		148	4631	428.18	1246.52	317.06	5809.2	755.92	663.4	1017.4	951.7	1504.14	972.18	3995.6	1471.82	4271.8	11772	1122.48	302.2	927.72	1470.38	1166.06	1097.96
149	15852	10559	13281	10054	4017.5	8184.7	2202.9	1808.3	10140	7391.1	25695	22312	2198.9	2707.2	3443.9	2415.9	3894.9	4704.7	1640.4	1132	5534.9	2511.1	2239.3	1010.3	1575	7233.8		149	4633.4	427.32	1192.42	310.84	5554.4	732	651.52	956.26	914.28	1455.16	964.58	3900.8	1410.84	4029	11509.2	1091.96	295.96	924.6	1444.26	1105.26	1086.2
150	15652	10464	13250	9919.7	4059.7	8482	2239.8	1791.2	10003	7344.4	25402	21782	2177.2	2646.4	3502.3	2397.9	3885.8	4679.8	1659.5	1104.6	5515.7	2494.9	2188.6	1013.6	1548.1	7147.4		150	4621.6	434	1146.28	321.76	5313.6	730.66	652.06	919.3	881.6	1429.08	953.48	3826.2	1394.74	3857.6	11371.2	1069.7	313.06	908.1	1423.44	1093.84	1105.18
151	15448	10417	13252	9737.5	4054.4	8923.7	2322.4	1802.6	10059	7304.4	25287	21365	2188.5	2693	3714.9	2400.9	3886.4	4667.3	1655	1132.5	5572.6	2519.3	2204.6	1024.5	1580.1	7091.5		151	4567.8	422.22	1075.46	293.64	5071.2	697.84	611.8	883.92	848.26	1349.6	937.28	3747.4	1278.08	3606	11210.6	1011.12	293.76	873.8	1351.02	1023.2	1092.02
152	15237	10413	13185	9495.8	4014.5	9340.7	2313.7	1782	9899.9	7260.7	25319	21099	2187.1	2650.5	3798.9	2402.4	3874.9	4634.7	1621.2	1130.3	5575.1	2546.1	2149.5	1009.2	1575.8	7023		152	4534.6	436.64	1062.34	306.72	4832.4	705.6	604.52	853.58	848.3	1341.32	954.28	3674.4	1280.14	3438.6	11067.6	1007.84	301.94	871.4	1292.86	1010.24	1100
153	14920	10253	13184	9312.5	4033.6	9887.8	2324.2	1790.5	9798.4	7325.3	25244	21061	2205.4	2651.4	3928.5	2390.9	3891.1	4602.6	1632.9	1174.5	5559.5	2577.8	2116	1020.1	1587.8	6986		153	4501.6	421.08	1022.72	295.4	4591.2	691.22	596.96	801.52	814.14	1314.36	962.24	3593.4	1218.38	3263	10963.4	1009.2	303.98	830.72	1247.46	977.54	1077.74
154	14717	10139	13160	9077.6	4089.6	10581	2357	1796.8	9775.8	7305.5	25258	21075	2205	2629.4	3900.4	2382.6	3879.5	4598.1	1662.2	1167.6	5536.3	2576.7	2085.7	990.91	1611.1	6912.7		154	4516.8	443.84	1029.88	314.68	4465.8	700.38	593.12	778.28	828.42	1307.58	994.06	3532.2	1241.46	3121	10896.4	1023.6	313.06	833.12	1237	972.18	1087.54
154.99	14592	10018	13176	8960.7	4181.1	11350	2420.3	1803.2	9640.3	7423.7	25435	21068	2275	2661.2	3821.8	2398.8	3887	4569.4	1670.3	1170.9	5518.6	2556.3	2112.2	1020.5	1618.6	6859.7		155	4484.6	416.92	993.1	292.04	4280.4	682.4	560.4	729.68	788.16	1245.48	954.96	3414	1179.46	2930.6	10731.6	999.48	289.56	800.78	1180.7	921.66	1048.8
156	14251	9989.5	13177	8829.4	4368.9	12049	2418.8	1807.1	9605.1	7473.2	25661	20997	2304.4	2686	3814.9	2396.4	3911.4	4522.1	1645.3	1148.3	5517.6	2547.7	2123.8	1016.8	1611.7	6803.9		156	4420.4	430.58	960.8	301.9	4222.8	690.14	566.54	714.44	788.54	1227.46	952.98	3332.6	1171.86	2761.8	10590	1008.98	305.38	804.52	1180.46	915.56	1073.3
157	13867	10017	13164	8703.6	4348.4	12617	2389.5	1793	9452.6	7445.7	26090	21163	2325.8	2672	4047.2	2392.8	3909.1	4483.7	1627.3	1132.7	5473.9	2568.1	2126.1	1001.2	1595.5	6752.6		157	4407.2	432.08	949.16	321.68	4095.8	693.98	554.42	700.82	776.78	1207.6	915.62	3243	1170.74	2638.2	10517.6	1017.34	299.68	796.2	1175.76	911.16	1056.82
158	13650	9925.3	13134	8561.5	4376.5	13087	2384	1813.2	9328.5	7494.5	26729	21389	2328.6	2626.5	4219.9	2380.3	3927.8	4485.2	1621.8	1126.1	5459.4	2562.9	2131.2	1014.1	1602.2	6724.3		158	4367.4	431.2	931.2	326.58	3977.2	690.64	536.44	675.26	763	1203.12	922.46	3189.4	1156.6	2552	10384.6	1021.72	314.68	806.9	1174.06	911.16	1029.08
159	13458	9796.1	13096	8567.5	4419.6	13481	2362.4	1788.9	9256.7	7487.7	27354	21870	2361.2	2631.8	4275.3	2396.1	3923	4522	1674.3	1117	5487.3	2605.3	2117.6	1031.4	1576.4	6655.3		159	4328.2	411.32	913.64	320.18	3837.8	664.94	508.82	634.18	757.94	1160.56	882.34	3113.8	1144.02	2434.4	10136.2	1004.92	296.16	783.28	1145.26	884.9	1060.1
160	13278	9720.4	13123	8490	4409.2	13795	2411.5	1795.5	9186.1	7438.5	27927	22447	2372.6	2717.3	4381.7	2414.6	3931.6	4528.8	1678.6	1124.1	5482.6	2618.1	2190.5	1075.2	1560.7	6576		160	4312.8	392.02	888.02	298.02	3651.8	656.06	476.92	605.96	735.94	1130.16	872.38	3030.4	1110.1	2321.2	9962.8	1008.32	294.36	764.54	1101.6	840.26	1064.16
161	12956	9579.8	13154	8303	4359.9	13856	2422.5	1777.1	9094.7	7368.5	28229	22616	2383	2723.3	4407	2419.4	3921.5	4504	1732.1	1107.5	5466.8	2621.7	2215.8	1060.4	1547.1	6551.8		161.12	4293.6	415.68	887.08	307.38	3467.8	672.2	479.72	597.8	740.82	1126.58	943.64	3007.2	1113.86	2178	9838	1003.76	292.7	762.8	1110.5	843.58	1051.24
162	12885	9531.4	13197	8261.5	4323.5	13857	2435.4	1758.1	9030.2	7641.7	28438	22804	2447.9	2730.7	4405.5	2429.9	3934.7	4447.2	1741.8	1102.3	5492.3	2684	2206.7	1067.3	1514.5	6585.2		162	4287.4	408.04	903.22	304.48	3465.6	671	478.26	588.32	745.16	1109.72	933.84	2976.4	1137.18	2112.2	9725.2	998.08	310.44	745.28	1108.1	857.98	1104.42
163	12952	9425.1	13187	8250.8	4416.7	13845	2444.1	1750	8954	7600.5	28543	23038	2537.5	2734.5	4436.2	2463.1	3942.7	4388	1755.3	1122.6	5538.8	2677.2	2238.3	1069.9	1510.2	6502.5		163	4313	414.62	890.26	312.56	3384.4	668.42	466.38	574.46	742.76	1093.14	894.7	2950.2	1132.28	2015.6	9744.4	969.56	293.86	749.16	1111.22	834	1097.52
164	12920	9330.3	13214	8132.2	4508.4	13686	2379.5	1743.3	8844.8	7497.4	28520	23222	2605.3	2695.3	4537.5	2449.6	3946.2	4365.4	1753.6	1110	5537	2655.6	2233	1082.6	1473	6466.2		164	4315	412	878.58	310.96	3274.6	670.26	481.94	561.18	732.34	1084.82	888.12	2893.2	1155.46	1913.38	9579.8	963.58	295.82	721.82	1095.5	829.52	1097.44
164.99	12711	9193.9	13270	8049.1	4654	13466	2318.5	1737	8772.3	7462.5	28434	23443	2681.2	2722.2	4804.1	2424.9	3946.5	4327.4	1788.9	1095.4	5504	2708.5	2253.9	1065.4	1442.7	6394.4		165	4297	405.6	860.88	296.66	3210.8	670.64	475.94	536.24	726.18	1067.26	891.84	2867.4	1147.48	1847.42	9289.2	942.04	285.48	715.88	1079.4	812.98	1058.78
166	12501	9089.5	13294	7971.1	4765.8	13108	2310.8	1743.7	8725.4	7358.1	28301	23555	2774.2	2817.4	5065.4	2418.5	3932.3	4358.8	1746.9	1094.3	5454.4	2807.9	2269	1055.7	1445.9	6326.8		166	4291.6	396.9	846.28	297.62	3088.4	669.7	461.12	531.76	712.96	1051.7	898.48	2809.4	1100.02	1755.52	9013	935.32	293.7	708.88	1080.62	797.84	1052.34
167.04	12362	9012	13380	7923.4	4815	12612	2321.7	1739.3	8620.2	7257.9	28217	23752	2818.1	2827.6	5384.7	2415.6	3932.8	4376.2	1738.7	1084.6	5499.1	2876.2	2244.4	1056.1	1448.2	6291.6		167	4226.8	384.9	823.54	284.04	2949.8	651.78	435.66	498.76	709.44	1030.94	858.78	2740.2	1042.58	1690.74	8776.4	936.64	278.64	686.48	1070.34	780.38	1032.7
168	12403	8995.2	13465	7935.9	4825.9	12123	2350.6	1729.5	8664.6	7241.9	28159	23979	2836.6	2812.6	5881.1	2427.6	3947.3	4409.7	1705.3	1082	5608.9	2840.6	2285.4	1071.1	1449.2	6216.7		168	4243.2	400	808.6	306.16	2935.8	667.6	433.32	515.68	713.16	1017.52	858.94	2706.8	1041.7	1643.8	8650.2	933.92	283.12	698.6	1042.14	778.26	1044.26
169	12523	8930.4	13481	7840.4	4831.8	11541	2329.2	1738.4	8628	7187.2	27957	24186	2850.6	2764.9	6359.4	2404.1	3926.5	4418.1	1692.3	1084.8	5614.5	2830.9	2296	1055.6	1417.3	6138.9		169	4226.2	398.22	775.9	301.02	2908	666.12	418.34	503.28	708.74	1024.92	850.86	2635	1045.64	1564.58	8322.2	908.76	284.18	690.74	1043.98	781.76	1008.2
170	12547	8842	13535	7809.8	4830.5	10926	2357.8	1742.2	8640.3	7201.1	27811	24610	2880.3	2672.2	6834.1	2418.5	3947.3	4436.5	1690	1082.2	5650.7	2857.6	2294.4	1058.1	1381.2	6090.2		170	4185.4	395.94	764.08	303.9	2811.2	665.24	413.06	489.78	708.36	997.48	842.82	2607.2	1062.5	1539	8233.8	941.02	292.36	676.16	1029.52	776.44	949
171	12617	8784.4	13563	7782.9	4770.9	10317	2341.3	1724.8	8540	7170.9	27713	24874	2807.3	2585.6	7388.8	2393.8	3942.9	4418.6	1660.1	1071.3	5620.8	2884.3	2309.8	1057.2	1347.1	6002.1		171	4157.8	407.8	739.4	315.94	2722	661.36	413.48	486.82	715.84	1003.32	849.08	2553	1113.68	1485.02	7988.6	941.16	286.84	687.38	989.74	781.96	913.78
172	12770	8718	13565	7710.6	4681.9	9751.3	2371.9	1725.4	8472.2	7113.3	27599	25035	2850.1	2513.2	8021	2414	3950.3	4452	1736.5	1099.6	5602.3	2951.8	2329.5	1081.5	1336.8	5958.3		172	4165.6	410.88	728.7	304.66	2605.6	651.28	421.26	489.28	706.04	994.92	854.18	2541	1132.48	1474.32	7877.8	949.58	285.42	688.14	980.64	778.84	904.76
173	12821	8620.7	13524	7579	4595.4	9160	2427.6	1703.2	8363.8	7122.8	27412	24975	2841.2	2454.1	8618.1	2407.7	3940.5	4400.9	1794.5	1089.9	5606.4	2896.1	2339.4	1061.8	1327.3	5921.2		173	4165.8	402.08	706.32	301.84	2580.4	663.56	419.92	466.8	715.44	1004.04	842.44	2489.4	1154.58	1426.64	7771.6	942.92	294.7	689.08	966.72	765.6	925.14
174	12893	8516.1	13507	7472.3	4657	8647.1	2442.3	1687.9	8287.8	7142.3	27200	24925	2970	2394.5	9273.3	2400.3	3962.7	4316.7	1805.2	1078.1	5618.8	2821.6	2359.7	1043.9	1341.3	5865.1		174	4106.8	394.64	688.32	296.54	2540.4	649.5	415.32	458.64	704.48	984.68	852.2	2439.6	1161.88	1389.04	7565.6	936.26	292.38	660.72	934.62	751.98	867.96
175	12815	8420.9	13495	7525.4	4783	8207.9	2459.3	1686.3	8191.5	7141.4	26938	24904	2983.5	2367.4	10071	2416.2	3980.1	4281.5	1819.1	1088.5	5649.2	2827.8	2374.7	1030	1319.1	5905.1		175	4065.4	402.38	690.44	296.68	2482.2	651.72	412.84	450.28	698.24	992.82	840.02	2415.8	1177.06	1374.62	7365.6	949.3	292.1	671.7	924.7	750.7	835.62
176	12586	8391.8	13431	7467.3	4917.2	7845.5	2461.3	1659.7	8185.3	7076.8	26527	24857	2895.9	2318.7	10564	2407.3	3992.5	4206.7	1848.2	1089.6	5611.7	2811.1	2361.6	1012.9	1315.4	5883.8		176	4027.6	394.94	692.06	301.32	2432.4	658.56	412.26	448.06	714.6	984.4	841.4	2390.8	1173.38	1330.16	7234	952.34	292.88	671.38	903.9	761.38	814.04
177	12452	8393.5	13387	7404.6	5054.8	7529.8	2520.7	1656.9	8179.4	7075.1	26316	24833	2821.4	2354.7	10838	2447.2	4021.4	4160	1830.5	1087.4	5635.1	2752.5	2327.7	999.32	1298.5	5899.7		177	3999	411.22	694.42	306.96	2384.2	671.1	415.84	450.1	725.14	982.52	849.1	2386.2	1186.98	1304.94	7127.8	960.46	306.14	686.54	911.16	755.56	833.38
178	12437	8277.9	13334	7389.4	5125.1	7266.8	2572.1	1661.5	8153.5	7013.1	26225	24668	2750.5	2340.5	11003	2452.1	4027.9	4102.1	1811.2	1078.7	5590	2648.8	2281.6	985.98	1265.2	5869.7		178	3972.2	429.46	684.56	306.36	2360.4	663.1	404.36	439.86	714.74	975.04	855.14	2346.8	1187.78	1296.52	7018.8	978.8	292.68	676.56	882.7	742.02	800.92
179	12421	8231.7	13362	7338.9	5182.3	6995.6	2618.2	1655.9	8161.6	7033.3	26111	24613	2749.1	2277	11117	2461.5	4032.1	4027.7	1829.8	1059	5642.2	2593.8	2304.4	1003.6	1265.3	5844.7		179	3932.4	404.3	657.84	291.22	2243	642.24	385.64	419.36	697.26	965.88	831.52	2313.6	1192.28	1262.36	6798.4	993.98	287.88	658.42	863.86	727.28	805.34
180	12348	8186.7	13352	7290.8	5222.3	6719.6	2709.8	1651.9	8197.6	6964.3	25935	24468	2741.1	2244.4	11142	2473.5	4033.1	3944.1	1883.3	1046.3	5708.3	2532.6	2341.8	1012	1263.2	5812		180	3960.4	428.9	689.76	322.24	2207.4	664.8	407.26	446.08	708.12	980.76	879.44	2298.8	1201.88	1268.62	6736.4	1029.72	306.5	684.42	862.36	752.64	831.08
181	12316	8209.5	13272	7242.4	5326.2	6461.7	2740.4	1651.6	8194.4	7051.2	26105	24349	2706	2234.5	11097	2460.6	4033.1	3921.3	1830.4	1025.2	5714.1	2440.9	2352.8	1023.7	1268.5	5811.7		181.02	3982.6	416.8	658.6	316.32	2145.8	661.72	405.36	431.26	710.04	982.76	867.56	2266.4	1182.22	1238.2	6518.8	1046.08	306.38	675.42	840.7	733.68	798.76
182	12405	8127.1	13272	7271	5381.5	6256.9	2764.4	1652.9	8152.5	7185.7	26583	24254	2725.4	2255.4	10996	2448.8	4029.5	3944.3	1843	1039.8	5710.9	2350	2319.6	1021.6	1274.2	5820.3		181.99	3950.4	404.8	641.2	312.34	2075.2	651.32	405.14	431.2	701.14	966.52	899.12	2255	1173.42	1215	6323.4	1058.28	287.76	677.92	848.78	721.62	774.74
183	12734	8096.6	13234	7254.6	5409.5	6013.2	2787.9	1666.5	8114.1	7237.4	26868	24204	2697.7	2240.5	10810	2448.7	4044.1	3966.3	1874.2	1035.7	5677.5	2332.2	2321.1	1028.4	1281.5	5892.3		182.99	3901.6	411.9	652.4	311.78	2032.4	653.02	402.32	424.28	708.8	979.76	931.8	2256.4	1172.04	1197.72	6168	1058.36	297.4	684.58	831.92	733.06	771.32
184	13119	8040.5	13206	7333.6	5756.2	5822.7	2830.7	1674.7	8123.2	7214.8	27261	23972	2713.4	2233.7	10499	2458.7	4055.8	3921.8	1828.8	1033.6	5646	2377.9	2311.9	1029.7	1303.2	5931.8		183.99	3904.6	388.26	634.14	303.22	2040	650.9	381.88	421.34	708.88	957.9	922.12	2228.6	1168.5	1187.26	6064.4	1043.22	287.42	670.64	839.18	709.26	760.24
185	13457	7961.3	13277	7352.8	5969.9	5624.8	2820.3	1664.3	8049.5	7201.4	27463	23774	2690.9	2212.1	10061	2435.7	4073.3	3871.3	1780.5	1017.3	5578.9	2346.2	2345	1022.7	1287.9	5921.4		184.99	3923.2	390.58	623.24	294.24	1999.48	644.64	377.54	420.58	698.3	954.38	919.2	2214.6	1172.7	1183.42	5966.4	1051.56	297.08	666.38	848.96	711.7	753.32
186	13883	7933.2	13298	7476.6	5996.9	5401	2774.9	1669.7	8106.7	7195.6	27531	23668	2759.7	2254.9	9550	2434	4080	3839.9	1727	1014.4	5559.1	2333.2	2357.1	1018.8	1271.8	5949.4		186	3908.8	398.94	619.42	296.24	1967.08	653.8	396	413.46	708.9	955.54	908.44	2242.6	1185.8	1171.66	5894.6	1101.52	297.72	670.14	843.88	714.56	767.76
186.99	14316	7990.7	13348	7484	5987.9	5335.2	2709.4	1669.5	8131.4	7236	27594	23497	2786.4	2287.2	9064.2	2447.6	4076.5	3854	1707.2	1019.6	5542.3	2380.9	2424.6	1019.6	1262.4	5958.8		187	3834.2	385.86	606.52	289.06	1907.12	648.28	375.3	408.8	694.66	937.84	903.14	2199.8	1203.38	1179.5	5822.8	1090.14	292.04	653.54	841.66	709.24	758.96
188	14692	8064.1	13462	7459	5987.8	5217.6	2675.3	1667.3	8198.1	7210.7	27558	23278	2837	2271.6	8529.2	2441.2	4067.2	3834.7	1706.6	1012.3	5481.5	2362.1	2469.2	1022.7	1260.7	5963.1		188	3750.2	364.38	588.04	264.36	1878.78	625.94	356.52	386.6	674.62	946.4	888.08	2167	1210.82	1147.36	5621	1063.48	267.36	638.86	815.58	684.38	723.78
189	15008	8074.6	13504	7439.8	5972.1	5203	2680	1696.6	8154.7	7161.3	27431	23130	2867.3	2297.1	8084.9	2450.5	4065.7	3806.4	1700.5	1022.5	5451.7	2332.8	2452.2	1025.6	1282.2	6019.8		189	3690.2	385.34	621.32	291.58	1880.34	649.08	385.02	413.7	700.6	943.84	907.48	2184.2	1244.52	1183.12	5573.8	1079.96	284.88	650.02	846.18	711.62	733.54
190	15343	8090.5	13638	7413.2	5889.4	5319.9	2718.7	1710.7	8193.2	7207.7	27399	22988	2851.7	2306.1	7699.9	2429.5	4070.4	3771.3	1691.4	1012.3	5401.9	2326.5	2430.2	1009.7	1287.6	6152.5		190	3615.4	394.88	622.32	287.02	1838.18	665.64	376.24	417	708.14	956.4	903.5	2181.6	1301.7	1164.6	5410.2	1087.7	290.34	651.94	825.3	724.12	742.76
191	15542	8126.1	13725	7303.4	5827.1	5304.8	2726.2	1747.4	8354.8	7198.3	27409	22798	2825.5	2272.1	7229.4	2429.7	4079.3	3804.6	1741.2	1027.7	5370	2371.2	2473.3	992.38	1286.5	6173		191	3563.4	377.3	593.62	274.68	1818.56	643.82	363.76	402.92	692.76	935.7	900.34	2153.4	1265.44	1160.4	5311.8	1050.32	273.52	658.6	801.42	696.56	743.38
192	15721	8112.8	13808	7466.4	5824.3	5235.4	2751	1740.6	8350	7163.8	27341	22499	2873.2	2197.9	6779.9	2411.8	4077.4	3867.8	1781.5	1020.8	5350.9	2416.8	2481.1	975.16	1250.6	6151.1		192	3559.6	383.94	617.94	284.08	1804.86	648.76	364.48	407.74	694.38	943.56	886.16	2171.6	1253.8	1152.54	5220.8	1038.84	288.62	645.86	788.16	701.02	721.6
193	15902	8120.4	13846	7527.6	5799.1	5135.1	2773.6	1734.3	8325.7	7148.3	27240	22486	2884.4	2184	6402.3	2411.5	4079.5	3921	1767.6	1027.3	5345	2385.7	2397.7	967.64	1236.1	6147.6		193	3564.2	385.64	611.8	277.42	1789.76	661.68	364.28	410.02	704.64	957.12	855.82	2175.6	1245.4	1142.38	5104.6	1021	293.06	640.3	773.04	700.48	711.28
194.06	15943	8141.9	13829	7513.4	5810.7	5088	2782.2	1750.7	8314.3	7101.7	27013	22450	2810.4	2129.7	6098.1	2403.3	4062.9	3972.4	1776.3	1015.1	5335.6	2365.7	2314.3	958.15	1229.8	6133.6		194	3532.4	395.2	621.5	288.32	1778.02	668.68	366.58	415.24	699.92	951.72	822.46	2191.8	1216.06	1146.9	4955.6	1038.84	292.52	655.06	804.16	704.86	719.98
195	15881	8113.7	13849	7444.9	5828.1	5033.3	2810	1771.3	8316.5	7052.4	26999	22387	2697.1	2120	5901.2	2415.3	4051.6	4053.1	1786.1	1017.2	5357.7	2405.1	2240.4	968.51	1241.4	6180		195	3504.8	375.66	616.4	267.38	1756.48	643.74	348.32	391.4	686.26	941.56	797.86	2154.6	1156.62	1120.74	4736.4	991.78	271.02	633.6	749.74	688.36	681.2
196	15785	8087.5	13845	7364.1	5911.6	4952.3	2844.5	1768.1	8247.8	6993.7	26996	22086	2566.9	2073.9	5664.2	2380.9	4042.4	4087.1	1781.6	1010.1	5376.3	2370.8	2197.9	990.19	1262.7	6162.6		196	3448.6	387.84	633.66	274.92	1758.66	662.58	366.74	402.64	705.32	955.74	809.18	2132.8	1147.16	1143.68	4665.2	1012.78	302.38	657.9	751.8	704.58	689.2
197	15775	8065.5	13833	7417.9	6020.2	4813.3	2859	1781.2	8324.9	6965.5	26972	22145	2475.3	2015.7	5365.1	2395.1	4050.4	4079.5	1925.2	1013.4	5360.3	2370.1	2163.2	993.1	1297.7	6184.2		196.99	3405.2	394.92	637.54	283.4	1733.12	657.36	362.1	406.92	702.3	942.98	777.94	2114.2	1134.24	1142.94	4583.6	998.46	301.2	641.32	736.74	704.96	689.98
198	15739	8054.4	13795	7422.1	5925.3	4697.3	2968.4	1806.4	8346.2	6907.9	27041	22203	2379.2	1931.9	5010.6	2358.1	4054	4049.7	1999.7	1010.4	5374.8	2350.6	2143.3	1003.9	1327.3	6151.2		197.99	3347.6	382.84	638.96	274.8	1708.46	653.1	353.42	390.44	682.66	946.3	752.44	2101.6	1103.42	1123.88	4451.8	997.82	279.94	627.62	718.12	693.86	705.38
199	15622	8076.4	13761	7382.7	5757.7	4646.5	3069.1	1812.1	8377.8	6913.9	27107	22557	2377.5	1923.6	4754.4	2352.4	4072.6	3988.7	2102.6	1026.9	5408.6	2420.1	2108.6	1036.3	1386.1	6182.2		199	3282.8	395.3	649.42	280.4	1700.9	665.82	367.22	405.2	701.28	949.24	770.62	2124.6	1084.54	1141.54	4403.4	995.46	297.64	643.42	701.58	694.06	737.96
200	15484	8047.6	13715	7398.4	5659.5	4510.4	3022	1801.4	8287.8	6850.2	26963	22688	2314.2	1879	4504.4	2345.3	4082.8	3976	2172.4	1010.1	5468	2408	2107.5	1036.5	1399.9	6180.6		200	3220.8	402.1	649.4	283	1663.44	682.04	370.78	403.2	708.3	953.16	761.7	2119.8	1064.82	1133.82	4394.6	995.28	299.04	665.24	710.9	689.1	765.38
201	15416	7989.8	13707	7390.2	5511	4460.7	2962.5	1816.8	8244.2	6760.6	26946	22931	2260.7	1827.8	4209	2353.4	4123.5	3985.7	2291.5	1000.4	5538.8	2438.9	2146.8	1039.5	1428.9	6203.1		201	3148	382.78	632.86	276.88	1629.4	677.4	361.98	398.74	704.08	936.84	740.2	2064.8	1047.94	1118.22	4188	969.04	289.98	655.36	698.28	677.4	731.76
202	15277	7998.6	13683	7357.3	5410.4	4474.7	2881.2	1820.9	8191.9	6683.4	26875	23022	2194.1	1787.1	3937.1	2364.6	4149.4	3954.9	2441.3	1006.1	5556.8	2434.9	2140.2	1037.7	1439.7	6231.2		202	3127.6	373	615.46	255.52	1601.26	668.36	349.56	382.64	688.12	926.38	727.92	2070.6	1046.56	1105.78	4085.4	980.48	286.08	633.24	679.28	673.98	711.9
203	15168	7955.3	13697	7389.7	5307.1	4497.7	2875.6	1816.4	8101.5	6697.6	26881	22964	2147.9	1716.7	3636.1	2331	4161.8	3915.2	2550.2	1003.3	5558.6	2525.3	2103.7	1024	1422.4	6259.4		203	3092.8	378.24	608.58	264.38	1582.78	679.88	360.76	389.06	683.5	932.08	730.64	2067	1083.64	1113.08	3959	980.1	288.88	648.06	703.52	664.98	715.6
204	14998	7944.8	13785	7394.4	5225.7	4573.9	2855.7	1825.7	8101.4	6781.5	26970	22944	2147.5	1701.8	3445.2	2327.4	4199.7	3919.7	2594.3	1009.3	5577.9	2493.9	2086	1034.6	1428.1	6402.1		204	3105.2	389.22	607.28	264.84	1582.24	695.6	362.78	406.66	687.3	947.8	746.76	2082.4	1067.86	1109.62	3838	961.24	287.16	646.68	687.44	672.32	718.72
205.1	14813	7935.5	13808	8042.3	5139.3	4674.7	2807.3	1800.8	8158.1	6858.7	27071	22675	2079.9	1689.6	3241	2317.4	4211.3	3899.8	2593	1000.1	5551.9	2388.9	2108.7	1036.4	1402.5	6464.2		205	3053.6	376.72	606.36	267.16	1571.92	690.34	358.78	387.72	692.88	935.72	753.5	2077.8	1062.88	1088.26	3720.4	966.06	288.32	645.88	678.82	661.36	716.76
205.99	14592	7938.1	13748	8068.2	5146.9	4662.3	2791.3	1816.3	8155.1	6875	27128	22626	2065.2	1668.2	3049.7	2315.8	4194.9	3853.2	2533.3	999.46	5538.1	2366.1	2156.6	1034.2	1390.6	6491.2		206	3047	367.56	589.14	249.82	1548.62	679.74	339.42	371.52	677.08	912.3	743.08	2034.8	1058.84	1082.5	3616.8	959.64	281.52	639.3	641.92	636.54	712.6
207	14310	7906.2	13717	8037.1	5288.9	4627.1	2830.5	1811.4	8119.6	6894.4	27226	22558	2056.5	1672.6	2838.9	2298	4205.5	3778.5	2523.9	995.98	5500.6	2351.1	2217.9	1037.5	1374.6	6455.6		207	3016.2	375.78	591.2	260.74	1528.66	673	352.42	382.74	679.92	934.66	748.36	2033.8	1071	1099.44	3540	965.78	285.18	645.16	661.4	658.26	723.48
208	14075	7918.2	13761	8013.4	5221.9	4765.4	2831.5	1802.2	8052.4	6864.8	27337	22506	2043.3	1657	2742.6	2303.4	4212.9	3721	2618.5	993.78	5456.7	2303.4	2200.2	1056.3	1393.2	6474.2		208	2990.6	376.92	585.8	270.54	1520.84	687.78	349.54	392.2	703.36	927.22	770.82	2045.2	1095.28	1096.18	3437.2	981.82	291.42	650.84	655.26	663.46	749.26
209	13901	7862.3	13781	7923.4	5203.5	4904.6	2853	1809.1	7988.5	6854.1	27503	22453	2077	1679.6	2655.3	2330.3	4198.5	3685.7	2628.7	1001	5437.2	2231.9	2185	1069.1	1410.4	6463.8		209.06	2991.6	385.56	573.18	270.72	1510.42	688.64	355.5	388.04	686.92	933.88	786.82	2055.2	1146.52	1111.04	3408	976.82	291.32	652.02	664.58	679.94	741.2
210	13664	7908.6	13802	7901	5240.6	5079.9	2822.4	1811.1	7966.7	6806.9	27724	22550	2094.1	1747.8	2538.9	2332.5	4194.9	3690.4	2632.5	1005.9	5419.3	2230.3	2166.2	1072.9	1405.1	6432.4		210	2878.6	350.88	532.82	242.48	1485.9	671.64	310.02	353.38	660.08	913.26	762.28	2023.2	1137.08	1062.54	3257.8	940.38	268.64	622.44	640.08	638.54	733.82
211	13394	7895.5	13819	7874.9	5226.2	5205.6	2812.2	1822.5	7881.7	6784.3	27892	22646	2061.2	1787.2	2443.4	2337.6	4206.1	3676.8	2636.6	1010.4	5387.8	2206.7	2172.4	1096.3	1383.5	6416.5		211	2811.8	372.78	562.58	263.06	1513.52	690.84	342.58	361.48	672.16	922.7	784.42	2024.2	1135.86	1089.28	3222.6	945.28	277.14	636.72	648.08	659.32	751.96
212	12985	7831.1	13853	7815.5	5243.6	5378.9	2776.7	1822.3	7900.3	6765.9	27914	22644	2109.9	1757.8	2350.6	2355.5	4232.7	3726.4	2806.2	1009.2	5350.6	2271.6	2139.5	1110.4	1377.6	6393.1		212	2750	378.24	580.22	276.7	1494.74	699.8	369.4	374.26	681.2	949.54	798.02	2020.4	1172.84	1103.28	3188.4	946.1	293.62	641.32	650.22	648.94	745.3
213	12565	7801	13823	7696.1	5209.7	5593.7	2731.7	1812.1	7822.4	6825.1	27883	22632	2273.3	1789.8	2260.3	2351.5	4244.8	3692.8	3026.2	1002.3	5346.5	2314.9	2075.2	1105.3	1373.2	6306.5		213	2680	369.8	573.6	279.72	1519.84	692.24	363.74	368.62	681.4	938.72	771.12	2006.6	1182.76	1109.16	3124	956.74	273.1	629.1	632.44	649.3	764.02
214	12320	7738.9	13779	7575.5	5246.3	5838.2	2751.9	1809	7736.7	6833.4	27852	22840	2311.1	1787.5	2253.3	2360.8	4254.9	3615.7	3105.3	1001.5	5300.7	2306.3	2052.5	1100.2	1379.4	6252		214	2600.8	369.12	561.08	259.96	1492.48	680.38	357.7	367.5	660.72	935.72	774.12	1998.36	1182.96	1094.64	3025.8	965.54	284.46	616.48	616.1	651.76	758.32
215	12112	7679.1	13756	7653.9	5429.8	6032.5	2750	1802	7682.3	6865.3	27789	23010	2309.3	1770.2	2314.9	2350.3	4254.8	3523.5	3010	992.12	5274.2	2319.6	1981	1121.4	1374.6	6233.3		215	2561.8	367.62	569.72	266.44	1470.72	687.42	350	367.48	678.6	917.08	762.8	2000.8	1167.42	1108.3	2965.8	974.8	294.26	627.24	603.1	648.64	749.36
216	11901	7632.8	13757	7587.9	5435.1	6200.9	2746	1836.1	7709.8	6997.7	27640	23290	2276.9	1826	2355.2	2355.1	4289.9	3437.5	2896.1	1002.7	5260.6	2334	2011.5	1149.1	1386.7	6185.8		216	2508.6	388.48	589.32	292.08	1488.64	706.98	377.28	396.84	705.22	954.02	791.94	1998.32	1178.3	1124.76	2938.6	1020.34	311.36	647.42	627.52	671.72	757.9
217	11601	7591.5	13755	7539.4	5354.3	6274.9	2692	1845.7	7705.5	6998.6	27492	23213	2231.5	1842.9	2392.7	2356.2	4295.4	3374.5	2881.3	995.79	5217.5	2307.5	1964	1141.9	1408.8	6094.4		217	2436.6	368.76	561.48	262.88	1464.46	690.3	352.54	374.16	670.58	937.4	731.48	1983.08	1131.54	1086.36	2854.2	1005.26	281.56	631.22	600.08	642.72	724.12
218	11282	7504.6	13712	7478.9	5329.7	6456.8	2618.2	1847.5	7647.9	6914.7	27141	22911	2177.7	1814.4	2400.3	2338.9	4279.1	3326	2891.8	993.7	5207.7	2259.1	1909.8	1130	1390	6009.8		218	2380.2	378.44	564.08	269.22	1462.14	699.44	361.02	376.04	690.42	932.82	732.74	1986.44	1149.18	1092.02	2816.8	1030.46	292.14	653.3	593.44	658.08	757.88
219	10987	7514.1	13721	7375.4	5298.7	6643.7	2600.8	1838.2	7630	6836.1	26881	22730	2101.9	1778.4	2377.2	2356.5	4265.8	3310.4	2959.3	977.22	5219.5	2291.3	1911.8	1109.8	1385.7	5972.1		219	2330.4	359.26	555.1	255.94	1432.32	686.36	357.86	366.56	669.12	924.84	709.44	1974	1114.92	1081.58	2708	1006.24	279.64	662.6	604	657.26	745.28
220	10695	7507.3	13720	7237	5242.7	6845.8	2563.6	1842.5	7595.7	6852.3	26692	22520	2075.8	1722.5	2349.9	2374.6	4254.7	3296.7	2960.4	979.61	5175.4	2296.2	1872.8	1106.4	1371	5914.7		220	2281.2	378.06	568.6	263.22	1450.02	706.12	364.58	376.32	689.74	945.26	711.06	2025.2	1112.16	1089.64	2666	1024.86	291.52	673.02	608.12	665.74	732.04
221	10408	7495.7	13756	7067.3	5296.4	7017.6	2517.2	1847.4	7509.1	6820.8	26490	22235	2049.5	1720.7	2311.9	2390.4	4260.3	3267.4	2838.7	979.04	5123.2	2305.5	1884.7	1102.7	1393	5881.4		221	2194.6	357.74	543.2	243.84	1458.46	697.46	352.44	358.48	676.02	927.36	708.6	2029	1117.84	1081.58	2617.4	1000.62	296.98	660.78	579.54	648.3	686.78
222	10099	7453.6	13789	6998.7	5242.7	7091.1	2496.6	1824	7503.2	6736.4	26223	21882	1982.6	1732.3	2310.9	2357	4252.3	3240.5	2681.5	955.43	5122.9	2320.9	1900.3	1095.3	1403.6	5907.3		222	2177.4	375.5	551.94	259.16	1462.82	715.54	350.38	373.48	685.12	930.98	708.84	2045.2	1125.06	1102.74	2562.4	985.48	289.84	687.54	597.58	665	705.12
223	9802.1	7373.8	13800	6839.9	5196	7111.2	2451.8	1810.8	7451.2	6611.4	25820	21293	1974.2	1745.9	2249.1	2358.1	4234.3	3195.3	2572.7	964.7	5114.6	2309.3	1893.8	1093.3	1417.2	5889.8		223	2125.8	364.02	529.54	238.4	1438.08	702.76	340.82	361.5	668.22	914.96	686.42	2058	1158.78	1077.52	2480.2	973.12	283.96	670.88	606.08	637.3	674.04
224	9592	7355.1	13806	6703.3	5298.9	7225.2	2396.6	1813.4	7367.9	6621.3	25422	20881	1970.1	1736	2169.2	2388.3	4230.1	3159.8	2501.8	972.99	5159.6	2229.2	1892.8	1094.4	1429.2	5944.4		224	2086.2	365.1	529.04	235.8	1438.94	704.88	340.48	354.9	669.28	921.26	640.7	2066.2	1202.86	1093.14	2427.2	960.42	280.36	678.3	613.4	638.06	663.24
225	9472.5	7328.1	13837	6624.3	5453.8	7405.1	2403.5	1814.8	7363.4	6550.7	24998	20440	1971.8	1696.5	2123.2	2398.5	4213.5	3130.6	2564.2	981.22	5191	2219.4	1880.4	1094.6	1394.8	5970.9		225	2101.2	378.9	556.84	256.08	1457.28	721.66	363.8	383.58	687.74	950.94	661.64	2085.2	1245.02	1110.9	2393.4	989.5	289.62	705.16	637.5	663.5	676.54
226	9345.4	7267.6	13835	6491.4	5592.4	7619.9	2385.4	1806.6	7333.4	6537.8	24769	20165	1954.7	1667.1	2128.1	2381.1	4217.8	3155.6	2547.4	971.05	5203.8	2207.3	1875.9	1096.7	1386	5993.9		226	2041.8	342.08	515.72	229.9	1414.08	682.6	330.7	351.6	663.4	894.48	643.8	2065.2	1221.14	1071.9	2321.4	959.94	262.4	678.9	618.12	636.92	634.54
227	9143.4	7213.5	13856	6372.9	5737.5	7719	2360.7	1816.5	7393.8	6460.4	24583	20005	1935.3	1622	2140.3	2363.1	4251.9	3193.9	2497.3	969.01	5217.6	2249.8	1947.5	1076.4	1423.3	6035.9		227	1966.78	359.02	527.88	248.6	1413.8	696.76	338.24	367.66	677.62	913.52	668.26	2071.8	1285.32	1091.04	2268.4	965	287.46	677.88	615.48	630.42	671.64
228	8999.5	7138.3	13856	6262.4	5935.6	7954	2362	1822.3	7402.7	6407.2	24378	19865	1944.7	1618.7	2141.9	2342.5	4259.2	3226.2	2464.3	978.88	5257.8	2223.5	2017.2	1062.5	1443.6	6000.6		227.99	1874.42	353.48	523.58	244.48	1426.8	691.1	327.42	361.38	671.9	922.88	651.08	2051.8	1263.86	1084.92	2213.8	955.72	268.72	667.94	611.16	634.42	676.82
229	8805.3	7081.2	13899	6229	5888.5	8168.5	2334	1831.9	7477.7	6372.2	24134	19602	1941.5	1590.7	2150.2	2328.8	4275	3200.1	2382.1	961.31	5266.5	2251.7	1997.8	1087.5	1439.1	6017.8		228.99	1889	370.38	548.16	264.76	1440.04	706.62	339.76	374.96	690.66	941.06	665.28	2070.6	1265.88	1105.8	2187.6	968.94	290.22	689.84	630.58	655.08	710.9
230	8683.7	7058	13984	6202.7	6030.6	8453	2265.6	1853.2	7567.4	6346.6	24158	19449	1931.7	1606.6	2131.8	2311.7	4293.4	3242.5	2244.8	946.75	5276.7	2279.5	1962.7	1148.7	1444.6	5995.6		229.99	1817.72	362.64	542.54	260.94	1420.04	700.34	335.08	369.84	690.8	917.42	651.44	2033	1221.2	1099.24	2115.2	950.14	272.64	678.24	629.78	632.18	699.38
230.99	8600	7008.4	14026	6154.8	6099	8761.6	2199.2	1851.5	7495.3	6288	24749	19226	1930.3	1629.4	2180.8	2307.5	4297	3286.7	2208.7	941.37	5231.8	2219.1	1942	1173.1	1449.4	5951.3		231	1730.94	362.86	548.72	274.26	1399.54	709.58	345.2	377.8	685.36	933.58	693.9	2033.4	1253.76	1103.14	2089.2	963.3	294.64	678.98	656.74	654.42	714.14
231.99	8538.2	6958	14074	6110	6048.4	9050.5	2182.5	1850.2	7518.6	6317.3	24993	18860	1912.6	1632.1	2183.5	2313.4	4328.7	3293	2166.9	944.33	5243	2167.6	1960.2	1176.6	1437.8	5917.8		231.99	1663.96	368.9	554.14	278.52	1395.36	710.1	349.7	379.16	696.86	932.68	691.76	2026.4	1262.98	1104.72	2058.2	967.2	292.02	659.94	651.42	642.38	694.7
233	8364.7	6907.5	14103	6095.6	5938.4	9243.9	2198.3	1855.4	7465.7	6380.2	24958	18469	1920	1623.6	2125.3	2316.4	4364.9	3274.3	2109.4	948.73	5247.2	2247.5	1942.2	1164.4	1434.1	5885.6		233	1598.56	377.28	565.98	278.12	1404.76	710.36	347.26	376.44	704.48	931.4	693.36	2000.8	1238.76	1099.44	2029.4	980.32	299.4	652.34	647.98	656.16	687.9
234	8095.6	6848.9	14176	6039.6	5921.6	9183.7	2195.5	1841.1	7447.5	6527.3	24714	18245	1920.7	1599.8	2108.7	2294.1	4370.8	3270	2080.5	938.74	5305.3	2211.9	1949	1153.9	1430.7	5826.1		233.99	1574.02	370.6	570.24	279.78	1393.74	721.12	354.28	390.28	695.14	942.68	680.72	1995.14	1202.38	1110.34	1991.9	991.62	289.1	646.3	647.18	659.48	711.66
235	7856.2	6842.4	14181	5931.3	5802.7	9271.9	2224.2	1851.3	7448.6	6585.4	24576	18261	1943.6	1595.6	2122.8	2312.9	4364.9	3287.1	2153.1	945.59	5362.4	2201.9	2002	1136.2	1446	5785.7		234.99	1538.08	371.16	559.98	269.12	1380.66	723.2	345.02	385.12	708.04	935.94	663.64	1965.48	1180	1109.88	1962.18	986.64	296.22	654.06	627.36	661.22	732.2
236	7641.9	6794.6	14200	5867.4	5855.2	9523	2252.3	1851.6	7403.4	6594.7	24487	18186	1937.9	1584.5	2119.7	2297.5	4355.7	3298.8	2184.8	936.9	5443.7	2247.3	1965.9	1120.3	1428.3	5740		235.99	1468.56	370.8	551.66	273.76	1383.02	720.14	339.88	380.64	708.68	930.18	663.52	1981.06	1178.16	1113.36	1943.2	998.12	293	651.46	643.66	656.26	740.08
237	7357	6749.1	14268	5876.2	5780	9655.1	2246	1850.4	7317.8	6665.9	24536	18364	1940.5	1572.1	2140.3	2292.9	4355.6	3322.7	2222.3	931.24	5412.5	2188.8	1973.4	1104.9	1405.3	5677.6		237	1408.88	352.08	536.34	252.6	1364.88	705.24	314.52	358.2	687.72	928.08	640.6	1965.06	1147.98	1088.1	1910.92	971.1	273	622.1	616.12	634.7	743.82
238	7133.8	6701.2	14344	5823.8	5713.1	9654	2242.8	1830.8	7277.4	6687.6	24506	18299	1948.7	1543.6	2113	2295.3	4367.6	3374.5	2239.3	932.67	5386.9	2117.1	1946.9	1091.3	1406.2	5634.1		238	1379.16	345.1	530.12	243.9	1342.82	696.42	312.46	356.76	678.64	914.96	634.76	1954	1083.42	1089.82	1850.14	942.24	263.48	615.64	594.94	639.98	740.28
239	6971.7	6699.1	14368	5764	5462.9	9518.5	2246.6	1822	7227.3	6692.3	24397	17969	1949.5	1563.7	2060.4	2306.5	4362.2	3375.6	2193.5	931.66	5341.7	2086.7	1932.8	1069.9	1369.3	5581		239	1335.02	361.22	542.44	260.94	1356.98	715.9	316.6	371.3	693.28	918.54	668.18	1959.72	1103.14	1099.5	1832.04	966.18	293.06	634.08	614.82	651.2	739.6
240	6811.2	6748.5	14429	5701.9	5370.6	9341.1	2208.8	1821.1	7177.1	6659.4	24144	18055	1986.7	1563.6	2039.6	2319.3	4382	3365.1	2117.9	946.53	5307.7	2062.4	1894.7	1084.3	1361.7	5632		240	1297.18	360.02	540.5	255.52	1354.06	717.76	323.4	365.82	692.34	928.66	674.94	1963.2	1084.36	1096.42	1831.82	960.82	289.1	620.18	604.54	657.34	718.98
241	6693.5	6774.4	14426	5661.3	5274.9	9295.9	2172	1801.9	7122.5	6585.4	23844	18019	2026.5	1553	1987.2	2313	4383.5	3332.3	2108.3	946.29	5260.7	1987.5	1847.8	1078	1359.1	5576.3		241	1258	368.64	539.26	273.36	1365.64	726.94	329.92	374.18	708.08	944.32	677.98	1976.8	1108.16	1107.62	1791.98	991.78	292.46	633.62	609.74	649.32	707.36
241.99	6593	6814.1	14446	5630.3	5124.6	9145.2	2183.1	1807.1	7095.1	6492.5	23554	17778	2087.9	1536.3	1965.4	2308	4406.2	3323.9	2076.7	952.2	5255.7	1944.6	1842.8	1081.6	1355	5551.2		242	1229.06	366.36	540.32	269.92	1360.44	732.76	330.64	380.46	697.8	950.64	664.02	1946.28	1100.84	1116.12	1775.9	974.5	291.36	641.78	610.12	651.1	705.08
243	6438.1	6916.1	14514	5639.2	4983.7	9016.7	2233.2	1820.3	7069	6391.9	23384	17505	2172.2	1525.3	1938.4	2308.4	4404.2	3313.4	2044.8	935.8	5265.1	1942.6	1796.9	1076.5	1336.6	5666.9		243	1207.34	356.7	523.18	263.22	1336.3	715.66	312.56	364.26	689.2	921	615.18	1918.78	1088.72	1084.86	1737.08	972.62	271.02	617.24	585.5	640.16	679.7
244	6255.7	6884.8	14570	5594	4839.8	8705.4	2293	1833.8	7056.9	6283.9	23239	17106	2203	1504.1	1909.9	2307.4	4407	3305.9	2077.5	942.62	5253.8	1948.9	1781.8	1093.4	1314.9	5700.8		244	1175.26	358.2	538.94	253.8	1329.84	716.94	308.14	364.48	692.26	931.16	620.22	1920.26	1097.22	1090	1710.16	965.86	280.3	620.4	579.92	635.98	670.44
245	6198.4	6867.6	14601	5594	4731.9	8484.3	2375.4	1839.3	7018.7	6261.1	22896	16633	2217.9	1492.8	1931.5	2295.9	4429.3	3267.4	2078.2	953.82	5218.2	1936.4	1778.9	1080	1283	5725.8		245	1134.46	373.06	545.8	273.9	1361.32	722.28	323.96	375	694.48	938.18	628.34	1931.92	1091.4	1090.08	1705.3	959.52	301.24	629.84	582.62	648.66	675.64
245.99	6199.6	6835.8	14655	5541.8	4658.6	8239.1	2372	1840.6	7036.1	6187.6	22607	16127	2205.9	1499.8	1866.3	2274.7	4431.4	3212.4	2084.4	944.63	5182.1	1968.1	1722.5	1068.8	1239.8	5664.1		246	1082.12	368.18	537.82	269.9	1375.32	731.06	313.76	377.2	696.36	925.08	627.24	1935.02	1076.46	1101.72	1697.34	952.78	292.96	625.68	558.7	658.04	679.48
247	6162	6797.4	14700	5492.3	4630.9	8124.2	2338.8	1821.6	7003.2	6178.9	22329	15772	2196.1	1489.8	1892.2	2271.3	4442.8	3196.6	2071.9	962.65	5163.5	2001.1	1668.7	1071.1	1235.3	5643		247	1049.42	364.92	517.38	263.5	1363.24	718.22	321.34	371.32	690.2	929.12	616.78	1940.58	1076.38	1095.46	1685.46	944.68	288	616.28	543.28	650.82	697.04
248	6002.9	6798.4	14719	5549.5	4697.9	7985.6	2356.7	1815.2	7005.8	6171.1	22144	15419	2207.5	1484.9	1908.7	2258	4452	3211.6	2042.2	979.44	5171.7	2031.2	1620.7	1077.8	1260.1	5585.6		248	1021.88	369.16	518.1	272.58	1354	721.22	327.28	376.58	696.84	941.14	618.6	1962.58	1081.92	1102.02	1656.18	957.9	300.48	621.28	561.86	650.88	710.42
249	5907	6817.8	14780	5583.6	4871.4	7768.3	2393.3	1808.8	6954.6	6084.8	22146	15124	2216.2	1466.1	1904.5	2259.2	4449.9	3202.7	1990.3	969.38	5161.7	2032	1581.2	1092	1307.9	5582.7		249	983.92	343.46	496.7	249.88	1334.8	696.78	306.18	355.76	678.36	921.36	616.64	1916.76	1102.16	1074.56	1609.28	928	283.9	603.56	529.3	646.16	712.36
250	5784.5	6853.1	14803	5592.8	4869.5	7586.1	2426.5	1809.9	6899.3	6060.6	22398	14823	2238.2	1462.8	1936.2	2245.7	4466.9	3217.9	1982.7	976.3	5179.1	2024.2	1563.4	1095.4	1359.1	5540.6		250	983.64	358.2	507.5	261.14	1347	713.9	313.32	355.12	678.36	920.98	624.3	1941.72	1133.08	1086.98	1616.02	932.88	279.7	604.5	546.14	644.32	707.42
251	5713.4	6830	14900	5625.4	4813.7	7423	2406.3	1811.4	6849.3	5998.6	22513	14692	2272.1	1465.7	1975.3	2258.6	4455.6	3241	1984.2	974.84	5173.5	2071.7	1520.9	1090.2	1348.3	5521.2		251	1004.2	391.26	533	285.38	1382.36	750.94	334.5	392.84	715.68	937.88	662.38	1961.7	1151.92	1110.5	1625.26	960.22	306.32	627.62	561.08	671.42	759.7
252	5559.6	6777.2	14953	5680.9	4699.5	7181.6	2338.5	1807	6827.1	5933.9	22792	14400	2280.5	1434.3	1969.1	2240.2	4453.4	3220.6	1992.8	966.83	5169.1	2056.9	1470.8	1080.7	1301.5	5490.2		252	1006.14	376.68	524.9	278.36	1358.46	749	324.78	378.34	703.7	930.8	661.58	1945.56	1112.84	1106.46	1586.76	969.36	289.76	631.66	551.24	667.24	766.88
253	5413.2	6723.8	15052	5632.9	4574.1	6932.9	2304.8	1803	6761.1	5856	22899	14046	2331.1	1442.9	1927.2	2257.5	4470.6	3185.1	1966.6	973.27	5176.8	2077.6	1448.5	1074.8	1291.8	5475.1		253	990.6	381.16	529.32	286.84	1358.28	758.7	323.88	370.66	703.62	924.74	674.92	1929.54	1102.96	1092.86	1584.14	960.4	294.26	631.98	543.74	654.24	770.46
254	5333.1	6679.1	15083	5601.7	4569	6654.1	2307.4	1812.9	6716.6	5813.2	22991	13715	2367.9	1458.1	1920.5	2268.8	4460.2	3175.8	1899.2	993.64	5143.6	2096.8	1437.2	1078.3	1296.4	5454		254	948.5	365.9	512.38	262.38	1338.74	757.18	302.24	362.62	684.64	924.58	676.54	1922.84	1102.24	1083.98	1563.26	951.48	291.86	617.18	532.94	636.82	741.16
255	5279.2	6676.2	15078	5614.3	4523.6	6319.6	2257.8	1791.1	6647	5742.3	22975	13417	2361	1439.7	1900.3	2282.8	4436.3	3197.5	1876.9	989.48	5123.6	2049.6	1450.4	1061.1	1267.5	5396.5		255	934.6	365.9	523.6	273.84	1336.02	764.82	320.32	366.5	697.42	934.34	707	1941.38	1082.88	1092.06	1564.64	957.52	289.46	611.72	536.28	651.16	754.92
256	5172.3	6606.9	15124	5514.2	4480.1	6082	2233	1783.5	6607.3	5690.8	22899	13308	2348.3	1420	1877.6	2295	4407.6	3216.7	1840.4	993.11	5120.9	1996.8	1438.1	1044.2	1235.2	5339.8		256	902.8	353.86	502.7	255.3	1321.68	740.96	293.02	346.2	679.82	906.72	680.66	1917.34	1087.12	1069.06	1546.4	934.82	264.6	610.68	521.44	629.58	730.86
257	5102.8	6575.5	15187	5510.7	4348.9	5933.7	2239.7	1789.7	6556.2	5670.3	22853	13079	2387	1408.9	1957.1	2284.6	4402.5	3224.8	1806.7	992.03	5136.8	1960.9	1430.2	1049.8	1204.4	5265.2		257	909.86	357.48	503.84	266.32	1324.46	768.96	302.12	349.78	683.68	940.4	703.48	1933.66	1085.24	1081.72	1540.4	937.92	285.2	609.08	514.84	639.74	736.76
257.99	5025.2	6522.4	15282	5499.2	4293.6	5739.7	2296.1	1795.8	6524.9	5654.7	22674	12711	2418.8	1436.7	2015.7	2257.1	4421.2	3237	1790.5	974.27	5161.3	1950.7	1422.9	1086	1194.9	5226.2		258	903.52	369.88	525.02	275.86	1360.58	780.34	330.34	361.92	690.2	930.3	713.52	1934.6	1105.02	1095.12	1528.2	949.62	287.7	632.64	519.02	661.84	711.94
258.99	4934.6	6492	15292	5492.2	4258.9	5550.5	2266.1	1797.4	6483.3	5588.7	22468	12241	2394.3	1447.7	2043.5	2249.2	4419.6	3249.4	1771.6	977.55	5170.3	1894.8	1438.3	1076.7	1191.8	5215.9		259	871.56	360.64	523.1	272.14	1341.94	764.48	321.4	363.16	682.2	918.68	719.24	1924.96	1119.78	1092.86	1515.38	945.64	282.42	613.28	502.64	646.1	705.82
260	4831.4	6487.8	15335	5383.4	4322.3	5396.4	2225	1779.7	6498	5547.5	22329	11865	2347.1	1465.3	2031.3	2255.5	4397.6	3219.6	1705.8	980.4	5132.5	1872.9	1455.7	1061.1	1213.5	5193.8		260	851.08	360.1	530.98	276.76	1340.96	771.86	319.4	366.82	684.72	918.7	711.64	1932.12	1124.38	1089.04	1506.18	944.96	290.1	629.66	512.94	647.32	694.94
261	4724.2	6441	15419	5330.5	4312.3	5225.1	2225.3	1775.1	6484.6	5553.8	22037	11497	2303.8	1449.9	1976.3	2274.5	4398.3	3197	1681.1	986.08	5130.8	1843.2	1430.2	1042.7	1222.1	5172.1		261	841.7	372.96	542.34	287.1	1351.22	781.52	328.92	375.48	701.28	934.66	721.2	1941.5	1144.56	1091.78	1510.46	938.88	284.96	616.46	509.28	661.7	715.22
262	4612	6397.1	15403	5276.8	4283.8	5074.5	2309.6	1774.2	6476.3	5510.8	21695	11179	2278.8	1442.4	1924.8	2275.6	4390.8	3183.6	1676.2	984.28	5142.6	1803.5	1401.6	1038.3	1218	5133.7		262	821.08	384.76	554.82	295.82	1356.84	787.98	345.58	386.68	715.92	932.34	741.84	1967.12	1155.66	1098.66	1498.66	950.66	304.7	621.28	517.8	666.08	742.28
263	4458.1	6358.6	15355	5212.6	4217	4845.1	2302.9	1783.6	6424.2	5447.1	21191	10774	2253	1425.1	1864.5	2283.5	4379.7	3173.1	1737	977.87	5189	1785.9	1377.1	1022.1	1235	5146.2		263	786.18	362.24	536.18	276.6	1348.74	777.88	312.24	364.44	679.16	918.72	717.42	1939.84	1105.36	1081.7	1467.34	904.04	275.94	613.84	489.82	645.22	729.82
264	4285.6	6293	15214	5137.5	4165.8	4602.5	2236.8	1760.8	6320.9	5344.8	20781	10347	2241.4	1425.8	1842.7	2241.9	4367.7	3149.8	1761.8	975.35	5184.5	1748.1	1351.8	986.4	1227.2	5081.3		264	783.04	363.52	542.4	290.86	1338.06	796.7	324.18	369.82	700.86	916.98	738.98	1941.78	1068.42	1087.96	1475	913.38	276.8	621.08	513.54	651.64	726.26
265	4145.1	6269.4	15176	5138.5	4184	4413.7	2218.7	1780.5	6346.8	5322.1	20468	10047	2242.4	1449.1	1848.1	2261.6	4404	3166.3	1794.4	969.85	5212.5	1725.2	1381.5	974.15	1226.6	5057.1		265.03	770.48	355.4	519.9	274.38	1326.84	780.04	302.94	362.86	680.08	916.24	717	1927.46	1035.9	1073.76	1448.26	876.22	265.14	618.08	501.26	648.04	735.28
266	3989.9	6239.5	15168	5111.9	4125.5	4234.9	2240.7	1755.9	6296.7	5361.9	20221	9704.9	2199.6	1506.7	1784.8	2264.2	4387.5	3157.3	1753.8	956.28	5221.6	1703.4	1373.1	943.85	1253.9	5051.8		266	750.72	360.58	530.24	270.62	1317.44	780.4	303.26	369.12	686.26	934.84	744.88	1947.42	1014.98	1078.84	1439.42	888.26	272.2	604.3	495.98	637.54	720.68
267	3919	6185.5	15135	5087	4068.1	4120.1	2250.2	1769.9	6279	5552.8	19926	9420	2209.8	1594.1	1767.4	2277.2	4428.5	3160.9	1696.4	951.08	5241.7	1673.2	1378.2	928.29	1258.8	5045.6		267	725.9	347.48	515.4	258.72	1308.14	756.52	292.44	351.08	670.22	908.56	730.4	1937.68	973.32	1063.88	1430.32	854.06	274.74	587.5	483.02	616.4	697.54
268	3825.5	6066.3	14959	4997	3982.1	3956.6	2207.8	1801.6	6162.1	5612.8	19372	8973.7	2209.5	1654.1	1737.4	2252.7	4401.3	3131.8	1703.5	944.93	5191.4	1636.9	1389.3	913.01	1254.2	4982.3		267.99	722.24	355.5	512.82	269.24	1307.5	757.96	296.28	350.36	679.36	922.24	729.78	1952.24	975.24	1083.48	1417.04	860.64	257.58	591.88	484.88	625.4	704.82
269	3781.7	6039.5	14980	4962.4	3924.6	3854.8	2223.3	1846.2	6131.5	5594.2	19143	8767.7	2247.3	1666.4	1764.7	2260.6	4425.4	3157	1870.6	942.99	5230.3	1629.4	1396	910.38	1244.9	4995		269	720.64	359.2	517.46	265.74	1306.24	763.96	307.52	357.1	681.8	926.62	712.36	1957.78	955.46	1087.2	1409.54	864.74	272.04	586.42	486.14	628.88	703.68
270	3730.9	6038.3	15012	4957.1	3852	3799.5	2216.6	1859.7	6135.2	5544.5	19038	8581.9	2270.2	1648.7	1788.7	2251.5	4435.5	3164.1	1999.4	959.12	5275.6	1606	1378.7	911.1	1229.4	4986.2		270	714.36	360.28	528.68	268.58	1328.8	755.98	309.36	371.92	687.78	940.76	748.44	1958.04	929.24	1106.52	1413.1	864.66	272.58	611.66	502.82	633.7	720.28
271	3593.3	5962.9	14928	4875.4	3717.2	3683.2	2187.1	1836.8	6055.5	5419.5	18621	8402.3	2253.8	1612.3	1818.1	2223.2	4408.7	3157.6	1998	949.02	5198	1577.4	1335.9	901.25	1220.6	4930.8		271	704.06	357.74	517.28	258.84	1314.94	754.3	306.12	371.16	695.34	918.96	747.64	1950.08	915.96	1094.02	1410.96	861.02	266.74	607.66	507.5	637.02	727.22
272	3571.1	5863.5	14829	4806.7	3609.9	3622.1	2144.7	1809	6008	5340	18282	8415.4	2236.4	1588.2	1816	2214.7	4381.8	3132.4	1951.2	929.84	5119.8	1572.2	1325.5	891.69	1214.4	4878.1		272	712.26	359.1	517.24	272.64	1312.78	760.76	308.58	374.78	689	937.04	754.28	1965	888.96	1094.1	1407.1	867.7	272.96	608.9	514.88	639.62	740.66
272.99	3520.6	5761.9	14663	4697.9	3496	3530.4	2089.6	1779.3	5906	5243.7	17671	8293.4	2180.6	1549	1821.7	2213.9	4326.1	3094.1	1919.2	919.62	5044	1562.8	1314	882.02	1210	4808.8		273	708.38	358.8	509.24	261.78	1295.9	750.8	306.12	362.52	681.78	932.3	743.16	1943.9	868.7	1089.78	1392.46	865.06	270.44	604.48	506.28	633.94	712.92
273.99	3432.4	5713.9	14562	4733.8	3474.5	3406.1	2039.4	1751.8	5853.2	5190.9	17174	8035.8	2159.1	1531.9	1820.1	2197.7	4295.2	3113.1	1915.5	908.96	4994.9	1554.5	1291.2	879.19	1186.8	4786.5		274	708.9	354.14	504.14	257.82	1306.02	738.36	296.78	350.78	673.16	934.78	726.88	1941.18	858.96	1092.12	1382.52	853.6	255.62	601.02	494.78	627.4	692.18
275	3404.7	5712.6	14594	4724.7	3390.6	3322.7	2012.1	1742.3	5827.1	5228.3	16859	7938	2143.1	1516.5	1794.2	2200.9	4302.7	3146.1	1954.3	924.87	4990.3	1577.9	1307.9	884.01	1191.9	4745.4		275	702.88	365.7	500.58	266.92	1320.18	743.38	314.1	363.44	680.64	935.06	724.04	1963.2	844.42	1094.54	1377.42	861.44	266.1	595.74	504.32	634.26	698.42
276	3303.7	5679.6	14534	4651.5	3321.4	3214.8	1965.2	1727.1	5789	5228.3	16401	7720.2	2103	1503.9	1786.7	2193.2	4294.8	3165.4	1972.7	909.52	4982.9	1557.6	1285.1	865.94	1168.6	4696.3		276	706.24	370.24	503.14	277.24	1331.16	746.56	314.12	371.58	697.1	948.52	737.84	1977.06	841.22	1112.56	1388.96	870.66	274.52	618.38	519.84	638.02	693.5
277	3376.8	5874.3	15057	4801.4	3383	3243.9	2060.6	1798.9	5976.1	5426.9	16462	7835.4	2175	1570.9	1896.5	2280	4451	3256.4	2070.5	966.91	5122.6	1628	1344.1	893.18	1210.2	4892.1		277	672.56	346.88	489.82	256.54	1325.62	726.7	293	355.52	678.58	925.82	707.82	1947.78	809.8	1089.66	1374.84	845.26	257.58	578.66	499.96	619.98	660.6
278	3316.6	5853.5	15042	4764.7	3323.9	3143.8	2050.7	1767.1	5965.6	5410.5	16088	7877.4	2123.8	1545.4	1904.1	2245.6	4446.4	3218.2	2070.6	967.18	5064.1	1653.5	1346.8	874.94	1198.3	4937.6		278	676.14	365.16	494.7	275.24	1348.74	739.28	307.66	366.38	687.06	940.88	713.58	1981.92	813.48	1099.22	1372.64	855.18	263.42	603.18	513.06	641.6	658.04
279	3236.9	5814.2	14985	4699.9	3283.9	3046.9	2052.6	1738.1	5939	5420.1	15983	7943.7	2062	1571.4	1939.4	2227.6	4440.7	3173.2	2048.9	949.91	5022.7	1671.4	1324.9	875.37	1189.2	4912.5		279	684.36	365.66	506.74	285.44	1361.9	741.84	320.38	379.64	692.78	938.08	724.1	2009.8	820.36	1104	1370.76	874.8	274.12	610.46	524.66	644	673.64
280	3156	5711	14789	4599.6	3231.7	2944.3	2026	1709.5	5850.6	5394.9	15665	7844.5	2086.7	1595.7	1933.3	2187.7	4370	3121	1972.8	943.9	4955.9	1660.1	1304	865.04	1180.5	4844.2		279.99	667.02	357.96	499.48	281.3	1345.54	734.46	313.56	361.2	686	941.58	701.18	2008.8	793.34	1098.5	1360.62	853.34	278	605.56	527.28	642.92	671.48
281	3049.8	5552.4	14382	4444.6	3157.4	2855.1	1978.5	1689.3	5704.5	5272.2	15098	7562.2	2137.5	1595.2	1861.9	2140.9	4248	3066.5	1869.7	920.54	4862.6	1652	1269.2	855.37	1194.4	4726.1		280.99	667.48	374.52	510.36	290.78	1348.24	743.16	323.52	376.68	693.44	950.34	708.9	2030	794.52	1106.98	1369.3	875.26	277.44	605.64	531.44	653.84	676.6
282	3035.5	5543	14308	4416.3	3139.1	2832.7	1966.2	1687.5	5751.7	5248.7	14828	7389.6	2143.2	1565.6	1825.8	2132.2	4228.9	3050	1765.9	905.89	4818.7	1644	1253.9	847.46	1215.4	4712.9		282	658.4	360.62	498.28	284.94	1319.16	740.56	306.06	362.74	683.76	941.88	684.5	2027.8	770.66	1100.26	1365.68	856.28	288.12	584.04	523.64	641.32	642.5
283	2986.3	5521.6	14257	4394.8	3254.8	2814.3	1961.1	1686.1	5727.3	5190	14431	7199.5	2096.3	1568.9	1804.3	2140.8	4210.1	3055.8	1809.6	906.67	4847.8	1667.4	1233.1	839.82	1256	4704.4		283	672.66	372.52	522	298.22	1367.2	750.02	311.66	379.62	705.54	937.84	708.28	2057.6	786.9	1113.3	1374.76	882.56	290.96	607.58	545.26	658.72	654.16
284	2954.7	5494.8	14190	4350.6	3288.1	2770.9	1941.3	1670.4	5748	5176.1	14032	6977.4	2026.2	1546.6	1751.3	2121.7	4181.8	3026.2	1760.5	911.47	4860.1	1624.5	1232	823.43	1227.8	4724.8		284	661.68	358.58	514.36	297.54	1348.22	731.66	294.88	357.68	690.5	931.72	706	2048.6	764.42	1106.74	1346.06	872.68	281.28	598.14	516.26	639.48	673.38
285	2961.4	5497.6	14296	4366.1	3314	2816.4	1937.8	1680.8	5741.8	5236.7	13825	6816.4	1968.5	1556	1749.3	2142.7	4206.6	3032.2	1698	913.94	4931.9	1614.5	1240.2	821.91	1208.8	4775.7		285	662.08	375.04	524.24	300.32	1339.56	736.42	298.6	360.44	681.6	941.46	723.8	2062.8	777.92	1103.66	1365.34	867.12	288.88	604.56	511.08	645.04	679.74
286	2915.9	5473.6	14276	4390.7	3280.5	2772.8	1922	1671.5	5725.2	5350.4	13633	6780.1	1910.4	1560.9	1741.7	2134.7	4219	3027.3	1656.1	926.72	4955.1	1591.8	1237.8	821.61	1178.1	4781.6		286	660.54	375.7	517.12	299.3	1348.02	741.98	289.06	366.1	687.32	934.74	729.48	2091.4	782.96	1114.5	1352.9	884.26	289.02	604.86	506.62	653.98	674.74
287	2910.2	5409.9	14234	4343.2	3235.2	2739.8	1893.8	1643.9	5666.4	5355.1	13173	6661.9	1871.1	1542.6	1695.3	2132.6	4192.7	2977.6	1642.6	913.71	4966.2	1566.9	1236.1	818.77	1135.4	4781.1		287	653.1	359.44	502.4	284.6	1355.52	726.08	284.88	356.8	684.42	929.26	686.02	2089.6	755.2	1108.42	1354.08	880.32	280.28	609.16	488.4	637.32	678.28
287.99	2990.4	5473.9	14290	4365	3234.5	2742.9	1887.7	1655.9	5697.2	5360.1	12891	6560.1	1819.7	1533.9	1701.8	2161.6	4209.1	2948.2	1619.1	916.98	4980.1	1565.2	1242.2	835.76	1096.3	4791.7		288	632.9	358.86	488.14	287.98	1351.82	728.44	278.06	358.88	677.36	931.9	694.96	2078.6	739.98	1099.12	1353.96	883.66	274.08	598.5	470.84	621.24	679.14
289	3004.8	5487.7	14454	4387.2	3241.6	2778.4	1881.6	1659.3	5716.4	5463.8	12686	6520.5	1788.1	1535.3	1687.8	2179.5	4231.1	2942.5	1632.5	911.86	5009.4	1556.7	1245.8	844.01	1075.5	4852.5		289	631.02	356.66	490.26	280.86	1349.38	747.24	272.1	348.86	689.1	916.84	700.02	2056.6	727.88	1104.28	1330.48	880.16	274.58	604.16	480.66	622.28	656.96
290	3079.5	5603.9	14935	4549.2	3420.8	2896.5	1916.3	1712.3	5890.9	5631.3	12817	6584.9	1820.5	1553	1726	2262.9	4359.8	3029.6	1623.4	943.11	5167.5	1605.4	1308.3	872.87	1105.7	4973.7		290	620.1	359.74	491.9	290.28	1356.7	740.4	277.1	358.86	672.08	926.18	691.88	2087.8	716.36	1096.58	1335.48	902	286.64	606.16	483.58	631.86	646.14
291	3080.6	5612.3	14993	4575.5	3526.5	2916.1	1887	1710.7	5881.3	5642.2	12572	6428.6	1791.8	1548.2	1686.4	2274.4	4353.8	3019	1557.6	940.72	5159.2	1603.1	1324.3	885.78	1103.8	4978.3		291	619.76	369.88	498.74	304.84	1357.76	756.6	284.66	359.8	680.9	952.88	688.38	2085.6	736.16	1117.46	1353.86	917.52	286.78	610.64	481.84	632.38	663.6
292	3046.3	5598.4	15063	4604.1	3696.3	2937.8	1866.7	1711.3	5904.3	5640.6	12375	6355.7	1770.5	1549.6	1671.9	2287.3	4336.3	2996.4	1497.3	927.67	5097.5	1602.9	1325.1	901.02	1118.1	4962.5		292	605.2	353.98	483.56	283.08	1355.66	745.08	270.7	355.34	679.48	919.38	691.86	2061	742.62	1099.64	1337.74	918.28	276.42	616.32	470.42	622.9	647.08
293	2949.4	5490.8	14779	4516.5	3725.4	2852	1842.9	1686	5797.5	5535.7	12026	6123.1	1736.9	1508.7	1627.2	2227	4245.8	2921.6	1403.6	901.24	5014.8	1547.8	1301.9	898.95	1123.6	4849.1		293.05	616.88	369.98	500.08	290.8	1386.7	766.56	282.58	362.12	692.64	930.8	719.64	2073.6	798.84	1117.38	1344.18	928.32	291.72	623.86	492.8	644.58	655.62
294	2950.5	5647.7	15115	4643.3	3872.4	2853	1880.5	1717.7	5911.1	5709.2	12029	6153	1782.3	1542.6	1697.7	2269.4	4331.2	2941	1395.1	918.4	5183.4	1602.8	1335.5	939.23	1165.1	4970.2		294	616	371	510.38	291.98	1379.42	768.2	284.96	358.46	693.46	937.64	701.06	2053.2	829.24	1107.38	1345.92	910.24	293.36	622.96	494.06	636.86	662.78
295	2920.3	5645.2	15153	4633.1	3911.7	2813.5	1875.2	1721.7	5942.7	5729.6	11820	6074.9	1820.4	1549.3	1750.8	2276.1	4333.6	2923.9	1368.5	927.89	5225.9	1611.2	1335.3	941.82	1191.2	4962.4		295	615.34	365.26	508.72	297.44	1360.2	768.62	282.22	360.96	691.96	936.84	698.04	2068.6	860.7	1102.68	1343.04	930.4	289.06	619.62	501.46	625.74	669.38
296	2909.5	5623.6	15170	4642	4010.8	2787.5	1876.8	1729.8	5957.9	5862.6	11490	6075.1	1850.9	1571.5	1757.3	2274.6	4340.1	2868.8	1376.8	922.47	5255.1	1612.2	1361.3	926.64	1212.4	4956.2		296	621.26	382.5	520.68	305.54	1373.8	784.12	296.02	376.18	701.8	948.24	706.78	2093.6	873.28	1127.44	1357.26	975.88	308.72	614.04	511.1	652.34	681.02
297	2786	5358.2	14653	4463.4	3872.4	2666.9	1795.7	1663.4	5774.6	5680.6	10788	5825.1	1779.8	1497.2	1691.5	2169.6	4166.6	2715.3	1289.9	873.86	5098.1	1534.6	1288.4	858.87	1183.9	4765.5		297	605.68	375	516.62	289.66	1348.92	786.04	281.52	370.48	700.94	943.26	699.08	2073.6	863.92	1111.62	1356.14	941.58	308.84	618.38	508.92	637.98	668
298	2792.6	5325.7	14640	4433.7	3756.4	2604.7	1790.5	1665.5	5755.4	5681.6	10398	5694.3	1760.2	1477.5	1708	2158.8	4185.6	2655.4	1303.9	881.74	5111	1518.3	1285.7	839.01	1193.2	4704.5		298	590.08	353.38	509.94	277.9	1345	764.8	268.12	346.52	677.48	924.3	691.32	2063.6	842.08	1108.08	1322.92	896.9	275.9	598.98	480.94	622.42	666.44
298.99	2813.3	5322.8	14617	4479.6	3719.1	2569	1811.2	1666.7	5733.7	5693.4	10203	5582.4	1736.2	1451	1756.5	2143	4194.5	2630.7	1326.3	885.63	5131.1	1508.9	1289.5	823.91	1201.4	4686.9		299	578.6	350.98	502.48	269.76	1348.58	758.52	264.1	349.38	683.6	928.04	689.46	2073.2	851.38	1105.08	1307.28	889.72	286.72	588.6	486.36	621.28	687.1
300	2752.1	5337.2	14595	4449.8	3780.3	2587.9	1811.5	1664.4	5743.1	5700.1	10003	5715.4	1719	1443	1790.1	2145.3	4182.3	2633.6	1342.8	878.72	5142.8	1493.6	1288.8	822.27	1192.9	4706		300	578.48	355.42	520	284.46	1348.62	778.9	266.84	348.02	681.76	921.4	692.4	2083.2	844.5	1101.44	1329.44	862.84	284	599.66	502.3	615.16	687.08
301	2722.2	5329.8	14573	4469.1	3779.7	2554.2	1812.8	1671.2	5728.4	5714.1	9979.9	5829.6	1673	1425.6	1808.8	2140.5	4182.4	2622.8	1317.9	869.71	5141.8	1506.8	1310.4	830.91	1182.4	4702.6		301	583.58	363.3	532.16	288.08	1359.76	792.66	265.56	352.16	684.58	951.64	684.52	2103.8	864.64	1110.84	1327.02	856.62	292.6	604.42	504.74	639.7	685.34
302	2689.7	5318.1	14560	4443.6	3716.2	2539.9	1811.3	1676.9	5728.4	5743.2	9827.2	5918.4	1648.7	1419.9	1866	2148.6	4204.2	2623.9	1284.9	875.49	5144	1556.7	1344.4	860.08	1180	4723.7		302	561.04	340.58	505.18	283.06	1321.62	770.22	255.44	339.68	661.42	921.1	677.1	2059.4	831.34	1091.04	1305.96	834.26	274.96	586.3	493.44	616.96	710.02
303	2659.5	5309.9	14532	4431.3	3659.4	2545.7	1806.7	1680.2	5708.1	5747.6	9719.4	6103.9	1620.2	1415.8	1868.7	2161.5	4232	2635.6	1271.7	874.31	5131.3	1580.5	1336.7	864.87	1176.4	4684.5		303	579.04	365.72	528.08	315.52	1347.46	797.04	272.3	360.98	691.32	925.78	730.66	2119.8	882.64	1120.24	1339.04	856.5	295.12	619.18	522.38	636.12	752.04
304	2627.8	5286.4	14576	4410.2	3621.6	2552.9	1779.5	1689.1	5706.6	5738	9584.3	6225.8	1655.1	1413.4	1851.9	2150.2	4234.6	2606.7	1263.1	869.87	5114.2	1559.3	1331.9	867.59	1160	4684.8		304	567.7	360	529.6	309.74	1352.82	788.5	268.3	355.26	673.44	929.34	711.12	2095.6	844.38	1114.14	1322.86	826.96	289.72	594.9	518.32	629.32	721.32
305	2598.9	5284.6	14556	4424	3674.7	2598.4	1807.6	1708	5723	5748.5	9527.1	6284.8	1668	1402.9	1800.5	2142.5	4249.5	2585.2	1257.7	869.26	5129.5	1551.6	1323.4	870.89	1154.3	4705.6		305	579.56	372.32	540.42	319.92	1367.94	811.32	282.12	363.7	695.3	922.62	735.74	2093.8	828.9	1121.24	1330.76	837.04	303.68	607	539.24	638.12	717.76
306	2579.7	5277.9	14558	4400.2	3590.1	2578.9	1800.5	1711.9	5749.3	5758	9447.2	6166.6	1660.6	1409	1801	2144.2	4266.2	2560.6	1270.6	868.97	5126	1527.6	1313.4	869.61	1146.4	4697.8		306	573	362.4	539.54	321.3	1351.92	808.44	267.34	358.34	688.62	924.9	718.6	2089	794.5	1104.5	1318.72	834.14	287.24	601.04	527.6	624.3	697.24
307	2626.5	5283.4	14609	4388.6	3538.1	2570.8	1815.2	1724.8	5736.2	5752.8	9518.6	6032.2	1642	1431.8	1799	2168.7	4280.7	2548.6	1248.7	876.34	5109.5	1504.6	1322.5	866.52	1143.6	4681.2		307	574.5	368.22	521.7	324.08	1365	814.38	273.22	351.3	677.62	915.36	735.02	2095.6	781.88	1103.9	1320.82	813.74	284.88	602.38	520.12	632.48	684.74
307.99	2619.2	5274.5	14604	4382	3536.1	2542.7	1804.6	1724	5705.5	5818.1	9520.3	5957	1661.1	1422.7	1796.2	2165.2	4284.2	2531.4	1227.7	880.2	5073.6	1478.5	1323.1	853.13	1134.2	4629.6		308	571.6	353.56	512.36	328.02	1340.12	806.14	264.14	347.2	669.94	917.9	728.9	2092.4	778.3	1105.24	1315.26	801.14	288.58	604.62	518.4	626.66	685.7
308.99	2653.9	5250.5	14602	4392.9	3525	2506	1787.3	1725.8	5664.4	5826.3	9424.4	5815.6	1667.5	1435.1	1764.4	2172.2	4301.9	2542.4	1214.1	878.26	5069.4	1480.3	1326.4	849.05	1168.3	4598.7		309	584.92	364.34	516.36	327.48	1356	818.92	277.42	365.8	688.38	945.74	753	2091.6	773.92	1106.48	1333.54	842.26	290.82	613.76	539.08	652.08	704.14
310	2644.9	5235.4	14601	4401.8	3511.3	2493.9	1796.4	1727.1	5650.8	5822.4	9368.4	5643.1	1681.9	1434.2	1791.4	2166.4	4287	2555.8	1202.5	881.98	5100.2	1502.6	1293.4	831.73	1183.5	4542.7		310	566.54	364.18	510.38	330.72	1336.28	831.46	274.66	362.06	687.94	931.86	772.3	2111	757.04	1110.92	1318.68	836.3	298.44	610.24	530.52	638.66	707.98
311	2788	5499.9	15331	4633.1	3743.7	2643.1	1886.6	1815.5	5891.4	6073.8	9818.5	5722.6	1816.1	1514.6	1831.7	2289.1	4505.3	2682.2	1279.7	916.43	5370.7	1598.4	1360.8	876.62	1268.4	4745.8		311	581.22	374.8	533.5	353.22	1358.2	844.42	294.2	376.24	712.72	939.28	793.68	2126.4	774.7	1144.9	1348.5	837.2	313.94	629.48	561.18	654.56	730.52
312	2779	5474.3	15308	4613.1	3764.4	2704.9	1882.1	1826.6	5890.5	6006.3	9691.8	5553.7	1820.1	1519.7	1824.4	2311.4	4492.2	2681	1332.1	917.33	5348.7	1616.5	1367.8	881.16	1272.3	4730.7		312	565.26	351.62	507.66	327.9	1324.32	810.8	264.58	351.52	677.14	914.72	773	2100.4	730.32	1102.84	1324.84	816.92	291.38	605.02	530.38	643.32	725.64
313	2750.7	5421.3	15272	4589.3	3745	2736.4	1894.1	1823.5	5868.1	6018.6	9533.9	5446.7	1832.9	1505.3	1810.5	2319.6	4480.3	2668	1332.7	920.46	5349.9	1609.4	1346.5	888.14	1278.2	4714		313	572	377.4	526.6	335.52	1325.26	825.58	284.88	371.8	694.86	931.38	790.22	2105	729.24	1120.18	1340.3	812.72	291.5	624.62	538.2	647.36	742.6
314	2719.7	5400.9	15245	4576.2	3691.5	2768.8	1879.1	1802.8	5897.8	6002.9	9431.1	5317	1823.9	1494.2	1737.1	2308.1	4466.7	2643.3	1332	921.99	5360.2	1599.6	1333.9	901.96	1284.5	4658		314	571.84	371.14	530.88	326	1315.74	828.56	286.06	365.1	688.38	934.34	805.94	2103.2	710.44	1116.84	1350.66	797.94	300.38	624.18	537.14	642.34	721.68
315	2777.4	5393.3	15240	4687.1	3708.6	2789.4	1868.1	1794.3	5956.4	5982.8	9351.3	5295.4	1831.2	1511.1	1738.5	2309.6	4457.1	2645.3	1318.9	926.09	5375.2	1592.4	1337.3	909.87	1308.1	4657.9		315	576.16	378.9	532.36	336.6	1303.1	833.08	292.76	376.46	700.28	947.4	789.48	2110.2	715.34	1126.12	1333.42	820.12	307.5	622.98	555.66	651.16	738.14
316	2839.4	5392.2	15229	4670.2	3704.6	2855.1	1834	1771.5	5940.4	5986.5	9291.2	5212.4	1833.5	1512.2	1781.4	2310.6	4447.4	2664.7	1331.7	902.73	5389	1595.5	1340.6	902.05	1312.1	4646.4		315.99	582.42	384.54	538.14	345.52	1289.26	836.28	303.88	385.76	706.16	941.28	791.98	2117	729.12	1145.68	1348.16	808.2	314.94	619.08	559.64	652.78	768.82
316.99	2867.7	5365.2	15244	4647.5	3732.6	2890.6	1809.4	1751.1	5926.7	5982.7	9195.9	5152.6	1838.4	1522.3	1822.9	2324.7	4453.3	2693	1306.9	901.11	5451.5	1620.1	1350.5	927.2	1355.1	4697.8		317	573.14	360.34	516.74	318.32	1264.1	830.5	276.74	355.28	682.4	927.64	791.54	2099	734.3	1116.92	1312.34	787.24	283.52	610.76	534.92	635.9	730.48
318	2928.3	5360.3	15247	4603.7	3796.6	2929	1807	1742.1	5919.2	6035	9025.8	4987.5	1831.3	1520.3	1845.7	2357	4473	2692.7	1291	906.68	5478.7	1658.2	1339.3	935.83	1354.2	4673.5		318	582.12	364.86	525.42	325.14	1267.04	817.48	282.4	361.68	691.12	927.28	802.94	2110.6	745.24	1116.9	1318.88	797.22	302.22	609.2	550.24	638.5	730.82
319	2954.2	5383.8	15280	4612.3	3894.3	3053.8	1862.5	1728.5	5889.4	6084.7	8790.2	4900.2	1806.8	1532.2	1878.4	2376.9	4486	2701.5	1282.7	897.68	5481.5	1708.6	1346.3	959.96	1352.2	4711.5		319	562.02	352.68	522.36	310.28	1249.86	803.4	277.64	348.78	687.48	934.9	782.22	2120.8	744.06	1116.02	1304.74	795.34	288.02	612.58	536.32	631.86	694.1
320	2893.3	5244.9	14873	4520.4	3820.5	3089.9	1817.2	1701.7	5731.7	5981.2	8295.7	4641.6	1769.4	1500.2	1792.9	2346.6	4383.8	2633.2	1221.3	871.28	5334.9	1647.3	1325.6	957.13	1302.2	4570.7		320	572.02	368.44	543.02	320.66	1257.16	812.42	291.48	368.66	697.88	937.46	799.2	2143.8	751.06	1134.72	1315.54	815.16	300.54	620.3	561.16	642.66	704.58
321	2902.3	5243.3	14940	4540.5	3828.5	3132.8	1860.5	1714.7	5697.6	6065.6	7997.7	4530.6	1764.5	1502.2	1777	2366	4402.5	2651.4	1223.3	913.47	5328.1	1627.9	1387.7	965.77	1298.8	4548.8		321	553.98	356.4	527.02	303.78	1254.1	802.04	278.58	352.8	674.52	928.1	778.44	2137.2	712.7	1117.26	1304.44	805.06	287	611.1	545.66	623.44	715.2
322	2901.9	5266.9	14963	4510.6	3908.5	3080.8	1917	1726.2	5737.9	6162.7	7691.6	4564.3	1792.3	1507.6	1750.8	2379.8	4410.2	2645.5	1247.9	928.72	5295.3	1608.9	1451	957.97	1277.3	4543.9		322	554.52	361.34	530.4	307.14	1273.62	808.44	269.72	361.82	689.28	922.18	777.48	2129	720.64	1131.14	1303.24	825.24	293.88	619.38	541	621.46	720.3
323	2901.8	5251	14983	4478.6	3960.5	3011.2	1919.9	1706.8	5743.3	6142.9	7525.9	4527	1804.5	1521.1	1749.4	2376.6	4425.8	2654.8	1256.5	908.15	5349.3	1589.6	1410.6	955.16	1269.3	4550.8		323	555.5	357.36	516.16	299.1	1256	794.88	278.38	365.2	682.64	925.82	773.74	2133.4	714.76	1110.34	1303.5	832.52	279.64	613.78	533.16	629.02	723.46
324	2882.7	5239.1	14982	4423.2	3927.4	2967	1923.7	1701.4	5712.3	6182.9	7380.9	4446.3	1824.1	1515.8	1741.1	2362.4	4414.6	2653.7	1283.9	900.36	5354.9	1559.8	1363.1	938.31	1254.4	4551.2		324	553.92	354.98	515.22	302.34	1289.46	807.7	280.24	361.48	681.02	927.8	798.26	2141	727.84	1124.02	1311.36	815.4	279.04	613.06	542.78	616	726.24
325	2856.1	5241.9	14957	4372	3891.1	2949.9	1953.2	1718.4	5671.4	6186.9	7219.1	4438.7	1797	1511.8	1699.4	2380.4	4429.1	2641.2	1323.2	907.99	5341.6	1566.2	1347.2	943.78	1260.4	4556.4		325	550.6	354.84	521.04	300.58	1276.76	799.78	280.9	363.2	687.48	942.74	798.4	2168.8	744.24	1126.22	1315	812.34	286.04	618.34	529.3	626.76	734.44
326	2825.2	5207.7	14916	4311	3834.3	2903.6	1956.6	1693.3	5649.7	6245.8	7171.5	4404	1818.2	1524	1665.4	2384.8	4405.1	2617	1356.4	916.52	5313.7	1555.8	1361.6	926.66	1260.5	4541		326	547.32	354.02	527.88	310.12	1283.2	814.74	278.2	357.32	690.7	940.62	774.64	2165	768.26	1124.36	1321.08	819.62	288.52	610.7	519.62	626.66	740.92
326.99	2798.5	5233.9	15014	4283.4	3852.8	2883.5	1931	1694.2	5657.1	6241.6	7191.3	4464.5	1847.1	1527.3	1666.4	2392.1	4420.5	2617.6	1357.8	908.2	5328.6	1558.1	1455.1	942.77	1293.4	4544.2		327	545.9	350.4	531.02	306.54	1292.32	814.88	284.72	361.82	689.84	917.14	773.36	2172	776.24	1122.72	1311.32	804.54	274.24	605.64	516.78	622.34	737.76
328	2762.4	5231.6	15077	4329.2	3837.1	2888.7	1867.3	1681.3	5668.7	6338.9	7099.9	4453.7	1873.1	1512	1647.8	2379.3	4419.6	2626.3	1348.2	899.84	5301.6	1638.2	1506.4	947.36	1300.2	4550.4		328	544.22	357.06	530.34	301.44	1273.8	814.26	281.48	366.98	693.32	944.9	752.1	2167.2	782.14	1117.98	1307.14	818.32	287.06	611.16	516	632.46	726.9
329	2755.9	5240.1	15193	4317.9	3909.2	2878.7	1856.9	1677.7	5674.1	6351.2	6978.6	4517.7	1905.6	1506.8	1683.4	2401.1	4414.5	2610.9	1330.4	900.42	5345.2	1681.3	1488.1	975.62	1284.4	4541.9		329	545.38	368.72	542.06	314.18	1299.46	816.68	296.52	382.34	710.16	952.76	751.48	2194.8	828.82	1128.08	1312.02	810.88	283.08	621.42	545.78	628.36	739.1
330	2787.7	5235.5	15215	4357.3	3948.8	2844.3	1835.3	1680.8	5666.4	6315.9	6924.6	4545.2	1910.9	1492.6	1700.8	2414.2	4434.7	2598.9	1314.9	897.29	5329.7	1678.1	1443.1	999.99	1280	4540		330	533.72	359.92	535.46	308.94	1283.38	806.94	282.58	369.06	692.66	935.26	742.22	2160.8	822.84	1116.86	1309.06	814.62	288.94	621.28	535.24	616.08	727.22
331	2806.3	5242.6	15288	4388.7	4004.2	2766.7	1820.3	1678.7	5671.9	6254.9	6730	4514.9	1958.8	1483.9	1722.1	2454	4446.8	2581.5	1300	892.18	5318	1688.1	1407.3	1016.2	1252.5	4587		331	509.92	340.82	525.52	304.34	1263.5	784.02	270.54	356.86	679.26	924.66	721.92	2157	815.26	1104.14	1288.24	775.96	281.7	607.08	531.52	615.76	715.04
332	2823	5280.4	15414	4443.9	4216.2	2716.6	1847.2	1681.7	5658.9	6264.5	6603.9	4460.8	2000.6	1473.4	1780.1	2477.8	4457.7	2578.6	1293.5	886.9	5317.6	1703.5	1388.4	1018.3	1211.8	4597.2		332	517.88	370.12	551.88	325.04	1286.44	803.3	299.96	380.4	698.5	926.82	743.86	2181	820.62	1134.72	1305.88	808.12	299.68	629.1	567.4	644.4	736.34
333	2893.2	5297.7	15463	4465.4	4390	2692.3	1857.6	1675.1	5646.5	6213.8	6458	4486.5	2050.2	1483.5	1842.1	2472.9	4467.3	2565	1280.8	884.08	5322.8	1732.9	1438.2	1020.7	1176.5	4581.7		333	515.2	364.02	549.18	326.22	1273.48	800.46	295.54	370.68	711.36	945.86	764.9	2225.6	802.52	1123.66	1311.9	794.22	292.06	631.8	573.38	624.46	719.66
334	2919.3	5262.3	15467	4506.3	4534.9	2640.8	1848.8	1681.4	5609.5	6161.7	6286.2	4412.9	2078.2	1491.6	1872.1	2464.8	4448.3	2527.3	1287.1	906.78	5299.2	1792.3	1407.1	1017.5	1156.2	4540.7		334	505.5	359.76	543.7	314.22	1262.44	795.9	287.94	365.06	679.42	945.1	739.26	2228	798.34	1117.2	1285.88	779.38	289.12	618.52	579.62	625.1	713.62
335	2863.6	5243.2	15487	4529.8	4612.2	2589.1	1828.4	1686.3	5569.9	6083.3	6255.9	4272.5	2067.5	1471.2	1854.9	2431.2	4420.3	2503.6	1297.5	903.57	5245.9	1813.5	1368.8	1009	1149.1	4498		335	505.92	357.86	555.64	326.4	1274.48	799.24	289.44	369.44	697.16	936.2	778.76	2233.6	804.36	1115.2	1300.66	780.44	285	615	567.86	651.2	703.52
336	2846.4	5295.7	15482	4501	4715.2	2572	1805.4	1693.5	5543.3	6063.2	6293.8	4320.8	2091.7	1463.1	1834.1	2428.7	4438.4	2505.5	1313.6	917.82	5190.5	1815.2	1420.5	1019.8	1163.9	4462.5		336	502.64	363.2	556.56	327.58	1262.08	793.04	284.68	369.82	690.48	933.2	801.2	2231.2	816.84	1114.86	1310.66	779.42	294.48	637.72	579.72	632.18	721.92
336.99	2812.3	5267.6	15450	4531.8	4709.4	2571.7	1780.1	1682.7	5522.6	6087.4	6288.5	4387.5	2101.2	1446.6	1786.2	2429.5	4448.7	2485.9	1308.2	906.19	5119.7	1807.9	1386.5	1014.1	1152	4429.8		337	506.04	368.9	568.2	326.8	1270.36	786.18	291.3	366.14	700.64	948.12	800.84	2229.2	835.24	1113.76	1319.16	771.98	287.34	629.28	593.72	638.36	742.52
338	2829.1	5240.3	15443	4576.8	4946.7	2594.2	1773.3	1675.4	5530.5	6029.2	6188.8	4400	2179	1445.9	1763.1	2427.6	4467.9	2474.9	1294.7	892.23	5069.2	1812.5	1366.6	1021.8	1148.6	4433.7		338	496.86	343.5	550.94	315.3	1241.82	776.14	270.38	351.6	690.34	924.58	796.16	2223.6	840.6	1100.9	1298.66	740.84	268.58	609	571.58	607.08	693.68
339.01	2887.7	5236.7	15440	4510.5	5115.6	2650.3	1736.7	1688.7	5536.7	5977.2	6120.5	4411.7	2179.9	1416	1717.7	2400.9	4475.1	2474.6	1294.1	879.95	5018	1824.8	1338.5	1018.3	1126.4	4401.1		339	497.88	364.94	573.36	329.66	1273.52	801.32	281.18	365.74	690.46	935.02	800.52	2242.6	867.22	1095.68	1301.7	752.18	278.84	626.14	592.36	639.78	720.1
340	2904.8	5240.5	15477	4490.7	5168.1	2669.5	1740.7	1687.5	5540.7	6009.4	6031.9	4413.8	2232.2	1414.7	1701.2	2408.6	4502.2	2475.8	1325.2	872.02	4986.6	1832.5	1345.5	1027.4	1113.3	4397.5		340	479.88	345	561.8	308.48	1242.92	783.12	265.68	351.48	668.94	916.4	783.2	2248.2	850.08	1093.94	1275.88	734	261.94	616.44	596.08	606.02	702.86
341	2868.2	5233.5	15513	4478.9	5208	2718	1730.6	1668.1	5546.1	5965.2	5973.8	4433.7	2250.9	1394.6	1703.5	2385.5	4496	2449.2	1375.2	857.16	4958.1	1816.3	1324.8	1032.6	1111.6	4409.5		341	470.66	344.28	555.82	304.64	1239.8	770.52	257.52	348.2	665.5	920.78	771.56	2233	838.62	1087.18	1272.28	732.38	252.5	611.3	607.2	604.74	666.2
342	2851.6	5239.5	15533	4425.1	5356.4	2682.3	1727.9	1685.9	5615.7	5921	5931	4598.5	2324.6	1395.9	1722.1	2388.5	4527.1	2440.8	1462.8	866.34	4975.5	1793.7	1304.8	1048.3	1121.3	4378.2		342	497.38	362.78	573.5	330.98	1252.46	799.68	275.62	364.84	690.24	929.38	803.42	2285.4	876.94	1096.94	1299.88	756.34	282.6	623.96	630.3	629.3	665.74
343	2877.5	5243.7	15569	4421.4	5389.1	2740.2	1717.7	1700.4	5658.7	5906.5	5913.7	4871	2386.3	1381.2	1702.7	2375	4540.5	2455.7	1494	870.17	4977.8	1792.9	1317.3	1045.5	1142.8	4384		343	479.52	342.18	556.46	316.12	1229.3	786.92	269.78	352.28	671.24	914.3	787.52	2277.2	869.84	1092.36	1273.52	752.76	275.12	622.76	631.24	616.46	639.28
344	2807.5	5278.3	15555	4378.8	5457.8	2801.9	1697.9	1719.6	5677.7	6000	5890	5033.9	2408.8	1365.4	1694	2376.4	4560.2	2446.9	1505.3	879.31	4989	1839.1	1345.6	1035.5	1148.7	4394		344	502.1	362.56	568.8	340.68	1253.66	802.62	293.26	367.58	696.92	941.78	803.16	2322.2	914.84	1095.54	1305.28	763.64	288.8	651.22	651.92	643.58	651.54
344.99	2760.1	5266.1	15586	4392.9	5488.6	2897.9	1683.1	1740.9	5685.7	6009.6	5918.2	5091.9	2440	1365.9	1689.7	2375	4559.5	2445.3	1573.1	875.6	5034.4	1884.6	1334.7	1025.2	1146.4	4399.1		344.99	501.36	368.5	569.08	351.5	1262.24	805.92	289.88	370.32	694.44	971.28	823.1	2331.6	885.36	1105.28	1303.68	766.4	284.74	652.26	663.54	635.02	652.16
345.99	2723.4	5250.5	15593	4371	5584.4	2931.4	1672.4	1761.6	5685.6	6010.1	6056.5	5110.9	2426.7	1350.3	1667.4	2375	4546	2438.3	1609.1	872.69	5100.7	1908	1359.8	1008.8	1154.7	4388.4		345.99	475.38	351.5	563.16	335.36	1233	782.36	276.42	355.68	669.52	939.24	846.4	2341.6	861.52	1086.88	1282.76	787.56	267.78	640.76	642.26	621.8	633.04
347	2692.5	5220.8	15615	4336.7	5568.6	2899.7	1657.4	1773.3	5755.3	5985.4	6325.5	5145.9	2460.9	1361.8	1667.8	2389.9	4542.8	2431	1591.3	856.6	5115.1	1932.2	1439	988.75	1159.1	4404.2		347	486.06	376.68	557.34	350.32	1259.06	801.64	298.04	372.5	704.64	938.72	852.1	2371	878.9	1107.36	1285.94	797.14	277.24	653.8	657.84	626.72	630.38
348	2757.7	5184.2	15639	4307.9	5517	2895.1	1675.2	1757.7	5801	5977.8	6571.7	5222.6	2512	1350.2	1750.3	2388.2	4556.1	2421.9	1588.4	849.17	5159.9	1910.3	1438.3	972.52	1152.3	4427.8		348	486.38	368.24	572.9	349.98	1258.04	813.64	294.24	367.48	697.96	946.96	843.84	2397.4	871.78	1114.94	1306.54	797.38	291.58	646.18	664.3	635.2	620.08
349	2755.2	5183.7	15610	4275.5	5474.8	2875.3	1712.3	1742.2	5810.9	5974.8	6889.3	5363.5	2565	1336.6	1814.3	2381.8	4553.5	2432.3	1638.6	847.6	5193.1	1895	1396.7	961.37	1161.1	4412.4		349	457.4	338.88	548.88	319.14	1227.76	778.3	263.74	330.2	668.92	907.06	810.2	2362.2	827.34	1079.26	1265.58	764.16	270.94	613.98	636.4	603.92	588.14
350	2771.7	5165	15623	4269.9	5467.1	2954.7	1730.5	1737.4	5845.5	5915.8	7003.3	5451.5	2656.8	1347.9	1827	2374	4557.4	2434.4	1688.7	839.24	5208.7	1901.4	1386.6	953.11	1161.5	4407.2		350	489.62	359.28	584.44	343.24	1245.3	807.06	291.4	365.64	707.4	954.6	851.86	2409.8	857.74	1092.46	1284.12	805.98	302.3	647.22	674.42	631.68	651.38
351	2839.2	5171.4	15677	4246.1	5476.2	3044	1747.6	1731.6	5868.1	5919.9	7125.2	5495.3	2704.3	1359.9	1849.4	2370.6	4571.9	2433.9	1704.9	845.74	5236.9	1905.6	1373.3	956.56	1164.2	4419.8		350.99	473.74	352.68	567.58	329.62	1230.8	787.22	275.6	346	687.98	938.44	851.24	2418.4	816.64	1096	1276.9	810.06	267.36	638.86	661.78	621.8	659.64
352	2845.2	5150.9	15660	4237.4	5507.8	3162.2	1742.8	1714.3	5841.7	5898.9	7403.7	5454.6	2643.9	1368.6	1869	2354	4570.2	2429	1684.9	836.47	5231.6	1924.6	1339.8	939.02	1138.8	4424.6		351.99	475.94	346.62	563.72	329.3	1220.84	793.86	280.82	357.06	692.14	943.02	831.3	2434.2	816.18	1104.1	1280.86	784.14	279.22	620.64	662.22	616.48	660.56
353	2849.2	5150.9	15649	4212.5	5386.6	3272.3	1741.4	1727.9	5842.7	5805.2	7715.5	5421.9	2642.2	1360.5	1920.7	2351	4576.9	2448.4	1648.2	854.46	5206.4	1934.1	1332	933.73	1144.9	4446.9		352.99	471.54	358.52	557.86	335.06	1237.56	799.36	276.44	352.86	696.2	934.18	853.3	2448	822.26	1091.78	1281.82	786.56	282.7	626	656.32	619.92	642.26
354	2855.7	5120.7	15635	4175.3	5321.3	3281.7	1739.2	1742.6	5846.4	5708.4	7986.6	5483.7	2621.1	1357.5	1887.1	2338	4560.9	2457.4	1601.3	862.83	5218.9	1904.2	1301	918.43	1140.7	4512.5		354	474.48	355.64	551.26	324.08	1223.98	798.76	283.76	352.06	694.72	923.18	832.24	2475.2	835.56	1099.74	1287.22	774.38	288.2	621.3	653.54	620.04	613.92
355	2839.7	5111.9	15613	4156.7	5386.4	3255.9	1735.4	1734.1	5881.8	5634.3	8202.6	5472.2	2645.9	1330.9	1846.2	2355.9	4558.4	2462.8	1586.1	899.88	5231.2	1951.9	1342.7	901.07	1128.3	4482.1		355	481.6	367.82	557.92	347.12	1275.42	817.9	294.1	373.18	706.66	941.28	852.54	2501.4	837.24	1121.48	1299.48	783.18	296.96	632.38	657.12	623.44	657.52
356	2833.4	5100.1	15600	4132.3	5522.7	3282.6	1745.6	1751.4	5926.5	5585.7	8322.2	5547.5	2688.3	1334.4	1882.4	2357.8	4563	2480.2	1594.5	934.03	5261.9	1996.9	1359.8	911.96	1124.4	4489.8		356	472.1	356.8	546.76	336.3	1248.32	814.42	278.7	353.24	697.84	944.08	853.58	2477.4	845.16	1102.52	1287.12	772.6	288.78	617.36	622.26	611.62	651.7
357	2823.5	5078.3	15550	4108.9	5500.4	3286.2	1740	1736.6	5953.3	5523.7	8339.2	5518.2	2653.9	1314.2	1830.5	2370.7	4557.5	2469.5	1594.6	914.99	5252.5	2050.1	1352.6	905.42	1122.3	4482.8		357	474.1	350.88	534.24	330.24	1245.58	822.4	282.54	354.04	689.62	940.14	844.18	2483	850.36	1095.36	1291.94	781.46	286.96	606.8	606.68	620.8	641.96
358	2886.4	5053	15498	4084.3	5456.9	3330.4	1736.3	1713.1	5941.5	5511.3	8479.7	5391.4	2639.5	1320.5	1791.6	2364.3	4562.4	2485.9	1627.1	905.81	5300.3	2138.7	1340.1	904.23	1134	4530.3		358	473.2	345.12	544.7	334.06	1242.34	824.02	276.04	347.62	689.22	916.88	831.68	2488.6	842.26	1085.02	1284.44	778.34	280.98	615.56	591.2	610.2	632.2
359	2914.7	5037.9	15463	4057.9	5433.4	3265.1	1739.6	1702.6	5901	5446.6	8644.9	5308.7	2619.5	1316.4	1759	2384.5	4541.9	2505.7	1624.3	902.65	5297.7	2252.8	1325	919.68	1137.2	4519.4		359	476.2	344.66	539.7	324.28	1245.42	831.04	280.98	347.04	683.06	939.92	805.86	2487.4	846.76	1092.26	1265.02	781.28	270.3	610.1	586.7	618.82	615.9
360	2881.4	5020.7	15410	4053.5	5411	3215.7	1734.6	1676	5892.8	5395.4	8883.6	5222.7	2593.2	1310.1	1751.5	2383.1	4555.7	2558.5	1663.3	902.54	5282.9	2466.7	1327.6	915.7	1146.1	4489.9		360	468.2	328.46	534.24	318.78	1255.06	831.3	276.88	346.08	689.68	923.28	772.74	2472.4	834.22	1085.26	1278.98	777.3	273.1	607.24	579.48	617.56	621.92
361	2852.5	5018.3	15369	4063.9	5461.8	3174.3	1732.3	1667.5	5859.7	5350.5	9082.3	5105.4	2567	1332.8	1760.3	2381	4555.4	2608.3	1685.5	888.45	5240	2557.8	1317.4	926	1146.1	4450.1		361	481.28	346.24	554.74	331.34	1255.24	838.26	280.56	349.7	689.94	938.66	767.5	2488.4	843.54	1082.18	1291.98	767	282.02	613.36	592.2	609.88	640.74
362	2845.7	5043.6	15319	4107.7	5547.3	3063.4	1720.4	1658.6	5900.5	5336.2	9174.3	4971.7	2565.6	1337.9	1773	2371.4	4555.4	2614.7	1708.7	864.45	5213.6	2497.8	1386.3	925.82	1158.7	4437.1		362	471.32	343.16	549.26	318.08	1263.92	828.52	281.74	348.7	681.52	921.2	785.78	2491.8	811.14	1099.4	1307.96	765.72	282.08	607.12	596.24	617.06	611.86
363	2813.1	5078	15287	4116.3	5540.4	2991.2	1709.4	1661.4	5909.5	5333.7	9420.4	4865.7	2568.8	1353.2	1862.7	2352.7	4551.9	2622.3	1744.1	859.4	5222.2	2429.7	1395.1	921.61	1170.6	4441.5		363	502.34	363.52	562.54	335.9	1276	861.68	302	356.7	704.74	937.16	818.12	2549.6	830.42	1100.12	1305.98	769.62	302.46	625.14	598.82	631.04	622.76
364	2844.1	5112.5	15288	4178.8	5794.7	2920.2	1696.7	1673.9	5933.8	5314.1	9657.4	4645.7	2593.4	1346.4	1924.2	2363.2	4547.7	2628.2	1785.8	847.65	5222.2	2396	1397.8	906.66	1197.2	4454.5		364	493.78	349.96	562.14	320.06	1265.36	850	294.88	354.64	690.3	940.98	833.32	2539.8	855.08	1100.12	1298.58	769.86	294	627.06	588.22	628.88	638.6
365	2951.6	5142.7	15279	4191.5	6151.9	2893.3	1710.7	1685.5	5947	5236.9	9836.1	4466.4	2632.3	1317.7	1950.9	2356.8	4530	2652.8	1774	846.97	5180.7	2376.6	1419.5	905.96	1208.1	4430.9		364.99	505.56	353.62	559.18	327	1274.72	872.7	305.88	358.94	697.24	952.08	828.36	2573.8	884.4	1102.64	1307.24	776.6	292.96	626.46	592.48	632.38	648.28
366	3042.3	5154.5	15333	4267.9	6341.8	2860.6	1712.5	1690.6	5924.1	5214.1	10097	4362.4	2667.6	1316.2	1952.4	2355.5	4510.4	2654.9	1736.7	838.87	5181.7	2362.2	1466.3	897.29	1214.7	4405.4		366	491.7	361.96	543.24	315.44	1253.84	866.64	296.36	355.48	685.42	925.46	811.66	2541.8	879.62	1094.68	1292.2	787.52	275.74	617.38	590.4	635.96	661.4
367	3206.7	5151.3	15388	4281.7	6482.1	2865.2	1718.6	1686.4	5899.5	5207.7	10347	4250.4	2703.6	1330.2	1950.6	2352.1	4494.7	2629.4	1683	829.69	5168.2	2352.3	1447	884.33	1220.9	4472.7		367	506.68	372.02	575	334.66	1272.96	897.7	321.08	378.86	707.04	964.62	837.14	2592.4	936.02	1123.54	1305.22	805.94	298.8	641.82	602.88	647.72	700.06
368	3307	5164	15378	4318.6	6561.7	2903.8	1738.3	1704.3	5852.7	5178.3	10810	4186	2691.2	1342.6	1958.1	2356.7	4487.6	2610.6	1663.1	828.5	5149.1	2398.5	1394.6	890.56	1213.2	4544.8		368	501.46	371.14	568.82	335.56	1261.7	896.1	312.14	369.46	696.5	944.82	836.4	2617.2	982.6	1109.28	1293.18	797.16	291.84	638.7	583.1	640.48	698.22
369	3340.4	5176.8	15411	4312.5	6656.5	2963.6	1730	1712.6	5847.2	5171.4	11287	4081.5	2679.6	1356.2	1959.1	2353.6	4452.3	2589.9	1684.9	834.41	5144.1	2462.6	1370	880.11	1214.4	4549.9		369	490.48	358.28	559	324.64	1248.36	890.02	307.28	356.7	693.08	947.62	834.06	2630.8	989.58	1100.5	1291.82	781.18	286.62	614.98	576.7	636.34	679.66
370	3372	5194.3	15378	4259.8	6731.7	3041.6	1719.9	1708.4	5839.9	5159.3	11738	4047.4	2648.5	1401.5	1942	2359	4437.7	2573.7	1654.3	828.62	5100.3	2549.7	1336.8	900.07	1234.3	4579.3		370	484.58	357.2	570.16	321.6	1271.2	896.26	302.48	353.3	686.4	941.96	844.1	2698.8	1018	1083.66	1280.7	775.9	272.86	611.5	571.06	627.92	683.74
371	3390.6	5208.9	15359	4284.6	6948.9	3083.9	1716.2	1716.6	5893.4	5167.2	12174	4012.4	2603.4	1394.4	1917.6	2351.8	4433.7	2549.1	1657.9	828.75	5087.4	2573.9	1331.1	909.92	1265.5	4624.9		371	489.8	370.1	572.82	335.72	1279.16	904.8	323.08	372.68	697.26	939.82	844.74	2724.6	1068.5	1116.9	1293.44	792.26	309.68	637.6	609.08	646.72	721.86
372	3445.8	5232.7	15399	4290.6	7040.9	3082.4	1727.6	1713.3	5878.2	5203.1	12557	4054	2590.9	1415.2	1910.9	2365	4418.1	2530.8	1703.6	832.05	5065.9	2492.8	1298.9	911.38	1271.1	4622.4		372	478.96	351.74	562.16	308.26	1249.22	876.98	303.94	356.32	687.12	934.18	799.1	2695.8	1045.56	1077.24	1282.8	785.52	290.02	621.54	572.86	620.54	696.88
373	3457.3	5258.3	15376	4243.5	7226.4	3108.3	1717.6	1736.3	5863.6	5201.2	12809	4172.2	2569.7	1420.5	1931.4	2370.3	4426.2	2564.8	1725.3	848.13	5056.6	2448.1	1302.1	922.06	1280	4606.4		373	471.1	351.9	561.28	307.56	1262.92	879.06	301.24	350.52	687.82	929.6	788.24	2684.4	1028.9	1107.34	1288.02	784.2	288.4	610.68	577.94	616.42	683.44
373.99	3493.9	5298	15410	4171.8	7251	3107.2	1681.6	1738.3	5866.6	5201.7	13212	4268.8	2511.7	1401.1	1956.4	2384.3	4407.6	2559.5	1768.5	848.41	5071.7	2393.6	1288	912.98	1277.8	4567.6		374	473.2	335.48	542.72	289.88	1245.14	870.94	298.7	348.12	687.88	922.68	765.02	2688.8	1024.5	1096.22	1274.68	786.7	286.22	612.36	579.9	606.66	668.52
374.99	3599	5293.5	15410	4147	7304.7	3164.7	1669.8	1743.5	5854.1	5174.8	13701	4214.6	2506.1	1396.7	1938.3	2381.8	4405.5	2572.8	1710	862.99	5106.7	2375.3	1298.7	913.18	1266.7	4533.3		374.99	499.14	370.72	545.94	310.06	1268.28	891.34	323	358.38	695.78	941.36	774.4	2705.6	1027.06	1112.94	1297.28	790.6	311.28	629.42	589.32	630.34	669.78
376	3590.3	5325.6	15434	4123.2	7524.6	3178.7	1651.1	1753.4	5848.6	5224.7	14121	4115.4	2500.4	1376.6	1953.7	2396.2	4383.2	2586.6	1694	866.79	5208.2	2453.2	1303.2	919.5	1268.8	4545.3		376	523.44	369.26	546.04	317.12	1276.26	898.94	329.58	370.78	704.04	943.6	791.08	2724.8	1018.28	1124.76	1300.28	802.18	301.28	643.02	586.06	644.88	678.92
377	3618.5	5378.5	15491	4150.8	7566.1	3147.6	1670.3	1765.8	5830.3	5277.7	15027	4051.6	2551.3	1371	1976.8	2403.7	4391.3	2600.6	1674.3	875.78	5216.5	2452.9	1300.9	940.38	1282.6	4598.1		377	499.78	353.84	516.92	300.06	1256.02	888.02	308.24	347.52	674.44	927.76	774.82	2716.8	985.32	1088.26	1280.72	763.5	284.78	631.32	551.28	627.42	673.92
378	3756.2	5429.4	15459	4112.3	7534	3125.7	1683.2	1756.6	5818.4	5342.8	15656	3929.9	2585.1	1364.2	2081.2	2404.9	4389.2	2613.9	1686.3	888.19	5190.9	2345.3	1317.3	938.73	1300.8	4586.6		378	500.92	354.84	531.08	299.28	1245.24	890.14	315.18	342.98	689	929.82	799.44	2696.8	974.62	1109.02	1283.88	761.1	291.66	639.38	552.58	628.58	680.16
379	3816.5	5488.1	15469	4063.1	7630	3073.1	1693.3	1750.9	5779.2	5358.8	16922	3867.4	2596.8	1366.9	2113.2	2405	4382.3	2617.5	1746.8	878.5	5183.1	2253.8	1349.2	936.31	1300.4	4553.3		379	515.56	366	549.36	315.74	1276.12	901.68	329.06	361.42	704.62	934.6	813.68	2708.8	999.72	1122.5	1305.7	781.96	305.16	649.78	583.5	639.3	675.42
380	3892.9	5506.8	15439	4028.3	7569.9	3113.4	1724.5	1753.8	5772.1	5299.7	17851	3996.2	2576.1	1370.5	2111.9	2419.5	4375.8	2612.6	1839.2	893.91	5144.7	2195.5	1366.4	940.31	1296	4542.5		380	520.34	365.96	549.84	318.76	1273.24	909.68	329.68	357.8	701.68	945.56	797.08	2721.2	998.86	1132.54	1292.8	781.72	306.58	640.2	574	643.08	644.9
381	3842.3	5514.3	15456	4011.1	7552.3	3116.3	1721	1759.5	5782.2	5309.4	18609	4052.6	2543.2	1364.9	2106.3	2433	4357.1	2605.8	1892	874.99	5102.1	2118.3	1400.1	946.27	1292.3	4506.4		381	529.8	366.18	560.12	320.54	1277.34	917.12	336.78	361.3	715.32	925.16	784.3	2739.4	964.86	1120.54	1304.42	778	306.42	649.16	583.6	642.4	630.28
382	3797.1	5513.7	15455	3998.4	7525.5	3091.8	1775.7	1763.7	5761.7	5291.6	19328	4204.3	2515.8	1379.2	2102.9	2437.4	4362.2	2603.3	1866.3	868.58	5053.2	2044.6	1387.5	952.4	1302.1	4506.1		382	512.62	350.74	531.5	309.02	1262.02	882.54	309.94	351.08	675.12	929.32	749.56	2747.8	946.76	1108.62	1305.36	746.4	285.4	631.58	579.92	632.92	645.64
383	3659	5551	15445	3977.5	7791.1	3052.5	1846.7	1770.9	5729.4	5321.7	20045	4282.5	2502.2	1378.2	2087.4	2454.9	4354	2602	1817.4	863.8	4989	1974.5	1413.3	953.74	1305.9	4504.6		383	520.84	355.98	537.74	312.42	1250.14	889.28	304.76	344.3	695.9	924.54	741.3	2823.4	916.26	1097.42	1285.58	759.26	284.92	635.82	573.54	635.92	656.34
384	3571.1	5560.5	15424	4046	7941.3	3024.5	1888.7	1768.2	5747.6	5320.2	21271	4303.4	2507.5	1376.7	2036.8	2450.6	4349.3	2618.9	1762.3	856.07	4978.7	1938.7	1394.8	954.11	1304.4	4504.8		384	532.56	369.12	550.56	335.96	1262.7	892.4	324.18	362.12	704.64	951.34	727.46	2858.6	913.26	1127.86	1297.02	780.96	287.58	653.26	588.46	653.64	672.26
385	3445.7	5567.5	15371	3997.7	7804.9	3012.5	1908.3	1764.9	5738.2	5369.1	22280	4282	2586.1	1381.2	2049.8	2436.2	4336	2599	1694.3	861.63	4966	1904.7	1401.3	951.4	1338.8	4502.1		385	529.88	365.04	527.4	326.74	1275.4	892.98	323.84	360.78	696.84	943.38	709.88	2869.4	891.12	1131.62	1300.32	799.78	294.34	652.18	588.02	658.14	652.14
386	3432.9	5586.9	15390	4001.8	7656.2	3003.7	1937.8	1785.9	5713.6	5400.6	23191	4232.8	2624.8	1395.8	2050.6	2442.1	4345.2	2602.5	1636.2	857.83	4960	1930.4	1395.4	954.62	1334.1	4488.2		386	524.96	362	516.88	310.88	1262.1	876.56	320.16	350.98	693.54	943.76	704.86	2870.2	862.54	1124.76	1291.2	774.6	285.08	641.4	585.18	638.54	633.12
387	3306.4	5581	15349	4019.8	7598	2966.2	1942	1777.6	5679.4	5419.9	24058	4218.2	2603.9	1382.6	1999	2436.4	4333.9	2570.6	1590.7	858.9	4947.4	1957	1372	939	1304.4	4416.7		387	550.66	368.2	525.62	317.26	1263.42	885.32	323.04	370.98	704.84	950.86	720.42	2859.6	861.32	1119.74	1296.28	780.64	301.64	657.34	575.44	652.72	648.3
388	3240.6	5553.8	15326	4011.4	7544.2	2975.5	1939.7	1760	5669.9	5398.4	24669	4256.9	2578.8	1400.2	1942.7	2427.5	4334.1	2593.8	1576.6	850.1	4919.4	1979.8	1318.5	927.05	1287.8	4401.2		388	519.82	342.6	502.06	282.98	1239.48	848.82	300.98	336.96	665.74	913.38	694.66	2802.4	802.92	1084.14	1288.16	772.36	261.42	620.14	561.28	626.8	626.98
388.99	3180.5	5548.4	15295	4052.4	7466	2969	2018.2	1754.2	5758.5	5416.4	25240	4334.9	2549.6	1417.9	1968.7	2472.8	4354.5	2620.7	1620	874.63	4933.3	2051.8	1311.8	958.92	1293.1	4390.4		389	561.52	348.26	505.36	307.54	1250.52	867.52	319.36	345.32	693.54	931.48	721.6	2826.6	809.76	1095.64	1300.56	778.28	292.62	632.98	590.2	642.08	631.28
390	3114.4	5525.3	15293	3984.9	7377.1	2965.4	2003.4	1757.6	5731.9	5401.1	25416	4334.2	2550.3	1398.6	2002.1	2506.5	4362.1	2598.3	1613.3	857.9	4903.1	2026.9	1376.8	954.74	1270.3	4387.9		390	592.56	360.92	528.92	310.62	1269.06	873.38	340.04	366.08	703.16	925.24	733.28	2831.6	800.54	1108.88	1310.46	778.18	288.14	632.96	607.76	653.84	656.56
391	3053.8	5493.9	15277	3990.6	7441.3	2988.7	2013.9	1756.3	5708.8	5391.4	25487	4381.6	2534.1	1399.7	2053.2	2549	4357.9	2573.3	1627.8	848.69	4907.4	2009	1420.5	957.68	1262.8	4385.7		391	623.9	366.88	514.86	302.18	1277.62	881.94	339.6	368.12	689.44	941.18	720.06	2827.6	797	1114.16	1307.62	785.84	288.78	628.38	598.88	648.8	668.26
392	2987.2	5459.2	15256	4051.8	7615.1	2964.2	2028.4	1784.5	5670.4	5388	25396	4491.2	2559.5	1415	2021.6	2550	4374.5	2556.7	1602.3	832.19	4904.1	1967.5	1417.7	954.19	1244.6	4377.6		392	627.86	357.76	515.9	288.96	1278.14	885.18	332.56	353.64	695.5	934.64	683.32	2873	783.24	1119.12	1299.54	751.78	305.88	620.7	600.18	639.46	671.04
393	2974.8	5415	15236	4058.3	7695.8	2983.2	2062.6	1800	5640.4	5366.1	25189	4503.7	2602.3	1455	2012.5	2584.7	4387.5	2545.9	1605.1	824.49	4908.2	1919.3	1425.3	956.64	1250.4	4379.7		392.99	661.06	362.3	514.16	299.54	1277.24	868.98	335.28	365.68	690.42	944.12	688.78	2894.4	809.84	1117.88	1307.5	760.98	287.68	630.26	624.72	643.98	663.42
394	3006.8	5387.3	15240	4066.2	7640.1	3033.6	2068.1	1820.3	5598.6	5389.8	25115	4591.3	2599.2	1504.7	2013.8	2580.2	4378.6	2535.7	1630	828.52	4904.6	1849.4	1408	953.4	1251	4374		394	696	353.12	502.14	295.32	1262.08	850.74	321.04	352.68	687.46	931.42	661.34	2930.2	797.62	1101.92	1311.78	749.42	291.08	607.18	610.66	634.58	642.14
395	3092.6	5347.9	15252	4038.3	7408.5	3158.8	2057.4	1832.2	5558.8	5392.2	25204	4731.6	2587.8	1490	1953.8	2571.7	4358.2	2535.5	1676.2	821.07	4935	1765	1382.8	961.37	1253.4	4365.2		395	760.82	357.52	515.22	301.4	1287.92	853.74	333.28	365.44	693.1	940.56	655.56	2931.8	812.84	1109.76	1334.7	766.84	288.6	634.14	612.72	641.12	655.72
396	3059.5	5311.5	15216	4003.3	7418.8	3242.4	2019.6	1855.5	5559.4	5383.2	25205	4860.3	2543.3	1477.9	1903.3	2559	4373.6	2524.1	1714.5	809.62	4952.2	1729.1	1407.4	964.22	1243.6	4361.6		396	770.5	355.22	515.54	308.34	1294.9	845.76	337.92	361.96	694.46	934.46	678.28	2938.8	813.6	1119	1317	757.56	285.4	610.24	619.74	646.94	653.26
397	3020.2	5274.1	15267	4009	7452.5	3198.3	1979.2	1859.2	5532.2	5371.7	25103	4985.3	2497.6	1456.2	1865.4	2557.1	4362	2507.9	1684.9	819.4	5005.1	1715.2	1432	958.62	1238.1	4366.5		397	796.94	340.32	499.44	295.12	1282.36	819.56	310.74	343.44	673.54	922.42	667.54	2936	800.76	1089.7	1322.9	754.64	274.26	601.52	601.92	629.68	651.58
398	2944	5245.1	15272	4027.5	7470.7	3237.8	1966	1870.5	5533.9	5375.5	24861	5000.6	2456.5	1418.6	1803.1	2552.9	4341.8	2512.2	1701.8	804.21	5000.1	1678.8	1404.9	944.82	1201.4	4375.3		398	876.16	346.08	520.16	321.52	1302.8	832.8	320.12	359.48	699.3	937.46	683.92	2961	804.04	1095.58	1314.98	772.3	288.06	612.68	616.28	640.84	657.72
399	3007.8	5214.6	15257	3953.9	7447.4	3268.8	1973.1	1863.1	5501	5449.7	24431	5085	2424.4	1425	1763.7	2567.2	4350.9	2530.3	1774.2	813.21	5006.3	1676.5	1378.8	955.51	1190.3	4413.2		399	964.32	358.06	528.6	340.06	1305.02	840.84	333.7	371.14	705.14	935.88	676.76	2978.4	793.34	1129.06	1344.26	799.7	302.28	630.12	617.9	646.12	677.36
400	2975.5	5198.4	15228	3909.6	7299.7	3286.8	1960.1	1846.2	5493.6	5531.7	23825	5090.7	2374.5	1413.4	1710.7	2575.7	4375.4	2531.9	1816.2	808.76	5043.8	1668.4	1409	957.33	1160.7	4410.4		400	1034.6	352.88	512.14	336.98	1300.86	820.4	316.96	359.7	685.46	917.7	662.22	2993	770.54	1112.6	1342.54	787.38	271.44	618.92	581.18	635.56	676.7
401	2966.5	5172.5	15224	3902.8	7337.3	3264.1	1959.5	1844.4	5473.9	5578.2	23388	5118.2	2365.9	1410.2	1680	2573.1	4406.4	2542.5	1837.1	821.95	5052.1	1663.8	1431.7	956.17	1145.2	4434.9		401	1168.62	361.22	529.46	355.44	1325.42	847.18	333.16	375.14	702.42	941.64	679.54	3036	772.98	1108.66	1338.92	795.3	299.66	624.5	591.2	654.88	705.38
402	2956.2	5145	15281	3860	7352	3252.5	1984.9	1848.9	5438.7	5617	22955	5172	2353.1	1403	1663	2572.7	4422.1	2529.2	1804.5	817.5	5044.5	1644.1	1458.4	952.9	1102.2	4427.5		401.99	1366.72	370.98	538.16	369.44	1343.3	865	334.04	373.1	714.48	944.28	675.38	3053.8	795.66	1132.54	1360.9	802.6	300.52	630.06	606.78	663.24	695.76
402.99	2914.2	5129	15273	3818.2	7270.1	3185.1	1982	1837.9	5413.7	5652	22229	5296	2348.7	1388	1676.5	2585.1	4467	2531.4	1778.8	805.83	5050.1	1608.7	1466.2	944.97	1075.8	4451		402.99	1673.88	352.9	514.7	357.36	1312.98	858.92	320.26	360.02	689.62	938.88	669.3	3050.2	795.94	1106.14	1349.54	796.72	282.32	624.18	609.74	652.22	684.46
404	2891.3	5108.7	15282	3821.5	7257.4	3084	1979.6	1838.9	5454.4	5675.8	21324	5257.9	2324.2	1389.6	1665.7	2592.4	4486.7	2516.1	1813.5	829.75	5069.4	1611.2	1486.7	948.43	1071.9	4507.6		404	2101.8	369.92	525.26	359.88	1334.36	874.16	334.2	366.88	705.38	938.82	701.12	3079.6	783.6	1119.32	1377.54	813.82	290.04	648.14	631.72	685.16	696.92
405	2865.9	5101.2	15331	3797.6	7240.1	3027.2	1954.1	1848	5447.5	5670.3	20669	5202.6	2283.7	1363.2	1681.7	2575.6	4499.2	2504.1	1818.9	818.41	5070.9	1616	1577.2	939.27	1072.9	4579		405	2670.4	366.36	518.24	374.98	1333.46	876.98	330.62	368.34	703.4	960.76	701.6	3116.2	807.26	1122.36	1390.92	824.06	307.62	649.7	633.38	684.96	678.12
406	2871.8	5118.2	15344	3823.6	7132.9	3032.6	1918.6	1839.3	5455	5685.6	19880	5215.7	2275.9	1360.7	1676.1	2578.8	4511.8	2506.7	1798.5	825.17	5093.4	1615.7	1561	953.23	1069.7	4601.9		406.06	3697.8	356.62	501.2	352.34	1301.94	851.24	315.74	356.62	688.26	929.74	701.28	3095.6	781.44	1093.34	1374.14	807.18	291.94	632.06	605.6	648.7	623.7
407	2902.1	5125.9	15330	3802.5	7123	3026.9	1906.1	1821.6	5458.7	5696.8	19174	5129.6	2239.3	1359.5	1692	2588.5	4509.4	2513.2	1794.2	823.47	5130.2	1606.1	1537.6	975.21	1077.5	4591.7		407	4603	340.76	492.72	349.78	1310.98	840.58	300.02	345.32	678.54	928.9	704.26	3150.8	748.12	1089.56	1369.3	831.48	273.68	638.64	614.96	654.36	597.98
408	2932.6	5140.5	15356	3798.2	7186	3032.4	1886.9	1837.1	5507.8	5684.6	18369	4931.5	2206.2	1359.7	1685.8	2592.3	4551.5	2532.9	1786.4	823.11	5156	1585.7	1543.8	1001.9	1089.2	4566.3		408	5009.4	379.5	536.34	380.26	1340.74	877.66	324.7	379.4	699.22	953.38	735.14	3211.6	777.92	1116.98	1436.66	865.78	307.28	668.74	635.74	679.18	645.18
409	2932.9	5119.9	15381	3928	7238.9	3005.3	1844.8	1820.7	5488	5687.4	17782	4752.6	2167.5	1382.8	1658.1	2581.3	4560.6	2541.3	1756.2	834.4	5170.3	1565.8	1533.2	1006	1091.7	4546.6		409	5049.6	374.76	521.72	375.02	1337.62	864.14	318.32	362.42	704	968.48	732.96	3224.2	758.8	1106.32	1437.98	859.86	296.1	663.16	623.08	668.18	650.98
410	2968.1	5107.6	15402	3945.2	7362.3	3041.1	1820.8	1800.8	5484.6	5696.7	17200	4532.3	2190.7	1368.1	1651.5	2572.4	4578.5	2549	1760.2	830.77	5205.1	1555.4	1486.7	1003.9	1114.9	4552		410	4985.8	369	515.26	374.78	1346.94	874.52	321.74	366.08	696.14	962.76	736.78	3231.8	753.86	1105.14	1441.8	856.56	301.44	660.8	630.46	667.34	647
411	2954.3	5097.3	15410	3921.4	7363.5	2976.8	1796.7	1780.7	5480.6	5648.6	16584	4277.4	2188.3	1337.5	1597.3	2571.4	4579.8	2594.7	1721.9	831.2	5211.8	1558.7	1438.6	984.93	1120.2	4539		411	4849.6	377.48	521.04	381.14	1342.14	862.22	320.72	370.64	704.88	973.88	736.96	3281	762.18	1106.74	1439	878.58	301.54	677	656.86	680.34	668.54
412	2997.9	5105.9	15444	3902.5	7379.7	2919.8	1790.4	1795.4	5453.9	5613.6	16346	4121.9	2181.2	1348.1	1573.9	2585.2	4594.7	2627.5	1764.8	839.01	5199.9	1561.8	1409.7	986.83	1100.9	4530.3		412	4544.2	376.4	520.06	370.96	1349.12	868.36	323.24	362.44	711.44	977.06	749.32	3316.2	734.36	1104.9	1441.62	860.98	314.9	659.46	654.92	683.22	680.58
413	2978.3	5149.2	15498	3910.9	7456.2	2859.9	1784.3	1791.5	5460.4	5620.1	16117	3995.8	2165.7	1354.5	1596.2	2576.4	4622.8	2670.1	1804.9	850.68	5235.6	1583.5	1366.7	985.06	1077.2	4558.9		413	4118.2	367.28	518.26	372.86	1354.02	863.78	320.88	367.26	708.92	961.98	751.36	3361.2	731.62	1121.22	1441.5	841	306	655.78	676.98	693.14	690.22
414	2966.8	5157.1	15464	3890.6	7395.8	2800.7	1781.5	1776.2	5452.6	5617.1	15791	3989.6	2157.9	1354.9	1610.6	2563.8	4625.7	2713.9	1784.6	849.57	5215.7	1553.2	1338.3	990.91	1046.5	4554.4		414	3590	355.74	520.72	363.46	1364.26	865.8	320.88	359.36	720.02	971.9	768.6	3425.2	722.28	1118.2	1441.66	851.86	288.56	661.42	679.14	682.32	712.14
415	2981.5	5126.6	15481	3902.5	7304.7	2860.6	1800.8	1767.8	5388.5	5666.8	15445	3997	2153.4	1386.1	1600.2	2560.4	4624	2719.6	1792.1	878.77	5201.1	1543.3	1397.1	1001.4	1017.6	4535.8		415	3087.4	375.58	532.94	386.7	1389.48	884.86	331.44	377.34	716.76	986	786.6	3449.8	727.44	1121.58	1464.28	845.38	287.32	663.42	719.46	699.48	739.54
416	3021.8	5127.7	15520	3873.6	7252.9	2874.2	1827.2	1764.1	5428.5	5669.7	15160	3956	2147.4	1406.9	1628.5	2556.6	4616.9	2706	1798.6	884.14	5179.7	1524.5	1413	1001.5	999.87	4517.4		416	2599.2	348.58	502.76	380.38	1386.22	864.66	312.6	358.58	690.5	971.3	769.92	3446.4	699.4	1114.82	1436.02	824.88	294.66	649.3	827	700.82	703.44
417	3143	5138.1	15569	3854.1	7244.1	2878.9	1851	1766.4	5402.7	5665.7	14721	3898.3	2149	1428.3	1626.4	2584.5	4618.9	2731.6	1736.8	887.9	5197.8	1528.1	1489.1	994.3	1009.7	4514		417	2263.2	369	528.58	391.38	1397.68	881.24	331.68	378.56	702.68	1002.18	779.26	3462	713.82	1122.52	1454.84	849.74	294.62	655.96	1056.5	713.46	720.52
418	3189.1	5134.8	15618	3859.9	7207.5	2927.1	1835.2	1755.6	5353.2	5727.4	14275	3835.7	2146	1429.2	1592.2	2577.6	4610	2734.7	1675.1	880.44	5216.3	1540.1	1469	977.69	997.19	4510.9		418	1951.1	357.98	523.8	398.42	1388.38	871.8	327.26	368.08	702.04	969.82	775.52	3477.2	702.22	1127.44	1462.7	861.82	294.72	671.16	1383.04	700.32	717.22
419	3173.3	5138.3	15627	3878.6	7028.5	2975	1819.6	1741.3	5328.3	5783.5	13885	3779.7	2161.7	1440	1560.8	2578.5	4623.2	2739.1	1661.3	879.54	5215.9	1556.7	1439.5	978.38	1003	4542.1		419	1723.36	370.94	522.24	407.46	1389.84	872.34	341.2	373.62	709.62	987.98	767.82	3504.8	699.96	1138.94	1463.6	845.9	300.72	666.18	1449.5	704.74	741.94
420	3215.1	5109.4	15647	3926.3	6959.5	3008.1	1803.2	1750.9	5269.2	5829	13379	3829.6	2160.7	1445.4	1567.7	2595.3	4638.2	2770	1697.6	870.61	5201.3	1576.9	1420.9	985.59	1005.1	4613.7		420	1543.86	377.9	531.72	418.18	1414.78	880.1	349.32	377	719.5	996.48	778.52	3546	722.42	1145.36	1473.7	869.14	300.34	682.7	1463.28	707.82	746.16
421	3210	5114.5	15646	3963.8	6963.4	2958.5	1790.9	1747.5	5270.4	5825.6	12789	3759.6	2095.1	1424.5	1602.2	2590.8	4631.1	2784.3	1727.7	891.84	5130.9	1604.9	1441.4	999.36	1022	4620.9		421	1413.92	374.7	521.26	416.02	1433.6	879.26	348.36	384.42	722.78	995.74	789.56	3592.2	736.38	1147.36	1488.42	874.32	296.32	721.64	1469.22	716.98	755.84
421.99	3184.1	5149.8	15690	3954.4	7050.4	2936.6	1798.9	1757.5	5262.7	5846.2	12366	3715.8	2079.9	1395.2	1663.9	2605.7	4640.6	2791.2	1734	891.86	5056	1624.7	1426.6	1006.8	1032.8	4622.7		422	1282.28	371.16	523.6	408.12	1410.62	869.48	337.92	391.54	733.24	980.8	780.76	3645.8	751.58	1142.74	1494.94	876.56	293.74	711.12	1471.66	708.06	750.26
422.99	3108.5	5162	15694	3942.2	7057.6	2924	1810.8	1762.4	5229.8	5832	11922	3662.8	2085.9	1357	1635.1	2601.7	4624	2784.6	1754.6	888.47	4988.7	1645.6	1369.5	1009.4	1043.4	4576.8		423	1213.6	387.4	544.3	420.5	1447.98	891.22	364.08	399.64	741.12	1012.84	802.7	3726.8	799.32	1138.4	1504.26	889.26	304.28	747.12	1499.74	724.9	749.14
423.99	3098.5	5159.3	15647	3975.2	7020.8	2885.2	1819.2	1767.7	5180.8	5834	11584	3838.6	2092.4	1344.4	1616.7	2614.8	4618.5	2777.1	1803.7	884.97	4947	1645.4	1378.9	994.29	1035.1	4558.9		423.99	1102	355.86	521.5	396.16	1411	863.64	329.74	375.44	718.42	1002.72	795.54	3673	797.8	1118.46	1530.18	855.54	285.08	733.98	1512.62	693.2	711.4
425	3154	5162.3	15658	3951.5	6913.4	2853.8	1801.9	1768.5	5163.8	5806.8	11459	3938.3	2096.4	1317.3	1601.5	2590.5	4611.5	2769.1	1864.4	879.75	4911.8	1641.2	1363.6	988.11	1015.9	4520.6		425	1100.82	356.76	523.16	398.98	1419.56	870.64	335.94	382.76	714.68	1014.54	821.74	3718	821.62	1126.34	1531.96	892.8	289.98	747.14	1494.58	683.6	734.32
426	3149.1	5154.3	15673	3953.1	6885.9	2932.4	1821.4	1773.6	5172.3	5815.2	11249	3977.4	2109.1	1329.6	1575.8	2594.8	4607.8	2740.8	1886	874.09	4915.2	1679.3	1330.2	1013.1	1015.5	4507.5		426	1064.1	362.92	533.2	391.28	1425.82	878.54	334.98	388.02	728.98	1016.8	845.62	3803.2	822.04	1126.2	1566.12	915.06	300	766.64	1468.1	699.86	770.16
427	3221.9	5140.1	15704	3939.1	6903.5	3019.9	1843.9	1771.9	5164.8	5866	10941	3977.6	2088.1	1334.9	1525.2	2586.9	4608.2	2719.8	1929.4	856.9	4906.4	1664.2	1334.3	1000.5	1011.7	4505.5		427	1045.04	383.74	549.92	400.38	1473.32	887.76	365.98	404.66	747.68	1049.22	885.98	3843.2	861.16	1132.22	1617.48	924.04	306.82	769.42	1443.8	718.74	759.72
428	3288	5145.7	15729	3953.9	6915	3073.2	1865.7	1767	5190.4	6007.4	10651	4006.9	2059.3	1343.2	1501.3	2587.5	4643	2736.4	1968.3	859.82	4950.3	1643.9	1382.7	1012.7	1020.9	4516.6		428	1092.5	376.9	552.54	390.3	1479.78	887.82	363.24	401.06	756.06	1064.78	881.02	3926.4	870.76	1151.94	1644.84	927.52	306.5	773.9	1368.82	700.3	753.52
429	3259.4	5135.9	15754	3967.9	6903.1	3173.4	1853.5	1767.2	5180.7	6032.2	10326	3925.8	2019.5	1343.6	1481.4	2556.8	4634.6	2732.5	2041.5	854	4964.3	1614	1426.7	1018.5	1021	4552.6		429	1125.36	373.32	544.56	379.68	1468.96	878.06	362.52	407.58	744.84	1067.98	875.14	3996.6	854.24	1142.48	1709.58	944.92	306.82	772.92	1296.04	702.18	770.52
430	3209.3	5153.8	15797	4055.3	6936.4	3216.6	1851.4	1757.6	5185.9	5978.4	10029	3905	2028.3	1352.9	1439.9	2562.4	4638.9	2736.3	2080.8	856.18	4973.1	1642.8	1438.6	1015.1	1023.9	4566.7		430	1221.78	363.18	543.86	373.02	1517.7	868.38	378.82	400.5	742.64	1102.54	926.1	4045.4	837.3	1144.14	1708.72	959.08	301.72	806.7	1268.16	697.58	784.4
430.99	3087.4	5148.6	15840	4075.1	6978.9	3222.6	1845.6	1749.2	5183.5	5978.9	9793.8	3962.3	2015.5	1346.3	1435.7	2562.6	4623.8	2747.4	2118.3	856.49	4988.8	1631.4	1446.6	999.02	1006	4597.7		431	1224.98	361.68	565.34	381.56	1514.9	864.3	381.12	395.08	752.58	1124.12	945.42	4061.8	847.44	1133.62	1754.64	963.26	293.64	812.14	1212.18	691.96	781.2
432	3059.8	5143.9	15850	4055.7	7119.7	3220.1	1877.1	1762.9	5210.2	6039.2	9365.3	3984.8	1991.3	1336.4	1430.3	2582.1	4617.8	2775.4	2215.1	876.94	4997.7	1647.4	1460	1004.1	1018.2	4602.2		432	1285.08	367.08	569.84	376.56	1520	862.28	409.72	396.54	759.1	1160.98	953.42	4131.4	814.34	1146.4	1848.48	962.56	296.42	796.06	1145.28	729.4	772.1
433	3036.2	5123.8	15916	4053.8	7182.3	3226.7	1944.8	1746.7	5276.5	6061.5	9287.1	4017	1957.8	1345.5	1417.6	2569	4601.9	2810.1	2283.8	899.52	4983.5	1683.4	1428.8	1018	1041.7	4642.8		432.99	1419.28	370.1	585.3	371.7	1536.78	864.42	423.82	386.2	786.04	1219.66	954.54	4149.2	808.28	1131.58	1928.22	953.62	302.16	797.32	1119.84	724.32	779.42
434	2976.1	5114.1	15903	4125.8	7194.5	3191.6	1975	1740	5277.6	6126.1	9268.4	3984.6	1917.4	1352.1	1465.1	2562.6	4585	2806.5	2359.3	897.15	4993.3	1703.4	1457.9	994.59	1070.4	4610.6		434	1597.32	364.82	563.92	365.2	1533.56	859.64	422.2	388.16	783.64	1284.16	964.38	4179.6	814.12	1118.76	1963.86	926.42	295	804.06	1093.14	711.02	784.24
435	2978.4	5132	15964	4147.7	7234.8	3192.3	1999	1747.6	5294.7	6177.8	9191	4046.8	1913.6	1387.4	1468.9	2591	4572.9	2824	2351.2	892.05	5004	1694.3	1456	979.52	1122.7	4604.7		435	1790.42	382.18	578.32	371.4	1595.9	878.86	459.4	402.98	831.08	1367.76	998.36	4266.8	836	1134.24	2003.2	902.34	303.42	888.48	1075.94	735	777.16
436	2998.1	5160	15970	4155.7	7247.1	3186.6	1988	1757.8	5349.6	6232.7	9085.1	4079.8	1934.5	1386	1444.9	2624.7	4552.3	2855.7	2328.9	891.36	4998.1	1667.9	1448.8	967.86	1155.8	4603.5		436	1922	375.58	573.78	369.3	1599.96	881.98	496.34	399.3	859.36	1430.06	1016.46	4276.4	804.6	1135.68	2044.6	900.34	299.2	936.26	1067.18	741.14	762.84
437	3042.8	5167	15976	4181.2	7176.3	3171.4	1998.9	1758.5	5356	6274.1	9329.1	4106.1	1928	1375.2	1396.8	2620.3	4542.3	2889.3	2264	892.61	5014.4	1656	1455.3	966.67	1189	4606.1		437	2247.2	403.2	596.72	387.46	1649.72	902.02	572.02	420.66	868.44	1513.26	1067.08	4363.2	818.44	1177.56	2185.8	919.6	344.62	971.9	1067.92	766.92	762.12
438	3154.5	5172.5	15984	4221.9	7063.7	3147.8	2005.1	1754.5	5341.7	6281	9219.1	4131.2	1898.9	1363.8	1395.1	2627.9	4551.8	2901.3	2196.3	907.27	5051.4	1648.5	1526.4	966.01	1201.8	4586.2		438	2712.4	391.96	592.9	370.2	1624.86	888.54	598.7	404.8	861.54	1501.42	1060.82	4408.2	799.98	1151.54	2267.4	889.98	324.5	958.9	1066.32	773.28	789.92
439	3326.4	5211.9	16062	4263	7016	3119.4	2002.1	1760.8	5352.6	6282.1	9105.9	4227	1889.3	1354.5	1373.3	2656.1	4559.1	2904.8	2215.5	903.35	5072	1631.2	1561.5	950.91	1204	4594.1		439	3529.6	396.8	596.96	372.82	1673.8	898.7	663.32	418.82	870.66	1499.02	1107.52	4445.8	793.88	1160.52	2448.2	878.64	327.5	965.92	1078.08	795.78	806.12
440	3413	5237.4	16109	4235.2	7193.5	3153.9	1978.3	1753.1	5380.4	6212	9078	4373.3	1894.2	1351.9	1361.5	2635.3	4580.4	2895.6	2245	900.92	5068.6	1668.5	1632.2	940.94	1203.7	4592.9		440	4400.6	397.66	590.16	379.46	1688.76	911.12	781.68	411.7	862.26	1496.18	1119.58	4506	794.8	1165.66	2607.2	858.86	309.7	963.4	1144.02	811.68	804.02
441	3524.9	5264	16170	4218.7	7242.6	3184.3	1979	1739.8	5387.5	6160.1	8988.1	4567.6	1893	1336.5	1354.3	2606.7	4582.1	2904.2	2178.8	868.03	5073.6	1675.3	1663.7	938.84	1195.7	4586.2		441	4862.8	390.94	580.98	368.02	1687.94	896.62	932.2	396.96	848.86	1454.48	1109.68	4570.6	779.58	1163.9	2929.6	839.52	299.06	974.34	1176.1	826.78	820.74
442	3624	5266.4	16184	4220.3	7201.1	3198.4	2003.5	1738.5	5423.4	6167	8811.3	4566.6	1918.2	1371.6	1369.5	2583.8	4593.2	2907.1	2114.3	868.92	5090.3	1679.5	1645.6	954.16	1173.5	4590.5		442	4985.6	376.24	586.2	361.52	1710.2	895.08	1144.86	384.96	819.38	1409.52	1080.5	4627.4	792.12	1143.72	3254	828.72	278.96	948.92	1163.58	817.16	795.36
443	3647	5251.6	16222	4232.8	7142.1	3231.3	2002.5	1739.8	5410.3	6115.5	8733.2	4519.9	1986.5	1408.1	1391.6	2581.6	4612.1	2900.6	2115.6	866.94	5064.1	1673.5	1710	957.85	1166	4643.7		443.01	5020.2	397.14	605.68	385.66	1843.08	909.08	1591.74	397.18	839.68	1409.04	1113.16	4671	822.96	1179	3882.2	841.06	299.32	981.3	1209.9	848.28	836.88
444	3719.7	5229.8	16229	4223.1	7160.4	3285.4	2040.3	1753.8	5389.4	6025.4	8527.4	4447.7	2047.3	1416.3	1368.4	2567	4616.2	2885.3	2067.3	852.07	5021.2	1657.5	1749.4	942.6	1159.1	4648.4		444	4953.8	393.66	605.32	390.64	1940.28	934.74	2252	402.42	830.96	1416.46	1108.38	4736.4	842.66	1185.78	4447.8	849.36	298.9	958.42	1208	863.42	876.38
445	3804.2	5241.4	16353	4212.6	7551.5	3339	2078.1	1768.8	5412.2	5963.7	8398.9	4465.9	2132.8	1441.7	1374.6	2576.8	4642.5	2897	2172.2	850.98	5016.5	1635.5	1722.4	946.18	1180.3	4656.8		445	4854.2	402.5	623.92	403.4	1988.28	947.46	2890.2	414.86	848.5	1409.28	1166.6	4737.8	814.98	1224.28	5427	847.28	309.78	972.86	1240.94	872.04	892.4
446	3897	5284.1	16400	4166.3	7627.3	3493.9	2092.7	1783.8	5415.8	5896.4	8274.6	4381.4	2220	1445.4	1418.1	2575.5	4631.1	2897.1	2218.5	851.78	4981.6	1607.5	1678.1	959.54	1171.6	4653.8		446	4585.4	394.68	610.46	394.12	2031.4	935.44	3377.4	398.6	841.4	1387.46	1313	4756.4	818.1	1217.66	7416.8	832.28	298.3	933.64	1232.82	862.92	893.16
447	3952.4	5319.2	16493	4201.8	7904	3529.8	2100.8	1779	5420.2	5830.9	8046.1	4357.2	2253.9	1440.1	1461.4	2577.5	4641.1	2890.2	2247.7	863.48	4968.4	1608.4	1641.4	956.58	1162	4648.4		447	4202.8	398.44	620.34	413.82	2102.2	957.42	3622	405.74	868.64	1412.48	1412.8	4762.4	793.8	1238.62	10533.2	882.64	308.92	949.22	1308.26	885.18	916.3
448	3962.7	5332.7	16542	4205.7	8137.5	3539.6	2118.2	1784.5	5402	5790.3	8093.8	4328.3	2319.6	1477.1	1503.4	2580.9	4642.3	2897.1	2245.8	882.91	4962.7	1618	1656.6	955.39	1162.3	4673.6		448	3756.2	383.06	604.74	392.1	2113.6	942.24	3643.4	388.28	849.48	1428.56	1443.98	4707.8	772.2	1219.3	14279.2	921.5	296.38	917.48	1291.06	846.2	949.72
449	4076.1	5365.6	16571	4210	8132.7	3555.8	2079.1	1772.7	5401.8	5699.2	7943.1	4399.9	2373.1	1506.4	1508	2563	4648.6	2914.3	2253.1	873.88	4935.4	1622.2	1614.9	942.5	1137.6	4658.2		449	3312.6	398.52	628.6	412.8	2241	970.16	3615.6	404.12	859.3	1451.64	1459	4732.2	787.42	1229.46	16293.4	930.6	307.92	936.7	1403.18	871.3	984.26
450	4406.5	5421.2	16627	4282.1	8060.2	3611.1	2068.8	1758.7	5425.8	5665.2	7848.1	4473.7	2446.5	1518.4	1510.9	2564.9	4653.3	2906	2229.1	865.51	4921.5	1645.8	1612.2	939.93	1111.6	4727.7		450	2868.6	362.38	601.42	376.3	2246.8	936.86	3493.4	369.88	844.66	1423.04	1434.48	4771	771.4	1206.3	16771.4	882.26	283.76	912.68	1435.72	825.84	912.14
451	4695.8	5480.5	16696	4330.5	8014.8	3657.6	2054	1772.1	5474.9	5558.8	7719.9	4679.4	2510.2	1508.6	1510.6	2545.6	4651.7	2914.6	2411.1	861.17	4925.3	1675.6	1638.2	943.19	1102.4	4767.6		450.99	2543.6	370.6	607.84	386.58	2336	937.66	3386.2	380.44	852.08	1450.68	1481.98	4817.2	799.26	1214.28	16698	857.56	293.6	919.26	1526.18	830.1	922.18
452	4900.9	5472.8	16756	4308.8	8114.3	3644.2	2030.4	1769.6	5519.8	5561.7	7614.8	4719.4	2486.9	1538.1	1532.6	2547.2	4657.5	2910.3	2558.7	858.77	4888.4	1660.2	1695.7	950.24	1120	4794.4		452	2290.8	381.32	606.8	391.88	2411.2	948.66	3242.8	390.82	853.48	1441.3	1457.08	4870.8	808.14	1223.06	16407.2	832.38	291.26	920.26	1645.38	821.22	935.62
453	5116.3	5489.7	16765	4247.7	8244	3594.8	2013.2	1791.3	5498.2	5565.5	7663.1	4758.5	2502.6	1542.3	1558	2547.2	4679.9	2914.4	2633.1	872.57	4865.1	1674.6	1721	944.03	1133.8	4751.2		453	2116.4	384.68	620.4	398.88	2555	941.74	3045.2	395.82	863.3	1484.5	1474.82	4997.8	807.08	1249	15789.4	834.48	300.96	932.9	1794.64	863.86	944.04
454	5545.4	5498.7	16858	4300.1	8224.7	3608.4	2052.5	1815.4	5552.6	5590.9	7813.8	5123	2545.2	1550.9	1545.1	2549.4	4697.7	2888.5	2767.9	881.93	4905.8	1672.2	1805.6	954.94	1163.6	4750.4		454	2000.4	368.66	614.9	385.56	2696.6	922.14	2764	383.38	857.86	1431.7	1478.5	5078	832.02	1237.54	14912.6	845.7	288.2	936.26	1912.78	860.54	927.1
455	6023.5	5494.7	16913	4302.3	8272.9	3580.4	2161	1822.3	5555	5621.6	7835.5	5336.9	2569.8	1546.3	1555.2	2557.9	4704.8	2862.2	2922.9	880.06	4954.6	1662	1876.2	972.17	1187.4	4748.2		455	1993.56	375.7	609.36	381.72	2823	924.5	2512	377.44	877.92	1448.66	1526.34	5094	872.36	1265.6	13985	844.1	277.26	925.36	2118.6	867.32	963.34
456	6545.1	5459.1	16955	4312.2	8377.6	3499.4	2204.5	1830.3	5521.4	5613.6	7851.4	5458.6	2565.9	1559.5	1560.2	2546	4708.6	2853.7	3026.7	866.48	4979.1	1663.8	1946.1	998.2	1199	4744.4		456	2021.8	374.72	607.72	394.68	2969.2	927.48	2282	388.9	867.74	1446.42	1522.46	5125.4	961.82	1263.66	13054.8	851.3	281.06	945.68	2380.6	876.5	949.3
457	7356.2	5452.6	16985	4321.4	8383.6	3498.4	2230.2	1856.5	5562.8	5565.9	7912.3	5712.9	2541.2	1626.1	1554	2550.3	4700	2860.9	3023.2	864.79	4997.3	1688.2	1967.8	1014.1	1212.2	4774.2		457	1998.88	375.66	610.22	399.54	3131.2	939.16	2091.2	387.64	897.86	1431.3	1539.84	5133.8	1014.78	1254.36	12057	854.3	278.06	969.62	2641.2	874.62	972.62
458	8505.3	5432.7	16978	4344.8	8666	3510	2244.5	1866.4	5528	5570.6	7924.5	6134	2518.5	1614.3	1547.9	2567.9	4715	2875.9	3097.6	871.08	5001.3	1734.1	1950.8	1013.4	1229.9	4798.8		458	2043.8	349.7	575.22	366.08	3287.2	913.88	1877.52	359.38	899.7	1403.1	1587.92	5182.8	994.2	1234.62	11302	831.5	263.68	941.54	2840	862.02	1007.54
459	9880.9	5425.4	17016	4361.6	8760	3492.6	2262.9	1864.3	5467.1	5580.8	7862.7	6540.8	2468.2	1587.7	1548.4	2562.5	4720.9	2886.6	3244.5	877.52	5055.7	1758.2	2380.2	1005.4	1225.2	4828.2		459	2165.6	369.68	614.36	385.64	3514.4	957.02	1761.46	385.36	985.62	1423.36	1656.7	5193	1027.86	1276.84	10793.4	851.1	289.14	950.48	2982.2	899.58	1114.02
459.99	11134	5431.3	17012	4358	9009.1	3463.2	2247.7	1878.9	5459.5	5587.3	7680.1	7136.3	2429.6	1556.8	1576.8	2586.2	4734.1	2894.4	3454.9	880.56	5101.2	1793	2390.7	997.26	1204.6	4818.8		460	2306.6	367.72	629.38	386.82	3775.4	954	1668.54	372.96	1008.46	1440.74	1686.78	5157.4	1034.14	1280.66	10135.8	869.8	273.78	934.88	3045.8	940.36	1169.26
461	12497	5416.6	17082	4407.4	9322.1	3711.6	2279.9	1907.1	5434.4	5627.1	7875.7	7658.8	2394.7	1546.2	1622.2	2604.5	4743	2908.2	3693.6	896.16	5197.6	1859.3	2304	1000.9	1200.5	4839.1		461	2608.8	381.58	633.18	394.12	4007	969.02	1606.22	387.96	1267.52	1463.82	1751.9	5167	1095.62	1294.14	9789.2	874.08	293.28	949.04	3031	951.4	1256.74
462	14019	5412.5	17152	4507.3	9537.7	3838	2313.9	1901.7	5415.9	5649.9	7900.7	8149.4	2376.8	1534	1695.2	2617.6	4752.1	2916	4010	906.76	5270.1	1826.3	2199.7	979.19	1181.2	4850.1		462	3058	387.84	625.36	387.96	4441.4	987.12	1522.84	393.84	1875.84	1485.38	1780	5088.2	1125.92	1301.3	9408.2	878.4	271.44	931.26	2964	948.64	1301.44
463	15175	5425.8	17182	4587.4	9755.6	3894	2396.7	1934.8	5468.9	5738.6	7840	8686.9	2415	1570.6	1770.5	2632	4767.5	2954.6	4264.8	932.32	5319.2	1849.8	2141.6	1009.7	1198.5	4804.6		463	3695.8	383.38	636.66	386.34	5138	989.18	1522.64	382.62	3727.2	1518.08	1772.48	5063.2	1151.2	1339.54	9147.4	918.36	266.38	939.08	2860.4	969.62	1603.4
464	15840	5436	17216	4609.2	9857.5	3986.3	2395.6	1933.2	5435.7	6000.9	7825.2	9786.6	2470.8	1569.2	1884.1	2595.2	4762	2959.1	4701.4	928.14	5309.1	1825	2246.8	1009	1166.1	4775.6		463.99	4297.2	426.64	652.14	403.58	5931.6	1025.64	1555.5	394.76	6797.8	1745.7	1748.48	5044	1194.02	1328.72	8844.8	938.9	285.14	947.1	2700.8	1048.02	1818.5
465	16185	5423.7	17234	4668.6	10501	4188.7	2420	1947.3	5428.3	6197.2	7975.1	10839	2489.6	1563.2	1968.2	2593.7	4762.5	2971.4	5430.1	919.82	5284.9	1849	2320.4	1019	1144.3	4848.7		464.99	4778.2	439.96	679.08	429.36	7125	1065.5	1564.32	412.04	8385	1969.78	1870.06	5081.8	1253.58	1387.02	8707.6	983.16	297.2	959.04	2569	1074.32	2081.4
466	16366	5429.1	17263	4700.7	11371	4306.2	2427.8	1948.4	5422.9	6380.8	8584.4	11765	2476.1	1539.6	2001.2	2576.5	4767.4	2979.9	6202.4	905.15	5292.7	1835.7	2336	1003.1	1125.1	4878.3		465.99	4938	428.92	681.1	412.54	8117.6	1071.56	1560.32	400.7	8800.2	2032.2	1959.66	5134.2	1263.76	1420.08	8630.8	981.56	296.1	952.86	2413.6	1056.02	2403
467	16433	5446.8	17313	4748.3	11973	4462.4	2402.6	1960.3	5404.5	6440.1	9256.9	12901	2467	1525.8	2056.5	2609.8	4762.4	3010.6	7207.9	903.53	5312	1861.1	2385	994.03	1125.2	4914.2		466.99	5003.6	422.38	703.78	413.26	9149.2	1099.44	1541.66	405.58	8685	2009.4	2354.4	5135.2	1327.96	1452.72	8601.4	962.4	292.56	967.52	2212.2	1083.78	2819
468	16402	5443.7	17373	4820	12413	4523	2400.2	1946.6	5398.4	6537.7	9971.7	14146	2445.2	1511.4	2104.6	2614.9	4757.5	3007.3	8486.4	910.85	5295.5	1925.6	2435.5	975.01	1115.8	4889.7		467.99	4968.4	425.48	713.38	405.5	10259	1101.34	1584	406.92	8379.4	1967.12	2769.2	5142.6	1385	1472.7	8497	962.8	284.72	960.78	2044.6	1100.32	3221.2
469	16300	5488.8	17407	4816.4	13476	4470.4	2425	1937.1	5466	6553.4	10738	16161	2456.8	1485.7	2196.8	2638.2	4761.3	3038.2	9352.2	917.14	5325.7	1941.7	2443.4	954.71	1105.5	4917.6		468.99	4872.8	444.38	725.66	416.46	11260.8	1131.72	1628.98	397.96	7922.6	1953.52	2788.8	5164.6	1435.34	1486.56	8596.8	997.86	278.92	952.88	1889.46	1180.34	3622.6
469.99	16243	5484.4	17496	4856.8	14883	4674	2481.2	1928.9	5516.8	6547.5	11721	18913	2438.1	1471.7	2235.8	2661.6	4790.1	3096.6	9628.4	927.15	5416.6	2056	2466.6	948.62	1107.9	4937.2		470	4656.2	431.94	734.22	399.02	11898.6	1141.04	1811.8	387.46	7429.2	1900.26	2770.4	5200.4	1478.26	1495.48	8714.6	1012.34	289.8	939.72	1796.7	1275.9	3962.2
471	16067	5492.4	17569	4979.6	16438	4741.1	2492.1	1923.7	5516.5	6568.7	12497	21379	2437.1	1474.3	2201.8	2679.1	4796.9	3125.1	9684.4	957.42	5506	2105.7	2765.2	948.08	1115.3	5061.7		471	4405.4	443	771.04	397.76	12232.4	1167.98	2048.2	401.66	6853.8	1878.7	2785	5201	1661.26	1528.52	8850.8	1057.86	301	951.88	1659.22	1579.06	4282.4
472	15842	5526	17566	4988.3	17843	4826.5	2429.9	1909.9	5508.6	6587.1	13319	23252	2446.6	1490.1	2189	2680.8	4803.3	3104.2	9667.9	965.4	5543.5	2145.4	2899.9	947.63	1097.4	5042		472	4067.4	451.06	851.12	422.92	12404.4	1176.1	2313.6	406	6416.8	1841.96	2875.4	5245.8	1784.96	1611.52	9051.4	1079.6	326.48	1034.24	1546.94	1833.94	4455
473	15654	5537.7	17572	5029.9	18618	4854.6	2443.4	1892.4	5512	6609.5	14332	24275	2430.3	1480	2219.5	2681.8	4810.4	3096.1	9612.7	942.66	5573.9	2197.7	2961.9	943.07	1101.2	5006.7		473	3684.8	441.28	842.44	410.66	12289.4	1164.42	2582	402.4	6128.6	1814.26	2997.4	5248.2	2110.6	1646.14	9388.6	1019.98	306.52	1072.5	1503.32	2240	4446.2
474	15625	5534.1	17536	5012.4	19256	5031.2	2466.2	1915.1	5493.4	6652.1	15625	24595	2442.1	1494.3	2254.3	2745.7	4852.8	3075.9	9510.1	924.23	5601.4	2213.8	3207.4	942.11	1092.5	4977.9		474.01	3359.8	427	892.3	407.3	12116	1181.92	2874.6	407.7	6209.6	1809.16	3162.4	5377.2	2343	1716.02	9619.6	1021.04	310.24	1109.5	1492.42	3237.2	4442.2
475	15600	5554.1	17567	5033.7	20165	5231.9	2455.9	1943.3	5488	6718.2	17772	24706	2581.9	1507.7	2288.1	2773.8	4886.6	3071.4	9284.6	916.7	5608.7	2284.9	3488	950.23	1093.8	5028.3		475	3086.2	410.62	896.98	392.74	11665.6	1168.02	3104.2	404.16	6274.6	1813.08	3143.2	5460.8	2540.6	1768.7	9973.8	995.74	303.8	1130.96	1458.12	4139.6	4263.6
476	15466	5581.8	17568	5068.7	21571	5534	2436	1952.6	5454.1	6759.1	19830	24766	2628.6	1560.3	2450.8	2779.3	4902.8	3100.5	8954.5	920.17	5671.5	2311	3940.7	948.8	1095.4	5069.8		476	2983.4	425.58	908.54	419.32	11050.4	1176.28	3276.2	423.04	6509.2	1852.28	3100.2	5482.4	2715.2	1939.12	10504	1005.38	314.84	1140.14	1463.34	5460.8	4136.4
477	15365	5677.9	17606	5066.1	23070	6039.2	2465.4	1954.6	5435.6	6822.6	22121	24777	2620.3	1576	2573	2829.9	4925.2	3147.7	8409.7	914.38	5679.8	2303.9	4039.8	951.29	1105.5	5044.4		477	2937.4	425.72	896.3	407.2	10362.8	1148.38	3335	414.48	6858.6	1864.52	3004.4	5542.8	3103.4	2040.6	11296.4	1007.76	313.88	1122.24	1445.68	6817.2	4030.2
478	15447	5707.7	17678	5048.4	24548	6470.7	2425.9	1953.1	5469.3	6904.8	24355	24757	2564.7	1582.4	2646.9	2835.4	4948.1	3170.3	7750.4	935.13	5706.7	2260.7	3960.4	964.2	1100.9	5074.6		477.99	2965.2	452.84	966.42	435.56	9739.2	1163.68	3390.4	432.02	7358.4	1944.44	2906.2	5523.8	3559.4	2163.6	12183.2	1010.62	325.12	1128.74	1453.8	7451.2	3893.6
478.99	15593	5679.2	17717	4989.7	25496	6704.6	2387.4	1954.6	5501.4	6994.8	26225	24652	2554.2	1566.9	2796.4	2855.4	4944.2	3236.7	7122.9	924.72	5696.8	2235	4055.2	980.58	1064.4	5094		478.99	3041.6	438.94	983.36	427.16	8975.4	1154.28	3412.8	418.1	7891.8	1993.42	2743.6	5495.4	4177.8	2232.2	12722.8	1011.88	323.64	1127.82	1518.08	7574.8	3598
479.99	15742	5651.1	17764	4917.4	26117	7083.2	2402.9	1966.3	5544.2	7094	27354	24421	2516.4	1579.9	2900.3	2852.3	4958.9	3289	6520.6	938.12	5824.3	2198.7	4310.4	967.83	1049.6	5091.3		480	3220.8	431.74	979.04	432.64	8466.4	1172.8	3347	428.34	8315.2	2014.8	2679.2	5518.2	4689.2	2344.4	13403	1005.22	313.6	1141.26	1563.22	7540.8	3227.4
480.99	15788	5646.5	17843	4867.1	26172	7669.3	2379	1972.7	5533.4	7197.1	27726	24107	2428.4	1568.6	2966.3	2871.3	4957.2	3324.8	5892.7	935.17	5981.2	2220.9	4658.2	957.08	1023.7	5187.2		481	3565.2	427.02	974.56	444.18	7966.2	1172.86	3271.4	424.56	8415.2	2057.4	2661.8	5538.8	5199.2	2414.2	14181.6	999.9	315.54	1164.84	1652.06	7377.8	2887.6
482	15882	5661.7	17915	4952.5	26062	8703.8	2374.1	1975.4	5525.1	7185.4	27811	23866	2344.9	1574.9	2986.9	2865.4	4975.9	3356.2	5246.6	938.25	6008.6	2222.6	5849.8	958.11	1012.6	5295.8		482	4118.2	438.82	981.46	453.46	7596.6	1204.74	3159.6	441.32	8359.6	2061.8	2527.6	5681	5452.2	2625.8	14557.4	1015.68	325.54	1190.8	1730.26	6948.6	2673.2
483	15972	5721.7	17953	4952.1	25922	9808.1	2417.6	1978.4	5601	7179.4	27737	23539	2339.7	1607.9	3062.6	2889.9	4977.1	3366.9	4672.1	955.47	6053.4	2203.3	6450.5	976.21	1014.1	5363.6		483	4609	422.28	996.84	426.14	7281.2	1214.2	2975.6	421.88	8258.8	2033.2	2513.8	5690.8	5463.4	2812.2	14749.2	1046.7	306.22	1265.3	1795.84	6442.2	2468.4
484	16048	5715.2	17991	4887.8	25703	11037	2424.9	1968.5	5617.3	7423.1	27526	23179	2378.5	1632.8	3197.2	2906.6	4959.5	3357.9	4213.6	961.51	6004.6	2143.5	6977.8	989.41	1022	5331.9		484	4937	426.12	1035.38	451.52	7101.6	1248.74	2806.4	431.92	7887.4	2027.2	2511.8	5735.6	5510.6	3018.8	15027.2	1062.76	321.66	1354.94	1949.76	5774.6	2357.8
485	16031	5712.2	18006	4873.9	25448	12060	2508.6	1982.3	5646.9	7410.4	27128	22813	2389.8	1696.8	3232.2	2915.7	4944.1	3358	3825.4	961.04	5992.8	2091.2	7644.8	1012.7	1011	5324.1		485	5083.6	418.44	1108.8	464.82	6953.4	1269.2	2623.2	439.76	7382.6	2008.6	2570	5738.2	5357.4	3276	15107.8	1066.66	309.28	1395.38	2014.2	5131.8	2328.4
486	16056	5706.4	17993	4939.2	24906	12747	2562.8	1997.2	5649.4	7442	26674	22338	2369.6	1690.3	3288.7	2932.5	4935.3	3376.7	3429.6	942.59	5966.8	2061.7	8469.4	1018.8	1001.1	5288.6		486	5124.4	428.86	1166.86	467.84	6712.8	1321.02	2443.2	437.06	6790.4	1947.9	2629	5751	5203.8	3727.8	15054.6	1099.14	317.74	1457.56	2119.4	4550.6	2265
487	16031	5693	18003	4947.8	24465	13184	2533.7	2018.5	5691.8	7462.9	26341	21831	2378.5	1676.3	3305.6	2938.8	4959.4	3428.7	3069.7	936.07	5986.6	2039.3	9528.7	1023.4	997.08	5237.2		487	5087	427.52	1225.92	447.22	6566.6	1321.06	2256.2	416.94	6441.8	1860.66	2640.6	5715.8	5005.4	4075.8	14896	1116.18	296.38	1546.42	2129.6	3997.2	2165.2
488	16009	5666.5	18006	5188.8	24084	13393	2488.9	2031.7	5707.3	7536.2	26028	21674	2389.7	1657.9	3477.5	2917.2	4963.6	3441.9	2744.6	932.96	6013.4	2035	10804	1014.1	990.78	5240.2		487.99	5042.8	464.68	1256.22	480.48	6474.8	1375.08	2219.2	474.1	5954.4	1875.66	2850.4	5760	4878.6	4555.6	14653.4	1172.84	326.88	1569.02	2254.2	3612.4	2133.2
488.99	15981	5669.4	17929	5103.9	23518	13471	2484.7	2034.5	5708.8	7826.7	25803	21652	2385.9	1648.9	3597	2900.4	4963.2	3451.4	2518.5	915.89	5997	2016.5	12293	1001.8	984.57	5200.3		489	4898.2	457.58	1300.62	471.46	6279.6	1420.96	2084.6	463.38	5545.2	1824.24	2937.2	5726.2	4606.2	5157.2	14382.4	1161.28	317.3	1604.88	2234	3285.6	1973.82
489.99	15911	5644.9	17908	5168.4	23114	13539	2456	2029.7	5727.6	8025.1	25629	21579	2385.8	1668.1	3748.1	2911	4968.7	3424.1	2346	924.68	6041	2012.3	14050	1010.1	988.93	5218.9		490	4717.6	450.34	1319.3	455.72	6215	1450.24	2051	471.86	5200.8	1789.58	3069.4	5730.6	4401.2	5580.6	14099	1163.36	328.34	1695.06	2360.2	3048.4	1905.1
491	15830	5621.3	17953	5275.1	22909	13557	2431.7	2012.9	5753.9	8038.4	25603	21553	2372.2	1680.4	3784.6	2926.3	4950.6	3428	2197.5	920.97	6047.5	1991.3	15365	996.76	991.84	5211.3		491	4427	450.36	1394.52	467.26	6103	1440.68	1958.82	500.92	5117	1780.32	3070.4	5800.8	4198.4	6461.2	13707.4	1187.68	339.8	1722.48	2647.2	2775.2	1984.64
492	15953	5614.3	17926	5318.9	22758	13467	2413.6	2000	5759.5	8053.5	25699	21661	2330.7	1685.5	3811.4	2946.2	4957.4	3441.4	2057.3	935.98	6068.9	1993.7	16167	991.82	992.29	5239.6		491.99	4147.6	439.22	1432.34	482.4	6007.6	1451.28	1909.24	515.32	4926.8	1803.38	3102.4	5924.8	4010.8	7443.2	13158.8	1211.66	343.46	1822.08	2815.2	2611	1934.5
493	16122	5598.6	18025	5446.2	22817	13351	2390.4	1998.6	5817.9	8092.2	25666	22120	2323	1704	3917.7	2934.8	4973.9	3486.4	1991	942.02	6133.1	2054.2	16421	986.01	973.56	5184		492.99	3867.8	472.14	1546.98	513.68	6007.4	1465.06	1951.66	555.64	4797.4	1826.2	2985.8	5994	3936.8	8658	12839.6	1267.94	374.56	1911.9	2975.8	2585.8	2012
494	16229	5597.5	17987	5727.9	22735	13187	2407.4	1993.4	5859.2	8128.3	25684	22537	2282.3	1750.9	3917.1	2918.5	4987.2	3529.9	1918.2	943.15	6172.3	2042.9	16478	1002.1	966.98	5185.8		494	3621.8	450.26	1607.76	493.98	5953	1428.1	1864.68	579.94	4601.6	1791.3	2809.2	6115.6	3795.4	10142.6	12460.2	1318.36	360.94	2079.6	2971.6	2439.2	1996.24
495	16350	5653.7	17982	5716.2	22614	13012	2384.2	1995.3	5840.5	8099.5	25841	22946	2258.5	1752.3	3951.9	2917.5	4983.4	3510.8	1839.6	949.63	6196.3	2051.3	16429	993.17	958.68	5119.4		495	3446.2	436.82	1676.1	488.58	5895.6	1412.02	1932.34	621.96	4940.4	1769.32	2771.8	6121.4	3814.6	12027.4	12194.6	1445.54	484.36	2385.4	2933.6	2374.6	1980.9
496	16343	5719.4	17977	5797.2	22454	12767	2397.2	2010.7	5923.4	8049.3	26270	23349	2265.3	1724.5	4239.4	2948.7	4986	3490.5	1807.2	949.53	6257	2070.3	16262	1014.1	952.03	5100.8		496	3412	458.34	1834.78	507.6	6065.8	1396.04	2090.6	642.96	5558.4	1830.78	2862.8	6181	3769.6	13361.8	12023	1489.08	629.66	3079.6	2925.4	2334.2	2050
496.99	16334	5810.3	17990	5795.3	22249	12545	2404.8	2038.8	6026.1	8085.4	26769	23590	2286.7	1697.3	4542.5	2967	4993.6	3458.5	1764.3	969.13	6305.7	2059.1	16000	1016.2	944.92	5142.4		497	3395.2	440.72	1941.48	485.32	6149.4	1364.76	2117.2	661.1	6213.4	1823.86	2801.6	6140.4	3728.6	13965.2	11867.2	1513.1	691.22	4507.6	2853.2	2286.4	2150.2
498	16310	5843.5	17986	5809.4	22071	12276	2349	2047.6	6136.9	8130	26922	24010	2246.7	1714	4887.9	2951.1	4996.7	3448.1	1703.4	963.12	6319.2	2091.9	15652	1022.8	948.91	5127.7		498	3482.6	505.54	2135.6	505.12	6567.4	1356.88	2232.6	699.5	7137.2	1937.14	2761.2	6218	3562.6	14345.8	12061	1631.02	858.14	5354.6	2752	2236.4	2184.4
499	16243	5892	18011	5781.8	22034	11919	2297.4	2052.7	6242.7	8136.1	27087	24518	2216	1723.3	5218.4	2941.4	4995.4	3424.6	1683.9	971.52	6317.4	2187.3	15184	1018.2	950.76	5166.1		499	3637.6	535.14	2299	492.78	6984.2	1327.8	2406.8	732.74	7784.6	1993.16	2776.6	6174.8	3449.8	14453.6	12149.8	1665.52	908.02	5495.4	2567.8	2129.2	2153.2
500	16041	5896.2	17986	5740.2	22504	11641	2278	2065.2	6341.5	8130.6	27176	24758	2231.4	1669.7	5460.3	2929.1	4997	3426.1	1677.2	974.83	6320.8	2254.1	14585	999.51	955.13	5152.6		500	3959.2	540.76	2553.2	530.86	7281	1344.94	2719.8	796.74	8198.2	2040.6	2933.2	6206.2	3512.8	14502.2	12232.2	1646.52	1139.6	5515	2421.6	2086.4	2163.4
501	15931	5921	17994	5714.4	23526	11348	2276.4	2079	6517.8	8094.1	27270	24838	2344.7	1619.6	5759.4	2912.6	5027	3456	1642	969.3	6338.2	2289.9	13923	1013.9	964.81	5184.8		501	4372.2	523.14	2717	531.98	7593	1319.48	2855	910.44	8341.4	2043	2958.8	6186.2	3552.2	14338.2	12575.2	1729.04	1448.6	5453.2	2209.2	2012.2	2382.4
502	15854	5932.7	18019	5747	24331	11026	2236.9	2093.1	6593.1	8084	27360	24822	2421.2	1582.3	6072.8	2882.9	5048	3519.8	1638.1	964.67	6334.5	2319.1	13348	1022.2	973.86	5213.8		502	4751.6	500.76	2880	571	7896.4	1316.08	3031.4	1018.5	8269.4	2033.6	2950.2	6170.2	3602.4	13999.6	12663.2	1774.32	2185.4	5277	2052.6	1977.44	2596.8
503	15847	6002.3	17969	5666.4	24989	10808	2239.7	2083	6640.6	8011.8	27332	24755	2516.2	1568.9	6449.2	2863.7	5030.5	3523.4	1651.3	953.35	6333.9	2288	12790	1018.5	1000.1	5274.7		503	4932.2	465.42	3050.4	602.16	8312.6	1268.06	3177.8	1070.86	7965.6	2005.8	2991.6	6105.6	3552.4	13577.4	13011.4	1762.2	2992.6	4991.8	1929.96	1893.06	2727.4
504	15836	6074.9	17952	5662.6	25109	10516	2271.9	2059.5	6759.2	8137.6	27295	24539	2618.6	1583.1	6919.6	2828.2	4996.7	3504.1	1667.1	941.03	6331	2213.8	12258	994.92	1029.8	5346.2		504	4953.8	345.28	3081.2	565.2	8635.4	1168.52	3176.4	1107.52	7608	1905.04	2919.2	5959.6	3545.6	13112.2	13258.8	1716.7	3196.4	4499.4	1764.32	1764.86	3105.4
505	15773	6075.9	17902	5642	25054	10266	2295.7	2040.1	6768	8216.1	27140	24330	2686.5	1625.7	7388.8	2808.4	4976.7	3495	1705.7	926.92	6294.1	2158.2	11826	973.1	1058.7	5345.7		505	4969.4	322.28	3182.2	574.42	9264.6	1133.08	3201.2	1235.76	7231	1871.74	2892.4	5922.2	3583.6	12584.6	13388	1812.08	3196	4024.6	1714.2	1782.32	3511.6
506	15768	6083.1	17839	5784.2	25210	10228	2307.2	2015.5	6800	8246.5	26878	24055	2741.4	1625.2	7659.2	2776	4971.1	3565.2	1678.9	916.66	6299.2	2166.9	11394	966.13	1059	5319.8		505.99	4981.2	324.2	3427.4	627.02	9982.4	1172.8	3193.2	1404.44	6833	1891.08	2958.4	5915	3737.6	12178.6	13832.2	1902.4	3202.8	3540	1751.12	1925.58	4052.8
507	15808	6046.1	17845	5923.8	25469	10328	2319.3	2012.8	6886.9	8334.9	26594	23768	2742.7	1592.6	7990.1	2782.2	4950.8	3575.1	1648.7	907.5	6365	2225.3	10929	970.53	1054.9	5372.4		507	4944.6	330.92	3507.2	691.86	10675	1207.94	3169	1590.86	6460.4	1872.72	3076	5950.2	3894.6	11826.8	14072.2	2003.2	3170.2	3095.4	1782.04	1969.28	4416.6
508	15866	6046.5	17836	5985.2	25734	10551	2290.8	2031.2	6855.1	8378	26240	23477	2743.8	1578	8639	2799.3	4960.3	3591.2	1657.4	908.9	6352.8	2230	10760	1007.7	1088.3	5379.6		508	4830.2	307.72	3499.2	707.58	11547.6	1189.16	3061.8	1772.86	6022.8	1834.64	3043.6	6016	4089.6	11468.6	14400.6	2102.8	3012	2643.4	1766.8	2086.4	4579
508.99	15902	6049.3	17850	6120.7	25852	10582	2289.3	2038.2	6801.6	8916.8	25927	23252	2750.8	1563.5	9269.4	2787	4952.4	3576.5	1657.5	905.61	6341.1	2177.2	10500	1021.3	1098.3	5346.5		509	4700.4	309.74	3551.4	745.14	12246.2	1183.32	2954.8	1831	5629.6	1801.66	2867.4	6106.4	4409.4	11293.2	14757.8	2302.8	2814.2	2321.6	1766.54	2060.4	4700.6
509.99	15969	6036.9	17860	6344.3	25907	10554	2295.8	2048.1	6778.5	9037.4	25859	23191	2798.3	1617	9726.5	2769.1	4959.5	3544.5	1713.8	909.38	6333.8	2195.6	10420	1043.9	1143.8	5324.3		510	4475	331.12	3524.4	772.4	12653.4	1193.94	2783.2	1887.6	5512.6	1804.32	2596.8	6097	4508.4	11291.2	15002.6	2369.8	2497.6	2054	1723.84	2072.6	4757.6
511	16034	5998.4	17861	6334.6	25920	10417	2276.8	2066.8	6715.7	9267.8	25821	23126	2837.8	1673.7	10107	2770.4	4922.9	3557.7	1758	910.92	6374.9	2217.6	10198	1011.9	1169.2	5301.6		511	4270.4	380.08	3490.4	827.7	12837.6	1234.02	2642.4	1985.6	5461.6	1882.74	2414.4	6182.2	4629.4	11179.6	15137.4	2462.2	2175.2	1881.62	1756.38	2232.8	4687.4
512	16037	5934.6	17889	6588.2	26014	10261	2235.4	2041.4	6673.7	9380.3	25798	22900	2850.5	1679.2	10465	2758.1	4900.6	3584.3	1779.6	901.6	6414.3	2200.4	9879.4	984.27	1194.7	5244.8		512	3994.8	381.46	3455.2	851.8	12733.6	1227.56	2431.6	2092.2	5368.6	1905.68	2390.8	6216	4700.2	11094.2	15214.8	2477.6	1804.92	1704.76	1769.78	2345.4	4305.6
513	16106	5903.7	17859	7146.4	25941	10077	2226.9	2026	6600.5	9467	25748	22758	2857.4	1715.9	10775	2778	4872.7	3598.4	1842.4	900.12	6425.1	2216.4	9600.3	972.31	1220.5	5239.1		513	3799	425.86	3481.4	928.9	12509.6	1275.3	2318	2358.8	5200.6	2024.6	2418.6	6281.2	4836.8	10876	15107.4	2609.2	1517.3	1637.78	1785.98	2524.2	4014.4
514	16191	5898.5	17915	7217.8	26068	9894.2	2242.8	2019.7	6519.9	9490.5	25963	22853	2918.2	1765.4	10933	2778.1	4870.2	3601.4	1877	914.78	6412.6	2328.1	9530.2	970.57	1239.6	5309.3		514	3673	493	3407.2	988.94	12064.2	1309.84	2282.4	2535	5520	2112.6	2393.2	6323.2	4862.2	10810.8	14851.4	2753.6	1281.36	1593.32	1860.54	2861.4	3674.4
515	16142	5876.6	17932	7230.5	26061	9869.9	2292.6	2021.2	6428.7	9586.4	26117	22960	2944.9	1761.5	11000	2780.4	4870.1	3566.6	1853.4	917.03	6474.2	2334	9387.7	955.4	1263.8	5293.3		514.99	3585	515.8	3309.2	1024.04	11524.4	1314.08	2171.4	2609.8	5849.8	2122	2424	6387.6	4914.8	10791.8	14711.2	2756.8	1086.34	1549.96	1949.48	3144.2	3296.4
516	16079	5867.3	17945	7471.4	25886	9904.8	2304.8	2043.1	6404.3	9637.5	26173	23082	3087.7	1787.5	10996	2781.9	4861	3584.1	1865.5	917.02	6444.7	2325.7	9327.2	953.88	1253.2	5292.8		515.99	3552	588.94	3322.2	1116.14	10849.8	1337.16	2114.2	2700.6	6378.4	2194.4	2544.2	6548.4	4825.2	10798.4	14476	2830.4	939.92	1511.76	2105.2	3877.4	2946
517	15958	5891.4	17969	7531.7	25634	10095	2319.5	2076.4	6339.8	9604.1	26495	23509	3137.2	1777.6	10916	2764.2	4835.6	3696.7	1851.8	906.86	6425.8	2311.8	9148.1	961.03	1261.5	5256.4		517	3600.2	636.1	3299.4	1204.04	10179.4	1345.38	2160.6	2681	6891.2	2310.2	2762.8	6592.4	4748.2	10928	14303.6	2802.2	804.26	1480.46	2172.6	4981.4	2843.4
517.99	15841	5912.8	17985	7517.4	25538	10375	2333.2	2115.4	6385.4	9657.4	26815	23915	3187.2	1794.3	10862	2751.2	4843.7	3815.3	1901.4	927.22	6405.6	2321.8	9126	996.67	1266.8	5290.8		518	3797.2	680.08	3379.6	1343.92	9482.6	1344.98	2158.2	2679	7380.6	2364.8	3116.2	6615.4	4692.6	10985.6	14142.4	2723.8	674.04	1450.04	2302.8	6138.6	2674.4
519	15752	5920	17969	7497	25427	10610	2330.7	2108.1	6360.3	9506.6	27007	24220	3185.8	1806.5	10778	2760.1	4829.2	3827.5	1989.6	933.47	6398.8	2398.8	9309.5	1007.2	1250.2	5349.2		518.99	4040.4	729.8	3456.2	1561.26	9059.2	1397.9	2227.6	2753.8	8063.6	2435.2	3532.8	6696	4565	10955	13877.4	2607.2	630.64	1446.88	2575.6	6883.2	2470.2
520	15694	6027	17978	7556.9	25466	11009	2388.8	2107.2	6373.8	9594.8	26979	24591	3107.2	1821.8	10704	2750.2	4790.8	3817.8	2065.8	936.09	6372.5	2417	9338.8	1007.3	1228.1	5377.3		520	4451.4	735.42	3388.8	1788.6	8650	1412.5	2356	2812.2	8264.6	2461.4	3683.6	6725.8	4691	10839.6	13681.2	2503	568.8	1466.68	2903.2	7384.2	2289.2
521	15588	6078.8	17976	7831.7	25171	11402	2452	2122.1	6416.1	9797.9	26956	24821	3038.3	1897.8	10592	2742.3	4781.1	3845.8	2153.5	940.08	6380.9	2584.1	9392.7	1023.2	1227.8	5394.3		520.99	4787.6	707.52	3295.8	1914.62	8153.2	1403.24	2511.2	2859.6	8340.4	2472	3657.2	6721.6	4716	10751.2	13560.4	2493.4	504.6	1435.56	3105.4	7553.8	2171.8
522	15536	6127.8	17989	8183.1	25139	11754	2499.4	2111.3	6532.4	10198	26847	24955	3015.9	1917.1	10461	2767.8	4776.6	3905.7	2191	949.7	6357.7	2669.2	9686.8	1040.6	1242.9	5413.3		522	5053.4	701.5	3268.2	1996.18	7837	1437.16	2719.2	2975	8302.4	2520.2	3559.4	6655.4	4763.8	10647.2	13508.4	2462.8	481.36	1430.98	3240	7586	2134.8
523	15421	6101.9	17995	8578.1	25160	12106	2507.6	2098.3	6502.2	10394	26820	24995	3028.8	1908.2	10273	2786.1	4757.8	3946.1	2225.9	956.18	6290.8	2711.6	9616.2	1036.1	1217.2	5442.8		523	5156.8	658.26	3198.6	1954.18	7500.2	1436.56	2915	2949.4	8029	2463.4	3365.4	6550.8	4816.6	10655	13331.6	2472.2	437.28	1403	3310.2	7433.8	2090.2
524	15381	6086.3	18012	8843.5	25147	12393	2536	2101.2	6612.1	10651	27061	24949	3048.8	1914	10092	2777.2	4758.3	3956.6	2237.9	960.8	6277.7	2988.4	9596	1047.7	1210.1	5525.1		524	5203.2	650.92	3111	1915.86	7463	1437.3	3138.2	2915.6	7716	2437.2	3127.4	6557.4	5153.2	10608.8	13501	2407.2	424.22	1430.04	3357.6	7150.8	1996.3
525	15369	6069.5	17996	9428.2	25040	12643	2559.2	2119.7	6601.8	11059	27196	24763	3146.3	1911.5	9876.2	2742	4773.2	4026.5	2257.7	979.96	6226.9	3213.4	9759.3	1063.8	1220.2	5563.3		525	5180.8	620.4	3056	1852.36	7334.2	1431.02	3284.8	2868	7352.4	2482.8	2927.6	6501.6	5195.4	10673.8	13464	2326.2	375.74	1404.58	3359.8	6743.8	1903.08
526	15337	6085.3	18015	9851.7	25143	12946	2571.9	2121.9	6608.1	11375	27301	24581	3221.8	1897.7	9600.2	2710.3	4779.1	3973.9	2376.9	977.15	6230.5	3323.8	9921.6	1054.6	1215	5534.6		526	5149.8	578.88	3002.8	1750.9	7272.6	1408.06	3394.6	2782.4	6946.4	2641.4	2783.6	6578	5291.8	10831.4	13657.2	2339.4	355.76	1406.78	3264.6	6228.2	1899.4
526.99	15321	6095.5	17972	10354	24890	13088	2557.2	2129	6599.9	11676	27140	24267	3231.5	1925.3	9239.2	2682.5	4768.3	3935.3	2469.3	968.1	6230	3495.8	10112	1048.3	1182.7	5542.8		527	5042.2	529.52	3007.6	1631.18	7269.8	1387.1	3436	2657	6776.4	3588.2	2762	6660.8	5379.8	10884.4	14055.4	2487	326.2	1408.44	3124.8	5637.8	2027
528	15440	6145.2	18025	10724	24783	13204	2549.2	2161.2	6714.7	11760	27101	24098	3234	1942.3	8911.7	2667.4	4802	4008.3	2603.3	969.68	6269.9	3802.7	10435	1065.2	1177.9	5554.8		528	4927.2	527.34	3058.8	1517.62	7405	1401.24	3421.8	2563.8	6640.8	4318.6	2814.8	6813.8	5349.2	11079.8	14518.6	2623.2	352.98	1426.9	2971.6	5154	2181
529	15549	6157.7	18102	11468	24754	13235	2573.3	2175.5	6736.9	11692	26907	23855	3180.7	1941.2	8575.6	2658.9	4824.6	4066	2653.9	978.39	6275.8	3975.1	11017	1076.7	1166.6	5670.9		529.01	4727.8	499.06	3071.6	1399.14	7594	1387.04	3377.8	2473.2	6516.2	4543.8	3145.6	6834.4	5231.2	11295.2	14674.2	2624.2	324.22	1421.98	2861.8	4765.8	2454
530	15742	6209	18094	12050	24576	13175	2623.7	2210.3	6873.4	11705	26715	23514	3132.8	1930.7	8379.5	2663.2	4822.5	4075.9	2687	969.95	6228	4097.9	11555	1077.3	1136.2	5811.9		530.01	4486.2	484.06	2983	1301.76	7770.6	1379.98	3277.4	2396	6340.8	4617.6	3533.8	6874.6	5160.8	11622.4	15027.4	2650.6	317.76	1462.16	2743.4	4354.6	2653.2
531	15867	6268.6	18124	12347	24413	13010	2660.4	2233.3	6828.8	11606	26593	23133	3137.4	1912.5	8149.6	2668.6	4807.1	4135	2621.4	952.91	6254.8	4147.4	12262	1072.2	1120	5929		531.01	4231.4	464.82	2954.4	1204.48	8311	1381.44	3195.4	2382.6	6360.8	4673	3757.6	6878.4	5056.4	12017.8	15152.6	2813.6	317.5	1435.28	2658.8	4060.2	2988.4
532	16017	6276.4	18133	12940	24454	12840	2675.3	2251.8	6804.5	11520	26572	22861	3173.7	1912.1	7885	2684.9	4804.6	4161.1	2579.4	946.21	6316	4141.2	13107	1079.7	1117.8	5940.2		532.01	4003.6	464.96	3041.8	1139.4	8987.4	1392.34	3061.4	2372.4	6521.2	4827.6	3799	6843.4	5029.6	12296	15345.4	2797.8	313.22	1414.9	2573.4	3818.2	3457
533	16131	6292.5	18164	13320	24389	12756	2768.6	2286.5	6838.8	11425	26597	22838	3144.5	1888.2	7609.4	2673.7	4844.8	4198.5	2519.4	954.28	6347.2	4271.1	14007	1075.7	1149.2	5990.3		533.01	3875	436.38	3171.4	1033.32	9601	1396.14	2861.2	2341.8	6857.8	5088.4	3696.6	6889	4964.8	12413.6	15389.2	2678.4	292.44	1384.1	2455.4	3670.2	3819.8
534	16160	6307.8	18161	14464	24508	12612	2860.6	2251.6	6824	11345	26566	22845	3148.7	1886.2	7341.3	2669.7	4874.5	4246.5	2543.9	941.45	6371	4205.4	14524	1090.1	1167.6	6052.8		534.01	3903.8	478.58	3388.6	971.26	10406.8	1424	2715.8	2344.4	7519.8	5361.8	3567.2	6928.4	4979.4	12538.4	15399	2664.6	294.56	1422.22	2400.6	3570.8	4412
535	16174	6319.2	18158	15357	24710	12430	2958.9	2258.7	6818.9	11205	26614	22749	3130.6	1927.7	6995.3	2681.9	4916.5	4271.2	2615.5	951.5	6442.9	4259.6	14817	1109.8	1177.9	6217.8		534.99	3982.4	469.76	3388.8	891.12	11112.6	1397.22	2531.4	2267.8	8143.8	5723.4	3369	6938.4	5074.8	12795.6	15210.2	2786.8	278.9	1397.14	2315	3478.8	4744
536	16098	6284	18132	16014	24798	12189	2973.1	2248.7	6778.6	11027	26609	22655	3108.7	1936	6685.4	2689.1	4949.8	4251.3	2710.8	948.75	6516.5	4426.3	14987	1114.7	1184.6	6270.8		535.99	4198.4	477.76	3484	841.64	12121	1428.06	2449.8	2287.4	8697.4	6062.4	3243.8	6919	5215.6	12783.8	14930	2905.4	299.06	1392.7	2233	3560.8	5073
536.99	16026	6279.1	18146	17031	24684	11939	2955.6	2245.7	6794.8	10967	26532	22862	3126.6	1954.2	6427.5	2696.5	4991.4	4235.5	2713.5	940.17	6512.6	4682.4	15329	1138	1191.4	6349.6		537	4486.6	471.48	3578.2	772.42	12767.6	1432.38	2417.8	2310.8	8737.2	6442	3115.6	6880	5394.4	13061.8	14669.6	2859	301.12	1420.16	2241.6	3670.6	5175.6
538	16014	6414.7	18118	18529	24521	11543	2984.2	2228.5	6966.9	11095	26471	23253	3213.8	1941.9	6150.7	2699.3	5002.8	4229.8	2717.5	937.57	6482.2	4774.7	15654	1163.6	1184.6	6380.4		538.01	4799.6	463.32	3658.6	701.24	12952.6	1413.42	2424.6	2338.8	8803	6847.2	3055	6896.6	5381.4	13262.2	14348.4	2787.2	293.94	1408.42	2223.4	3766.6	5066.8
539	15894	6466.3	18091	20850	24798	11049	2985.1	2204.6	7038.9	11348	26441	23467	3353.4	1941.8	6157.2	2715.6	5000.7	4230.2	2845.2	940.22	6458.3	4883	15950	1163.3	1163	6472.1		539.01	5074.4	473.48	3699.8	672.1	13131.2	1426.08	2491.2	2357.6	8981.2	7994.4	3264.4	6840.8	5371.6	13569	14168.6	2757.4	320.44	1453.04	2303.4	3767.8	4910
540	15781	6548.7	18064	23030	25244	10625	2965.4	2222.7	7090.3	11620	26567	23826	3479.2	1963	6012.7	2699.7	5014.5	4184.5	2980.2	940.12	6448.2	5404.6	16057	1147.4	1150.9	6620.2		540	5175.4	453	3683.8	617.46	13118.4	1445.22	2526.2	2397.6	9073.2	8834.8	3468.8	6889.4	5427.2	13403	14014.6	2693.8	324.74	1455.86	2488.6	3839.6	4672.4
541	15724	6591.5	18076	24668	25439	10275	2912.8	2243.4	7119.3	11955	26717	24236	3499.7	1954.2	5851.2	2704.3	5049.7	4177.1	3033.5	945.63	6471.3	5954	16009	1125	1180.5	6621.2		541.01	5234.8	459.88	3796.8	603.88	12915	1504.3	2672.2	2457	8733.2	9052.8	3656	6862.8	5373.8	13422.4	13973	2688.6	317.52	1508.52	2959.2	4202.4	4215
542	15714	6583.9	18062	26836	25556	10073	2867.7	2253.6	7110.6	12081	26872	24606	3612	2034.9	5608.2	2702.5	5066.6	4190.3	3136.4	945.45	6634	6256.5	15902	1118	1172.6	6618.2		542.01	5248.4	454.78	3804.6	581.88	12441.8	1526.58	2806.8	2494.8	8363.6	9236.2	3818	6934.2	5325	13335	14008.4	2756.4	318.62	1531.86	3441	4699.6	3721.4
543	15682	6579.4	18062	29434	25275	9974.9	2965.3	2247.5	7210.9	12280	26993	24925	3756.3	2098	5475.5	2697.9	5087.3	4133.6	3197.5	949.84	6690.4	6356.6	15645	1112.6	1166.2	6673.6		543.01	5212.6	447.14	3733.8	550.98	11891.2	1537.06	3015.4	2509.6	7951.6	9169.2	3915.4	7025.6	5391.2	13187.2	14174.6	2751.8	336.1	1563.1	3610	5330.8	3392.4
544	15575	6586	18038	31870	24964	9900.9	2993.2	2244.7	7290.6	12271	27231	25156	3782.6	2155.1	5333.8	2754.2	5108.4	4083.7	3236.2	972.25	6817.9	6640.1	15298	1132.4	1170.8	6705.2		544.01	5180.6	456.14	3649.2	564.9	11247	1560.22	3191.4	2550.6	7858.4	8964.2	4027.6	7040	5440.8	13015.4	14342.4	2808.4	356.82	1599.08	3667.2	5936.2	2971
544.99	15451	6585.2	18030	34659	24788	9798.4	3002.5	2228.6	7303.9	12340	27354	25288	3780.2	2163.7	5256.4	2743.2	5128.8	4087.1	3329.8	986.13	6960.8	6951	14946	1137.2	1183.9	6776		545.01	5078	448.24	3511	564.46	10563.4	1541.28	3316	2652	7686.6	8707	4030	7044.2	5415.4	12801.6	14611.2	2872.8	370.04	1600.16	3610	6576.6	2676.8
546	15317	6563.4	18083	37042	24449	9833.8	2943.1	2208.5	7271.3	12258	27330	25182	3735.7	2180.3	5148.7	2730.9	5131.7	4077.8	3272	968.54	7071.4	7416.6	14692	1119.2	1182.5	6757.2		546.01	4967.8	441.96	3360.8	570.98	10148	1522.72	3373.2	2723.4	7742.8	8618.2	3911	7034.8	5570.4	12771.4	14702	2942.4	350.46	1586.54	3515.4	7109	2487.8
547	15109	6568.3	18100	39061	24288	9812.7	2915.5	2214.8	7293	12182	27313	24999	3711.8	2238.9	5145.8	2727.8	5148	4121.5	3191.3	966.62	7106.4	7871.4	14273	1073.1	1158.3	6757.8		547.01	4815.6	438.74	3232	562.88	9601.6	1515.22	3430.2	2805	7885.6	8411	3785.6	7109.2	5653.4	12669	14765.6	3101	349.58	1678.58	3356.4	7480.6	2356
548	14927	6597.5	18131	40831	24100	9843.9	3060.7	2221.7	7308.4	12161	27235	24801	3765.8	2254.5	5230.9	2721.5	5143.8	4135.9	3136.7	987.96	7166.7	8246.3	13802	1042.7	1146.3	6799.7		547.99	4665.4	428.66	3180.8	542.18	9158	1494.98	3428	2853	7948.8	8063.4	3519	7104.2	5673.2	12607.4	15017.2	3330.4	324.76	1709.6	3146.2	7615.8	2277.8
549	14876	6531.2	18218	42336	24107	10094	3154.8	2180.2	7307.9	12208	27176	24744	3742.6	2229.8	5288.2	2716	5136.3	4184.3	3252	998.4	7250.2	8614.1	13351	1023.8	1148.9	6809.9		549.01	4430	385.54	2940.2	465.58	8812.6	1411.44	3343.4	2824.4	8000	7840.8	3311.2	7065.4	5628.8	12513.6	15271.8	3340.8	265.86	1795.22	2806.4	7562.2	2173.8
550	14854	6561.5	18288	43529	24207	10398	3142.1	2136.7	7483.3	12056	27051	24741	3731.4	2186.4	5416	2728.7	5125.1	4191	3603.6	1006.5	7360	8980.1	13079	1023.3	1219.9	6813.8		549.99	4206.2	314.26	2771.2	379.54	8402.6	1308.8	3213	2777.8	8196.4	7668.8	3218.6	6994.6	5494	12157.6	15177.2	3327	176.352	1882.76	2508	7325.2	2068
551	14980	6587.7	18384	44499	23920	10817	3174.4	2108.8	7630.9	11844	26883	24674	3844.6	2150.8	5755.2	2729.4	5135.4	4184.5	3867.6	1043.6	7524.8	9375.1	12822	1018.8	1230.4	6756		550.99	4115.8	289.02	2814.6	408.94	8413.6	1274.14	3122.8	2761.8	8455.8	7648.4	3317.4	7147.2	5430.8	11992.8	15183	3267	162.46	2637.4	2336.2	6949.2	2169.2
552	15042	6578	18510	45353	23495	11240	3158.9	2088	7695.9	11781	26650	24600	3960.6	2190.9	6179.6	2728.2	5129	4138.3	4014.3	1046.8	7670	9882.6	12733	1009.3	1247.1	6714.4		552.01	4152.2	327.76	2878	481	8524.2	1295.38	3087.4	2798.6	8490.4	7527.2	3547	7234.8	5425	11814.6	15222	3145.2	218.96	4044.2	2279.2	6462.2	2490
553	15158	6539.4	18640	46286	23476	11474	3106.2	2075.5	7692.8	12266	26450	24704	4017.3	2183.3	6397.6	2732.1	5106.1	4235.8	4264.8	1051.7	7865	10566	12654	999.82	1265	6649.2		553.01	4290.8	447.82	2890.2	521	8874	1296.7	3001.4	2743.4	8410.8	7335.8	3511.6	7242	5321	11961.8	15188.2	3061.4	411.52	5439.6	2203	5853.4	2735.8
554	15242	6525.4	18651	47065	23915	11743	3087.3	2049.7	7775.6	12700	26280	24706	4120.6	2138.7	6483.8	2749.6	5078.5	4316.5	4455.2	1055.1	8018.7	11175	12779	999.51	1298.9	6623.6		554.01	4486.2	498.12	3144.4	630.16	9322.4	1295.02	2937.4	2683.8	8316.8	7171.6	3390.2	7254	5177.6	12122.2	15169.2	2916.8	493.46	5574	2089.8	5343.6	2797.4
554.99	15361	6511.3	18706	47588	24415	12075	3074.4	2042.8	7790.6	12757	26032	24650	4240	2187.8	6686.4	2757.1	5056.2	4312.2	4567.9	1048.4	8095.4	11661	12898	987.62	1345.8	6584.3		555.01	4705	529.5	3358.6	822.12	9887.8	1343.98	2895.2	2662.2	8170	6912.8	3371.4	7351	5055.4	12164.4	15112.2	2904.2	533.74	5587.4	2053	4857.2	3130.2
556	15531	6523.3	18748	47974	24939	12419	3128.8	2019.7	7776.7	13107	25758	24504	4295.6	2214.9	6928.1	2755.4	5018.6	4259.4	4721.2	1032.3	8142.8	12311	12964	971.43	1365.9	6607.7		556.01	4907.8	567.76	3505.8	1119.12	10653.4	1366.58	2875.4	2646.8	8056.6	6766.6	3216.6	7312	5085.8	12284	15016	2853.6	679.54	5539.4	2014.2	4442.2	3654.2
557	15886	6576	18984	48560	26051	12731	3446.1	2047.1	8023.1	13613	25967	24497	4325	2276.8	7217.1	2804.7	5045.6	4273.3	5227	1059.1	8287.3	13128	13334	990.5	1427.5	6609.2		557.01	5017	578.92	3606.8	1455.32	11536.6	1425.2	2914.2	2621.8	8078.4	6634.2	3026.4	7416.6	5135	12217	15031.6	2824.4	795.9	5390	2052.6	4189	3797.4
558	16021	6601.7	19022	48586	26514	12851	3478.9	2041	8116.6	13946	26072	24279	4321.1	2327	7451.5	2825.7	5026.4	4180.3	5574.4	1062	8295.1	13510	13497	1015.8	1440.3	6651.7		558.01	5115	611.22	3755.2	1780.52	12302.2	1457.92	2959.6	2624.6	8086.4	6514.2	2922	7481.4	5229.4	12345.4	14995.8	2804	990.62	5229.2	2100.4	4002.8	4173.8
559	16114	6571.1	19091	48685	26649	12910	3431	2017.7	8055.3	14429	26335	24026	4259.5	2408	7830.5	2797	5005.2	4119.7	5883.5	1065.2	8344.4	13653	13738	1049.9	1480.1	6650.9		559.01	5170.6	663.06	3877.8	2043	12919.6	1535.86	3032.2	2702.4	8113.6	6552.4	2996.2	7615	5355.4	12805.2	14903.4	2875.2	1487.98	4915.8	2213.4	3861.4	4563.4
560	16185	6526.2	19143	48472	26571	12959	3500.2	2011.4	7937.3	14879	26489	23889	4254.7	2433.3	8245.8	2781.8	4995.1	4159.7	6332	1065.7	8427.7	13915	13675	1024.2	1497.4	6738.9		560.01	5176.2	673.68	3911	2141.6	13186.6	1579.68	3068.2	2758.6	8008.8	6424.2	3243.8	7616.6	5447.6	12776.6	14764.2	2914.6	2014.8	4511.2	2365.4	3776.6	4742
561	16271	6546.3	19166	48369	26293	12922	3570.2	2013.9	7988.7	15014	26736	23872	4235.1	2432.4	8658.2	2732	4992	4254.3	7121.6	1070.4	8469.1	14277	13413	1023.2	1499.1	6803.8		561	5158.6	694.46	3925	2186	13165	1628.8	3105	2892.6	8024	6463.6	3582	7581	5669	12726.8	14749.6	2910.2	3026.8	4093.6	2610.2	3770	5043
562	16323	6565.7	19199	48192	25796	12870	3556	2006.6	8011	15139	26787	23887	4218.5	2385.4	8955.7	2696	4969	4281.3	8177	1093.5	8509.2	14539	13268	1040.7	1491.9	6892.7		562.01	5091.4	667.42	3877.2	2132.2	13026.2	1608.12	3185.2	3059	7982.6	6626.8	3743	7529.4	5811.2	12975	14717.4	2892.6	3401.2	3643	2956.4	3760.2	5153.6
563	16304	6568.1	19262	47896	25327	12774	3522.7	2034.6	8060.3	15319	26765	24130	4240.4	2372.5	9330.1	2710.3	5008.4	4344.2	9311.8	1097.3	8573.3	14661	13561	1074	1524	7000.6		563.01	5001	655.78	3817	2073.4	12791	1616.3	3303.2	3342.6	8128.4	6469.2	3717.6	7521.4	5827.2	12884.4	14732.8	2875.6	3458.2	3292.2	3500.2	3627.4	5038.2
564	16305	6591.4	19289	47509	24943	12619	3445.5	2047.7	8079.3	15542	26957	24449	4367.3	2482.8	9658	2758.9	5005.3	4364.8	9981.4	1117.7	8652.2	14647	13926	1089.9	1566.8	7061.3		563.99	4889.6	633.7	3702.8	2015.8	12430.6	1593.32	3337.6	3613.4	8294.6	6406.4	3636	7459.2	5798	12734	14869	2810.2	3455.6	2931.2	3876.2	3789.4	4761.4
565	16293	6598	19290	47110	24577	12447	3422.2	2033.9	8091.8	16130	26994	24777	4438.9	2593.1	9967.7	2722.2	4990.4	4280.2	10205	1118.5	8659.6	14665	14444	1121.9	1550.4	7137.5		565.01	4763	597.42	3645.6	1894.78	11970.4	1564.98	3386.6	3823.4	8351.2	6546.6	3461.6	7430.4	5741.6	12760.4	14929.2	2885.2	3393.6	2588.4	3923	4133.2	4415.8
566	16359	6599.4	19291	46418	24167	12262	3403.7	2035.3	8041.3	16739	26845	24964	4513.6	2668.4	10317	2680.2	4990.4	4253	10250	1121.3	8669.2	14597	14805	1129.6	1540.9	7126.7		566.01	4655.2	563.78	3574.4	1756	11482.8	1570.94	3402.2	3979.4	8379	6809	3222	7316.6	5582.6	12955.8	14964.8	2975.4	3297.2	2379.2	3906.2	4601.4	3940
567	16405	6560.5	19266	45766	23699	12208	3468.5	2033.7	8064.1	17201	26721	25036	4526.3	2802.3	10596	2655.6	5016.7	4368.5	10234	1118.3	8735.7	14439	14896	1146.3	1548.5	7198.2		567.01	4538	551.36	3578.4	1623.16	10945	1570.34	3408.8	4019.6	8198	6964.2	3117.4	7329.6	5613.6	13001.8	15102.2	2927.6	3101.4	2233.8	3882.2	5341.2	3541.8
568	16354	6528.7	19279	45212	23421	12237	3569.9	2029.7	8072.6	17645	26607	25185	4551.3	2845.6	10791	2623	5011.8	4505.1	10179	1102.8	8740.1	14217	14898	1152.3	1519.8	7251.7		568.01	4478.4	506.88	3528.6	1459.36	10553.2	1549.92	3348	4012.2	8093.6	6893.2	3142.4	7276	5837	13068.6	15164	2913.2	2751	2069	3753.6	6261.4	3260.8
569	16304	6542.1	19304	44706	23421	12304	3617.9	2027.8	8124.6	17823	26427	25228	4545.7	2943.5	10939	2624.8	5022.9	4758.7	10063	1107.5	8789.1	14060	14750	1179.5	1510.2	7373.9		569.01	4499	494.16	3545	1348.78	10393	1585.02	3353.6	3946.2	8070.4	7009.4	3380	7393.4	5786.8	13089.6	15205.8	3017.8	2389.4	1930.24	3597.2	7171.4	3062.6
570	16251	6602	19328	44139	23301	12232	3777.1	2028.9	8107.3	17917	26249	25276	4518.7	3061	11021	2608.1	5008.1	4781.9	9911.2	1116.2	8815.1	14011	14715	1217.3	1516.6	7335		570.01	4623.8	476.26	3582.2	1226.32	10201	1589.24	3330.2	3820	8144.4	7082.8	3502	7409.2	5703.4	13161	15186.6	3225	1953.16	1828.98	3365.4	7515.4	2845.6
571	16169	6592.9	19388	43949	23578	12158	3883.9	2041.6	8048.4	18119	26422	25262	4535.1	3103.8	11007	2571.2	5002.2	4866.2	9618.9	1107.3	8842.2	14034	14639	1237.3	1510	7467.5		571.01	4795.8	456.44	3540	1138.96	10135.6	1615.4	3326	3664.4	8087.2	7190	3686.2	7398.6	5637.4	13123.2	15226.2	3336.2	1588.44	1709.54	3093.6	7678.8	2733.2
572	16139	6689.1	19426	43752	23608	12161	3945.4	2069.8	8043.1	18285	26692	25176	4409.6	3145.1	10952	2545.1	5009.3	4863.7	9094.2	1096.2	8815.5	14098	14338	1232.9	1478.8	7448.2		572	5012.4	465.62	3534.2	1119.62	10286.8	1605.48	3320.4	3475.4	8124	7405	3758.2	7471.4	5649.6	13140.8	15247.6	3481.2	1309.54	1658.86	2880.6	7663	2713.4
572.99	16072	6702.3	19521	43286	23314	12149	4176.5	2104.6	8044.6	18930	26845	25098	4279.1	3167.2	10845	2561.2	5049	4886.1	8392.7	1110.2	8850.3	14279	14023	1222.1	1461.8	7388.8		573.01	5159.8	470.64	3576.6	1035.58	10619.4	1590	3245.8	3325.8	8095.8	7316.2	3814.4	7627.6	5603.8	13258.4	15218.8	3545	1076.32	1581.46	2670.6	7494.2	2692.6
574	15950	6712.8	19541	42873	23004	12198	4257.4	2141.3	7991.9	19512	27057	25036	4148.9	3122.4	10685	2557.4	5074.3	5008.9	7587.2	1076.9	8843	14342	13901	1191.8	1457	7359.4		574.01	5231.6	464.12	3642	967.56	11087.8	1594.84	3206.6	3141.8	8030.4	7547.2	3762.4	7720.6	5568.4	13357.8	15236	3640.4	918.96	1539.9	2538.2	7134.4	2717.6
575	15905	6758.6	19529	42538	22989	12387	4307.9	2161.8	8001.5	21106	27182	24914	4096	3145.7	10468	2566.8	5084.9	5041.9	6874.8	1095.4	8871	14422	13843	1210.8	1428.3	7404.9		575	5209	433.96	3633.2	888.84	11721.2	1549.02	3121.4	2976.8	7986.4	7671.8	3652.2	7716.4	5406.8	13462.4	15220.8	3562.4	743.34	1454.44	2447	6657.4	2829.6
576	15857	6744.9	19523	42381	23067	12588	4413.5	2176.9	8005.5	22775	27084	24775	4105.7	3270.5	10210	2563.8	5075	5092.6	6118.4	1092	8919.5	14356	14076	1224	1420.2	7442.1		576.01	5285.2	507.16	3742.8	908.58	12499.4	1641.58	3183.2	2982.8	7946.4	8005.2	3701.2	7902.4	5353	13455.8	15257	3693	720.66	1485.22	2477	6197.8	3089
577	15787	6736.7	19436	42321	23082	12834	4642.3	2179.8	7989.1	24356	27019	24788	4159.8	3336.9	9992.8	2563.1	5084.5	5013.3	5402.5	1101.5	9097.1	14235	14339	1229.4	1398.8	7575.6		576.99	5239.2	476	3803	857	12856.4	1642.82	3101.4	2899.2	7991	8128.2	3689	7918	5409	13306.6	15180	3549.2	609.32	1438.26	2448.4	5669.8	3305.4
578	15766	6708.9	19380	42428	22770	12963	4730.6	2165	8032.2	25617	26917	25021	4138.3	3432.7	9744.9	2539.5	5061.2	4910.4	4727.9	1101.9	9309.4	14068	14549	1221	1411.5	7628		577.99	5183.2	447.9	3700.6	783.04	13069.4	1616.22	3129	2833.6	8115.2	8166.2	3660.2	7926.6	5455.8	13282.4	15093.4	3349	551.76	1435.52	2470.4	5194	3447
579	15725	6721.3	19363	42342	22335	13100	4795.7	2172.1	8233.5	26671	26863	25152	4196.6	3371.1	9434.4	2559.1	5060.7	4969	4174.9	1108.5	9417.1	13899	14676	1226.9	1410.9	7631.6		578.99	5146.2	468.64	3685.6	809.16	13165.6	1622.44	3197.8	2835.8	8078.6	8096.6	3699.4	7917	5602.4	13407.4	15114.2	3269.4	516.52	1427.2	2555.6	4882	3803.4
580	15637	6710.6	19323	42178	21822	13203	4913.4	2192.1	8254.5	27868	26764	25181	4239.9	3411.5	9084.7	2556.9	5028.9	4914.3	3707.5	1115.8	9544.8	13853	14674	1243.9	1391.7	7547.8		579.99	5041.6	446.72	3656.4	785.08	13125.4	1605.2	3229.4	2853.2	8078.6	8138.2	3733.2	7849.2	5539.6	13438.2	15081.2	3188.4	457.66	1413.48	2692.8	4587	4316.2
581	15626	6682	19306	42383	21914	13327	4905	2201.2	8293.3	29085	26881	25203	4248	3434.4	8741.3	2561.7	5024	4885.3	3318.2	1108.5	9543.5	13646	14569	1250	1372.4	7578.9		581.01	4949.8	446.54	3633.6	782.76	12926	1601.58	3323.8	2840.2	8167.6	8289.4	3738.6	7805	5574.6	13259.2	15094.2	3244.2	447.82	1408.28	3210.8	4331.6	4686.6
582	15742	6684.7	19247	42435	22557	13406	5000.9	2214	8351.7	30317	26994	25188	4302.7	3389.6	8424.3	2562.8	4992.4	4860.6	3005.2	1098	9526.4	13355	14503	1241.8	1405.5	7716.1		582.01	4866.4	453	3535	795.58	12681	1612.06	3341.2	2771.4	8151.2	8158.6	3738.4	7772.8	5729.4	13362.6	15119.4	3363.6	426.24	1424.68	3601.4	4247.6	5076.6
582.99	15962	6652.1	19168	42841	23016	13351	5057.6	2259	8450.7	31384	26958	25061	4317.1	3387.7	8162.7	2592.6	4979.2	4797.7	2749.4	1096.4	9501.3	13061	14460	1253	1443.1	7942.9		583	4764.6	446.02	3480.4	770.46	12407	1584.4	3336.2	2756	8256.8	7948.6	3668.2	7626.8	5705.4	13360.6	15061.2	3510.6	396.9	1441.22	3742.2	4036.8	5226.8
584	16004	6640.1	19083	43469	23447	13219	5111.3	2266.7	8455.1	32768	26952	24906	4413.8	3372.3	7974.5	2572.9	4962.3	4840.9	2571.1	1091	9431.5	12705	14500	1257	1464	8085.3		584.01	4744	458.5	3405.4	786.74	12121	1599.06	3347.2	2738.4	8271.2	7768.4	3534.8	7628.2	5754.6	13449.2	15030.2	3517.8	379.3	1448.22	3767.6	3909.4	5235.2
585	16047	6683.9	19085	44161	23879	13073	5419.4	2286.8	8545.9	33881	26832	24701	4499.8	3281	7807.2	2593.8	4957.5	4839.2	2430.1	1091.8	9482.9	12448	14613	1278.2	1475	8266.3		585	4615.2	343.42	3291.8	707.88	11780	1507.04	3200.8	2659.2	8033.2	7363.4	3320.6	7610	5643	13343.4	15016.8	3364.6	257.76	1326.3	3615.6	3825	4957.4
586	16040	6731.9	19060	44510	24196	12962	5865.4	2307.4	8532.8	34515	26777	24416	4484.4	3213.9	7527.3	2613.6	4945.2	4926.1	2256.4	1112.8	9471.6	12186	14887	1269.3	1457.8	8334.8		586.01	4637.4	338.38	3406.8	834.76	11493.2	1496.36	3215.2	2757.4	7899.8	7101.2	3361	7577.8	5580.4	13280.8	15048.4	3293.4	228.96	1297.14	3537.2	3827.8	4746.4
587	15956	6731.3	19051	44493	24595	12753	6185	2301.7	8529.7	34716	26782	24125	4370.4	3134.2	7175	2592.9	4945.4	5120.3	2117.2	1125.2	9482	11974	15238	1243.8	1479.9	8449.8		587.01	4731	357.98	3495	944.24	11192.4	1492.92	3231.2	2839.2	7752.6	6882.2	3415.4	7503.2	5614.8	13257.2	15241	3212.4	219.64	1297.2	3396.4	3980.2	4281
588	15935	6716.6	19025	44747	25295	12665	6717.6	2317.1	8578.1	34797	26676	23857	4364.1	3035.1	6864.8	2588.7	4936.6	5150.6	2026.7	1137	9493.3	11683	15341	1244	1507.5	8449.4		588.01	4803.8	451.3	3605.4	1111.16	11118.2	1474.14	3302.6	2883	7588	6551.2	3537.8	7523.6	5465.8	13139.6	15250.6	3112.2	205.4	1285.02	3248.4	4314.4	3791.8
589	15815	6796.4	18990	45144	25823	12556	7518.4	2318.9	8743	34756	26704	23511	4433.6	2906.6	6609.5	2610.8	4940.6	5158.6	1960.2	1132	9431.3	11501	15541	1224.6	1534.1	8489.8		589.01	4910.6	588.92	3732.2	1419.8	11041	1453.48	3359.2	2882.2	7431.6	6359.8	3580	7572.4	5536.8	13107.6	15343.8	3146.4	228.3	1292.42	3017.2	5041	3418.2
590	15815	6912.3	18982	45531	26069	12371	8694.6	2312.6	8901.8	34438	26854	23230	4619.6	2784.6	6280.3	2611.1	4975.9	5066	1933.4	1150.3	9420.8	11321	15742	1223.9	1516.4	8476		590.01	4954	591.62	3758.4	1787.04	10990.6	1428.18	3339	2810.8	7343.2	6184.4	3590.6	7623.4	5569.8	13365.2	15346	3090.8	200.94	1270.06	2794.8	5998	3126.6
591	15801	6952.3	18992	45703	26235	12149	10096	2298.5	8849.2	34152	26860	22975	4750	2682.2	5955.4	2602.7	4986.5	4928.1	1885.7	1172.7	9425.7	10938	15794	1206.1	1527.6	8495		591	4963.8	591.6	3693.6	2030.8	11178.6	1402.08	3322.6	2749.4	7419.6	6168.4	3595.6	7672.6	5587	13454.8	15269.8	3049.4	175.792	1250.76	2599	7003.2	2868
592	15890	7033.2	18960	45658	26096	11922	11956	2279.4	8779.5	33566	26931	22662	4855.1	2685.4	5671.4	2620.5	5002.8	4834.8	1870	1204.2	9401.1	10526	15797	1200.7	1539.5	8565.4		592.01	5014.2	632.36	3754.4	2128	11505	1452.1	3335.2	2806.4	7824.4	6412	3687.6	7769	5666.4	13476.6	15186.8	3252.2	249.98	1297.24	2542.8	7485	2621.6
592.99	15924	7079.1	18958	45422	25842	11711	14356	2253.9	8739.1	32864	27002	22666	5076.3	2772.9	5361.4	2650.3	5013.5	4719.4	1845.9	1240.2	9281.9	10200	15580	1203	1560.4	8799.8		593.01	5005.6	614.6	3700.2	2128.6	11958.8	1466.24	3297.2	2869.6	8012.4	6557.6	3749.6	7830.2	5646.4	13677	15128.2	3399	354.56	1316.62	2478.4	7658.8	2515.8
594	15923	7207.9	18938	45138	25489	11379	16098	2245.8	8887.9	32200	27069	22717	5344.9	2808.4	5111	2642.6	5025.4	4695.9	1826.7	1257.2	9205.4	9823.5	15364	1183.5	1570.8	9179.4		594.01	5042.8	624.54	3774.4	2101.6	12336.6	1472.72	3243.8	2848.8	8063.6	6816.2	3759.2	7784.4	5708.8	13583.6	15064.6	3404.8	548.36	1387.16	2506.2	7703.2	2411.6
595	15837	7235.8	18957	44843	25085	11119	16644	2210.8	8873.3	31880	27059	22734	5672.5	2924.7	5009.4	2661.5	5016.7	4612.9	1916.7	1253	9216.5	9432.1	15199	1190.5	1556.2	9529.8		595.01	5052.2	630.28	3845.4	2051.8	12705.4	1543.62	3177	2882	8053.4	6938	3717.6	7692.6	5829.8	13797	14965.6	3407	679.94	1418.46	2604.8	7586.2	2330.6
596	15830	7196.9	18980	44433	24539	11088	16775	2201.9	8897.4	31655	27004	22742	6034.3	2972.2	4974	2679.2	5042.9	4588.8	1976	1240.3	9290.3	9014.5	14804	1184.3	1547.9	9809.4		596	5057.8	602.92	3860	1931.12	12967.4	1555.62	3110	2880.4	8092.8	6892.2	3608	7780	5775.6	13919	14922.4	3293	706.96	1498.78	2704.8	7336	2282
597	15824	7225.6	18955	44383	24263	11203	16817	2172.4	8845.6	31203	26897	22950	6265.9	3022.2	4879.3	2672.2	5037.1	4477.4	1980.9	1247.8	9342.4	8763	14483	1192.3	1552.8	9911.1		597.01	5019	582	3870.6	1766.96	13078	1580.14	3082	2896.8	8023.8	6987.4	3512.8	7670.2	5816.8	13896.6	14827.8	3235.2	749.92	1537.62	2902.4	6949.2	2288.8
598	15716	7243.9	18952	44071	23737	11263	16771	2157	8906.3	30627	26796	23254	6462.1	3121.3	4800.7	2664.7	5060.4	4433.5	1958.6	1264.3	9285.6	8499.4	14201	1215.3	1565.7	10452		598.01	4981.4	544.04	3794.4	1594.68	13085.4	1570.9	3104.8	2873.4	7971	7085.6	3416.2	7599.8	5794.4	13762	14831	3156	713.88	1592.16	3187.4	6411	2404.8
599	15748	7253	18946	43744	23116	11312	16694	2147.3	8909.1	29980	26736	23623	6544.7	3247.5	4659.3	2660.6	5090	4381.5	1920.1	1302.5	9294.9	8534.7	14009	1221.7	1576.6	10702		599.01	4963.6	513.8	3726.4	1416.18	12913.6	1575.54	3101	2864.2	7882.8	7089.6	3325.4	7535.6	5776.8	13903	14881.4	3109	765.62	1672.3	3478.6	5803.8	2630.8
600	15813	7220.5	18921	43366	22504	11281	16454	2154	9050	29424	26769	23918	6579.8	3308.9	4570.3	2663.7	5079.1	4297.5	1887.1	1321.4	9282.5	8443.9	13892	1216.9	1577.8	11184		600.01	4955.6	489.52	3628	1262.58	12777.4	1592.78	3104.2	2794.6	7766.4	6925.6	3289.8	7475.6	5767.6	13926.6	14889.8	3038.8	798.92	1810.4	3754	5362.4	2857.4
601	15951	7253.3	18876	43075	21896	11369	16200	2165	9363.5	29272	26830	24026	6759.5	3346.4	4592.7	2661.1	5089	4235.3	1892	1335.3	9245.3	8344.6	13751	1230.4	1573.5	11459		601.01	4933.6	474.9	3548.4	1119.64	12604	1599.96	3153.2	2782.6	7791.6	6771.6	3349.4	7454.6	5838.4	13873.8	14942.6	3126.8	947.68	2013.2	3903.6	4943.4	3160.4
602	16005	7247.9	18912	42805	21510	11357	15735	2162.1	9668.7	29210	26596	23976	6868.1	3396.7	4406.7	2664.7	5095.1	4186.4	1912.8	1333.5	9171.8	8011.4	13711	1232.7	1571.7	11577		602.01	4974	441.14	3485	983.48	12308.6	1594.76	3166.2	2777.8	7849	6720.6	3533.6	7352	5805.2	13744.6	15086	3150.6	1128.84	2222.8	3955.2	4654.4	3707.8
603	16060	7273.2	18971	42534	21737	11372	15142	2146.4	9872	29139	26423	24186	7013.6	3429.3	4160.9	2642.9	5092.2	4165.8	1876.1	1291.4	9080.3	7668	13945	1253.7	1533.7	11719		603.01	5048.2	453.34	3507.2	927.92	12119.2	1618.74	3235.6	2764	8035.2	6603.8	3730.6	7496.2	5801.6	13756.2	15289	3307	1319.46	2682.6	3985.6	4439.2	4147.2
604	16111	7295.8	19003	42649	21929	11341	14569	2129.9	10140	29161	26193	24128	7238.1	3501.8	4021.1	2650.4	5121.4	4185.6	1885.9	1289.6	9013.2	7388.9	13982	1288.1	1546.1	12045		603.99	5093.4	459.58	3476.6	860.22	12078	1603.1	3277.6	2732	8001.8	6652.6	3763.8	7523.8	5670.2	13873	15346	3404	1740.52	3459.8	3978	4241.6	4613.6
605	16199	7310.4	19063	42699	21924	11194	13966	2120.2	10332	29133	26244	23944	7541.1	3484	3951.3	2639.1	5131.1	4145.8	1887.7	1277	8944.7	7312.5	14019	1271.9	1534.8	12211		604.99	5141.2	466.22	3515	806.1	12077.4	1579.56	3329	2760.2	7996	6518.4	3696.2	7567.2	5579.2	13795	15342.6	3554.6	2725	4767.8	3877.6	4008	4956.2
606	16187	7301.7	19182	42913	21823	10979	13433	2104.3	10770	29065	26168	23841	7636.1	3534.2	3944.5	2642.5	5154.2	4094.3	1886.9	1241.5	8877.4	7084.9	14092	1249.9	1526.9	12465		606.01	5144.6	451.6	3503.6	748	11964.6	1564.48	3375.4	2743.2	8003.6	6865.6	3712.8	7572	5553.6	13693	15271.6	3624.6	3377.4	5743	3716.6	3893.4	5099.4
607	16164	7420.3	19245	43018	21760	10822	12855	2099.1	11317	29112	26316	24029	7714	3612	3999.9	2641.4	5160.7	4084.3	1895.1	1217.7	8884.6	6957.7	13974	1272.4	1534.3	12794		607	5179.8	477.46	3627.4	686.9	11819.8	1549.86	3436.4	2786.8	7982.8	6971.8	3647.4	7629.6	5492.8	13726.6	15208	3637	3471.4	5852.4	3475.2	3828.4	5109.6
608	16048	7467	19215	42787	21697	10736	12207	2095.7	12066	28741	26596	24008	7751.2	3587.6	4174.5	2652.4	5151.6	4013.8	1908.3	1211.7	8825.3	6802.4	13688	1283.6	1555.3	13297		607.99	5211.4	477.08	3610.6	677	12047.6	1554.46	3465.2	2883	8082.4	7182.6	3623	7754.4	5560	13697.6	15144.8	3686.8	3476.4	5842.4	3240	3836.2	4962.4
609	15954	7465.8	19174	42569	21573	10834	11625	2081.9	12224	28388	26687	23782	7772.8	3526.6	4129	2647.8	5158.7	3939.4	1880.3	1208.8	8779	6561.1	13541	1292.9	1589.5	13623		609	5205.2	481.7	3672.8	634.5	12107.6	1570.64	3463.8	2968	8242.2	7518	3670.4	7703.4	5591.2	13461	15109.4	3609.4	3425.8	5726	3092.6	3837	4642.2
610	15899	7446.1	19231	42352	21625	10780	11240	2076.8	12285	28080	26844	23572	7755.8	3413.1	4082.7	2657.1	5153.4	3941.3	1858.6	1246.3	8710	6511.2	13374	1313.7	1596.6	14021		610.01	5184.2	481.36	3584.6	615.72	12394.8	1587.98	3471.4	2963	8919.6	7704.4	3911	7749.4	5632.4	13396.2	15020.2	3495.6	3318	5637.4	2959.4	3807	4263.2
610.99	15833	7399.1	19291	41979	21522	10738	10821	2084.9	12402	27685	27102	23559	7723.5	3306.2	4182.2	2624.6	5172.8	3930.1	1844	1248.6	8668.1	6333.7	13551	1352.5	1623.4	14541		611.01	5202.6	503.36	3569.4	631.3	12675.4	1598.14	3466.4	2980.6	8902.2	7806.6	4016.2	7708.8	5804.8	13283.8	14974.6	3440.2	3159.8	5399.6	2851.6	3992.2	3947.2
612	15824	7395.1	19308	41513	21528	10797	10280	2080.7	12353	27246	27379	23606	7642	3244.5	4298	2591.7	5159.6	3900.1	1794.9	1257.8	8625.1	6095.2	13640	1366.7	1635.1	14846		612.01	5164.8	474.38	3589.4	607.8	12906.2	1561.6	3413.4	2969.8	8860.8	7884.6	4175.2	7688.6	5776.4	13205.4	14872.8	3348.8	2845.6	4994	2719.2	4177.2	3542.4
613	15809	7376.7	19292	41409	21370	10921	9816.7	2097.5	12382	26528	27484	23691	7639.1	3301.4	4346.8	2580.8	5145.7	3910.8	1802.5	1275.8	8585.5	5799.1	13555	1361	1645.7	15022		613.01	5133.2	469.88	3641.4	609.5	12975.4	1581.84	3394.4	3014.4	8820.2	7966.4	4139.2	7675.6	5772.2	13165.6	14920.8	3288	2461.6	4514	2704.2	4311.4	3201.8
614	15797	7559.7	19302	41294	21224	10968	9438.6	2123.2	12452	25815	27631	23746	7614.6	3302	4484.7	2576.5	5150	3908.5	1787.8	1287.9	8600.9	5557.9	13602	1354.4	1689.2	15407		614.01	5106	482.66	3733	622.42	12915.4	1604.26	3354.8	3004.6	8904.6	8026.4	4013.6	7762.6	5874.4	13247.2	14925.6	3220.8	2099.2	3929	2708.8	4715.8	2995.6
615	15769	7643.3	19320	41188	21224	11064	9021.1	2133.7	12501	25147	27605	23889	7507.6	3307.9	4656.1	2579.6	5142.6	3930.7	1797.2	1327.9	8591.9	5448.9	13758	1338.2	1735.8	16021		615.01	5047	477.92	3899.4	637.3	12790.6	1568.72	3291.2	2978.8	8869.6	8012.8	3885.8	7793.2	5980.8	13271	14933.8	3089.2	1721.78	3422	2710	5306.4	2811.2
616	15729	7688.7	19319	40997	21415	11278	8632.5	2155.9	12452	24371	27612	23983	7381.9	3312.4	4775.9	2606.9	5139.7	4014.6	1838.3	1315.8	8588.1	5363.8	13669	1331.4	1763	16814		616.01	5031	501.14	4033.2	636.46	12681.6	1553.48	3299.4	2971.4	8798.8	7891.8	3855.8	7796.4	6052.2	13343.2	14953.8	3127	1421.74	3000.6	2911.4	6356	2658.8
617	15706	7675.4	19337	40843	21579	11525	8281.5	2173.2	12440	23877	27569	24284	7470.6	3282	5024.7	2618.2	5126.3	3953.3	1872.8	1318.5	8611.2	5322.4	13517	1355.9	1801.5	17780		617.01	5025	486.24	4027.6	638.16	12555.4	1533.26	3366.6	2995	8697.6	7482.4	3942.2	7712.8	6073.2	13302.8	14973.4	3155.6	1168.72	2634.8	3183.8	7163.4	2575
618	15751	7646.6	19363	40583	21747	11808	8006.8	2171.8	12404	23288	27456	24634	7583.6	3248.7	5443.3	2631.5	5123.1	3884.5	1889.7	1300.4	8698.5	5128.5	13447	1387.5	1825.6	18438		618.01	4998.2	468.48	3993.8	652.16	12321.2	1508.24	3347	3033.4	8660.2	7340	3968.6	7807.6	6086.4	13320.8	14994.8	3222.6	973.68	2349.6	3610.4	7489.8	2484.2
619	15692	7603.1	19376	40467	21753	12003	7732.3	2171	12423	22442	27298	24913	7597.8	3267.3	5915.4	2651.8	5142.4	3867.8	1913.4	1292.1	8703.1	4964.7	13642	1405.7	1841.9	18942		618.99	4873.2	345.06	3769.2	548.68	12093.2	1375	3211.4	2905.4	8533.2	7042.4	3851.6	7665.8	5948.6	13361	14843	3141.2	699.22	2012	3697.4	7497.6	2288.2
620	15602	7569.2	19392	40351	21775	12182	7532.4	2206.4	12416	21860	27247	25105	7459	3306.2	6326.9	2667.2	5169.7	3885.1	1930	1330.9	8781.4	4928.2	13644	1384.9	1890.3	19826		620	4837.8	321.94	3744.4	537.24	11909.2	1330.08	3164	2911.8	8379	6743.4	3780.2	7526.4	5885.6	13309.8	14748.8	3105.6	529.38	1808.16	3655.4	7388	2275.4
621	15501	7559.4	19390	40286	21807	12328	7261.8	2248.8	12520	21330	27204	25206	7438.3	3343.2	6930.6	2720.9	5187.4	3879.3	1927.5	1323.3	8840.4	4820.1	13578	1343.9	1909.1	20340		621.01	4867.2	347.88	3653.8	569.96	11883.2	1345.32	3163.2	2920	8089.2	6478.4	3765.2	7460	5873.8	13412.2	14743.4	3200.6	466.7	1687.96	3622.2	7326.2	2468.6
622	15437	7548.4	19432	40324	21640	12383	6992.6	2242.7	12815	20926	27184	25204	7281.2	3340.8	7546.4	2741.5	5178.9	3833.6	1960.4	1312.1	8936	4665.7	13583	1336.8	1872.6	21066		622.01	4871	356.32	3621.4	633.3	11980	1368.88	3130.4	2932.4	7884	6449.2	3727.6	7546.2	5834.6	13398	14876.6	3169.8	376.04	1593.14	3545.6	7013.8	2577.2
623	15441	7683.5	19498	40764	21471	12335	6739.8	2254.7	12817	20615	27248	25136	7091.3	3358.4	8467.1	2780.3	5168.2	3790.5	1970.7	1297	8993.1	4607.1	13834	1343.1	1848	21885		623.01	4883.4	439.9	3660.8	724.74	12079.4	1411.3	3156.6	2930.6	7686	6434.2	3624.4	7558.6	5720.6	13295.2	14954.4	3211	324.7	1485.42	3396.4	6664.2	2701.6
624	15478	7754.6	19517	41221	21341	12347	6659.7	2260.5	12714	20379	27313	25025	6940.6	3290.8	9554.1	2768.4	5156.9	3758.8	2008.9	1286.3	9079.1	4659.9	14183	1372.8	1882.8	22477		624.01	4892.4	545.84	3748.8	936.48	12372.2	1438.5	3183.2	2911.4	7605	6254.4	3499.2	7660.6	5643.6	13612.8	14995.8	3204.6	302.7	1416.8	3226.6	6391.6	2920
625	15465	7803.5	19532	41354	21375	12501	6581.9	2265.6	12939	20012	27358	24891	6892.4	3273.9	10333	2756.9	5141.2	3786.5	2007.5	1281.2	9199.3	4919.2	14391	1367.7	1893.6	23195		625.01	4892.2	545.2	3732.2	1202.42	12449.6	1440.4	3171	2843.8	7645	6055	3305	7619	5507.6	13675.6	14991.6	3206.6	281.64	1339.28	2925.8	5971.2	3186
626	15449	7845.9	19625	41292	21127	12598	6463.2	2275	13128	19472	27354	24733	7047.8	3237.5	10808	2780.1	5109.7	3807.2	2008.7	1262.8	9327.9	5055.8	14530	1389.6	1866.8	24128		626.01	4936.2	551.46	3775.2	1553.24	12500.8	1444.6	3154	2855.4	7804	5919.6	3255.6	7677.2	5477	13718	15036.6	3248.8	266.9	1314.64	2668	5645.2	3585.2
627	15367	7855.9	19740	41235	21027	12692	6371.6	2285.6	13247	18811	27389	24619	7213.6	3360	11062	2794.5	5107.2	3831.7	2009.5	1252	9386.7	5025	14493	1377	1879.7	25628		627.01	4964	564.48	3743.4	1790.12	12379.8	1432.24	3153.6	2892	7901.8	6077	3150.4	7700.2	5441.8	13738	15107.2	3264.6	264.26	1302.44	2492.2	5283.2	3988
628	15301	7875.3	19769	41313	20708	12780	6237	2273.6	13271	18142	27408	24470	7318.4	3415	11142	2774.3	5095.6	3891.2	1995.3	1230	9451.8	4999.6	14476	1400.3	1916.3	27526		628.01	5017.2	567	3742.4	1912.02	12371.2	1417.78	3139	2982.2	7897.4	6105.6	3236.2	7758.6	5503.8	13733	15132	3390.6	274.94	1297.22	2418.2	5115.2	4529.4
629	15214	7870.6	19706	41086	20486	12725	6027.8	2271.4	13278	17770	27254	24214	7517.1	3571.9	11175	2765.2	5069.9	3887.4	1983.1	1192	9490.6	4887.6	14559	1388.5	1923.2	28972		629.01	5084.4	641.62	3780.2	1998.74	12253.8	1464.22	3198.4	3133.2	7939.4	6287.6	3375	7845	5614.2	13832.6	15179.4	3625.6	341.42	1340.78	2485	5025	4835.8
630	15152	7873.3	19742	41084	20387	12606	5866.8	2287.3	13491	17679	27138	24144	7749.9	3662.7	11218	2799	5082	3912.3	2033.4	1192.2	9542.6	4855.8	14742	1391.7	1903.9	30696		630.01	5062.2	648.16	3731	1977.02	12313	1441.4	3218	3288.2	7849.2	6325.6	3628.4	7817.8	5823.2	13599.2	15198.8	3677.2	345.06	1321.16	2518.8	4792	4903
630.99	15182	7919.6	19804	41471	20533	12478	5658	2268.1	14105	17602	27106	24215	7802.3	3699.7	11186	2805.3	5078.5	3938.5	2080.2	1174.9	9545.2	4917.1	14936	1389.7	1851.6	33057		631	5109.8	686.86	3785.2	2001.8	12413.8	1512.02	3261.6	3546	7755	6508.6	3854.8	7945.4	6003.8	13520.6	15220.4	3762.8	401	1399.58	2655.2	4794.2	4997.2
632	15173	7917.5	19777	41833	20687	12337	5547.9	2260.7	14567	17402	27094	24327	7803.7	3737.4	11152	2778.2	5087.3	3999.5	2092.9	1171.9	9596.5	4853.7	15069	1408	1832.6	35672		632.01	5085	637.04	3757.4	1918.44	12417.6	1492.26	3242.2	3784.6	7663.2	6484.4	3864.2	7804.6	6060	13536.8	15107.8	3594.4	362.64	1374.34	2750.8	4796.6	5026.6
633	15235	7943.8	19778	42066	20756	12248	5449.3	2258.5	14662	17122	27161	24305	7772.8	3692.9	11029	2783.4	5079.1	4082.5	2082.2	1179	9581.2	4713.3	15036	1447.3	1803.4	38527		633.01	5055.2	612.86	3727	1859.66	12788.8	1519.66	3258.6	3890.2	7516.2	6717	3827.8	7853.4	6048.6	13363.6	15070.6	3457.8	369.46	1371.2	2918.2	5043.6	4861
634	15198	7939.2	19698	42186	20738	12125	5328	2240.1	14798	16636	27370	24297	7729.5	3648.8	10875	2756.4	5046.9	4063.4	2005.9	1170.4	9637	4629.2	14856	1456	1772.4	40821		634.01	5021.6	614.7	3727	1758.36	13048.8	1576.96	3295.2	3975.6	7437.4	6759.2	3745.2	7827.4	6020.8	13282.6	15106.6	3431	360.8	1407.22	3205.6	5186.6	4746
635	15263	7907.9	19653	42225	21231	12044	5214	2247.1	14844	16134	27527	24165	7727.3	3692.2	10699	2759	5089.1	4169.7	1980.4	1162.5	9720.8	4739.5	14728	1442.5	1782.5	42845		635.01	4995.8	604.02	3714.8	1647.98	13109.2	1605.3	3329.4	4014.6	7362.2	6785	3608	7778.2	5941.4	13413.4	15162.6	3391.4	359.14	1451.4	3635	5528.6	4507.4
636	15537	7892.4	19727	42201	21842	12005	5090.9	2252	14717	15733	27564	23871	7667.4	3738.6	10404	2742.8	5126.1	4259.1	1982.4	1159.3	9768.7	4838.8	14549	1441.1	1791	44461		635.99	4989.4	556.26	3658.6	1527.9	13092.8	1619.62	3340	3922.2	7408.2	6673	3574.4	7817.4	5952.4	13479.4	15253	3390.2	352.48	1467.6	3918	5745.6	4126.4
637	15678	7929.8	19779	42260	22219	11964	5036.6	2261.7	14624	15221	27476	23412	7608.4	3723.5	10073	2743.7	5149.5	4246.7	1973.5	1171.4	9894.5	4918.8	14312	1453.8	1758.5	45686		637.01	4985.8	598.18	3692.2	1410.04	13060.4	1689.84	3401	3893.2	7272	6611.4	3504.8	7812.2	6058.8	13387	15370.6	3468.2	369.96	1482.6	3976	6122.2	3832.8
638	15891	7943.6	19827	42537	22144	12002	4994.6	2287.6	14776	14762	27322	23067	7578.6	3722.7	9760.2	2726	5171	4326.2	1970.8	1203.3	10033	4963.2	14020	1504.3	1743.1	46667		637.99	5011.4	554.92	3713	1283.06	12906.6	1669.5	3428	3765.8	7121.8	6480.2	3405.6	7759.6	6067.8	13369.2	15188.4	3475.6	374.22	1468.64	3989.2	6529.8	3550.8
638.99	16004	7920.6	19861	42647	22145	11955	4849.9	2275.2	14899	14322	27174	22822	7560.9	3724.7	9437.9	2713.3	5161.6	4388.6	1981.6	1197.2	10101	4887.7	13828	1498.2	1823.2	47275		639.01	5055.6	537.56	3765.4	1183.38	12875.6	1642.32	3466.6	3723	7204.6	6513	3361.6	7713.8	6007.4	13444.8	15162	3461.6	354.7	1490.94	3953.2	6972.4	3367.2
640	16095	7894.4	19890	42742	22794	11813	4713.8	2286.6	14912	14009	26926	22578	7405.7	3792.6	9064.1	2713.9	5161.6	4472.5	2044.6	1201.9	10083	4886.8	13616	1474.1	1797.2	47782		640.01	5096.6	524.58	3800.6	1103.42	12818.4	1647.88	3479.4	3700.4	7260.6	6476.8	3412.2	7608.6	5903.8	13396.4	15154.4	3460	353.82	1463.56	3839.8	7202	3304.6
640.99	16093	7967.6	19911	42606	23269	11671	4605.3	2296.4	14775	13661	26647	22412	7266.9	3780.2	8702.4	2696.4	5166.4	4611.6	2066.8	1221.2	10133	4882.7	13273	1467.2	1795.1	48033		641.01	5122.6	523.1	3795	1022.82	12701.8	1623.3	3478.8	3681.2	7401.4	6480.8	3673.2	7643.6	5923.6	13372.6	15227.2	3452.4	368.48	1455.36	3679.8	7325.4	3088
642	16071	7957.2	19883	42677	23500	11593	4492.2	2327.2	14667	13112	26453	22268	7174.6	3710.2	8368.4	2688	5170.7	4652	2089.4	1276.9	10149	4769.7	12983	1463.1	1751.4	48183		642	5164.4	502.36	3810	971.28	12451.6	1575.84	3445.2	3644.6	7489.8	6311.8	3829.6	7647.8	5916.6	13217.8	15231.4	3364.6	368.96	1429.94	3433.2	7341.6	3068.6
643	15923	7903.9	19874	42736	23456	11583	4432.7	2332.1	14597	12703	26234	22011	6914.1	3679	8007.4	2685.5	5151	4631.8	2080.8	1297.9	10098	4720.1	12544	1429.9	1737.5	48152		643.01	5151.6	481.94	3813.8	879.46	12283.4	1502.4	3415.2	3568.2	7553.8	6429.4	3903.2	7610.6	5953.4	13115.6	15215.4	3335.8	371.5	1364.32	3230.2	7304.6	2957
644	15855	7851.9	19859	42675	23536	11585	4331.9	2332	14444	12296	25908	22173	6872.7	3740	7683.5	2671.7	5176.2	4629.7	2061.1	1352.4	9987.9	4757.6	12198	1431	1764.7	48174		644.01	5155.6	497.02	3782.8	860.94	12229.4	1491.22	3365.4	3485.4	7663.6	6338.4	3969.2	7681	6044.6	13081.8	15246.8	3300.4	449.44	1368.18	3001	7188.8	2973
645	15827	7821	19859	42405	23348	11620	4229.9	2325.6	14422	11923	25465	22643	6825.6	3764.9	7372.2	2702.2	5184.2	4657.7	2077.4	1362.1	9963.2	4760.3	11763	1429.7	1740.7	48033		645.01	5117.6	483.3	3773.8	806.48	12086.2	1437.66	3310.2	3373.4	7759.4	6270.8	3884.2	7743.8	5994.4	12824.6	15231	3269.8	416.42	1361.94	2852.6	7007.6	2934.6
646	15665	7761.9	19827	42420	23143	11542	4082.8	2337.6	14361	11552	25201	22936	6619.3	3772	7077.3	2677.7	5180.6	4622.1	2043.9	1379.9	9947.7	4638.6	11274	1451.7	1728.9	47876		646.01	5078	470.68	3712.4	765.26	11936.8	1435.2	3288	3272.6	7807	6150.2	3778.8	7771.2	5819.4	12777.4	15129.8	3361.2	443.16	1386.64	2793.8	6787	3097
646.99	15459	7732.9	19820	42675	23082	11465	4053.7	2363.5	14278	11441	25029	23125	6462.5	3729.5	6855	2663.2	5179.2	4605	2032.5	1398.8	10034	4501.5	10946	1488.4	1693.7	47600		647.01	5053.6	479.82	3715.2	752.84	12027.8	1456.84	3227.4	3200.4	7878.4	6306.2	3758.2	7755.6	5895	12933	15105.2	3539.6	493.18	1420.4	2782.6	6461.6	3429.4
648	15260	7700.3	19785	42570	23083	11448	4131.5	2394.1	14201	11371	24702	23147	6279.5	3777.6	6702.6	2646	5182.6	4662.3	2039.3	1409.7	10075	4399	10541	1492.2	1667.9	47180		647.99	5025.6	472.56	3723.2	721.86	12174.4	1496.32	3207.4	3188	7908.4	6375	3620.8	7730.8	5979.2	13115.6	15044.6	3522	580.28	1434.76	2743	6153.8	3620.6
649	14896	7637.2	19696	42502	22847	11375	4152.9	2404.9	14039	11070	24380	23170	6206.7	3751.9	6633.3	2606.8	5147.6	4695.7	2039.2	1378.7	10021	4317.1	10347	1461.4	1660.5	46995		649.01	4997.6	452.88	3711.8	715.04	12397.2	1489.08	3203.2	3213.6	7787	6535.6	3561.6	7737	5978.2	13049.4	14987.4	3609.8	861.28	1463.58	2738.2	5796.4	3769
650	14658	7619.6	19634	43081	22674	11306	4196.8	2419.7	13996	10797	24086	23022	6265.6	3785.8	6598.9	2606.6	5146.1	4748.2	2077.2	1359.7	9986.5	4317.5	10053	1449.7	1636.8	46741		650.01	5026.2	444.28	3641.2	709.28	12653.8	1463.28	3181.8	3219.2	7863.4	6644.4	3497.6	7669.8	6020.8	13234	14932.8	3687.8	1156.58	1476.96	2893.2	5557.8	3975.2
651	14481	7756.9	19549	43229	22491	11212	4322.4	2420.4	14001	10664	24035	23200	6404.3	3773.1	6526.5	2640.8	5132.3	4963.5	2109.8	1350.3	9946.2	4493.4	9786.1	1436.6	1586.2	46663		651.01	4924.8	351.56	3539.4	631.84	12844.6	1381.92	3124.6	3110.4	7739.6	6456.2	3410.8	7697.2	5891.2	13237.6	14761.6	3635.8	1194.8	1394.52	3051.8	5344.4	4237.4
652	14484	7794.5	19519	43230	22086	11339	4374.6	2409.6	13971	10592	24444	23201	6303.9	3695.3	6462.2	2659.4	5101.4	4981	2087.8	1318.2	9949.2	4712.4	9474.1	1411	1519.7	46515		652.01	4861.4	284.44	3473.2	584.68	12845.4	1309.34	3095.2	3004.8	7621.2	6366.8	3433.4	7572.2	5735.8	13220.2	14747.6	3533.6	1463.4	1360.7	3127.2	5200	4441.4
653	14638	7754.7	19510	43365	22008	11586	4349	2422	13857	10281	24879	23129	6145.3	3612.3	6409.2	2699.9	5106.1	5013	2050	1298.2	9951	4705.5	9200.1	1418.3	1527.1	46264		653.01	4813.2	280.78	3506.2	601.04	12928.4	1260.06	3105.6	2968	7505.6	6298.6	3458.4	7582.6	5654.4	13054.4	14708.2	3379.6	2214.4	1467.76	3373	5170.4	4688.4
654	14639	7843.8	19499	43313	21654	11958	4310.5	2421.8	13791	9971.4	25264	22851	6089.3	3514	6266.9	2769.5	5115.3	5037.5	2062.6	1275.4	9952.9	4649.5	8961.1	1417.3	1505.5	46154		654.01	4799.4	318.52	3604.4	628.96	12952.2	1263.02	3133	2943.8	7568.4	6175	3445	7625.4	5581.8	13034	14675.8	3346.2	3120.2	1577.3	3569	5355	4783
655	14498	7820.6	19442	43107	21701	12340	4203.2	2423.4	13714	9917	25498	22647	6024.9	3430.2	6052.4	2801.6	5072.3	5234.6	2058	1247.7	10005	4626.8	8921.2	1439.5	1494.5	46033		654.99	4809.6	345.42	3631	659.6	12853	1287.56	3160.2	2920.8	7501.4	6161.6	3412	7616.2	5505.2	13019.4	14647.2	3233	3369.6	1797.5	3615.4	5806.2	4747.6
656	14407	7806.3	19385	42961	22128	12636	4252.2	2459.2	13689	9796.5	25740	22672	5993.2	3358	6014.4	2823.9	5079.7	5279.3	2034.9	1264.4	10053	4723.6	9410.8	1445.8	1505.5	46167		655.99	4824.4	382.58	3695.2	699.5	12673.4	1287.44	3151.2	3001	7456	6054.2	3362.4	7551	5482.4	12981.2	14603.6	3152	3350.2	2236.6	3610.2	6286	4639
657	14300	7788	19331	42810	22099	12842	4283.7	2479.9	13744	9701.1	26187	22570	5960.7	3326.1	6079.4	2830.1	5053	5272.3	2021.4	1250.9	10031	4758.4	9756.2	1454	1509	46183		657.01	4843.2	441.5	3622	710.18	12343.6	1284.14	3198.4	2990.6	7380.8	6037.8	3422.4	7569	5479	13128.4	14468	3127.6	3340	2853.4	3565.2	6537.6	4429.2
658	14102	7871.9	19322	42685	21830	12999	4299.5	2511.9	13761	9500.8	26600	22416	5795.1	3289.2	6165.2	2802.9	5030.7	5295	1963.3	1258.9	10045	4863.4	10018	1452.2	1498.7	46176		658.01	4883	500.9	3644.8	831.34	12077	1300.34	3223	3014.4	7324	5998.2	3444.6	7536	5514.4	13263.8	14447.4	3110	3267.8	4122.2	3517.8	6700	4228
659	14160	7872.8	19278	42463	21480	13071	4358.6	2556.3	13735	9381.7	26854	22417	5699	3338.6	6143.5	2794	5062.5	5352.4	1953.7	1289.6	10063	4993.9	10141	1463.9	1499	46152		659.01	4904	544.08	3720.6	1000.4	11939.8	1353.88	3255.4	3078.6	7374.8	6455.8	3538.6	7583.6	5552.8	13284.8	14425	3147	3144.2	5271.2	3447.2	6914.8	4062.4
659.99	14359	7890	19243	42461	21033	12994	4439	2572.6	13661	9315.8	27082	22397	5642.3	3361.1	6028.3	2793.6	5041	5349	1960.5	1300.3	10019	5107	10162	1452.3	1474.6	46127		660.01	4936.2	573.38	3739.8	1287.3	11728.6	1376.96	3262.6	3085	7301.8	6426.2	3674.6	7544.4	5611.8	13295	14510	3281	2945.4	5529.4	3305.2	7069.8	3784.4
661	14595	7876	19231	42320	20633	12871	4454.5	2581.7	13548	9140.1	27091	22416	5514.9	3423.6	6003.3	2799.4	5060.8	5355	2042.2	1308.4	10122	5076	10087	1432.9	1458.2	46070		661.01	4976.2	622.7	3665.6	1623.5	11799.4	1440.04	3297.4	3137	7373	6422.8	3744	7669.4	5725.8	13420.8	14522.8	3400.8	2643.4	5590.2	3163.2	7094.8	3554
662	14810	7829.1	19271	42366	20566	12732	4509	2583.7	13437	8926	26962	22432	5271	3531	6058.1	2819.8	5080.8	5426.1	2043.4	1309.2	10236	4954.8	10269	1415.2	1487.6	45972		662.01	5019	688.72	3634.2	1885.76	11952	1491.7	3319.4	3178	7278.2	6458.8	3764.6	7718.8	5810.6	13473.4	14581.6	3467	2217.2	5614.2	3016.6	7112.6	3299.2
663	14943	7815.3	19305	42675	20635	12530	4498.1	2581.8	13493	8809.6	26826	22631	5208.9	3631.6	6230.9	2825.1	5083	5382.2	2004.8	1300.7	10346	4830.1	10236	1390.9	1508.6	45823		663	4983.8	689.78	3544	1974.06	12013.2	1488.5	3300.6	3190.2	7185.8	6315.2	3681.8	7580.8	5798.4	13515.2	14685.8	3527.6	1796.92	5485.2	2866	7030.2	3159.8
664	14982	7794	19344	42780	20751	12377	4478.4	2549.8	13427	8688.3	26639	22902	5192.5	3723.5	6246.3	2834.9	5076.6	5341.1	1934.2	1272.7	10394	4695	10183	1405.8	1538.6	45428		664.01	4989.6	712.98	3448.6	2036	12208.6	1517.76	3318.6	3187.8	7276.6	6362.6	3733.8	7579.2	5827.4	13545.2	14811.4	3619.8	1442.7	5321.2	2905.8	6905.6	3141
665	14957	7805.4	19366	42830	20846	12286	4517.2	2536.9	13740	8594	26191	23004	5201.3	3692.6	6287.5	2853.8	5080	5385.8	1876.4	1280.4	10424	4664.2	10133	1439.8	1573.4	44988		664.99	4939	699.56	3376.8	2011.4	12366.6	1521.92	3248.8	3097.2	7137.4	6673.8	3809.2	7539.4	5874.6	13608.2	14823.8	3564.4	1179.5	5011.6	3069	6771	2897.8
666	15064	7860.5	19413	42873	21160	12143	4539.7	2522.3	13970	8461.8	25840	23164	5200.2	3608.2	6383	2871.6	5079.2	5395.2	1847.5	1271	10433	4622	10221	1431.9	1610.8	44621		666	4934	678.74	3416.4	1960.28	12630.2	1507.32	3225.4	3056	7180.8	6563.4	3789.2	7565.8	5861.6	13537.2	14788	3554.8	982.06	4569.6	3183	6654.8	2871.2
667	15351	7849.5	19460	43123	21213	12051	4453	2533.4	14197	8400	25371	23510	5212.7	3560.2	6532.8	2888.1	5105.6	5394.1	1812.5	1259.6	10450	4585.9	10345	1420.2	1640.1	44245		667.01	4943.8	677.46	3503.4	1885.18	12842.2	1526.06	3262	3037.4	7387.4	6688.2	3717.8	7472	5878.8	13343.4	14875.6	3566.8	884	4064.2	3397.4	6610.6	2915.2
667.99	15526	7817.8	19474	43295	21213	12062	4343.4	2560.1	14248	8286.1	24888	23581	5211.2	3581.8	6599.8	2905.5	5112.3	5353	1802.4	1255	10392	4619.7	10614	1421.5	1664	44026		668.01	4934.8	641.26	3482.8	1726.5	13051	1467.58	3222.8	3029.4	7380	6414.8	3599.8	7430	5913.2	13103.4	14904.8	3541.6	724.5	3533.2	3692.6	6485.2	2846.6
669	15654	7881.8	19489	43464	21189	12068	4391.1	2544	14144	8130.3	24387	23861	5197.6	3603.6	6694.6	2906.9	5089.8	5314.6	1827.7	1231.8	10440	4529.7	10685	1434.2	1656.8	43904		669.01	4928.2	629.54	3531	1613.18	13083.4	1457.38	3232.6	2988.6	7347	6252.4	3473.8	7374	5994.6	12787.8	14994	3480.2	648.62	3066.8	3812.8	6327.4	2952.4
669.99	15765	7940.8	19525	43482	21538	12177	4415.1	2563.9	14221	7955.4	24148	24166	5132.8	3689.8	6759	2961.8	5102.5	5274.7	1841.5	1252.8	10419	4484	10784	1457.5	1683.6	43579		670.01	4920.6	594.42	3679.4	1442.42	12979.8	1422.9	3254.4	2903.4	7391.8	6349.4	3398.4	7305.8	5960.2	12812.4	15025.4	3315.4	541.22	2635.8	3827.2	6440.8	3169.2
671	15690	7911.6	19536	43463	22067	12260	4391.8	2560.3	14164	7863.8	23902	24305	5077.2	3621.7	6779	2983.3	5100.3	5256	1811.9	1276.9	10473	4426.2	10832	1471.1	1687.9	43245		671.01	5009.4	584.3	3821.6	1321.74	12862.4	1425.54	3274.8	2891.2	7388.6	6121.2	3451	7332.2	5961.2	12834.4	14924.2	3284.4	516.24	2315	3859	6398.4	3498.8
672	15666	7880.2	19589	43543	22299	12291	4404.9	2557.6	14020	7810	23675	24257	5073.6	3631.1	6959.5	2998.6	5074.8	5257.3	1749.3	1289.4	10542	4363.4	10903	1500.4	1644.4	42709		672.01	5037.6	540.02	3895	1177.78	12647.6	1398.14	3258.2	2866	7376.4	6003.6	3445.2	7286.2	5798	12779	14848.4	3222.6	479.38	2105.6	3831.8	6311	3713.8
673	15676	7875.1	19709	43368	22442	12496	4470.1	2554.7	13948	7645.8	23610	24243	5141.7	3621.5	6965.7	3029.6	5103.8	5162.5	1717.5	1290.9	10456	4280.3	10937	1568.5	1650.1	42220		673.01	5066.6	513.46	3957.4	1077.66	12502	1390.68	3256.4	2920	7373.8	5979.8	3537	7283.2	5718.2	12873.4	14861.4	3206	432.68	1910.14	3755	6356.2	4016.2
674	15666	7968.9	19780	43261	22436	12691	4571.5	2513.3	13959	7715.2	23396	24234	5250	3681.5	7010.9	3003.5	5089.8	5117.9	1719.8	1303.9	10419	4327.3	11057	1581	1662	41858		674	5108.8	521.5	3936.6	1011.86	12542	1437.3	3276	3023	7292	6012.4	3605.4	7426	5649.8	12715	14799.4	3244.8	457.06	1788.9	3621.2	6499.8	4227.4
675	15700	8019.9	19876	43114	22251	12921	4618.2	2488.7	13988	7602.3	23507	24159	5359.3	3784.8	7156.2	3021.8	5093.7	5158.3	1706.9	1322.2	10406	4354.3	11063	1624.6	1654	41611		674.99	5107	491.26	3892.2	913.4	12505.8	1425.72	3258.8	3057.8	7169.2	5841.6	3603	7411.2	5535.2	12517.2	14630.4	3289	434.26	1672.2	3398.4	6592.2	4523.6
676	15820	8145.2	20041	43278	22164	13229	4707.1	2532.4	14065	7487.5	23548	24417	5464.9	3914.2	7300.6	3052.7	5156.9	5182.6	1728.1	1353.1	10534	4503.7	11332	1676.5	1663.3	41495		676.01	5108	484.8	3805	822.54	12371.8	1399.48	3234.2	3095.2	7188.4	5651.4	3622.4	7398.6	5430.6	12474	14442.6	3463	395.76	1602.8	3158.2	6877.2	4852.4
677	15741	8242.6	20119	43218	21645	13323	4725.2	2516.2	14065	7565.5	23223	24388	5525.1	3949.1	7374.5	3070.2	5144.2	5092.9	1705.9	1357.1	10521	4632.3	11694	1727.9	1638.6	41020		677.01	5107.4	495.84	3721	765.14	12287.6	1375.12	3257.4	3112.8	7227.2	5706.8	3617.2	7479.8	5434.6	12378.2	14394	3573	403.48	1518.82	2978.4	6935.2	5055.4
678	15646	8238.1	20154	43196	21149	13361	4703.7	2527.7	13864	7505.2	22994	24336	5746.1	3962.4	7577.6	3081.9	5122.7	5000.6	1676.7	1317.7	10399	4675.1	11916	1739.3	1657.4	40430		678.01	5103.8	496.82	3641.8	709.04	12101.2	1373.28	3268	3063.2	7362.4	5607.6	3644.8	7501	5385.2	12262.6	14362.8	3681.4	404.36	1451.1	2810	6826.4	5019.8
679	15565	8252.7	20172	43268	20915	13303	4683.2	2526.7	13770	7399.1	23129	24267	5993	4061.4	7655.7	3116	5120.3	5019.9	1737.8	1311	10319	4693.2	12186	1807.1	1706.2	39735		679.01	5086.8	503.8	3598.2	654.3	12014	1375.22	3276	3041	7405.6	5624.8	3717	7610.4	5448.4	12194.4	14429.2	3645.2	399.92	1437.92	2732	6672.2	4896.8
680	15344	8260.9	20262	43244	21069	13201	4640.2	2512.7	13677	7419.9	23683	24094	6314.3	4121.8	7778.6	3103.1	5122	4919.5	1754.8	1318.5	10310	4804.8	12645	1891.3	1720.9	39068		680.01	5062	487.38	3557.2	613.86	12108.4	1429.24	3317.6	3031	7370.6	5563	3771.4	7664.2	5422.6	12256	14485.6	3578	383.52	1423.94	2730.4	6550.2	4611.4
681	15175	8288.7	20347	43087	20918	13020	4684.4	2515.6	13570	7358.8	24233	23831	6509.3	4173.1	7804.1	3111.9	5120.3	4841.5	1726.2	1323.7	10281	4918.6	13084	1972.9	1685.6	38539		681.01	5014	467.14	3519	562.74	12098.6	1417.28	3299	3058	7359.8	5594.6	3830.6	7670.6	5419.2	12301	14536.4	3442.2	381.94	1407.8	2638.2	6393.6	4247.8
682	15127	8273.6	20457	43220	20824	12889	4826.6	2529	13587	7296.9	24763	23734	6646.5	4269.8	8099.5	3142.6	5145.6	4863.1	1748.8	1366.5	10196	4882.8	13509	2015.2	1661.8	38228		682.01	5030.6	474.38	3509.6	541.28	12308.2	1417.66	3320.2	3020	7143	5596	3789.2	7734.6	5379	12409.2	14637.2	3407.4	393.36	1412.9	2666.8	6230.2	3950.4
683	15071	8195.1	20479	43055	21045	12720	5171.1	2540.9	13390	7359.5	25368	23602	6792.9	4359.1	8491.6	3171.5	5162.7	4782.3	1788.6	1391.7	10157	5041.5	13889	2098.2	1644.1	37644		683.01	4961.2	428.22	3390	466.94	12338.2	1389.9	3256.4	2940.4	7123.2	5607.6	3708.2	7704.2	5351.8	12339.4	14621	3219	351.82	1376.46	2669	6124	3536.4
684	15204	8117	20471	42793	21214	12573	5341.1	2523.6	13235	7379.6	25850	23415	6707.3	4361	8880.9	3184.2	5138.9	4702	1793.2	1383.1	10038	5288.5	13946	2158.1	1618.4	36951		683.99	4879.2	333.4	3250.6	354.58	12440	1294.72	3096.8	2817.8	6973	5478.2	3587.6	7632.2	5267	12348	14485.2	3066.2	265.24	1276.28	2674.4	5952.6	3215.8
685	15383	8078.1	20546	42508	21256	12417	5335.2	2501.9	13060	7534.7	26111	23109	6647.2	4311.6	9280.6	3164.3	5134.1	4676.4	1781.4	1376.8	9925	5486.9	14026	2165.8	1585.9	36373		685.01	4757.4	253.12	3102.6	259.22	12513.8	1213.48	2995	2726.8	6923.6	5377.2	3525.8	7629.6	5113	12512	14361.8	2980.2	197.54	1178.22	2788.4	5733.2	2848.6
686	15490	8077.2	20544	42103	21018	12188	5307.8	2514.8	12991	7554.4	26028	22893	6593	4331.8	9596.4	3210.1	5137	4620.6	1822.3	1385.3	9914	5557.9	14256	2205.1	1596.1	36035		686.01	4756.4	283.52	3096.4	271.42	12581.2	1237.52	3027	2743.6	6936	5567.4	3452.4	7663.6	5222.8	12855.2	14344.4	3039.8	246.74	1219.08	3054	5675.8	2695.6
687	15607	8157.8	20621	41731	20631	11961	5411	2546	12967	7481.3	25884	22784	6490.8	4274.7	9990.5	3233.8	5175.7	4618.5	1804.1	1385	9920	5625.6	14367	2254.5	1584.8	35953		687.01	4725.8	269.12	3045.2	237.94	12536.8	1193	2986	2637.8	6886	5665	3443.4	7799.8	5235.8	13135.4	14218.8	3043.6	234.28	1222.08	3329.2	5658.4	2584.2
688	15641	8175.2	20669	41270	20151	11769	5474.6	2549.9	12913	7359.8	25814	22625	6390.8	4148.9	10310	3245.4	5204.8	4563.6	1797.2	1385.2	9840.5	5626.7	14312	2257.2	1579.5	35632		688.01	4709.8	273.34	3068.4	224.58	12430.8	1153.26	2997.8	2625.4	6757.6	5735	3431.2	7710.2	5151.8	13359.8	14075.4	3023.2	221.14	1220.42	3529.2	5697	2444.6
689	15780	8194.9	20685	41093	20036	11609	5512.7	2550.3	13045	7417.2	25691	22458	6294.6	4016.1	10538	3292	5230	4504.4	1808.2	1403.5	9735	5699	14154	2247.6	1576.9	35158		689.01	4744	286.24	3094.2	228.38	12371.6	1175.28	3038.2	2663.4	6750	5676	3543.2	7739	5221	13357	14151.8	3116	244.12	1244.66	3640.2	5885.8	2349.2
690	15889	8244.5	20613	41206	19870	11590	5596.3	2540.1	12943	7382.1	25515	22372	6223.1	3998.5	10773	3283	5243.2	4498.2	1798.7	1385.9	9642.1	5861.7	13859	2187.7	1566.8	34828		690	4799.2	293.54	3062	229.08	12306.2	1188.46	3041	2755.4	6884	5769.8	3621.8	7675.4	5317.6	13304	14066.2	3136.4	265.06	1239.5	3655	6094.4	2434
691	15938	8293.5	20531	41176	20013	11680	5642.5	2556.9	12769	7194	25440	22369	6273.3	3978	10814	3292.8	5264	4465.2	1809.7	1388.1	9544.8	6153.6	13631	2155	1527.8	34454		691.01	4800.8	270.28	3076.8	226.8	12112.6	1183.68	3016.8	2847	7427.2	6297.6	3746	7711.4	5365.8	13382	13991.4	3103.6	252.3	1252.24	3648.8	6318.4	2424.6
692	15903	8287.3	20446	41030	20450	11792	5849.2	2570.6	12888	7004.3	25512	22501	6320.6	3923.6	10812	3298.4	5268.1	4461.4	1838.5	1382.3	9445.3	6396.5	13332	2116.6	1515.8	34084		692.01	4851.4	294.98	3153.2	249.64	12049.8	1234.76	3010.4	2988.6	7656.4	6535.4	3748.8	7716.8	5461.8	13360.8	14070.6	3046.4	279.56	1258.84	3623.8	6728.4	2480.8
693	15881	8269.4	20363	40905	21367	12056	6105.7	2582.6	12883	6859.5	25592	22722	6327	3929.8	10762	3322.3	5317.6	4526.7	1877.5	1402.2	9351.9	6692.3	13155	2061.4	1524	33394		693.01	4927.2	347.68	3169	287.84	12032.4	1260.76	3043	3058.2	7696.6	6608.2	3627.8	7686.2	5630	13491.6	14123.8	3081.4	306.78	1285.72	3543.6	7001.8	2617.6
694	15815	8217.4	20237	40827	22242	12288	6299.3	2580.8	12935	6693.5	25706	22939	6348.5	3920.6	10678	3366.5	5334.3	4499	1889.7	1388.8	9251.8	7005.5	13040	1996.9	1532.2	32899		693.99	4955.2	411.32	3161.6	309.78	12212.2	1244.12	3014.2	3088.2	7760.6	6558.4	3461.2	7641.6	5675.6	13355.4	14082.2	3086.8	304.8	1287.94	3364	7132.2	2713.2
695	15825	8218.7	20213	40788	22792	12454	6402.8	2591.9	12908	6543.6	25944	23090	6426.3	3926.2	10616	3390.6	5360	4460.5	1882.7	1376.6	9231.9	7191.8	13089	1955.7	1536.8	32619		695.01	4972.2	464.6	3205.4	338.84	12248	1258.6	3049	3134.8	7810.2	6460.6	3373.2	7545	5732.2	13254.8	14108.6	3148.4	328.98	1320.88	3247.6	7203.8	2927
696	15727	8247.7	20137	41402	23044	12547	6647.8	2589.9	12758	6482.6	26078	23138	6440.5	3880.8	10482	3370.6	5395.9	4421.3	1903.8	1368.6	9175.5	7305	13263	1926.8	1536.1	32127		696.01	4958	487.8	3268	393.22	12168.6	1269.32	3067.6	3139	7725.4	6345.4	3402.6	7447	5811.4	13043.2	13929	3219.6	343.34	1303.88	3129.6	7113.6	3022
697	15590	8311	20082	41881	23227	12565	6872.8	2595.1	12681	6469.4	26111	23142	6377.4	3882.7	10266	3389.7	5405.8	4351.8	1914.4	1351.5	9159.5	7314.6	13541	1858.1	1560.3	31780		697.01	4943.4	501.06	3363.4	433.92	12007.8	1279.04	3070.8	3090.4	7735.6	6208.4	3419.4	7289.6	5830.2	13037.8	13951.6	3211	359.98	1317.24	2993.2	6927.4	3322.8
698	15484	8464.6	19965	42070	23203	12608	7152	2561.8	12704	6413.7	26106	23127	6279.9	3865.5	10031	3349.8	5409	4360.5	1868.5	1346.4	9119.8	7237.8	13407	1821.4	1585.4	31536		698.01	4946	514.2	3513.4	498.92	12022	1320.96	3051	3041	7726.8	6125	3501.8	7226.2	5978.6	12916.6	14069.2	3338.4	391.02	1352.08	2886.4	6701.4	3768.4
699	15333	8519.4	19838	42254	23452	12560	7889.2	2559.6	12629	6337.6	26246	23175	6207	3834.5	9757.9	3376.6	5417	4327.5	1863.9	1370.9	9136	7209.2	13328	1818.1	1564.6	31039		699.01	4911.8	506.46	3550.8	511.02	12093.6	1350.18	3033.2	2965.8	7743.6	5938.8	3673	7103	5945.4	12696.8	14210.4	3411.4	392.36	1330.44	2753	6455	4085.6
700	15247	8591.2	19824	42444	24027	12469	9078.7	2554.4	12640	6249.1	26348	23418	6109	3728.9	9364.1	3358.7	5401	4272.4	1840.3	1384.4	9130.5	7341.6	13214	1780.2	1514.9	30588		700.01	4895	511.16	3505.4	532.58	12164.2	1418.38	3036	2962.4	7656.8	5925.4	3936	7012.6	5918.8	12629.2	14309	3385.2	409.66	1337.04	2731.2	6100.8	4224
701	15159	8642.5	19742	42398	24234	12397	10004	2550.4	12722	6205.6	26362	23831	6067.1	3633.4	8956.9	3397.2	5414.9	4262.1	1888.8	1400.6	9145.4	7540	13633	1785.1	1574.4	30057		701.01	4921.2	523.48	3579.6	544.7	12231.8	1421.3	3061	2989.8	7552.4	5700.4	4083	6921	5890.6	12602.2	14285	3256.6	417.5	1314	2767.8	5712.6	4350.6
702	15067	8586.4	19691	42082	24168	12298	10632	2520.2	12696	6168	26269	23984	5986.9	3585.4	8662.5	3351.1	5408.2	4189.2	1890.5	1392.4	9056.1	7527.9	13862	1776.3	1619	29652		702.01	4925	539.08	3602.4	569.7	12243.8	1420.14	3072.2	2979.4	7390.2	5674.6	4048.6	6924.2	5709.2	12473.6	14326	3276.4	410.56	1342.56	2908.2	5403.4	4441.4
703	15023	8556	19650	41928	24273	12328	11326	2507.8	12634	6227.6	26255	24011	5994.3	3510.7	8372.3	3307.9	5425.6	4297.2	1920.6	1399.8	8984.8	7647.2	14061	1739.1	1618	29448		703	4940	516.54	3676.6	563.54	12317.2	1392.58	2990	2976.6	7205	5723.8	3967.2	6974.2	5468.4	12325.4	14259.6	3203.2	432.54	1393.9	3073.4	5133	4484
704	15069	8514.4	19671	41979	24433	12336	12554	2527.5	12799	6254	26062	23945	6005.8	3432.7	8202	3270.7	5443.7	4309.3	2041.2	1437.2	9051.6	7693.7	14120	1730	1615	29156		704.01	4895.6	506.18	3681.2	552.54	12459	1344.3	3026	3032	7188	5754.2	3857.2	6939.8	5391.2	12176.4	14278	3199	461.96	1428.3	3424.2	4966.4	4495.6
705	15315	8487	19621	41943	24397	12373	14008	2536.8	12796	6277.9	25828	23935	6027.7	3354.4	8060.5	3284.4	5429.3	4268.1	2038.8	1466.4	9000.7	7910	14096	1751.5	1591.7	29031		705.01	4889.2	524.3	3590	566.5	12475	1330.34	3043	3166	6998.8	5359.2	3711.2	6925.6	5343.4	11987	14240.2	3310.4	452.08	1486.04	3667	4728.6	4495.2
706.01	15599	8662	19544	42118	24178	12373	15342	2524.2	12965	6263.8	25636	23823	6250.2	3519.7	8020.7	3280.1	5398.3	4269.2	2033	1456.9	8962.5	8365.7	14089	1808.8	1550	28927		706.01	4888.4	510	3515.4	574.62	12292.2	1349	3048.4	3123.8	6937.4	5353.4	3576.2	6947.8	5316.4	12005.2	14168.6	3309.6	478.2	1499.64	3681.4	4480	4349.4
707	15821	8734.3	19517	42487	23873	12477	16193	2512.4	13112	6301.6	25565	23775	6463.8	3721.8	7957.1	3271.9	5361.8	4222.5	1975.7	1456.4	8931.4	8767.5	14119	1857.6	1525	28698		707.01	4903.4	514.62	3502	614.94	12131.2	1392.56	3132.6	3109	6852.2	5352	3397.8	6986.8	5250	11970.2	14328.4	3340.8	529.82	1578.14	3707.2	4295.4	4264.2
708.01	16000	8795.8	19440	42950	23417	12598	16594	2485.6	13124	6234.9	25321	23759	6573.9	3812.8	7968.4	3274.1	5320.2	4230.7	1977.4	1475.8	8942.2	9579.7	14118	1883	1512	28450		708.01	4894	497.06	3437.2	596	11974.6	1365.72	3171	3034.6	6729.8	5235.6	3215.6	7066.8	5067.4	11984.4	14120.4	3351	602.88	1529.02	3628.4	4167.6	4075
709.01	16025	8906.7	19334	43863	22833	12731	16705	2488.8	13291	6241.8	25236	23783	6756.4	3833	8028	3252.7	5278.8	4206.1	2008.1	1489.4	8924.8	10607	14073	1999.3	1546.7	28292		709.01	4901.8	490.4	3368.6	617.26	12064	1382.46	3222.4	2967.8	6689	5119.4	3166.2	6926.4	5108.8	11912.6	14018.2	3323.4	920.04	1566.18	3584.8	4138.6	3893.2
710.01	15996	8885.5	19294	44409	22387	12893	16686	2499.4	13352	6246.4	25439	23761	7019.6	3803.2	8211.4	3245.4	5255.5	4185.3	2021.5	1493.6	8993.9	11483	14301	2100.7	1578.2	28270		710.01	4902.8	476.36	3320.4	643.46	12162.8	1342.64	3238.2	2962.8	6615.2	4901	3208	6844.8	5155.4	11985.8	13925	3273.2	1196.48	1622.12	3441.4	4220.8	3675
711.01	15899	8897.2	19239	45050	22458	12955	16600	2490.6	13345	6210.7	26025	23826	7105.4	3852.4	8387.2	3249.1	5253.5	4195.9	1991.4	1514.1	8930.7	12049	14409	2106.7	1569.6	28155		711.01	4921.8	485.48	3305.2	663.74	12040.2	1303.78	3240.2	2966	6713.2	4981	3202.2	6954.6	5209.2	11953.6	13759.8	3150.4	1465.24	1737.16	3308.2	4555	3457
712.01	15815	8978.5	19189	45571	22888	12974	16537	2495.3	13386	6226.1	26426	23763	7122.3	3863.4	8669.3	3247.1	5265.1	4178.4	2006.2	1535.8	8867.7	12650	14421	2116.9	1604.4	28164		711.99	4912.4	496.6	3306.4	712.66	11970.4	1289.54	3254	2959.6	6584.8	4915.8	3216	6876.8	5427	11882.2	13835.2	3091	1876.62	1868.16	3109.6	4679.8	3317.6
713	15742	8934.9	19082	46201	22889	13089	16384	2488.5	13463	6268.6	26677	23769	7105.6	4037.5	9163.7	3319.2	5238.6	4264.9	1949.6	1577.4	8844.9	13380	14434	2117.8	1607.3	28341		712.99	4911.2	495.5	3325.6	730.84	11925.4	1268.04	3174.2	3012	6499.6	4834	3286.4	6776.6	5609.2	11972.2	13967.4	3037.4	2377	2037	2936.4	5005.8	3302.2
714.01	15627	8913.5	18969	46603	22928	13197	16164	2489.8	13881	6315.6	26861	23602	7191.6	4269.8	9789.6	3312.3	5223.9	4299.3	1920.9	1622.8	8814.4	14433	14535	2180.2	1631.5	28866		714	4935	504.22	3254.6	773.86	11903.4	1267.44	3154.6	3159.4	6525.2	4857.6	3376	6728.2	5687	12063	14018.6	2987	3146.2	2380.6	2832	5256.8	3297
715.01	15466	8947	18936	46751	23260	13289	15951	2493	14077	6351.3	26987	23558	7407.4	4358	10405	3363	5220.8	4332.9	2039.9	1641.1	8752.6	15706	14714	2279	1660.5	29249		715.01	4954	585.86	3260.4	878.58	11863.8	1286.78	3115.6	3142.2	6545.2	4987.6	3533.8	6749.6	5751.4	12308.2	14102.8	2957.8	3445	2736	2772	5658.8	3160.4
715.99	15344	9001.6	18895	46755	23671	13346	15735	2498.6	14399	6348.9	27005	23597	7899.6	4496.8	10794	3356.2	5221	4395	2089.8	1657.7	8694.3	16614	14879	2307.6	1716.6	29476		716.01	4954.4	648.02	3284.2	1029.62	11865.2	1299.68	3068	3127.6	6450.6	5163.2	3664.6	6797	5755.6	12312	14102.8	2818.6	3467	3359.8	2770.8	5900.6	3198.8
717.01	15243	9025.5	18846	46767	23810	13306	15531	2527	14630	6303.5	27019	23654	8136	4481.9	10968	3412.5	5220	4359.5	2230.5	1650.7	8658.4	16967	15124	2281.4	1734	29768		717.01	4966.8	700.28	3376.8	1272.34	11753.2	1324.4	3067	3191.4	6448	5362.2	3698	6770	5695.2	12244.2	14125	2831.6	3486.2	4433.4	2909.8	6332.4	3274.6
718.01	15281	9030.8	18779	46749	23860	13228	15227	2549.4	15229	6381.6	26904	23801	8376.2	4497.7	11010	3413.8	5222	4299.8	2358.5	1707.5	8652.8	17017	15362	2269	1735.2	30304		718.01	4955.6	674.7	3345.4	1547.64	11763.8	1328.08	3031.8	3169	6432.8	5417	3730.6	6796.8	5679	12305	14053	2823	3405	5247.8	3086.4	6623.4	3310.8
719.01	15542	9312.4	18792	46928	23664	13184	14845	2575.4	15954	6504.4	26701	24166	8758.1	4699	11010	3422.3	5243.2	4353.1	2511.8	1758.5	8654.9	17097	15453	2229.8	1706	30719		719.01	4934.2	661.12	3272.2	1750.42	11805.6	1319.44	2987.2	3178.8	6318.8	5431.6	3664.4	6682.8	5686.8	12404.8	14019.6	2820.6	3264.4	5460.8	3252.8	6795.6	3337.8
720.01	15776	9365.9	18790	46924	23388	13116	14482	2585.8	16283	6524.5	26306	24399	9257.5	4794.1	10933	3409.2	5261.5	4353.7	2635.7	1869.3	8619.6	17041	15421	2183.7	1678.5	31284		720.01	4792.8	558.94	3172.6	1819.92	11916.8	1212.44	2907.2	3040.4	6233.4	5420	3414.4	6561.4	5425.4	12354	13810.4	2713.4	2973	5418.8	3424	6786	3410.4
721	15958	9338.3	18836	46800	23107	12940	14140	2585.7	16326	6535.8	25789	24465	9574.9	4754.7	10826	3416.7	5272.6	4507.8	2795	1953.6	8586.3	16945	15268	2127	1701.4	31574		721.01	4738	517.9	3153.4	1899.7	12120.8	1209.4	2914.6	3041	6150.6	5623.6	3231.8	6618.8	5324.2	12204	13771.8	2722.2	2632.6	5352	3486.4	6790.4	3553
722.01	16106	9428.1	18886	46609	22892	12765	13861	2599.1	16332	6563.8	25573	24443	9744.7	4770.1	10725	3419.5	5313.4	4731.4	3007.4	2018.7	8536.9	16799	15042	2117.6	1691.7	32437		735.37	5667.2	558.18	3702.2	1000.54	14452.6	1470.82	3821	4831.6	8097.2	5785.6	4308.8	8109.4	6644.2	14788	16787.8	4108.4	603.6	1875.74	3749.2	7584.8	4853
723.01	16158	9537.9	18910	46481	22795	12529	13664	2603.7	16817	6625.7	25406	24271	9758.6	4837.3	10602	3400.8	5325.2	4900.2	3225.3	2095.8	8485.6	16511	14834	2138.7	1716.3	33764		736.36	5588.8	564.38	3571.2	952.66	14038.2	1406.78	3698.2	4693.6	7764.8	5367.8	4052.6	8025.2	6452.6	14349	16531.8	3862.2	573.74	1804.88	3678.2	7493	4598.6
724.01	16189	9651.6	18929	46306	23162	12283	13690	2620	17416	6770.6	25259	24095	9662.1	5011.7	10490	3367.8	5340.5	5015.1	3308.7	2215.7	8447.5	16094	14672	2200.3	1736.9	35081		737.36	5439	545.94	3346.6	890.28	13264.8	1331.88	3552	4389.6	7316.6	5029.6	3585.2	7748.2	6144.4	13535.8	16070.8	3473.2	534.98	1704.22	3485	7056.8	4083.2
725.01	16214	9735.3	18957	46380	23669	12181	13848	2607.4	18016	6993.5	25211	23839	9583.7	5260.9	10501	3333.7	5355.9	5089.1	3624.5	2315.8	8459.7	15596	14528	2316.3	1719.6	36083		738.36	5220.6	522.76	3068.4	823.34	12187.6	1231.46	3297.8	3951.8	6678.8	4546.4	2993.6	7406.6	5735.4	12802.6	15338.2	2998.8	512.86	1572.92	3164.8	6371.8	3484.4
726.01	16134	9821.9	18992	46390	23802	12170	14163	2615.5	18470	7029.7	25219	23650	9523.6	5658.3	10619	3305.2	5358.8	5263	4121.5	2535.4	8442.5	15229	14443	2360.4	1689.5	37182		739.37	4873.8	487.8	2775	724.54	10950.4	1114.32	2907.4	3508.2	5996.4	4243.2	2417.6	7037.2	5183	11870.4	14355.8	2531	479.16	1429.82	2719.4	5576.8	2819
727.01	16123	10011	19065	46651	23907	12218	14508	2606.4	19296	7153.5	25443	23561	9349.5	5921.5	10724	3278.1	5336.2	5260.1	5003.3	3067.2	8427.1	14878	14513	2420.1	1697.4	38547		740.37	4405.4	456.42	2507.6	625.64	9672.6	983.44	2451.6	3060.8	5189.2	3740.8	1974.6	6564.6	4672.8	10841	13279.2	2096.6	413.32	1256.2	2237	4846.2	2220.2
728.01	16099	10142	19164	46971	24248	12368	14975	2624.5	20977	7165.5	25608	23697	9195.4	6143.9	10867	3277	5359.5	5223.2	6186.3	4049.8	8388.3	14526	14727	2595.4	1765.2	40272		741.37	3919	436.8	2262.6	536.22	8499.4	885.8	2025.4	2656.4	4432.2	3266.4	1588.16	6121.6	4198.6	9961.8	12128.2	1807.4	371.92	1155.34	1893.46	4124.6	1844.36
729.01	16045	10172	19191	47206	24632	12655	15831	2616.7	22236	7329.3	25626	23851	9026.6	6352.2	11017	3299.8	5373.8	5228.9	8461.7	5502.8	8308.1	14075	14995	2834.6	1802.4	41801		742.37	3481.8	429.54	2055.2	481.4	7565.6	828.82	1658.46	2309.8	3731.4	2893	1350.2	5731.8	3768.2	9240.4	11045.6	1565.4	362.16	1071.3	1625.82	3507.4	1568.72
730.01	16006	10255	19197	47305	24696	13042	16545	2643.5	23160	7432.6	25945	24040	8858.8	6598.2	11098	3366.9	5332.6	5373.7	10022	6551.1	8289	13802	15089	3156.5	1985	43421		743.37	3090	423.1	1878.24	444.68	6701.6	790.78	1397.54	2031.2	3073.4	2549	1164.36	5406.6	3316.6	8464.8	10066.4	1392.44	352.5	1012.08	1416.06	3019.4	1357.14
731.01	16028	10380	19237	47438	24608	13445	16848	2664.4	23782	7535.1	26358	24101	8893.4	6965.6	11147	3380.7	5332.7	5556.7	10261	6750.9	8286.8	13763	15107	3438.6	2228.2	45162		744.37	2680.2	399.76	1697.56	374.82	5958.6	715.74	1144.66	1754.62	2505.2	2256	1021.5	5006.6	2951	7731.6	9209.6	1226.42	318.34	920	1230.68	2606.6	1172.56
732.01	16092	10547	19376	47495	24483	13687	16925	2694.5	24602	7850	26689	24143	9125.1	7762.6	11137	3428.6	5341.9	5713.7	10311	6759.7	8397.3	13888	15135	3804.8	2324.3	46501		745.37	2415.2	418.32	1557.78	377.76	5309	695.74	983.8	1540.46	2071.2	2034.6	942.24	4650.2	2744.6	7130.2	8504	1162.3	330.74	879.48	1110.72	2297.2	1084.02
733.01	16082	10836	19475	47604	24161	13791	16876	2702.2	25762	8182.9	26939	24170	9384.8	8594.1	11087	3440.3	5323.7	5849.1	10324	6725.7	8477.9	13990	15085	4125.3	2404.3	47571		746.37	2141.4	383.98	1413.02	337.74	4734.4	650.26	825.18	1339.62	1701.76	1823.52	825.02	4360.6	2462.2	6519	7769	1020.88	301.9	809.86	985.12	1999.16	964.1
734.01	16117	10915	19612	47717	23798	13864	16774	2730.9	26787	8315.5	27099	24121	9736.5	9753	11013	3466.1	5340.5	5835.3	10285	6744	8482	14042	15120	4509.4	2546.6	48210		747.37	1938.94	382.78	1330.96	322.9	4301	637.46	717.88	1208.02	1457.22	1676.22	783.48	4096.8	2266.6	6023.6	7199.2	961.14	313.66	780.06	901	1778.74	883.1
735.01	16131	10971	19648	47765	23613	13857	16606	2744.2	27671	8560	27190	24174	9945	10600	10932	3525.4	5362.4	5784.8	10238	6737.1	8499.1	14162	15272	4861.4	2763.7	48630		748.37	1761.86	382.2	1244.66	314.24	3902.6	622.36	629.4	1067.12	1283.44	1558.8	734.3	3827.8	2106.6	5501.8	6689.8	887.58	316.64	764.64	828.74	1607.88	846.4
735.99	16173	11021	19647	47998	23405	13832	16428	2788	29694	9040.8	27282	24261	10095	10993	10879	3607.2	5350.5	5850.8	10104	6753.8	8598.7	14739	15393	5148.2	3082.8	48888		749.37	1602.58	355	1130.24	282.52	3562.4	579.36	546.82	954.24	1095.24	1411.08	668.32	3618	1906.28	5046.6	6177	816.82	282.96	703.34	731.4	1439.46	766.52
737.07	16173	11233	19630	48158	23149	13742	16168	2836.5	32019	10185	27362	24414	10162	11081	10807	3633.1	5334.3	6016	9819.6	6707.1	8801.8	15474	15498	5395	3429.3	49158		750.37	1478.48	350.34	1050.92	264.1	3232	578.14	502	861.5	1011.3	1308.58	646.36	3401.2	1804.1	4680.8	5703.8	777	275.66	696.72	683.46	1307.5	730.14
738.01	16151	11415	19735	48235	23524	13641	15932	2827	33309	10831	27385	24555	10172	11017	10755	3650.5	5353.8	6165.8	9386.6	6688.7	9046.7	16086	15587	5519.2	3873.1	49264		751.37	1378.06	357.68	1010.42	269.16	3003.6	575.16	475.72	796.66	940.72	1260.78	639.54	3228.2	1693.66	4359.4	5282.8	767.2	284.42	675.88	654.42	1213.72	712.12
739.01	16148	11767	19856	48295	24078	13515	15673	2845.1	34522	11280	27331	24679	10125	10869	10701	3693.8	5389.7	6308.5	8773.3	6662.6	9340.2	16736	15648	5564	4776.6	49345		752.37	1292.9	341.32	963.64	261.88	2754.4	563.22	439.78	738.64	882.5	1200.24	619.3	3019.4	1622.84	4036.6	4936	755.72	269.58	654.6	615.14	1125.24	674.3
740.01	16102	12314	19943	48304	24380	13336	15472	2826.1	35784	12059	27149	24716	10056	10657	10731	3703.2	5405.2	6486.1	8062.9	6570.8	9684.3	17180	15634	5542.3	5814.7	49361		753.37	1239.46	353.4	912.3	266.04	2576	562.14	427.4	699.28	837.7	1173.04	614.72	2841.2	1583.26	3809.2	4620	735.88	290.98	656.18	598.24	1065.04	667.98
741.01	16066	12704	19985	48251	24464	13244	15207	2823.8	37191	13066	26904	24815	10067	10540	10832	3723.2	5407.9	6774.3	7340.3	6413.4	10106	17364	15578	5510.2	6792.7	49494		754.37	1161.06	335.72	848.6	246.24	2377	546.88	391.96	642.3	789.38	1123.92	588.28	2682.6	1471.78	3463.4	4335.6	698.16	259.92	612.62	554.02	986.02	622.52
742.01	16042	13294	20007	48166	24629	13219	15069	2826.1	38382	14301	26735	24748	9996.5	10414	10901	3804.3	5449.4	7064.6	6660.5	6190.3	10494	17355	15572	5436.9	7244.5	49564		755.37	1128.34	346.66	825.2	256.68	2246.2	562.2	384.1	620.1	766.02	1088.7	584.4	2572.2	1412.24	3243.6	4060.8	707.72	274.6	615.88	556.2	954.88	630.84
743.01	16024	13686	20101	48164	25022	13237	15061	2840.4	39033	15651	26670	24686	9864.9	10391	10895	3837.6	5491.5	7558.4	6090.5	5855.7	10910	17354	15468	5356.4	7347.4	49582		756.37	1093.14	344.54	800.96	246.3	2132	548.88	374.82	592.52	753.22	1073.9	587.92	2456.6	1352.84	3030.6	3823.4	699.2	272.44	604.98	538.06	891.9	594.6
744.01	16062	14048	20338	48112	25329	13337	15200	2851.7	39627	17817	26660	24621	9743	10469	10868	3857.2	5562.1	8085	5559.7	5512.4	11401	17348	15329	5232.5	7368.2	49543		757.37	1038.7	341.46	780.94	250.42	2027.6	546.28	363.86	555.92	734.34	1049.82	583.02	2369.2	1288.4	2799.4	3619.4	690.26	275.72	609.34	524.46	884.26	593.66
745.01	16085	14370	20574	48122	25424	13500	15571	2862.7	40033	19728	26791	24561	9627.6	10714	10894	3856.6	5608.1	8685.3	5124.5	5150.2	11778	17280	15302	5063.6	7356.6	49586		758.37	997.32	348.38	750.64	243.06	1942.22	537.88	354.22	543.52	716.9	1024.42	577.52	2257.8	1251.32	2621.8	3403.4	681.08	278.94	590.56	504.46	837.92	596.26
745.99	16084	14680	20682	48052	25351	13691	16129	2866.3	40172	21987	26812	24418	9516	10972	10909	3875	5637.5	9429.1	4664.9	4765.2	12065	17208	15236	4932.1	7316.7	49576		759.37	952.82	336.08	719.82	242.08	1844.24	529.6	342.94	517.7	700.28	1017	579.1	2178	1219.82	2464.6	3243.6	674.16	260.3	579.22	501.24	818.34	574.84
747.01	16025	15046	20777	48073	25260	13806	16604	2858.2	40543	24714	26891	24298	9412.1	11167	10938	3897.5	5682.2	10669	4369.6	4344.6	12397	17152	15177	4769.9	7274.7	49630		760.36	922.6	347.26	703.34	250.42	1788.68	542.66	341.34	503.08	697.78	995.96	593.88	2105.4	1203.42	2313.4	3084.2	683.3	273.4	577.42	505.38	794.26	566.24
748.01	16006	15254	20805	48125	25234	13895	16854	2841.2	41202	28186	26901	24147	9307.2	11226	10985	3881	5740.8	12325	4158.5	3985.4	12785	17123	15110	4592.2	7181.1	49736		761.37	889.76	338.5	685.3	240.16	1726.12	536.88	326.84	480.36	683.72	977.9	576.86	2037.2	1171.96	2200.2	2915.4	665.26	260.38	557.36	479.32	769.54	546.72
749.01	15961	15427	20859	48080	25087	13902	16953	2856.1	41406	30846	26933	24100	9168.8	11137	10995	3927.3	5808	13978	3924	3658	13268	17034	15031	4445.3	7035.4	49653		762.37	861.82	327.14	673.76	238.26	1654.18	529.62	329.24	469.94	687.48	979.72	581.52	1975.4	1170.76	2081.6	2782.8	653.74	257.78	553.5	478.18	747.72	553.42
750.01	15974	15822	20903	47962	24845	13895	16992	2920.3	41660	32837	27021	24045	9156.9	10979	10948	4009.6	5892.9	16133	3684.7	3351.6	13940	16922	15064	4450.1	6815	49550		763.37	848.12	327.36	650	230.5	1607.02	536.18	316.8	458.32	682.16	953.5	583.24	1918.7	1143.58	1984.76	2649.8	656.52	262.54	549.96	475.44	731.16	552.04
751.01	16040	16347	21020	48000	24838	13905	17049	2932.1	42155	34161	27189	24240	9305	10746	10913	4061.3	6012.1	18351	3540.6	3087	14350	16925	14947	4506.2	6537.5	49559		764.37	818.16	331.66	633.58	223.54	1579.78	541.2	313.38	446.9	673.08	931.18	584.42	1853.3	1100.82	1894.78	2527	644.42	251.68	557.06	476.76	720.4	547.44
752.01	16117	16618	21124	47939	24878	13828	17017	2886.9	42468	34845	27343	24421	9592.9	10600	10867	4097.1	6095.1	20401	3455.9	2864.5	14910	16983	14925	4598.3	6176.2	49453		765.37	797.66	327.38	636.16	237.68	1556.14	534.72	312.6	440.74	668.96	928.58	582.24	1788.84	1096.88	1793.24	2416.6	638.06	255.82	550.48	475.36	723.7	544.5
753.01	16168	16722	21213	48059	24963	13717	16938	2945	43083	35136	27345	24707	9899.2	10488	10836	4106.8	6152.1	21986	3406.3	2650.9	15563	17168	14990	4737.4	5883.9	49380		766.37	778.46	333.18	628.46	227.08	1517.56	545.62	308.94	432.06	666.88	940.28	576.6	1735.24	1082.2	1726.86	2311.8	643.76	256.28	542.84	472.74	693.52	541.66
754.01	16184	16885	21188	48096	25092	13613	16841	3004.6	43651	35118	27301	24908	10108	10449	10780	4173.4	6215.2	22797	3266.6	2487.1	16266	17277	15127	4890	5659.8	49447		767.37	769.84	336.78	621.8	232.86	1496.64	552.1	312.28	436.28	682	941.42	577.02	1695.62	1082.8	1680.06	2245.6	658.72	260.94	555.88	479.5	702.44	542.64
755.01	16194	17071	21232	48015	25164	13513	16779	3057.2	43948	34973	27264	24929	10134	10515	10753	4344.6	6262.1	23172	3183.6	2370.3	17629	17385	15263	5078.3	5360	49394		768.37	758.4	342.38	629.38	239.04	1470.18	558.08	311.58	431.5	680.64	950.1	578.86	1665	1059.16	1617.46	2155.2	652.36	251.54	549.56	472.38	693.42	524.74
755.99	16150	17688	21208	47970	25285	13455	16594	3064.4	44029	34779	27201	24954	10140	10636	10738	4478.4	6280.8	23371	3189.1	2224.8	18941	17425	15315	5310	5180	49295		769.36	764.96	356.56	630.26	249.2	1448.06	563	332.62	441.74	694.72	961.32	587.38	1633.12	1063.32	1596.66	2092.6	658.4	274.7	556.88	470.22	700.08	550.08
756.99	16110	20003	21218	47851	25274	13363	16395	3097.9	43965	34539	27199	24948	10081	10753	10729	4462.6	6313.9	23451	3169.8	2096.2	20435	17418	15314	5453.1	5178.6	49403		770.37	733.94	332.12	617.7	234.86	1414.78	556.7	310.34	417.7	668.26	924.8	598	1594.4	1056.3	1524.72	2001	637.48	250.88	538.88	461.34	685.6	532.84
757.99	16053	21885	21219	47849	25316	13377	16286	3101.6	44323	34487	27211	24966	9977.5	10814	10766	4461.3	6352.9	23490	3120.6	2005.6	22621	17392	15381	5555.7	5163.2	49515		771.37	720.74	336.36	621.82	230.66	1380.78	568.6	314.38	420.6	679.84	921.5	586.24	1557.52	1072.64	1489.84	1952.92	655.24	262.62	546.3	460.74	677.94	535.6
758.99	16000	23959	21191	47826	25399	13492	16249	3129.1	44619	34459	27219	24936	9855.8	10918	10825	4486.4	6356.3	23447	3098.7	1939.2	25340	17322	15421	5599.5	5072.4	49558		772.37	722.52	343.96	626.82	248.02	1384.18	587.34	325.14	439.86	683.52	926.52	599.56	1538.72	1087.06	1446.64	1916.52	695.24	270.54	558.5	468.44	667.74	549.26
759.99	16001	25445	21246	47910	25389	13689	16149	3141.3	44764	34457	27260	24960	9631.9	10904	10865	4591.6	6378.2	23358	3054.3	1869.5	28731	17320	15421	5619.1	4990.5	49615		773.37	708.34	352.58	622.6	244.22	1368.06	592.6	327.1	442.16	690.3	940.08	592.12	1520.64	1079.58	1439.42	1863.26	689.88	275.42	567.48	482.08	682.9	555.96
760.99	15974	26775	21249	47979	25282	13843	16147	3217.9	44738	34696	27336	24858	9503.6	10918	10918	4635.1	6386.1	23275	3094.3	1808.3	32897	17336	15344	5607.8	4895.5	49645		774.37	671.6	328.2	599.54	226.18	1322.44	580.9	301.94	414.8	677.06	907.24	564.1	1473.16	1077.24	1372.86	1806.96	685.72	257.94	545.44	451.42	661.08	530.42
761.99	15965	28677	21232	48129	25049	13920	16214	3273.7	44571	34946	27361	24792	9433.1	10955	10953	4690.3	6381.1	23080	3231.7	1745.4	38110	17334	15255	5556.9	4979.4	49514		775.37	654.06	327.2	591.34	221.88	1311.98	577.56	309.12	408.28	672.08	909.98	556.56	1452.22	1096.74	1353.4	1765.4	678.84	256.64	545.18	446.76	650.42	528.64
763.01	16033	31005	21237	48247	24808	13952	16308	3313.7	44312	35114	27378	24670	9356.4	11068	10996	4711.7	6395	22822	3433.6	1704	42174	17278	15169	5589.6	5137.8	49422		776.37	643.76	326.14	606.04	225.2	1302.72	586.74	314.58	411.38	670.5	904.08	549.42	1462.86	1072.08	1324.4	1729.2	704.28	254.14	547.46	455.36	641.66	535.1
764.01	16097	33366	21333	48187	24679	13959	16338	3289.8	44131	35424	27311	24664	9402.4	11063	11015	4787.1	6447.5	22594	3499.8	1702.7	44238	17291	15262	5546.5	5367.4	49467		777.37	632.12	332.92	609.34	228.06	1302.58	583.28	316.78	400.84	665.34	903.88	549.78	1423.24	1047.32	1299.7	1707.98	702.04	255.38	541.08	437.26	646.7	529.48
765.01	16094	35263	21399	48203	24547	13940	16435	3339.9	43868	35545	27224	24620	9468.4	11055	11000	4967.6	6511.1	22352	3587	1698.3	44908	17230	15397	5419	5807	49531		778.37	609.36	311.2	595.68	208.16	1270.28	560.56	294.84	391.9	652.68	886.36	530.82	1419.78	1028	1276.6	1653.82	676.12	237.86	528.8	413.64	622.78	518.82
765.99	16048	36418	21457	48260	24507	13930	16625	3492.2	43781	35529	27207	24633	9611.2	11079	11007	5111.8	6555.3	22142	3756.6	1706.6	45044	17148	15447	5237.7	6480.3	49381		779.37	624.48	337.7	626.5	223	1288.56	586.74	321.88	406.56	663.86	920.52	556.66	1416.44	1033.9	1284.88	1658.16	707.68	262.68	543.14	445.24	645.8	533.88
767.01	15973	37772	21493	48342	24657	13844	16793	3527.8	44035	35488	27213	24549	9729.7	11022	10981	5340.1	6621.9	22102	4119.7	1668.1	44865	17011	15427	5073	6985.4	49328		780.37	600.96	315.38	601.56	215.52	1245.22	570.1	286.86	387.86	655.56	888.64	546.82	1379.68	1041.36	1258.72	1608.52	691.88	238.14	532.4	423.16	612.5	505.36
768.01	15930	39146	21653	48260	24980	13739	16893	3588.8	44170	35417	27023	24609	9768.3	10952	10904	5542.9	6642	22158	4649.2	1643.2	44392	16841	15462	4839.5	7253.6	49149		781.37	598.2	324.54	597.66	214.86	1237.02	572.14	289.6	389.26	655.18	878.4	544.4	1382.38	1062.02	1246.44	1593.1	692.04	247.9	527.82	424.52	621.22	507.66
769.01	15903	40546	21737	48258	25326	13653	16946	3780.2	44365	35230	26950	24708	9801.5	10805	10791	5734.1	6658.5	22308	5285.3	1588.6	43744	16799	15446	4613.9	7356.1	48972		782.37	589.4	310.66	604.48	207.38	1233.36	567.48	284.16	382.2	647.26	904.04	545.9	1374.82	1056.28	1222.54	1572.28	706.04	247.6	538.88	419.66	621.66	503.54
770.01	15865	41860	21868	48207	25507	13518	16982	4018.2	44806	34844	26999	24862	9856.3	10624	10709	5853	6662.1	22442	6209.1	1547.4	42851	16753	15386	4481.5	7384.5	48925		783.37	596.02	334.42	623.46	225.8	1235.66	597.2	304.76	397.68	676.92	912.22	551.3	1386.34	1064.86	1224.02	1561.66	731.44	258.58	559.62	441.88	641.7	511.8
770.99	15850	42811	22008	48167	25586	13441	16975	4208.2	45201	34434	26965	24966	9923.6	10651	10666	5899.2	6632.9	22597	7312.3	1548.1	41998	16747	15413	4379.5	7346.5	48797		784.37	581.9	327.34	614.5	216.58	1225.5	598.72	297.26	392.64	668.34	893.86	544.92	1375.22	1056.62	1199.38	1528.76	725.44	261.66	544.76	431.08	641.64	506.48
771.99	15878	43542	22302	48032	25529	13511	16937	4327.6	45461	34012	26913	25000	9946.3	10826	10669	6005.6	6605.4	22771	9055.6	1546.2	41117	16753	15244	4294.9	7282.6	48717		785.37	569.44	320.54	602.9	221.56	1201.2	597.7	293.04	384.18	668.18	891.46	551.02	1363.88	1058.96	1192.14	1504.6	734.92	247.24	542.14	419.42	632.16	497.3
772.99	15908	44046	22644	48023	25372	13616	16907	4344.9	45629	33638	26806	25024	9915.7	10966	10744	6184	6588.4	23088	10217	1557.7	40354	16790	15171	4182.8	7193.6	48590		786.37	574.92	324.64	605.6	219.2	1190.16	604.1	297.76	390.78	669.1	895.7	555.12	1358.24	1072.48	1177.36	1499.12	742.92	246.14	542.5	424.56	623.08	500.1
773.99	16033	44338	22920	47942	25234	13656	16890	4470.9	45540	33617	26768	25040	9849.5	11058	10754	6566.8	6556.3	23417	10488	1551.7	39601	16736	14967	4175.3	7075.4	48330		787.36	560.24	315.82	578.26	205	1170.5	599.62	278.08	382.3	652.32	889.76	547.62	1340.16	1044.96	1176.06	1483.88	725.9	237.98	537.4	408.82	615.06	487.1
775.01	16098	44529	23068	47838	25098	13765	16763	4656.4	45525	33532	26743	25058	9679.5	11092	10761	7102	6519.5	23626	10533	1540.9	39009	16677	14770	4176.2	6917.5	48148		788.36	563.3	329.12	587.08	216.3	1192.2	622.3	289.98	389.5	672.6	894.64	563.06	1347.18	1063.16	1181.38	1483.8	745.84	255.62	546.3	428.94	622.04	496.12
776.01	16147	44624	23098	47920	24947	13826	16713	4711	45644	33542	26973	25103	9537.6	11156	10780	7627.3	6442.1	23628	10536	1521.5	38473	16718	14687	4247.5	6746.3	48188		789.37	584.76	340.88	595.36	231.2	1192.3	637.12	307.26	404.54	683.06	905.2	576.84	1350.1	1106.5	1193.76	1478.94	765.22	262.9	554.24	440.14	643.08	504.44
777.01	16147	44507	23066	47871	24943	13899	16652	4883.5	45494	33589	27020	25016	9458.3	11084	10762	7917.2	6413.7	23614	10517	1530.4	38171	16812	14711	4466.9	6573	48238		790.37	544	317.68	562.98	203.44	1157	619.26	281.84	374.84	646.6	899.4	549.86	1300.36	1093.02	1155.9	1440.76	750.44	245.2	538.16	405.28	605.2	480.12
778.01	16092	44181	23041	47775	25106	13948	16504	4974.4	45126	33735	26995	24917	9446.7	10969	10722	8178.3	6385.4	23517	10456	1513.2	38142	16827	14749	4687.5	6321.9	48577		791.37	539	325.02	548.32	212.2	1164.28	621.44	284.26	375.22	657.88	890.4	569.24	1305.14	1123.18	1163.66	1434.6	748.62	250.82	540.18	410.98	624.32	482.14
779.01	16047	43901	23000	47621	25189	13996	16365	5030.5	44601	34367	26937	24731	9432.2	10888	10676	8462.1	6353.5	23315	10319	1512.2	38290	16819	14862	4933	6093.2	48729		792.37	542.56	331.72	552.58	216.96	1161.58	624.04	299.24	392.84	668.22	895.5	568.34	1279.82	1183.04	1152.04	1415.18	759.88	248.64	536.9	416.56	620.9	508.84
780.01	16006	44024	22959	47600	25127	14025	16356	5263.7	44006	34908	26981	24569	9373.2	10865	10728	8696.8	6338	23097	10131	1527.7	38619	16842	14955	5168.2	5843.8	48763		793.37	534.18	323.5	525.12	213.28	1143.56	632.88	285.5	375.98	654.48	892.68	536.82	1272.56	1247.02	1150.54	1397.1	741.56	244.88	537.68	413.5	607.5	495.4
781.01	16023	44304	22952	47439	25028	13970	16405	5400.9	43765	35180	27090	24418	9266	10889	10704	8799.3	6337.1	22909	9765.8	1532.9	39301	16893	15035	5288.8	5614.3	48931		794.37	526.6	333.5	530.08	219.36	1150.2	643.34	296.04	385.78	668.6	875.92	546.4	1276.2	1310.08	1155.28	1391.98	766.68	244.12	542.48	418.16	612.12	513.94
782.01	15969	44732	23003	47429	24992	13891	16343	5570.7	43635	35113	27194	24434	9225.2	10859	10703	8888	6322	22868	9222.4	1545	40043	16958	15150	5370	5410.7	48873		795.37	518.98	334.1	529.56	225.88	1152.32	640.26	294.9	382.1	673.7	902.66	556.66	1288.32	1385.66	1159.42	1383.86	771.74	242.56	546.48	418.02	612.12	512.84
783.01	15951	44945	23010	47299	25062	13775	16319	5645.7	43799	34860	27265	24407	9157.7	10811	10595	9033.8	6283.5	22674	8564.4	1551.2	40607	17001	15289	5420.2	5135.9	49012		796.37	506.98	333.42	529.88	222.72	1148.32	643.66	298.06	385.7	660.4	890.06	563.86	1272.08	1481.48	1144.58	1370.46	767.3	251.28	544.38	412.3	613.7	518.2
784.01	15893	45005	23151	47415	24987	13635	16385	6046.9	44107	34871	27322	24454	9257.8	10757	10545	9315.2	6265.5	22561	7823.8	1581	41075	17093	15313	5496.6	4906.2	49144		797.37	519.38	350.66	540.82	232.98	1145.02	656.22	315.84	403	690.74	901.36	554.16	1278.64	1521.66	1155.68	1376.36	773.42	254.9	550.54	433.62	625.62	524.48
785.01	15802	45255	23276	47517	24855	13557	16429	7409.6	44361	34958	27209	24581	9319.1	10705	10466	9871.8	6236.9	22557	7102.9	1590	41897	17098	15198	5535.2	4650.3	49097		798.37	483.54	322.16	510.68	219.86	1118.26	641.24	287.64	382.68	659.54	878.24	530.14	1241.86	1525.62	1120.18	1353.42	757.16	246.84	539.88	409.32	601.54	492.84
786.01	15760	45723	23311	47595	24655	13579	16551	9470.6	44650	35120	27124	24653	9353.8	10744	10382	10617	6264.2	22647	6523.5	1645.7	43110	17097	15187	5641.4	4420.3	48875		799.37	487.04	327.86	500.16	216.48	1125.94	647.38	293.22	385.28	663.3	887.7	553.3	1256.34	1519.52	1128.7	1340.86	753.2	248.26	546.48	422.58	614.08	496.26
787.01	15774	45924	23353	47692	24539	13635	16631	12359	44692	35034	27073	24690	9446.2	10904	10337	11243	6296.3	22802	5964.6	1663	43727	17036	15120	5674	4288.1	48787		800.37	474.4	318.92	489.46	211.34	1103.96	635.74	283	367.26	654.98	864.3	542.54	1246.82	1512.76	1107.56	1315.42	746.08	239.58	522.26	401.22	588.22	492.62
[truncated: 642 more rows]
[truncated: 170 more columns]

## Sheet: 5C-top
GCaMP6m-intensity	NEMOs-intensity	NEMOm-intensity	NEMOc-intensity	NCaMP7-intensity	jGCaMP8f-intensity	NEMOf-intensity
459.36	538.53	1041.7	49.212	2064.4	354.76	199.83
585.68	677.62	171.01	643	5947.3	245	263.06
749.3	689.56	308.89	373.44	4189.5	449.36	210.5
410	1980.5	1192.1	260.62	5602.5	371.4	430.06
[truncated: 89 more rows]

## Sheet: 5C-bottom
GCaMP6m-intensity	NEMOs-intensity	NEMOm-intensity	NEMOc-intensity	NCaMP7-intensity	jGCaMP8f-intensity	NEMOf-intensity
[truncated: 93 more rows]

[truncated: 2 more sheets: 5D-top, 5D-bottom]
