# Supplementary material for: Engineering of NEMO as calcium indicators with large dynamics and high sensitivity
Source: Nat Methods. 2023 Apr 20;20(6):918–24. doi: 10.1038/s41592-023-01852-9 (PMC10250196; doi:10.1038/s41592-023-01852-9)
Supplement: Source Data Figs. 1–4 and Extended Data Figs. 2–9 — Source data [file 41592_2023_1852_MOESM8_ESM.zip › Source_Data_Extended_Data_Fig.6.xlsx]

## Sheet: 6A-left
Time(s)	GCaMP6m(Fluorescence)
0	103.2	103.1	101.3	101.2	100.9	103.1	102.7	101.5	101.9	101.7	102.6	101.1	101.3	102	102.5	101.1	101.7	102	101.3	102.1	101.7	103.4	104	104.3	103.1	101.7	101.7	102.4	101.7	101.6	101.2	102	101.2	101.1	100.8	101.3	103.6	102.5	102.6	103	103.1	102	102.2	101.5	102.2	102	102	100.8	100.9
0.59978	103.1	103.3	101	101.1	101.3	101.6	101.4	101.2	102	101.4	101.5	101.4	101.2	101.5	101.5	101.3	102.6	102.2	101.4	102	101.7	103.2	102.9	104.3	103.4	101.7	101.4	102.6	102.1	101.4	101.3	102.2	101.2	101	101.1	101.3	103.4	101.3	102	103.4	103.1	101.2	101.8	101.4	101.9	101.5	102.2	101	100.9
1.1998	103.5	103.5	101.4	101	101.6	101.4	101	101.1	101.1	101.3	101.7	101	101.2	101.4	101.9	101.2	101.2	101.8	101.1	101.8	101.5	102.9	102.7	103.1	102.3	101.4	101.7	102.6	101.6	101.3	101.1	102	101.6	101.2	101	101.4	104.1	101	101.7	103.7	103.6	101.3	101.8	101.5	101.9	101.3	102.4	100.9	100.8
1.7998	103.2	103.7	101.7	101	100.9	101.2	101	101.5	101.1	101.1	101.4	101.1	101.5	101.3	101.6	101.1	101.8	101.6	101.2	101.6	101.2	102.1	103.2	102.5	102.2	101.2	101.1	102.4	101.7	101.4	101	101.3	101.2	101.1	101	101.4	104.1	101.5	101.5	103.7	102.9	101.5	101.8	101.1	101.9	101.7	102.3	100.8	100.7
1.8679	103.4	103.3	101.1	101	101.2	101.1	101.3	101.5	100.6	101.3	100.9	101.1	101.1	101.4	101.6	101.2	101.7	101.3	101.3	101.3	101.7	102.4	102.2	102.3	101.8	101.6	101.2	102.2	101.7	101.7	101.3	101.6	101.3	101	100.9	100.9	103.2	101.4	101.6	103.8	103	101.5	101.7	101.4	101.6	101.2	102.2	100.8	101.1
1.936	103	103.1	101	100.9	100.9	101.3	101.6	101.4	101.2	101.3	101.7	101.2	101.5	101.5	101.5	101.4	101.9	101.6	101.2	101.6	101.4	102	102.4	102.5	102.1	100.8	101	102	101.9	101.6	101.3	101.9	101	101.3	100.9	101.5	104.1	101.2	101.9	103.4	102.8	101.7	101.2	101.3	101.4	101.8	102.4	100.9	101.1
2.0041	103.2	103.2	100.8	101.2	101.1	100.9	101.7	101.7	101.1	101.5	101.5	101	101.4	101.9	102.1	101.3	102.1	102.1	101.1	101.9	101.8	102.4	102.7	102.6	102.2	101.2	101.5	102.4	101.5	101.5	101.4	101.9	101.4	101	100.7	101.3	103.7	101.7	101.6	103.3	103	101	102	101.5	101.6	101.4	102.4	100.9	101
2.0722	103.6	103	101.4	101.4	101.3	101.7	101.6	101.9	101.4	101.8	101.7	100.9	101.1	101.8	102	101.7	102.2	102	101.7	102.4	102	102.8	103.3	103.1	102.5	101.3	101	102.2	101.7	101.5	101.2	101.8	100.9	101.5	100.9	101.4	103.6	101.6	102	103.3	103	101.9	101.8	101.6	101.8	101.6	102.4	100.8	100.8
2.1401	103.2	102.5	101.7	101.4	100.4	101.6	100.6	102.5	102.1	101.8	101.8	101.4	102.2	102.3	102.7	101.3	101.6	102	101.9	102.7	102.2	102.6	102.7	103.1	102.5	101.2	101.4	102.4	101.7	101.4	101.2	101.8	101.5	101.6	101.7	101.8	103.6	101.4	101.9	103.6	102.9	101.7	101.9	101	101.4	101.4	102.4	100.9	101.1
2.2091	103	102.8	101.6	101.8	101.3	101.8	102.3	102.4	101.2	102.1	101.7	101.3	101.9	102.5	103.1	101.7	102.3	102.2	101.4	103	102.9	102.9	102.9	103.8	103.4	101.4	101.3	102.4	101.8	101.3	100.9	102	101.7	101.7	101.8	101.6	102.9	101.9	102.3	103.4	103.5	101.7	102.3	101.3	102.2	101.9	102.8	101.2	100.9
2.2769	103.3	102.7	101.7	101.5	101	102.1	102.4	102	102.2	102.7	101.7	101.1	101.3	102.2	102.9	101.6	102.3	102.4	101.8	104.1	103.5	103.1	103.3	103.9	103.5	101.2	101.7	102.3	101.8	101.4	101.2	101.9	101.5	101.7	101.5	101.7	103.3	102.5	102.5	103.6	103.6	102.1	102.4	101.7	101.5	101.8	102.7	101.1	101.2
2.3451	103.1	103.1	101.7	101.5	101.3	101.9	102.1	102.9	102.5	102.6	102.3	100.9	101.1	102.6	103.4	102.1	101.8	102.3	101.7	104.6	103.8	103	103.2	103.8	102.8	101.6	101.4	102.3	102	101.5	101.6	101.8	102	102.1	102.1	102	103.6	102.5	102.4	103.3	103.3	102.6	102.6	101.4	101.8	101.3	102.2	101.1	101
2.4133	103.2	103.1	101.5	101.6	101.5	102.1	102	103.4	102.6	102.6	102	101.7	101.3	102.7	102.9	101.6	102.7	102.4	101.8	104.4	103.7	102.7	103.5	103.9	103.2	101.1	101.4	102.5	102	101.3	101.3	102	101.9	102.2	102	102	103.3	102.5	102	103	102.9	102.1	102.8	101.5	101.9	101.9	102.2	101.2	101.2
2.4814	103.2	103.3	101.8	101.4	101.4	102.7	103.2	103.2	103.3	103.3	102.3	101.9	101.2	102.4	102.8	101.7	102.3	102.6	102	104.5	103.7	102.9	102.8	103.9	103.4	101.4	101.5	102.4	102.2	101.5	101.8	101.8	101.8	102.5	101.9	102	103	102.5	102.3	103.4	103.3	102.8	102.7	101.6	101.9	101.6	102.3	101	101.1
2.5495	103.2	103.2	102	101.7	102.1	103	103.3	103.7	103.1	103.5	102.6	101.9	101.6	102.4	102.7	102.1	102.6	102.4	102.4	104.2	103.8	103.2	103.3	104.1	102.9	101.4	101.3	102.3	101.9	101	101.2	101.9	102.6	102.5	102.3	102.4	103.4	102.5	102.2	103.2	103.1	102.2	102.5	101.6	101.8	102	102.5	101	101.4
2.6175	103.3	103.8	102.2	102	102.1	103.3	102.8	104	103.5	103.8	102.9	101.7	102.2	102.6	103.2	102.9	103.8	102.3	102.4	104.5	103.8	103.1	102.8	104.1	103.2	101.6	101.6	102.5	101.7	101.6	101.3	101.8	102.5	102.7	102.4	102.8	103.8	102.7	102.4	103.3	103.2	102.6	102.3	101.7	102.5	102	102.5	101.4	101
2.6854	103.7	102.7	102.7	102.2	101.9	102.7	102.7	104.4	103.9	103.7	102.7	102	102.3	102.5	102.4	102.4	103.4	102.7	102.6	104.5	103.9	103.1	103.5	104.2	103.3	101.4	101.3	102.6	101.9	101.4	101.3	101.9	102.6	103.2	102.7	103.7	103.4	102.4	102.5	103.7	102.9	102.8	103	101.7	102.1	102.1	102.3	101.1	101.1
2.754	103.5	103.3	102.4	102	101.7	103.1	103	104	103.8	103.9	102.1	101.5	101.8	102.6	102.7	102.8	102.6	102.9	102.4	104.5	103.6	103.4	102.8	103.8	103	101.8	101.3	102.2	101.8	101.6	101.5	101.9	102.4	104.1	102.9	103.6	103.6	102.4	102.5	103	103.2	103	102.5	101.7	102	102	102.5	101.3	101.4
2.822	103.5	103.3	102.3	102.4	101.7	103.4	102.5	104.8	102.8	103.9	102.9	101.6	102.6	102.5	102.3	103	103.5	102.8	102.6	104.6	103.7	102.8	103.5	103.9	102.7	101.2	101.3	102.2	102	101.4	101.5	102	103	102.7	103	103.5	104	102	103	103.6	103	102.5	102.8	102	102	101.9	102.5	101.3	101.1
2.8887	103.4	103	102	101.9	101.6	102.9	103.3	104.5	103.5	103.9	102.7	102.8	102.8	102.9	103.2	103.2	103	103.1	102.7	104.6	103.9	103.1	103.5	103.8	103.1	101.5	101.5	102.4	102.1	101.5	101.2	101.6	103.3	103.2	103.9	103.6	103.6	102.5	102.4	103.3	103.1	103.1	102.7	101.6	102.4	101.9	102.4	101.7	101.7
3.3887	103.6	103.4	101.7	101.8	101.5	103.5	103.5	104.7	103.9	104	102.9	103.2	103.3	102.7	102.9	103.1	103	103.1	102.8	104.7	104.2	103.2	104.4	104.5	103.4	102.6	102.6	103.5	102.5	101.4	101.4	101.9	103.5	103.7	103.3	103.8	103.8	102.4	102.6	103.2	103.4	102.9	102.9	101.8	101.8	101.8	102.3	101.5	101.1
3.8887	103.5	103.3	101.4	101.5	101.9	102.9	103.8	104.5	102.7	103.9	102.5	102.2	102.8	102.9	103.1	102.1	102.7	102.5	102.5	104.2	103.6	103.2	103.2	104.2	103.4	102.8	102.4	103.7	102.3	101.4	101.1	101.6	103	103.3	103.1	103.9	102.9	101.6	102	103.5	103.4	102.7	102.2	101.7	101.6	101.8	102.9	100.8	101.4
4.3887	103.8	103.5	101.2	101.6	100.9	102.5	101.5	103	102.2	102.6	101.8	102.7	103.2	102.8	102.9	101.7	101.8	102	101.8	103.2	102.9	103.8	103.1	104.2	103.6	102.8	102.4	104.3	102.6	101.3	101.9	101.9	102.8	102.9	102.5	102.9	103.2	101.1	101.9	103.8	103.6	102.2	102.1	101.6	101.8	101.6	102.7	101.1	100.7
4.8887	103.2	103.2	100.8	100.7	100.6	101.6	101.6	101.8	101.7	101.7	101.5	102.1	102.5	102.6	103.1	101.5	101.8	102	101.6	102.6	102.3	103	102.8	103.7	103.3	102.8	102.3	103.7	102.6	101.4	101.3	101.8	101.9	101.7	101.4	102.1	103.8	100.9	101.5	103.3	103	101.5	101.6	101.5	102.3	101.5	102.7	101.1	100.5
5.3887	103.8	103.1	101.2	101	101.2	101.7	101.3	101.8	101.3	101.6	101.2	101.2	101.3	102.3	102.7	101.5	102	101.9	101.4	102.5	102.2	102.7	103.2	103.2	103.1	102.5	102.1	103.8	102.5	101.2	101.1	101.9	101.4	102.3	101.8	101.8	103.6	101.3	101.8	103.4	103.3	101.3	102	101.5	101.7	101.3	102.6	101	101
7.4281	103.6	103.5	100.9	101.2	100.6	101.6	100.9	101	101.2	101.5	100.8	101.2	101.5	101.9	102	101	101.5	101.7	101.3	101.8	101.4	102.6	103.1	102.3	102.7	101.6	101.8	103.9	102.4	101.1	101.1	101.3	101.3	101.6	101.2	101.3	103.6	101.1	101.5	103.5	103.1	101.5	101.5	101.3	101.6	101.4	102.6	101.2	100.9
8.4281	103.6	103.4	101.1	101.3	101.1	101.6	101.6	100.9	101.1	101.2	101	101.7	101.7	101.5	101.7	101.5	101.8	101.7	101.2	101.6	101.5	102.3	102	102.3	102	101.5	101.4	103.9	102.3	100.8	101.2	101.4	101	101.4	101.6	101.7	102.8	100.9	101.8	103.6	103.4	101.5	101.1	101.4	101.9	101.5	102.3	101	100.9
10.624	103.6	103.1	101.2	101.2	101	101.4	101.9	100.7	101.3	101.3	100.9	100.9	101.5	102	102.3	100.9	101.1	101.3	101.1	101.6	101.4	101.9	102.2	101.8	101.9	101.2	101.3	103.9	101.9	101.2	100.9	101.1	101.3	101.2	101	101.5	103.5	101.1	101.5	103.4	103.2	100.8	100.9	101.3	101.6	101.5	102.6	100.9	101.2
11.624	103.6	103.4	100.9	101	101.1	101.7	100.9	101.1	101.3	101.4	100.9	101.5	101.2	101.6	101.9	101.4	101.5	101.3	101	101.4	101.2	102.3	102.4	102	101.8	101.3	101.1	103.6	101.8	101.1	100.7	101.3	101.4	101.8	101.1	101.3	103.9	101.1	101.6	103.8	103.6	101.2	101.2	101.2	101.5	101.4	102.8	101	101
12.624	103.3	103.8	101.1	100.9	100.7	101.3	101	101.6	100.9	101.2	101.3	101.1	101.3	101.5	101.1	101.4	101.7	101.9	101.4	101.4	101.5	102.1	102.3	102.1	101.8	101.3	101.2	104	102.1	100.7	100.5	101.1	101	100.7	101.1	101.3	103.7	101.2	101.6	103.5	103.2	100.6	101.3	101.3	102.2	101.6	102.7	101.1	100.8
13.624	103.7	103.4	100.8	100.9	101.2	101.3	100.8	100.8	101.3	101.5	100.6	101.1	101	102.1	101.9	101.3	101.6	102	101.1	101.7	101.4	101.8	102.6	101.9	101.6	101.5	101.8	104	101.8	101.2	101	101.2	101.5	101.2	101	101.2	103.8	101.2	101.7	103.6	103.7	101.6	100.9	101.1	101.3	101.3	103	101.2	101.2
14.624	103.5	103.3	101	101	101	100.6	101.4	100.9	101	101.1	101	101.1	101.2	101.5	101.6	101.3	101.6	101.8	101.1	101.6	101.3	102	102.1	101.9	101.9	101.3	101.5	104.2	102.1	101.1	100.8	101.2	101.3	101.1	101.7	101.3	103.7	101.1	101.2	103.7	103.4	101.1	101.7	101.2	101.7	101.6	103	100.9	100.8
15.624	103.4	103	101.3	100.9	101.2	101.4	101	101.1	101.1	101.1	101.3	101	101.7	101.7	101.6	100.9	101.7	101.8	100.9	101.3	101.3	101.6	102.1	101.8	101.6	101.5	101.4	104.2	101.7	100.8	101.5	101.2	101.1	101.2	101.4	101.4	104.3	100.9	101.4	103.8	103.3	101.2	101.1	101.4	101.7	101.2	103.4	100.8	100.9
16.624	103.3	103.4	100.6	100.9	101	101.3	101.3	100.7	100.6	101.4	100.8	100.6	101	101.2	101.3	101.1	101.5	101.8	101.1	101.3	101.2	101.9	101.8	102	101.1	101.5	101.6	103.5	101.9	101.3	100.3	101	101	100.9	100.4	101	103.8	101	101.7	103.6	103.1	101.2	100.9	101.5	101.5	101.5	102.6	101	101
17.124	103.8	103.6	101.1	100.6	101	101.2	101.1	101.1	101.5	101.1	101.3	101.1	101.2	101.1	101.4	101	101.9	102	101.2	101.3	101	101.8	101.9	102.2	101.2	101.5	101.3	103.9	101.7	100.8	101	100.9	101	101.1	101.2	101.2	104.3	100.9	101.6	104	103.5	101.5	101	101.3	101.8	101.6	103.2	101	101.1
17.192	103.5	103.4	101.1	101	100.8	101	100.8	100.4	101.1	101.2	101	101.3	101.4	101.2	101.1	101.4	101.6	101.7	101	101.3	101.1	102.2	101.4	102.1	101.6	101.5	101	103.8	101.7	101	101	100.9	101.2	100.3	101	101.2	104	100.8	101.4	103.5	103.3	101.1	101.3	101.2	101.8	101.6	103.3	100.9	100.7
17.26	103.5	103.3	101.1	101.4	100.7	101.4	100.8	101.5	101.2	101.3	101.3	101.4	101.7	101.3	101.4	100.7	102.1	102	101	101.4	101.3	102.2	101.7	102.3	101.8	101.4	101.4	103.6	102	101.1	100.7	101.3	101.3	100.8	100.7	100.7	103.9	100.6	101.6	103.7	103.3	101.6	101.7	101.3	102	101.6	103.2	101	100.8
17.328	103.2	102.7	101.3	100.8	100.8	101.4	101	101.2	101.4	101	101.1	101.5	101.3	101.6	101.9	101.3	102.8	102	101.7	101.7	101.6	102.3	102.2	103	102.3	101.5	101	103.9	101.9	100.7	101	101.2	101	101.4	100.9	101.4	104.2	101.3	102.1	104	103.3	101.7	101.2	101.4	101.7	101.6	102.9	101.2	101.1
17.397	103.5	103.6	101.2	101.4	101	101.6	100.9	101.6	101.4	101.8	101.5	101.5	101.6	101.6	102	101.6	102.2	102.1	101.6	101.6	101.8	102.6	102.4	103.1	102.6	101.6	101.4	103.2	102.2	101.4	101.1	101.8	101.1	101.2	101.3	101.7	103.7	102	101.6	104	103.2	101.9	101.9	101.4	101.7	101.6	102.9	101.2	101.5
17.466	103.1	103.5	101.4	101.8	101.1	101.9	101.3	101.3	102.2	102	101.1	101.2	101.9	102.2	102.5	101.6	102	102.3	101.5	101.7	102.2	102.7	102.6	103.3	102.8	101.8	101.5	103.4	102.3	101.9	101	101.6	101.1	101.2	101.3	101.4	103.9	102.1	102.4	103.4	103.2	101.8	102	101.3	102.1	101.6	102.8	101.4	101
17.534	103.4	103.5	101.9	101.9	101.1	102.1	101.4	101.8	101.4	102	101.4	101.8	101.5	102.3	102.4	101.6	102.1	102.3	101.5	102.6	102.3	102.7	102.9	103.5	102.8	101.8	101.7	103.3	102.1	101.3	101.7	101.8	101.4	101.7	100.9	101.5	103.4	102.3	102.3	103.7	102.9	101.4	101.9	101.4	102	101.6	102.9	101.5	101.6
17.602	103.6	103.2	101.8	101.8	101.8	102.2	102.6	102.2	101.8	102.2	101.8	101.5	102	102.4	102.5	101.7	102.8	102.7	101.8	102.6	102.6	102.8	102.5	104	103.1	102.3	101.8	103.4	102.2	101.6	101.4	101.7	101.3	101.3	100.9	101.5	103	102.4	102.6	103.9	103.2	102.5	102.6	101.4	102	101.6	102.9	101.4	101.6
17.67	103.5	103.5	102.3	101.9	101.9	102.5	102.1	102.5	101.7	102.6	101.7	101.4	102	102.8	103	102.1	102.8	102.4	102.1	102.7	102.9	103	103.5	104	102.7	102.4	101.9	103.5	101.9	101.7	101.1	101.9	101.3	101.6	102	101.3	103.7	102	102.6	103.4	102.9	102.3	102.5	102	102.3	101.7	103.1	101.4	101.4
17.738	103.6	102.8	102.4	102.2	101.2	102.6	102.7	103.2	103.1	102.7	102	101.7	102	102.5	102.7	102.4	103.6	102.8	102.3	103.8	103.2	103	103.5	103.8	102.8	102.1	101.9	103.3	102	101.5	101.3	101.7	101.1	101.2	100.3	101.8	104.3	102	102.5	103.8	103.1	101.9	102.2	101.7	102.4	102.2	103.1	101.4	101.5
17.806	103.2	103.4	102.5	102.2	101.8	103	103.7	103.1	102.8	103.5	102.3	102.1	102.7	102.8	103	102.4	102.7	102.8	102.5	103.5	103.6	103	103.6	104	103.2	102.9	102.2	103.4	102.4	101.8	101.3	101.7	101.1	101.6	101.5	101.7	103.5	103.1	102.2	103.6	103.7	102.4	102	101.8	101.9	101.9	102.8	101.2	101.3
17.874	103.7	102.9	102.5	102.1	102.3	103.4	102.7	103.3	103.3	103.8	102.2	102.6	102.9	102.8	103	102.7	102.9	102.9	102.7	103.9	103.6	102.7	103.1	104	103.4	102.8	102.3	103.4	102.9	101.5	101.2	101.6	101.7	101.5	101.4	102.1	103.8	102.5	102.4	103.5	103.1	102.9	102.6	101.8	102.6	102.3	103	101.2	101.4
17.943	103.5	103	102.6	102	101.5	103.2	104.3	103.6	103.8	104.2	102.4	102.6	103.5	102.4	102.6	103.2	103.7	102.9	102.5	104.3	103.6	103	103.4	104	103.2	103.2	102.6	103.6	102.1	101.8	101.3	102.4	101.8	101.8	101.6	102.1	103.9	102.5	102.8	103.6	103.6	102.6	102.5	101.9	101.8	101.9	103.3	101.8	101.5
18.011	103.4	103.3	101.9	102.1	101.6	103.7	103.8	104	103.9	104.1	102.1	102.5	103.3	103	102.7	102.8	102.1	103.4	102.9	104.5	104	102.9	102.4	103.7	103	103.1	102.6	103.5	102.3	101.6	101.9	101.9	101.5	102.6	101.7	101.8	103.1	102.8	102.6	103.6	103.5	102.5	102.9	101.7	102.3	102	103.1	101.7	101.4
18.079	103.5	102.8	102.3	102.1	101.5	103.5	102.9	104.4	103.9	103.9	101.7	102.7	102.9	102.5	103.3	103	102.9	103.1	102.9	104.4	103.7	102.8	102.2	103.7	103	103.1	102.1	103.5	102	101.5	101	101.7	102.1	101.7	101.8	102.3	104	102.5	102.3	103.9	103	102.8	102.5	101.7	102.3	101.8	103.2	101.7	101.7
18.148	103.3	103.3	102.7	102.2	102	103.4	102.6	104	103.8	103.7	102.7	102.7	103	102.5	103	103.4	103.1	103.3	102.6	104.4	103.7	102.4	103.1	103.7	103.6	103.1	102.5	103.3	102.3	101.8	101	101.8	102.5	102.2	101.5	102.4	103.1	102.5	102.5	103.5	103.4	102.7	102.8	101.7	102.1	102	103.1	101.6	101.8
18.215	103.4	103.3	102.7	102.3	101.3	103.1	101.9	103.2	103.4	104.2	102.2	102.4	103.3	102.4	103.2	103.4	102.9	103	103	104.5	103.6	102.9	103.1	104	102.9	103	102.3	103.4	102.4	101.3	100.9	101.9	101.7	102.8	101.5	102.2	103	102.3	102.7	103.4	103.4	102.4	102.8	101.9	102.1	101.9	103.1	101.7	101.9
18.284	103.7	103.6	102.3	102.1	100.9	103.1	103.4	103.7	104.1	104	102.8	102.7	103.3	102.4	102.8	103.5	103.8	103.5	103	104.6	103.7	102.8	102.7	103.9	103.2	102.5	102.3	103.2	102.2	101.8	101.7	102	102.1	101.8	101.3	102.6	103.8	102.7	102.3	103.1	102.7	102.4	102.5	101.8	102.4	102	102.9	101.6	102
18.352	103.6	102.7	102.7	102.2	101.6	103.4	103.5	103.8	103.6	104.2	102.6	102.6	102.7	102.6	103.3	103.7	102.6	103.2	103.3	104.1	103.6	102.9	103.3	103.7	103.1	102.8	102.4	103.2	102.1	101.9	101.5	101.8	101.8	102.7	102.2	102.4	103.7	102.7	102.3	103.4	103	103.5	102.2	102	102.3	102.2	102.8	102	102.1
18.42	103.5	103.6	102.5	102.3	101.4	103.4	103.2	103.7	103.2	103.8	102.7	102.6	103.3	102.4	103.1	103.5	103.3	103.6	103.2	104.1	103.7	103.4	103.5	103.9	103.1	103	102.4	103.4	102.2	101.9	101.3	101.8	102.5	102.5	101.4	103	103.6	102.4	101.9	103.5	102.7	102.4	102.1	102	102.6	102.2	102.9	101.8	102.1
18.421	103.3	102.8	102.6	102.2	101.1	103.4	103.1	103.8	103.4	104.1	102.3	102.6	102.9	102.5	102.9	103.5	103.7	103.6	103.2	104.3	103.7	103	103.1	103.6	103.3	102.7	102.7	103.5	102.1	101.5	101.1	101.8	102.9	103.5	102.9	103.5	103.5	102.1	102.6	103.8	103.2	102.1	102.3	101.7	102.5	101.9	102.7	101.7	101.9
18.422	103.6	103	102.7	102.2	101.4	103.3	103.9	104	103.7	103.9	102.6	102.7	102.8	102.6	103	104.3	104.1	103.6	103.6	104.4	103.6	103	103.1	103.7	103.1	103.2	102.3	103.3	102.3	102	101.2	101.8	103	103	102.5	103.3	103.8	102.4	102.6	103.2	103.2	103	102.3	101.9	102.3	102.2	103	101.9	102.1
18.423	103.6	103.9	101.9	102	102	103.5	103	104.6	103.5	104.2	102.6	102.7	103.4	102.8	103.5	104.1	104.3	103.7	104.1	104.6	103.9	103.2	104.2	104.3	103.3	103.3	102.7	103.5	102.7	101.6	101.1	102.2	102.8	103.9	102.4	104.1	103.5	102.6	102.7	103.9	103.3	103.4	102.6	102	102.7	102.3	103.2	101.9	101.9
18.921	103.9	103.5	101.5	101.4	101.6	103.6	103.2	104.2	103.3	104.2	102.3	102.6	103.5	102.8	103.4	103.3	104.6	103.2	103	104.3	103.9	103.1	103.9	104.1	103.1	103.2	102.7	103.4	102.5	101.5	101.3	101.7	102.8	103.5	102.8	104.1	103.5	102.1	102.3	103.8	104	102.6	102.9	102	102.1	102.1	103	101.4	101.6
19.421	103.2	103.4	101.2	101.2	101.4	102.4	102.8	102.7	102.4	102.7	101.9	102.5	102.8	102.5	103.6	102.4	101.5	102.7	102	103.4	103.1	103.5	103.2	104.3	102.8	103.5	102.7	103.6	102.8	101.8	101.4	102.1	102.3	102.9	102.6	103.1	104.1	101.3	101.9	103.8	103.4	102.1	102.5	101.6	102.1	101.7	102.5	100.9	101
19.921	103.5	103.2	101.5	101.4	100.6	101.5	101.8	102.3	101.6	102.2	101.3	102.9	103.3	102.3	102.8	101.6	101.8	101.8	101.8	102.7	102.2	103	103	104.1	103.1	103.4	102.7	103.5	102.3	101.7	101.5	101.9	102.2	102.4	101.6	102	103.6	100.8	101.3	103.6	103.7	102	101.9	101.7	101.9	101.7	103	100.9	101.4
20.921	103.7	103.7	101.1	101.3	100.8	101.3	101.4	101.2	101.6	101.6	101.3	101.8	101.8	102.3	102.8	101.5	102.9	101.7	101.5	102.3	101.8	103.1	103.3	103.2	102.7	103	102.7	103.2	102.6	101.6	101.2	101.9	101.8	101.8	101.5	101.8	103.1	100.8	101.2	103.7	103.1	102.1	101.7	101.3	101.8	101.5	102.8	100.8	101.1
21.921	103.9	103.2	100.9	101.4	101	101.4	101.3	101.4	101	101.5	101.5	101.8	101.9	102.5	102.8	101.1	101.2	101.8	101.5	101.9	101.7	102.5	102.1	103.1	102	102.7	102.5	103.7	102	101.5	101.1	101.7	101.1	101.6	101.6	101.6	103.7	100.9	101.5	103.5	103.7	101.3	101.4	101.2	102	101.3	103.1	101.1	101.1
22.921	103.7	103.3	101.3	101.3	101.2	101.8	101.5	101.2	101.4	101.5	101.3	101.7	101.9	102.5	103	101.3	101.6	101.8	101.2	101.8	101.4	102.4	102.9	103	102.2	102.7	102.2	103.4	102	100.9	101.1	101.2	101.3	101.4	100.5	101.3	104.4	101.4	102.2	104	103.4	102.1	101.1	101.5	101.7	101.7	103.2	100.9	100.9
24.505	103.3	103.5	101.1	100.9	101.2	101.1	100.9	100.6	100.9	101.5	101.3	101.3	101.8	101.9	102.4	101.2	101.8	101.5	100.8	101.3	101.4	102.6	103.1	102.7	102.5	102.5	101.7	103.4	102.2	101.1	101	101.1	101.1	100.9	101	101.3	103.5	100.6	101.6	103.1	103.1	101	101.2	101.1	101.6	101.3	103.3	100.8	100.8
26.016	103.4	103.4	101.1	101.2	100.8	101.2	100.5	101	101	101.2	100.8	101.6	101.6	102.1	102.4	101.1	102.3	101.7	101.4	101.5	101.4	102.5	102.9	102.7	102.1	102.5	102	103.5	101.9	100.9	101.2	101.1	101.1	101.3	101	101.3	104.2	100.9	101.4	103.4	103.8	101.4	101.3	101.7	101.8	101.6	103.4	101.1	101
28.261	103.3	103.7	100.8	101.2	100.7	101.3	101.2	101.5	101.2	101.4	100.8	101.2	101.4	101.8	102.3	100.9	101.9	101.9	101.3	101.3	101.5	102.1	102.9	102.8	101.8	102.5	102.3	103.4	102.1	101	101.1	101.1	101	101.2	101.2	101.5	104.1	101.5	101.5	104	104.2	100.9	101.1	101.3	102.1	101.9	103.6	101	101
30.315	103.5	103.5	100.7	100.7	100.9	101.2	101	101.5	101.2	101.4	101	101.7	101.4	101.7	101.6	101.2	101.5	101.8	101.4	101.2	101.3	102.6	102.4	102.5	101.8	102.1	101.7	103.6	101.7	101.2	101	101	100.7	101.1	101.4	101.3	104.3	101	101.9	104	103.3	101.5	101.3	101.4	102.1	101.4	103.1	101.2	101.2
31.315	103.4	103.2	100.9	101	100.9	101	100.4	101.3	101.4	101.2	101	101.2	102.1	101.9	102.5	101.2	102	101.8	101.2	101	101	101.9	102.1	102.2	101.8	102.3	102.1	103.3	101.8	101	101	101.2	101.1	101.2	101	101.2	104.8	100.9	101.4	103.9	103.4	101.3	101.3	101.4	102.1	101.5	103.2	100.9	101.2
32.315	103.4	103.6	100.6	101.1	101.5	101.4	101.3	101.4	100.9	101.6	100.8	101.3	102	101.8	102.1	101.4	102	101.7	101.3	101.5	101.3	102	102.5	102.2	102.1	102.6	101.9	103.5	101.9	101.5	101	101.1	101.3	101.5	101.3	101.2	104.3	100.8	101.4	103.8	103.4	101.2	101.7	101.4	101.8	101.6	103.4	101.4	101.1
33.315	103.8	103.7	101	100.8	100.6	101.6	101.3	102	101.1	101.2	101.6	101.4	101.3	101.8	101.4	101.2	102.5	101.9	101.1	101.2	101.2	102.5	102.5	102.2	102	103.1	102.5	103.7	101.9	101.2	100.9	101.1	101.3	101.6	100.7	101.5	103.8	100.8	101.7	103.8	103.3	101.5	101.5	101.5	102.1	101.7	103.5	101.1	101.2
33.383	103.5	103.7	100.7	101.3	100.4	101.4	101.4	101.4	101	101.2	101	101.3	101.7	101.3	101.6	101.4	102.2	101.9	101.2	101.2	101.1	102	102.5	102.2	101.8	102.3	102.1	103.6	101.7	100.6	100.7	101	101	100.8	101.2	101.1	104.2	100.7	101.2	103.7	103.5	101.1	100.9	101.6	101.6	101.9	103.2	100.9	101
33.451	103.4	103.2	101.2	101.1	101.5	101.4	101.3	101.2	101.1	101	100.4	101.1	102.2	101.4	101.3	100.8	101.8	102	101.2	101.1	101.4	102.1	102.4	102.1	101.6	102.5	102	103.2	101.8	101.3	101.3	101.2	100.7	100.5	101.2	101.2	104.1	101.3	101.6	104	103.8	101	101.2	101.6	101.6	101.5	103.1	100.9	101.5
33.519	103.6	102.9	100.7	100.8	100.2	101.6	100.6	100.6	101.1	101.1	100.5	101.5	101.5	101.8	101.6	101.1	102.6	102.2	101.6	101.5	101.7	102.4	102.2	102.2	101.7	102.8	102.3	103.2	102	101.3	101.1	101.7	101.3	101.5	100.9	101	104.2	100.9	101.6	103.9	103.3	101.6	101.3	101.3	101.9	101.4	102.8	101.1	100.8
33.587	103.3	103.6	101.1	100.9	101.3	101.6	99.8	101	100.9	101.3	101.6	101.9	102.4	101.9	102.2	101.7	101.8	102.3	101.5	102.1	102	102	102.4	102.3	101.6	102.8	102.3	103.1	102.3	101.3	101	101.6	100.8	101.1	100.7	101.2	103.5	101.5	101.7	103.7	103.8	101.7	101.3	101.3	101.8	101.4	103.2	100.8	100.7
33.655	103.9	103.5	101.7	101.5	100.4	101.9	101.6	101.6	101.6	101.7	101.4	102.1	102.9	102.2	102.6	101.5	102.7	102.3	101.7	102.7	102.3	102.5	102.3	103.1	102.3	102.8	102.5	103.2	102.1	101.7	101.1	101.8	101.3	101.3	101.4	101.9	103.9	101.8	101.8	103.8	103.3	102	101.5	101.3	101.9	101.5	103.2	101	100.9
33.725	103.3	103.3	101.5	101	101.2	102.3	102	101.7	102	102	101.2	102	103.2	102.3	102.5	101.8	102.4	102.3	101.7	103.1	102.9	102.2	102.6	103.1	102.6	103.2	102.9	103	102.3	101.5	101.5	101.7	101.5	102	101.5	101.8	103.7	102.1	101.8	103.7	103.1	102.3	101.6	101.6	101.9	101.8	103.1	101.1	101.1
33.793	103.3	103.5	101.8	101.6	101.3	102.1	101.9	101.9	101.9	102.1	101.5	102.4	102.9	102.7	102.9	102	102.4	102.6	102	103.4	103	102.2	103.2	103.6	102.6	103.2	102.5	103.3	102.2	101.8	101.4	101.9	101.7	101.6	101.2	101.8	103.4	102.5	102.2	103.6	103.6	101.8	101.5	101.8	102	101.9	102.9	100.9	101.2
33.861	103.7	103.4	102	101.6	100.8	102.6	102.5	102.3	102.2	102.9	101.6	102.6	102.6	102.4	103	102.2	102.6	102.6	102.1	103.9	103.6	102.8	103	103.3	102.1	103.1	102.8	103.2	102.3	101.9	101.3	101.8	101.6	101.8	101.5	102	103.9	102.2	102.8	103.3	103.6	101.8	101.8	101.7	102.3	102	103.2	101.2	101.1
33.929	103.4	103.2	102.1	101.8	101.5	103.2	104.3	103.1	103	103.1	102.2	102.4	102.9	102.6	103.5	102.3	103.4	102.7	102.3	104	103.6	102.7	103.5	103.3	103	103.1	102.7	102.9	102.1	101.3	101.3	101.8	101.5	101.8	102	102.1	104.1	102.2	102.8	103.6	103.6	102.4	102.1	101.7	102.1	102.5	102.9	101.4	101.5
33.997	103.6	103.3	102.5	101.9	101.8	103.7	102.8	103.1	103.2	103.7	102	102.8	102.6	102.5	102.5	102.6	102.8	102.7	102.4	104	103.5	103.2	102.7	103.5	102.9	102.8	103	103	102.5	101.7	101.1	101.9	102.2	103.1	101.8	102.3	103.5	102.6	102.3	103.5	103.4	102.5	101.9	101.8	102.4	102.2	103.1	101.6	101.2
34.066	103.2	103.9	102.1	102	101.5	103	102.7	103.6	103.5	103.8	101.7	102.4	103.2	102.6	103	102.6	102.6	102.5	102.8	104.2	103.9	102.8	103.3	103.5	102.6	102.7	102.5	103.2	102.1	101.5	101.1	101.7	102.4	102.7	102.1	103	103.7	102.4	102.2	103.3	103.6	102.7	102.5	101.8	102.4	101.9	103	101	101.7
34.134	103.7	103	102.1	101.9	102.2	102.9	103.4	104.3	103.2	104.1	102.3	102.6	103.1	102.9	103.3	102.9	102.9	102.9	102.6	104.3	103.9	102.7	102.8	103.8	103.2	102.8	102.5	103.3	101.9	101.2	100.8	102	102.6	102.8	102.8	103.6	103.8	102.6	102.4	104.1	104	101.8	102.2	101.6	102.1	102	102.6	101.2	101.7
34.202	103.6	103	102.6	102	101.2	103.3	102.8	103.9	103.5	104.2	102.7	102.1	102.6	102.5	103.2	102.7	103.6	103	102.7	104	103.8	102.8	102.8	103.9	102.6	102.9	102.5	103.2	102	101.8	101.1	102.1	103.1	102.9	102.9	103.3	103.1	102.6	102.5	103.9	103.3	102.5	102.1	101.9	102.4	102.3	102.7	101.5	102
34.271	103.8	103.4	102.1	102	101.4	103.3	103	103.8	102.8	104.3	102.4	102.1	102.7	102.5	103.1	103.5	103.4	103.2	103.2	104.7	103.7	102.6	102.8	103.7	103.2	103	102.4	103.2	102.3	101.7	101.2	101.9	102.9	102.7	102.4	103.6	103.7	102.5	102.4	103.5	103.5	102.8	102.6	102	102	102.3	103	101.8	101.7
34.339	103.6	103.4	102.2	102.3	101.3	103.1	102.8	103.7	103.5	103.9	102.8	102.6	102.9	102.6	102.9	103	103.6	103.3	103	104.2	103.7	102.9	102.9	103.7	102.7	103.3	102.6	103.3	102	101.5	101.2	101.8	102.3	103	102.4	103.5	104.4	102.5	102.3	102.6	103.9	102.6	102.5	101.8	102.3	102.1	103	101.6	101.8
34.407	103.2	103.5	102.1	101.8	101.5	103	103	104.4	103.3	104.1	102.1	102.5	102.9	102.6	103.2	103.3	103.5	103.1	102.9	104	103.9	103	103.1	103.6	102.6	103	102.7	103	102.5	101.9	101.4	101.8	102.7	103.8	102.7	103.5	103.3	102.6	102	103.8	103.3	103	102.6	102.1	102.3	102	103.2	101.9	101.6
34.475	103.5	103.3	102.4	102.1	101.6	103.3	102.8	104	103.6	104.1	102.3	102.1	102.7	102.6	102.7	103.4	103.5	102.9	103.2	104.4	103.8	102.6	102.9	103.5	102.6	103.1	102.4	102.9	102.1	101.7	101.6	101.6	102.7	102.5	102.4	103.4	103.8	102	102.6	104	103.4	103	102.5	101.8	102	101.9	103.1	102	101.7
34.543	103.6	103.5	102.4	102.1	100.9	103.3	103.2	103.9	103.4	104.2	102	102.5	102.8	102.5	102.8	103.8	103.4	103.1	103.2	104.2	104	102.7	103.4	103.8	102.7	103.3	102.2	102.9	102.3	101.6	101.7	102	103.1	103.3	102.3	103.7	103.5	102.5	102.3	103.8	103.7	102.9	102.7	101.9	101.8	102.3	103.4	101.8	102.1
34.611	103.5	103.4	102.5	102.2	101.6	102.8	103.9	104.3	103.6	104.3	102.4	102.7	102.9	102.7	102.9	104	103.6	103.2	103.2	104.2	103.7	102.8	103.3	103.6	102.9	102.9	102.8	102.9	102.1	101.4	101	101.9	103	102.9	102.7	103.3	103.7	102.3	102.4	103.8	103.5	102.9	102.6	101.8	101.9	101.9	103.2	101.7	102.2
34.679	103.6	103.4	102.3	102	102.1	103.5	103.5	104.8	103.6	104.2	102.8	102.8	102.1	102.6	102.8	104	103.5	103.4	103.4	104.2	103.9	102.8	102.7	103.7	103.3	102.9	102.8	103	102	101.7	100.9	101.7	103	103.7	102.7	103.6	103.7	102.5	102.4	103.4	103.4	103.2	102.7	102	102	102.1	103.1	101.9	102.2
34.747	103.5	103.4	102.9	102.2	101.1	103.3	103.9	103.7	104.1	104.2	102.8	102.9	102.7	102.3	102.6	103.8	103.6	103.2	103.5	104.2	103.6	102.7	103.7	103.8	102.8	102.9	102.9	102.7	102.3	101.2	101.5	101.9	103.1	103.1	102.6	103.4	104	102.6	102.6	103.6	103.6	102.5	102.5	102.1	102.2	102.2	103.7	102.1	102.5
34.816	103.2	103.1	102.6	102.1	101.9	103.1	104	103.5	103.7	104.1	102.3	102.5	103.9	102.6	103.1	103.9	102.6	103.4	103.5	104.4	103.7	102.9	102.8	103.7	103	103	102.4	103	102.1	101.3	101.2	101.8	102.5	102.9	102.3	103.5	103.8	102.9	102.4	103.8	103.4	103.1	102.2	101.6	102.2	102.3	103.4	102	102.1
34.885	103.3	103.1	102.3	101.9	102.4	103.3	102.5	104	103.3	104	102.4	102.5	102.8	102.8	102.9	104.1	103.3	103.2	103.3	104.3	103.6	102.8	103.1	103.8	102.7	103.2	102.5	103.1	102.3	101.6	101	101.7	102.8	103	102.5	103.1	103.8	102.5	102.7	104.1	103.7	102.4	102.3	101.8	102.2	102.3	103.4	102.2	102.7
34.953	103.5	103.1	102.3	102	101.3	103.6	103.3	104.4	103.4	104.3	102.6	102.4	103	102.3	103	104.5	103.6	103.5	103.7	103.9	104.1	103	103.4	103.9	102.2	102.8	102.4	103.1	101.9	101.8	101.5	102.1	102.7	103.2	102.5	103.8	104.2	102.4	102.7	103.6	103.6	102.9	103	101.9	102.6	102.6	103.3	102.3	102.3
35.02	103.5	103.4	102.4	101.9	102.3	103.8	103	103.8	103.4	104	102.7	102.2	103.1	102.6	102.8	103.8	103.4	103.2	103.6	104.2	103.7	102.8	103.2	103.6	102.6	103.4	102.5	102.9	101.9	101.1	101.4	101.8	102.5	103.2	102.5	103.5	103.4	102.7	102.3	103.6	103.5	103.2	102.5	102.1	102.3	102.2	103.9	102.2	102.9
35.089	103.2	103.1	102.1	101.7	101.4	103	103.8	104.1	103.3	104.1	102	102.4	103.1	102.8	103.2	103.9	103	103.5	103.5	104.1	103.9	103.2	103.5	103.5	102.7	103.1	102.4	103.3	101.9	101.6	101.5	101.8	102.7	102.9	102.6	103.7	104.5	102.4	102.3	103.5	103.2	102.8	102.7	101.9	102.5	102.3	103.1	102.3	102.9
35.156	103.6	103.5	102.3	101.8	101.6	103.5	103.9	103.6	103.8	104.2	102.3	102.6	103.1	102.8	103.1	104.4	103.5	103.3	103.7	104.3	103.9	102.6	102.9	103.5	103	102.9	102.1	103.1	102.1	101.7	101.2	101.8	103	102.8	102.5	103.7	104.1	102.4	102.6	103.4	103.6	102.8	102.4	102.1	102.5	102	103.2	102	102.7
35.225	103.6	102.9	102.4	101.9	101.9	103.2	103.5	103.9	103.1	104	102.1	102.6	102.7	102.6	103.1	104.2	103.1	103.2	103.7	104.2	103.7	102.4	103.3	103.6	102.9	103.1	102.7	103.1	102.3	101.2	101.6	101.8	102.9	102.9	103	103.3	103.7	102.2	102.2	103.9	103.7	103	102.4	101.9	102.4	101.8	103.3	102.5	102.5
35.293	103.2	103.3	102.5	102.3	101.4	102.9	102.3	104.1	103.1	104.2	102.2	102.5	102.5	102.4	103	104.1	103.8	103.6	103.5	104.3	103.6	102.9	102.7	103.6	103.1	103.3	102.7	103.3	102.4	102.1	101.2	101.7	102.4	103.4	103	103.6	103.7	102.5	102.4	103.2	103.3	102.6	102.3	102	102	102.2	103.2	102.2	102.7
35.296	103.8	103.4	102.6	102.3	102	103.3	103.3	103.9	103.6	104.3	103.1	102.4	102.9	102.8	103.3	103.9	103.9	103.7	103.6	104.4	103.7	102.9	103.1	103.4	102.8	102.8	102.6	103	102.5	101.6	101	102	102.8	102.9	103.2	103.4	103.8	102.5	102.6	103.8	103.4	102.8	102.6	101.9	102.4	102.1	103.2	102.2	102.5
35.362	103.5	103.2	102.2	102.1	102.1	103.7	103.5	104.5	103.8	103.9	102.4	102.5	102.4	102.7	102.7	103.9	103.5	103.5	103.4	104.6	103.6	102.7	102.7	103.8	102.9	102.9	102.4	102.9	102.3	101.5	101.6	101.5	102.5	103.1	102.7	103.6	104.4	102	102.5	103.4	103.3	102.5	102.6	102.2	102.2	102.1	103	102.4	102.9
35.862	103.6	103.8	102.6	101.9	101.6	102.9	103.5	104	104	104.2	102.5	102.6	103.1	102.8	102.8	103.9	103.7	103.8	103.5	104	103.9	103.1	103.3	103.6	102.9	103.3	103.2	103.1	102.2	101.5	101.2	102	102.7	103	102.5	103.5	103.9	102.3	102.6	104	103.9	102.8	102.2	101.9	101.9	102.4	103.2	102.3	102.5
36.362	103.7	103.6	101.8	101.8	102.4	103.1	103.5	103.9	103.3	104.5	102.5	102.2	102.8	102.9	103.1	103.8	104.1	103.6	103.5	104.4	104.1	103.2	103.6	103.9	102.9	102.9	102.9	103.1	102.2	101.9	101.3	101.7	103.2	103.3	102.6	103.3	103.8	102.3	102.9	103.6	103.5	103.1	102.3	102.1	102.5	102.3	103.2	102.3	101.8
36.862	103.7	103	101.4	101.1	101.3	103.3	102.9	103.9	103.5	104	102.7	102.7	103.2	102.5	103.2	102.9	102.8	102.8	102.6	104.4	103.9	102.9	103.7	104	102.6	103.3	103.1	103.5	102.2	101.5	101.4	101.9	103.1	103.2	102.5	103.2	103.9	102.1	102.1	103.7	104.3	103.3	102.7	101.9	102.5	102.2	103	101.6	101.8
37.362	103.8	103.4	101	101.2	101.3	102.6	102	102.8	102	102.7	102.6	102.4	103	102.9	103.2	102.3	103.6	103.2	102.5	103.4	103	103.4	103.4	104.2	103.1	103	103.2	103.4	102.7	101.8	101.6	102	102.9	102.5	101.3	102.6	103.8	101.7	101.6	103.6	103.3	102.5	102.3	101.8	102.3	102.4	102.9	101.3	101.1
37.862	103.6	103.4	101	101.1	101.7	102.1	102	101.9	101.5	102.2	101.6	102.4	103	102.6	103.4	101.5	102	102.1	101.7	102.7	102.4	102.9	103.1	103.8	102.9	103.3	102.6	103.3	102.2	101.5	101.2	101.9	102.1	102.2	102.3	102.2	104	101.4	101.4	103.7	103.8	102.3	101.9	101.7	102	101.8	103.1	100.8	101.2
38.862	103.7	103.4	100.7	101.1	100.9	102.1	102.1	101.6	101.8	101.9	101.5	102	102.3	102.4	103.4	101.3	101.8	102	101.5	102.5	102	102.7	103.1	103.5	102.9	103	102.9	103.2	102	101.3	101.5	101.9	101.7	101.5	101.7	101.9	104.2	101.2	101.5	103.5	103.3	101.5	101.7	101.7	102.4	101.8	103.4	101.2	101.2
40.512	103.9	103.4	101	101.2	101	101.9	102.7	101.7	101.3	101.5	101.3	102.1	102.4	102.6	102.9	101.7	102.6	101.9	101.3	102.2	101.9	103.1	103.5	103.5	102.6	103.4	102.6	103.4	102.4	101.7	101.3	101.8	101.4	101.7	101	101.4	104	101.1	101.2	103.7	103.8	102.3	101.5	101.3	101.8	102	103.6	101	100.9
41.512	103.6	103.7	100.8	101.4	100.7	101.9	101.7	101.3	100.8	101.7	101	102.1	102.2	102.4	103.1	101.1	101.5	102	101.2	101.9	101.8	102.6	103	103.1	102.6	103.5	103.2	103.5	101.9	101.4	101	101.5	101.6	101.6	101.4	101.7	103.6	101.1	101.2	104.3	103.9	101.9	101.6	101	102	101.5	103.7	100.9	100.5
42.5123	103.7	103.7	101.1	100.9	100.7	101.7	101.2	101.4	101.8	101.6	101.4	101.8	101.7	102.3	102.5	100.9	101.9	101.8	101.3	101.8	101.7	102.5	103.2	103.3	102.2	103.5	102.7	103.5	102.2	101.4	101.5	101.6	101.3	101.4	101.4	101.4	104.5	100.9	101.5	104.2	103.8	102	101.5	101.5	102.4	101.8	103.6	100.9	100.8
43.5123
44.5123
45.5123
46.5123
47.5122
48.5122
49.5122
50.5122
51.5122
[truncated: 79 more columns]

## Sheet: 6A-right
Blue light (ms)	NEMOm
100	0.062253	0.0555	0.061386	0.063682	0.038424	0.035503	0.042532	0.038614	0.040675	0.064166	0.063179	0.039487	0.036634	0.055336	0.018756	0.018812	0.026706	0.017804	0.012846	0.017787	0.013807	0.013766	0.133858	0.133399	0.134387	0.035679	0.033764	0.036743	0.027778	0.01382	0.015857	0.007913	0.026759	0.027723	0.021782	0.004907	0.117473	0.114965	0.101879	0.013917	0.00892	0.006958	0.002982	0.009891	0.035679	0.018719	0.000988	0.002967	0.00691
300	0.261858	0.218038	0.19703	0.21194	0.250246	0.255424	0.250247	0.283168	0.276786	0.229023	0.174729	0.231984	0.247525	0.172925	0.113524	0.124752	0.12364	0.119683	0.093874	0.091897	0.205128	0.171091	0.139764	0.156126	0.141304	0.102081	0.09434	0.096326	0.072421	0.053307	0.0555	0.052423	0.08226	0.090099	0.083168	0.082434	0.160908	0.176412	0.10089	0.05666	0.050545	0.017893	0.019881	0.036597	0.038652	0.15468	0.057312	0.055391	0.029615
1000	0.428854	0.39445	0.273267	0.303483	0.387192	0.368836	0.358061	0.426733	0.39881	0.398815	0.342547	0.295163	0.363366	0.199605	0.122409	0.124752	0.142433	0.145401	0.124506	0.100791	0.254438	0.213373	0.143701	0.147233	0.144269	0.130823	0.129096	0.096326	0.087302	0.065153	0.063429	0.055391	0.095144	0.10297	0.081188	0.095191	0.185587	0.186323	0.108803	0.049702	0.035679	0.021869	0.022863	0.037587	0.041625	0.19803	0.166008	0.198813	0.080948
[truncated: 78 more columns]

## Sheet: 6B-left
Time(s)	GCaMP6m(Fluorescence)
0	116.26	219.78	194.49	284.85	210.55	209.62	238.34	43.219	213.75	105.74	166.91	193.06	61.066	170.17	196.99	213.34	191.37	179.72	235.3	242.97	228.69	164.18	167.84	186.96	205.86	228.05	192.26	215.5	180.6	180.93	113.45	201.35	132.26	476.98	803.2	514.67	241.51	514.22	300.65	430.77	415.44	308.71	352.41	243	295.52	212.44	292.32	328.79	209.22
2	115.6	215.97	187.4	286.62	209.39	206.49	234.5	37.747	207.08	104.64	163.11	192.66	59.824	166.21	197.36	211.88	189.24	172.52	227.62	239.45	226.16	165.31	165.18	184.49	197.3	222.59	188.16	212.22	174.8	173.99	107.76	198.17	127.26	501.96	842.74	540.12	252.38	540.21	317.21	446.7	433.23	325.64	367.5	248.84	312.79	223	309.29	349.25	220.17
4	115.1	214.19	189.22	284.83	210.04	205.22	235.1	40.657	207.86	104.05	163.02	190.82	60.459	166.5	197.55	206.88	190.94	175.35	229.6	238.67	223.81	157.09	163.68	184.21	200.01	223.82	188.08	213.98	173.4	177.42	108.4	198.61	131.58	506.26	848.95	538.65	254.4	538.2	317.01	449.18	433.91	323.5	371.05	248.79	314.67	224.12	311.73	347.11	222.51
5.988	113.15	214.15	194.21	285.05	211.39	208.25	233.86	38.6	215.02	101.55	160.73	192.87	60.558	168.05	192.9	206.38	186.82	174.13	226.95	236.39	225.32	150.31	161.66	179.96	202.06	223.19	186.56	211.64	175.27	173.32	109.73	197.41	127.67	505.57	846.68	539.4	254.91	541.8	314.42	440.05	437.4	325.53	367.6	244.06	313.72	225.71	312.51	344.91	223.37
7.988	116.39	217.97	194.63	286.59	216.51	208.15	238.45	42.78	223.88	106.06	166.88	191.36	62.182	162.72	198.41	215.37	190.35	176.96	231.16	237.53	228.69	151.04	164.05	188.25	196.35	226.84	185.21	214.77	177.07	176.12	112.65	203.6	131.6	500.18	845.39	536.45	254.87	534.9	319.16	440.49	436.63	329.28	367	246.6	314.2	224.38	306.81	336.18	221.41
9.988	113.66	212.14	192.99	283.66	208.53	205.33	231.82	37.673	234.24	106.81	161.1	188.85	61.481	162.59	194.04	209.42	187.58	171.1	226.5	234.18	223.3	151.7	160.51	181.84	201.88	222.76	185.28	213.72	176.42	173.72	107.18	197.95	128.09	492.46	836.98	529.79	257.83	531.75	317.1	439.53	431.88	325.8	362.68	243.64	308.17	223.08	305.01	327.13	219.66
11.986	115.82	212.87	193.91	287.72	210.26	209.03	234.11	37.126	227.41	102.01	161.83	189.53	63.705	159.6	198.84	208.47	187.29	175.76	226.82	234.21	230.84	150.48	160.47	181.31	198.9	221.46	183.93	211.16	174.19	173.07	108.35	195.78	127.36	482.66	817.66	513.99	247.44	519.88	306.52	431.22	424.28	314.02	354.59	237.7	302.81	214.49	295.4	320.11	214.52
13.987	115.59	213.7	193.68	287.19	205.18	207.33	232.82	38.106	241.17	106.17	158.39	189.37	60.197	164.8	192.08	212.72	187.02	174.78	226.37	231.6	227.4	150.85	161.96	181.65	197.31	222.83	187.34	215.57	176.03	175.78	106.5	197.3	131.79	486.53	823.24	519.13	248.67	530.35	305.24	433.45	425.25	317.39	354.95	231.03	299.57	217.6	304.85	322.18	215.24
15.988	113.62	213.81	191.43	280.42	208.03	206.52	230.1	38.801	248.02	102.41	161.06	191.03	60.786	164.34	194.15	207.97	184.32	172.82	227.72	229.62	222.92	148.69	158.46	179.56	196.41	221.08	182.92	212.71	175.96	171.92	109.05	193.51	124.38	499.2	838.29	528.89	254.05	535.36	310.04	442.52	432.13	325.36	364	235.34	310.88	220.36	309.22	326.71	221.58
17.988	119.43	217.42	196.82	284.96	210.92	208.1	234.72	41.713	249.36	107.07	163.52	193.63	62.761	164.42	197.05	215	190.25	175.75	232.5	231.87	230.49	151.15	164.22	183.68	201.41	223.08	184.66	219.59	179.87	177.98	111.77	206.25	130.74	507.97	843.3	528.37	255.32	536.42	310.37	437.19	430.11	325.4	362.36	232	308.28	219.82	311.48	334.88	222.18
19.988	116.03	216.48	193.02	286.51	214.86	211.91	235.79	41.503	246.62	103.28	161.19	192.07	64.957	166.64	196.25	213.45	186.64	178.76	231.75	230.99	232.3	155.06	164.2	184.01	202.44	223.13	183.98	217.73	179.37	175.72	112.8	195.62	131.75	502.3	852.49	534.87	256.21	541.97	313.05	427.22	438	326.99	362.16	235.99	308.4	219.53	307.89	349.88	223.53
21.976	118.59	218.27	195.15	292.18	217.45	213.32	234.88	44.909	247.12	107.25	167.45	196.67	65.26	167.47	199.78	212.15	189.69	176.27	233.86	231.2	233.94	150.38	167.92	186.58	200.47	226.68	184.13	218.51	183.03	176.97	113.11	201.22	130.07	493.19	843.22	532.03	257.32	537.09	313.33	421.76	433.49	323.68	363.29	236.25	307.44	219.11	305.84	348.57	217.06
23.974	113.4	214.37	196.46	287.67	204.47	211.77	232.04	43.352	229.41	104.71	159.15	190.92	58.688	161.88	195.58	207.7	189.07	174.81	227.51	228.31	227.63	149.62	164.69	182.49	200.14	223.74	181.9	220.74	176.54	174.68	106.27	200.55	123.58	494.42	840.23	528.62	257.25	533.74	308.84	423.06	436.9	324.57	363.1	236.17	306.38	216.97	303.86	344.26	219.62
26	117.07	215.13	194.66	290.83	210.63	213.38	232.84	43.291	230.55	106.94	162.53	196.43	64.036	164.21	199.01	210.24	190.99	177.79	228.89	229.01	229.22	156.88	165.66	187.38	200.84	225.56	188.25	218.19	175.35	178.72	110.58	203.59	129.81	498.81	857.26	536.29	257.96	550.55	315.44	422.93	440.43	328.86	369.02	239.49	311.95	220.03	309.58	347.97	220.61
27.988	114.5	214.85	189.63	288.86	206.1	211.04	233.97	41.231	221.15	102.38	161.49	192.39	58.843	156.2	198.48	210.78	181.66	176.13	228.92	230.72	228.54	154.46	164.05	181.92	199.97	223.32	186.04	217.43	175.72	175.51	106	199.17	127.83	497.3	846.66	535.18	255.48	540.46	314.82	422.71	439.35	323.57	365.08	239.2	311.45	219.94	308.29	340.71	219.99
29.988	115.17	215.1	194.92	292.94	209.47	211.19	231.15	43.502	228.31	107.54	159.09	192.4	65.758	159.79	197.38	206.26	183.18	175.86	235.41	231.22	232.16	153.99	163.77	189.46	197.48	224.1	184.52	217.58	178.43	172.85	111.41	198.42	128.96	458.55	787.8	494.8	239.17	494.35	288.85	393.58	405.74	300.58	338.27	227.18	289.44	202.67	283.58	315.69	202.55
31.988	112.63	215.18	190.11	290.53	213.25	219.37	229.88	41.024	220.91	107.61	161.43	193.39	61.269	162.1	195.98	207.44	187.32	173.77	231.01	229.4	230.22	151.84	165.65	185.58	198.36	221.6	184.54	218.01	177.35	175.98	110.04	201.36	128.93	461.83	788.84	494.86	240.25	498.95	285.39	387.47	401.13	299.4	337.29	222	286.86	203.62	281.25	321.38	207.07
33.989	115.57	215.68	194.81	293.96	214.24	238.99	231.02	44.96	216.31	107.15	168.05	194.11	66.157	161.16	193.37	209.24	190.31	177.7	233.83	231.31	230.76	152.99	163.6	185.7	200.7	222.35	184.32	222.69	182.13	176.04	109.16	203.36	130.58	510.77	857.73	542.15	263.7	539.28	314.57	424.47	443.22	329.86	366.03	248.58	314.97	223.24	307.8	353.44	223.38
35.986	115.6	214.35	191.57	293.18	222.37	243.28	234.04	45.172	214.88	109.75	162.39	192.55	64.001	161.73	194.95	211.62	182.28	176.37	231.13	231.57	229.91	153.37	164.95	189.07	199.7	224.86	183.29	225.22	176.59	177.3	110.72	200.56	130.77	504.06	846.25	534.78	261.81	543.84	309.63	429.03	434.22	326.62	362.09	237.73	306.26	218.26	306.62	346.78	219.64
37.988	114.39	214.38	189.16	289.41	222.55	247.1	232.74	42.865	226.73	108.13	166.91	193.84	61.704	158.85	197.12	216.96	182.02	174.52	230.47	234.31	229.88	151.03	164.43	182.65	197.3	223.71	182.08	225.34	176.87	174.92	110.17	202.05	127.13	466.96	781.04	493.56	241.97	493.05	285.21	395.4	404.37	297.55	333.19	219.19	283.67	201.29	281.42	322.12	201.98
901.58	224.17	308.18	214.13	336.83	239.46	254.3	254.21	130.54	238.78	140.42	193.52	242.72	101.09	225.86	174.18	263.96	215.91	226.87	288.36	331.65	275.6	187.36	242.38	236.59	241.11	294.93	181.06	246.35	188.56	286.47	129.21	266.4	155	525.21	802.52	471.37	303.35	571.73	321.67	363.45	444.99	364.53	400.51	195.55	258.82	195.24	314.32	279.45	202.83
903.58	220.99	298.88	209.64	326.76	225.84	246.74	246.61	127.43	224.94	138.35	186.07	238.36	92.47	215.35	167.43	249.75	211.47	221.29	284.95	324.77	271.11	181.87	233.21	227.57	236.37	290.83	179.01	240.02	184.32	280.23	124.3	255.94	152.42	520.98	799.02	464.02	299.57	567.69	316.23	358.14	444.48	364.82	401.51	189.31	255.35	193.19	313.21	274.02	206
905.58	219.86	297.94	208.69	326.33	223.13	244.26	245.43	127.03	221.78	138.59	184.91	234.39	92.434	220.68	168.33	249.2	209.67	217.5	281.41	322.38	264.35	181.25	229.56	221.09	230.93	288.72	174.31	234.34	180.62	278.68	121.34	255.9	148.02	521.36	798.87	462.91	302.86	564.62	324.11	359.16	444.98	362.93	401.11	190.97	254.4	195.51	307.34	277.5	202.58
907.58	219.18	295.07	204.48	321.51	222.32	238.97	240.49	123.52	222.63	136.24	179.84	231.11	89.066	216.12	162.89	246.14	203.65	217.43	279.27	318.71	264.5	174.71	226.1	226.77	232.59	284.87	173.14	234.97	182.54	276.99	123.12	253.23	148.67	529.02	815.14	473.73	304.78	578.78	329.65	366.21	452.7	371.99	410.87	197.09	258.65	199.34	316.28	282.87	207.23
909.58	216.76	293.31	203.16	325.96	219.45	241.31	237.7	124.32	218.17	136.17	177.94	233.28	90.38	221.18	163.57	246.78	207.18	217.68	282.29	318	267.68	180.15	224.6	220.58	228.75	285.78	171.97	234.8	179.57	279	121.32	253.79	149.86	525.42	810.65	470.2	302.13	569.42	326.69	362.43	449.9	368.6	402.66	192.52	255.33	193.55	318.27	279.77	203.13
911.58	214.48	295.56	203.79	320.82	218.69	240.79	240.26	122.67	224.16	135.44	178.64	233.19	89.071	213.57	163.1	245.22	205.84	215.52	280.8	314.96	263.95	179.24	223.53	226.15	229.67	287.37	170.17	233.58	180.07	276	121.58	252.44	146.21	510.22	786.67	455.71	294.18	553.2	312.68	351.61	435.95	360.58	389.04	189.81	250.19	188.76	305.14	269.04	196.73
913.58	221.13	294.53	207.45	324.33	225.96	241.61	239.79	125.57	224.96	137.63	183.21	235.83	93.746	215.7	166.35	250.13	208.49	221.09	280.54	319.42	269.56	178.47	225.57	224.27	232.65	288.54	176.98	238.67	182.73	278.7	124.52	253.3	150.3	509.9	787.25	451.08	293.59	551.73	314.87	351.13	434.77	354.63	391.37	191.25	250	187.64	303.5	270.91	197.9
915.58	216.43	292.04	202.62	320.73	220.63	236.65	237.4	125.72	222.6	137.33	181.54	233.52	92.569	216.31	162.23	246.54	205.22	218.45	278.48	316.36	266.4	176.56	222.96	223.2	227.21	284.62	172.45	237.29	176.72	272.71	122.17	254.93	147.81	511.28	792.02	450.83	297.9	553.97	315.51	350.99	436.74	355.74	393.67	190.07	253.09	188.46	303.17	273.3	197.28
917.58	219.47	292.11	200.23	321.78	221.56	239.05	236.48	122.12	220.63	135.47	179.91	228.41	94.139	215.79	160.37	247.14	202.66	217.48	280.63	315.89	268.01	175.12	225.73	220.01	228.67	283.48	173.4	232.38	175.62	272.64	120.08	252.9	148.81	521.09	810.62	462.91	304.32	561.07	325.48	359	447.87	361.56	401.36	197.82	256.7	192.28	310.53	275.8	204.78
919.59	219.44	294.14	203.48	321.89	225.57	238.21	240.17	125.09	223.25	138.54	182.89	232.59	94.441	217.96	164.31	247.42	206.32	220.24	282.14	318.29	265.1	182.27	228.04	225.65	229.18	286.05	173.22	236.28	178.58	272.72	124.74	254.38	148.76	516.6	809.18	458.38	299.95	557.05	322.58	356.5	444.14	360.71	398.93	196.66	255.28	192.68	307.76	273.84	201.54
921.59	217.61	289.86	201.47	319.42	223.39	240.34	241.39	121.34	226.48	137.87	184.03	233.16	92.603	216.12	158.85	246.18	208.26	219.7	282.98	314.82	261.65	181.5	227.13	224.12	228.1	287.67	172.21	235	176.89	275.85	122.44	251.75	147.79	514.72	807.83	458.39	300.19	555.42	320.8	353.08	438.88	355.88	393.01	192.1	254.34	190.22	305.74	273.1	201.06
923.59	213.48	286.98	196.04	315.09	216.97	233.26	237.49	118.59	225.13	132.93	177.57	227.69	89.244	214.46	158.4	241.29	199.46	216	281.9	310.58	258.98	173.74	219.82	217.76	226.7	282.86	169.3	231.58	172.83	271.43	118.63	248.08	142.28	520.22	814.81	463.79	300.8	563.72	325.74	359.23	445.89	361.19	399.92	198.54	256.57	190.94	309.87	277.51	202.07
925.58	212.51	290.6	198.9	318.16	218.3	233.01	237.07	123.36	227.41	134.77	181.4	226.37	91.093	211.04	159.71	245.81	201.86	215.24	279.9	311.81	264.23	176.73	221.46	225.38	226.39	283.64	168.29	233	179.22	270.47	121.76	252.98	147.98	519.73	815.07	462.04	301.84	560.57	327.01	357.64	444.19	361.23	396	191.41	253.49	191.32	307.54	275.31	198.62
927.58	215.44	291.03	201.08	321.69	219.31	235.55	238.17	122.71	229.57	135.2	180.25	229.42	93.245	209.13	159.9	243.53	203.78	214.68	278.93	315.09	261.71	170.09	221.08	222.34	228.27	286.35	169.89	233.56	174.4	272.71	121.17	251.65	145.89	517.67	814.2	463.72	300.95	563.53	325.67	354.46	441.66	365.29	398.62	195.02	257.1	192.43	307.31	276.82	201.74
929.58	210.36	291.38	201.54	320.26	216.17	236.21	236.54	121.53	226.06	137.13	178.34	228.29	92.122	209.05	160.22	244.65	201.32	217.77	277.3	309.54	266.19	175.68	223.34	221.55	225.51	287.4	167.9	232.57	175.51	273.81	119.18	252.36	143.64	514.22	812.02	460.37	301.68	559.94	322.75	359.89	440	360.21	394.43	192.51	252.53	190.04	309.59	272.19	200.94
931.58	216.28	291.72	201.53	321.1	217.39	235.91	234.03	122.44	228.09	137.28	178.73	227.36	91.758	213.8	161.27	242.8	206.04	215.46	280.43	310.5	265.54	181.03	227.94	218.52	226.45	286.81	168.93	232.55	172.47	275.61	122.54	250.78	147.01	518.42	802.77	460.25	300.58	564.5	324.06	358.77	438.98	359.32	395.63	194.05	252.82	190.19	311.1	274.67	202.45
933.58	213.86	293.43	203.48	321.77	217.62	236.65	234.34	123.33	222.83	134.84	175.3	227.41	93.285	212.48	157.32	245.6	203.33	217	278.86	312.88	262.23	177.97	226.7	226.66	226.06	286.72	169.25	231.22	173.11	275.04	122.61	249.24	149.54	520.17	811.81	463.84	305.57	565.62	325.31	363.05	448.67	363.93	398.74	192.82	256.5	195.62	313.78	274.39	200.53
935.58	210.38	289.44	199.26	319.73	212	233.71	229.45	121.77	225.65	135.25	170.06	226.26	91.417	207.83	157.74	242.06	198.6	216.51	278.73	315.56	257.15	178.4	227.27	215.41	225.32	284.2	167.27	227.97	170.67	271.41	117.13	248.15	143.56	522.97	815.75	465.54	304.33	576.78	324.85	361.8	442.26	359.25	398.11	197.15	257.42	191.88	312.03	273.2	205.75
937.58	209.54	290.1	200.78	318.54	221.72	235.93	236	121.67	226.72	137.32	177.33	228.16	92.571	212.98	157.02	245.69	203.94	218.32	280.39	320.79	266.65	182.45	229.94	223.4	225.14	286.45	171.36	232.96	171.86	271.23	121.4	253.51	144.22	525.52	807.46	464.47	302.99	570.65	327.43	361.62	442.21	360.18	399.32	192.21	255.55	193.28	308.39	279.76	205.69
939.59	213.85	293.11	200.07	321.9	218.07	238	237.07	123.3	227.36	140.63	177.89	228.03	90.131	213.22	156.81	240.69	202.18	220.97	282.5	323.21	264.39	180.16	229.01	224.97	227.57	284.89	168.89	233.11	170.45	270.82	123.43	253.54	148.36	517.09	795.95	454.88	301.64	563.16	320.76	349.48	438.08	352.98	393.32	192.38	250.41	189.96	305.58	274.91	200.23
941.59	213.83	291.48	200.69	321.12	213.86	238.34	240.95	122.13	219.38	135.88	179.43	227.86	91.149	213.23	158.83	244.51	199.82	218.17	281.29	331.1	266.79	181.1	230.58	221.07	226.62	288.43	167.73	233.99	172.34	269.67	119.48	252.54	146.53	520.9	802.93	457.97	307.22	564.99	325.8	356.57	437.37	360.36	395.05	197.27	252.28	193.08	306.2	273.35	198.31
943.56	219.06	291.95	201.53	324.11	213.78	240.02	233.27	124.32	225.78	139.86	176.87	231.77	94.859	213.62	161.39	247.44	203.51	221.56	284.2	332.08	263.1	183.92	233.1	223.36	226.19	288.91	173.04	232.81	173.24	278.36	123.31	251.13	145.78	525.95	814.39	463.56	309.24	568.65	327.56	361.81	440.52	361.11	400.86	196.98	254.79	193.97	308.13	274.99	203.39
945.59	217.18	291.72	199.46	319.77	214.94	238.03	236.85	121.73	230.17	137.69	176.04	228.2	93.119	209.9	156.74	245.07	200.57	220.05	279.73	331.11	263.17	183.35	233.54	223.34	225.02	291.28	169.58	233.32	172.88	274	123.87	252.31	145.53	511.36	795.41	454.79	301.53	556.67	323.8	349.99	431.27	356.95	394.56	192.39	248.13	189.98	303.85	274.45	197.3
947.59	213.57	292.67	200.28	324.64	210.91	232.74	235.22	121.61	220.57	140.31	175.14	228.16	90.237	209.3	159.81	241.17	201.62	219.78	272.97	332.14	261.67	179.51	230.61	221.79	224.94	285.13	166.55	230.18	170.99	272.46	120.17	254.15	143.59	517.57	800.93	456.62	306.13	563.8	327.25	351.06	435.31	359.14	393.63	191.99	252.11	191.38	301.97	273.08	197.33
949.58	215.11	287.44	200.47	319.99	209.5	235.71	237.53	123.77	224.14	137.03	174.89	230.4	94.316	210.45	158.92	242.73	200.3	219.98	276.22	331.03	254.38	184.34	228.95	221.64	224.06	286.35	169.97	232.35	168.43	273.4	118.32	250.89	147.29	521.74	814.47	465.64	310.85	574.39	327.46	357.31	438.91	360.79	400.33	199.53	254.76	194.13	307.93	276.2	203.03
951.58	212.62	289.44	202.5	327.58	209.09	237.88	237.47	128.35	228.08	138.51	171.39	227.22	92.8	206.84	160.47	244.68	201.9	219.57	280.04	331.01	255.13	185.69	231.8	230.9	224.84	287.99	169.49	229.63	172.68	279.41	120.16	255.44	145.97	523.23	814.09	463.51	310.17	566.63	329.78	359.8	439.3	359.67	401.11	197.22	253.81	191.29	303.63	277.67	201.96
953.58	216.41	289.88	199.17	324.26	208.64	239.47	235.41	124.77	224.94	137.25	174.65	228.1	95.405	207.64	158.15	244.24	196.15	216.18	281.24	333.15	260.69	178.88	232.95	220.5	219.56	286.36	169.53	230.22	170.84	273.44	123.53	251.18	145.33	520	815.75	462.26	308.74	569.6	326.13	361.02	441.39	359.08	398.85	200.82	254.25	191.79	306.11	275.88	203.23
955.58	218.29	292.24	200.05	326.01	210.69	235.89	235.08	125.39	224.34	139.32	171.44	228.12	94.469	214.63	159.36	245.88	201.25	220.85	281.97	337.07	255.15	184.18	230.18	223.95	224.36	288.22	172.82	231.62	171.26	277.01	122.54	251.75	148.09	507.53	788.22	451	302.73	552.54	319.84	350	426.69	348.12	389.34	198.9	245.24	185.83	300.08	269.35	197.75
957.58	220.47	295.12	203.39	326.02	218.25	238.75	240.21	125.95	225.26	137.73	173.68	228.64	97.227	214.25	160.7	247.52	201.25	220.19	282.45	332.44	261.33	186.49	231.45	224.25	223.91	293.01	172.5	231.22	172.61	276.2	122.67	251.84	150.81	529.17	816.41	470.03	310.5	576.54	333.18	360.98	443.67	362.84	403.59	206.66	253.28	194.4	309.31	277.57	204.54
959.59	218.44	288.9	199.34	326.23	211.25	238.64	236.06	125.66	224.15	133.98	169.61	226.65	91.167	210.13	155.37	244.25	195.49	216.72	281.72	330.48	258.62	182.99	230.42	223.59	221.14	288.79	168.45	231.01	171.71	274.51	119.57	250.97	145.4	521.61	818.13	468.14	311.26	570.98	332.5	357.17	443.37	365.08	405.76	208.77	251.69	192.48	306.21	279.77	198.36
961.58	216.56	292.8	204.11	326.05	212.83	239.28	233.55	127.07	227.62	139.37	172.2	224.43	93.773	211.39	159.07	250.6	197.83	221.94	284.81	331.23	260.2	184.32	235.7	219.66	223.83	290.67	168.86	231.71	174.18	275.94	125.79	247.99	148.19	528.98	828.91	472.48	312.5	588.11	341.11	356.89	455.04	361.83	412.97	208.05	260.16	196.33	310.54	280.18	203.51
987.99	218.43	300.74	207.23	335.71	212.73	251.97	228.51	120.56	219.81	140.63	185.63	221.19	102.06	225.72	170.02	260.22	211.34	240.55	299.21	356.28	258.49	163.1	235.58	236.37	233.94	315.86	179.86	239.41	175.05	293.13	124	248.51	157.36	557.55	868.01	489.97	329.45	613.64	360.85	377.41	478.09	386.59	436.03	215.63	271.03	206.26	328.18	293.75	213.26
989.99	216.84	296.22	206.33	326.84	208.97	245.29	227.37	119.67	211.34	141.56	185.02	221.47	97.871	219.86	168.85	256.06	208.59	233.38	294.33	345.51	257.3	160.51	233.43	233.44	233.82	308.95	178.61	232.92	176.96	284	121.28	243.48	155.5	558.6	877.26	496.02	338.25	625.31	368.55	378.35	486.34	388.17	443.63	224.24	274.73	208.83	332.93	296.06	216.18
991.97	220.05	296.48	201.22	328.57	212.68	241.57	234.04	121.61	211.26	140.6	180.01	222.64	97.936	221.55	168.79	257.43	210.52	236.36	295.92	339.41	255.06	166.16	235.06	233.91	230.37	308.6	176.76	231.78	179.79	289.29	120.57	246.53	153.59	559.94	886.76	495.35	338.63	625.56	370.36	374.67	486.39	388.51	449.31	225.45	276.31	209.47	329.43	296.78	215.02
993.99	219.99	297.43	207.89	336.54	213.13	248.59	235.17	124.25	220.86	142.51	182.24	223.35	100.01	221.28	166.63	256.28	210.1	238.07	297.48	341.16	255.76	173.57	239.03	233.01	235.19	312.73	182.07	236.47	182.81	287.87	126.26	247.73	159.88	568.9	895.64	499.13	346.81	634.13	378.07	380.48	491.87	391.45	452.76	231.69	281.4	209.73	341.61	305.06	221.43
995.97	223.55	300.95	206.41	331.37	214.04	245.16	239.79	126.66	222.09	146.01	183.22	222.75	101.12	215.52	167	257.97	210.74	236.34	300.33	341.35	259.3	177.1	241.45	245.6	237.34	304.75	186.06	236.4	182.81	292.11	126.57	250.49	157.46	571.91	911.18	500.02	350.18	646.17	380.99	379.64	501.26	396.62	457.8	235.95	284.3	211.31	343.41	309.43	225.93
997.99	225.47	302.11	205.33	333.15	218.97	245.13	237.59	126.65	220.4	143.22	183.83	223.47	99.37	218.5	169.91	260.09	209.2	233.88	296.21	338.85	258.22	178.58	238.28	234.57	237.22	307.89	180.6	238.38	186.45	290.48	126.31	254	158.15	578.68	914.33	502.83	350.85	648.42	388.61	384.23	506.59	402.97	461.18	233.8	285.35	213.65	346.58	311.52	222.99
999.98	225.61	299.44	202.12	334.74	213.7	242.07	234.3	123.5	220.56	144.04	175.93	222.41	100.25	218.43	168.1	258.35	212.52	229.77	295.42	341.13	253.69	176.15	235.78	236.31	231.5	304.5	183.71	235.64	177.46	289.37	124.29	255.72	156.81	555.91	885.6	482.94	337.12	626.44	379.7	364.96	494.95	388.45	447.38	228.74	278.67	205.57	338.47	298.13	217.61
1002	229.03	308.15	203.24	337.15	221.57	243.11	237.22	127.45	227.68	147.5	181.81	226.69	103.43	220.43	170.34	262.45	212.37	230.73	296.33	344.85	253.89	176.82	240.08	238.98	238.65	312.92	187.79	240.81	184.88	287.92	127.96	257.99	162.21	560.24	893.33	488.51	343.26	629.93	379.86	371.84	498.06	391.38	451.9	232.23	280.26	205.02	343.6	306.15	215.51
1004	232.49	311	206.97	338.85	220.19	248.27	238.86	132.61	231.37	151.22	187.08	231.83	108.44	220.37	173.93	272.32	217.63	236.35	301.7	340.73	259.21	186.57	240.81	244.78	239.26	314.38	190.12	246.46	187.55	297.91	133.55	261.77	166.53	575.77	926.62	503.55	353.36	657.31	400.45	375.75	521.6	409.5	473.06	240.33	290.01	215.31	358.66	314.4	223.9
1006	234.35	310.3	205.58	338.21	224.03	243.75	243.97	135.58	233.53	154.98	188.35	229.06	108.75	224.74	169.59	262.74	215.7	238.41	302.57	339.64	259.56	184.59	243.37	239.01	239.92	317.9	190.48	242.61	187.89	298.67	132.85	260.51	169.41	589.43	943.18	513.69	362.03	667.42	413.28	392.15	532.32	419.04	484.93	243.97	298.56	217.61	365.74	327.18	226.24
1008	229.52	311.71	204.98	340.12	222.25	243.34	235.5	134.06	230.44	151.57	185.39	225.21	108.81	217.13	168.53	266.43	215.6	234.95	301.78	336.19	257.47	186.25	239.78	240.43	240.68	312.7	187.01	241.03	181.17	292.95	131.67	269.57	165.49	587.01	946.47	513.81	362.54	673.05	416.61	385.76	533.02	419.42	491.08	243.9	298.77	216.55	369.18	326.5	232.47
1010	235.53	313.33	208.09	344.19	228.57	247.22	243.73	141.66	236.56	154.71	184.11	227.88	112.83	221.66	173.72	267.14	216.9	239.66	303.2	343.43	257.08	186.97	239.65	247.76	242.4	319.15	192.42	242.85	188.04	301.92	132.61	265.68	170.16	594.57	945.8	517.08	366.49	682.38	417.54	399.27	543.7	420.05	498.61	245.91	302.81	220.11	372	329.74	232.69
1012	239.35	316.68	209.08	340.33	228.38	250.11	245.35	142.95	237.14	162.22	188.73	234.24	115.15	228.99	175.65	275.27	218.36	239.49	306.46	341.31	259.38	193.07	242.1	250.17	247.94	321.03	192.14	248.28	188.91	299.17	138.12	273.27	176.76	573.26	918.62	497.18	352.68	652.69	409.26	384.23	528.02	406.11	484.13	236.59	291.77	213.38	360.84	320.51	221.62
1014	239.55	318.15	207.79	347.29	226.47	247.74	246.1	144.27	245.09	162.58	188.95	234.89	115.58	227.56	177.24	276.37	216.56	237.36	306.5	338.56	261.33	188	244.23	245.6	248.16	322.92	197.41	246.93	187.54	300.64	139.48	273.68	179.75	573.89	921.31	499.73	357.56	661.9	414.97	380.68	530.6	412.09	492.21	234.65	295.32	214.09	359.97	317.01	224.17
1016	247.62	327.68	211.61	351.39	228.37	252.02	251.11	152.37	245.81	165.28	196.4	237.36	120.31	231.15	178.78	273.38	220.04	243.33	312.31	338.35	262.94	194.71	247.77	251.5	253.27	327.84	199.19	248.93	189.77	309.05	145.57	278.49	185.1	591.39	956.48	513.71	369.56	685.15	425.15	394.95	550.22	425.79	509.3	239.72	305.97	220.22	377.29	329.64	235.32
1018	240.15	323.93	209.84	349.92	230.83	249.3	247.56	147.57	246.25	163.32	190.82	233.01	117.13	228.31	179.13	272.14	220.14	240.34	311.23	331.94	262.93	194.49	245.77	251.89	251.66	326.79	193.65	245.96	188.27	302.44	144.82	274	181.69	595.97	965.12	522.3	373.48	694.7	435.1	405.03	563.39	435.24	527.24	250.67	313.15	227.08	386.27	336.31	234.43
1020	247.12	328.79	210.4	354.77	226.54	251.38	246.18	151.73	246.26	167.23	191.17	238.19	121.8	230.09	176.24	275.75	221.51	242.08	311.57	336.39	262.89	193.52	245.97	248.22	250.78	327.36	199.36	249.13	190.6	310.31	142.94	278.4	187.72	598.03	965.89	518.96	372.05	696.09	434.25	396.98	565.15	432.85	528.41	246.57	314.16	223.26	386.27	339.02	240
1022	249.2	328.59	211.46	351.49	228.25	250.54	248.05	151.66	248.13	170.43	190.53	235.44	124.82	229.54	177.88	272.7	225.35	242.27	312.59	336.87	265.18	193.19	246.08	250.95	251.19	330.38	197.47	247.73	189.25	306.54	148.39	276.7	188.95	594.74	965.22	518.21	374.49	698.83	440.5	403.33	567.45	434.5	530.27	246.05	317.29	224.32	386.73	338.84	235.51
1024	253.43	334.52	214.47	353.3	228.72	254	253.27	158.15	249.29	175.6	196.03	235.69	127.6	234.57	180.86	273.7	224.96	247.44	316.92	338.34	265.35	195.86	247.74	253.23	256.21	333.52	201.5	253.88	198.18	307.77	150.82	282.46	196.15	593.16	966.15	521.98	373	704.78	439.63	400.23	569.21	437.81	532.6	243.5	320.06	225.42	389.13	339.34	236.92
1026	253.84	336.08	213.71	359.3	232.29	254.42	250.85	159.39	246.52	174.16	190.54	234.59	129.25	232.06	180.45	274.92	223.41	245.2	318.51	337.65	269.35	197.09	247.11	256.62	253.58	331.42	203.35	252.32	195.27	295.79	154.55	290.3	194.38	592.58	963.86	522.42	374.77	707.23	442.61	403.72	576.55	442.93	528.08	247.35	320.94	224.03	388.77	337.6	234.47
1028	253.91	333.2	212.57	358.96	229.91	256.13	250.13	158.43	250.82	172.73	192.13	233.06	129.97	231.24	178.24	274.3	222.28	239.8	315.25	331.75	264.67	191.48	246.55	251.39	256.71	332.5	199.07	252.63	196.54	296.79	148.99	285.88	198.27	594.16	968.24	524.63	376.92	708.83	445.49	401.45	576.59	445.49	530.32	247.25	320.43	226.38	396.2	343.67	232.27
1030	258.31	337.46	214.15	357.05	223.64	253.8	256.42	158.25	257.34	175.07	194.97	237.59	132.79	227.54	182.3	276.36	228.35	244.59	317.68	329.28	267.7	198.26	247.63	253.03	258.68	332.31	201.81	256.5	194.96	306.61	155.95	285.6	197.17	595.99	966.1	524.46	381.53	711.91	450.77	404.31	576.66	447.05	537.64	244.93	320.2	227.21	391.62	342.52	229.86
1032	264.65	342.99	219.18	364.46	234.34	258.16	266.41	165.71	264.79	180.77	204.97	237.74	139.13	235.95	183.35	280.9	228.62	248.72	320.08	333.54	271.48	197.54	255	258.44	260.75	339.74	205.68	262.15	199.45	315.85	160.42	296.64	203.26	592.46	968.31	523.8	381.53	711.65	450.29	403.37	581.9	444.1	536.92	244.12	324.34	225.5	399.37	338.46	232.26
1034	263.71	342.49	215.71	364.13	234.38	258.26	261.72	164.21	264.1	182.37	198.69	239.24	137.6	238.25	186.26	279.45	230.56	246.98	318.38	333.57	268.8	195.69	252.08	259.22	262.86	336.47	208.66	260.71	195.63	321.36	159.99	294.99	203.87	575.4	928.89	505.48	368.93	685.22	439.83	389.95	562.33	432.86	516.38	230.67	312.61	219.49	381.3	330.17	226.23
1036	266.13	344.78	217.96	368.39	234.14	261.06	262.24	168.47	268.55	185.61	197.32	240.94	143.09	234.68	187.79	276.34	230.02	248.4	320.37	328.88	272.03	195.38	253.26	264.41	265.04	338.17	205.33	264.05	200.75	320.09	162.02	302.49	206.46	572.78	929	506.77	370.65	686.99	439.68	388.79	565.34	433.23	520.26	236.01	316.36	222.42	383.68	332.68	228.81
1038	268.17	349.71	220.72	366.31	233.29	265.97	264.7	173.91	272.7	186.14	199.25	244.29	146.1	241.74	190.52	281.05	233.91	254.66	327.1	325.95	271.25	192.59	257.35	262.21	266.62	340.6	208.86	268.11	202.54	329.12	165.2	302.06	213.38	565.64	930.61	500.83	366.47	688.52	437.71	383.58	563.92	428.77	518.36	235.61	320.8	220.22	385.38	329.51	225.37
1040	266.09	347.89	218.91	370.27	239.46	261.07	265.87	175.35	271.81	187.54	194.08	245.12	144.7	235.86	187.6	279.42	230.31	247.97	321.12	323.17	272.37	190.98	253.65	266.98	267.74	340.4	205.97	263.51	201.66	323.4	165.16	299.34	213.86	569.55	933.03	505.22	370.73	694.78	444.65	388.07	565.93	438.1	520.24	235.12	319.41	221.5	387.98	332.02	222.73
1042	266.41	350.86	220.81	374.12	230.1	263.34	266.31	173.04	277.48	191.08	200.04	244.54	144.04	239.3	189.92	278.56	236.62	250.74	324.19	324.39	270.89	192.02	255.25	260.82	269.1	342.16	209.56	266.77	201.59	324.14	168.29	303.27	216.22	567.54	932.18	505.11	370.19	688.57	435.97	386.73	567.41	437.02	523.13	234.2	319.03	221.97	392.91	328.77	222.98
1044	267.97	353.07	222.92	376.66	239.03	267.59	271.83	173.45	284.74	194.8	202.8	243.7	151.2	242.62	192.62	282.65	238.61	254.78	328.02	332.73	277.14	193.04	259.96	267.73	273.06	341.34	214.7	270.35	200.22	331.69	173.9	313.04	223.85	570.17	936.69	505.12	375.06	684.71	442.89	384.3	570.57	440.67	523.9	235.43	324.45	221.82	390.02	331.19	225.81
1046	276.14	356.63	222.4	378.47	239.38	267.98	273.78	179.9	283.67	193.91	204.36	248.08	154.83	244.1	195.15	285.71	239.44	254.59	332.64	330.12	278.01	196.17	261.79	270.89	275.73	348.36	216.66	275.11	203.31	332.31	174.71	312.42	224.46	588.94	967.7	525.83	385.76	713.97	462.22	403.86	590.28	447.31	540.16	246.24	335.03	229.03	405.64	341.43	232.4
1048	275.5	359.93	221.68	379.35	239.68	269.45	270.62	175.61	289.76	196.5	201.23	247.19	150.88	243.96	190.56	283.55	238.01	254.28	333.59	330.31	274.16	195.99	256.56	269.44	274.75	345.12	214.23	273.69	200.84	333.62	175.24	307.89	225.12	586.59	970.29	527.84	388.83	715.75	464.8	398.97	590.86	451.79	542.06	249.06	338.43	231.35	405.93	342.46	230.87
1050	279.79	366.35	226.63	382.56	244.61	274.26	277.85	181.77	286.87	196.92	209.35	252.24	156.81	245.62	194.67	289.27	246.29	257.51	335.58	334.5	276.62	199.7	264.55	276.28	281.55	352.81	222.5	275.27	207.31	341.29	179.35	316.19	228.19	586.76	972.13	527.28	390.52	715.1	467.51	403.35	595.2	455.69	544.58	250.99	342.45	231.58	410.38	344.25	232.07
1052	280.97	366.49	223.21	380.36	241.38	271.18	275.37	181.63	288.94	199.75	205.53	250.85	161.01	246.35	193.13	290.71	246.86	259.99	337.45	334.37	277.21	196.19	266.21	272.55	279.95	352.13	221.54	275.94	207.62	335.68	181.88	316.46	230.23	584.32	976.02	525.11	393.37	714.3	466.95	402.39	592.98	454.69	540.65	249.46	341.74	231.84	407.14	343.91	229.87
1054	280.94	366.76	225.9	385.28	244.41	274.5	278.23	178.62	291.04	201.65	207.13	249.28	160.2	246.86	193.99	290.48	246.42	258.97	336.82	336.44	275.71	196.45	263.75	276.21	282.29	355.49	222.6	275.8	205.26	336.47	177.93	315.37	234.92	587.98	971.66	526.98	390.13	713.67	466.71	403.96	594.54	457.16	519.84	251.17	342.2	231.39	409.4	345.28	228.46
1056	285.78	365.46	224.28	384.42	246.56	274.08	280.05	179.5	285.76	200.79	202.34	246.8	157.66	248.16	192.91	289.52	245.59	258.25	333.53	333.81	277.1	192.71	260.91	277.52	279.96	357.14	222.07	272.72	203.33	337.12	179.08	321.65	235	560.73	938.47	506.87	373.18	681.87	449.79	387.38	574.35	437.78	502.17	235.13	331.08	225.15	390.09	329.42	219.94
1058	286.5	371.18	225.6	390.27	251.11	274.44	283.99	184.12	292.5	208.53	203.13	251.51	164.41	254.23	193.87	289.48	250.74	264.53	339.84	338.26	277.51	193.86	264.2	274.97	284.87	358.04	223.75	276.65	209.26	341.73	185.14	325.22	240.77	560.09	935.97	508.25	373.07	687.4	456.06	388.47	575.08	437.3	509.83	238.82	327.61	225.14	389.57	327.83	216.89
1060	289.7	373.93	227.61	386.29	246.53	277.47	283.81	185.15	297.08	206.47	205.7	251.29	166.13	251.44	195.58	289.58	251.21	262.01	339.51	340	274.98	198.31	272.72	280.34	285.34	360.13	226.44	280	205.42	340.85	184.96	325.07	239.35	562.94	942.59	509.85	373	691.13	461	385.61	573.87	442.09	521.76	242.76	332.63	223.94	392.05	331.62	217.41
1062	294.11	376.54	227.97	393.41	245.34	278.28	288.3	188.5	296.12	209.36	207.48	249.94	169.31	252.29	199.39	290.88	255.35	264.98	344.01	342.18	273.73	203.24	270.3	280.24	289.7	363.08	230.28	279.26	208.81	342.88	189.27	332.94	244.18	561.87	939.61	508.02	372.57	692.69	459.19	386.25	576	442.79	524.72	237.02	332.24	224.41	393.32	329.31	217.57
1064	296.88	382.26	231.82	397.41	247.54	283.96	292.11	189.61	298.28	212.67	208.86	252.17	173.35	252.44	200.21	298.63	259.07	268.73	343.94	347.86	279.03	202.75	271.08	287.34	291.52	366.35	231.59	282.15	212.38	346.66	189.64	331.04	244.25	583	975.01	533.39	388.81	712.34	478.36	403.72	598.5	456.12	547.34	247.61	343.33	233.31	412.54	340.57	225.41
1066	301.89	385.2	232	395.88	250.09	284.17	294.74	191.14	303.25	210.62	210.47	254.56	172.49	258.32	201.8	295.33	259.71	268.27	344.45	348.1	283.37	208.4	274.14	282.73	292.21	362.73	232.95	283.86	210.95	347.26	188.76	336.28	248.12	582.32	975.52	526.02	389.79	719.19	479.99	404.6	597.15	462.79	550.03	246	345.17	235.48	410.64	341.59	224.5
1068	298.04	382.5	234.09	396.48	250.1	287.51	292.28	191.21	303.78	215.08	213.19	256.95	175.54	254.21	207.24	299.09	255.84	267.6	347.83	348.95	280.25	213.79	276.86	288.84	292.88	369.56	234.3	285.11	212.38	345.58	190.32	334.57	246.11	580.68	976.56	527.4	387.58	723.93	482.47	405.91	591.62	462.1	552.5	250.7	342.26	233.62	415.73	345.09	222.57
1070	304.4	387.64	232.03	400.9	251.02	286.36	293.95	197.21	304.86	213.88	213.69	259.37	176.54	259.45	207.49	300.12	260.51	269.28	350.48	354.4	285.12	213.16	278.37	295.71	296.4	371.01	240.88	287.2	217.05	348.31	189.57	338.75	251.7	578.44	974.09	525.84	387.18	720.91	482	404.35	595.46	456.34	550.64	247	343.04	234.13	411.66	342.73	224.95
1072	308.3	389.97	236.12	404.25	256.8	286.72	299.87	200.46	307.01	219.01	213.84	258.46	179.97	261.09	209.4	304.86	261.98	269.63	350.38	357.19	284.58	215.62	281.92	294.78	296.1	374.91	242.16	289.9	215.46	349.21	190.69	339.81	254.28	575.19	965.57	525.04	387.69	719.3	481.42	400.28	589.58	463.6	550.08	257.36	342.9	231.74	412.63	342	222.61
1074	310.27	387.43	232.59	400.49	250.26	282.84	296.22	193.94	304.67	211.93	213.26	256.26	177.39	257.5	206.09	300.84	256	269.88	350.5	355.62	278.3	212.89	274.33	293.5	290.94	373.52	241.09	285.5	214.19	345.77	190.57	338.41	250.79	576.85	964.27	527.08	388.42	720.49	483.13	408.38	592.17	461.7	549.5	251.15	339.53	234.26	409.42	339.78	221.57
1076	307.88	389.16	235.84	401.82	249.25	284.94	296.6	195.68	307.46	213.49	210.45	257.51	178.67	258.12	208.85	301.28	262.59	268.22	348.84	358.22	283.38	213.26	275.74	289.44	294.85	371.83	244.23	287.63	209.91	345.25	190.35	344.32	256.93	554.83	937.02	508.5	373.63	694.21	463.62	390.2	577.92	449.79	532.17	248.99	327.44	226.3	399.99	329.39	212.96
1078	311.89	395.79	238.66	408.54	249.18	292.6	299.19	201.81	313.09	217.38	212.6	259.73	178.51	261.21	209.5	305.9	262.96	269.17	356.65	358.31	282.65	217.07	281.11	298.03	304.67	377.15	248.19	290.84	219.37	343.71	194.21	344.6	255.84	574.74	970.48	530.17	390.59	720.65	482.83	396.76	595.82	465.44	551.02	255.54	341.79	233.57	412.7	339.48	218
1080	310.69	399.96	237.76	413.75	256.93	287.26	306.29	201.17	308.25	221.5	211.97	262.62	182.82	262.51	214.11	311.17	257.94	271.55	353.9	363.21	283.91	216.4	283.56	291.42	302.01	377.81	249.04	292.94	219.79	343.55	197.76	343.97	260.88	574.77	965.32	532.31	390.24	718.87	480.76	407.69	594.96	464.82	551.03	252.35	338.88	233.92	413.69	339.26	221.74
1082	315.22	403.45	234.41	414.83	256.05	293.38	307.38	204.06	315.96	215.24	214.97	266.08	189.19	265.52	215.32	313.39	266.17	273.43	357.16	368.09	287.34	218.9	287.91	302.25	305.24	382.7	251.03	294.43	222.3	352.27	199.59	350.24	264.77	572.27	960.43	526.61	390.4	668.32	477.83	400.52	591.18	458.16	544.44	254.45	335.55	228.88	406.64	337.44	216.3
1084	316.82	407.48	239.11	413.15	255.04	295.32	306.78	205.74	312.23	219.41	215.54	264.96	189	268.42	215.27	310.73	260.88	274.41	361.27	369.25	285.66	219.53	290.91	298.53	303.79	385.35	252.71	293.43	217.97	348.06	202.03	354.34	264.89	572.11	956.32	524.78	389.27	675.61	477.06	406.4	590.15	458.54	543.67	252.7	336.34	234.01	409.57	338.08	218.66
1086	318.76	404.49	237.94	413.73	255.14	293.88	309.96	204.54	312.64	222.37	215.49	267.21	191.36	272.56	213.69	315.43	265.51	275.62	357.86	370.96	285.25	223.75	285.1	308.11	306.54	385.29	251.86	294.35	220.92	346.06	200.54	355.61	265.31	564.5	945.92	522.2	390.05	682.03	471.39	398.56	591	453.21	541.85	250.13	333.35	234.22	403.53	336.62	213.5
1088	321.55	412.26	237.32	417.6	247.83	296.55	312.79	204.71	315.23	224.73	213.83	264.53	187.99	269	210.93	318.65	267.14	278.92	358.37	372.86	291.62	223.06	290.17	305.04	309.09	389.4	249.9	291.81	221.82	342.6	201.47	359.65	267.15	568.69	954.15	522.5	394.03	688.76	482.65	399.36	592.59	459.01	546.5	254.64	333.38	233.72	403.92	335.42	213.45
1090	323.35	417.55	240.37	421.28	255.85	299.03	316.45	209.54	314.63	225.6	220.59	267.91	193.79	274.1	216.38	316.06	269.2	279.84	363.28	375.39	289.88	225.45	293.5	310.37	315.34	391.78	257.31	292.93	224.74	346	204.28	365.06	269.69	568.09	949.39	522.68	394.7	691.12	478.03	400.59	587.27	457.29	537.96	250.96	333.13	233.03	401.07	333.17	213.18
1092	322	421.73	239.72	418.34	254.87	296.75	317.47	208.39	315.85	227.93	217.06	264.58	194.81	270.22	216.16	315.82	273.47	282.5	347.58	375.5	291.79	223.95	291.93	302.86	312.28	394.36	257.3	296.94	220.5	343.93	206.65	365.69	272.84	551.02	917.84	507.96	379.57	674.23	467.21	377.51	566.53	442	522.69	239.87	324.27	226.03	393.3	321.3	205.45
1094	323.65	419.73	238.99	428.85	255.99	297.98	309.59	212.84	317.78	230.97	218.2	266.01	198.05	276.04	215.74	322.94	273.14	281.75	350.42	378.07	290.27	225.74	297.11	306.12	312.12	399.46	257.53	296.05	223.96	348.51	204.95	364.37	275.09	551.34	923.83	506.71	383.79	686.1	471.42	385.41	573.69	446.35	523.95	246.04	321.25	230.12	390.38	323.7	208.9
1096	324.23	422.87	237.42	422.3	260.47	298.42	310.75	211.48	323.51	227.13	221.31	264.99	193.29	275.08	216.3	314.71	275.36	282.09	358.38	381.18	288.66	216.16	295.07	312.84	315.79	398.09	250.55	295.98	220.99	349.6	202.99	368.97	275.06	570.22	953.13	521.06	395.5	699.89	479.8	395.78	593.24	461.3	538.74	253.34	331.27	232.8	398.87	328.52	213.69
1098	322.47	424.42	243.57	428.9	259.8	298.46	317.81	210.88	326.4	232.4	221.34	269.62	196.81	277.65	216.84	319.25	277.62	283.95	367.21	385.06	286.64	221	297.92	309.63	321.43	406.31	255.05	297.24	221.91	352.59	205.84	372.98	279.9	565.13	948.8	516.54	390.62	699.96	481.17	395.9	584.1	457.48	534.35	254.38	329.83	233.26	398.79	327.04	207.21
1100	321.19	425.46	241.3	422.44	251.73	299.96	318.12	208.2	324.25	227.76	220.74	270.23	195.39	271.05	213.67	320.34	277	284.93	366.86	382.84	286.21	216.4	298.35	315.39	317.74	403.2	253.67	291.91	218.55	343	203.34	372.11	278.63	565.44	951.2	518.14	392.9	697.31	480.12	391.94	586.62	456.26	527.72	256.19	328.18	234.25	400.36	332.54	208.4
1102	326.59	428.03	239.34	428.55	255.06	300.78	313.96	210.62	327.13	232.59	218.3	269.52	197	282.78	216.71	322.21	274.75	286.87	374.3	386.65	288.34	212.94	300.45	309.2	319.07	406.62	257.24	294.47	219.64	347.03	204.1	374.86	282.56	547.62	917.24	498.4	380	679.25	461.48	380.15	562.75	441.65	510.37	245.91	316.64	225.29	384.34	319.02	200.55
1104	323.09	427.64	238.93	426.64	252.07	303.06	319.19	210.93	323.87	229.69	217.63	270.93	200.17	286.75	219.22	325.75	278.88	285.65	375	389.42	285.27	216.25	301.11	314.74	319.39	406.5	253.65	294.14	221.58	347.52	204.91	371.78	282.65	549.48	919.74	495.1	379.27	676.21	466.14	379.41	558.64	443.34	506.06	242.09	317.66	225.04	385.38	313.69	204.08
1106	329.12	433.39	239.26	433.05	259.68	305.15	318.34	211.96	322.47	237.49	222.87	273.83	197.81	280.37	217.67	326.82	280.83	288.3	377.72	393.24	288.18	215.55	303.03	308.89	322.16	406.93	259.89	298.72	221.69	346.33	207.91	379.22	283.27	555.59	929.54	502.66	386.81	692.4	466.03	383.23	569.87	445.28	511.34	247.56	318.63	229.1	386.53	324.02	202.94
1108	322.16	433.98	240.26	431.25	261.86	307.09	321.4	214.83	323.02	232.94	217.9	274.24	200.54	286.84	221.22	325.51	275.91	292.1	380.3	394.46	287.91	215.44	303.31	314.2	321.81	407.69	262.76	298.4	221.69	337.56	210.11	380.2	285.95	567.19	948.42	513.29	392.01	699.98	480.69	397.11	579.77	460.11	520.39	250.6	327.77	231.83	394.05	328.48	205.51
1110	327.29	435.5	240.73	430.83	260.27	309.33	322.15	214.88	322.61	237.03	221.26	276.49	203.54	286.32	222.52	326.09	280.38	290.86	384.97	395.6	287	219.72	306.56	315.88	323.96	406.85	260.02	297.97	221.03	342	209.45	378.96	286.94	561.76	945.26	516.4	391.57	701.29	477.49	391.39	577.02	456.78	521.32	251.2	325.56	233.56	393.75	326.38	207.1
1112	329.04	435.6	239.51	432.64	261.66	304.84	321.25	213.77	322.98	239.6	225.78	276.36	201.21	281	218.22	327.67	276.05	290.91	384.29	395.49	287.31	217.21	306.25	310.73	321.68	410.13	259.14	299.39	218.02	347.59	207.85	383.37	291.05	563.14	946.38	513.45	390.9	699.37	480.74	390.93	579.47	457.53	518.4	253.64	326.91	232.38	391.85	326.3	206.55
1114	326.49	438.48	242.05	431.95	263.35	306.61	322.07	210.64	322.73	233.72	224.49	275.33	206.62	276.99	220.53	328.44	279.86	290.83	380.96	400.62	289.68	213.87	306.47	315.5	323.34	410.63	263.65	295.1	218.92	353.19	207.35	381.56	285.71	540.02	915.21	496.87	380.3	675.58	462.36	377.17	559.35	443.22	502.25	251.78	318.43	225.44	382	314.74	198.99
1116	329.1	436.48	241.06	436.92	260.12	306.35	324.22	214.09	324.97	233.62	223.66	275.44	207.12	281.24	219.33	327.4	279.65	290.36	380.81	398.19	287.59	217.65	307.84	308.3	322.54	413.09	266.3	296.75	219.95	355.15	208.24	381.43	290.16	544.99	919.98	495.69	380.34	676.33	462.53	377.94	556.64	441.23	500.43	246.6	317.96	224.45	381.82	316.14	197.84
1118	331.14	437.02	238.68	437.08	260.29	309.17	325.05	217.64	326.21	233.46	224.05	274.53	205.42	282.27	222.31	331.71	275.95	292.99	386.77	401.86	286.19	218.06	306.88	315.88	324.71	415.23	262.08	294.31	220.39	355.74	207.89	385.93	291.49	559.13	947.12	509	389.82	699.76	474.89	393.13	573.03	453.82	512.61	253.87	326.16	231.44	390.82	326.46	203.87
1120	329.17	439.36	237.11	430.91	260.31	311.41	324.15	213.04	321.08	234.24	221.78	276.62	208.78	283.22	217.64	327.98	275.13	292.38	382.12	402.61	282.27	215.05	311.22	317.52	326.29	411.68	263.41	298.09	217.84	360.73	208.13	382.51	288.4	563.85	950.34	510.72	393.45	690.82	479.91	387.92	569.4	451.08	513.34	254.82	326.78	229.69	389.22	326.71	201.48
1122	331.52	438.19	240.56	436.15	264.35	312.9	327.86	215.41	324.11	238.45	223.31	277.26	209.64	282.6	224.23	335.79	282.28	292.12	383.47	411.95	286.02	221.95	312.42	315.81	325.12	418.49	264.27	297.44	220.62	360.81	207.41	385.74	293.78	562.03	952.13	514.04	392.35	693.02	480.91	394.05	577.49	448.24	509.43	257.78	328.5	232.84	390.57	327.54	203.24
1124	331.53	439.46	237.6	437.79	262.3	309.82	326.5	215.59	325.14	231.51	219.15	276.5	208.59	280.36	220.11	332.82	277.95	292.47	385.88	408.95	284.29	223.12	310.51	315.46	330.73	416.37	264.09	297.47	218.67	360.47	206.64	380.94	292.43	561.01	954.34	511.63	389.02	680.72	475.29	389.45	570.93	449.3	511.09	251.44	325.63	227.76	390	323.1	199.52
1145.8	381.32	529.55	270.08	508.95	287.84	352.69	357.81	242.57	370.07	282.67	251.97	311.35	253.58	318.08	261.5	410.13	325.76	355.27	411.49	495.25	307.19	248.56	364.06	379.71	406.81	537.74	326.79	326.54	236.77	392.56	240.1	434.85	365.33	583.65	1005.5	550.22	411.38	701.86	542.62	421.76	638.32	481.18	539.7	277.13	350.91	246.13	413.73	339.26	218.58
1147.8	400.92	559.32	279.72	525.48	301.99	358.91	370.67	254.31	374.54	291.26	256.79	325.46	269.43	329.12	271.96	425.93	340.45	363.87	417.5	508.84	314.93	272.89	377.59	396.09	435.22	559.41	340.34	336.44	252.24	406.82	251.98	456.95	382.2	590.95	1035.9	557.46	417.7	715.25	560.12	427.13	661	502.33	558.11	285.75	363.39	250.37	428	347.93	228.22
1149.8	416.82	585.46	282.06	553.01	312.52	363.65	381.62	264.52	387.87	311.68	261.97	341.58	283.21	340.19	283.78	444.69	354.67	378.25	428.45	524.42	324.82	290.16	388.47	410.85	452.81	585.6	361.27	349.76	266.51	409.97	261.64	483.12	411.07	598.46	1065	571.13	431.64	732.21	580.6	440.18	691.12	529.75	584.68	298.63	379.81	260.74	445.55	359.54	236.89
1151.8	434.11	616.97	290.51	574.01	315.56	373.05	394.81	281.24	405.52	328.19	268.94	352.99	303.98	359.65	296.16	468.92	375.23	386.43	440.08	545.51	332.32	312.24	404.45	434.06	482.74	614.91	384.43	362.24	278.68	421.51	280.17	510.17	435.26	608.17	1086.5	580.55	444.42	745.31	608.35	447.2	716.67	542.17	605.98	304.15	392.05	261.07	458.3	372.59	246.8
1153.8	450.87	651.93	304.34	597.26	337.62	385.61	412.88	293.67	428.57	343.68	281.11	367.19	325	375.93	308.22	493.31	401.28	411.98	455.38	566.58	351.12	338.73	422.24	457.02	507.34	645.92	402.11	376.34	298.41	430.85	292.83	540.55	469.09	612.17	1111.5	588.69	460.87	764.14	638.96	458.36	748.47	563.1	638.11	320.92	408.85	268.06	476.51	383.05	259.52
1155.8	468.56	690.27	308.42	611.99	348.18	391.85	421.22	306.05	441.82	356.19	290.63	380.59	338.69	393.88	318.19	514.86	414.67	418.03	465.75	585.74	349.53	350.63	433.88	478.89	532.68	676.57	424.94	387.89	309.12	440.08	304.01	559.06	487.42	628.5	1142	603.99	474.55	790.35	671.68	475.06	783.92	588.05	669.36	339.34	428.36	278.35	497.11	398.73	272.32
1157.8	493.47	724.28	316.38	638.19	361.82	408.13	438.26	323.78	461.11	375.22	299.58	396.56	366.39	411.24	334.94	544.59	441.52	437.4	478.43	607.79	358.38	374.41	452.51	500.41	565.26	710.72	452.6	399.4	324.64	453.4	318.14	591.58	517.59	634.93	1165	611.42	490.23	813.23	702.43	480.54	820.41	611.26	699.89	339.25	442.33	281.56	515.67	410.07	282.68
1159.8	506.19	763.01	325.81	676.62	374.56	416.82	457.98	338.69	479.32	397.46	307.55	411.5	386.1	428.52	347.72	569.78	461.08	456.17	492.4	640.51	373.11	395.45	474.14	523.12	600.92	744.23	473.33	417.56	338.82	465.27	336.66	612.01	555.16	642.33	1179.7	622.63	501.3	832.71	725.51	496.83	856.09	637.13	724.38	354.69	460.2	287.69	532.2	419.21	290.82
1161.8	524.83	798.86	335.9	703.24	398.51	430.19	466.61	348.5	499.67	414.29	312.79	424.27	406.15	457.14	361.04	598.75	478.69	472.58	510.15	664.52	391.77	413.29	494.67	548.13	621	779.92	500.82	430.92	353.53	478.83	348.15	644.4	584.76	653.14	1207	632.36	518.82	849.85	754.84	513.23	895.77	666.37	757.59	371.69	483.2	297.38	557.6	429.2	308.11
1163.8	545.16	843.91	350.44	734.92	410.19	447.9	493.48	368.16	524.04	438.45	325.29	452.48	430.91	469.73	378.39	635.73	507.29	492.88	531.88	694.72	405.52	450.63	517.43	583.53	660.1	823.1	526.55	452.12	375.73	500.87	371.97	676.87	619.05	662.18	1236	642.63	528.18	870.9	787.08	521.95	928.26	688.92	790.06	382.16	496.67	301.15	578.24	441.05	319.81
1165.8	565.18	879.8	364.09	769.14	427.53	456.83	505.2	385.32	540.18	452.4	331.75	467.28	446.09	490.74	394.37	668.57	534.51	510.06	527.46	720.09	420.62	470.13	533.94	602.73	691.11	851.85	560.22	460.42	382.5	514.44	383.14	699.8	645.14	670.89	1261.7	655.16	541.74	891.31	811.58	537.23	969.09	711.09	821.47	397.02	513.84	310.17	606.31	456.79	329.27
1167.8	583.35	916.91	372.01	802.98	437.64	467.26	521.63	398.74	559.38	465.5	336.18	482.5	468.13	512.63	402.7	696.9	551.32	532.93	537.1	747.62	428.14	496.03	548.93	614.87	714.02	888.65	581.75	479.45	402.11	525.86	400.67	734.6	676.35	684.91	1296.7	673.14	561.39	919.53	854.6	559.17	1010.1	739.73	860.44	409.1	536.26	316.49	630.72	469.36	343.84
1169.8	605.54	952.69	388.96	831.72	458.89	486.17	540.21	423.87	577.93	491.58	352.06	497.74	492.17	530.01	424.99	731.71	582.62	551.74	566.29	777.63	446.63	526.98	573.98	657.97	756.42	927.32	617.33	497.64	422.23	546.65	422.7	767.71	707.57	692.81	1327.2	685.84	578.15	940.91	885.85	575.45	1048.7	769.82	893.27	429	554.4	324.37	653.67	478.03	355.76
1171.8	628.71	992.94	396.56	865.46	480.6	500.14	561.2	442.91	598.78	504.66	355.18	514.27	514.87	555.44	433.63	757.93	596.63	576.41	581.89	805.11	464.17	552.84	595.65	687.45	797.7	966.49	636.13	516.02	438.57	561.31	443.56	798.33	744.78	701.91	1352	698.53	589.66	961.24	914.86	586.05	1088.5	788.93	922.44	444.01	573.95	331.27	672.17	492.44	367.98
1173.8	639.56	1029.8	410.41	900.78	493.53	511.51	584.9	461.9	618.78	524.8	363.23	531.83	529.47	567.3	453.06	794.57	626.13	590.76	601.26	837.64	477.54	581.81	625.39	700.23	824.95	1003.5	655.15	534.76	458.53	579.67	458.14	836.54	778.03	707.36	1365.1	706.75	604.9	984.96	950.1	604.2	1119	810.4	948.63	453.71	588.46	335.78	693.72	499.09	380.95
1175.8	657.07	1069.8	418.69	931.84	499.24	529.91	600.47	482.04	633.93	534.75	377.48	549.98	555.34	588.65	465.97	823.96	654.16	609.77	613.9	863.86	493.58	606.74	643.38	730.65	860.18	1038.4	684.28	549.28	476.29	588.47	474.14	867.3	803.03	711.89	1393.2	718.23	618.5	1007.2	972.4	615.64	1153	839.92	975.97	462.88	602.65	339.27	718.72	509.8	388.42
1177.8	678.43	1104.5	431.55	957.32	515.85	538.08	621.51	497.09	655.15	548.24	391.58	569.25	565.42	607.48	482.25	847.85	677.35	638.16	632.64	887.23	502.47	631.18	667	756.87	899.38	1069.2	710.06	561.93	493.29	609.85	487.14	894	826.2	718.18	1413.7	724.97	635.29	1035.7	1010.5	629.72	1184.9	859.81	1001.5	477.01	620.32	347.78	739.45	525.67	398.12
1179.8	699.53	1143	441.61	991.74	526.56	554.52	637.64	516.03	677.11	558.62	397.97	593.5	586.78	629.71	490.46	880.07	703.07	653.71	645.76	920.94	514.72	653.54	695.05	781.04	925.02	1111	726.73	586.18	518.7	626.63	508.44	921.58	842.97	727.4	1460.4	746.54	651.51	1070	1049.5	645.87	1237.6	886.26	1043.2	493.05	650.72	358.12	764.13	539.15	408.8
1181.8	725.06	1189.1	454.93	1026.1	539.75	562.45	654.11	533.14	699.97	574.27	406.53	613.35	592.95	654.13	502.31	908.26	724.91	675.64	667.19	952.38	536.3	674.91	710.94	814.07	968.18	1150.8	761.51	602.57	537.19	646.65	519.61	950.83	871.1	733.7	1472.6	751.79	664.25	1093.2	1064.2	654.9	1262.7	910.72	1062.1	500.72	664.9	360.92	784.33	545.07	413.6
1183.8	750.25	1217.8	465.37	1063	553.08	578.89	676.4	550.01	709.6	587.55	415.54	632.1	602.83	661.77	517.8	936.29	748.62	693.49	686.17	981.89	542.2	701.01	741.54	839.09	998.38	1173.2	783.33	616.39	544.63	656.28	538.75	987.46	896.2	737.86	1487.3	760.63	675.85	1107.9	1099.3	673.11	1284.4	932.87	1091.5	517.25	678.59	366.47	801.66	557.03	424.15
1185.8	770.09	1253.8	474.97	1086.8	564.93	592.01	692.59	556.86	740.93	592	423.13	641.53	621.6	683.37	537.09	966.75	772.51	714.44	701.07	1010	554.44	722.23	768.71	867.25	1030.9	1202.8	803.52	631.74	563.73	674.84	546.86	1012.5	912.46	744.77	1505.2	773.9	692.63	1135.8	1122.2	688.65	1316.8	954.22	1119.2	531.23	692.81	372.88	829.45	567.84	432.84
1187.8	783.88	1281.1	485.91	1111.6	587.93	607.37	710.24	572.56	758.98	610.54	435.02	659.93	628.85	701.45	546.51	997.24	794.11	733.47	714.74	1034	562.18	745.64	783.54	873.71	1062.7	1232.6	828.74	648.4	584.27	690.64	563.2	1039.5	934.08	747.4	1522.5	780.7	708.04	1160.3	1143.1	695.17	1342.4	976.66	1145	537.95	705.71	374.49	847.45	575.27	441.89
1189.8	806.6	1316.4	499.62	1144.8	595.58	620.67	727.22	592.24	780.48	624.09	448.44	678.64	643.84	722.54	564.42	1041.4	810.11	755.13	732.17	1065.9	582.29	763.51	803.64	903.06	1092.3	1270.1	848.71	660.92	590.82	690.81	579.46	1069.2	953.44	719.02	1462.9	755.4	684.19	1126.7	1105.9	679.74	1312.8	954.7	1115.7	525.85	684.22	363.02	830.34	559.68	432.1
1191.8	827.01	1345.1	505.29	1168.5	609.35	630.23	744.82	611.62	793.89	636.12	450.74	697.13	649.64	742.3	574.54	1059.6	839.84	772.24	752.19	1095.5	592.7	779.3	823.93	914.66	1110.6	1300.8	856.88	677.05	611.23	702.25	593.68	1091	960.98	780.72	1599.7	827.58	750.56	1237	1235.5	751.22	1443.3	1061.8	1231.2	581.85	758.71	398.69	919.2	615.88	475.32
1193.8	841.12	1380.2	518.17	1193.8	619.06	643.61	761.78	624.39	813.77	633.2	464.36	705.76	659.84	757.17	593.57	1096.8	852.41	792.8	773.1	1125.3	605.1	806.76	845.63	939.71	1138.2	1339.4	885.35	688.42	624.8	733.68	605.3	1118.7	968.19	784.98	1607.9	839.42	760.28	1255.4	1255.6	760.35	1473	1083.2	1254.1	583.74	777.57	404.59	940.95	625.21	478.17
1195.8	857.37	1415.5	530.4	1230.6	628.61	654.89	787.97	640.31	830.06	645.28	465.83	722.93	666.15	770.91	603.96	1123.9	872.54	807.76	791.94	1152.1	614.46	832.71	863.05	965.93	1165.2	1337.5	901.95	700.24	642.64	754.14	621.81	1150.1	987.84	782.4	1608.8	845.87	769.19	1270.7	1271.9	765.1	1490.7	1104	1272	591.34	784.02	409.37	957.31	632.45	481.95
1197.8	876.32	1443.1	539.37	1255.3	655.11	667.12	806.1	660.85	862.65	649.97	479.62	739.68	675.72	793.64	621.31	1150.7	891.11	822.93	809.53	1176.1	622.57	838.04	881.98	977.24	1180.2	1335.4	924.36	716.11	648.58	775.96	627.2	1178.2	1006.8	778.6	1613.3	845.27	774.39	1283.5	1289.2	771.68	1508.4	1115.7	1289	598.77	788.62	410.79	963.17	631.53	488.57
1199.8	891.63	1476.6	550.54	1288.1	664.46	686.6	820.63	674.73	879.64	666.93	493.39	758.84	689.48	808.54	637.32	1177.3	911.38	840.24	838.63	1208.2	633.72	859.48	900.68	1001.9	1208.4	1367.2	936.9	741.98	661.5	795.31	641.53	1205.1	1018.1	785.88	1631.7	857.11	777.98	1300.6	1320.3	777.46	1526.1	1139	1302.9	621.04	798.19	414.83	985.28	641.1	486.61
1201.8	913.55	1509.8	559.97	1319.1	672.88	700.23	844.05	690.7	902.94	674.57	506.77	772.9	692.52	839.74	649.42	1202.3	935.03	862.03	850.88	1242.1	651.01	885.95	929.64	1015	1236.8	1425.5	959.03	751.47	677.45	815.14	661.09	1242.6	1031.9	777.36	1622.8	852.83	775.44	1310.2	1327.5	778.74	1535.4	1140.8	1315.7	617.68	797.95	414.79	984.02	642.71	484.6
1203.8	912.06	1540.1	570.7	1340.1	682.14	711.08	860.11	703.26	920.48	677.89	514.24	787.98	704.73	852.08	659.24	1237.5	959.54	876.12	876.11	1256.5	664.34	903.29	940.23	1031.3	1260.9	1457.2	977.4	770.42	685.22	843.08	667.12	1270.4	1045.3	778.12	1640	862.98	788.52	1339.7	1353.5	788.99	1560.7	1157.7	1344.3	629.66	810.85	420.01	1007.7	650.6	488.58
1205.8	919.38	1557.1	575.9	1369.1	700.02	723.78	889.75	720.67	933.49	691.23	521.51	803.5	708.9	859.42	677.28	1264.5	966.84	886.78	892.39	1275.9	680.97	920.41	956.16	1047.5	1279.4	1487	994.48	793.64	693.07	854.48	668.22	1289.5	1053.5	788.55	1657.9	874.14	795.91	1377.8	1382.9	784.35	1588.4	1177.1	1367.4	637	826.13	425.06	1021.5	656.28	489.54
1207.8	936.11	1585.6	592.77	1392.9	711.09	740.82	908.26	736.34	945.57	695.27	524.91	820.83	710.3	879.44	684.4	1293.7	981.91	902.21	920.09	1303.7	688.65	934.99	973.73	1073	1292.6	1520.7	1011	809.53	707.39	873.47	687.64	1326.3	1054.9	803.03	1685.6	892.47	814.26	1404.7	1413.6	807.16	1623.7	1203.1	1394.3	657.61	841.89	434.96	1049.7	670.12	499.54
1209.8	961.39	1611.2	599.66	1427.1	720.96	751.71	931.92	748.3	969.17	701.82	533.56	832.76	719.98	896.87	696.32	1322.4	995.28	921.82	939.47	1331.3	704.82	963.8	994.42	1086.9	1320.6	1547	1014.6	824.64	724.8	883.21	702.97	1344.9	1064.9	799.97	1683.6	900.43	784.33	1412.6	1424.2	815.41	1639.6	1178.5	1408.9	669.87	840.45	436.9	1061.6	671.12	505.64
1211.8	982.56	1629.4	607.7	1442.5	736.02	771	954.41	760.47	988.41	707.89	547.84	841.87	728.83	914.01	708.97	1342.3	1005.6	933.55	958.9	1363.6	721.03	978.35	1019.8	1101.9	1336.8	1570.2	1043	836.73	724.17	903.21	714.06	1359.3	1069.5	804.35	1691.2	908.41	802.01	1438.9	1435.8	825.8	1664	1207.6	1431.2	682.77	859.41	441.99	1076.4	681.3	509.93
1213.8	993.92	1654.1	619.11	1467	749.1	781.16	962.15	771.88	1009.5	704.3	550.62	852.59	728.3	932.87	722.97	1353.3	1024.9	947.83	979.73	1384.7	736.2	986.03	1032.8	1103.3	1346.1	1596.4	1056.3	859.55	735.85	923.04	727.85	1384.6	1077	806.49	1696.1	914.72	816.55	1451	1461.1	833.91	1683.9	1222	1449.7	694.39	868.5	445.75	1094.1	687.74	510.93
1215.8	1020.6	1685.3	625.61	1496.2	757.28	790.79	978	785.47	1023.5	724.36	565.15	864.74	744.4	953.86	734.01	1383.7	1039.9	965.28	998.59	1413	753.84	1009.2	1052	1129.3	1366.2	1618.8	1066.3	868.22	749.46	939.09	733.49	1404.4	1087.3	809.41	1702.4	921.92	824.69	1478.3	1486.9	842.82	1703.8	1245.9	1461.9	691.11	878.23	452.74	1108	695.49	514.05
1217.8	1027.7	1701.7	632.24	1513.8	766.93	800.34	989.83	798.13	1040.9	723.13	569.85	873.11	747.29	962.44	735.28	1401.5	1042.7	971.2	1015.3	1423.8	767.53	1015.3	1060.3	1143	1373.8	1630.7	1072.7	875.42	755.55	951.33	745.33	1414.3	1090.6	810.22	1722.2	931.1	832.08	1499.3	1504.8	848.96	1716.3	1258.4	1471.2	704.94	888.13	457.15	1114.6	696.64	513.61
1219.8	1045.9	1723.3	635.65	1546.4	774.66	816.46	1003.3	807.58	1060.6	726.08	578.41	881.7	748	985.13	745.71	1413.3	1051.6	988.45	1032.5	1453.3	778.9	1020.7	1077.9	1146.6	1388.2	1652.2	1076	892.08	773	968.78	754.55	1430.1	1093.3	814.21	1728.2	939.79	844.45	1530.3	1522.6	864.55	1743.2	1281.1	1495.3	721.19	895.93	463.68	1144.4	706.7	521.15
1221.8	1054.7	1743.9	647.99	1574.6	790.5	824.29	1017.4	816.26	1091.2	731.92	586.11	893.14	758.63	1001.4	754.63	1440.1	1061.1	1009.1	1057.7	1482.1	785.26	1027.2	1091.7	1160.7	1402	1679	1079.9	899.88	785.2	981.37	759.36	1448.8	1097.2	826.76	1739	955.39	847.04	1560.5	1543.9	876.21	1767.3	1290.5	1515	729.79	910.92	466.33	1163.9	720.21	520.83
1223.8	1068.2	1763.3	657.66	1599.8	805.04	844.04	1038.2	828.57	1108.4	742.93	590.79	904.5	754.86	1012.9	762.29	1457.6	1074.8	1018.5	1078.9	1506.6	805.32	1036.1	1114.3	1179.6	1408.5	1683.7	1100.5	898.33	798.66	998.95	768.37	1467.6	1105.8	826.85	1758.5	968.51	859.06	1575.9	1556.2	887.54	1792.2	1307.8	1542.2	742.43	919.19	473.43	1178.1	727.55	527.6
1225.8	1072.4	1784	666.84	1624.1	820.79	849.99	1053	838.65	1139.5	741.53	598.83	920.05	758.65	1020.3	780.77	1478.7	1081	1030.2	1103.3	1531.4	812.54	1054.9	1133.8	1189.1	1436.1	1705.4	1114.5	915.03	805.12	1014.3	777.17	1496.8	1105	871.07	1845.7	1017.8	902.03	1656.9	1640.7	943.55	1886.3	1370.7	1628.2	782.33	973.79	498.27	1252.5	766.26	549.91
1227.8	1089.2	1799	671	1627.3	824.34	863.3	1065.1	834.96	1156.9	747.43	602.64	920.49	757.43	1034.7	779.36	1488.5	1081.3	1038	1118.1	1548.2	819.1	1063.5	1143.9	1202.8	1438.7	1716.5	1121.1	933.1	816.54	1023.8	782.98	1487.7	1106.7	881.08	1857	1022.8	914.46	1694	1653.6	954.88	1907.8	1394.6	1640.2	799.26	977.6	500.8	1272.3	773.53	556.5
1229.8	1099.5	1818.8	681.3	1657	843.24	880.48	1077.2	854.44	1181.3	753.23	606.98	926.57	765.39	1043.7	791.17	1499.1	1101.8	1044.8	1140.4	1565.6	837.16	1075	1158.2	1208	1452.3	1718.8	1134.2	936.68	826.57	1042.9	785.1	1509.8	1112.8	880.68	1861.5	1027.4	916.55	1703.7	1663.7	967.28	1920.5	1413.9	1650.6	804.05	986.57	505.18	1281.2	776.87	555.43
1231.8	1106.6	1834.3	686.08	1682.6	852.02	892.46	1102.3	862.7	1196.1	762.39	621.25	933.21	758.83	1066.5	804.18	1526.9	1101	1057.5	1160.7	1593.1	846.01	1081.3	1177.3	1211.3	1472.2	1732.8	1138.2	941.1	830.79	1049.4	791.15	1536	1122	881.94	1866.8	1034.4	920.37	1717.4	1676.1	956.65	1925.9	1416.6	1652.8	804.31	990.46	508.85	1299.2	779.64	555.48
1233.8	1119.8	1851.7	697.91	1705.2	852.57	897.71	1112.4	865.59	1216.3	769.18	623	942.64	769.18	1082.9	818.53	1541.7	1116.1	1058.5	1183.5	1603.9	855.95	1093.5	1191.9	1234.8	1480.1	1744	1150.2	953.48	843.43	1064.7	803.06	1552.6	1124.7	880.62	1870	1044.1	926.3	1727.6	1694.6	966.36	1936.2	1417.3	1662.5	807.67	994.48	509.91	1311.8	782.45	553.44
1235.8	1123.3	1863.8	709.2	1720.6	855.76	907.72	1122.7	874.94	1230	781.14	620.68	959.7	771.05	1084.1	820.1	1549.9	1126.5	1072.4	1200.5	1618.2	868.01	1091.4	1203	1238	1489.2	1757.7	1151.8	962.41	852.25	1081.4	802.39	1564.2	1123.1	891.01	1880.1	1050.9	937.02	1738.6	1704.4	968.59	1946.4	1422.2	1684.7	822.51	1008.3	516.41	1329.8	791.48	561.68
1237.8	1136.3	1883.8	709.98	1742.6	868.94	917	1132.2	878.97	1244.6	781.39	630.21	968.69	770.55	1083.5	823.84	1557.3	1140.2	1075.4	1225.1	1637.9	878.81	1093.5	1211.4	1244.1	1511.7	1770.6	1159.6	980.38	857.92	1090.5	807	1574.9	1126.5	883.41	1889.2	1056	942.95	1760.7	1726.4	989.1	1960.3	1436	1685.3	825.59	1014.2	523.01	1336.5	801.09	561.18
1239.8	1135.6	1901.1	714.87	1765.5	870.78	928.85	1144.9	879.74	1254.2	778.26	638.48	968.85	768.96	1091.4	831.01	1560.8	1137.2	1080.1	1243.6	1639.4	891.46	1099.7	1225.8	1259.1	1501.9	1769.1	1164.9	980.18	865.19	1103.4	813.67	1595.4	1133.1	893.24	1898.6	1067.2	947.06	1799.9	1750	995.7	1984.6	1442.7	1709.4	842.96	1021	529.3	1350.1	806.41	561.61
1241.8	1152.7	1918.5	727.66	1792.8	882.64	932.72	1167	891.47	1252.3	787.04	643.67	969.66	778.32	1102.2	830.69	1594.3	1152.9	1089.6	1257	1666.1	904.66	1101.6	1233.8	1269.6	1512.9	1789.4	1179.9	1000.9	875.27	1123.5	819.77	1602.2	1136.4	886.56	1901.4	1074.4	955.69	1798.7	1775.7	1001.1	2004.5	1461.5	1719.4	855.5	1023.7	529.13	1365.1	806.85	559.71
1243.8	1152.5	1925	732.69	1803.7	893.69	941.07	1173.6	895.88	1259.5	789.38	651.97	980.45	772.46	1103.1	833.82	1611.4	1160.1	1098.8	1275.9	1676.8	918.45	1107.9	1239.5	1275.2	1522.9	1794.2	1181.9	998.72	867.73	1133.7	816.68	1617.1	1119	893.49	1924.1	1081.7	969.22	1828.5	1787.1	1013.1	2016.9	1468.1	1736.6	854.33	1036	533.62	1379	813.95	561.73
1245.8	1150.3	1948.1	739.64	1829	895.73	952.44	1179.1	902.48	1276	794.93	654.45	985.69	776.97	1122.9	844.95	1611	1162.7	1108.2	1285	1695.7	935.22	1113.9	1259.8	1279.3	1532.3	1804.5	1197.5	1005.4	871.26	1148.4	825.56	1622.6	1117.8	895.24	1941	1097.2	977.47	1854.1	1793.5	1012.6	2031.4	1474.8	1746.6	866.13	1045.5	540	1393.5	826.69	565.11
1247.8	1143.6	1968.7	745.26	1844.3	917.21	966.71	1194.2	916.73	1301.4	810.79	666.56	1002.1	778.8	1132.4	849.23	1631.4	1175.3	1116.5	1314.4	1713.7	951.59	1125	1261.9	1292.6	1552.2	1814.8	1206	1018.8	873.25	1167.6	831.12	1630.7	1122.7	909.36	1959.8	1105.1	983.32	1871.1	1819.5	1022.5	2054.9	1487.1	1761.1	886.52	1050.8	548.72	1421.1	832.79	569.35
1249.8	1137.7	1969.6	751.73	1854.3	912.19	968.28	1184.1	913.49	1319.8	810.77	667.72	1003.4	773.81	1141.8	854.19	1628.8	1166.3	1113.5	1324.2	1718.6	950.22	1120.4	1271.1	1289.5	1554.8	1822.1	1211.5	1021.7	870.88	1182.7	833.96	1643.3	1115.3	904.39	1960.7	1105.9	982.43	1874	1821	1015.2	2048.2	1480	1758.3	880.71	1045.3	549.73	1412.2	834.41	567.17
1251.8	1152.4	1985.1	763.33	1867.5	924.79	983.58	1198.9	915.1	1333.5	818.06	672.2	1008.4	775.27	1150.5	866.11	1626	1172.4	1128	1334.8	1740.4	961.64	1123.3	1278.1	1304.4	1554.7	1827.8	1221.5	1031.9	868.29	1195	834.81	1659.6	1125.1	875.99	1905.8	1076	959.83	1830.9	1781.5	989.6	1978.3	1433.1	1706.1	866.72	1021.3	530.24	1390.1	807.16	547.65
1253.8	1146.8	1995.5	771.46	1888.1	912.55	987.55	1215.8	918.02	1347.2	811.66	679.04	1014.3	772.99	1132.7	864.39	1650	1167.7	1135.9	1351.7	1751.5	992.23	1128.5	1278.1	1312.8	1564.4	1831.9	1222.4	1036.1	868.57	1211.3	836.39	1679.3	1126.3	854	1864.7	1056.3	931.07	1798.9	1755.7	964.36	1938.7	1407.2	1668.1	843.04	991.98	519.43	1360.2	793.86	530.75
1255.8	1155.2	2008.6	772.93	1910.5	921.71	994.77	1234	925.96	1349.9	819.58	681.81	1018.6	774.77	1163.6	869.51	1659.2	1172	1141	1372	1759.3	1008.3	1138.3	1301.9	1319.3	1551.2	1846.4	1217.8	1034.3	868.39	1210.5	841.26	1683.1	1125.8	841.25	1850.6	1043.4	925.89	1781	1735.8	951.21	1912.7	1393.5	1635.5	837.72	989.07	518.6	1344.1	782.22	523.88
1257.8	1158.3	2017	781.73	1933.9	928.92	1005.8	1239.3	936.85	1363.1	819.79	688.15	1027.8	778.05	1168.5	869.73	1661.2	1178	1160.1	1390	1776	1035.8	1145.3	1305.7	1317.4	1552.3	1852.2	1227.6	1043.6	869.37	1232.2	850.83	1698.8	1132.2	930.39	2059.5	1158.5	1029.9	1980.3	1920.9	1060.5	2116.7	1543.1	1817.6	944.56	1093.1	573.95	1500	876.44	576.43
1259.8	1165.8	2022.6	778.96	1918.6	920.53	1010.1	1251.1	937.66	1383.3	829.29	694.49	1040.1	779.33	1158.5	877.75	1663.5	1189	1165.6	1408.2	1789.4	1044.3	1142.8	1302.4	1331.4	1561.6	1858.8	1239	1054.8	879.38	1246.5	852.48	1702.8	1128.4	929.26	2063.6	1160.8	1028.6	2006.9	1916.6	1070	2120.4	1546.8	1829.2	953.63	1099.7	572.74	1501.8	872.32	577.09
1261.8	1167.7	2024.6	787.84	1927.7	916.41	1024.9	1266.7	935.95	1371	824.3	711.56	1043.5	780.05	1158.8	870.42	1667.8	1177.8	1165.8	1414.3	1805.7	1050.2	1131.4	1302.6	1325.2	1567.9	1864.1	1245.8	1060.3	882.43	1254	855.21	1717.3	1114.3	934.12	2064.6	1162.2	1027	2006.5	1929.5	1063.5	2117.7	1538.5	1830.6	959.04	1096.6	572.98	1511.5	874.06	573.23
1263.8	1174.8	2031.8	794.65	1939.6	924.35	1029.7	1285.8	941.68	1363.9	826.36	706.09	1049.4	779.52	1147.6	873.74	1668.6	1183	1172.7	1426.2	1818.3	1059	1138	1316.3	1338.9	1565.9	1866.8	1251.4	1071.9	884.64	1255	858.8	1731.2	1121.4	932.11	2072.7	1166.9	1031.6	2021.4	1929.7	1059.2	2124.1	1546.9	1834.9	969.88	1101.6	574.45	1519.2	873	578.23
1265.8	1169.1	2044.6	796.47	1949.8	932.17	1042.1	1290.2	949.02	1384.6	833.69	716.12	1050.7	788.08	1155.2	875.92	1687.5	1190.9	1182.9	1438.8	1827.3	1057	1149.6	1314.1	1343.7	1573.9	1875.8	1243	1077.6	888.4	1269.2	863.27	1730	1128	931.62	2069.9	1163.3	1031.3	2010	1916.4	1071.1	2109.6	1527.7	1830.1	969.78	1097.2	571.23	1515.4	870.98	569.47
1267.8	1179.1	2045.3	796.14	1960.1	944.94	1049.6	1303.3	949.1	1384.4	837.77	717.01	1056.5	778.54	1160.1	879.82	1687.7	1188.9	1177.7	1448.4	1832.4	1061.1	1151.4	1320.5	1348.8	1576.7	1868	1242.1	1084.3	890.48	1280.9	863.33	1744.9	1121.6	924.36	2074.3	1163.6	1019	2035.7	1916.5	1067.9	2103.6	1522.5	1824.9	966.21	1093.3	567.8	1519.1	862.33	565.46
1269.8	1176	2047	805.64	1975.1	941.05	1057.4	1304.9	948.59	1383.5	835.73	722.25	1055.1	786.31	1164.4	875.89	1690.7	1186.2	1181	1468.9	1845.9	1070.8	1141.2	1323.4	1341.9	1580.1	1875	1247.4	1081.9	889.73	1294.8	859.91	1743.3	1119.1	920.18	2069.2	1165	1023.7	2041.2	1917.5	1064.2	2093.9	1519.4	1826.6	962.75	1097.7	569.47	1516.4	863.09	566.41
1271.8	1166.7	2047.3	808.27	1985.3	933.71	1062	1312	951.78	1378.4	835.03	724.75	1061.6	779.04	1159.1	872.14	1687.6	1184.1	1176.1	1471.6	1841.3	1076	1142.8	1319.7	1340.4	1575.7	1877.6	1238.8	1083	879.15	1298	853.66	1742.3	1114.1	926.75	2085.4	1173.6	1026.7	2060.6	1924.4	1072	2108.7	1524.6	1837.6	976.63	1100.7	570.39	1523.9	867.84	571.73
1273.8	1171.1	2050	810.17	1992.8	945.05	1071.8	1321.9	948.54	1378.2	828.47	719.29	1059.7	776.96	1166.7	880.97	1692.5	1188.3	1172	1499.6	1849.4	1085.4	1143.7	1327	1362.3	1578.4	1871.6	1237.2	1096.8	883.08	1306.1	856.93	1748	1108.8	928.1	2107.2	1184.5	1038.7	2095.1	1948.1	1085.4	2120.4	1538.5	1855.1	990.22	1108.2	579.75	1537.6	876.07	569.15
1275.8	1177.3	2057.1	814.55	1996.2	937.57	1077.1	1337.2	953.87	1384.4	840.23	721.22	1074.8	786.59	1169	883.68	1705.4	1189.5	1179.1	1504.2	1854.2	1097.3	1151.8	1324.4	1348.8	1584.9	1878.3	1239.7	1089.9	877.2	1320.8	854.75	1757.7	1117.3	931.6	2115.7	1192.4	1044.8	2111.9	1961.8	1090.7	2125.4	1546.7	1875	1011.3	1113.6	581.03	1544.1	881.5	577.6
1277.8	1169.6	2063.5	813.57	1999.1	945.77	1085.1	1340.8	949.66	1389.5	839.72	728.46	1069	780.56	1170.3	880.57	1702.2	1187.1	1179.5	1516	1852	1095.1	1136.2	1329.3	1349.8	1570.3	1873.6	1247.3	1091.9	860.89	1325.9	850.86	1763.6	1108.3	924.54	2023.3	1189.5	1041.9	2124.1	1937.3	1086	2106	1540.6	1870	1001.2	1106.7	575.1	1543.7	866.47	568.37
1279.8	1173.1	2075.8	820.92	2026.3	950.2	1091.1	1351	956.51	1397.7	832.1	733.27	1071.2	777.96	1182.2	877.73	1710.9	1193.3	1183.4	1533.4	1864.4	1115.3	1141	1336	1346.6	1562.7	1883	1248.3	1096.4	863.36	1339.2	856.59	1773	1114.9	926.93	2005.7	1196.6	1043.8	2132	1947.3	1091.4	2114.2	1543.3	1869	1013.3	1103.2	581.26	1551.4	865.58	571.5
1281.8	1170.6	2083	825.41	2020.7	951.73	1101	1362.2	960.37	1404.7	838.5	745.16	1059.6	778.18	1188	882.21	1709.5	1184.5	1181.1	1554.3	1872.6	1117.4	1142.4	1329.2	1372.1	1559.3	1879.4	1238.6	1099.9	858.09	1339.2	856.47	1760.9	1107.7	933.51	2059.6	1211.2	1053.6	2155.6	1978.5	1103.1	2132.7	1555.1	1893	1028.3	1119	588.88	1569.1	871.92	576.83
1283.8	1168.7	2089.8	822.85	2026.6	949.17	1104.2	1359.1	965.2	1399.7	836.19	739.3	1064.4	777.13	1190.6	881.14	1712.8	1177.6	1181	1561	1875.4	1140.2	1130.2	1324.5	1361.6	1558.2	1879	1232.9	1092.1	850.29	1348.7	851.41	1757.2	1107.4	941.26	2084.6	1217.9	1062.7	2177	1988.4	1111.1	2146.6	1562.7	1909.2	1046	1125.3	590.31	1581.9	880.01	582.55
1285.8	1169.1	2091.8	821.16	2030.5	949.66	1110.3	1369.8	959.79	1396	837.01	737.7	1071	771.82	1184.9	891.15	1703.8	1171.5	1173.7	1576.3	1888.8	1142.1	1120.3	1329.3	1353.8	1558.2	1882.3	1230.9	1087.9	843.6	1361.4	845.37	1759.6	1107.7	938.08	2076.5	1219.8	1069.9	2185.5	1982	1114.9	2144.9	1563.5	1898	1036.3	1118.9	588.46	1585.7	876.61	579.15
1287.8	1174.8	2099.2	836.77	2038	958.08	1116	1382.1	964.05	1404.1	834.76	749.07	1071.3	779.1	1188.4	893.88	1717.4	1176.5	1179.6	1579.3	1894.8	1139.4	1136.8	1340.5	1361.2	1574.4	1892.3	1239.5	1094	840.61	1382.1	854.45	1767.4	1118.3	931.19	2083.9	1223.2	1075	2188.9	1970.6	1114.7	2143.5	1559.3	1896.6	1043.4	1126.7	588.25	1584.3	872.74	575.99
1289.8	1176	2102.3	837.33	2033.2	952.8	1122.5	1387.6	965.95	1412.2	844.75	751.47	1070.6	778.25	1195	890.5	1712.6	1169.4	1177.3	1595.4	1892.8	1142.2	1118.3	1345.7	1361.1	1564.6	1895.1	1246.8	1103.5	845.77	1383	855.88	1773.7	1111.1	939.64	2034.9	1233.7	1077.5	2212	1984.3	1137.3	2146.5	1574	1915.9	1056.5	1133.2	593.14	1592.7	889.3	571.06
1291.8	1178.1	2109.3	840.05	2041.6	957.18	1120.3	1398.4	963.43	1418.9	845.26	742.9	1064.7	779.93	1194.7	890.11	1708.5	1162.4	1178.5	1610.8	1902.6	1144.1	1112.1	1354.2	1366.4	1562.8	1891.8	1235.1	1102.4	836.41	1391.7	842.26	1769.5	1116	938.14	1992.4	1237.1	1082	2227.6	1984.2	1135.7	2152.6	1571.4	1919.8	1066.2	1136.2	598.16	1594.8	889.07	570.87
1293.8	1177.1	2105.9	838.15	2051	947.14	1121.2	1412.5	958.99	1430.1	834.08	742.06	1065.4	768.79	1186.4	896.07	1698.4	1158.4	1176.5	1609.6	1906.9	1148.3	1099	1351.9	1363.5	1553.4	1885.8	1235.7	1110.6	823.93	1407	842.63	1769.6	1106	940.53	2019.2	1248.4	1091.8	2249.5	1996.6	1147.5	2144.4	1580.1	1928.6	1082.6	1144.4	596.68	1589.5	887.69	568.24
1295.8	1170	2108.5	837.91	2051.1	949.76	1125.2	1411.3	964.37	1418	834.06	740.78	1066.6	767.88	1190.7	888.73	1700.3	1162.3	1167.7	1620.6	1913.8	1152.5	1099	1350.1	1365.4	1559.7	1892.1	1235.4	1112.5	830.48	1421.6	837.01	1766.8	1112.9	938.41	2041.8	1253.2	1090.2	2262.5	2006.2	1156.4	2149.6	1586.1	1940.4	1084.5	1145.5	595.2	1592.4	888.74	571.17
1297.8	1174.2	2107.5	839.94	2043.3	945.89	1126.4	1418.7	960.5	1426.4	828.44	737.6	1071.1	772.07	1193.6	889.13	1699.2	1161.8	1164.9	1623.5	1912	1149.6	1084.4	1342.7	1361.1	1557.8	1879.8	1231.3	1115.2	832.86	1390.9	839.53	1766.6	1110.3	940.12	2061	1262.9	1095.4	2286.7	2013.8	1156.6	2153.7	1587.5	1950.9	1096.7	1159.6	601.45	1601.6	900.32	578.53
1299.8	1178	2094.8	837.38	2041.6	947.79	1121.1	1414.6	963.86	1424.1	824.92	739.7	1077.8	764.77	1192.4	887.63	1690.4	1156.4	1167.8	1619.3	1918.3	1145.8	1079.5	1331.9	1358.4	1544.7	1869.3	1222	1118.1	827.4	1392.5	829.52	1753.4	1114.2	939.45	2087.5	1260.6	1104.5	2305.4	2023.1	1168.5	2150.5	1586.8	1954.6	1095.1	1162.2	603.61	1612.3	897.42	576.57
1301.8	1163.2	2087	835.8	2028.6	933.06	1120.4	1397.6	949.11	1413	819.86	737.89	1081.1	758.09	1175.9	882.57	1673.3	1150.2	1159.6	1617.7	1911.2	1143.6	1069.1	1331.7	1346.7	1543.4	1871.3	1223.3	1121.1	831.29	1403.4	825.14	1739.9	1099.9	939.74	2115.7	1276.2	1107.1	2324.8	2037.1	1168.5	2159.9	1592.2	1962.1	1106	1175.1	610.43	1612.5	897.38	574.87
1303.8	1165.5	2087	832.17	2027.4	934.19	1124.3	1412.8	952.82	1417.9	824.85	737.12	1081.1	762.34	1171	890.69	1673.2	1146	1158.7	1621.3	1913.9	1150.3	1079.9	1324.5	1342.1	1534.8	1874.2	1226.3	1118.4	829.46	1427.6	821.28	1747.5	1100.7	944.42	2131.9	1274.1	1108.5	2329.6	2038.9	1168.2	2153.6	1590.8	1958.9	1110.9	1177.5	607.38	1614	897.65	576.5
1305.8	1155.2	2088.9	832.45	2032.7	934.53	1127.2	1407.9	954.95	1426.6	824.6	728.47	1073.8	763.69	1166.5	887.23	1666.1	1150.9	1148.3	1628.1	1914	1147.2	1053.7	1320.1	1339.6	1530.6	1872.4	1220.4	1125.7	822.47	1445.5	815.34	1744.7	1102.8	939.91	2144.3	1271.6	1110.2	2323.7	2031	1173.3	2145.4	1586.1	1955.5	1127.2	1163.2	605.94	1611.6	894.22	570.78
1307.8	1147.7	2087.2	831.31	2017.5	937.54	1135.7	1410.5	954.42	1414	822.96	727.67	1072.8	762.94	1163.4	892.31	1657.1	1141.3	1148.4	1635.6	1914.3	1154.3	1012.7	1330.6	1346.4	1526.7	1874.6	1226.6	1127.3	818.82	1453.2	815.1	1743.7	1102.1	942.89	2147.3	1275.3	1104.3	2341.1	2035.4	1180.1	2139.9	1591.7	1960.9	1132	1172.9	607.65	1598.8	899.07	567.21
1309.8	1149.7	2079.7	825.38	1991	936.84	1130.9	1422.3	952.73	1437.1	823.99	731.18	1068.6	749.96	1150	888.29	1657.9	1140.3	1141.3	1635.8	1924	1157.2	1026.4	1321.2	1347.3	1509.2	1866.7	1220.5	1119.6	815.55	1466.3	808.06	1738.4	1101.5	945.9	2158.3	1285.8	1113.5	2335.6	2029.2	1176.3	2140.5	1595	1951.2	1134.4	1176.9	607.2	1598.1	895.63	572.62
1311.8	1151.4	2083.8	820.71	2007.1	935.12	1146.5	1435.1	947.54	1442.9	819.99	717.89	1063.7	748.55	1142.3	879.26	1661.8	1134.8	1141.9	1644.2	1924.6	1148.1	1036.9	1322.1	1337.2	1512.1	1866.7	1209.5	1114	813.16	1471.1	803.64	1742.5	1097.3	945.63	2169.2	1282.6	1112.7	2359.4	2031.5	1187.1	2134.2	1594.4	1966.1	1140	1180.3	607	1601.2	899.26	572
1313.8	1152	2079.1	832.07	2034.1	938.93	1152.8	1429.7	958.97	1455.1	824.52	727.28	1062.5	759.37	1145.5	885.75	1674.2	1137.3	1134.3	1645.3	1928.6	1161.5	1041.5	1324.5	1336.2	1501.4	1865.6	1210.2	1116	814.57	1488.9	805.56	1739.9	1096.5	948.2	2181.5	1284.2	1120.4	2363.9	2012	1190.4	2137.5	1592.8	1972.9	1155.3	1178.4	605.91	1604	899.33	570.99
1315.8	1148.5	2073.3	828.39	2053	934.88	1150.5	1438	961.42	1464.4	822.14	720.89	1065.2	754.23	1147.4	884.25	1661.1	1124.6	1140.8	1652.5	1925.6	1169.1	1056.1	1324.8	1332.8	1506.6	1871.2	1209	1106.6	817.45	1502.7	807.4	1751.8	1101.1	946.7	2185.7	1283.9	1112.6	2377.1	2037.4	1182.7	2134.8	1597	1968.4	1144	1175.2	601.27	1596.6	894.94	563.86
1317.8	1141.4	2076.7	821.2	2052.9	943.69	1157.6	1445	963.82	1462.4	814.5	721.24	1061	752.09	1138.5	875.64	1673.1	1112.2	1134.7	1658.2	1907	1173.1	1046.6	1304.3	1330.4	1505.2	1860	1202.6	1107.7	813.75	1505.9	803.55	1747.8	1098.5	946.3	2196.7	1289.5	1115.6	2384.9	2031.1	1193	2130.8	1597.3	1964.9	1155.5	1182.8	605.67	1590.6	894.95	569.28
1319.8	1124.2	2060.2	817.45	2049.6	941.13	1154.7	1447	967.95	1477.8	817.16	719.08	1047.2	749.41	1135.3	872.79	1667.5	1108.7	1127.9	1659.9	1908.4	1160.1	1035	1301.1	1324.1	1498.3	1877.4	1199.2	1100.8	795.09	1511.3	790.28	1732.5	1098.6	944.9	2204.2	1296.5	1115.3	2403	2032.7	1186.7	2122.4	1609.7	1965.8	1162.6	1175.5	607.39	1586	903.01	567.47
1321.8	1123.8	2063.1	818.68	2044.8	942.22	1159.8	1446.4	968.52	1472.2	815.39	716.97	1043.8	751.75	1139.1	874.21	1664.2	1110.1	1138	1667.7	1907.1	1164.4	1041.4	1302.5	1330.2	1502	1877.6	1194.4	1109	789.67	1513.7	790.03	1732.6	1090.7	945.5	2201.5	1295.5	1116.2	2417.1	2028	1193.2	2115.4	1603	1956.4	1153.6	1164.1	605.22	1579.8	894.7	568.12
1323.8	1130.4	2053.3	807.9	2045	935.81	1152.9	1444	976.09	1485.3	807.38	715.54	1040.9	746.63	1126.4	868.68	1672.9	1103.6	1131.6	1672.8	1914	1171.5	1032.5	1305.6	1331.9	1491.4	1884.1	1193.9	1118.7	800.71	1517.1	780.17	1725.2	1089.5	948.21	2213	1308.3	1121.8	2434.1	2032.9	1186.1	2117.4	1600	1964.3	1157.7	1158.6	606.22	1585.8	895.73	563.3
1325.8	1121.4	2048.5	808.26	2045.8	944.4	1154.5	1447.7	977.99	1497.5	808.89	711.71	1038.1	750.03	1118.9	872.68	1663.8	1101	1129.1	1677.2	1910.9	1168.8	1029.3	1292.3	1325.2	1485.4	1877.8	1186.4	1121.5	796.33	1523	787.38	1728.4	1089.3	946.36	2201.4	1304.9	1115.8	2435	2015	1190.9	2097.7	1595.7	1941.6	1145.1	1163.9	603.46	1568.9	893.13	560.03
1327.8	1124.9	2042.6	806.03	2033.6	935.75	1155.7	1451.7	966.59	1495.8	803.3	714.89	1033.3	741.16	1120	874.38	1662.6	1100.4	1123.5	1675.6	1904	1168.1	1019.8	1294.1	1318	1478.5	1876.2	1181.3	1122.7	785.04	1527.1	778.93	1734.9	1083.5	918.73	2129	1269.1	1082.4	2375.2	1955.6	1148.7	2041.8	1487.3	1874.2	1117.7	1118.8	586.47	1511.9	869.57	547.6
1329.8	1128.5	2042.5	803.97	2038.9	935.78	1156.3	1457.3	971.14	1506.4	801.4	721.52	1028.6	743.51	1111.6	873.52	1664.7	1097.3	1116.6	1680.9	1913.2	1176.7	1032.1	1287.2	1322.1	1477.4	1866.4	1178.3	1129.2	777.05	1525.6	778.59	1739.5	1052.1	915.33	2134.5	1268.5	1076.2	2382.4	1962.4	1158.6	2037.6	1462	1882.2	1124.8	1120	586.92	1508.9	868	543.14
1331.8	1125	2029.4	806.21	2029.1	941.72	1157.4	1452.1	967.16	1504.4	801.02	713.58	1022	738.12	1111.8	865.79	1653.3	1094.2	1111.5	1679.1	1906	1176.8	1021.6	1280	1307.2	1472.6	1865.1	1172.2	1115	769.89	1537.9	769.93	1738.9	1050.1	921.55	2144.6	1282	1081.2	2402.1	1975.4	1157	2039.4	1475	1900.3	1123.3	1131.3	589.03	1515	869.84	545.21
1333.8	1114.8	2026.6	800.74	2016.3	931.41	1157.9	1457.4	961.66	1505.7	795.32	700.8	1016.4	742.14	1104.4	869.83	1651.9	1087.6	1107.4	1687	1907.7	1162.7	1012.4	1280	1304.6	1466.7	1854.7	1164.8	1116	767.5	1531.8	764.77	1730.3	1048.5	925.69	2158	1285.1	1081.1	2422	1985.3	1160.9	2041	1484.6	1891.3	1117.6	1129.4	591.96	1512	876.29	548.61
1335.8	1113.1	2029.4	793.88	2020.5	922.4	1155.7	1453.2	961.92	1507.7	794.23	710.8	1010.2	737	1093.1	860.76	1641.4	1075.5	1107.6	1686.2	1893.4	1161	1008.2	1272.8	1300.6	1466.3	1847.4	1151.2	1115.4	763.89	1528	758.62	1724.5	1042.1	931.37	2153.6	1292.3	1081.5	2430.7	1988	1173.5	2037.2	1498.1	1887.1	1110.4	1133.3	592.74	1504.8	876.89	549.62
1337.8	1118.3	2023.5	794.85	2012.4	917.61	1152.5	1458.2	971.32	1506.4	794.61	718.03	1008.1	739.05	1100.3	863.36	1632.2	1074.3	1111.6	1692.4	1906.8	1169.1	1016.9	1272.6	1308.8	1468.5	1853.9	1159.8	1124.7	744.15	1536.4	770.94	1724.8	1047.7	929.54	2146.9	1287.1	1073.1	2440.6	2001.6	1157	2040.6	1497.1	1889.8	1100	1138.1	583.92	1502	874.8	546.38
1339.8	1116.8	2016.1	797.71	2012.5	921.21	1155	1454.8	965.84	1502.5	792.65	709.26	1000.9	733.74	1094	859.39	1624.5	1063	1105	1694.5	1905.4	1155.7	999.36	1256.6	1295.8	1442.5	1841.9	1150.9	1118.4	747.68	1526.5	759.36	1716.7	1039.3	926.27	2151.6	1287.5	1075.5	2435.8	2004	1169.1	2031.3	1506.7	1891.9	1092.4	1137.3	592.07	1495.6	873.74	542.83
1341.8	1108.7	2015	786.48	1995.6	912.31	1159.2	1458.1	961.46	1499.5	788.11	708.22	1003.9	732.08	1089.8	861	1613.7	1049.4	1103.5	1700.5	1902.9	1154.3	996.97	1249.6	1297.6	1436.9	1842.6	1115.6	1108.1	734.32	1529.7	753.52	1716.3	1035	927.21	2153	1291.5	1076.7	2445.1	2009.1	1163.1	2028.3	1512.5	1892.6	1095.5	1138.8	591.95	1493.4	878.25	546.89
1343.8	1108.8	2007.5	786.2	2003.9	900.22	1159.3	1456.3	962.91	1480.1	784.23	711.78	999.3	729.03	1083.1	854.87	1606.2	1059.2	1097.9	1706.5	1907.9	1160.2	982.66	1243.6	1284.5	1438	1839.6	1122.4	1105.7	733.49	1529.6	751.97	1713.1	1033	922.86	2155.2	1288.6	1073.4	2445.5	2007.9	1158.6	2013.9	1513.6	1889.9	1094	1134.4	588.85	1491.8	877.06	544.2
1364.7	1264.1	2342.5	935.7	2210.8	927.64	1334.7	1607.1	1063.5	1661	899.5	778.11	1079.8	815.4	1213.2	1006	1897.8	1219.9	1287.6	1912.3	2247.6	1251.4	921.47	1354.4	1458.9	1699.5	2205.1	1257.1	1248.2	834.33	1745.7	864.5	1828.7	1217.8	1001.2	2335.5	1456.1	1229.6	2933.1	2429	1411.2	2468.3	1780.1	2300.1	1359.3	1304.4	667.79	1789.8	993.62	700.47
1366.7	1306.5	2396.7	949.24	2281.3	965.78	1358.2	1635.2	1079.5	1697.9	906.46	795.15	1117.2	814.42	1232.9	1040.3	1956.5	1270.3	1315.1	1952.7	2251.1	1283	954.92	1370.6	1493.2	1744.3	2237.5	1281.9	1299.5	882.34	1765.9	881.53	1873.7	1233.4	1042.1	2407.5	1504.3	1291	3077.7	2559.9	1511.7	2604.3	1882.8	2440	1443.6	1380.7	694.42	1904.3	1056.3	756.39
1368.7	1352.4	2457.1	983.14	2352.1	1008.3	1403.1	1696.8	1123.9	1752.7	930.16	818.55	1154.4	830.46	1267.5	1073	2021.2	1340.3	1361.9	2000.6	2289.7	1345.2	1002.1	1422.8	1571.2	1799.7	2294	1313	1346.8	936.27	1821.8	929.6	1939.2	1262	1082.6	2505.2	1557.6	1367	3198.7	2667.9	1619.2	2747.9	2008.4	2573.7	1551.5	1459.6	724.98	2025.1	1120.1	826.27
1370.7	1405.2	2524	1009.9	2423.5	1061.9	1440.5	1754.4	1177	1804.4	941.85	854.48	1210.7	844.34	1318.8	1114.4	2096.3	1388.3	1410.2	2049.2	2323.7	1375.5	1046.2	1458	1629	1859.8	2345.8	1345.6	1400.2	983.24	1866.1	961.18	2008.4	1286.2	1135.1	2580.2	1612.2	1434.9	3356.8	2814	1739.9	2906.5	2126.1	2725	1678.8	1549.9	758.6	2155.2	1184.4	888.05
1372.7	1462.7	2585.1	1042	2511.5	1086.7	1486.7	1805.2	1215.8	1864	967.46	878.91	1256.1	853.31	1345.5	1154.2	2166.6	1454.4	1446.4	2109.8	2366.8	1422.2	1095.4	1494.9	1684.6	1914.1	2409	1363.5	1459.1	1029.7	1908	992.97	2062.5	1310.1	1174.5	2671	1679.6	1505.4	3518	2929.9	1844.3	3027.5	2244.8	2872.1	1789	1646.2	785.53	2276.6	1240.3	960.82
1374.7	1520.2	2653.8	1078.2	2583.2	1132.8	1531.9	1849.8	1251.3	1920.9	987.15	908.82	1310.7	866.36	1375.2	1188.6	2242.5	1512.8	1486.6	2152.2	2408.4	1481.1	1135.7	1538.2	1744.3	1972.1	2464.9	1406.8	1523.6	1090.7	1958.8	1021.6	2102.8	1332	1217.4	2767.7	1738.9	1567.2	3670.7	3055.6	1966.6	3165.5	2353.6	3009.2	1891.4	1727.7	817.58	2406.8	1305.2	1043.1
1376.7	1591.2	2711.3	1114.2	2677.2	1175.2	1583.9	1914.9	1291.4	1975.2	1007.9	941.81	1360.8	876.58	1427	1218.2	2318.6	1579.3	1523.6	2204.2	2451	1530	1170.6	1596.9	1814.6	2019	2517.3	1429.7	1576.4	1142.6	2034.5	1046.5	2155.2	1347.8	1267.9	2858.7	1794.3	1636.5	3817	3144.2	2084.9	3285.7	2465.4	3147.1	1991.2	1814.9	847.82	2534.7	1356.3	1122.4
1378.7	1646.8	2778.3	1152.8	2741.2	1217.1	1637.9	1974.3	1324.5	2044.4	1019.9	965.28	1408.7	885.76	1468.9	1250.5	2378.7	1642.3	1563.2	2259.8	2503.8	1569.4	1210.5	1645.2	1870.2	2065.7	2576.2	1464.5	1627.7	1195.9	2097.1	1077	2199.2	1364.5	1306.2	2950.9	1852.4	1704.3	3966.2	3239.4	2184.5	3379.8	2568.1	3263.6	2088.2	1888.1	876.36	2643.7	1414.4	1188.7
1380.7	1721.1	2835.7	1182.3	2806	1255.7	1694.8	2038.1	1364.2	2104.2	1056.1	999.79	1432	902.41	1516.3	1284	2446.2	1690	1608.1	2320.6	2534.2	1622.1	1242.1	1700	1924.5	2123.5	2630.3	1482.4	1687.1	1239.1	2149.9	1120.5	2260.3	1373.3	1358	3039.3	1915.2	1765.4	4115.3	3328.9	2292.2	3471.8	2659.6	3366.6	2198.9	1958.1	907.44	2732.6	1476.5	1248.2
1382.7	1777.6	2898.1	1213.5	2863.5	1298.8	1741.6	2091	1394.1	2153.5	1073.5	1024.7	1491.6	906.96	1556.6	1313.7	2489	1747.7	1642	2382.8	2589	1654.9	1277.9	1763.2	1970.8	2155.7	2692.6	1518.1	1745.1	1282.7	2213.1	1140.5	2303.6	1391.9	1396.9	3141.6	1975.1	1832.5	4239.7	3413.2	2410.3	3566.4	2742.5	3457	2281.2	2024.9	939.76	2834.7	1529	1299
1384.7	1826.7	2946.5	1258.2	2942.4	1340.3	1798.8	2157.5	1419.7	2192.6	1088.7	1060.5	1549.2	920.98	1582.3	1345.6	2553.9	1809.5	1671.5	2438.5	2634.9	1693.7	1292.5	1811.1	2028.9	2204.8	2728	1542.5	1805.5	1332.3	2264.6	1172.3	2334.2	1402.3	1438.5	3235.3	2049.3	1898.1	4393	3494.4	2520.4	3655.5	2826.5	3553.5	2354.2	2079.4	963.22	2939.1	1572.2	1337.3
1386.7	1874.1	2970.6	1294.4	2988.3	1372.7	1852.3	2208.5	1444.1	2227.8	1098.3	1078.3	1590.3	925.21	1611.1	1368	2592.1	1862.2	1701.8	2477.3	2678.3	1753.1	1323.2	1844.4	2052.9	2232.6	2763.5	1559.2	1851.7	1362	2320.7	1185.9	2368.8	1411.7	1482	3325.9	2112	1967.9	4531.6	3539.3	2605.6	3715.4	2909.9	3621.8	2442.8	2144.7	993.99	3024.9	1631.4	1379.7
1388.7	1927.6	3007.5	1323.4	3046.4	1431.2	1910.9	2270.4	1475.3	2285.7	1121.3	1097	1626.2	933.73	1644	1397.7	2631.7	1910.2	1725.5	2526.5	2722.8	1782	1320.4	1900.3	2103.1	2262.4	2792.8	1573.9	1901.4	1388	2382.3	1213.5	2402.6	1424.3	1531.8	3433.1	2184.5	2034.7	4656.5	3559.4	2685.3	3792.8	2980.3	3679.8	2541.8	2205.4	1023.1	3113.2	1678.5	1407.6
1390.7	1967.6	3036.8	1370	3080.1	1470	1956.8	2316.3	1494	2347.2	1142.6	1128.5	1666.5	933.17	1670.9	1412.8	2662	1947.8	1754	2572.1	2751.7	1838.1	1324.6	1936.7	2158	2281.5	2824.7	1588.6	1942.5	1423.3	2429	1238.3	2437.1	1431	1565.4	3532.9	2248.8	2085.8	4789.9	3595.6	2770.1	3853.9	3043.2	3738.9	2589.7	2258.6	1048.8	3167.6	1722.5	1436.7
1392.7	2016.5	3052.7	1398.1	3121.8	1496.7	2008	2355.3	1516.9	2409.1	1145.8	1151.9	1702.7	933.41	1701.3	1450.2	2690.6	1971.5	1788.4	2620.3	2774.7	1884.7	1348.1	1974.5	2164.4	2305.9	2862.8	1598.4	1969.6	1455.3	2468.8	1253.8	2474.1	1434.9	1605	3611.3	2306.8	2147.4	4902.2	3608.4	2839.5	3905.6	3112.9	3781.2	2680.6	2299.1	1077.4	3240.9	1757.4	1457
1394.7	2069.8	3072.3	1419.4	3190.5	1522.2	2049.4	2401.7	1544.2	2455.9	1161	1186.6	1740.2	941.28	1711.9	1464.2	2718.9	2003.4	1797.4	2654.3	2807.9	1929.5	1364.8	2017.5	2193.2	2323	2877.1	1614	2006.3	1482.7	2533.5	1264.2	2503	1442.5	1637	3714.9	2363.1	2208.5	5009.3	3647	2915.2	3938.6	3161.3	3801.3	2722.3	2335.5	1097.9	3288.9	1794.4	1463.5
1396.7	2103	3104.2	1445.1	3237.2	1566.3	2094.4	2439.3	1565.9	2499.1	1168.6	1213.2	1764	940.2	1734.7	1481	2746.6	2044	1826.6	2692	2836.9	1969	1377.9	2036.4	2229.5	2344.2	2898.9	1624	2038.7	1515.7	2584.8	1281.7	2526	1448.4	1679.1	3796.6	2419.2	2255.2	5136.8	3663.8	2985	3988.2	3198.6	3842.7	2765.7	2379.3	1126.3	3344.8	1825.1	1486.7
1398.7	2135.9	3113.5	1466.6	3267.2	1588.2	2134.2	2478.9	1569.6	2553.2	1184.3	1233.2	1784.3	942.27	1765.4	1495.7	2759.9	2060	1835.3	2731.7	2861.8	2006.7	1391.3	2064.9	2241	2359.9	2915.9	1636.4	2076.4	1527.7	2624.3	1292.2	2538.3	1443.8	1719.3	3883.2	2479.6	2320.1	5236.5	3701.7	3060.9	4025.7	3241.6	3887.5	2818.1	2419.7	1143.3	3399	1854.9	1497.6
1400.7	2173.2	3121.9	1492.7	3303	1632.8	2164.5	2517.3	1589.1	2586.7	1189.2	1269.5	1821.9	945.56	1798.7	1508.1	2793.4	2076.7	1853.1	2775.6	2882.9	2055.1	1398.1	2114	2285.9	2365.9	2947.5	1638.2	2102.6	1540.5	2671.2	1308.6	2567.1	1449.8	1751.8	3955.2	2545	2369.9	5335.2	3731.4	3111.2	4042.6	3282.3	3909.1	2860.2	2450	1168.7	3419.9	1885.4	1512.8
1402.7	2226	3142.5	1505.4	3316.6	1647.2	2200.4	2548.2	1603.1	2631.4	1209.8	1287.3	1854.1	949.76	1815.4	1522.9	2807	2089	1857.9	2816	2905.8	2064	1410.5	2159.1	2288.2	2374.5	2945.1	1651.1	2126.5	1557	2712.9	1321.2	2594.4	1457.5	1787.1	4068.7	2596.2	2415	5428.9	3748.7	3174.9	4083.7	3328.9	3952.5	2919.3	2488.6	1196.5	3469.3	1920.9	1527.9
1404.7	2245.2	3145.3	1536.1	3360.8	1686.9	2247.6	2562	1609.4	2651.9	1218.2	1310.6	1887.8	946.35	1824.6	1541.5	2816.7	2096.3	1870	2847.9	2927.6	2108.4	1420.5	2179.4	2334.3	2376.7	2954.8	1660	2157.7	1570.1	2762.2	1330.1	2611.7	1460.6	1820.7	4159	2650	2463.6	5465.6	3755.1	3207.1	4095.4	3363.1	3966.3	2960.5	2505.7	1219.9	3502.1	1945.6	1542.6
1406.7	2292.9	3159.3	1558.9	3375.5	1702.8	2287.6	2595.5	1621.8	2686.3	1228.8	1338.9	1934.2	953.55	1860.4	1557.1	2850	2118.9	1893.1	2889.8	2934	2141	1421.9	2207.6	2344.8	2400.8	2972.3	1657.8	2195.8	1586.6	2794.8	1337.2	2622.4	1457.8	1855.8	4243.7	2706.2	2504.1	5560.8	3785	3261.2	4123.3	3404.7	3988.7	2981.5	2529.2	1238.9	3528.7	1972.5	1557.1
1408.7	2322.4	3168.4	1588.4	3422	1751.3	2315.3	2629.9	1629.8	2703.4	1236.9	1350.6	1959.2	950.51	1879.6	1563.7	2855.9	2118.2	1909.7	2928	2954.5	2164.5	1435.7	2231.3	2370.1	2406.2	2986.1	1673	2210.6	1599.5	2852.8	1346	2660.2	1448.1	1883	4328.7	2758.4	2530.2	5638.8	3793.5	3303	4145.6	3441.8	3992.2	3012.3	2553.3	1254.8	3561.9	2004.4	1552.9
1410.7	2353.7	3182.2	1611.3	3463.6	1773.5	2361.5	2679.9	1649.9	2729	1246.2	1369.3	1984.9	954.03	1903.4	1591.5	2857.3	2134.4	1915	2963.1	2955.1	2179.8	1431.4	2264.7	2395.1	2410.9	2996.4	1682.2	2237.8	1615.5	2896.9	1344.4	2660.6	1448.3	1908.9	4389.6	2801	2556.2	5717	3794.6	3329.3	4164.9	3450.9	3991.5	3025.4	2561.6	1267.4	3560.1	2008	1560.2
1412.7	2366.7	3188.4	1632.8	3472.9	1781.8	2395.9	2690.2	1648.4	2766	1253.1	1380	2006.7	955.2	1911.6	1601.6	2841.3	2140	1919.1	3000.4	2969.3	2195.2	1442.3	2281.6	2396	2426.1	3002.7	1676	2272.9	1618.2	2959.7	1351.3	2679.3	1451.9	1938.2	4476.3	2852.7	2599.4	5803.4	3801.9	3398.8	4180.7	3473.3	4008.5	3046.9	2577.9	1293.4	3569.9	2034.9	1571.2
1414.7	2387.3	3185.5	1645.4	3513.8	1809.7	2421.8	2717.4	1657.7	2800.1	1259.3	1388.4	2019.8	952.25	1918.9	1602.6	2856.5	2141	1929.2	3022.7	2987.5	2209.3	1458.9	2300.5	2413.5	2423.5	3011	1678.7	2295.1	1627.4	2990.5	1357.3	2691.3	1456.2	1977.5	4559.6	2905.1	2628.3	5893.9	3819.8	3419.5	4209.3	3510.3	4013.3	3072.8	2591.4	1315.1	3601.8	2058.4	1581.1
1416.7	2407.7	3199.4	1672	3517.3	1810.4	2465.2	2729.8	1659.1	2803.8	1267.7	1407.8	2039.6	954.9	1940.6	1603.8	2880.9	2156.7	1931.4	3059.9	3014.2	2239.7	1449.8	2320.6	2441.8	2427.7	3014.7	1689	2318.6	1620.2	3019.1	1365.4	2682.6	1456.4	2002.5	4623	2958.8	2635.9	5972.3	3815.5	3468.5	4232.1	3512.5	4034.6	3075.5	2605.9	1329.2	3619.4	2062.5	1587
1418.7	2425.6	3210.5	1687.2	3527.6	1825.5	2491.9	2764	1667.6	2842.8	1261.1	1419.5	2058.5	959.4	1970.2	1617.5	2897.6	2164	1944	3086.2	3024	2250.1	1457.3	2344.3	2442.6	2440	3026.3	1698	2347.2	1636.8	3042.3	1364.7	2701.8	1458.2	2026.2	4686.4	3007.2	2635.9	6056.6	3823.3	3488.9	4229.4	3540.4	4053.7	3077.3	2608.5	1345.5	3629.5	2089.3	1596.1
1420.7	2434.9	3206.2	1703.7	3544	1861.7	2514	2791.6	1674	2865.7	1268.1	1431.8	2055.5	954.41	1966.6	1620.3	2896.7	2162.1	1952	3110.7	3034.1	2279.3	1467.8	2373.4	2457.2	2429.8	3023.7	1689.4	2365.3	1638.7	3087.8	1379	2689.8	1452.1	2055.2	4746	3051.1	2679.1	6090.3	3837.9	3523	4249.4	3559.1	4045.8	3092.9	2613.4	1361.2	3644.4	2101.4	1593.1
1422.7	2432.3	3192.4	1707.7	3531.3	1853.2	2520.5	2811.1	1665.6	2863.1	1266.9	1452.7	2050.5	957.82	1966.1	1624.2	2880.8	2153.8	1948	3118.6	3019.5	2290.9	1471.4	2358.2	2446.2	2419.6	3007.7	1690.7	2382	1636.8	3093.7	1365.4	2676.6	1453.2	2081.6	4816	3094.4	2706	6164.6	3839.3	3551	4260.2	3570.4	4054.9	3094.3	2629.4	1378.7	3656.4	2108.2	1597.2
1424.7	2434.2	3196.9	1725.7	3534.8	1895.1	2526.9	2820.8	1668.6	2873.8	1273.9	1459	2057.2	948.99	1970.3	1623.7	2889.3	2151.9	1952.7	3059.8	3022.7	2302.5	1474.3	2376	2437.6	2412.9	3013.5	1683.8	2383.3	1622.4	3107	1363.8	2678.8	1458.2	2096.1	4889.8	3151.9	2709	6220.3	3862.4	3586.2	4299.6	3612.5	4076	3121.4	2635.2	1396.7	3678.7	2134.7	1613.7
1426.7	2450.4	3194.2	1732	3554.4	1914.4	2553	2844.7	1670.6	2900.8	1269.2	1475	2071.3	956.11	1985.4	1635.3	2879.7	2164.9	1946.8	3054.9	3029	2319	1471.2	2381.4	2454.7	2417.3	3023.9	1695.1	2415.9	1634.6	3129.6	1368.7	2686.5	1453.5	2121.1	4956.3	3203.8	2744.3	6312.7	3883.1	3616.1	4316.7	3652	4090.1	3139.2	2650.4	1421.1	3696.6	2153.7	1608.3
1428.7	2461.9	3199.5	1741.2	3575.4	1932.6	2573.7	2859.6	1676.4	2904.7	1276.6	1477.8	2065	957.42	1990.6	1633.6	2890.8	2163.6	1965.1	3116.2	3029.6	2325.4	1469.9	2396.2	2442.8	2418.7	3026.9	1699.8	2435.7	1633.7	3151.2	1369.8	2691.4	1453	2147.2	5023.4	3247	2773.3	6370.4	3883.7	3620.6	4345.8	3662.1	4089.9	3164.5	2661.4	1432.7	3712.1	2163.8	1611.7
1430.7	2456.5	3195.8	1741	3566.1	1920.8	2595.2	2882.2	1673.7	2913.9	1280	1491.2	2067.2	949.1	1983.8	1636	2890.2	2169.4	1955.7	3161.3	3028.3	2336.3	1480.4	2396.9	2454.6	2429.8	3030.9	1693	2432.6	1624	3165	1358.8	2687.7	1451.3	2183.6	5092.8	3300.6	2789.8	6435.1	3892.4	3672.6	4362.9	3685.9	4111.8	3171.4	2673.1	1452.4	3722.5	2179.9	1621.2
1432.7	2480	3191.8	1754.6	3586.7	1950.1	2601.3	2907.5	1673.9	2923.9	1282.7	1503.4	2075.6	953.73	1985.8	1630.4	2878.2	2174.5	1957.4	3204.4	3033.2	2353.2	1480	2423.7	2450.2	2420.9	3017.5	1703.4	2432.7	1611	3184.1	1369.4	2692	1443.4	2205.6	5191.6	3353.7	2809.8	6506.5	3894.1	3700.9	4382	3711.2	4120.5	3193.6	2690.6	1474.3	3740.1	2190.1	1623.1
1434.7	2484.7	3191	1765.8	3596.4	1965.6	2621.6	2922.7	1675.5	2936.9	1283.7	1508.7	2080	955.11	1991	1630.1	2884	2181.1	1959.9	3227.4	3032	2364.1	1479.8	2421.4	2455	2431.1	3023.5	1705.8	2434.8	1619.6	3219	1373.6	2697.9	1447.3	2254.4	5289.7	3402.9	2845.5	6566.9	3905.9	3745.8	4410.1	3730.5	4151.8	3218.6	2708.5	1496.4	3760.4	2211.9	1627
1436.7	2481.3	3185.6	1770.9	3571.6	1955.3	2632.5	2919.4	1671.6	2932.2	1274.9	1501.1	2082.2	951.62	1996.5	1629.3	2881.3	2175.3	1955	3239.5	3035.1	2354.9	1490.6	2427.2	2455.8	2416.8	3013	1704.8	2433.7	1614.1	3212.4	1368.2	2689.7	1442.5	2282.2	5361	3453.1	2883.1	6626.2	3910.2	3763.7	4427.7	3709.1	4160.4	3258.4	2707.5	1514.3	3774	2230	1633.4
1438.7	2467.3	3170.5	1768.5	3578.1	1960.6	2647.7	2914.7	1668.9	2949.6	1274.5	1510.8	2077.4	946.93	1994.5	1624.5	2851.8	2163.5	1941.9	3248.5	3030.4	2346.1	1493.3	2430.2	2452.5	2415.6	3008.7	1706.1	2439.9	1601.5	3234.1	1359.8	2683.4	1445.9	2311.9	5425.2	3487.4	2902.6	6686.7	3910.7	3784.6	4438.9	3746.3	4163.1	3272.5	2725.3	1529.8	3792	2248.1	1638
1440.7	2479	3168.1	1771.8	3573.5	1961.5	2662.5	2921.1	1671	2977.9	1278.7	1522.9	2082.8	942.8	1995.5	1626.9	2854	2165.3	1940.5	3258.6	3033.5	2365.2	1489.7	2443.8	2449.1	2412.2	3008.2	1705.1	2428.3	1599.9	3244.4	1353	2685	1445.5	2620.7	6119.2	3928.6	3264.6	7486	4366	4245.5	4965.3	4172.8	4628.6	3673.4	3046.8	1722.2	4233.7	2505.7	1813.3
1442.7	2466.6	3169.4	1785	3597.5	1975.7	2684.5	2929.3	1674.7	2999.8	1277.8	1529.2	2080.8	950.02	2000.4	1634.6	2839.5	2180.6	1932	3266.5	3040.3	2397.8	1500.6	2455.7	2474.7	2423.9	3018.9	1698.1	2422.5	1588.3	3260.2	1363	2693.8	1447.3	2627.1	6144.8	3942.8	3258.3	7497.2	4359	4245.7	4949.4	4169.3	4606.5	3676.3	3023.4	1724	4216.4	2502.7	1801.2
1444.7	2474.9	3155.7	1786.5	3595	1942.1	2677.5	2934.6	1663.9	3017.2	1278.1	1530.2	2077.5	941.31	1992.9	1625.5	2841	2169.1	1936.1	3267.7	3037.5	2397.7	1495.1	2457.5	2466	2406.9	3009.9	1709	2441.8	1588.7	3279.5	1356.8	2672.4	1443.1	2629.1	6169.2	3961.2	3277.1	7487	4342.6	4231.5	4938.3	4157	4576.8	3666	3004.1	1728	4196.8	2504.1	1787.2
1446.7	2440.1	3110.8	1767.3	3535.9	1925.6	2645.5	2916.1	1640.1	2984.4	1262.3	1495.6	2061.2	931.34	1954.5	1606.2	2806.8	2150.2	1906	3221.3	2992.5	2364.4	1478.5	2433.2	2428	2382	2974.9	1676	2426.6	1566.3	3235.6	1334.1	2639.8	1424.3	2594.1	6111.7	3940.6	3227.5	7383.7	4264.4	4152.7	4840.1	4103.6	4481.5	3605.1	2944.7	1703.3	4098.8	2463.7	1751.9
1448.7	2433.2	3100.1	1749.2	3512.4	1918.5	2654.1	2914.3	1639.3	2975.5	1253.5	1496.6	2059.5	922.79	1950.1	1604.3	2794.3	2136.6	1901.6	3204.1	2990.8	2354.1	1470.7	2433.3	2421	2371	2966	1662.7	2439.3	1560.5	3226.8	1337.7	2625.8	1411.6	2426.4	5660.9	3669.4	2986	6837.8	3923.1	3861.8	4466.1	3797.7	4142.7	3330	2724.4	1578.8	3808.8	2260.7	1616.5
1450.7	2425.6	3090.6	1746.8	3498.4	1895.5	2661.6	2945.2	1634.2	2964.8	1253.9	1513.8	2075.7	922.58	1973.2	1602	2793.2	2136	1902.6	3198.3	2984.4	2360.5	1470.2	2437.1	2425.9	2372.3	2958.5	1681.1	2448.8	1570.5	3232	1331.4	2648.3	1415.1	2442	5718.8	3695.3	2969.8	6854.7	3919.5	3863.7	4454.4	3791.3	4123.7	3331.6	2701.5	1586.9	3803.7	2257.5	1610.4
1452.7	2442.4	3101	1746.5	3529.7	1895.7	2663.8	2964.2	1632.7	2969.9	1252.7	1537.1	2082	927.75	1968.5	1606.3	2805.8	2136.8	1900.6	3206.3	2983	2360.2	1469.7	2439.6	2430	2380.6	2963.8	1678.2	2464.6	1579	3241.7	1331	2633.6	1414.4	2456.4	5793.9	3708.7	2965.8	6874.6	3891.9	3863.4	4451.6	3796.2	4112.3	3305	2691	1587.5	3812.8	2254.4	1614.7
1454.7	2444	3098.6	1739.8	3512.3	1889.5	2669.9	2959.8	1645.8	2962.1	1256.9	1545.4	2097.7	928.87	1956.9	1618.8	2808.3	2144.3	1890.4	3214.7	2991.9	2400.9	1477.3	2453.1	2434.8	2385.7	2976.7	1686.7	2476.9	1580	3246.8	1328.1	2642.4	1419.3	2480.6	5853.7	3734.7	2988.2	6898.4	3906	3880.2	4456.9	3801.9	4123.2	3314.3	2694	1601.8	3790.3	2259.7	1609.2
1456.7	2455.4	3105.3	1750.9	3514.8	1871.4	2683.8	2973.5	1645	2965.1	1250.2	1546.7	2099.2	926.97	1969.4	1619.4	2812.6	2127.7	1898.9	3225.9	2986.4	2406	1469.9	2460.3	2446.8	2371.1	2967.8	1684.5	2480.9	1571.3	3259.7	1330.1	2627.8	1421.7	2496	5888	3758.3	2993.9	6911	3894	3889.2	4459.6	3792.4	4105.1	3311.5	2690	1610	3798.7	2265.4	1602
1458.7	2467.3	3114.9	1758.7	3544.2	1867.9	2694.2	3000.1	1644.4	2976.8	1245.4	1553.8	2112.2	929.66	1972.1	1624.7	2820.4	2136.2	1903.8	3233	3006.9	2409	1479.4	2462.9	2452.6	2374.2	2980.2	1681.4	2494.8	1571.1	3281.2	1323.9	2650.4	1383.1	2528.1	5955.9	3780.6	3011.5	6972.2	3913.5	3917	4467.5	3800.5	4109.7	3357	2694.7	1614.1	3804.3	2275.9	1606.5
1460.7	2474.4	3137	1773.9	3565	1884.1	2713.6	3014.8	1660.9	3002.4	1259.8	1581	2117.3	937.29	1968.2	1638.2	2830.2	2148.2	1916.2	3242.2	3027.3	2418.3	1473.9	2484.6	2484.8	2382.5	2992.8	1694	2522.8	1584.5	3311.5	1342.4	2666.7	1386.7	2546.4	6006.2	3800.4	3033.9	6990	3903.8	3934	4481	3812.9	4110.1	3345.3	2694.4	1627.8	3813.4	2275.1	1600.3
1462.7	2468.1	3118.6	1777.5	3559.4	1886	2710.2	3015.7	1645	2994.7	1251	1575.6	2116.1	928.88	1957.5	1639.9	2817.7	2147.8	1901.9	3232.1	3026	2409.5	1489.1	2478.9	2483.3	2380.1	2984.6	1694.5	2511.9	1570.8	3316.7	1339.7	2660.7	1384.7	2563.7	6051.2	3840.3	3051	7023.6	3893.8	3964.7	4486.8	3813.6	4121.6	3383.2	2673.7	1630.1	3794.1	2290.4	1594.4
1464.7	2503.4	3165.6	1811.8	3587	1918.7	2758.8	3054.4	1676	3048.2	1267.9	1597.3	2146.5	953.8	1993	1667.1	2858.8	2173.6	1930.3	3293.3	3072.1	2459.9	1512.1	2523.2	2526.9	2401.9	3029.2	1711.3	2537.4	1586.9	3371	1354.5	2698.8	1412.5	2573.4	6098.1	3881.7	3079.8	7048.5	3913	3970.3	4492.6	3835.3	4121.1	3390.5	2677.1	1642	3799	2302.2	1600.3
1466.7	2456.1	3116.6	1785.4	3522.7	1918.6	2731.8	3003.6	1649	2994.4	1239.6	1581.6	2116.8	925.95	1950.5	1625.7	2784.7	2120	1882.1	3221.7	3023.1	2422.8	1487.6	2484	2475.4	2381.8	2968.7	1688	2471.1	1554.7	3329.6	1326.1	2640.1	1390.4	2576.5	6140.7	3901.1	3079.7	7077.2	3925.4	3971.8	4508.5	3828.8	4125.7	3407.1	2676.1	1650.8	3784.1	2301.7	1600.6
1468.7	2508.9	3189.9	1830.9	3622.9	1974	2807.3	3092.4	1681.9	3073.4	1272.1	1620.2	2176.7	947.67	1997.8	1680	2855.3	2171.9	1918.1	3315.5	3096.7	2489.3	1526.7	2543.3	2543.5	2417.7	3044.4	1717.3	2542.1	1580.4	3426.5	1353.5	2715.4	1425.7	2594	6164.6	3919.1	3077.2	7091.2	3910.4	3968.8	4496	3843.6	4106.7	3407.5	2676.6	1658.3	3782	2298.5	1594
1470.7	2450.7	3122.4	1787.1	3533.8	1948.6	2746.1	3022.3	1653.3	3004.5	1250	1591.5	2137.2	929.88	1947.1	1637.1	2795.6	2113.7	1873.9	3238.4	3030.9	2444.7	1499.8	2503.3	2483.7	2351.7	2976.8	1682.6	2492.7	1540.2	3359.1	1323.3	2644.5	1405.2	2605.9	6190.5	3921.7	3077.4	7147.8	3919.8	3966.6	4484	3830.1	4097.6	3369.3	2684.5	1665	3775.8	2292.9	1586.8
1472.7	2479.7	3156	1809.3	3580.8	1968.8	2792.2	3064.6	1670.8	3039.9	1242.3	1611.7	2165.5	933.87	1974.5	1653.4	2816.3	2130.4	1885.6	3273.8	3064	2463.2	1515.1	2537.1	2506.5	2377.6	3018.2	1692.7	2540.8	1557.6	3398.1	1334	2675.5	1421.1	2628	6225.7	3938	3081.7	7153.9	3916.6	3963.1	4489.7	3834.9	4096.6	3396.1	2679.7	1667.1	3782.9	2305.6	1594.7
1474.7	2402.6	3069.2	1776	3466.4	1943.3	2708.1	2986.5	1628.1	2963.2	1199.9	1586.4	2109	916.8	1918.3	1606.4	2740.5	2083.7	1826.1	3182.1	2983.4	2406.1	1484.6	2471.5	2456.8	2318	2942.1	1639.1	2466.3	1507	3316.7	1289.2	2610.7	1389.6	2616.7	6193.1	3928.4	3068.9	7124.9	3896.7	3937.7	4451.8	3802.2	4043.6	3382.6	2664.2	1661	3745.7	2283.1	1573.2
1476.7	2430	3119.4	1806.9	3510.7	1961.8	2777.6	3038.4	1650.4	3018.7	1215	1600.3	2135.4	934.17	1951.8	1631	2779.4	2122.4	1856.6	3209.6	3054	2457.2	1508.9	2509.1	2498	2335	2980.3	1682.3	2511	1529.8	3360.5	1310.2	2641.1	1416.5	2634.1	6190.5	3943.4	3088.6	7132.3	3874.4	3951.8	4444	3810.3	4043.5	3386.6	2658.5	1664.2	3738	2280.7	1567.4
1478.7	2384.4	3039.6	1778.1	3439.9	1925.2	2720	2965.4	1605.4	2970.9	1185.4	1570.5	2075.7	906.8	1888.2	1582.7	2718.8	2065.7	1807.5	3129.8	2979.3	2401.6	1484.1	2461.2	2435.8	2286.9	2912.9	1631.1	2459.5	1479.8	3285	1287.5	2565.5	1380	2630.9	6218.1	3968.2	3089.7	7104.9	3861	3939.4	4432.5	3796.7	4029.2	3384.9	2643.5	1658.5	3710.9	2270.5	1560.6
1480.7	2385.8	3043.4	1769.5	3414.4	1918.7	2715.2	2959.1	1607.6	2956.9	1196.4	1567.4	2077	901.51	1911.2	1587.2	2705.9	2063.2	1806.5	3117.8	2981.1	2409	1494.1	2460.4	2434.8	2273.9	2908.8	1631.2	2461.3	1472.9	3270.1	1277.1	2559.1	1386	2642	6226.3	3975.3	3090.6	7130.9	3858.6	3943.4	4419.5	3778.7	4008.1	3389.9	2643	1655.4	3700.2	2261.6	1555.7
1482.7	2506.3	3191.4	1867.7	3604.2	2003.4	2863.4	3099.3	1688.5	3116.8	1265.5	1649.5	2182.6	947.49	2003.5	1662.5	2846.8	2167.8	1886.6	3267.3	3133.3	2521.3	1573.4	2570.4	2553	2394.7	3050	1717.2	2614	1553.4	3443	1337.1	2690.1	1451.1	2647	6218	3988	3097.9	7105.7	3852	3947.3	4386	3779.5	3996	3396.4	2635.7	1657.2	3680.3	2251.1	1542.3
1484.7	2503.7	3190.6	1870	3600.1	1992.2	2867.1	3108.5	1687.1	3120.7	1268	1645.7	2160.3	954.57	2019.6	1662.6	2845.1	2164.4	1875.4	3253.5	3140.3	2506.4	1569.4	2567.9	2553.2	2391.8	3068.6	1715.1	2629.9	1556.1	3448.7	1339.2	2692	1455.9	2647.9	6251.5	4004.7	3107.5	7129.1	3834.5	3944.7	4393.7	3767.4	3985.9	3412.4	2630.8	1663	3662.7	2248	1534.3
1486.7	2494.2	3178.2	1874.6	3566.9	1997.5	2867.2	3094.3	1678.6	3089.6	1264.1	1647.9	2146.1	948.44	2004.4	1657	2837	2160.6	1857.1	3237.4	3125.5	2489.8	1573.9	2572.6	2535.1	2394.1	3038.7	1699.3	2624.7	1555.4	3423.9	1341.1	2689.9	1445.7	2652.7	6268.4	3999.5	3109.1	7121.9	3837.1	3945.1	4375	3783.7	3983.3	3400.9	2632.4	1657	3659.6	2239	1534.5
1488.7	2390.4	3042	1792.4	3417	1916	2745.9	2952.2	1605.8	2970.9	1216.6	1585.6	2056.3	906.57	1927.5	1588.5	2709.1	2067.3	1776.5	3099.8	3004.1	2397.2	1506.7	2447.2	2435.3	2285	2908.6	1634	2507.6	1483.1	3288.1	1277.8	2562	1382.8	2664.7	6275.3	4015.4	3117.2	7116.6	3828.8	3955.3	4364.4	3763.1	3977.8	3394.9	2637.5	1657.5	3642.6	2247.9	1528.7
1490.7	2473	3164.7	1861.6	3551.6	1982.6	2857	3092.7	1667.5	3105.5	1255.2	1640.4	2145.4	943.18	1988.5	1646.3	2828.7	2146.8	1848.3	3219.1	3124.1	2494.2	1569	2557	2522.7	2379.8	3024.5	1692.9	2619.4	1529	3403.3	1330.7	2671.7	1432.5	2695.5	6321.8	4025.6	3124.5	7110.2	3809.6	3937.1	4357.8	3767.5	3964.7	3399.4	2635.6	1659.3	3638.8	2236.5	1530.2
1492.7	2462.1	3163	1856.8	3525.9	2005.8	2861.2	3095.3	1660.3	3120.6	1257.2	1638.7	2136.4	945.68	1993.6	1651.8	2825.2	2136.9	1836.9	3197.3	3115.6	2496.5	1554	2547.7	2519.2	2377.6	3013.7	1691.3	2611	1536.5	3400.3	1312.4	2696.1	1426.9	2708.1	6352.3	4045.4	3141.6	7118.2	3797	3934.4	4344.9	3778.7	3960	3419	2638.5	1665.1	3642.1	2234.2	1527.5
1494.7	2472.3	3166.2	1869.4	3523.1	2004.5	2876.8	3105.7	1678	3136.2	1254.6	1668.8	2159	945.42	1995	1653.7	2830.3	2146.5	1846.4	3214.8	3123.9	2494.7	1568.6	2553.4	2520.5	2386.9	3010.7	1689.9	2627.4	1535.6	3413.7	1316.6	2679.3	1442.9	2714	6364.6	4042.7	3131.8	7093.8	3791.6	3924.6	4349.3	3757.9	3952.4	3401.1	2618.4	1658.8	3638.8	2232.2	1518.8
1496.8	2466.8	3163	1863.1	3532.5	2006.3	2860.5	3099.1	1675.9	3130	1262.4	1677.4	2147.5	947.7	1986.5	1649.1	2817.1	2128.7	1836.9	3189.5	3119.7	2499	1572.8	2544.5	2518.4	2361.8	3004.2	1690.9	2624.4	1523.7	3405.4	1314.9	2678.8	1430.4	2720.4	6383.9	4042.6	3130.7	7058.7	3792.4	3911.3	4326.3	3750.6	3935.2	3413.5	2602.1	1651.8	3623.1	2218.3	1520.9
1498.7	2469.8	3166.7	1870	3530.8	2027.9	2864.3	3085.7	1666.3	3177	1250.4	1673	2149.1	939.56	1998.1	1652	2797.7	2125.7	1835.6	3187.1	3133.1	2507.1	1562.6	2540.7	2529.3	2347.5	2998	1696	2598.1	1511.1	3404.6	1314.8	2673.9	1431.2	2723	6410.3	4058.4	3123.9	7043.9	3785.3	3892.6	4309	3731.3	3921.8	3408.8	2596.2	1648.9	3599.4	2209	1505.5
1500.7	2464.3	3160	1874.1	3519.5	2040.7	2861.4	3087.4	1673.8	3166.4	1249.2	1671	2143.6	940.73	1983.8	1659.6	2799.2	2114.2	1819.9	3149.6	3120.7	2471.2	1556.9	2545.3	2523.3	2360.6	2995.6	1695	2605.8	1512.2	3401.6	1312.2	2656.4	1427.3	2717.9	6418.5	4057.3	3128.5	7010.3	3770.8	3888.4	4304.3	3732.4	3907.9	3409	2591.5	1649.2	3597.5	2204.7	1508.8
1502.7	2442.8	3159.3	1874.4	3516.9	2024	2864.6	3075.2	1662.9	3186.8	1240	1695.8	2135.4	936.05	1968.4	1654.5	2788.3	2112.9	1809.9	3095.7	3132.1	2456.8	1549.2	2537.7	2518.6	2348.6	2992.1	1691.2	2601	1513.3	3413.2	1311.5	2657.4	1428.8	2733.9	6448.2	4067.1	3139.4	6995.9	3779.3	3871.7	4297.2	3748.7	3903.7	3415.4	2592	1643.6	3590.7	2210.1	1502.6
1504.7	2439.3	3151.2	1861.6	3514.8	2036.1	2854.9	3093.4	1663.5	3201.6	1239.7	1687.7	2137.2	935.03	1958.3	1648.8	2780.7	2099.6	1811.9	3129	3127.5	2437.7	1544	2524.3	2509.3	2338.1	2991	1689.8	2596	1515	3406.6	1307.8	2640.4	1433.2	2734.8	6476.1	4077.4	3126.2	7015.7	3776.3	3868.4	4296.1	3750.6	3888.5	3435.5	2590.4	1644.8	3574.4	2193.8	1496.4
1506.7	2431.9	3150.2	1862.9	3514.9	2031	2858.7	3078.4	1663.9	3200.1	1232.3	1686	2138.3	940.02	1955.3	1651.9	2771.7	2096.5	1806.9	3116.7	3128.2	2431.1	1553.3	2532.5	2501.3	2346.5	2991.1	1686.3	2599.5	1505.3	3400.7	1294.3	2643.4	1424.9	2729	6477.2	4089.3	3113.6	6997.1	3766.1	3826.4	4286.3	3735.5	3896.1	3433.2	2590.8	1639.7	3554.5	2190.7	1492.8
1508.7	2413.8	3135.2	1857.8	3524.1	2037.7	2825.7	3073.4	1663.3	3177.8	1219.6	1684.4	2123.3	934.83	1941.1	1634.3	2760.2	2086.5	1803.6	3108.4	3119.2	2415.9	1540.4	2494.5	2496.8	2339.9	2976.4	1687.4	2601	1494.3	3391.2	1293.7	2642.7	1416.3	2731.8	6454.6	4096.3	3106.2	6976.6	3746.4	3823.6	4268.8	3710.8	3884.5	3442.1	2576.8	1640	3550.9	2183.4	1489.1
1510.7	2400.2	3133.9	1849.7	3532	2041.4	2832.4	3065.6	1662.9	3166.1	1213.5	1684.6	2116.4	932.58	1943.4	1626.6	2759	2079.8	1798.9	3083	3111	2417.4	1547.1	2500.3	2481	2334	2975.9	1680.8	2602.4	1488.9	3369.1	1287.8	2643.7	1415.6	2731.3	6478.6	4092.9	3117.6	6967.6	3744.9	3825.5	4260.7	3711.1	3867.9	3438.6	2558.7	1635.8	3548.7	2188	1482.9
1512.7	2385.5	3127.8	1848.5	3503.8	2043.3	2830.2	3042.1	1656.5	3167.8	1212.7	1675	2104.5	930.61	1931.2	1625.1	2740.4	2080.4	1789.3	3067.6	3105.2	2417.7	1545.9	2474.7	2497.3	2329.6	2971.2	1670.7	2575.8	1488.7	3352.9	1279.1	2625.5	1415	2743.2	6541	4098.9	3122	6974.4	3728.4	3817.5	4260.6	3712.9	3865.6	3448.1	2552.3	1637.4	3559.9	2189	1480.5
1514.7	2373.4	3123.1	1842.3	3484.5	2039.6	2828.3	3045.9	1648.1	3162.9	1209	1661.6	2092.7	927.81	1906.8	1605.2	2726.5	2074.8	1787.1	3053.3	3099.4	2413.3	1545.3	2460.4	2486.3	2315.8	2953.2	1670.9	2550.7	1484.4	3355.4	1264.9	2616.9	1404.7	2746.9	6538.2	4114.4	3115.6	6982.9	3735.2	3806.3	4237.3	3708.6	3852.5	3456.6	2535.2	1635.3	3573.5	2186.2	1476.2
1516.7	2370.8	3116.5	1837.7	3483.8	2064.6	2830.2	3050.8	1651.2	3195.3	1193.8	1648	2093.9	925.73	1899.8	1610.4	2724.2	2064.8	1778.3	3035.3	3101	2419.9	1548.7	2456	2474.6	2310.4	2953.7	1652.1	2528.5	1490.8	3338.6	1261	2614.1	1398.2	2737.7	6552.6	4113.4	3102.1	6960.7	3718.3	3820.9	4235.8	3703.5	3852.8	3464.4	2519	1628.7	3564.6	2174.1	1463.5
1518.7	2379.7	3114.7	1846.8	3492	2049.9	2826.1	3086.2	1650.5	3199.7	1185.9	1658.8	2097.3	924.58	1914.8	1624.1	2713.3	2056.4	1784.4	3023.2	3106	2420.5	1553.3	2452.7	2488.2	2313.3	2940.9	1663.6	2529.8	1497.3	3352.5	1259.1	2607.9	1397.4	2739.5	6558.2	4140.7	3101.6	6951.4	3709.6	3800.6	4225.3	3697.4	3828.7	3465.8	2503.7	1628.1	3556.2	2171.9	1464.2
1520.7	2366.3	3102	1840.1	3480.2	2038.5	2826	3078.1	1657.1	3201.2	1185.7	1652.3	2089.5	922.72	1901.6	1604	2717.7	2041.5	1765.7	3008.7	3114.3	2419.4	1557.1	2456	2484.5	2308.8	2931.3	1651.6	2537.3	1497.1	3357	1256.5	2613.3	1394.6	2722.3	6567.8	4131.7	3080.5	6958.2	3709.5	3784.2	4193.5	3674.9	3802.2	3474.1	2495.6	1618.4	3545.7	2167.8	1461.2
1522.7	2368.3	3107.1	1840.3	3491.6	2045.5	2826.8	3073	1648	3200.4	1173.2	1661	2089.3	927.83	1903.8	1608.2	2723.4	2043.5	1763.4	3008	3096.1	2423.3	1557.9	2438.2	2478.1	2315.5	2937	1650.6	2530.3	1497.4	3345.2	1251.6	2596.2	1389	2730.9	6614.6	4142.6	3070	6919.7	3700.7	3793.5	4201.3	3665.7	3792.4	3469.2	2477.5	1616.6	3541.1	2163.1	1459
1542.8	2722.2	3539.7	2242.1	3854.5	2169.2	3213.8	3307	1803.9	3535.7	1343.8	1929.2	2320.5	1023.9	2194.9	1891.4	3086.6	2381.8	2052.5	3245	3525.7	2556.3	1514.8	2726.8	2779.5	2636.9	3496.6	1873.1	2895.3	1612.8	3724.7	1407.2	2730.9	1591.3	3024.2	7626.5	4750.9	3372.8	7842.4	4129.7	4394.9	4879.8	4095.2	4402.2	4037.5	2752.2	1789.6	3972.6	2366.5	1744.5
1544.8	2756.2	3473.3	2233	3864.9	2196.6	3209.1	3258.8	1787.4	3526.1	1345.2	1910.6	2325.3	1000.3	2190.8	1896.9	3084.9	2361.5	1970.8	3213.4	3463.6	2571	1522.1	2752.1	2789.6	2601.5	3451.9	1836.2	2859.1	1618.4	3697.9	1412.2	2729	1563.9	3082.2	7679.6	4749.7	3398.9	7769.3	4069.3	4347.2	4861.4	4064.3	4386.4	3993.6	2762.2	1804.4	3975.9	2405.1	1773.3
1546.8	2781.4	3459.7	2234.5	3834.6	2238.7	3227.3	3267.6	1780.1	3496.1	1356.1	1895.7	2339.4	998.16	2218.1	1911	3074.3	2358.3	1968.5	3201.5	3432.4	2576.7	1540.7	2761	2777.4	2597.3	3410.5	1825.9	2848.8	1654.3	3691.7	1407.4	2737.1	1552.9	3164.7	7769.8	4757.6	3437.1	7727.3	4032.4	4332.5	4849.7	4033	4390.5	3973.1	2781.8	1826.5	3959	2438.2	1805.4
1548.8	2822.9	3440.7	2241.4	3868.5	2255.6	3223.2	3281.5	1801.4	3505.4	1365	1908.6	2367.5	992	2251.4	1919.3	3076.1	2357.9	1971.8	3206.9	3406.8	2607	1555	2801.3	2790	2581	3409.3	1814.4	2861	1662.8	3699.1	1412.8	2747.6	1546.2	3253	7856	4772.3	3469.3	7730.7	4026.4	4350.5	4848.2	4020.2	4398.4	3975.1	2798.2	1847	3972.3	2482.8	1828.7
1550.8	2846.6	3440.4	2267.1	3871.9	2307.4	3251.3	3279.9	1802.7	3505.5	1376.3	1919.1	2383.1	995.58	2260.7	1937	3078.2	2366.7	1969.9	3230	3405.9	2632.7	1577.7	2820.5	2808.8	2587.7	3394.8	1820.1	2895.8	1683.1	3701.8	1417.8	2746.8	1541.3	3345.4	7957.4	4805.9	3495.9	7741.6	4023.8	4383.8	4865.6	4023.6	4408.9	3992.6	2813.6	1866.4	3975.5	2518.8	1850.9
1552.8	2868.5	3444.1	2291.5	3889	2335.9	3272	3283.9	1814.1	3525.1	1395.3	1918.3	2390.4	993.49	2274.8	1946.2	3077	2374.6	1976.3	3260.3	3414.5	2641.2	1611.4	2848.8	2825.5	2589.7	3399.9	1816.5	2912.6	1698.5	3729.7	1425.1	2764.3	1548.9	3415.2	8046.6	4828	3516.9	7743	4018.9	4370.8	4875.3	4031.5	4412.3	3994.5	2817.4	1878.2	3981.4	2551.7	1868.7
1554.8	2901.6	3446.9	2307.7	3901	2356.4	3301.5	3292.9	1825.9	3559.2	1401.8	1921.2	2407.9	993.17	2290	1953.8	3080.3	2373.7	1968	3275.5	3415.4	2682.2	1623.4	2880.8	2842.4	2602	3407	1820	2924.1	1695.7	3740.1	1420.9	2792.9	1553.8	3504.8	8132.4	4865.3	3555.6	7779.5	4025.8	4380.7	4887.7	4035.4	4425.1	4010.6	2842.6	1892.5	3995.5	2575.7	1884.4
1556.8	2924	3453.1	2314.5	3914.2	2366.9	3322.7	3304.4	1828.8	3580	1407.3	1916.7	2429.8	994.95	2316.7	1984.4	3079.8	2392.6	1974.9	3282.9	3407.8	2688.8	1622.2	2895.3	2837.1	2600.6	3391.4	1825.9	2924.1	1721.9	3745.4	1431.1	2794.3	1547.3	3524.1	8076.7	4821.6	3538.1	7655	3955.9	4316.7	4823.7	3994.3	4374.5	3958.8	2818.9	1878.3	3960.7	2559.6	1875.8
1558.8	2952.7	3452.8	2335.8	3933.4	2384	3344.7	3320.8	1836.9	3608.8	1408.5	1923.2	2448.1	997.48	2333.1	1992.5	3098.8	2394.5	1969.5	3308.9	3413	2725.4	1634	2905	2867.9	2621	3411.7	1830.2	2941.5	1737.4	3761.8	1431.1	2810.5	1546.8	3606.4	8130.6	4854.7	3547.8	7649	3960.7	4316.1	4827.3	3988.2	4368.1	3959.8	2813.9	1893.8	3973.8	2585.5	1881.4
1560.8	2962	3457.5	2348.5	3938.7	2419.1	3353.1	3335.3	1847.1	3618.9	1426	1927.5	2452.9	1004.5	2345.2	2001.4	3097.7	2393.7	1964.4	3327.2	3419	2745.4	1637.8	2933.6	2874.2	2607.2	3415.6	1831.2	2949	1742.9	3780.1	1437.5	2821.3	1544.7	3680.7	8181.4	4863.2	3576.1	7646.5	3973.9	4332	4834.9	3994.4	4366.2	3991.7	2832.4	1899.7	3972.3	2595.4	1886.4
1562.8	2970.4	3458.6	2368.7	3960.4	2468.1	3368.3	3338.6	1853.4	3630.1	1428.8	1944	2473.7	1000.6	2355.2	2004.7	3123.2	2399.2	1973.3	3351.9	3438	2768.9	1660.7	2944.6	2886.5	2617.2	3429.9	1836.2	2941.2	1750.7	3798.3	1442.5	2825.1	1547.5	3741.1	8237.3	4880.8	3583.7	7652.4	3984.6	4331.3	4820.6	3988	4378.2	3991.5	2838.2	1916.1	3982.6	2618.7	1890.6
1564.8	3012.2	3463.5	2380.9	3967.7	2483.1	3387	3361.3	1870.1	3646.5	1448.8	1946.8	2492.4	1005.2	2384.9	2021.2	3113.7	2404.9	1981.6	3384.8	3449.6	2773.9	1662	2981.9	2902.4	2619.7	3427.6	1847.3	2953.8	1757.9	3830.4	1451.3	2843.6	1555.5	3799.8	8321.1	4907.8	3610.3	7660.5	3976.8	4326.2	4828	4011.3	4370.5	3991.3	2840.4	1936.2	3996	2649.6	1898.5
1566.8	3005.3	3464.8	2391	3971.8	2506.7	3397.7	3358.6	1876.1	3661.1	1427.7	1949.1	2437.3	1010.9	2380.3	2035.3	3117.5	2404	1975.4	3383.6	3463.7	2790.9	1662.2	2974.9	2891.8	2631.3	3426.6	1838.8	2954.7	1771.1	3841.8	1457	2827.7	1557	3850.5	8351.6	4942.2	3615.5	7661	3992	4327.4	4828.7	4005.2	4373.7	4005.6	2850.9	1932.9	3990.7	2664.7	1899.6
1568.8	3025.4	3478.2	2404.5	3986.3	2528.5	3407.4	3365.1	1894.5	3668	1448.7	1962	2450.4	1014.5	2393.5	2037.2	3124.1	2410.1	1974.7	3378.4	3458.9	2807.4	1669	2999.4	2912.9	2631.5	3434.7	1856.1	2973.8	1783.2	3850.8	1462	2845.3	1566.4	3911.1	8368.5	4963	3630.5	7667.5	3990.9	4342	4822.3	4010.2	4374.5	4009.1	2871.6	1945.4	4002.8	2661.6	1905.2
1570.8	3030.3	3469.1	2416	3985.4	2519.8	3403.2	3373.7	1874.8	3670.9	1438.4	1947	2462.7	1007.9	2399.1	2026.9	3115.6	2413.1	1981.4	3397.6	3463.5	2803.1	1671.4	3008.2	2894	2637.3	3437.1	1857.8	2983.1	1784	3849.6	1456.3	2847	1564.3	3970.3	8375.8	4986	3631.7	7672.2	4003.5	4360.1	4824.9	4016.2	4378.9	4034.3	2872.7	1955.6	4013.1	2679.6	1904.4
1572.8	3049.8	3471.3	2407.3	3986.1	2542.1	3409.3	3374.4	1881	3662.9	1448.9	1957.5	2463.8	1014.7	2415.3	2045.4	3125.2	2410.7	1983.4	3424.1	3471.3	2817.9	1683.2	3017.3	2908.1	2631.1	3434.9	1858.6	2993.1	1791.3	3864.6	1466.1	2853.5	1561.8	4032.8	8389.5	4986.4	3651.1	7668.2	3996.2	4353.9	4832.6	4016.8	4373	4054.4	2867	1960.3	4016	2683.1	1907.6
1574.8	3050.8	3473.8	2414.5	3998.2	2532.7	3417.7	3390.2	1889.6	3673.3	1457.4	1953.8	2475.7	1013.5	2428.2	2046.4	3144.9	2417.6	1982.3	3434.5	3482.1	2818.9	1685.5	3019.7	2923.1	2635.4	3442.9	1861.1	2999.2	1800.7	3873.7	1469.4	2864.4	1566.8	4047.3	8387.1	4986.4	3640.8	7666.8	4000.5	4345.1	4835.4	4012.1	4367.3	4045.2	2863.7	1967.4	4019.5	2689.2	1903.9
1576.8	3047.8	3473.9	2417.7	3989.1	2546.3	3406.4	3397.8	1884.9	3674.5	1451.7	1968.7	2473.4	1014	2427.3	2034	3126	2421.3	1976.9	3443	3483.1	2820.2	1677.5	3041.3	2918.1	2628.8	3438.8	1858	3004.1	1799	3881.1	1469.9	2844	1564	4101.5	8300	5004	3645.1	7641.4	3999.4	4350.4	4816.7	4006.4	4361.9	4038.3	2858.8	1977	4034	2704.6	1900
1578.8	3059.5	3472.5	2423.9	3978.6	2558.7	3422.3	3391	1887.4	3659.9	1460.1	1985.1	2476.7	1023.4	2419.6	2042.6	3122.9	2423.3	1979	3438.4	3480.1	2826.5	1689.6	3044.9	2930	2615.5	3436.1	1851.2	3001.3	1806.1	3866	1470.7	2855.9	1573	4119.2	8296.1	4993.6	3647.7	7645.2	3984.8	4348	4811.5	3988	4356.8	4042.2	2846.3	1979.6	4019.7	2698	1892.7
1580.8	3064.8	3477.5	2419.1	3984.2	2556.1	3437.7	3410.7	1893	3681	1464.1	1982	2491.1	1033	2438.4	2035.8	3131.2	2423.2	1975.1	3446.7	3488.5	2854.6	1700.2	3055.5	2937.7	2621.2	3432	1854.9	3001.2	1811.9	3881.4	1473.4	2858.5	1565.9	4135.8	8318.6	5001	3632.1	7642.5	3995	4351.4	4801	3995.5	4355.3	4053.7	2843.6	1984.6	4025.2	2707.9	1883.7
1582.8	3068.5	3473.9	2425.6	3997.9	2563.3	3436.8	3395.4	1883.9	3666.8	1460.6	1987.9	2481.7	1035.1	2424.4	2037	3114.7	2409	1977.1	3439.8	3493.1	2858.8	1700	3072.2	2925.6	2614.7	3422.2	1849.2	2990.9	1808.8	3886.3	1478.2	2853.7	1567.9	4159.9	8303.5	5016.7	3617	7626.4	3988.8	4352.5	4801.9	3970.2	4335.6	4050	2838.2	1980.8	4011.8	2706.5	1886.8
1584.8	3072.2	3477.4	2432.4	3997.8	2555	3434.4	3403.4	1881.6	3656.3	1462.5	1984.8	2487.6	1038.1	2417.3	2043.2	3121.9	2418	1980.4	3456.8	3497.7	2874.3	1699.5	3070.7	2929.5	2604.3	3417.1	1849.9	2985.7	1807.4	3874.5	1479.6	2842	1563.7	4181.4	8287.1	5006.6	3606.8	7580.8	3989.1	4342.4	4795.3	3973.8	4349.6	4049.9	2840.1	1987.6	4007.1	2714.5	1881.8
1586.8	3074.6	3472.2	2428.4	3985.2	2566.4	3425.8	3386.2	1880	3652.8	1459.9	1987.5	2487.3	1047	2408.8	2033.4	3110.2	2424.4	1977.7	3444.6	3494.8	2890.3	1705.4	3061.6	2933.7	2590.3	3410.6	1847.9	2975.1	1803.9	3879	1474.8	2848.2	1557.8	4200.4	8294.4	5024	3617.6	7600.7	3982.1	4329.9	4796.1	3980	4339.7	4062.8	2817.1	1992.1	4020.3	2715.2	1873.6
1588.8	3082.4	3480.4	2423.9	3986	2577.6	3434.3	3406.7	1884.2	3651.4	1480.2	1984.3	2500	1060.7	2415.2	2041.9	3121.1	2418.9	1978.7	3453.8	3493.8	2893.3	1710.3	3067	2930.4	2601.7	3414	1849.8	2981.3	1817.5	3866.1	1481.3	2849.6	1566.2	4223.3	8287.4	5026.6	3602.2	7575.5	3963.1	4340.5	4787.4	3975.9	4330.2	4042.5	2812.5	1992.4	3998.7	2712.4	1876.7
1590.8	3089.9	3474.6	2428.8	3988.9	2563.3	3431.6	3397.4	1887.8	3646.1	1471.2	2000	2501.4	1065.7	2420.9	2027.1	3115.9	2424	1984.3	3453.7	3489.3	2904.4	1721.6	3059.2	2919.7	2600.1	3409.3	1849.5	2983.1	1815.8	3872.3	1486.8	2841.9	1571.6	4253.8	8260.4	5030.7	3604.4	7587.4	3967.9	4341	4781.4	3987.6	4333.6	4052.2	2810.7	1986.1	3995.4	2716.4	1868.6
1592.8	3090.8	3465.5	2417.2	3974.1	2552.6	3420.1	3385	1878.7	3640	1471.2	2018	2503	1076	2411.5	2025.4	3117	2410.2	1982.7	3440.8	3489.3	2895.7	1718.2	3059.9	2924.8	2601.5	3412.4	1843.6	2984.2	1813.6	3875.5	1488.1	2842.2	1568.3	4270.2	8261.3	5033.7	3586.2	7556.6	3968.7	4341.5	4778	3979.7	4313.4	4060.9	2791.1	1985	3981.8	2721.9	1862.4
1594.8	3088.8	3460.3	2417.3	3973.4	2560.1	3397.9	3390.7	1891.4	3629.8	1466.2	2012.7	2494.8	1088.4	2414.8	2024.8	3110.7	2420.6	1977.8	3439.8	3494.4	2913.3	1712.6	3055.7	2912.5	2594.8	3404.1	1845.3	2971.1	1815.1	3879.3	1487.9	2844.3	1563.8	4290	8268.1	5034.5	3584.9	7541	3971.8	4357.5	4771	3972.2	4328.1	4048	2783.9	1983.1	3982.8	2717	1859.3
1596.8	3073	3471.9	2425.3	3971.6	2570.9	3405	3388.4	1882.8	3624.7	1465.5	2029	2499.9	1100.4	2413.3	2018.8	3106.2	2419.8	1975.8	3455.4	3497.3	2921.1	1717.2	3052.4	2922.5	2588.8	3400.5	1844.2	2978	1810.2	3870.2	1498.5	2839.6	1571.4	4313.3	8213.1	5031.8	3573.6	7547.7	3986.2	4336.2	4754.3	3968.1	4321.3	4052.9	2779.3	1979.7	3985.3	2716.1	1851.6
1598.8	3077.8	3464	2418.3	3970.6	2587.5	3407	3392.7	1871.7	3632.2	1468.8	2033.6	2486	1109.8	2404	2026.7	3104.7	2408.6	1981.6	3445.7	3494.2	2902.7	1713.8	3052.9	2924.6	2586.8	3396.7	1834.4	2971	1806.6	3869.2	1493.8	2839.7	1579.2	4324.6	8228.8	5032.7	3556.3	7531.3	3982.1	4351.5	4750.7	3975	4324.5	4025.5	2782.3	1976.7	3982.1	2714.1	1847
1600.8	3058.5	3455.4	2415.4	3971.2	2578.6	3384.2	3374.2	1876.4	3621	1460.7	2045.3	2481.7	1115.7	2407.4	2029.1	3088.1	2416.4	1977.5	3437.2	3485.6	2900.2	1706.7	3031.9	2914.6	2574.2	3393.6	1839.2	2961.4	1800	3876.5	1487.1	2826.5	1574.1	4339.7	8247.6	5039.4	3545.8	7515.1	3996.2	4346.2	4745	3969.3	4315.8	3996.4	2774.5	1977.8	3974.7	2711.6	1844.5
1602.8	3059.4	3451.2	2401.2	3960.6	2527.7	3369.6	3374.3	1871.3	3615	1464.6	2035.6	2469.2	1137	2404.3	2020.3	3076.9	2413.2	1964.1	3433.6	3472.1	2881.2	1706.8	3035	2933.4	2579.1	3383.7	1818.1	2955.2	1800.4	3871.1	1494.4	2822.7	1578.4	4350.9	8248.5	5036.4	3537.7	7508.8	4015.8	4355.6	4741.5	3943.7	4330.2	4005.5	2761.2	1976.1	3979.7	2732.5	1838.5
1604.8	3052.9	3453.6	2402.2	3940.6	2517.9	3371.9	3362.6	1881	3610.1	1487.8	2033.5	2478.9	1149.2	2376.1	2025.3	3081.4	2405.4	1975.2	3433.5	3474.5	2872.1	1702.9	3040.8	2937.7	2576.3	3386.2	1818.8	2955	1803.5	3870	1495.6	2821.8	1582.7	4361.3	8234.6	5031.2	3529.5	7468.8	4013.4	4360.1	4740	3944.6	4321	3995.2	2757.2	1971.5	3970.9	2718.7	1832.9
1606.8	3054.3	3460.8	2404.6	3932.1	2535.8	3367.6	3357.5	1884.4	3622.3	1481.5	2070	2483.9	1168.3	2385.5	2027.1	3074.1	2403.9	1969.7	3428.8	3477.3	2866.6	1707.4	3025.5	2918.7	2575.8	3376.7	1823.5	2957.9	1795.5	3880.4	1503.9	2819.9	1580.4	4386.9	8215.8	5031.9	3520	7479.1	4025.3	4341.7	4720.4	3934.7	4313.1	3997.3	2752.3	1967	3960.5	2719.3	1819.8
1608.8	3049.4	3441.2	2392.1	3929.7	2555.6	3337.7	3345.9	1879.8	3600.5	1475.8	2044.9	2481.1	1176.8	2382.3	2027.3	3068.3	2398.9	1965.2	3419.8	3465.1	2848.2	1707.9	3028.8	2899.2	2555.1	3370.9	1816.3	2954.7	1785.8	3877.8	1499.7	2802.3	1587.4	4401.4	8209.4	5033.7	3508.1	7455.7	4036.7	4340.5	4718.6	3928.1	4319.6	4021.6	2743.8	1960.2	3962.4	2720.6	1822.2
1610.8	3034	3417.9	2388.5	3924	2546.4	3332.8	3323.1	1875	3587	1486.3	2033.5	2474.5	1184.1	2373.2	2016.1	3063.5	2397.7	1957.3	3412.8	3456.5	2852.9	1697.2	3021.8	2910.2	2554.2	3359.6	1813.9	2968.5	1781.3	3870.8	1500	2802.3	1593.6	4419.3	8195.6	5029.5	3493.7	7438	4039.4	4347.7	4710.5	3921.6	4320	4007.3	2732.1	1953.6	3962.9	2715.2	1811.7
1612.8	3028	3422.2	2383.8	3916.8	2535.1	3328.1	3323.5	1876.8	3585.7	1471.1	2055	2475.3	1206	2364	2014.9	3050.7	2390.2	1926.4	3412.8	3452.6	2842.4	1696	3003.4	2909.8	2549.3	3355.1	1814.3	2969.5	1779.2	3836.5	1504.3	2786.8	1584.9	4416	8203.2	5020.2	3481.3	7420.1	4048.2	4346.4	4710.4	3928.9	4309.5	4001.1	2710.8	1950.8	3950.4	2716.6	1802.7
1614.8	3017.1	3414.7	2380.9	3928.1	2529.9	3330.6	3322.5	1859.9	3574.5	1480.3	2043.3	2456.3	1219.2	2365.4	2011.2	3050	2382.5	1920.8	3404.6	3444	2831.9	1693.6	3017.1	2913	2547.2	3349.2	1818.2	2965.4	1775	3847.7	1495.7	2794.9	1591.4	4405.4	8158.3	5027.5	3469.6	7399.5	4038.8	4347.2	4699	3924.1	4303.3	4012.9	2710	1947.9	3951.7	2715.6	1798.4
1616.8	3015	3416	2387.6	3928.8	2520.5	3320.5	3330.4	1860.7	3569.1	1482.3	2046.2	2465.4	1241.5	2369.9	2014.1	3047.3	2380.1	1929.3	3415.1	3439.5	2837.7	1694.1	3007.6	2900.9	2560.2	3347.4	1814.6	2972.8	1769.5	3849.7	1504.6	2784.2	1600.1	4383.4	8161.7	5028.9	3460.1	7387.7	4057.5	4343.3	4689	3905.9	4295.7	4007.4	2700.6	1949.7	3951.9	2707.1	1797.3
1618.8	3010.7	3403	2386.7	3922.7	2512.3	3301.3	3326.5	1858.9	3563.8	1497.5	2051.4	2455.8	1244.1	2355.3	2010.4	3025	2383.6	1928.2	3397.8	3432.7	2853.7	1700.2	2992	2875.3	2546.5	3343.1	1810.5	2962.5	1766.4	3842.9	1511	2769.1	1601.7	4371.9	8164.4	5012.7	3451.3	7391.4	4051.1	4327.5	4688.3	3890.1	4285.7	3974.9	2693.3	1950.7	3937.8	2707.7	1786.3
1620.8	3001.1	3395.1	2377.1	3914.7	2494.9	3297.8	3323	1845.4	3562.3	1491.1	2063.6	2451.1	1255.6	2345.6	1997.2	3013.6	2375.5	1924.7	3394.8	3424	2831.1	1698.9	2987.5	2899.8	2531.1	3337.9	1815	2944.9	1758.3	3841	1501	2783.8	1601.6	4385.2	8158.6	5009.9	3439.4	7330.9	4049.8	4305.2	4688.6	3882.9	4286.4	4002	2690.8	1955.4	3924.8	2709.1	1784.8
1622.8	2985.9	3390.7	2370.8	3916.3	2498.9	3292.4	3304.2	1837.7	3558.6	1495.8	2076.2	2440.9	1262.7	2336.4	1979.9	2997.8	2376.4	1914.7	3394.3	3429.9	2833.2	1699	2973.2	2891.1	2530.6	3331.6	1810.2	2932	1751	3850.5	1500.7	2754.9	1603.3	4375.3	8145	5007.5	3420.7	7343.9	4046.7	4255	4672.9	3885.4	4270.6	3978.2	2683.7	1952.3	3901.2	2708.7	1777.1
1624.9	2982.5	3391.1	2362.1	3907.4	2493.7	3267.6	3292.9	1838	3578.7	1494.2	2081	2443.3	1271.8	2334.1	1982.8	3000.4	2369.9	1907.1	3388.9	3422.1	2831.1	1701.3	2972.4	2892.6	2522.2	3328.8	1813.9	2920.7	1739	3835.4	1495.2	2748.1	1606.3	4379.9	8119.1	5012.2	3412.7	7344.5	4048	4203.2	4663	3860	4249.5	3961.3	2678.2	1945	3898.5	2706.6	1772.4
1626.8	2972.5	3381.2	2362.8	3905	2487.5	3258.2	3285.8	1828.4	3563.2	1499.2	2081.9	2430.4	1281.3	2325.8	1965.6	2982.3	2367.5	1899	3359.3	3418.7	2810.2	1700.9	2962.5	2885.6	2524.4	3326.4	1813	2918.8	1747.1	3837.6	1494.2	2744.5	1611.5	4373.1	8107.5	5014.2	3411.6	7324.2	4045.1	4170.6	4653.7	3862.5	4251.5	3973.9	2658.2	1942.6	3872.3	2706	1764
1628.8	2965.4	3377.9	2363.8	3889.9	2485.4	3256.3	3266.3	1819.8	3574.7	1503.5	2091.1	2425.1	1286.9	2319.7	1959.1	2975	2356.7	1899.7	3351.9	3407.3	2806.9	1701.7	2929.2	2881.6	2514.8	3312.5	1816.1	2907.2	1743	3838.6	1493.2	2724.9	1610.9	4362.7	8108.5	4998.2	3403.2	7301.7	4042.1	4134.2	4642.9	3846.4	4240.9	3955.5	2667.9	1938.7	3867	2697.9	1767
1630.8	2960.6	3365.6	2355.4	3895.6	2508.5	3231.5	3269.2	1808.9	3569.9	1503.7	2098.1	2422.6	1291.9	2304.4	1951	2974.5	2355.8	1888.9	3356.2	3416.5	2800.6	1696.4	2945.3	2882.8	2506.3	3301.9	1819.3	2892.9	1736.9	3828.9	1490.8	2730.9	1620	4376	8096.3	5000.8	3389.8	7290.9	4039	4139.3	4637	3845	4230.8	3966.7	2654	1945.7	3853.2	2696.4	1771.3
1632.8	2950.2	3366.6	2365.1	3903.4	2503.5	3226.8	3256.7	1806.7	3566.3	1508.6	2101.7	2410.3	1297.5	2314.9	1958.5	2961.8	2349.5	1887.7	3358.2	3414.8	2798.6	1712.2	2940.4	2892.4	2499.1	3303.1	1822.9	2886.6	1746.5	3835.7	1505.8	2725.9	1627.2	4367	8108	4994.1	3377.5	7286.4	4054.7	4137.2	4647.5	3853.9	4217.7	3963.6	2655.4	1931.7	3836.5	2706.7	1755.4
1634.8	2944.9	3349.9	2360.4	3882.3	2512.3	3211.4	3243.4	1793.8	3570.3	1496.6	2113.5	2394.3	1307.4	2298.9	1943	2945.3	2343.2	1873.3	3331.7	3403.2	2790	1699.3	2921.2	2879.1	2486.3	3286.3	1820.6	2866.1	1735	3823.6	1493.5	2706.5	1622.1	4354.1	8073.5	4984	3364	7284.1	4049.8	4128.8	4627.6	3844.9	4214.3	3953.8	2634	1923.3	3822.6	2683.5	1750.4
1636.8	2923.9	3343.4	2355.4	3869.5	2496.2	3202.6	3235.6	1783.2	3553.7	1505.3	2100.7	2381.7	1309.5	2296.8	1940.3	2940.9	2332.1	1864.3	3308.9	3394	2777.3	1700.6	2919.2	2879	2479.9	3278.8	1818.7	2857.1	1729.9	3829.6	1490.3	2702.9	1616.3	4348.5	8043.8	4967.1	3352.2	7249.4	4037.4	4130.2	4621.9	3837.3	4194.2	3941.7	2624.3	1928.6	3805.1	2678.6	1752.4
1638.8	2915.1	3330	2352.2	3861	2508.3	3188	3240	1776.5	3562.3	1500.7	2114.9	2375	1317	2286.3	1937.9	2923.3	2320.7	1858.3	3300.7	3386.1	2783.9	1694.2	2909.2	2877	2473	3276	1811.2	2826	1723.8	3829.5	1486.7	2696.9	1621.2	4329.3	8044.7	4962.5	3330.3	7217.9	4021.7	4115.4	4607.5	3828.4	4171.4	3948.4	2609.4	1923.2	3797.1	2664.6	1745.7
1640.8	2897.5	3308.2	2348.5	3868.6	2513.3	3165.9	3218.3	1769.6	3548.3	1490.2	2095.9	2372.9	1315	2282.6	1926	2917.2	2327.2	1852.5	3287.2	3382.2	2780.1	1697.1	2898.1	2859.9	2464.3	3274	1804.7	2824.2	1717.2	3823.5	1477.9	2685.3	1620.8	4320.9	8038	4954.5	3330.1	7221.2	4011.8	4115.4	4594.1	3836.3	4170	3935.4	2607.2	1914	3778.2	2649.4	1750.8
1673.6	3029.9	3417.1	2560.4	3917.3	2530.7	3237.1	3222.6	1729.4	3628.5	1608.4	2261.4	2378.6	1354.6	2415.1	2045.8	3015.2	2398.7	1922.8	3363	3523.9	2698	1606.8	2981.3	2898.4	2511.8	3489.5	1894.4	2908.5	1708	3899.8	1545.9	2720.8	1653.2	4953.9	8284.8	5118	3508.3	7435.5	4184.4	4367	4880.7	3877.7	4361.3	4179.1	2731.8	2088.6	3922.5	2760	1930.7
1675.5	3034.3	3419.4	2556	3921.9	2551.1	3248.3	3229.8	1725.5	3625.5	1596.1	2259.9	2388.4	1354.5	2418.1	2063.1	3027.2	2385.9	1918	3377.6	3512.7	2709.1	1629.2	2981.5	2889.2	2517.3	3474	1890.4	2912.6	1723.4	3893.8	1543.9	2731.4	1649.1	4992.9	8271.7	5109.2	3501.2	7424.9	4183.1	4341.5	4862.7	3876.9	4342.6	4137	2730.7	2085.4	3905.8	2765.2	1935
1677.6	3052.5	3390.8	2546.2	3917.9	2575.3	3236.4	3226.3	1722.4	3621.3	1595.3	2252.3	2397.3	1347.4	2418.7	2065.9	3025.2	2372.9	1916.2	3374.3	3506.3	2716.6	1629.1	2992.3	2904.3	2503.9	3465.3	1889.8	2895.6	1719.8	3891.7	1545.7	2739	1641.9	5046.6	8280.5	5117.7	3517.3	7431.1	4180	4334.8	4856.9	3876.2	4333.9	4136.8	2760.6	2093.7	3916.8	2775.4	1939
1679.6	3055.4	3396.8	2541.9	3928.5	2591	3230	3245.8	1722.2	3625.5	1591.3	2256	2406.4	1348.9	2431.1	2071.5	3030.3	2372.5	1920.8	3391.2	3504.2	2741.9	1649.6	3008.4	2900.6	2498.6	3456	1882.8	2887.8	1732.2	3891.8	1548.4	2740	1639.9	5097.2	8282.1	5127.2	3518.5	7435.3	4192.6	4355.5	4861.8	3888.1	4355.6	4139	2747.7	2103.8	3932.6	2791.3	1943.9
1681.6	3068.3	3389.6	2538.4	3921.8	2600	3235.8	3237.7	1731.3	3627.1	1596.1	2257	2414.6	1341.4	2437.5	2075.6	3025.9	2384.7	1928.2	3368.4	3501.1	2745.9	1650.5	3004.2	2910.1	2517.5	3461.6	1885.1	2886.2	1737.7	3893.8	1549.3	2757.7	1635	5141.3	8287.9	5134.4	3525.7	7444.3	4179.9	4353.7	4869	3892.7	4357	4143.3	2746	2117.1	3926.6	2780	1954.2
1683.5	3064.2	3399.1	2542.3	3907	2610.2	3249.1	3246.6	1727.6	3656.7	1586.7	2236.1	2414.9	1350.2	2430.2	2071.6	3034.5	2368	1928.1	3382.3	3502.7	2749.8	1660.6	3015.8	2907.8	2505.2	3456.6	1879.9	2888.6	1741.9	3894	1549	2757.4	1637.4	5162.4	8260.5	5134.1	3528.8	7434.5	4189.1	4352.3	4864.6	3876.9	4341.8	4159.1	2741	2108.5	3922.8	2788	1952.3
1685.6	3077.8	3398.1	2541.8	3921	2602.2	3257.2	3247	1734	3665.2	1588.9	2248	2424.2	1350.5	2443.2	2068.2	3037.7	2375.7	1934.4	3378.8	3498.5	2751.8	1682.2	3027.4	2929.9	2510.3	3454.8	1892.3	2882.2	1749.1	3906.6	1550.4	2761.9	1636.1	5198.5	8231.1	5123.3	3532.2	7418.7	4171.5	4360.6	4857.8	3870.9	4335.8	4131.2	2729.1	2113.1	3918.6	2779.4	1939.6
1687.6	3086.5	3393.2	2536.7	3924.6	2617.4	3260.7	3251.2	1744.2	3674.2	1598	2228.9	2426.8	1336.2	2434.9	2071	3028.5	2374.1	1931.9	3395.5	3502.8	2747.8	1686	3030.1	2934.9	2511.1	3455.8	1890.6	2893.6	1759.3	3908.8	1547.5	2774.2	1633.7	5227.5	8220.4	5118.6	3524.2	7415.1	4170.4	4352.4	4855.1	3868.6	4332.6	4124.6	2726.2	2112.2	3922.3	2788.6	1943.2
1689.5	3094.9	3396.3	2557.3	3939	2611.4	3279.7	3256.3	1745.3	3663.9	1596	2212.2	2424.3	1343.5	2435.8	2073.2	3038.9	2369.8	1939.1	3404.8	3526.2	2725.4	1668.4	3021.4	2922.8	2522.5	3466.4	1900	2919.9	1768.9	3916	1556.3	2777.8	1627.1	5235.7	8222.8	5102.5	3513.8	7396.1	4177.2	4346.3	4823.3	3861.8	4323.4	4110	2712.9	2116.9	3905.5	2799.2	1940.3
1691.6	3110.3	3410.2	2555.9	3936.1	2601.9	3281.4	3256.6	1757.4	3665.5	1601.1	2234.9	2427	1343.7	2438.1	2088.3	3044.5	2368.5	1932.1	3411.2	3521.7	2714.2	1682.5	3016.4	2929.7	2517.6	3455.6	1902.9	2917.5	1756.9	3922.7	1561.3	2786.4	1635	5247.9	8216.5	5088.1	3518.1	7381.5	4165.8	4353.6	4819.4	3844	4309.2	4082.6	2707.9	2107.3	3907	2802.5	1929.7
1693.6	3098.7	3409.9	2561.9	3935.4	2634.7	3295	3257.2	1753.2	3700.4	1604.5	2228.7	2421.2	1343.7	2442	2083	3039.6	2367.2	1937.4	3404.9	3527.3	2715.7	1673.7	3021.9	2930.2	2511.9	3449	1898.4	2909.8	1746.3	3921.3	1568.1	2777.2	1631.9	5235.4	8190.6	5087.2	3512.5	7380.6	4161.2	4347.6	4813.1	3829.6	4319.1	4070.7	2701.2	2101.4	3902.3	2799.3	1933.2
1695.6	3105.5	3414.3	2564.3	3941.7	2660.1	3292.1	3243.1	1761.7	3710.7	1613.7	2229.5	2426.7	1345.6	2439.9	2083.7	3025.3	2373.5	1930.3	3416.6	3527.4	2744.4	1695	3037.5	2926.7	2494.3	3462.4	1913.7	2881.9	1741.5	3922.5	1555.3	2759.4	1635.1	5249.5	8184.5	5073.5	3519.6	7396.5	4164.1	4350.9	4805.9	3819	4300.2	4059.6	2678.2	2091.5	3888.7	2802.7	1926.6
1697.6	3096.6	3408.4	2564.5	3916.8	2669.8	3282.7	3238.8	1758.5	3704.9	1603.6	2217.4	2429.6	1345.8	2449.5	2085.3	3007	2372.8	1924.2	3344.6	3520.9	2754.4	1704.5	3027.8	2930.1	2483.8	3461.8	1902.6	2863.5	1722.7	3922.4	1551	2774	1633	5270.3	8198.5	5065.3	3519.7	7387.7	4174.1	4346.3	4805.5	3813.6	4305.7	4078.2	2675	2087.8	3898.3	2808.7	1915.9
1699.6	3097.3	3411.8	2561.7	3918.4	2704.5	3289.1	3237	1768.1	3707.4	1609.6	2199.9	2431.9	1339.8	2452.8	2086.9	2995.5	2370.3	1930.1	3384.9	3514.7	2760.7	1727.5	3036.8	2929.3	2473.8	3456.8	1904.1	2846.6	1727.4	3922.3	1554.9	2775.5	1630.4	5285.6	8210.6	5066.3	3510.8	7389.9	4171.1	4351.1	4799.8	3803.3	4312	4055	2662.5	2095.7	3895.4	2812.7	1918.2
1701.5	3099.6	3404.3	2565.1	3918.6	2684.3	3278.2	3230.6	1773.5	3718.1	1607.9	2200.4	2429.6	1342.4	2450.9	2084.8	2994.9	2370.8	1915.7	3385.6	3530.3	2768.8	1723.5	3035.4	2934.4	2455.8	3443.7	1899.2	2836.5	1740.1	3919.1	1550.5	2780	1639.5	5272.8	8189	5065.4	3504.8	7377.4	4171.8	4344.3	4796.6	3792	4307.5	4032.8	2653.9	2094.3	3889.4	2806.1	1919.6
1703.5	3096.7	3408.6	2568.3	3908.8	2701.8	3283.3	3220.3	1780.7	3735.7	1600.7	2196.6	2426.3	1348.2	2452	2085.4	2984.8	2375.3	1907.5	3376.2	3515.9	2777.4	1735.1	3028.6	2931	2451.4	3452.1	1893.6	2831.4	1722.1	3918.4	1548.6	2783.6	1628	5274.7	8167.9	5048.8	3504.5	7348.5	4161.4	4361.9	4783.8	3787.6	4295.7	4010.7	2630.6	2095.9	3877.1	2810.9	1907.2
1705.6	3084.3	3396.8	2552.2	3897.3	2701.7	3269.2	3226.7	1781.7	3741.2	1611.7	2190.4	2420	1349.7	2446.1	2071.3	2968	2368.7	1907	3357.6	3516.4	2777	1744.3	3038.9	2923.1	2428.6	3446.9	1903.8	2828.8	1722.3	3905.1	1538.1	2774	1626.3	5258.9	8145.4	5051.3	3507.5	7343.5	4184.2	4344.9	4784.7	3784.8	4280.5	4014.8	2631	2094.4	3880.1	2823.3	1911.4
1707.6	3059.3	3390.4	2542.4	3902.1	2696.8	3255.3	3197.9	1776.8	3748.4	1599.4	2190.9	2406.4	1347.3	2435.3	2052.4	2944.3	2356.8	1899.9	3356.9	3508	2766.9	1744	3029.2	2912.2	2404.7	3431.1	1892.7	2805.9	1712.9	3898	1536.5	2762.6	1624.4	5283.1	8136.9	5071.5	3504.3	7348	4175.8	4362	4787.9	3778.7	4292.5	3994.5	2617	2093	3880.7	2821.9	1908.6
1709.6	3063.2	3384.8	2532.1	3894.5	2688.2	3236	3192.2	1779.5	3752.1	1603.9	2178.7	2407.1	1342.2	2425.8	2062.4	2937.6	2353.2	1897.8	3363.9	3493.4	2767.3	1738.2	3023.7	2918.7	2403.5	3406	1896.8	2808.7	1711.3	3901.3	1533.8	2762.1	1633.9	5273.4	8117.8	5078	3490.4	7304.9	4185.4	4351.7	4778.4	3766.6	4276.6	3981.5	2604.4	2097.1	3872	2816.1	1902.4
1711.6	3074.6	3387.9	2533.3	3887.1	2680.2	3235.1	3182.8	1783.9	3755	1607.1	2188.7	2402.2	1352.4	2439.4	2069.5	2936.2	2356.1	1894.9	3358.2	3503.5	2755.6	1763.2	3023.8	2918.1	2399	3417.2	1901.2	2815.1	1717	3898.9	1533.1	2767.6	1625.8	5239.4	8102.9	5071.6	3485.2	7300.3	4169.4	4337.2	4775.4	3759.2	4265.6	3974.2	2599.1	2089.5	3857.8	2817.8	1894.2
1713.6	3073.4	3381.5	2522.1	3909.4	2691.7	3232	3173.7	1781.8	3765.2	1612.2	2194.9	2393.2	1352	2437.2	2065.5	2935.4	2350.5	1898.2	3351.8	3511.4	2745.1	1764.3	3010.7	2925.5	2389.5	3411	1900.1	2809	1716.5	3901.9	1525.7	2760.6	1626.7	5234.4	8072.1	5048.5	3475.9	7290.2	4156.9	4339.8	4746	3741.4	4248.3	3970.1	2588.8	2077.7	3851	2810.6	1895.3
1715.5	3074.4	3383.2	2523.8	3879.7	2678.8	3226	3164.8	1779.6	3764.2	1604	2200.4	2375.4	1354.4	2439	2051.2	2921	2354.2	1883.4	3353.5	3505.3	2732.3	1768.5	3006.8	2915	2369.9	3397.1	1905.7	2809.2	1719.8	3908	1521.8	2754.1	1629.3	5228.6	8046.2	5055.9	3469.2	7257.8	4166	4327	4747.3	3729	4235.8	3954.8	2578.2	2079.7	3833.6	2805.7	1890.9
1717.6	3075.7	3393	2529.5	3903.4	2663	3212.9	3154.4	1780.1	3776.3	1604.3	2201.9	2367.8	1360.2	2429.6	2065.7	2918.1	2350.2	1883.7	3355.3	3511.1	2719.9	1778.2	3000.1	2914.5	2379.9	3399.3	1906.6	2825	1726	3899.4	1525.4	2764.1	1643.5	5235.6	8045.6	5055.9	3467.3	7265.4	4166	4314.9	4748.9	3716.5	4234.3	3948.4	2574.5	2071.7	3828.5	2805.1	1889.2
1719.5	3064.3	3393.4	2531.6	3886.4	2658.9	3228.7	3153.3	1787.2	3797.3	1622.1	2218.7	2363.5	1368.1	2439.6	2057.7	2913.1	2363.9	1887.1	3375.7	3515.9	2719.8	1791.8	2999.5	2925.1	2360.9	3384.6	1910.3	2825.2	1731.9	3887.3	1528	2773.9	1648.6	5220.3	7998.5	5051.9	3449.9	7243.7	4169	4320	4733.3	3702.8	4207.6	3944.4	2547.1	2068.4	3813.4	2810.9	1880.6
1721.6	3062.3	3396.2	2521.8	3905.4	2683.3	3226.6	3173.6	1787.9	3795.3	1615.2	2219.1	2346.6	1362.7	2445.3	2074.3	2916	2356.6	1894.3	3376.8	3506.4	2725.7	1809.5	3001.5	2924.1	2366.7	3378.1	1916.4	2833.6	1742.6	3892.3	1520.1	2761.1	1652.7	5187.7	7994.2	5064.2	3444.4	7226.6	4150.8	4295.8	4729.8	3696.8	4188.5	3956.4	2541.9	2060.6	3811.9	2811.2	1874.4
1723.6	3071.4	3394.2	2514.1	3917.4	2675.8	3213.7	3177.4	1791.3	3796.2	1639.4	2242.4	2344.1	1375.4	2444.2	2067.9	2911.5	2371	1887.5	3375.4	3504.3	2728.5	1817.3	3000.8	2929.7	2351.6	3383.2	1920.6	2851	1751.2	3899.6	1526.9	2763.4	1664.4	5158.4	7972.8	5061.9	3428.5	7220.3	4178.7	4300.7	4717.8	3672	4173.6	3925.3	2512.6	2059.4	3795.6	2797.6	1872.1
1725.6	3074.5	3404.3	2516.7	3922.2	2689.9	3206.4	3164	1792.1	3799.4	1627.9	2248.7	2339	1378.2	2444.4	2068.1	2903.6	2369.3	1881.4	3375.5	3504.1	2711	1827.5	2992.1	2926.5	2349.6	3375.6	1922.1	2847.8	1757.7	3904.6	1526.5	2766.5	1660.4	5150.9	7968	5070.8	3425.8	7198.2	4182.7	4272.5	4715.5	3657.5	4167.6	3900.1	2499.5	2049.1	3796.4	2792.4	1862
1727.5	3064.7	3404.3	2520.7	3904.6	2670.2	3203.3	3145.3	1792.1	3808	1631.9	2256.2	2322.9	1373.6	2425.2	2070.5	2897.5	2362.6	1870.5	3359.3	3505	2705	1834.3	2989.6	2947	2329.2	3367.1	1921.3	2846.8	1743.4	3891.8	1518.9	2762	1656.1	5143.3	7965	5069.6	3418.7	7188.8	4163.4	4290	4712.5	3642.8	4148.6	3894	2491.7	2049.9	3776.6	2809.6	1862.1
1729.6	3050.8	3397.2	2507.3	3900	2680.8	3187.3	3145.6	1790.7	3829.2	1631.6	2236	2308.5	1382.2	2430.8	2068.6	2897.7	2381.2	1866.9	3342.1	3493.9	2698.1	1832.6	2980.4	2927.3	2315.5	3363.6	1928.3	2837.5	1754.8	3879.3	1518.1	2753.8	1660.7	5103.9	7932.7	5046.6	3384.4	7156.7	4166.9	4301.2	4699	3622.9	4132.6	3840.2	2465.1	2038.3	3766.4	2791.3	1845.2
1731.6	3050.4	3391.6	2505.2	3895.4	2662.8	3178.5	3130.1	1791.2	3835	1615.3	2243	2300.8	1373	2423.2	2065.5	2876.8	2363.3	1861.9	3322.2	3498.8	2700.5	1831.4	2953.4	2924	2300.1	3351.7	1926.2	2835.3	1755.1	3876	1505.3	2756.2	1662.2	5094.8	7915.1	5046.4	3374.3	7156.7	4162	4324.1	4682.5	3598.6	4114.2	3814.4	2441.5	2035.4	3761	2786.2	1847
1733.6	3042.3	3400.3	2504.1	3900.8	2654.3	3170.3	3125.1	1792.6	3833.7	1624.4	2249.9	2279.7	1377.4	2415.5	2067.7	2879.1	2354.3	1863.5	3308.7	3485.8	2703.6	1839.5	2943.7	2917.8	2294.6	3350.8	1930.2	2839.4	1753.5	3875.5	1508.3	2756.9	1671.9	5087.5	7901.1	5044.6	3362.7	7142.6	4157.2	4373	4682.5	3592.6	4107.4	3802.9	2423.2	2034.9	3730.5	2781.7	1844.9
1735.5	3043.6	3400.3	2504.4	3890.4	2633.2	3171.8	3123.8	1791.2	3855.1	1609.7	2256.6	2264.6	1364.8	2424.6	2068	2856.5	2356.3	1854	3306.8	3491.7	2709.3	1847.2	2931.5	2915.6	2297.2	3332	1920.8	2828.9	1757.9	3883	1509.8	2753.9	1677.1	5070.3	7904	5046.6	3345.5	7145.6	4172.7	4413.1	4674.3	3582.6	4101.5	3788.7	2404.8	2023.9	3711.2	2776.8	1839
1737.6	3031.8	3390	2493.4	3876.2	2638.8	3159.7	3112.5	1793.2	3840.7	1616	2265.3	2253.6	1373.7	2417.6	2045.4	2853.9	2348.8	1849.1	3287.8	3468.1	2720.1	1836.1	2926.5	2900.3	2275.2	3318.5	1914.7	2827.9	1747.5	3857.2	1507.4	2734.6	1672.9	5043.2	7888.1	5052.9	3328.1	7121.2	4146.1	4411.5	4668.9	3567.2	4074.6	3788.3	2384.4	2017.1	3715	2776.9	1824.9
1739.6	3040	3392.6	2483.3	3883.2	2642.3	3141.9	3107.6	1793.9	3865.6	1602.5	2274.4	2237.7	1364.5	2401.2	2037.7	2852.5	2348.5	1838.3	3288.7	3466.8	2730.3	1852.5	2912.7	2908.7	2267.9	3290.2	1910.8	2823.6	1740.7	3864.5	1506.9	2733.7	1665	5032.1	7874.9	5061.5	3318.3	7107.8	4151.9	4411.2	4663.1	3573.4	4063.1	3784.1	2361.1	2018.5	3702.6	2782.3	1826.3
1741.5	3045.4	3399.5	2495.7	3894.1	2649.8	3142.5	3107.8	1804.3	3887.2	1611.6	2279	2234.7	1370.7	2403.3	2053.1	2849.8	2352.5	1834.2	3299.2	3475.2	2746	1842.7	2920.2	2910.2	2276.5	3310.4	1914.7	2843.6	1750.8	3866.4	1508.1	2736.3	1679.5	5011	7854.6	5066.3	3306.9	7096.2	4139.7	4440.4	4654.3	3563	4065	3784.6	2340.5	2008	3688.2	2768.4	1824.5
1743.6	3057.9	3412.1	2497.9	3883.4	2667.4	3135.4	3082.9	1810.2	3901.6	1617.4	2304.5	2231.3	1385.3	2412	2048.6	2850.3	2354.4	1837.7	3291	3462.8	2780.8	1850.8	2943.7	2912.8	2266.5	3301.8	1913.9	2829.1	1747.4	3874.4	1519.5	2760.6	1686.3	4996.6	7821.3	5079.7	3303.6	7100	4153.9	4453.6	4659.6	3563.8	4058.3	3773.6	2329.5	2011.7	3678.9	2767.2	1822.1
1745.6	3049.3	3408.4	2495.7	3883.7	2674	3134.4	3083.2	1806.1	3922.6	1621.4	2306	2213.4	1374.8	2407.1	2046.3	2845.8	2345	1833.2	3282.8	3468.8	2774.9	1847.8	2917	2912.2	2269.2	3275.3	1906.8	2824.5	1734.6	3861.9	1511.4	2737.7	1679.2	4974.2	7794	5082.9	3295.9	7092.3	4148.3	4461.9	4656.6	3558.4	4044.9	3756.6	2315.7	1995.1	3671.4	2765.7	1808.8
1747.6	3037	3399.6	2487.8	3880.6	2663.8	3125.2	3076.6	1811.5	3916	1607.5	2311.5	2196.5	1375.2	2412.4	2042.7	2837.6	2346	1834.1	3269.8	3470.9	2779.6	1836.8	2917.7	2927.5	2255.7	3282.3	1903.7	2813.7	1742.4	3860.6	1510.9	2733	1679.3	4953.2	7748.1	5093.7	3273.6	7092.2	4143.5	4471.3	4642.6	3539.5	4028.4	3754.3	2293.5	1989.8	3672.3	2766.1	1798.7
1749.5	3055.9	3413.9	2496.1	3886.6	2666.7	3126.2	3074.3	1813.2	3938.7	1615.3	2326	2175.9	1371.5	2393.9	2044.3	2837.7	2340.1	1827.8	3278.4	3458.7	2788.9	1833.3	2922.5	2920	2251.9	3284.8	1906.5	2817.1	1750.9	3862.8	1513.5	2718.9	1689.6	4931.1	7708.9	5097.5	3268.7	7073.3	4132.1	4474.6	4627.9	3542.2	4029.1	3726	2267.7	1976.2	3658.6	2767.3	1801.7
1751.6	3048.2	3412.1	2480.5	3881.9	2666.6	3120.9	3059.8	1815.9	3944.6	1613.4	2317.4	2163.5	1375.3	2393.3	2030.4	2843.4	2347.9	1828.7	3277.8	3475.4	2792.7	1814.8	2897.8	2921.4	2247	3276	1902.1	2814.8	1743.9	3882.3	1510.2	2708.5	1683.8	4902.8	7662.9	5089.6	3240.5	7055.2	4115.2	4470.7	4629.1	3530	3996.3	3703.1	2247.5	1974.7	3639.1	2759.9	1796.5
1753.6	3052.3	3411.4	2483.7	3893.5	2683.4	3118.6	3069.7	1817.8	3953.6	1617.5	2318.6	2157.5	1379.2	2388.4	2038.7	2847.4	2352.3	1832.2	3278.1	3474.4	2798	1821.6	2902.2	2911.1	2242.4	3267.7	1917.6	2831.1	1757.7	3882.9	1521.1	2703.2	1687	4890	7613.3	5098.8	3230.3	7065.1	4106.1	4487.4	4623.9	3531	3980.3	3709.6	2228.6	1967.4	3633.8	2761.2	1790.2
1755.6	3037.7	3412.9	2468.3	3900.1	2678	3100.4	3062.1	1810.2	3944.9	1619.2	2317.1	2143	1377.8	2381.1	2029.9	2844.3	2345.8	1833.7	3274.8	3472.4	2809.6	1809	2899.1	2936.2	2229.7	3254.1	1897.8	2815.3	1753.8	3865.5	1513.1	2703.9	1681.4	4870.4	7559	5103.1	3218.3	7069.8	4109.3	4498.7	4618.4	3510	3969.2	3721.9	2205.7	1963.4	3620.8	2746.7	1784.4
1757.6	3002.8	3387.4	2433.7	3857.9	2655.6	3070	3025.9	1792.8	3908.8	1595.6	2308.4	2109.4	1370.8	2357.4	2008.9	2816.8	2321.5	1810.6	3243	3423.2	2791.4	1781.2	2864.5	2892.8	2209.5	3215.5	1875.7	2772.4	1733	3829	1500.4	2666	1675.2	4846.4	7542.5	5105.5	3208.9	7031.7	4096.7	4493.3	4606.5	3503.5	3959	3712.6	2195.8	1950.6	3620.3	2736.7	1774.8
1759.6	2920.5	3289.5	2369.9	3746.4	2584.1	2984.5	2952.8	1747.1	3807.1	1546.4	2250.1	2047.2	1330.5	2287	1956.9	2748.2	2262.2	1764	3152.8	3343	2728.8	1730.6	2768	2806.8	2136.4	3130	1831.2	2703.1	1703.2	3718	1454.8	2606.6	1626.3	4834.5	7514.4	5107	3198.8	7036.4	4094.8	4485.9	4587	3497.5	3954.5	3698.4	2181.7	1954.1	3612.1	2738.6	1768.1
[truncated: 84 more columns]

## Sheet: 6B-right
[Ca2+](mM)	GCaMP6m
0.1	1.8734	1.0413	0.2626	0.52064	0.24808	0.4569	0.40344	4.2554	0.438	1.2697	0.38673	0.44106	2.3713	0.75469	0.14191	0.59396	0.50616	0.66903	0.68041	0.7663	0.27636	0.47044	0.90676	0.72251	0.65577	0.87046	0.43659	0.37896	0.26793	1.0542	0.91436	0.93163	1.2755	0.19013	0.0032152	0.31191	0.12048	0.13888	-0.14103	0.16275	0.30161	0.51299	0.028446	0.51125	0.092103	0.33938	0.14013	0.12373	0.30757
0.3	9.2194	8.7973	3.3546	6.1309	3.5234	4.4001	5.2423	22.616	5.6275	7.0072	3.6156	4.619	11.673	6.3101	3.5633	7.1525	5.367	5.7414	6.4145	7.2691	4.1477	6.5023	7.2648	6.4435	6.9347	7.4704	5.7506	4.2008	4.0239	7.7558	6.8661	7.8775	7.8017	1.512	2.2974	2.7389	1.6335	1.3599	1.2387	1.8115	3.092	3.7704	1.9571	4.3098	1.429	0.92158	1.7394	2.2429	3.0067
1	20.745	13.912	8.7172	11.584	8.7475	12.395	12.306	39.775	13.073	11.161	9.4156	10.344	14.428	11.354	7.5554	12.754	10.637	10.195	13.405	12.465	10.029	9.2519	14.701	12.851	11.216	12.715	8.264	11.113	8.2453	18.634	11.564	12.591	10.313	7.6964	8.9649	11.698	7.8708	7.7037	6.5735	9.6547	8.4108	9.9142	6.677	9.0728	9.8935	5.8822	6.2089	7.508	8.8
3	25.789	15.441	11.609	12.887	11.216	15.006	13.6	44.748	15.181	13.291	11.99	12.009	20.178	13.916	9.4213	13.929	11.936	10.692	14.019	14.117	11.778	10.214	17.75	14.937	12.203	14.628	9.1046	12.836	9.2539	21.125	12.767	13.337	11.604	11.492	10.945	14.959	12.594	13.341	8.0771	12.948	9.3899	12.378	8.2065	10.058	13.016	12.72	8.5994	8.929	9.7636
10	25.957	14.883	12.313	12.691	11.769	14.342	12.943	42.896	16.379	14.53	13.286	11.64	21.278	14.004	9.6348	13.452	11.799	10.046	13.844	14.137	11.29	11.067	17.547	14.987	11.629	14.597	9.4127	12.449	8.9794	21.333	13.288	12.947	12.087	11.776	10.57	14.139	13.345	13.046	7.6335	12.444	8.8208	12.674	7.8996	9.3268	12.11	15.531	8.8115	8.5332	9.2582
[truncated: 153 more columns]

## Sheet: 6C-left
Time(s)	NCaMP7(Fluorescence)
0	864.51	3126.8	1664.9	1647.8	2946.4	1546.2	2795.8	2550.5	1703.5	2302.5	1596.7	1040.5	2724.2	2190.3	3089.8	1704.4	915.88	1246.6	1113.8	4170.6	4261.7	4264	1999.8	1664.7	1414.8	2391.1	5518.4	4063.5	3236.9	830.36	1247.5	824.57	916.66	2706.7	1986.5	5729.3	1008.7	2449.2	1669.6	896.14	2914.6	2148.9	2221.3	711.46	333.11	606.54	4621.6	499.01	2170.7
2	883.35	3130.5	1686	1640.5	2917.5	1524.8	2779.7	2547.4	1698.2	2277.2	1699.6	1042.2	2718.3	2188.8	3030	1688.6	915.26	1248.5	1126.4	4171.7	4318.5	4202.4	1957.9	1667.5	1403.4	2383.1	5532.5	4101.6	3237.1	830.97	1254.1	814.43	920.34	2679.7	1978	5660.6	1015.9	2451.4	1668.1	906.79	2900.2	2240	2190.2	714.04	329.55	607.02	4607.6	494.33	2124.8
4	879.19	3135.9	1644.9	1632.4	2909.6	1503.8	2762.9	2514.1	1719.9	2248.7	1793.6	1029.5	2716.4	2176	2998.2	1657.9	905.79	1241.6	1141.6	4156.6	4355.8	4111.4	1937.5	1604.9	1401	2381.6	5528.3	4132.4	3205.7	822.95	1262.3	807.05	917.15	2692.4	1969.4	5630	1017.9	2460.2	1664.7	919.48	2892.5	2399.2	2193.4	699.6	328.46	620.77	4620.6	484.89	2057.9
5.999	861.54	3125.5	1600	1629.2	2926.5	1506.7	2757.2	2492	1730.6	2242.7	1859.7	1030.3	2708.3	2155.2	2999.3	1655.3	903.2	1243	1179.7	4143	4387.5	4014.9	1979.3	1543.9	1392.8	2361.3	5519	4102.3	3185.9	818.47	1268.4	807.07	921.1	2703.2	1969.1	5624.7	1023.2	2454.3	1661.3	932.64	2879	2427.3	2203.5	687.93	337.63	615.16	4602	484.01	2013
8.011	847.66	3106.3	1545.6	1618.3	2949.7	1512.8	2720.7	2453.6	1705.1	2191.8	1942.6	1026.5	2698	2142	3028.8	1622	902.79	1232.8	1200.2	4161.7	4419.5	3935.1	1982.1	1451.5	1373.2	2338.3	5520.6	4064.9	3154	820.41	1244.3	805.73	915.85	2703	1960.1	5585.1	1017	2439.9	1640.6	917.4	2861.1	2362	2178.8	671.32	334.57	611.78	4592	478.59	1958.3
10.012	850.88	3097	1476.4	1608.8	2947.3	1500.1	2701.5	2420.4	1704.5	2181.6	1862	1037.1	2703	2127.4	3075.4	1612.3	923	1239	1204	4170.8	4503.5	3876.3	2000.1	1404.2	1373.4	2317.7	5521.3	4075.4	3156.3	840.28	1234.6	813.25	907.85	2739.7	1990.7	5586.1	1022.7	2465.1	1650.3	916.59	2874.2	2336.8	2183.5	675.14	343.34	614.63	4634.5	486.06	1948.8
11.986	868.41	3071.6	1374	1586.3	2923.4	1471.6	2678.3	2374.3	1674.6	2227.2	1739.2	1025.8	2673.4	2106.7	3114.6	1588.6	922.06	1232.2	1174.8	4148.9	4542	3790.6	2066.4	1426.2	1360.4	2295.1	5493.8	4090.9	3128.3	895.18	1222.8	825.29	889.57	2731.3	2015.7	5535.5	1022.1	2467.8	1640.9	907.4	2873.3	2198.5	2160.3	663.49	353.82	613.78	4630.8	483.48	1932.9
14	891.7	3108.1	1281.3	1574.6	2896	1456.4	2661.5	2345.2	1672.2	2302.9	1674.4	1022.6	2681.1	2096	3166.5	1568.8	939.8	1240.9	1181.1	4139.3	4601.9	3727.9	2090.3	1489.7	1354.8	2295.8	5499.1	4105.6	3122.7	963.9	1202.5	848.25	883.14	2740.9	2012.4	5519.6	1023.5	2520.6	1639.1	908.55	2869.9	2116.8	2151.8	659.16	349.3	608.94	4619.3	497.03	1922.4
16	890.43	3112.1	1188.2	1570.8	2869.1	1443.1	2660.5	2327.8	1641	2319.5	1617.1	1006.7	2649.2	2069.8	3162.9	1553.4	923.61	1237.7	1163.6	4100.1	4609.4	3652.7	2088.1	1413.1	1345.5	2306.6	5472.3	4101.5	3105.5	994.7	1186.7	845.51	897.23	2753.4	2014	5483.8	1049.7	2562.9	1631.6	890.72	2843	2035.7	2110.6	658.26	343.52	597.85	4538.9	489.85	1891.9
18	899.75	3096.3	1135.2	1573.7	2852.2	1432.9	2667.5	2316.8	1619.8	2330.5	1602.4	1006.7	2631.3	2059.2	3137	1578.6	924.84	1232.1	1157.5	4081.3	4622.5	3624.2	2105.3	1382.7	1347.4	2321.1	5461.3	4096.5	3083.1	973.05	1171.1	838.41	895.91	2750.4	2019.5	5468.2	1070.6	2570.4	1617.6	887.04	2885.9	2031.9	2152.2	681.97	352.55	611.3	4609.8	485.49	1880.8
20	863.58	3090.3	1084.9	1562.8	2830.9	1403	2660	2312.9	1618.6	2350	1574.5	1008.2	2606.1	2039.4	3102	1591.2	918.13	1218.5	1146.3	4063.9	4544.9	3614.9	2112.5	1362.4	1340.7	2333.8	5451	4107.7	3072	952.98	1141.3	833.95	903.55	2766.9	2011.8	5440	1077.7	2547.5	1609.1	898.4	2871.9	2005.8	2159.7	680.13	357.5	607.05	4597.5	468.24	1829.9
22.012	836.45	3068.5	1067.9	1551	2813	1393.1	2637.3	2282.4	1627.6	2390.5	1565.9	993.29	2579.9	2028.4	3041.2	1582.2	897.14	1218.4	1124.9	4040.1	4439.9	3589.9	2100	1337.7	1332.8	2364.6	5407.6	4115.1	3067.2	957.6	1120.1	810.2	893.98	2782.3	1996.6	5410	1062	2527.4	1588.3	901.25	2866.1	2073.1	2159.3	657.95	367.22	608.62	4592.4	456.3	1787.4
24	835.38	3061	1100.1	1536.8	2808.1	1383.7	2626.8	2246.5	1640.5	2420	1565.6	980.3	2569.6	2027.5	2957.2	1569.6	897.95	1233.2	1104.4	3996.6	4369	3578.3	2090.3	1360	1338	2384	5392.7	4143.5	3059.9	1000.6	1122.8	804.59	887.11	2798.8	1995.4	5414.5	1052.6	2523.1	1588.7	898.85	2852.4	2054.2	2161.8	637.2	366.75	610.95	4631	450.09	1782
26	839.38	3054.4	1149.1	1526.5	2824.9	1377	2633.6	2224	1657.7	2503.3	1561.2	980.61	2556.4	2006.8	2922	1556.5	893.91	1228.2	1087.2	3976.2	4263	3564.3	2100.9	1345	1341.8	2403.6	5389.2	4186.1	3059.9	1063.3	1128.3	819.94	883.87	2809.4	1991.5	5398.9	1044.1	2521	1585.5	898.76	2865.2	2080.5	2184	612.55	363.69	615.87	4707.9	452.74	1839.3
27.998	835.32	3054.4	1159.5	1532.2	2839.1	1385.6	2645.9	2219.1	1652.3	2507	1540.4	983.97	2555.7	1991.6	2928.5	1543.1	895.93	1223	1081.5	3963.2	4164.2	3559	2121.2	1367	1343.2	2416.4	5376.4	4197.3	3050.6	1086.9	1130	844.81	878.72	2819.4	2012.5	5393.5	1048.4	2502.4	1605.7	906.4	2843.9	2055.9	2186.1	605.11	359.23	603.7	4713.9	449.88	1896.3
30	826.54	3053.8	1138.8	1523.8	2817.4	1391	2662.7	2214.3	1636.9	2425.2	1535.8	984.53	2533.6	1969	2964.2	1520.9	887.19	1213	1071.3	3960	4129.9	3526.1	2124.2	1375.9	1352	2417.8	5377.6	4216.6	3073.1	1043.5	1114.9	873.35	897.58	2783.1	2029.7	5399.2	1054.7	2500.4	1649	920.94	2833	2138.1	2203	591.89	354.52	604.89	4732.5	449.83	1964
31.988	814.86	3058.6	1078.9	1509.4	2797	1374	2663.9	2186.1	1612	2373.4	1541.3	983.61	2515.3	1965.4	2975.8	1517.6	874.83	1206.2	1061.5	3916.1	4215.6	3508	2089.8	1372.4	1344.3	2400.9	5399.4	4243.2	3077.9	985.57	1101.3	895.45	898.57	2728.3	2023.6	5422.3	1048	2477.8	1666.2	927.83	2818.2	2169.8	2267.9	580.4	376.5	600.88	4740.4	459.31	1981.2
34.013	816.06	3054.2	992.75	1487.9	2791.7	1369.7	2659.5	2169.5	1586.9	2325.1	1523.7	973.51	2498	1976.5	2969.1	1500.9	875.5	1204.6	1062.5	3878.8	4299	3499.8	2087.6	1378.2	1346.1	2380.4	5418.6	4257.7	3064.6	933.36	1113.1	902.12	895.38	2657.3	2010.4	5428.6	1043	2487.4	1649	921.67	2808.4	2229.1	2309.8	584.16	370.07	601.84	4712	469.64	2020.2
36.001	827.79	3066.6	907.15	1479.8	2766.5	1365.3	2639.6	2149.1	1567.8	2327	1476.9	959.51	2491	1973.5	2983	1490.1	865.92	1194.1	1057.6	3863	4300.5	3470.7	2096.6	1380.2	1369.8	2354.1	5434.4	4235.9	3071.2	908.28	1121.4	900.56	884.05	2617.5	1992.5	5414.5	1045	2470.2	1622.7	907.58	2810.6	2369.7	2295.9	586.06	364.79	603.75	4699.4	476.84	2055
38	870.67	3074	887.46	1467.5	2744.9	1363.5	2620	2149.6	1586.4	2372.2	1457	952.08	2469.3	1974.6	3003.1	1474.6	877.74	1197.7	1058	3840.6	4277.2	3409.2	2108.9	1388.2	1404.1	2337.2	5434.4	4203	3076.3	881.26	1127.8	879.86	892.33	2562.2	1968.5	5408.3	1043.6	2471.1	1618.9	909.88	2802.2	2435.4	2266.3	593.22	350.9	617.26	4689.1	469.7	2035.6
900.52	872.43	2528.5	1967	1400	2062.3	1125.2	2018.6	1567.9	1442.2	1236.9	1153.3	852.14	1984.3	1412.1	2172.3	1009.9	777.21	1144	1061.4	3694	2718.2	3568.8	1120.1	1381.2	1408.9	1954.4	3814	2695.2	1774.4	1169.6	1064.3	875.68	855.93	2889.4	1782.4	4635.8	3574.3	2604.2	1590.1	833.83	3532.4	2829.6	2350.2	990.68	636.07	1122.6	3784.1	592.97	2945.6
902.5	882.07	2539.7	1981.2	1410.5	2072.3	1122.9	2015.8	1562.9	1453.7	1242.7	1164.5	856.96	1991.3	1427.5	2182.9	1007.8	781.01	1146.2	1071.4	3666.2	2728.2	3581.7	1133.5	1386	1413.7	1966.4	3800.8	2711.5	1779.5	1179.9	1077.1	889.47	864.17	2889.7	1788.8	4632.5	3562.8	2613.7	1605.6	844.68	3501.9	2830.6	2346.6	990.6	637.11	1123.7	3751.9	592.5	2951.7
904.51	880.46	2539.3	1996.7	1419.2	2080.6	1120.3	2006.8	1553.6	1460	1243	1167.9	865.33	1991.6	1428.9	2184.2	999.14	787.9	1138.9	1077.1	3632.9	2738.6	3588.8	1134.9	1385.9	1420.1	1969.7	3771.2	2711	1765.7	1178.5	1076.2	894.52	864.92	2890.1	1792.4	4640.4	3565.3	2623.2	1614.7	843.9	3279.3	2669	2213.3	935.93	594.88	1062.2	3533.7	557.84	2783.3
906.51	879.55	2542.5	1982.8	1415.2	2078	1114.7	1994.7	1533	1457.3	1252.4	1166.8	863.06	1995	1424.6	2184.8	983.15	783.23	1123.5	1066.9	3573.9	2737.3	3586.3	1135.6	1377	1414.6	1967.8	3739.8	2708.3	1745	1175.4	1074.1	895.18	866.32	2879.7	1783.1	4623.2	3535.4	2612.4	1612	842.04	3254.9	2674.2	2234.1	940.89	598.59	1068.2	3501	561.99	2793.2
908.51	889.89	2562.8	2002.5	1430.1	2088.6	1119.2	1995.7	1521.4	1477.1	1253.2	1186.3	874.51	2001.6	1436.3	2196.3	987.82	790.74	1120.5	1073.1	3544.8	2757.1	3598.8	1140.3	1389.8	1421.3	1974.2	3722.7	2719.8	1743.3	1181.3	1084.9	909.37	872.8	2870.2	1786	4638.4	3527.2	2625.1	1622.3	851.44	3247.6	2687.8	2253.1	946.99	609.18	1071.8	3505.9	569.39	2805.7
910.51	893.08	2574	2008.8	1437.4	2093.2	1113	1988.2	1512.9	1482	1263.5	1184.4	876.43	2004.5	1440	2205.3	982.14	792.42	1113.8	1075.6	3490.2	2767.1	3606.3	1142.3	1382	1426.5	1982.8	3698.3	2716.7	1737.4	1186.4	1087.6	911.79	879.94	2864.5	1788.9	4634.5	3516.7	2619.4	1635.3	854.47	3235.1	2694.8	2261.4	949.71	607.71	1076.7	3496	571.62	2822.6
912.51	898.19	2581.7	2019.5	1445.3	2105.8	1117.6	1979.6	1508.3	1490.5	1267.6	1194.3	882.61	2007.1	1446.2	2213.7	979.86	792.89	1114.5	1085.3	3461.2	2773.6	3617	1153.7	1393.2	1429.2	1984.3	3672.6	2727.5	1728	1184.9	1095	919	881.39	2874.4	1800.2	4626.7	3516.2	2624.6	1642.7	855.26	3226.2	2705.6	2281.3	954.93	611.47	1083.6	3496.5	577.56	2837.2
914.51	895.48	2585	2018.4	1447.2	2098	1111.4	1963.3	1494.1	1489.3	1274.3	1189.1	892.05	1996.7	1448.3	2215.5	970.97	791.34	1104	1078.9	3424.5	2778	3611.2	1152.9	1389	1433.4	1981.4	3629.9	2735.4	1715.7	1193.8	1101.7	927.38	879.74	2863.1	1794.9	4635.1	3482.6	2628.9	1646.9	855.2	3217	2714.5	2296.7	954.62	611.76	1092.6	3492.2	583.3	2856.8
916.52	899.51	2595.5	2026	1456.5	2101.8	1114.7	1968.5	1481.7	1500.8	1290.1	1191.3	890.2	2005.9	1453.1	2218.1	959.86	797.88	1099.5	1081	3389.1	2774.8	3610.5	1162.9	1396.3	1440.3	1974.9	3605.3	2732.5	1694.5	1193.4	1111	933.55	884.42	2859.6	1795.9	4611.5	3468.6	2623.4	1657.4	858.61	3210.3	2738.9	2315.3	964.75	607.47	1106.5	3494	588.78	2875.5
918.52	899.49	2590.8	2025	1454.7	2104.1	1106.8	1953.7	1472.4	1499.3	1293.2	1197	891	1997.5	1450.3	2211.2	959.84	794.35	1089.4	1082	3351.8	2773.7	3606.2	1162.3	1386.7	1435.1	1983.1	3581.8	2731.3	1682.9	1187.4	1111.2	937.83	883.96	2843.3	1787.2	4610.2	3435.9	2623.4	1659.4	858.11	3212.9	2745.4	2312	967.24	610.93	1111.7	3495.7	594.41	2897.9
920.52	897.8	2599.8	2032.5	1451.1	2103.2	1108.7	1948.5	1461	1504.7	1296.7	1198.2	893.88	2001.9	1458.6	2211.8	953.03	792.73	1080.6	1077.8	3332.1	2771.3	3618.7	1158.7	1389	1435.3	1985.6	3551.1	2735.7	1670.4	1194.2	1116.4	936.73	887.71	2843.3	1786.9	4607.6	3424.6	2615.5	1661.8	858.25	3210.3	2769.6	2328.8	970.7	617.02	1124.1	3500.3	595.75	2910
922.5	902.49	2610.5	2043.1	1451.9	2112.2	1103.9	1947.6	1456.4	1525.3	1304.9	1208.6	894.97	2007.3	1464.7	2210.7	954.66	794.78	1077.1	1084.9	3305.5	2769.3	3630.8	1163	1399.4	1440.7	1997.6	3535.9	2739.4	1664.6	1193.8	1119.7	949.42	890.02	2839.6	1779.2	4603.5	3405.9	2614.8	1676	862.66	3198.4	2768.3	2333.6	969.09	622.55	1130.1	3508.2	606.71	2922.3
924.52	906.54	2618.9	2048.8	1463	2119.2	1104.7	1934.7	1453	1532.7	1316	1212.8	909.34	2012.4	1469.7	2214.2	950.9	797.42	1073.9	1085.8	3273.6	2789.5	3642.3	1173.3	1397.3	1442.5	2005.5	3521.3	2750.4	1657.9	1200.4	1123.8	963	893.71	2836.5	1786.8	4607.9	3393.1	2616.5	1681.7	862.81	3193.3	2784	2340	975.42	617.16	1139.5	3511.5	611.95	2940.2
926.52	915.6	2630.9	2058.8	1476.1	2130.9	1111	1935.2	1452.3	1547.4	1329.6	1224	917.3	2017.9	1484.8	2221.3	955.48	803.92	1074.6	1093.9	3259.5	2800.4	3657.6	1179.7	1406.1	1448.2	2012.5	3505.7	2762.5	1662.7	1205.7	1144	966.84	906.79	2839.9	1792.1	4605.8	3392.4	2637.4	1696.4	874.73	3202.4	2797.4	2358.5	979.69	626.13	1146.1	3515.8	620.29	2964
928.51	910.35	2623.9	2054.2	1469.2	2122.1	1102.4	1929.9	1439.9	1543.4	1327	1224.5	917.22	2033.8	1486.2	2217.6	940.49	798.3	1065.5	1087.8	3232.2	2799	3651.1	1180	1401.1	1448.6	2000.7	3470.6	2757.9	1650.2	1196.2	1139.5	967.9	898.93	2825	1777.4	4592.2	3365.1	2631.1	1695.2	870.81	3206.2	2818.6	2373.8	983.3	629.19	1154.7	3522.4	620.99	2984.4
930.51	909.92	2625.4	2060.6	1476.3	2134	1102.1	1923.3	1431	1553.6	1338.4	1222.2	924.28	2041.9	1489.2	2222.3	939.67	793.87	1059.8	1088.9	3205.9	2801.7	3652.4	1178.3	1411.4	1446.7	2001.5	3459.3	2759.3	1645.9	1201.7	1143.6	968.78	905.48	2815.1	1783.9	4574.3	3362.5	2629	1701.2	871.11	3209.4	2824.1	2392.3	988.35	630.64	1171.8	3512.9	628.79	3006.2
932.51	904.69	2618.2	2050.8	1471.7	2127.5	1098.2	1912.6	1419.1	1554.1	1332.3	1216.8	922.09	2032.2	1485.3	2221.9	930.25	788.66	1048.3	1084.8	3176.6	2799.7	3648.5	1177.1	1405.3	1442	1996.7	3423.9	2756.4	1634.4	1198.5	1139.8	965.46	899.39	2814	1768.5	4580.6	3327.6	2623.2	1696.4	862.27	3656.2	3228.7	2737.3	1124.4	722.81	1335.9	3998.8	723.8	3432.5
934.51	909.28	2639.6	2064.3	1480.5	2147.4	1100.5	1914.3	1418.3	1573	1344.3	1232.7	931.25	2044.7	1496.3	2227.1	936.59	797.58	1050.1	1089.4	3173.7	2809.9	3662.1	1187.5	1410.4	1451.1	1999.1	3398.9	2765.9	1631.8	1207.8	1157.3	986.72	912.67	2819.1	1782.1	4569.9	3326.7	2637.8	1704.5	873.42	3841.3	3395.7	2880.2	1178.6	766.87	1414.4	4176.2	759.11	3616.1
936.52	913.46	2643.4	2073.7	1493	2153.2	1108.1	1916.9	1417.8	1575.5	1354.4	1243.7	943.91	2050.9	1502.7	2234.1	932.18	805.19	1049.1	1097.6	3148.1	2823.1	3676.7	1199	1414.8	1461.5	2001.7	3378.2	2768.7	1636.2	1223.9	1166.8	992.21	924.53	2826.3	1784.4	4572.3	3332.5	2638.2	1721.3	884.14	3838.4	3395.1	2889	1175	773.2	1418.9	4169.3	766.37	3625.5
938.51	905.72	2647.7	2082.2	1491.6	2156	1107.1	1904.9	1402.7	1580.8	1362.8	1238.5	945.65	2049.3	1503.1	2236.8	927.2	802.82	1041.3	1097.1	3120.2	2822.7	3673.9	1194.7	1411.8	1456.1	2001.6	3359.2	2771.6	1618.6	1223.1	1171.2	995.91	928.4	2822.7	1778.5	4564.6	3305.9	2631.5	1717	874.15	3824.9	3393.3	2879	1172.8	774.29	1421.9	4153.5	764.61	3625.7
940.51	908.74	2651	2081.8	1494.8	2161.6	1104.9	1903.8	1396	1594.1	1361.4	1244.1	956.05	2053.8	1509.5	2233.5	929.34	801.24	1035.9	1095	3103	2821.8	3678.6	1202.9	1410.1	1460	2000	3346.2	2779.6	1624.9	1225	1177.5	1000.5	927.79	2809.9	1782.4	4561.1	3285.4	2632.8	1718.4	881.91	3742.6	3323.7	2830.2	1141.1	761.37	1401.5	4047.7	755.43	3548
942.52	905.62	2647.9	2081.8	1491.8	2161.8	1096.7	1896.2	1388.5	1590.9	1357.9	1237.9	948.33	2049.7	1508.7	2229.9	922.22	795.63	1023.7	1096.5	3077.2	2815.3	3669.7	1200.2	1414.3	1452.6	1993.2	3311.9	2770.8	1613	1221.8	1176.3	1001.1	930.18	2808.9	1778.5	4520.2	3261.9	2616.7	1719.4	877.43	3744.1	3322.5	2831.8	1129.1	761.25	1406.6	4036.8	753.79	3548.8
944.52	897.19	2641.3	2076.9	1487.2	2155.1	1094.7	1884.1	1379.9	1588.6	1355.1	1238.1	948.66	2048	1508.5	2221.5	905.5	789.24	1014.2	1090.6	3042.6	2810.3	3664	1191.5	1409.2	1442.8	1980.6	3286	2767.9	1596	1217.8	1174.5	997.23	929.35	2791.9	1766.5	4517.7	3247.1	2616.9	1716.3	879.31	3734.7	3336.5	2822.1	1127.6	762.84	1415.6	4017.7	762.14	3554.1
946.52	906.73	2655.9	2096.1	1502.2	2168.2	1099.1	1895.7	1381.6	1614.4	1374.6	1244.8	961.79	2066.6	1518	2233.3	916.35	795.52	1016.6	1097.1	3045.5	2818.8	3673.1	1209	1416.6	1463.2	1993.1	3285.1	2778.4	1608.2	1225.3	1187	1008.7	937.15	2809.1	1776.4	4539.5	3230	2630.2	1728.3	877.88	3733.3	3328	2823.2	1117.2	765.81	1412.4	3999.8	759.83	3553.2
948.52	914.84	2673.9	2098.3	1509.5	2180.8	1100.5	1897.7	1378.9	1627.6	1385.4	1250.2	970.89	2073.7	1523.8	2237.9	920.07	803.11	1015.5	1099.9	3026.5	2821.7	3681	1211.6	1416.6	1469	1989.1	3266.5	2783.7	1608.3	1229.5	1193.9	1007.7	946.07	2805.1	1780.7	4537.2	3227.3	2642.8	1738	890.06	3726.2	3319.1	2841.6	1120.4	769.18	1428.6	4006	766.14	3559
950.52	918.51	2682.8	2109.3	1515.6	2182.7	1105.9	1900.2	1375.5	1640	1384.9	1255.7	968.23	2073.6	1524.6	2246.5	919.74	801.88	1013.7	1099.9	3007.4	2818.4	3690	1213.5	1418.5	1469.7	1988.8	3248.5	2785.6	1606.9	1230.2	1202	1021.7	948.64	2804.1	1781.3	4518.4	3201.7	2638.2	1741.3	891.53	3738.3	3334.1	2837	1124.2	763.83	1433.3	3999.4	769.24	3560.5
952.51	917.98	2685.8	2099.4	1516.6	2190.9	1104.8	1901.7	1368.5	1648.3	1390.5	1257.5	973.44	2075.9	1529.6	2241	911.79	803.01	1005.9	1095.5	2993.2	2808.5	3694.7	1216.2	1409.9	1471.4	1983.8	3231.7	2788.7	1595.9	1225.8	1207.7	1015	949.76	2798.5	1786.8	4512.4	3196.9	2639.3	1741.3	888.59	3729.6	3325.6	2843.4	1119.5	767.45	1432.9	3999.4	769.05	3582.9
954.51	911.01	2688.3	2104.6	1517.4	2195.4	1106.9	1902.6	1361.9	1642.4	1390.8	1257.7	975.61	2075	1531.7	2246.9	906.92	798.96	1000.4	1100.2	2971.5	2808.9	3696.3	1214.8	1411.9	1474.1	1982.8	3221.4	2786.7	1598.3	1225.7	1206.7	1019.6	950.52	2782.4	1778.2	4508.4	3172.6	2637.6	1749	893.7	3736.8	3329.2	2844	1120.5	769.2	1447.1	3990.6	778.25	3590.3
956.51	920.03	2703.8	2112.6	1529.9	2200.8	1111.5	1908.4	1367.9	1649.7	1403.6	1263.6	988.07	2086.5	1538.9	2255.8	913.85	805.31	999.26	1106.5	2975.8	2806.6	3714.6	1223.4	1422.2	1478.7	1991.5	3211.6	2804.6	1605.3	1230.6	1221.6	1026	955.92	2778.7	1786	4505.7	3172.3	2647.1	1750.2	900.56	3878.3	3437.9	2982.5	1156	799.27	1541.8	4014.6	876.95	3799.8
958.51	923.53	2705	2118.3	1533.4	2210.1	1118.3	1910.6	1366.8	1656.9	1408.3	1270.8	988.92	2094.8	1543.9	2264.3	906.67	809.08	999.03	1108.4	2960.5	2811.9	3727.6	1226	1422.5	1481.7	1995.9	3196	2815.4	1606.6	1232.4	1231.7	1031.3	960.36	2787.8	1792.4	4509	3164	2645.4	1752.1	904.83	3955.9	3479	3069	1187.6	821.23	1580.8	4074.7	925.4	3872
978.51	936.32	2763.1	2146	1593.4	2286.5	1161	1910.6	1354	1689.1	1437.9	1305.1	1032	2129.2	1566.3	2336.6	911.86	841.63	984.23	1127.9	2794.3	2857	3790.7	1244	1459.4	1535.3	2007.7	3055.8	2883.1	1612.8	1242.3	1300.6	1135.7	1040.8	2764.1	1783.4	4486.4	3056	2663.5	1786.6	926.1	4023.8	3514.7	3130.2	1224.4	850.42	1621.9	4120.4	981.28	3938.5
980.51	969.16	2818.7	2191.6	1641.9	2338.9	1197.2	1945.3	1385.6	1724.2	1463.1	1336.9	1065.8	2164.6	1594.5	2401.3	927.79	869.94	1016.3	1148.8	2817.1	2926.1	3880.1	1270.3	1504.4	1577.4	2044.5	3078.8	2939.1	1653.4	1272.7	1344.6	1193.6	1104.4	2823.1	1829.2	4540.9	3084.4	2721.8	1828.7	967.87	4090.8	3577.5	3213.6	1257.3	883.41	1673.5	4161.1	1041.8	4013.1
982.51	1015.7	2883.7	2258.5	1706.5	2403	1241.5	1995.4	1426.9	1787.6	1500.7	1378.9	1108.8	2212.2	1629.1	2506.3	960.46	911.63	1055.3	1173.8	2875.6	3021.8	3985.6	1303.2	1563.4	1624.2	2091.9	3131.6	3017.1	1711.7	1320.2	1387.9	1265.8	1192.7	2892	1889	4643.3	3139.5	2797.8	1890.5	1008.6	4160.5	3640.1	3283.6	1295.7	913.14	1723.1	4203.2	1107.6	4080.6
984.51	1065.7	2945	2330.7	1777.1	2474.4	1292.7	2040	1474.1	1844.6	1553.5	1429.9	1163.9	2261	1672.5	2607.7	996.1	956.18	1101.8	1208.3	2923.3	3123.5	4108.5	1339.4	1619.4	1686.2	2137.8	3160.9	3087.1	1766.4	1372.9	1438.3	1345.9	1280.6	2950.8	1953.6	4735.6	3192.5	2871.9	1945.3	1063.7	4240.5	3691.5	3375.6	1336.7	945.82	1775.9	4246.8	1165.6	4164.4
986.51	1124.9	3014.9	2411.6	1849.3	2547.4	1352.4	2089.3	1522	1917.9	1597.7	1492	1204.5	2323.4	1717	2712.6	1036.7	1005.3	1148.2	1244.1	2968.6	3229.5	4244.1	1382.6	1682.8	1742.7	2185.8	3203.6	3172.1	1831.6	1426.8	1498.1	1441.7	1379.9	3032.5	2024.7	4827.1	3258.8	2974.9	2006.8	1125.7	4305.1	3768.6	3443.2	1383.9	972.04	1828	4288.7	1234.6	4234.3
988.51	1207.3	3090.4	2505.7	1942.6	2636.1	1436.5	2159.3	1592.7	2008.6	1663.8	1560.2	1282.6	2390.9	1784.3	2837.4	1083.9	1071.8	1210.9	1299.2	3007.6	3362.5	4397.7	1442.5	1764.4	1820.7	2251.1	3271.2	3278.5	1901	1499.9	1568.8	1529.6	1486.7	3114.6	2102.2	4955.4	3344.7	3077.2	2094.4	1197.3	4374.7	3818.2	3527.8	1417.3	1006.8	1872.4	4314.2	1287.9	4298.7
990.51	1291.2	3168	2596.6	2033.8	2724.9	1522.7	2222.3	1648.4	2096.4	1724.5	1628.1	1352.5	2468.6	1844.3	2948.9	1124	1129.3	1269.4	1347	3059.2	3499.8	4558.5	1501.9	1843.5	1889	2311	3325.2	3389.6	1963.4	1565.1	1646.8	1633.2	1591.7	3197.8	2186.2	5082.2	3433.3	3185.4	2173.7	1276.5	4453.3	3859.4	3605.5	1459.1	1044.4	1927.1	4352	1344.4	4368.3
992.52	1359.5	3271.5	2688.6	2139.4	2828.2	1605.7	2298.4	1708.8	2194.8	1792.5	1706.3	1420.9	2542.1	1906	3081.9	1168.7	1190.4	1337.7	1399.8	3124	3650.1	4744.4	1565.8	1930.6	1966.9	2379.3	3386.4	3510.7	2034.5	1643.1	1719.8	1745.8	1706.3	3286.5	2276.7	5228.3	3510.8	3295.9	2252.3	1363.2	4520.6	3921.2	3685.9	1505.9	1076.2	1961.8	4384	1393.6	4435.7
994.52	1415.4	3340	2779.6	2230.4	2910.3	1688.2	2355.9	1766.6	2288.7	1849.1	1778.4	1486.8	2606.3	1964.6	3190.6	1211.6	1240.2	1398.8	1449.1	3180.7	3780.2	4902	1619.7	2000.8	2037.2	2427.7	3429.3	3615	2101.9	1712.1	1778.5	1830.9	1808.3	3345	2352.6	5341.2	3590.7	3392.6	2323.1	1443.7	4583.5	3963.1	3758.1	1547.1	1109.6	2009.2	4439.9	1449.8	4507.9
996.51	1479.8	3432.6	2868.1	2331.4	3005.6	1763	2427.7	1821.9	2385.7	1918.7	1857.5	1560.7	2686.1	2031.4	3319	1253.4	1299.3	1465.2	1497.3	3241	3923.1	5082.4	1683.2	2086.5	2111.4	2497.9	3488.9	3738.3	2188.4	1784.6	1848.9	1932	1913.6	3421.8	2420.7	5475.5	3672.8	3496.7	2407.6	1529.6	4646.5	4015	3819.3	1584.5	1148.9	2048.3	4477.2	1496.1	4578.2
998.52	1564.4	3531.5	2971.6	2448.5	3117.6	1848.8	2509.9	1897.4	2505.6	1994.6	1940.3	1636.8	2779.6	2120.5	3461.4	1311	1366.7	1542.4	1566.9	3324.5	4072.4	5274.2	1756.2	2175.1	2201.3	2567.8	3562	3864.7	2275	1876.6	1928.5	2037.6	2037.5	3507.8	2510.7	5632.6	3764.9	3611.7	2502	1630	4704.9	4044.1	3882.2	1623.3	1185.2	2093.5	4503.1	1540.9	4655
1000.5	1631.6	3601.2	3069.4	2545	3201.9	1923.7	2565.1	1962.1	2595.4	2060.3	2007.8	1691.8	2852.6	2183.2	3573.4	1343.5	1421	1602.6	1614.7	3370.2	4221	5420.4	1816.1	2257.1	2280.2	2627.8	3608.1	3974	2344.1	1943.3	1995.4	2129.3	2136.7	3570	2594.5	5758.8	3849.8	3705.8	2588.6	1716	4750.6	4081.2	3948.5	1657.5	1213.9	2128.7	4521.1	1577.3	4714.5
1002.5	1713.1	3694	3191.8	2669.2	3316.5	2017.2	2652.5	2027.9	2701.5	2143.1	2092.2	1785.2	2954.6	2272.1	3726.7	1398.2	1487.9	1678.9	1681.3	3448	4400.3	5617.6	1901	2354.2	2367.4	2703.7	3682.1	4118.5	2438	2025.2	2080.4	2242.5	2246.2	3667.9	2687.4	5931.5	3946.6	3830.8	2689	1809	4803.2	4131.1	4025.2	1693.5	1240.2	2168.4	4559	1614.7	4780.3
1004.5	1818.7	3856.6	3354.6	2827.6	3482.4	2144.6	2782.9	2131.7	2862.2	2265.4	2219.3	1919.5	3091.5	2396.7	3926.1	1478.1	1580.5	1781.1	1780.4	3582.9	4630	5887.6	2020.4	2478.8	2498.7	2832.6	3811.5	4318	2573.8	2154.6	2203.9	2369.4	2401.9	3816.5	2820.4	6188.5	4103.6	4024.2	2832.2	1940.3	4845.2	4152.2	4090.8	1737.1	1274.3	2205.3	4571.5	1635.7	4824.8
1006.5	1881.1	3949.4	3455.5	2927.8	3581.5	2215.9	2849	2205.2	2954	2333.9	2296	1999.6	3173.4	2463.9	4052.9	1522.9	1644	1845.8	1834.2	3659.8	4779.5	6071.8	2091.3	2585.6	2583.7	2893.2	3869.8	4443.4	2660.7	2225.8	2271	2454.3	2506.4	3911.7	2897.2	6340.9	4184	4121.4	2922.5	2019.2	4884.8	4193.6	4138.8	1770.5	1306.2	2226.8	4593.8	1666.8	4880.4
1008.5	1962.3	4047.4	3583.6	3035.4	3685.5	2303.4	2938.7	2285.3	3070.9	2419.3	2377.8	2082.7	3278.7	2552.5	4198	1579.7	1714	1924	1904	3743.5	4945	6266.3	2177.8	2680.2	2678.7	2973.1	3941.3	4590.3	2751.3	2319.1	2364	2565.2	2623.5	4010.6	2998.9	6507.2	4284.9	4252.1	3031.4	2122	4918.3	4213.7	4202.3	1798.6	1339.3	2257.6	4628.1	1700	4922.3
1010.5	2032.2	4137.3	3680.2	3147.8	3784	2376.9	3013.8	2353.4	3162.3	2511.2	2457.4	2158.1	3357.5	2637.3	4331.8	1640.8	1774.5	1992.8	1961	3792.4	5100.6	6444.2	2252.3	2757.7	2758.8	3043.2	4011.8	4711.6	2835.7	2392.2	2434.4	2648.2	2727.9	4101.5	3082.3	6655.2	4389	4375	3129.7	2205.7	4930.8	4240.4	4253	1819.9	1373.9	2282.4	4631	1716.7	4941.2
1012.5	2091.2	4209.2	3756.7	3225.8	3863.4	2439.7	3078.2	2419.4	3238.2	2580.6	2531.1	2213.3	3423.2	2697.5	4438.8	1674.7	1827.1	2048.9	2005	3841	5231.7	6602.8	2311.4	2845.6	2819.8	3092.2	4039.9	4806.2	2901.1	2452.1	2505.9	2713.9	2814.2	4142.2	3147.2	6742.1	4437.6	4455.8	3203.4	2274.4	4941.6	4249.5	4285.3	1848.5	1392.2	2296.1	4628.9	1731.1	4971.1
1014.5	2157	4290.3	3861.1	3331.6	3957.9	2503.9	3160.2	2483.6	3342.5	2646.9	2608.7	2283.2	3499.7	2770.2	4563.3	1728.2	1880.3	2114.9	2065.5	3909.8	5384.4	6772	2372.7	2937.6	2900.9	3152.7	4108.9	4924.4	2985.1	2531.2	2575	2802.4	2915.9	4205	3225.3	6880.4	4514.7	4568.8	3299.5	2352	4947.7	4281.6	4323.3	1867.6	1417.9	2322.8	4654.1	1753.9	5000
1016.5	2222.2	4373.3	3954.9	3428.8	4051.4	2578.5	3231.5	2544.4	3430.2	2716.5	2681.9	2346.4	3578.4	2834.9	4697.5	1774.1	1938.4	2170.7	2110.6	3976.7	5537.6	6912	2440.7	3003.5	2975.8	3219.7	4177.1	5028.3	3053	2595.9	2654.7	2872.3	2999	4285.3	3283.3	7017	4593.6	4674.5	3387.4	2429.5	4978.1	4300.6	4394.6	1893.6	1442.9	2351.5	4665.5	1777.1	5053.6
1018.5	2300.3	4473	4066.1	3544.3	4153.9	2646	3321.3	2622.4	3536.9	2799.9	2768.3	2424.2	3675.1	2910.7	4832.7	1834	2007.4	2246	2170.6	4058.7	5691.1	7081	2518	3082	3055.6	3287.8	4239.4	5158.4	3138.1	2673.2	2742.6	2947.8	3092.7	4357.3	3369.1	7153.1	4685	4800.9	3477.9	2509.7	5005.4	4340.3	4443.7	1914	1486	2376.9	4703.2	1790.8	5085.2
1020.5	2358.3	4554.2	4163.9	3635.1	4246.3	2706.7	3387.6	2693.8	3643.8	2863.9	2833.1	2484.8	3744.1	2980.8	4965.7	1875.2	2051	2300	2224.6	4123.4	5816.7	7232.7	2580.6	3156.4	3126.6	3349.2	4299.9	5269.1	3213.6	2748.3	2813.4	3015.4	3184.2	4406.3	3445.2	7303.6	4742.2	4904.2	3562.2	2578.7	5023.8	4361.9	4501.8	1939.5	1511.3	2404	4722.6	1810.6	5117.8
1022.5	2419.7	4636.7	4243.8	3723.3	4340.1	2763.8	3449.4	2761.4	3732.4	2940.2	2893.2	2532.6	3818.4	3043.8	5092.4	1923.4	2105.2	2362.3	2277.5	4169.5	5961.5	7389.9	2643.8	3227.4	3191.5	3416.6	4360.5	5371.1	3274.4	2805.1	2876.2	3067.4	3261.1	4466.2	3496.1	7433.2	4808.5	5003.2	3631.4	2635.5	5032.8	4369.4	4556.9	1946.7	1528.3	2421.1	4750.7	1822.5	5148.4
1024.5	2485	4749.7	4353.4	3835.1	4446.9	2827.8	3540.4	2833.7	3835.1	3020	2969.5	2604	3919.2	3124.9	5245.2	1974.3	2167.6	2423.8	2335	4247.1	6120.6	7583.1	2713.3	3323.3	3279.9	3490.8	4431.5	5504.9	3375.1	2882.7	2971.8	3120.3	3349.8	4540.6	3570.6	7565	4880.1	5122.6	3728.7	2707.4	5044.8	4397.8	4594.1	1972.8	1549.8	2428.5	4781	1823.4	5164.2
1026.5	2564.9	4875.5	4474.3	3952.9	4571.1	2905.4	3628	2920.3	3950.8	3125.1	3059.2	2675.9	4012.4	3209.9	5386.3	2036.6	2232.4	2500.3	2407.8	4338.5	6294.9	7775.5	2795.7	3421.9	3372.1	3571.4	4519.9	5659.4	3456.9	2959.1	3050.1	3198	3455.1	4617.2	3673.5	7726.6	4995	5240.3	3839.9	2807.8	5052.1	4417	4645.2	1995.6	1573.7	2452.8	4795.3	1836.6	5193.1
1028.5	2650.5	4979.5	4602.5	4080.9	4693.9	2976	3731.8	3000.2	4064	3213.2	3138.4	2742	4122.4	3306.8	5523.4	2096.4	2304.1	2577.6	2482.1	4428.4	6444.5	7970.3	2884.3	3518.7	3470.4	3658.4	4615.2	5810.7	3563.5	3050.9	3137.2	3287.9	3550.8	4722.7	3754.1	7887.9	5082.2	5360.3	3953.1	2902.6	5054.1	4435.3	4690.8	2000.4	1587.1	2449	4808.2	1837.3	5207.5
1030.5	2708	5056.9	4683.3	4162	4773	3021	3789.1	3062	4158.8	3285.3	3198.2	2777.2	4186.6	3364	5620.3	2127.8	2346.3	2628.6	2533.2	4486.6	6559.5	8090	2938.8	3573.5	3539.3	3707.5	4669.8	5907.2	3619.5	3101.5	3199.2	3342.7	3612.2	4759.9	3805	7995.5	5118	5444.1	4024.9	2950.9	5057.8	4447.5	4714.6	2021.1	1601.9	2480.5	4828.9	1847.6	5245.5
1032.5	2770.2	5158	4771.1	4250.2	4867.4	3077.1	3864.8	3141.2	4251.5	3353.3	3257.3	2832.7	4271.2	3440.2	5739.8	2177	2409.7	2695.8	2591.4	4569.1	6684.5	8248.5	2997.5	3643.3	3621.2	3770	4746.1	6031.4	3699.1	3172.3	3270.4	3385.3	3688.7	4830.7	3876.8	8114.7	5176.2	5544.1	4114.4	3021.4	5062.3	4465	4750.6	2034.2	1617.4	2482.4	4841.8	1848.9	5265.6
1034.5	2862.5	5309.3	4929.6	4392.7	5032.6	3168.8	3978.7	3245.2	4404.6	3466.2	3375.6	2913.1	4401.5	3545.6	5932.2	2246.9	2492.3	2784.9	2674	4691.4	6879.8	8489.7	3087.5	3764.4	3742.1	3872.5	4876.6	6224.9	3821.5	3277.3	3376	3499.1	3800.1	4949.7	4001.1	8326.5	5302	5711.7	4248.7	3130.2	5063	4474.2	4798.5	2058.6	1636.5	2503.7	4848.3	1860	5282.5
1036.5	2946.7	5455	5070.9	4530.5	5185	3250.5	4084.4	3345.2	4548.6	3581.8	3469.7	2979.9	4531.4	3654.8	6101.7	2314.3	2569.6	2864.7	2744.1	4816.4	7061.8	8697.8	3173.7	3871.8	3851.6	3970.5	4992	6395.3	3931.1	3377.7	3479.2	3568	3898.3	5075.2	4095.2	8532.5	5408	5863.2	4375.7	3227.2	5068.6	4493.9	4846	2077.6	1654.8	2517	4858	1864.5	5315.1
1038.5	2990.7	5521.7	5136.2	4585.9	5258.5	3287.4	4128.3	3402.1	4621.5	3624.1	3504	3009.9	4593.7	3699.5	6195.4	2352.6	2608.2	2905	2783.8	4865.1	7140.3	8797.5	3218.1	3928.1	3903.7	4008.5	5040	6483.8	3978.6	3435.7	3530.8	3621	3938.6	5123.7	4145.2	8629.2	5431.1	5940.9	4419.7	3270.4	5079.1	4504.5	4893.3	2089.3	1658.2	2522.9	4890.2	1864.7	5336.3
1040.5	3037.6	5623.8	5235	4677.2	5344.5	3336.3	4204	3458.4	4712	3694.2	3576.4	3046.9	4676	3766.5	6316.1	2399.3	2661.8	2963.1	2838.1	4945	7248.7	8926.2	3284.4	4003.2	3982.4	4067	5106.5	6593.8	4064.9	3509.8	3587.8	3679.8	4000.1	5155.6	4204.6	8726.7	5493.2	6029.4	4494.3	3346.8	5088.2	4526.9	4943	2107.1	1671.3	2544.7	4919.4	1880.4	5380.3
1042.5	3066.3	5647.2	5268.9	4720.4	5395.8	3355.8	4229.9	3498.1	4772.4	3726.9	3599.5	3068.4	4704.1	3805.8	6363.4	2419	2681.8	2983.7	2859.3	4973.6	7278.5	8986.1	3306.5	4038.8	4029.6	4084.8	5147.4	6643.5	4107.8	3525.9	3617	3680	4031	5179.5	4239.6	8792	5500.8	6054.8	4531.1	3374.1	5101.5	4548.1	4966.7	2140.4	1678	2565.3	4955.8	1890.1	5411.4
1044.5	3122	5765	5374.1	4811	5497.1	3407.8	4305.8	3575.9	4879.6	3803.4	3674.7	3114.2	4796	3883.7	6491.4	2471.4	2737.2	3044.9	2907.2	5061.4	7407.7	9130.1	3369.2	4117.3	4127.8	4163.6	5229	6771.9	4181.6	3607.1	3681.1	3754.9	4109.5	5248.3	4309.5	8907	5567.8	6161.9	4618.3	3438.3	5107.4	4559.5	5016.8	2162.3	1696.6	2580.5	4998.2	1890.9	5445.7
1046.5	3203.5	5916.9	5518.7	4962.7	5658.2	3496.9	4430.5	3693.9	5030.3	3905.2	3777.6	3192.4	4940.1	4004.4	6684.3	2544.9	2821.9	3142.6	2993.7	5197.1	7616	9359.6	3474.3	4246.2	4256.1	4283.5	5364.2	6945.7	4318.1	3704.4	3784.5	3846.9	4208.7	5360	4424.7	9129.7	5666.7	6321.7	4753.3	3533.8	5100	4566	5069.2	2166.4	1703.5	2580.6	5031.7	1891.9	5472.5
1048.5	3244.4	5988.5	5598	5017	5736.2	3540	4496.7	3759.3	5107.2	3970.4	3822.7	3240.3	4984.4	4063	6772.3	2580.3	2862	3188.6	3025.2	5266.9	7686.1	9480.4	3516.9	4309	4290.9	4333.8	5412.8	7024.7	4366.7	3747	3828.3	3878.9	4247.7	5402.9	4493.5	9203.8	5710.4	6377.9	4828.8	3578	5117.5	4621.9	5124.3	2185.7	1716	2609	5084	1905.9	5514
1050.5	3262	6000.8	5601.7	5043.7	5751.4	3545.1	4525.4	3781.6	5139.2	3983	3851.4	3241	5000.3	4078.1	6796.7	2587.9	2885	3210.9	3046.7	5282.6	7711	9517.5	3548.7	4324.3	4330	4349	5408.1	7047.6	4402.9	3770	3849.2	3868.6	4257.5	5405.1	4514.5	9218.3	5690.8	6398.9	4856	3599.1	5097.9	4623.2	5176.8	2187.9	1724.4	2617.2	5114.2	1905.1	5538.7
1052.5	3309.4	6080.4	5706.3	5123.2	5846.3	3584.2	4590.2	3839.4	5224.6	4047.9	3895.1	3275.6	5073.9	4143	6897.4	2624.3	2932.2	3257.5	3087.9	5346.7	7809.5	9624.3	3609.8	4385.9	4396.7	4407.6	5486.9	7154.1	4500.6	3821.4	3916	3932.7	4302.8	5459.8	4581.1	9305.2	5757.6	6490.9	4920.4	3643.9	5100	4623.7	5200	2195.6	1727	2634.3	5119	1898.4	5543
1054.5	3322.7	6116.6	5735.6	5157.5	5891.5	3596.1	4629.5	3869.5	5267.1	4089.7	3918	3284	5111	4173.9	6932.6	2642.6	2952.9	3289.5	3104.2	5377.6	7835.9	9700.6	3638.6	4417.9	4431.6	4427.4	5505.3	7210.8	4521.8	3837.2	3943.4	3936	4322	5488.5	4592.4	9348.1	5753.6	6514.2	4968.3	3663.2	5092.6	4627.5	5239.5	2188	1726.5	2635.7	5115.8	1885.3	5556.9
1056.5	3372.4	6169.1	5810.4	5214.6	5947.5	3636.5	4675.5	3915.4	5324.7	4133.7	3946.7	3314.8	5170.3	4235.2	7009.8	2671.3	2988.8	3335.2	3137.3	5427.2	7910.4	9784.5	3683.5	4464.8	4477.4	4476.6	5561.2	7290.9	4592.6	3885.1	3977.7	3975.5	4351	5520.6	4631.1	9408.2	5786.4	6579.2	5015.1	3709.8	5083.9	4646.1	5281.7	2185.8	1733.4	2641.7	5146.3	1886.5	5570.8
1058.5	3401	6266.6	5892.8	5276.6	6029.5	3681.7	4736.7	3971.7	5405.9	4190.8	3988.7	3345.2	5237.1	4291.6	7096.7	2699.8	3023.2	3370.8	3176.1	5506.5	8008.7	9901.3	3747.3	4502.5	4562	4528.8	5625.7	7386.1	4674.6	3914.3	4027.1	4020.9	4396.4	5575.8	4692	9537.3	5845.3	6670	5095.5	3742.8	5072.3	4647.1	5303.9	2185.5	1732.1	2649.4	5146.8	1891	5581.6
1060.5	3484.1	6410.3	6041.7	5408.2	6185.6	3766.5	4857.5	4072.7	5545.1	4297.7	4082	3411.3	5361.6	4391	7261.9	2780	3095.2	3461.2	3254.5	5651.9	8189.2	10140	3846.4	4632.1	4685.3	4647.9	5743.3	7567	4792.9	4004.3	4132.7	4122.8	4489.8	5699.9	4797.5	9750.7	5968.4	6826.2	5232.4	3848.1	5066.5	4652.2	5352.9	2189.1	1736.9	2673.9	5172.3	1900	5594.4
1062.5	3505.4	6461.9	6082	5417.1	6222.3	3779.3	4878	4108	5568.6	4339.6	4105.5	3419.4	5381.3	4417.5	7305.6	2782.2	3107	3476.3	3264.3	5681.9	8225.4	10189	3863.9	4653.3	4712.8	4669.5	5783.2	7614.6	4838.6	4028.5	4164.9	4127.6	4491	5695.3	4832.3	9798.3	5946	6838.1	5259.7	3857.4	5051.4	4654.2	5384.3	2188.5	1742.8	2677.8	5181	1900.3	5603.3
1064.5	3554.1	6552	6173.8	5494.3	6315.4	3825.3	4953.3	4162.6	5643.9	4415.9	4153.4	3442.8	5442	4474.6	7390.3	2823	3141	3524.7	3301.5	5753.5	8307.5	10317	3919.9	4707.4	4785	4739.4	5847.4	7720.6	4913.6	4073.6	4222	4168	4524.8	5755.1	4892.7	9888.3	6010.5	6940.6	5337.4	3898.3	5023.4	4646.7	5418.8	2192	1736.4	2692.7	5194.1	1891.4	5611.8
1066.5	3577.6	6588.3	6203.1	5524.9	6360.4	3845.2	4996.6	4196.9	5690.3	4448.1	4177.4	3449.2	5471	4506.9	7439.6	2848.4	3158.1	3548.9	3333.8	5785.1	8339.9	10377	3954.2	4747.5	4815.3	4762.8	5866.2	7772.1	4951.8	4100.5	4243.2	4187.6	4544.9	5772	4936	9952.2	6008.4	6978.5	5371.9	3926.7	5032.2	4665.2	5440	2207.7	1738.6	2700.7	5227.6	1903.2	5624.9
1068.5	3623.7	6673.5	6290	5600.9	6446.8	3892.5	5056.6	4258.4	5781.1	4504.8	4222.3	3486.8	5545.1	4572.1	7515.5	2880.1	3184.7	3596.1	3376.8	5857.3	8428.7	10516	4011.2	4811.9	4889.4	4824.3	5932.8	7888.6	5028.4	4136.9	4305.8	4204.4	4584.2	5848.5	4999.7	10075	6070.2	7049.5	5446.1	3976.5	5013.9	4677.8	5451	2196.5	1730.5	2707.5	5221.1	1891.5	5631.5
1070.5	3685.6	6811.5	6418.3	5707.9	6568	3965.9	5161.3	4347.3	5894.2	4593.6	4304.9	3530.6	5647.2	4648.5	7665.8	2932.2	3246.7	3657.6	3433.1	5949.2	8569.6	10739	4101.7	4899.3	4983	4917.8	6041.9	8042.5	5138.7	4227.5	4378.9	4268.7	4651.9	5932.5	5089.1	10270	6149.7	7209.2	5548.9	4049	5006.6	4661.2	5467.2	2205.7	1738.5	2695.8	5247.5	1890.1	5646.7
1072.5	3690.3	6860.1	6470.9	5716.9	6602.8	3989.9	5190.1	4367.1	5928	4600.5	4321.4	3527.6	5672.2	4667.6	7700.1	2949.6	3256.7	3672	3449.2	5979.6	8602.4	10798	4125.3	4918.8	5017.2	4940	6063.1	8097.6	5174.2	4235.6	4410.4	4284.6	4659.1	5927.4	5101.5	10313	6180.5	7243.9	5587.4	4062.7	5010.6	4678.1	5503.2	2206.8	1724.9	2698.3	5264.4	1886.8	5649.4
1074.5	3721.6	6904	6523.6	5740.3	6658.2	4021.8	5227.4	4403.9	5967.1	4637.6	4346.3	3531.9	5707.2	4701.9	7748.6	2965.3	3278.4	3702.3	3472.6	6015.3	8635.9	10861	4169.9	4956.9	5056.4	4970.6	6089.4	8157.8	5218	4261.9	4430.3	4316.2	4668.2	5963.2	5136	10354	6177.2	7291.8	5638.6	4079.4	5349.7	5097.6	6121.5	2439.9	1833	2885.6	5654	1981.4	6133.3
1076.5	3724.9	6936.8	6535.6	5753.1	6672.5	4031.2	5245.6	4409.8	5981.4	4651.8	4355.3	3522.4	5732.7	4715.7	7761.3	2964.5	3287.6	3707.1	3482.6	6028.6	8662.2	10905	4178	4957.1	5091	4976.2	6100.8	8199	5252.9	4271.4	4456	4308.6	4665.4	5953.3	5143.4	10373	6141.8	7313.3	5657.4	4077.7	5502.8	5220.4	6352	2546.3	1938	2989.5	5779.4	2077.1	6306.6
1096.4	3905.2	7450.8	7007.1	5971.9	7130	4277.8	5727.7	4715.6	6448.7	4921.1	4603.8	3608.6	6030.8	4974.2	8295.5	3121	3468.3	3925.1	3676.6	6293.4	9098.3	11737	4475.7	5235.7	5458.7	5260.3	6464.6	8769.3	5627.9	4523	4808.2	4579	4792.7	6156.6	5408.7	10953	6286.9	7700.2	6035	4223.1	5679.8	5385.4	6593.9	2679.2	2049.8	3101	5925.2	2187.7	6492.7
1098.4	3982.8	7590.5	7155.7	6070.6	7258.9	4374.4	5834	4817.1	6560.4	5005.2	4673.6	3665.4	6134.4	5057.9	8445.9	3198.3	3539.5	4003.9	3731.7	6414.1	9238.9	11950	4551.4	5341.6	5556.3	5369	6578.9	8918.6	5723	4611.7	4895.6	4677.4	4892	6279.5	5525.6	11126	6387.6	7835.2	6133.6	4283.9	5869.6	5557	6842.6	2821.6	2164.7	3233.1	6082.3	2301.1	6703.7
1100.4	4060.9	7733.7	7291	6162.8	7389.7	4473.7	5941.6	4909.3	6690	5082.1	4762.7	3735.6	6224.5	5132.1	8581.5	3265.9	3603.9	4090.5	3800	6530.5	9401.9	12164	4640.7	5425.6	5657.7	5464.6	6676.9	9069.3	5828.9	4703.2	5002.6	4784.6	4997.8	6388.7	5655.6	11331	6476.1	7986.5	6236.1	4359.1	6060.4	5753.2	7083.9	2968.1	2276.6	3388.7	6241.9	2412.9	6893
1102.4	4189.9	7921.8	7446.1	6296.9	7577.8	4610.5	6074.4	5027.2	6861.4	5190.6	4887.8	3844.4	6353.7	5240.2	8764.4	3372.6	3686.7	4212.1	3901.2	6683.6	9608.7	12439	4749.3	5569.3	5791.6	5588.5	6818.9	9273.8	5967.1	4818.2	5124.5	4929.8	5135.1	6552.5	5800	11548	6640.9	8169.6	6397.3	4466.4	6247.3	5933.8	7320.8	3114.9	2392.2	3527	6397.4	2522.4	7091.7
1104.4	4291.7	8088.1	7604.8	6428.2	7751.3	4727.8	6192.5	5151.1	7022.9	5290.4	5013	3936.9	6500.1	5343.5	8934.4	3475.5	3747.8	4321.2	3974.8	6776.6	9821.6	12692	4844.6	5706.2	5928.4	5702.7	6927.2	9459.7	6113.8	4922.7	5241.1	5069.1	5253.3	6693.2	5935.4	11767	6811.2	8352	6541.8	4582.5	6430.9	6089.4	7561.2	3257.6	2499.2	3649.8	6544.5	2622.2	7293.3
1106.4	4434.2	8292.4	7792	6585.1	7952.6	4878.6	6362.6	5294.7	7231.7	5419.1	5162.9	4052.5	6652.9	5474.4	9162.5	3597.4	3853.3	4464.6	4074.7	6953.9	10087	12982	4985.4	5873.4	6103.1	5865.4	7073.7	9705.4	6282.4	5071.3	5383.4	5230.9	5401.1	6886.6	6109.4	12034	7000.5	8554	6714.7	4711.3	6629	6262.1	7794.7	3410.6	2621.2	3774.2	6679.1	2716.1	7480.4
1108.4	4571.9	8489.8	7996.9	6771.9	8172.8	5048.8	6523.3	5435	7454	5602.8	5339.5	4189.7	6822.9	5616.3	9408.5	3710	3960.5	4615.1	4196	7136.9	10362	13310	5128.5	6065.8	6291	6018.3	7214.3	9967.6	6491.2	5229.2	5561.5	5390.9	5568	7051.5	6283.8	12313	7197	8787.9	6907.4	4861.9	6827	6434.7	8029.7	3552.9	2738.8	3898.8	6851	2797.6	7711.1
1110.4	4719.7	8683.5	8211.6	6968.5	8385.4	5213.5	6694.4	5600.7	7670.8	5758.2	5488.8	4321.6	6997.8	5761.1	9660.7	3816.4	4069.3	4766.5	4310.3	7315.8	10663	13667	5273.7	6239	6468.3	6180.4	7358.4	10241	6692	5377.6	5717.6	5567.9	5726.4	7227.4	6482.8	12608	7401.5	9013.6	7097.2	5008.7	7012.5	6631.6	8227.6	3703.2	2835.2	4039.7	7000.8	2877.8	7914.4
1112.4	4874.4	8889.6	8430.9	7177	8605.9	5394.3	6901.7	5765.4	7900.5	5951.4	5682.3	4469.6	7200.1	5942	9912.8	3945.1	4200.2	4921	4450.8	7522.1	10974	14044	5433.5	6426.9	6673.5	6362.5	7489.7	10516	6884.2	5557	5911.4	5756.2	5873.6	7426.9	6666.3	12969	7627.2	9244.9	7287.1	5176	7199.7	6789	8448.8	3826.8	2942.7	4161.8	7146.9	2945.6	8119.1
1114.4	5019.4	9078.8	8637.4	7353.2	8809.3	5567.3	7067.1	5905.1	8107	6118.6	5837.4	4612.4	7377.7	6088.1	10145	4076.1	4317	5060.1	4573.7	7679.5	11240	14360	5597.3	6594.6	6863.7	6516.2	7642.4	10770	7085	5712.5	6067.9	5906.4	5997.5	7609	6858.4	13259	7822.7	9467.6	7444.4	5326.5	7386.2	6960.5	8660.5	3959.1	3039.9	4285.8	7282	3017.1	8312.1
1116.4	5175.5	9293.1	8873.5	7546.9	9038.9	5745	7256.7	6087.1	8342.2	6300.2	5999.9	4766.5	7559.8	6260.4	10411	4220.5	4429.2	5224.8	4711.7	7864.9	11544	14734	5766.3	6803.9	7052.2	6694.3	7800.8	11106	7298.7	5888.3	6253.2	6105.3	6120.5	7797.9	7063.5	13576	8045.9	9731.6	7654.6	5484.9	7573.2	7149.1	8881.1	4087.9	3154.5	4412.2	7415.7	3077.5	8515.1
1118.4	5350.7	9554.4	9115	7750.2	9290.2	5947.6	7466.4	6282.5	8584.1	6480	6182.9	4929.6	7779.6	6453.7	10678	4364.7	4570.6	5406.3	4849.3	8064.9	11889	15155	5940.7	7017.7	7259	6885.2	7967	11429	7513.5	6060.3	6434.2	6280.2	6243.4	8001.2	7281.9	13948	8278.2	10004	7883.5	5665.8	7747.8	7295.9	9059.8	4196.3	3233	4527.5	7548.4	3121.4	8697.5
1120.4	5510.4	9765.6	9352.6	7948.2	9500.9	6140.9	7645.6	6463.1	8829.2	6640.5	6357.1	5092.4	7972.6	6627.7	10937	4509.7	4693.7	5560.3	4984.7	8238.3	12205	15538	6110.3	7212.4	7450.6	7050.6	8122	11695	7723.7	6217.7	6596.7	6442.5	6334.7	8188.1	7474.6	14286	8483.3	10259	8079.9	5805.1	7923.4	7449.4	9279.4	4314.5	3314.4	4640.1	7672.2	3166.7	8892.8
1122.4	5673.1	10022	9555.9	8143.4	9736.5	6333.3	7850	6655.6	9064.6	6814.6	6550.6	5242.1	8180.3	6816	11183	4640.6	4821.1	5720.2	5138.5	8401.5	12501	15918	6283.6	7395.6	7657.6	7228.8	8301.7	11993	7939.6	6380.8	6777.3	6621.6	6430.5	8393	7662.6	14602	8710.7	10552	8284	5961	8111.6	7631.5	9473.7	4438.9	3398.3	4738.8	7839.4	3212.3	9060.3
1124.4	5840.5	10253	9803.8	8331.4	9979	6530.8	8034.6	6856.8	9344.8	6991.1	6720.9	5406.2	8373.6	7000.8	11464	4786.1	4957.9	5889.6	5283.9	8568.7	12807	16317	6457.4	7601.4	7870.7	7410.4	8482.8	12323	8176	6533.9	6961.3	6802.9	6516.4	8601.9	7847.7	14947	8935.8	10816	8490.1	6111.3	8291.3	7823.2	9671.4	4539	3483.1	4848.3	7970.1	3251.8	9248.2
1126.4	5990.9	10469	10037	8508.3	10238	6702.7	8227.4	7046.1	9574.8	7164.5	6891.5	5555.5	8565.9	7171.1	11696	4915.1	5077.5	6049.6	5435.1	8760.2	13099	16705	6627	7782.7	8082	7588.9	8661.5	12658	8410	6675.8	7134.3	6976.6	6587.4	8791.4	8059.4	15294	9128.3	11076	8691.2	6254.6	8441.7	7966.2	9839	4633.2	3560.4	4928.6	8080.2	3275.2	9405.5
1128.4	6128.2	10702	10262	8689.8	10498	6881.6	8413.6	7246.5	9823.9	7315.8	7070.3	5714.9	8746.8	7362.2	11963	5049.3	5204.8	6213.5	5574.1	8944.5	13395	17117	6799.4	7969.8	8299.4	7764.9	8848.7	12971	8624	6815.2	7307.8	7110.7	6643.9	9010.1	8250.5	15664	9346.3	11376	8916.9	6395.2	8611.2	8122.6	10027	4715.9	3636.6	5011.7	8228.9	3296.5	9555.8
1130.4	6267.8	10928	10486	8846.3	10745	7061.6	8583.8	7424.4	10047	7478	7224.6	5876.3	8922.8	7523.6	12225	5154.1	5308.7	6354.1	5713.4	9133.6	13648	17481	6950.7	8153.7	8482	7918.7	9027	13276	8827.2	6943.6	7462	7281.2	6681.4	9200.6	8417.4	15995	9573.3	11628	9132.1	6525.1	8774.9	8281.5	10205	4816.1	3719.9	5087	8351.6	3328.9	9729.3
1132.4	6424	11166	10710	9044.2	11012	7244.5	8771.8	7606.6	10292	7648.7	7387.7	6020.8	9105.5	7705.1	12494	5283	5438.7	6500.6	5863.4	9359.6	13916	17827	7114.8	8332.4	8681.3	8089.7	9204.9	13600	9050.7	7081.1	7628.4	7406.3	6680.9	9436.3	8612.4	16328	9767.8	11934	9350.2	6643.9	8952	8434.3	10430	4910.9	3793	5154.6	8517.4	3361.8	9899.7
1134.4	6534.7	11387	10939	9195.4	11252	7392.3	8946.8	7784.8	10509	7801	7529.8	6162.2	9310	7853.7	12729	5414.1	5554.4	6632.8	6014	9535.1	14162	18175	7256.2	8516.2	8849.8	8236	9389.8	13929	9240.5	7208.7	7792.4	7534.1	6669.9	9593.4	8775.2	16632	9972.6	12191	9553.4	6748	9123.6	8604.3	10658	5016.2	3868.2	5238.7	8679.4	3396.7	10097
1136.4	6660.5	11624	11156	9357.3	11512	7581.7	9126.4	7937.6	10732	7948.6	7688.8	6298.8	9519	8010.7	12956	5541.1	5678	6779.4	6148.2	9729.1	14389	18548	7400.4	8680.2	9022.4	8405.6	9579	14245	9466.9	7317.2	7935.7	7652.9	6691.1	9788.2	8940.4	16942	10152	12474	9707.4	6843.4	9274.3	8741.3	10859	5110.9	3944.7	5299.9	8815.6	3420	10271
1138.4	6784.3	11874	11390	9524.7	11779	7769.3	9331.2	8126	10928	8112.8	7836.3	6444.1	9756.6	8189.2	13212	5664.8	5802	6932.4	6316.5	9926.3	14678	18901	7585.3	8899.8	9226.9	8581.4	9799.9	14584	9738	7456.1	8118.6	7778.1	6723.4	9996.8	9123.2	17301	10358	12753	9846.5	6968.2	9418.1	8885.2	11003	5170	3990.3	5349.8	8934.9	3429.1	10441
1140.4	6903.4	12094	11593	9685.8	12017	7929.6	9553	8299.1	11132	8264.6	7950.7	6577.1	9947.1	8341.7	13439	5789.9	5903.6	7059.8	6434.1	10126	14905	19295	7727.8	9077	9413.9	8744.2	9981.5	14920	9955.2	7574.4	8263.6	7839.4	6756.2	10192	9293.5	17627	10537	13021	10083	7065.1	9563	9008.4	11156	5239.8	4046.2	5399.1	9020.6	3436.4	10578
1142.4	7036.6	12370	11840	9855.8	12289	8102.8	9776.7	8479.1	11394	8428.6	8103.6	6734	10190	8519.6	13713	5922.5	6007.9	7198.4	6570.7	10354	15187	19689	7897.8	9254.9	9616.5	8921.4	10203	15243	10207	7714.6	8430.6	7955.3	6801.8	10391	9473.1	17978	10751	13302	10356	7166.9	9700.7	9148.2	11322	5303.8	4102.2	5455.6	9122.2	3454.1	10739
1144.4	7156.4	12639	12072	10022	12575	8260.3	9982.4	8625.4	11635	8590.8	8253.4	6852	10413	8707.8	13937	6042.4	6092.6	7321.1	6715.1	10596	15448	20091	8056.9	9427.3	9836.4	9094.7	10402	15578	10436	7825.9	8582.1	8060.8	6843	10575	9654.3	18325	10970	13570	10596	7264.4	9874.3	9328.6	11485	5374.6	4164.4	5503	9239.9	3463.5	10887
1146.4	7234.7	12853	12254	10159	12816	8381.4	10173	8749.8	11838	8725.3	8373.3	6968.8	10607	8835.2	14113	6142.5	6183.9	7428.8	6825.3	10766	15646	20405	8194.4	9563.2	10011	9251	10562	15873	10681	7911.2	8696.1	8136.6	6842.8	10769	9798.7	18596	11132	13807	10813	7331.9	10050	9452.5	11616	5433.6	4219.4	5568.8	9389.7	3487.3	11039
1148.4	7327.5	13084	12431	10292	13070	8511.3	10368	8899.5	12041	8857.5	8470.1	7062.4	10803	8977.4	14299	6246	6248.3	7520.3	6948.4	10973	15871	20724	8329.1	9691.8	10197	9397.1	10733	16159	10871	7999.8	8823.9	8192.7	6856.5	10940	9959.2	18883	11313	14005	11026	7387.2	10204	9600.6	11746	5495.5	4280.9	5629.8	9529.8	3500.7	11212
1150.4	7403.2	13318	12627	10392	13300	8663.1	10558	9057.6	12204	8988.1	8583.9	7192.5	11005	9120.6	14505	6352.7	6326.6	7629.9	7073.7	11131	16068	21034	8456.6	9856.8	10395	9584.9	10926	16461	11089	8087.7	8918.6	8262.4	6866.1	11107	10131	19178	11513	14242	11192	7458	10331	9717.8	11879	5535.9	4325.4	5663.2	9635.8	3491.7	11342
1152.4	7492.4	13558	12814	10521	13529	8790.3	10775	9213	12392	9098.8	8687.1	7305.4	11218	9267.4	14663	6452	6421.9	7747.9	7182.5	11316	16275	21370	8584	10025	10578	9729.9	11114	16771	11282	8165.5	9048.5	8298.4	6884	11285	10289	19433	11740	14459	11417	7522.3	10491	9858.8	12024	5600.5	4380.1	5708	9758	3502.3	11501
1154.4	7561	13797	13001	10629	13758	8943.5	10981	9381.4	12563	9240	8779.7	7410.1	11417	9400.7	14865	6566.7	6508.7	7851.2	7314.4	11498	16457	21651	8721.7	10167	10767	9909.4	11312	17051	11484	8228.8	9175.9	8361.2	6886.5	11464	10438	19695	11940	14690	11627	7587.1	10626	10008	12172	5650.7	4446.8	5762.4	9866.9	3506	11643
1156.4	7639.5	14025	13135	10719	13996	9038.3	11184	9552.9	12702	9349.5	8876.5	7507.9	11603	9535.2	15000	6642.3	6577.1	7926.9	7421.2	11694	16617	21943	8834.5	10306	10937	10058	11487	17357	11650	8292.5	9287.2	8390.1	6886.8	11634	10573	19975	12150	14917	11809	7630.1	10802	10164	12306	5698.7	4505.4	5816.2	10015	3514.5	11820
1158.4	7717.5	14246	13311	10816	14236	9148.1	11398	9719.8	12850	9495.3	8978.3	7582.2	11795	9651.3	15147	6735.4	6639.1	8004.5	7533.9	11876	16770	22201	8961.9	10450	11112	10221	11687	17659	11841	8366.6	9392.6	8438.1	6893.7	11787	10699	20248	12315	15132	12000	7688.1	10953	10306	12448	5764.2	4561.8	5870.1	10146	3526.3	12019
1160.4	7767.8	14456	13465	10899	14420	9242	11592	9864.8	12968	9584	9044.6	7675.4	11986	9764.4	15261	6821.7	6681	8081.2	7632.9	12057	16920	22470	9087.1	10573	11272	10380	11879	17916	11973	8428	9499.5	8453	6884.9	11927	10813	20486	12493	15319	12182	7720.9	11102	10441	12607	5813	4601.3	5921.6	10268	3539	12170
1162.4	7827.5	14666	13618	10974	14642	9377.8	11801	10022	13105	9696.4	9132.8	7773.5	12171	9879.5	15399	6918.8	6739.3	8163.9	7745.1	12289	17055	22774	9197.8	10710	11429	10542	12076	18220	12135	8481.8	9617.1	8473.1	6900.4	12065	10955	20784	12665	15537	12368	7777.4	11238	10577	12679	5853.5	4653	5954	10364	3537.7	12315
1164.4	7889.6	14914	13782	11055	14873	9499.2	12036	10188	13249	9815.3	9222.1	7876.7	12373	10001	15531	7009.1	6809.4	8253.4	7855.1	12525	17207	23059	9311.7	10850	11576	10685	12276	18508	12320	8541.8	9722.4	8515.9	6919.3	12203	11096	21072	12883	15719	12548	7808.6	11395	10736	12825	5897.4	4707.2	6010.5	10496	3554.5	12494
1166.4	7931.6	15100	13914	11145	15111	9593.1	12251	10354	13377	9929.7	9297.3	7927.3	12565	10129	15666	7105.2	6873.1	8326.8	7955.9	12755	17355	23320	9424.6	10963	11748	10851	12455	18777	12483	8581.2	9815.9	8532.8	6920.6	12375	11224	21321	13066	15899	12700	7854.6	11559	10867	12922	5980.7	4755.7	6035.9	10635	3563.4	12631
1168.4	7958.8	15317	14034	11198	15307	9700.3	12460	10515	13473	10015	9353.9	8006.9	12742	10230	15778	7173.4	6927.6	8400	8024	12948	17477	23545	9540	11067	11887	10981	12660	19038	12637	8631.8	9895	8525.5	6930.7	12493	11332	21574	13232	16072	12854	7880.2	11723	11049	13033	6026.3	4813	6090	10782	3564.8	12806
1170.4	8007.2	15522	14191	11279	15535	9799	12664	10677	13562	10116	9442.4	8072.7	12927	10333	15867	7257.8	6973.6	8443.3	8122.5	13116	17581	23790	9625	11186	12023	11135	12835	19313	12798	8664.9	9986.3	8555.7	6935	12629	11440	21803	13371	16242	13000	7896.6	11904	11187	13146	6075.9	4857.7	6123.1	10905	3580	12941
1172.4	8049.9	15706	14314	11341	15745	9897.1	12875	10831	13645	10234	9487.1	8139.8	13084	10407	15943	7330.7	7020.9	8499.3	8210.6	13321	17662	23957	9708.9	11282	12156	11290	13003	19536	12940	8709.4	10085	8614.3	6946.8	12769	11540	21984	13482	16419	13132	7949.1	12032	11335	13208	6106.9	4894.4	6132.5	11037	3577.5	13054
1174.4	8090.6	15866	14358	11376	15938	9953.4	13056	10967	13727	10306	9525.2	8179.5	13250	10483	16030	7379.3	7050.3	8543.1	8275.1	13497	17734	24160	9807.1	11348	12316	11434	13216	19772	13070	8733.3	10139	8613.1	6931.8	12883	11615	22241	13617	16571	13285	7948.3	12176	11465	13315	6138.8	4908.1	6156.2	11135	3571.7	13194
1176.4	8127.9	16037	14458	11436	16131	10062	13242	11112	13801	10413	9575.2	8244.3	13418	10579	16126	7445.4	7096.3	8614.8	8348.5	13671	17819	24355	9893.1	11450	12460	11577	13394	20037	13227	8763	10215	8621	6930.9	13020	11718	22445	13751	16716	13398	7979.2	12339	11603	13421	6164.1	4932.5	6175.3	11253	3574.8	13308
1178.4	8157.4	16279	14587	11499	16332	10141	13475	11252	13891	10505	9635.6	8281	13618	10659	16233	7501.4	7127.6	8680.8	8431.2	13878	17901	24583	9973.5	11553	12572	11723	13610	20309	13355	8796.8	10299	8608.4	6952	13158	11796	22696	13878	16862	13562	7992.2	12476	11739	13509	6180.2	4954	6200	11362	3569.2	13437
1180.4	8195.3	16475	14713	11566	16568	10261	13667	11428	14001	10624	9699.7	8364.3	13789	10765	16333	7572.2	7170.7	8752.3	8524.3	14069	18007	24816	10069	11663	12692	11903	13838	20584	13537	8838.2	10398	8662.7	6964	13283	11914	22906	14005	17058	13734	8032.9	12627	11893	13605	6199.8	4968.3	6230.7	11463	3575.6	13601
1182.4	8226.7	16725	14813	11620	16775	10322	13837	11571	14064	10697	9735.9	8387	13966	10840	16449	7636.5	7218.1	8808.1	8569.3	14283	18085	25044	10124	11737	12821	12071	14035	20801	13703	8879.9	10466	8668.7	6955.6	13389	12000	23098	14144	17146	13877	8048.2	12782	12046	13722	6217.6	4984	6236.8	11566	3567.8	13741
1184.4	8270.6	16939	14932	11697	16986	10421	14050	11730	14152	10788	9821.2	8451.6	14152	10943	16549	7718.3	7253	8852.1	8656.4	14527	18175	25222	10186	11831	12956	12222	14256	21067	13835	8941.5	10545	8686.5	6975.3	13485	12104	23306	14288	17355	14003	8064.3	12902	12172	13790	6220.1	5017	6274.2	11693	3567.8	13834
1186.4	8283.1	17113	14994	11724	17210	10450	14228	11860	14215	10856	9864.9	8481.3	14301	11008	16604	7745.3	7266.5	8889	8712.3	14724	18226	25357	10245	11921	13068	12341	14443	21317	13940	8956.1	10602	8695	6985	13575	12201	23450	14382	17468	14112	8071.4	13093	12348	13961	6251.8	5032.2	6310.9	11818	3567.2	13998
1188.4	8312.8	17285	15055	11738	17386	10531	14388	11988	14286	10908	9881.2	8481.1	14448	11078	16673	7773.6	7300.7	8922.9	8776.7	14854	18296	25485	10286	12016	13176	12472	14618	21534	14092	8961.3	10649	8714.2	6979.8	13606	12273	23669	14469	17669	14247	8089.9	13173	12443	13997	6244.8	5057.1	6316.3	11932	3554.4	14076
1190.4	8339.1	17493	15138	11754	17586	10574	14595	12137	14388	10982	9918.4	8539.4	14606	11175	16727	7809.3	7327.1	8959.9	8846.1	15035	18350	25665	10358	12067	13288	12629	14802	21777	14241	8981.8	10716	8721.3	6991	13753	12392	23854	14568	17784	14379	8110	13336	12601	14080	6265.9	5092.3	6349.6	12058	3567.6	14210
1192.4	8351.9	17645	15200	11767	17748	10628	14792	12242	14432	11012	9926.1	8568.7	14743	11235	16754	7894	7340.8	8999.6	8908.4	15132	18379	25767	10395	12116	13364	12756	14972	21965	14347	9003.3	10755	8717.7	6983.4	13845	12450	24007	14617	17834	14477	8106.3	13508	12732	14177	6290.3	5112.1	6370.3	12205	3569.5	14309
1194.4	8377.1	17814	15251	11783	17893	10682	14954	12353	14464	11070	9922.1	8600.2	14850	11298	16804	7915.5	7356.6	9009.4	8949.4	15277	18401	25889	10442	12182	13474	12890	15138	22175	14470	9008.3	10794	8721.2	6977.9	13976	12505	24180	14680	17974	14603	8125	13635	12852	14243	6301	5120.3	6385.9	12332	3569.8	14398
1196.4	8378.5	17999	15303	11802	17988	10721	15110	12419	14497	11136	9950.7	8619.5	14962	11341	16813	7976.9	7365.7	9035.9	8999.8	15389	18414	25965	10469	12207	13548	12986	15294	22398	14576	9014.5	10818	8717.8	6966.6	14053	12534	24370	14692	18046	14696	8111.8	13692	12917	14245	6291.6	5113.6	6376.9	12399	3557.5	14405
1198.4	8384.6	18149	15338	11818	18120	10756	15235	12495	14556	11161	9968	8608.8	15064	11369	16847	8004.5	7353.6	9053.3	9053.3	15517	18431	26051	10482	12237	13597	13100	15463	22605	14686	9012	10858	8715	6968.8	14135	12554	24478	14759	18126	14812	8116.9	13833	13025	14282	6272.4	5135.8	6364.3	12525	3549.7	14501
1200.4	8404.3	18338	15379	11853	18313	10801	15409	12621	14611	11232	9990.6	8643	15215	11420	16853	8062.5	7389.7	9102	9104.1	15645	18471	26183	10525	12279	13672	13214	15632	22832	14769	9038.9	10928	8726.3	6983.4	14196	12638	24607	14837	18226	14921	8146.2	13977	13127	14340	6286.3	5140.3	6392.1	12617	3552.9	14602
1202.4	8423.6	18509	15441	11858	18461	10836	15549	12703	14660	11263	10007	8654.2	15373	11487	16901	8094.1	7398.7	9128.4	9153.7	15822	18509	26299	10553	12330	13747	13354	15805	23036	14875	9063.4	10978	8713.5	6989	14286	12701	24739	14918	18331	15050	8153.5	14138	13253	14409	6310	5159.8	6391.2	12729	3555.1	14712
1204.4	8471.3	18714	15513	11891	18629	10913	15701	12821	14715	11349	10051	8699.2	15520	11546	16947	8134.4	7417.5	9153.5	9203.4	15981	18529	26424	10592	12390	13852	13510	16000	23296	14967	9091.3	11031	8752.2	6996	14372	12761	24906	15013	18465	15189	8170.4	14319	13386	14495	6327.7	5187.5	6415	12860	3550.9	14866
1206.4	8487.1	18895	15588	11892	18749	10941	15822	12909	14747	11369	10069	8715.5	15680	11603	16987	8188.9	7438.4	9176.5	9246.7	16152	18583	26577	10633	12432	13931	13614	16184	23490	15085	9099.1	11060	8729.8	7008.8	14446	12825	25050	15082	18495	15333	8184.1	14470	13529	14547	6343.3	5184.2	6455.6	12951	3543.5	14948
1208.4	8489.8	19063	15608	11907	18836	10972	15959	12970	14745	11398	10060	8725.9	15766	11665	16998	8191.7	7439.2	9189.7	9288.6	16267	18576	26682	10641	12474	13982	13713	16286	23657	15151	9088	11100	8742.8	7005.2	14480	12861	25163	15113	18592	15413	8199.3	14619	13612	14555	6352.9	5192.7	6474	13062	3552.8	15071
1210.4	8497.3	19215	15637	11892	18970	10989	16103	13047	14763	11399	10078	8725.4	15881	11697	17017	8197	7451.6	9215.4	9301.8	16456	18581	26757	10665	12541	14039	13821	16403	23828	15253	9098.2	11128	8746.5	7012.4	14530	12885	25278	15164	18665	15541	8196.4	14781	13718	14630	6376.1	5205.7	6516.2	13197	3547	15206
1212.4	8515.2	19405	15690	11933	19141	11034	16250	13168	14823	11452	10100	8748.8	16042	11782	17037	8257.9	7483.3	9264	9376.8	16655	18622	26848	10700	12596	14112	13950	16655	24040	15357	9123.4	11171	8747.4	7036.1	14605	12939	25458	15229	18745	15676	8223.7	14952	13838	14683	6394	5230.2	6554.1	13305	3553.9	15349
1214.4	8549.5	19589	15703	11944	19263	11071	16380	13274	14880	11472	10117	8774.1	16177	11826	17043	8288	7492.5	9285.3	9390.7	16796	18664	26947	10728	12618	14210	14071	16853	24230	15451	9140.6	11212	8736.6	7034.3	14656	12984	25561	15289	18822	15789	8234	15084	13945	14748	6381.6	5238.1	6579.9	13406	3560.3	15482
1216.4	8554.1	19735	15718	11938	19378	11098	16532	13347	14869	11519	10128	8792.7	16295	11871	17068	8324.7	7500.9	9298.8	9452.6	16899	18673	26972	10759	12644	14256	14180	17000	24360	15534	9157.5	11251	8760.8	7026.9	14687	13004	25648	15363	18878	15889	8247.8	15229	14094	14838	6409.6	5272.5	6616.1	13589	3573.5	15600
1218.4	8554.3	19873	15710	11926	19487	11114	16643	13405	14862	11521	10113	8808.7	16404	11894	17077	8350.6	7503.1	9300.6	9472.1	17057	18654	27017	10775	12640	14318	14261	17157	24466	15609	9139.7	11252	8742.6	7000.7	14707	13025	25730	15412	18890	15969	8265.6	15399	14248	14929	6430.3	5304.7	6671.4	13728	3592.2	15745
1220.4	8589	20057	15800	11976	19667	11137	16822	13525	14942	11593	10167	8833.8	16559	11961	17163	8401.3	7527.4	9339.7	9545	17266	18724	27127	10827	12718	14400	14396	17359	24688	15722	9166.6	11289	8742.9	7023.2	14767	13108	25880	15511	19026	16117	8305.4	15459	14308	14930	6421.1	5297.6	6672	13784	3591.1	15794
1222.4	8583.3	20186	15808	11968	19773	11134	16947	13602	14963	11614	10163	8831.3	16672	11982	17179	8420.5	7534.3	9337.1	9574.9	17417	18718	27182	10844	12722	14442	14486	17507	24846	15838	9150.8	11311	8742.9	7016	14796	13127	25983	15598	19084	16208	8302.7	15598	14415	14974	6444.4	5299.3	6725.3	13874	3587.4	15880
1224.4	8590.9	20338	15818	11994	19904	11165	17080	13676	15005	11663	10181	8833	16792	12018	17176	8450.5	7548.5	9357.2	9601.8	17546	18733	27277	10858	12741	14524	14578	17653	24972	15961	9148.8	11335	8751.6	7013.6	14847	13107	26046	15671	19154	16304	8300.1	15743	14553	14979	6463	5311.7	6766.1	13992	3587.4	15973
1226.4	8581.5	20476	15811	11973	19989	11176	17189	13736	15013	11645	10190	8815.9	16889	12019	17148	8451.7	7526.2	9368.3	9611.1	17639	18718	27359	10875	12761	14514	14638	17810	25084	15991	9130.9	11343	8746.6	6995.8	14828	13117	26134	15693	19161	16365	8307.2	15829	14641	15014	6454.7	5329.2	6796.9	14064	3593.2	16035
1228.4	8579.9	20566	15851	11983	20105	11205	17305	13799	15029	11658	10184	8821.9	16984	12072	17166	8479.4	7524.1	9377.7	9641.7	17812	18728	27424	10892	12806	14571	14730	17945	25181	16059	9150.8	11381	8738.1	6990.3	14827	13159	26225	15736	19207	16449	8311.8	16001	14762	15038	6465.8	5326.9	6835	14204	3594.3	16155
1230.4	8579.4	20670	15885	11969	20175	11223	17427	13816	15018	11645	10179	8799.1	17071	12085	17147	8476.7	7500.7	9376	9658.6	17950	18726	27470	10890	12794	14570	14798	18041	25288	16092	9146.8	11398	8732.7	6965.1	14851	13175	26285	15748	19251	16523	8291	16173	14911	15117	6484.7	5349.6	6891.4	14358	3612.1	16283
1232.4	8569.2	20770	15890	11969	20274	11233	17535	13876	15025	11704	10161	8817	17158	12092	17169	8492	7499.2	9377.7	9694.3	18038	18743	27506	10899	12776	14581	14874	18151	25376	16157	9138.6	11398	8732.4	6961.7	14854	13169	26281	15766	19252	16593	8315.6	17958	18569	15892	6781.9	5511.8	7271.7	15681	3711.5	17703
1234.4	8534	20803	15864	11903	20295	11196	17607	13862	14981	11692	10126	8773.3	17197	12083	17105	8479.6	7474.8	9345.2	9674.9	18141	18689	27474	10869	12744	14559	14928	18214	25398	16179	9111.7	11375	8703.3	6916.3	14813	13154	26319	15728	19189	16628	8266.4	18181	19239	16013	6841	5583.1	7356.4	15923	3752.8	17919
1252.7	8791.5	22465	16358	12226	21527	11543	19058	14791	15567	12068	10434	9067.4	18531	12501	17578	8807.4	7692	9632.1	10102	19641	19215	28400	11212	13317	15148	16036	19672	26989	17111	9409.6	11762	8931.7	7084.4	15201	13651	27412	16466	20021	17941	8524.2	18430	19765	16168	6924.9	5665.9	7454.6	16202	3790.4	18172
1254.7	8812.4	22641	16393	12246	21695	11552	19229	14885	15590	12092	10450	9072.9	18688	12577	17620	8860	7698.4	9652.2	10168	19929	19253	28450	11243	13393	15223	16212	19880	27168	17188	9439.1	11800	8935.7	7086	15305	13764	27638	16643	20150	18104	8558.3	18695	20177	16273	6979.9	5727.2	7529.4	16457	3800.7	18430
1256.7	8829	22921	16412	12296	21908	11608	19442	15056	15655	12134	10487	9118.8	18898	12699	17688	8941.2	7733.3	9694.3	10261	20228	19317	28494	11293	13511	15331	16425	20129	27420	17291	9476.2	11844	8966.5	7117.4	15459	13902	27880	16867	20333	18311	8633.7	19251	20912	16650	7122.3	5882	7718.1	16932	3873.2	18941
1258.7	8843.3	23207	16413	12308	22094	11634	19689	15173	15709	12175	10493	9144.1	19083	12758	17736	9013.9	7743.7	9713.7	10347	20516	19354	28550	11324	13580	15413	16639	20327	27670	17403	9514	11875	8944.1	7103.4	15586	14000	28157	17039	20431	18514	8654.8	19487	21239	16724	7149.6	5928.9	7776.6	17153	3878.6	19191
1260.7	8882.8	23521	16423	12364	22301	11692	19947	15317	15781	12257	10551	9187.6	19333	12872	17779	9128.6	7782.5	9743.7	10475	20856	19408	28568	11367	13670	15523	16879	20572	27954	17546	9551.7	11946	8959.7	7144.6	15751	14156	28411	17221	20596	18757	8717.4	19726	21543	16840	7203.4	5985.3	7825.2	17405	3873.4	19426
1262.7	8868.7	23803	16450	12386	22491	11706	20204	15477	15833	12300	10547	9190.7	19544	12966	17809	9151	7788.5	9758.5	10552	21201	19466	28687	11384	13746	15608	17121	20813	28255	17684	9536	11982	8964.4	7108.1	15875	14271	28703	17428	20764	18966	8749.6	19979	21826	16982	7244.3	6052.1	7928	17578	3886.3	19681
1264.7	8902.4	24076	16463	12414	22653	11721	20440	15610	15873	12369	10546	9219.6	19771	13054	17839	9223	7806	9779.1	10653	21526	19508	28714	11415	13826	15687	17373	21030	28515	17751	9544.8	12002	8958.3	7111.3	16015	14391	28999	17624	20853	19187	8768.8	20198	22109	17042	7273.6	6100	7942.9	17776	3890.8	19881
1266.7	8896.5	24290	16425	12420	22764	11705	20636	15705	15884	12396	10518	9204.9	19945	13113	17833	9277.3	7786.7	9752.3	10717	21853	19497	28700	11411	13820	15743	17593	21262	28699	17783	9547	11984	8940.6	7072.5	16082	14437	29163	17776	20919	19375	8781.6	20416	22428	17091	7270.4	6118.3	7997.4	17982	3877.9	20077
1268.7	8890.7	24511	16406	12381	22815	11707	20841	15762	15858	12405	10504	9200.3	20101	13141	17818	9291	7782.7	9758.6	10791	22171	19475	28702	11424	13820	15759	17771	21422	28866	17836	9565.2	12007	8912	7083.2	16157	14489	29311	17884	20916	19532	8785.6	20639	22696	17163	7283.9	6151.9	8022	18204	3880.1	20275
1270.7	8851.1	24728	16384	12337	22878	11686	21011	15822	15834	12418	10466	9170.7	20235	13150	17763	9299.3	7771.1	9727.6	10835	22448	19420	28667	11403	13811	15743	17918	21587	28986	17870	9574.2	11975	8856.4	7047.2	16227	14486	29403	17972	20913	19627	8746.6	20907	23031	17201	7295.9	6195	8044.5	18479	3880	20482
1272.7	8867.2	24972	16378	12336	22985	11707	21216	15925	15864	12438	10466	9174.3	20416	13203	17785	9359.6	7775.6	9755.2	10922	22803	19433	28706	11411	13861	15783	18158	21800	29179	17976	9591.7	12011	8869.9	7057.9	16303	14530	29547	18130	20994	19795	8779.3	20986	23115	17134	7240	6188.7	8026.4	18550	3860.1	20525
1274.7	8936.6	25379	16503	12434	23242	11802	21559	16098	15979	12540	10535	9250.5	20714	13340	17909	9452.2	7833.9	9819.9	11053	23247	19568	28885	11491	13972	15910	18475	22150	29544	18173	9669.3	12105	8930.4	7092.7	16527	14674	29904	18386	21199	20078	8855.3	21211	23297	17202	7213.8	6212.8	8046.5	18759	3862.6	20717
1276.7	8937.1	25577	16491	12426	23328	11792	21747	16196	16001	12565	10515	9247.6	20828	13362	17910	9476.6	7817.5	9808.2	11116	23558	19574	28851	11482	13990	15944	18667	22386	29691	18210	9694.1	12102	8918.4	7077.4	16609	14711	30014	18462	21220	20197	8837	21454	23550	17213	7216.5	6247.1	8063.1	18972	3853.1	20944
1278.7	8953.3	25779	16501	12444	23421	11807	21959	16273	16059	12570	10516	9256.5	21017	13407	17902	9501.4	7823.5	9823.5	11151	23877	19587	28834	11511	13998	15962	18861	22598	29822	18255	9692.8	12138	8910.8	7085.4	16752	14742	30200	18552	21283	20354	8835.3	21701	23745	17261	7212.9	6287.6	8082.2	19219	3850.6	21106
1280.7	8980.5	26054	16552	12477	23575	11862	22170	16426	16129	12662	10556	9289.2	21181	13470	18013	9544.9	7870.6	9866.2	11272	24347	19664	28914	11546	14081	16036	19127	22925	30070	18362	9736.2	12185	8942.7	7125.4	16897	14847	30432	18692	21383	20520	8872.7	21981	23920	17288	7244.6	6318	8117.6	19493	3859.6	21244
1282.7	8958.2	26155	16490	12432	23567	11823	22248	16420	16087	12632	10529	9286.4	21251	13462	17940	9539.5	7844.5	9838.8	11268	24565	19592	28793	11522	14023	15998	19287	23073	30083	18333	9720.2	12156	8921.9	7128.9	16926	14835	30437	18683	21364	20512	8870.2	22214	24033	17350	7257.3	6337.6	8139.8	19729	3853.4	21438
1284.7	8943	26287	16476	12394	23602	11833	22343	16458	16046	12601	10524	9252.8	21313	13459	17909	9530.9	7833.5	9817.9	11265	24797	19568	28723	11501	14029	16014	19438	23233	30128	18359	9708.6	12116	8894.9	7101.9	16999	14811	30476	18711	21357	20593	8864.3	22443	24164	17424	7263.3	6337.5	8163.6	19996	3839.7	21618
1286.7	8965.3	26459	16505	12397	23664	11854	22480	16519	16079	12621	10536	9266.4	21430	13495	17885	9563.3	7840	9853	11303	25173	19597	28756	11513	14075	16027	19658	23460	30287	18426	9732.1	12141	8913	7111.1	17094	14845	30637	18795	21398	20723	8869	22793	24427	17585	7289	6393.8	8226	20390	3852.4	21933
1288.7	8986	26638	16518	12408	23768	11892	22660	16579	16118	12693	10568	9273.6	21547	13551	17971	9568.8	7848.2	9890.5	11371	25571	19648	28793	11545	14132	16063	19860	23686	30425	18522	9737.5	12189	8958.4	7125.8	17226	14929	30771	18894	21454	20811	8916.1	22931	24389	17551	7256.1	6390.4	8205.3	20548	3825	22048
1290.7	8976.2	26707	16481	12397	23794	11880	22722	16613	16094	12670	10545	9275	21600	13539	17952	9552	7828.1	9878.6	11366	25716	19646	28781	11547	14103	16035	20019	23821	30457	18514	9737.1	12152	8946.1	7074.7	17264	14938	30808	18888	21452	20835	8896.4	23058	24406	17530	7232.4	6380.6	8167.4	20705	3806.3	22185
1292.7	8975.2	26855	16493	12400	23837	11889	22840	16652	16124	12639	10561	9285.6	21705	13577	17998	9595	7820.3	9878.5	11388	26096	19681	28802	11548	14133	16068	20174	23989	30540	18554	9735	12192	8937.6	7003.4	17337	14977	30909	18959	21463	20921	8914.9	23214	24471	17585	7240.9	6406.4	8179.5	20867	3792.9	22382
1294.7	8982	26990	16480	12415	23925	11909	22964	16677	16152	12644	10546	9274.4	21777	13616	18008	9579.4	7826.8	9901.4	11423	26467	19710	28804	11558	14143	16093	20305	24198	30645	18611	9738.8	12193	8964.4	6972.7	17435	14989	31047	18989	21471	20952	8929.8	23456	24523	17657	7235.9	6421.3	8194	21063	3796.7	22580
1296.7	8995.3	27098	16490	12434	23933	11929	23080	16737	16171	12691	10571	9281.4	21858	13627	18038	9617.5	7843.5	9894.3	11460	26784	19728	28785	11582	14171	16133	20471	24368	30707	18658	9751.9	12213	8970.5	6979.4	17486	15036	31139	19069	21517	21013	8940.7	23498	24462	17588	7168	6364.8	8148.5	21121	3767	22642
1298.7	9000.9	27224	16503	12446	23964	11918	23169	16786	16218	12700	10574	9277.1	21925	13663	18049	9639.8	7832.6	9912	11470	27072	19743	28797	11595	14164	16126	20627	24513	30784	18705	9784.4	12243	8990.5	6974.9	17574	15084	31245	19105	21547	21066	8940.9	23660	24432	17557	7137.4	6342.8	8119.7	21320	3751.9	22760
1300.7	9000.8	27249	16481	12441	23958	11925	23226	16832	16218	12700	10588	9297.6	21959	13656	18033	9653.5	7828.1	9920.6	11463	27336	19756	28810	11610	14180	16168	20772	24654	30785	18705	9775.9	12251	8977.2	6985.2	17626	15110	31299	19094	21562	21114	8945.7	23827	24518	17607	7124.3	6362.8	8140.1	21655	3748.3	22945
1302.7	8997.3	27346	16457	12457	23967	11912	23272	16829	16230	12692	10576	9289.8	22015	13668	18013	9673.7	7817.2	9918.4	11479	27623	19768	28815	11611	14175	16152	20870	24779	30778	18752	9785.2	12253	8992.3	6990	17660	15086	31339	19100	21540	21138	8939.4	24041	24617	17670	7100.1	6361.3	8160.7	21914	3740	23147
1304.7	8986.4	27334	16399	12437	23932	11885	23289	16823	16209	12671	10542	9292.7	22016	13660	17987	9677.4	7809.9	9899.7	11459	27789	19726	28746	11596	14108	16117	20920	24892	30763	18707	9762.8	12252	8978.4	6991	17653	15094	31342	19095	21532	21143	8910.4	24261	24678	17722	7120.6	6380.3	8185.1	22175	3742.5	23281
1306.7	8965.2	27363	16377	12417	23924	11854	23280	16818	16178	12646	10512	9290.4	22011	13633	17955	9668.5	7786.5	9885.8	11443	28046	19681	28665	11586	14103	16110	20983	24968	30702	18685	9739.2	12221	9001	6987.2	17672	15082	31329	19083	21495	21113	8903.4	24436	24702	17739	7090.7	6375	8196.6	22375	3733.7	23365
1308.7	8969.8	27422	16362	12429	23953	11867	23366	16839	16178	12651	10511	9281.9	22018	13644	17974	9694	7790.6	9886.9	11459	28241	19693	28684	11587	14129	16100	21085	25085	30700	18720	9759.5	12230	8954.9	6980.6	17742	15088	31335	19057	21513	21144	8909.8	24688	24768	17801	7116	6397.4	8228.3	22602	3750.9	23591
1310.7	8961.8	27423	16332	12420	23937	11867	23348	16839	16179	12650	10485	9287.4	22060	13610	17937	9674.2	7770.7	9873	11434	28414	19710	28626	11571	14117	16094	21144	25188	30693	18714	9759	12185	8946.1	6981.5	17772	15078	31340	19050	21549	21128	8881.7	24799	24727	17793	7075.1	6381.6	8203.7	22680	3729.5	23608
1312.7	8960.5	27477	16334	12426	23948	11869	23380	16847	16184	12668	10484	9288	22102	13620	17945	9664.2	7774.9	9877.1	11430	28631	19698	28636	11574	14129	16079	21230	25300	30713	18705	9752.1	12191	8950.4	6983.5	17832	15097	31410	19052	21554	21150	8906.2	25021	24784	17838	7069.4	6408.6	8207	22898	3722.3	23785
1314.7	8958.9	27456	16324	12398	23951	11860	23393	16869	16209	12678	10462	9299.3	22117	13609	17924	9664.9	7768.5	9880	11411	28792	19704	28661	11553	14128	16071	21299	25398	30670	18712	9744.6	12165	8947	6974.4	17867	15097	31417	19031	21540	21149	8896.2	25310	24848	17892	7107.3	6440.5	8229.7	23117	3736.6	23965
1316.7	8980.1	27467	16339	12421	23987	11890	23435	16926	16242	12693	10487	9326.2	22151	13628	17950	9688	7792.6	9901	11454	28989	19736	28670	11584	14133	16097	21414	25495	30690	18740	9754.3	12194	8947.9	7001.5	17970	15131	31502	19059	21573	21191	8921.5	25578	24937	17993	7130.5	6478.7	8288.2	23345	3750.7	24167
1318.7	8994.2	27457	16341	12432	24012	11888	23447	16951	16250	12687	10468	9333.6	22181	13639	17950	9694.4	7800.2	9896.5	11445	29203	19729	28651	11607	14139	16096	21476	25600	30749	18789	9769	12176	8953.3	7006.5	18009	15154	31546	19070	21593	21195	8920	25976	25155	18132	7156.6	6541.3	8346.7	23771	3768.5	24471
1320.7	8977.7	27491	16357	12436	24027	11903	23466	16954	16269	12685	10474	9335.6	22210	13667	17933	9703.2	7785.6	9909	11432	29390	19724	28653	11595	14126	16111	21527	25676	30786	18785	9768.3	12164	8958.1	6984.6	18040	15165	31574	19079	21562	21248	8907.1	25902	24906	17947	7087.1	6498.7	8255.1	23697	3740.5	24314
1322.7	9004.4	27527	16348	12458	24039	11905	23525	17001	16296	12704	10499	9355.1	22253	13652	17971	9749.2	7802	9924.9	11446	29624	19765	28682	11619	14142	16123	21631	25783	30834	18813	9777.4	12167	8958.9	6987.7	18113	15160	31670	19086	21641	21272	8946.1	26112	24997	18065	7102.6	6527.9	8283.2	23968	3742.8	24483
1324.7	9019.3	27576	16376	12477	24098	11929	23568	17007	16342	12736	10503	9347.7	22292	13656	17976	9727.4	7803.7	9939.7	11432	29793	19776	28728	11636	14170	16129	21664	25852	30890	18806	9786.9	12165	8977.4	6992.3	18177	15170	31745	19072	21633	21288	8940.9	26419	25095	18128	7130.3	6556.2	8353.3	24233	3773.6	24704
1326.7	9023.6	27586	16370	12484	24103	11947	23590	17014	16341	12737	10503	9351.1	22296	13656	17949	9746.7	7801.8	9932.7	11423	29978	19766	28754	11635	14151	16119	21718	25866	30856	18781	9757.8	12174	8970	6997.4	18228	15197	31746	19070	21612	21300	8948.1	26390	24954	18040	7075.9	6515.4	8286.5	24237	3731.5	24656
1328.7	8991.1	27581	16347	12459	24082	11936	23629	16983	16323	12681	10491	9350.7	22261	13638	17909	9727.5	7789.8	9918.3	11397	30064	19735	28710	11609	14170	16098	21745	25967	30826	18764	9706.2	12139	8962.9	6984.5	18212	15180	31720	19058	21600	21260	8919.7	26269	24672	17848	6974.2	6468	8207.7	24100	3682.4	24476
1330.7	8997.5	27547	16351	12481	24129	11962	23680	16998	16358	12696	10493	9349.5	22286	13609	17921	9751.7	7809	9938.7	11420	30137	19753	28720	11625	14160	16103	21805	26041	30835	18810	9728.1	12144	8975.6	6992.5	18222	15211	31763	19073	21638	21276	8926.4	26362	24656	17818	6967.3	6465.5	8207.8	24204	3668.9	24508
1332.7	8971.7	27536	16354	12470	24114	11942	23666	16970	16340	12702	10461	9346	22302	13596	17921	9733	7783.3	9936.2	11391	30224	19742	28712	11617	14161	16069	21801	26037	30803	18796	9704.4	12126	8962.5	6981.2	18260	15249	31814	19062	21642	21247	8917.7	26500	24678	17762	6910.7	6461.8	8168.5	24290	3658.4	24541
1334.7	8976.7	27530	16349	12485	24120	11934	23693	16938	16352	12687	10462	9340.7	22293	13590	17888	9708.7	7787.1	9945.3	11372	30352	19714	28675	11617	14166	16060	21837	26087	30808	18820	9705.5	12118	8969.7	6978	18301	15249	31852	19054	21630	21250	8912.4	26615	24711	17743	6909.1	6437.2	8164.6	24373	3648.5	24608
1336.7	8968.7	27457	16318	12461	24053	11935	23654	16928	16332	12656	10454	9350.9	22263	13571	17863	9695.6	7773.5	9933.8	11349	30480	19674	28609	11592	14126	16018	21822	26060	30737	18800	9687.7	12085	8943.8	6971.5	18291	15217	31843	19040	21567	21211	8893.3	27541	25493	18277	7104.6	6649.2	8392.9	25207	3750.4	25382
1338.7	8947.1	27390	16285	12407	23997	11898	23610	16897	16303	12620	10429	9300	22224	13522	17818	9689.6	7761.8	9903.9	11311	30545	19628	28551	11554	14074	15975	21819	26040	30701	18781	9652.5	12086	8908.9	6951.9	18257	15198	31792	19011	21507	21163	8882.4	27858	25617	18367	7117.1	6674.4	8430.6	25518	3763.1	25609
1340.7	8940.7	27361	16277	12412	23952	11907	23646	16891	16282	12595	10419	9287.8	22243	13509	17821	9693.7	7752.9	9910.7	11288	30571	19601	28575	11532	14054	15971	21818	26106	30641	18757	9659.9	12052	8877.8	6970.9	18294	15168	31768	19049	21489	21161	8868.6	27381	25106	17956	6930	6528.2	8236	25066	3658.1	25074
1342.7	8929	27339	16285	12406	23949	11899	23663	16873	16303	12603	10408	9290.7	22257	13513	17801	9707.7	7742.2	9916.4	11280	30676	19590	28596	11551	14044	15970	21854	26134	30647	18759	9655.1	12056	8899.9	6965	18331	15206	31801	19039	21487	21140	8861.6	27805	25397	18138	7015.6	6589.6	8328.1	25422	3694.8	25324
1344.7	8920.4	27285	16269	12387	23936	11903	23687	16911	16309	12602	10402	9295.3	22257	13528	17814	9723	7744.1	9912.8	11267	30790	19604	28635	11532	14051	15961	21897	26202	30612	18773	9656.4	12035	8894.8	6951	18366	15182	31825	19018	21468	21131	8868.2	27661	25143	17960	6920.7	6531.5	8238.8	25242	3647	25136
1346.7	8929	27306	16238	12411	23952	11896	23719	16920	16332	12584	10411	9291.8	22275	13525	17802	9740.3	7744.1	9919.5	11252	30866	19612	28643	11548	14046	15978	21917	26257	30594	18792	9662	12042	8888.2	6960.3	18409	15182	31839	19039	21453	21110	8874.5	27787	25085	17928	6887.4	6519.8	8194.1	25316	3632.9	25132
1348.7	8888.6	27174	16173	12352	23870	11877	23670	16843	16254	12535	10375	9246.4	22223	13478	17697	9667.1	7705.7	9869.6	11172	30841	19514	28499	11507	13996	15912	21876	26201	30449	18721	9613.3	11979	8859.3	6909.2	18367	15122	31706	18983	21353	20986	8817.9	31176	26964	19086	7244.8	6854.7	8576.9	27944	3766.4	27245
1350.7	8869.9	27172	16185	12333	23849	11874	23650	16817	16265	12539	10374	9219.6	22221	13455	17687	9663.9	7685.8	9869.3	11152	30881	19494	28480	11506	13990	15896	21864	26256	30390	18730	9616.2	11984	8851.4	6899.8	18407	15084	31717	18970	21361	20977	8819.4	31308	26917	19051	7240.4	6857	8587.9	28067	3758.9	27292
1369.3	9011.5	27822	16511	12603	24469	12118	24168	17163	16703	12770	10626	9424.6	22825	13666	18169	9849	7812.4	10085	11351	32091	19995	29193	11710	14349	16220	22475	27066	30915	19184	9835.3	12202	9102	7044.4	19032	15374	32561	19371	21865	21399	8991.5	31438	26889	19041	7198.3	6855.4	8566.2	28224	3751.2	27340
1371.3	9029.3	27874	16543	12624	24476	12149	24209	17174	16718	12794	10642	9456.1	22876	13713	18173	9868.1	7831.2	10102	11407	32430	20034	29210	11730	14400	16267	22579	27152	30945	19206	9890.7	12214	9126.9	7061.8	19118	15413	32666	19416	21927	21411	9011.5	31556	26832	19050	7157	6855.6	8519.2	28328	3734.3	27362
1373.3	9030.5	27975	16550	12655	24514	12169	24252	17185	16728	12827	10637	9457.2	22904	13741	18179	9889.6	7825	10123	11453	32692	20081	29245	11723	14438	16301	22636	27231	31010	19214	9960.9	12202	9119.8	7058.9	19234	15457	32829	19439	22006	21452	9044	31660	26685	18995	7118.2	6823.1	8490	28444	3721.8	27432
1375.3	9014.4	28008	16546	12642	24482	12130	24214	17170	16715	12835	10612	9420.5	22843	13722	18152	9866.1	7803.2	10100	11481	32869	20045	29180	11703	14412	16304	22685	27229	30994	19140	9966.1	12187	9095	7043.4	19277	15495	32935	19437	22004	21455	9038.6	31801	26651	18984	7119.7	6836.2	8478.5	28611	3718.4	27468
1377.3	9026.2	28011	16549	12641	24470	12146	24211	17170	16730	12825	10594	9414.3	22830	13740	18178	9897	7805	10104	11529	33133	20038	29154	11709	14420	16287	22719	27285	31003	19108	9985.2	12166	9107.2	7041.9	19327	15494	33016	19468	22037	21446	9056	31856	26610	18947	7089.1	6801.1	8461.5	28705	3693.8	27483
1379.3	9018.3	28074	16519	12644	24472	12121	24220	17172	16733	12836	10571	9434.8	22842	13746	18189	9904.9	7804.5	10111	11564	33325	20036	29161	11700	14402	16281	22763	27303	31017	19084	9992.7	12162	9099.2	7033.3	19325	15515	33096	19449	22055	21422	9074.7	31892	26475	18720	7045.5	6776.3	8418.1	28713	3681.6	27464
1381.3	9060.2	28263	16618	12719	24603	12200	24336	17262	16843	12881	10640	9490.6	22973	13839	18317	9992	7854.4	10179	11645	33760	20130	29324	11771	14468	16391	22927	27515	31200	19166	10061	12210	9140.5	7089.8	19482	15619	33351	19590	22191	21549	9110.2	31992	26452	18712	7032.6	6760.9	8403.8	28793	3680.7	27484
1383.3	9215.6	28799	16912	12939	25035	12427	24721	17552	17142	13123	10817	9682.3	23364	14089	18608	10189	7988	10354	11880	34491	20483	29783	11973	14731	16665	23358	28046	31724	19476	10236	12420	9285	7200.5	19905	15904	34011	19921	22628	21882	9283.9	32037	26359	18653	6989.6	6714	8341.1	28870	3652.2	27480
1385.3	9223.5	28825	16921	12917	25040	12441	24704	17542	17132	13154	10822	9687.9	23372	14086	18611	10205	7979.6	10340	11895	34742	20476	29734	11984	14743	16677	23388	28067	31689	19432	10262	12424	9301.5	7207.1	19954	15906	34102	19943	22654	21887	9272.8	32134	26330	18644	6973.4	6702.9	8317.6	28979	3638.8	27480
1387.3	9250.7	28889	16956	12930	25082	12464	24749	17574	17199	13182	10864	9719.9	23419	14117	18637	10215	7998.2	10368	11927	34934	20523	29815	12011	14809	16690	23497	28157	31743	19509	10330	12443	9321	7236.8	20012	15966	34265	19991	22745	21958	9287.3	32168	26230	18608	6946.7	6645.9	8283.9	29028	3624.5	27471
1389.3	9248.8	28884	16964	12944	25077	12480	24779	17595	17205	13193	10844	9694.9	23470	14163	18642	10202	7998.9	10378	11957	35187	20530	29814	12014	14809	16718	23542	28220	31757	19481	10329	12444	9315.1	7239.6	20063	15994	34323	20016	22777	21981	9291.2	32247	26155	18601	6957.1	6628.7	8262.9	29165	3598.9	27485
1391.3	9237.5	28893	16963	12924	25060	12482	24736	17565	17193	13222	10851	9707	23459	14146	18605	10218	8000.2	10383	11971	35276	20516	29780	12013	14816	16719	23563	28186	31708	19471	10331	12423	9336.5	7225.7	20076	16006	34370	20018	22809	21957	9307	32324	26097	18609	6939.2	6628.3	8246.7	29281	3594.2	27543
1393.3	9246.9	28885	16947	12927	25047	12469	24716	17553	17207	13204	10839	9712.2	23457	14156	18614	10196	8001.7	10380	11972	35343	20475	29765	12002	14813	16730	23613	28195	31679	19445	10354	12416	9353.1	7259.5	20113	15997	34426	20029	22847	21919	9311.3	32364	26030	18573	6914.8	6592.8	8228.1	29428	3578.8	27546
1395.3	9218.4	28830	16891	12884	25019	12432	24695	17480	17176	13181	10809	9674.6	23409	14118	18558	10154	7973.1	10358	11941	35515	20448	29689	11969	14783	16702	23601	28188	31595	19388	10275	12387	9299.6	7222.1	20118	15962	34426	20028	22796	21853	9269.4	32395	26020	18554	6898.1	6581.2	8193.9	29536	3560.8	27528
1397.3	9236.3	28815	16872	12878	24988	12430	24664	17481	17176	13181	10818	9663.1	23378	14106	18540	10157	7970.8	10362	11961	35706	20435	29659	11974	14765	16683	23599	28176	31588	19372	10290	12384	9307.4	7232.8	20110	15963	34442	20011	22810	21819	9285	32463	25952	18593	6899	6572.8	8179.4	29679	3549.5	27583
1399.3	9198.2	28714	16805	12839	24927	12386	24597	17433	17131	13143	10769	9624	23303	14077	18458	10139	7927.5	10326	11921	35752	20422	29597	11947	14707	16626	23566	28111	31475	19319	10262	12348	9270.5	7199.1	20112	15911	34399	19964	22752	21767	9237.8	32557	25882	18525	6895.2	6546.2	8159.9	29759	3545.8	27600
1401.3	9214.6	28771	16850	12861	24971	12407	24638	17433	17166	13155	10793	9661.8	23341	14088	18459	10196	7951.1	10339	11943	35896	20431	29601	11948	14726	16631	23618	28162	31486	19286	10327	12365	9292.5	7227.5	20166	15917	34466	20014	22759	21770	9260.8	32601	25878	18546	6879.8	6540.6	8152.7	29876	3534	27567
1403.3	9198	28754	16814	12856	24978	12392	24607	17412	17149	13150	10773	9618.9	23354	14072	18441	10170	7923	10308	11932	36005	20455	29621	11936	14718	16597	23611	28171	31471	19260	10308	12374	9298.6	7206.2	20165	15912	34479	19966	22701	21767	9256	32560	25780	18509	6850.9	6511.9	8124.7	29915	3509.9	27514
1405.3	9176.6	28720	16812	12821	24958	12376	24599	17431	17142	13141	10752	9605.8	23335	14072	18437	10186	7920.1	10309	11923	36132	20442	29607	11917	14703	16597	23627	28180	31382	19249	10315	12327	9266.7	7197.9	20185	15904	34475	19934	22705	21724	9244.9	32519	25682	18458	6853.3	6481.2	8086.7	30029	3495.3	27481
1407.3	9209.2	28732	16804	12836	24955	12393	24565	17447	17146	13169	10748	9615.1	23329	14094	18435	10178	7931.1	10317	11915	36206	20438	29600	11924	14697	16596	23623	28211	31387	19290	10331	12315	9270.8	7205.1	20217	15930	34555	19925	22733	21708	9246.5	32519	25598	18468	6846.7	6460.1	8069.5	30163	3488.9	27493
1409.3	9187.9	28649	16748	12808	24935	12363	24519	17409	17146	13130	10749	9582.6	23291	14059	18390	10170	7923.5	10308	11895	36199	20412	29547	11916	14670	16565	23573	28183	31310	19255	10316	12307	9268.1	7192.8	20200	15896	34582	19873	22679	21706	9210	32511	25545	18477	6843.5	6447.3	8062.4	30278	3479	27505
1411.3	9165.6	28609	16735	12786	24913	12352	24466	17385	17071	13077	10702	9562.7	23233	14037	18341	10133	7903.7	10293	11881	36204	20415	29537	11878	14627	16538	23554	28165	31272	19198	10301	12295	9250.9	7159.5	20243	15865	34552	19810	22631	21665	9200	32492	25499	18457	6848.6	6425.3	8056	30361	3463	27522
1413.3	9147.6	28565	16678	12765	24864	12340	24456	17329	17055	13041	10669	9542.7	23192	14011	18343	10113	7876.1	10275	11884	36248	20404	29516	11854	14583	16506	23517	28163	31200	19137	10295	12252	9249.5	7156.4	20247	15855	34573	19762	22647	21608	9166.7	32553	25497	18435	6851.9	6421.9	8083.1	30520	3458.1	27529
1415.3	9173.9	28622	16708	12792	24916	12365	24483	17376	17087	13052	10683	9560.1	23230	14029	18337	10159	7892.5	10306	11913	36378	20418	29535	11883	14606	16533	23547	28245	31209	19153	10323	12290	9250.9	7181.8	20304	15866	34661	19799	22655	21621	9186.9	32515	25433	18440	6853.3	6428	8053.5	30616	3459.1	27574
1417.3	9173.6	28577	16694	12785	24859	12358	24426	17343	17100	13036	10665	9564.2	23212	14016	18304	10120	7880.8	10289	11896	36398	20399	29497	11866	14606	16486	23542	28250	31156	19132	10321	12265	9261.5	7182.2	20282	15870	34670	19759	22662	21569	9171.1	32557	25349	18399	6834.9	6417.7	8045.9	30711	3435.5	27533
1419.3	9164.8	28520	16670	12787	24849	12343	24382	17333	17077	13010	10655	9549.8	23202	13984	18277	10114	7870.6	10266	11886	36359	20378	29459	11854	14593	16475	23531	28258	31048	19097	10311	12229	9249.4	7163.5	20287	15864	34607	19722	22645	21545	9170.3	32563	25288	18367	6832.3	6405.8	8017.3	30755	3420.8	27511
1421.3	9147.6	28481	16619	12762	24809	12331	24356	17289	17069	12984	10639	9535.2	23178	13962	18235	10113	7845	10270	11860	36226	20382	29375	11817	14532	16443	23501	28240	31035	19067	10306	12198	9228.6	7152.1	20311	15853	34599	19684	22601	21512	9161.1	32568	25236	18330	6820.9	6404.2	8033.5	30854	3416.3	27480
1423.3	9121	28427	16611	12750	24752	12275	24337	17269	17041	12974	10593	9500.3	23148	13940	18227	10086	7807.7	10245	11834	36238	20377	29360	11792	14513	16402	23459	28230	30991	19016	10276	12177	9229.7	7128.6	20291	15831	34638	19652	22555	21477	9132.8	32546	25174	18298	6830.8	6409.5	8027.4	30991	3415.9	27494
1425.3	9111	28397	16616	12750	24712	12288	24288	17274	17048	12947	10607	9495.2	23173	13939	18239	10079	7797.2	10245	11818	36260	20375	29364	11782	14504	16378	23459	28243	30987	19008	10266	12166	9202.5	7142.4	20322	15836	34649	19637	22516	21473	9134.5	32511	25127	18302	6806.2	6409.6	8029.1	31093	3396.1	27388
1427.3	9124.7	28402	16652	12761	24750	12299	24319	17287	17079	12976	10603	9504.1	23197	13935	18237	10112	7798.7	10249	11821	36314	20371	29390	11790	14524	16382	23491	28269	31036	19040	10278	12159	9227.3	7131	20322	15874	34671	19636	22566	21467	9155.4	32508	25073	18289	6802.5	6394	7984.7	31223	3395.3	27433
1455.8	9157.1	28543	16628	12824	24833	12317	24461	17327	17143	13025	10584	9619.1	23324	13916	18345	10057	7788.2	10322	11902	36154	20499	29490	11810	14565	16319	23514	28283	31165	19043	10386	12115	9318.6	7159.8	20586	16044	35489	19664	22854	21606	9195.6	33218	25201	19019	6920.6	6547.2	8088.5	34057	3387.1	28567
1457.8	9127.7	28514	16611	12813	24811	12298	24425	17312	17108	12989	10567	9608	23305	13908	18309	10038	7750.7	10281	11890	36117	20466	29495	11787	14540	16319	23525	28259	31120	19011	10368	12090	9270.5	7145.1	20559	16008	35476	19644	22832	21595	9161.5	33095	25124	18982	6876.2	6543.4	8073.5	34185	3372.7	28516
1459.8	9156.6	28535	16611	12835	24843	12297	24428	17318	17138	13014	10570	9638.7	23338	13923	18333	10061	7764.2	10311	11891	36200	20495	29505	11808	14533	16336	23550	28247	31112	19013	10396	12100	9299.8	7163	20602	16043	35556	19680	22860	21620	9199	32977	25027	18972	6868.7	6539.2	8053.8	34220	3369.3	28489
1461.8	9140.4	28533	16587	12821	24803	12253	24399	17305	17132	13001	10552	9634.9	23338	13913	18318	10050	7757.5	10298	11885	36214	20499	29489	11789	14514	16335	23560	28240	31075	19009	10396	12080	9301.5	7149.9	20626	16015	35612	19630	22835	21613	9187.1	32902	25002	18960	6860.1	6522.2	8066.1	34332	3371.7	28473
1463.8	9146.2	28521	16613	12814	24797	12261	24358	17308	17131	13010	10538	9617.9	23301	13914	18304	10058	7754.5	10304	11871	36302	20465	29457	11781	14488	16312	23578	28246	31051	18978	10393	12065	9273.5	7131.8	20623	16026	35631	19600	22894	21537	9185.4	32732	24930	18889	6852.5	6516.8	8028.1	34304	3354.2	28389
1465.8	9155	28527	16625	12850	24805	12285	24353	17326	17179	13021	10538	9632.6	23338	13924	18310	10062	7782.5	10325	11892	36378	20486	29416	11783	14489	16329	23613	28256	31042	18997	10415	12086	9305.3	7147.8	20643	16060	35744	19638	22901	21560	9195.9	32690	24907	18920	6855	6526.9	8009.6	34394	3344.8	28421
1467.8	9163.8	28500	16604	12848	24798	12279	24352	17303	17177	13020	10539	9609.7	23345	13928	18316	10065	7771.8	10323	11903	36432	20491	29399	11787	14504	16340	23621	28276	31019	18981	10428	12100	9314.2	7147.7	20672	16039	35818	19626	22935	21553	9197.4	32527	24800	18897	6830.3	6503.1	7970.9	34374	3331	28327
1469.8	9164.9	28484	16564	12859	24788	12276	24365	17297	17159	13039	10537	9618.2	23334	13937	18304	10067	7778.8	10327	11885	36455	20467	29361	11767	14490	16334	23561	28251	30969	18894	10415	12081	9295.4	7152.7	20679	16036	35857	19609	22952	21574	9186.7	32438	24724	18815	6805.7	6481.9	7965.2	34398	3314.7	28286
1471.8	9172.1	28512	16566	12865	24773	12287	24354	17284	17177	13037	10540	9624.6	23348	13941	18319	10065	7771.5	10325	11872	36502	20472	29384	11774	14484	16337	23561	28297	30951	18889	10420	12056	9303	7146.2	20664	16062	35887	19588	22954	21617	9184.3	32286	24618	18756	6777.5	6461.1	7915.5	34336	3302.8	28190
1473.8	9160.5	28469	16573	12865	24745	12260	24338	17284	17178	13020	10522	9609.8	23340	13928	18287	10069	7770.3	10312	11877	36455	20439	29371	11745	14438	16318	23522	28259	30896	18851	10414	12049	9312.7	7156.4	20649	16043	35905	19568	22963	21594	9178.3	32275	24616	18788	6806.4	6464.4	7931.7	34477	3309.1	28191
1475.8	9171.7	28453	16543	12874	24737	12281	24299	17261	17160	12981	10506	9604.1	23353	13938	18276	10066	7763.3	10307	11878	36420	20433	29334	11727	14426	16299	23500	28268	30816	18795	10419	12036	9304.1	7153.2	20634	16044	35988	19565	22960	21578	9175.5	32188	24576	18740	6781.8	6473.9	7932.8	34488	3308.6	28171
1477.8	9159.2	28419	16522	12874	24685	12271	24260	17229	17141	12958	10500	9595.2	23332	13916	18244	10070	7764.4	10288	11855	36386	20393	29322	11713	14407	16288	23446	28198	30781	18771	10395	12028	9291.5	7154.8	20632	16035	36018	19521	22938	21552	9158.8	32059	24486	18649	6753.9	6439.3	7914.7	34471	3288.8	28084
1479.8	9154.2	28471	16522	12856	24694	12241	24280	17252	17119	12955	10478	9574.7	23347	13922	18238	10046	7752	10269	11865	36444	20394	29300	11692	14398	16247	23447	28213	30773	18755	10390	12006	9282.1	7124.8	20695	16017	36090	19521	22943	21557	9150.8	32198	24574	18734	6800.7	6487.4	7952.7	34676	3318	28269
1481.8	9156	28447	16508	12861	24693	12252	24286	17243	17128	12955	10484	9588.9	23331	13926	18195	10017	7768.8	10297	11875	36381	20380	29302	11689	14415	16251	23442	28233	30754	18755	10393	12012	9270.5	7142.1	20712	16051	36127	19509	22956	21572	9154.3	32039	24450	18712	6794.7	6458.4	7927.9	34633	3299.5	28198
1483.8	9164.2	28418	16501	12861	24657	12229	24237	17226	17138	12940	10487	9570	23311	13922	18202	10003	7756.1	10299	11861	36359	20384	29280	11662	14404	16237	23435	28194	30727	18765	10397	11980	9256.6	7124.9	20720	16067	36188	19492	22966	21548	9153.8	32033	24419	18731	6787.7	6445.3	7913.5	34660	3303.1	28200
1485.8	9153.9	28422	16497	12872	24653	12242	24248	17215	17158	12950	10495	9578.5	23331	13940	18197	10017	7752.3	10305	11866	36407	20373	29219	11670	14413	16231	23453	28189	30697	18792	10350	11979	9264.3	7136.4	20749	16066	36224	19486	22956	21586	9140.7	31973	24389	18724	6769.5	6443.9	7908.5	34569	3293.9	28195
1487.8	9146.6	28374	16494	12868	24626	12234	24243	17219	17149	12978	10493	9570.3	23299	13920	18169	10022	7746.1	10309	11863	36374	20352	29200	11647	14413	16204	23475	28194	30645	18764	10336	11982	9267.5	7135	20733	16088	36243	19488	22935	21565	9144.6	31966	24364	18746	6788.4	6450.1	7908.6	34621	3307.6	28238
1489.8	9144.2	28343	16486	12869	24636	12217	24247	17197	17149	12969	10496	9564.3	23307	13931	18171	10006	7736.2	10311	11821	36391	20342	29201	11641	14409	16190	23464	28170	30635	18795	10379	11963	9303.2	7106.9	20716	16092	36289	19467	22928	21531	9133.9	31860	24278	18677	6755.4	6428.1	7886.3	34578	3280.5	28109
1491.8	9130.4	28357	16474	12873	24620	12210	24229	17167	17165	12988	10492	9537.7	23328	13938	18136	10002	7731	10309	11806	36393	20329	29189	11625	14365	16188	23468	28148	30582	18767	10369	11946	9285	7100.3	20693	16099	36314	19454	22925	21521	9135.2	31828	24223	18697	6754.4	6428.3	7911.5	34678	3289.7	28053
1493.8	9174.5	28370	16477	12901	24654	12242	24274	17207	17208	13009	10506	9568.8	23361	13958	18150	10043	7755.3	10338	11817	36490	20340	29195	11634	14412	16194	23470	28145	30628	18782	10402	11964	9307.8	7088.8	20723	16133	36371	19471	22959	21562	9150.8	31980	24317	18821	6793.5	6464.7	7934.8	34861	3305.9	28159
1495.8	9138.1	28302	16452	12890	24595	12218	24257	17163	17172	12986	10480	9556.6	23299	13939	18099	10008	7720.4	10324	11778	36493	20322	29137	11599	14370	16161	23400	28074	30557	18779	10370	11914	9283.7	7057.7	20684	16105	36338	19465	22896	21507	9131.8	32004	24321	18848	6810.6	6483.9	7970.4	34957	3321.7	28200
1497.8	9118.9	28258	16422	12892	24561	12199	24260	17153	17155	12991	10464	9544.1	23302	13929	18069	10003	7706.5	10337	11767	36495	20319	29116	11570	14359	16125	23388	28052	30500	18798	10381	11898	9280.8	7041.5	20690	16070	36384	19426	22873	21477	9114.9	31938	24278	18753	6792.7	6483.4	7963.2	34979	3317.9	28158
1499.8	9130.1	28204	16425	12888	24540	12197	24235	17174	17164	12997	10472	9551.5	23276	13929	18053	10014	7710.9	10346	11741	36457	20288	29102	11570	14362	16110	23352	28025	30459	18829	10384	11896	9293	7038.9	20692	16080	36328	19436	22884	21462	9106.8	31846	24172	18711	6772.2	6476.4	7925.2	34907	3299.1	28100
1501.8	9118	28215	16411	12895	24518	12191	24221	17151	17167	13017	10472	9541.6	23290	13938	17998	10023	7702.5	10351	11731	36507	20268	29097	11553	14326	16088	23310	27981	30471	18862	10386	11872	9259	7024.3	20709	16042	36322	19407	22893	21460	9092.7	31820	24105	18694	6764.7	6476.3	7899.5	34894	3296.3	28018
1503.8	9118.6	28191	16420	12909	24540	12208	24235	17186	17214	13035	10484	9556	23295	13950	17982	10017	7733.2	10368	11731	36604	20290	29124	11549	14316	16098	23336	28012	30494	18900	10368	11867	9298.6	7016.6	20739	16113	36435	19427	22906	21445	9111.8	31655	24019	18599	6720.7	6446.5	7854.8	34787	3287	27883
1505.8	9122	28144	16397	12900	24490	12207	24211	17168	17221	13020	10459	9543.2	23272	13926	17955	10018	7712.3	10381	11719	36575	20273	29065	11522	14306	16054	23278	27960	30486	18883	10352	11864	9269.3	7006.9	20718	16077	36404	19427	22878	21397	9091.6	31446	23858	18493	6685.8	6421.8	7819.8	34709	3265.1	27722
1507.8	9110.3	28093	16391	12901	24485	12199	24180	17143	17211	13002	10456	9525.1	23278	13928	17940	9994.8	7701.6	10398	11707	36556	20279	29088	11504	14309	16043	23243	27904	30487	18913	10335	11837	9269.1	6993.1	20694	16080	36393	19402	22849	21388	9082.1	31379	23793	18455	6658.4	6411.9	7843.1	34797	3265.2	27715
1509.8	9096.7	28035	16381	12889	24425	12195	24135	17108	17216	12993	10438	9519.9	23220	13908	17889	9991.5	7681.2	10382	11671	36537	20256	29020	11474	14264	16000	23213	27853	30439	18914	10314	11809	9240.1	6974.1	20644	16061	36393	19337	22760	21380	9067.1	31340	23737	18430	6631.2	6394.7	7834.5	34805	3254.6	27719
1511.8	9077.8	27978	16383	12871	24387	12183	24078	17098	17154	12971	10426	9525.4	23166	13862	17840	9996.4	7675.9	10383	11642	36474	20248	28956	11444	14230	15978	23163	27755	30359	18883	10282	11779	9223.1	6952.7	20625	16050	36306	19265	22706	21343	9040.1	31353	23757	18441	6634.2	6408.4	7862.3	34900	3268.7	27736
1513.8	9074.5	27953	16362	12844	24343	12148	24057	17069	17179	12967	10421	9515.3	23141	13864	17823	9986.3	7663.1	10402	11595	36440	20260	28956	11430	14206	15946	23131	27668	30290	18879	10279	11779	9237.5	6942.8	20596	16029	36281	19239	22684	21337	9045.5	31348	23769	18454	6633.6	6418.8	7884.3	35000	3272.6	27776
1515.8	9074.7	27909	16355	12835	24318	12151	24031	17047	17161	12968	10425	9513.5	23137	13856	17775	9972.9	7648	10423	11571	36304	20220	28889	11411	14195	15932	23096	27614	30229	18874	10266	11748	9209.5	6916.6	20546	16034	36291	19185	22606	21289	9012.7	31224	23696	18403	6622.6	6407.3	7868.7	34975	3264.2	27671
1517.8	9053.4	27874	16337	12825	24304	12141	24031	17020	17156	12949	10396	9505.4	23151	13865	17729	9953.6	7633.8	10441	11559	36340	20232	28869	11376	14176	15938	23069	27599	30177	18831	10240	11746	9196.3	6899.8	20578	16034	36260	19135	22619	21235	9018.9	31248	23683	18441	6610.6	6393.2	7861.9	35102	3247	27690
1519.8	9061.5	27875	16351	12838	24324	12155	24046	17027	17199	12937	10407	9538	23152	13879	17760	9957.4	7635.9	10454	11543	36472	20253	28866	11398	14208	15986	23077	27616	30164	18850	10260	11758	9183.2	6899.2	20612	16053	36349	19141	22599	21272	9029.1	31125	23612	18407	6592.1	6387.1	7853.4	35054	3256.5	27649
1521.8	9065.1	27826	16342	12833	24309	12170	24027	16984	17186	12920	10410	9532.1	23126	13871	17728	9980.9	7628.4	10472	11542	36366	20238	28840	11377	14208	15958	23029	27535	30134	18808	10245	11747	9201.4	6893.8	20614	16059	36343	19060	22563	21211	9028.3	31057	23583	18364	6562	6376.4	7807.5	35102	3247.9	27582
1523.8	9030	27738	16292	12798	24246	12139	23956	16952	17142	12889	10384	9528.1	23101	13839	17705	9906.3	7593.5	10467	11520	36277	20225	28733	11345	14151	15912	22989	27460	30115	18778	10225	11698	9192.9	6856.9	20556	16034	36332	19001	22541	21178	8993.9	30977	23494	18356	6560.7	6367.2	7800.6	35054	3244.8	27552
1525.8	9039.8	27704	16297	12799	24232	12146	23948	16964	17143	12870	10388	9526.1	23081	13848	17714	9922.6	7605.7	10487	11498	36349	20247	28737	11355	14140	15937	22984	27451	30142	18777	10249	11682	9183.5	6863.1	20576	16079	36393	18985	22521	21192	8988.9	30955	23470	18332	6553.9	6386.7	7779.9	35135	3238.6	27586
1527.8	9020.7	27670	16265	12781	24181	12143	23941	16924	17124	12851	10367	9517.3	23068	13831	17718	9900.2	7586.3	10486	11501	36361	20255	28743	11329	14143	15913	22982	27400	30116	18697	10213	11666	9187.2	6819.6	20525	16061	36352	18938	22507	21169	8975.6	30910	23450	18351	6546.9	6395.2	7780.8	35171	3253.9	27601
1529.8	9019.5	27606	16222	12768	24116	12120	23881	16902	17104	12798	10339	9488.1	23058	13808	17683	9891	7559.5	10476	11455	36297	20229	28688	11303	14103	15874	22900	27329	30084	18686	10222	11627	9141.5	6815.9	20484	16043	36332	18880	22457	21116	8957.7	30879	23434	18354	6551.6	6382.4	7773.8	35238	3258.5	27628
1531.8	9000.6	27539	16215	12751	24091	12115	23897	16892	17095	12794	10331	9480.5	23019	13792	17688	9868.6	7561.2	10486	11465	36278	20226	28703	11305	14086	15840	22876	27277	30112	18627	10191	11616	9148.2	6793.1	20490	16065	36354	18842	22400	21090	8943.4	30836	23390	18341	6539.4	6383	7765	35293	3251.2	27637
[truncated: 91 more columns]

## Sheet: 6C-right
mM	NCaMP7
0.1	3.3557	1.2469	4.1946	2.6808	1.3342	1.8088	0.95604	0.89687	2.6189	0.9957	1.6614	2.52	1.1932	1.2856	1.5594	0.87816	2.6407	2.0223	2.0959	0.4896	0.9771	1.9267	1.0262	2.4526	2.7325	1.1093	0.1179	0.97946	0.68664	3.592	2.7899	4.14	4.1927	1.1873	1.5751	0.88681	4.9455	1.9329	2.4637	3.4892	0.45029	0.30891	0.22042	-0.45209	0.28937	-0.40177	0.33092	1.3151	0.99705
0.3	9.0458	5.7383	11.63	6.6737	6.0997	6.8267	5.5655	4.9687	8.093	4.0212	5.2268	7.8041	5.579	4.8608	4.6651	4.3787	7.3591	6.6455	7.618	3.4824	3.278	6.3822	4.2858	7.9193	9.6901	5.3275	2.3375	5.1318	4.1949	8.8546	8.6941	9.433	6.8266	4.4484	5.5961	3.7873	14.167	6.7209	9.1803	8.1509	3.1866	2.5951	2.5366	0.12317	1.4825	0.64955	2.9001	7.3198	4.4216
0.6	9.5518	7.9353	12.156	6.9878	7.441	7.3346	7.8446	6.3185	8.8971	4.4644	5.47	8.3236	7.5321	5.6246	4.952	5.1765	7.7158	7.1083	9.2045	6.6304	3.5138	6.7601	4.6432	8.8762	10.854	8.2899	3.8113	6.4577	5.0429	9.5215	9.4213	9.7191	6.9473	5.7524	6.6344	4.7938	17.379	7.6793	12.041	8.847	6.9264	5.6202	6.5793	1.0556	4.0733	2.2697	6.1978	10.356	6.9498
1	9.8173	8.3587	12.483	7.2815	7.7743	7.697	8.2399	6.5685	9.4108	4.6725	5.6386	8.6872	7.9789	5.8646	5.1475	5.4719	7.861	7.4651	9.6428	7.9935	3.6859	7.0019	4.8266	9.3192	11.266	9.0147	4.1799	6.667	5.2641	10.131	9.5837	10.138	7.0751	6.4541	7.0134	5.3065	18.268	8.1626	12.458	9.2467	10.173	8.6264	11.361	2.2731	7.1513	3.7625	9.0834	11.34	8.4606
3	9.7282	8.2453	12.216	7.2591	7.6907	7.582	8.1213	6.4532	9.4193	4.5939	5.4675	8.6063	7.9372	5.7652	5.0496	5.3781	7.6246	7.5499	9.5814	8.0444	3.6788	6.9187	4.7276	9.1444	10.98	9.0122	4.1851	6.5241	5.1145	10.211	9.3039	10.097	6.9678	6.6107	7.077	5.6274	17.932	8.2103	12.237	9.1231	10.518	9.7442	12.377	4.0545	9.2992	4.0289	9.2625	10.82	8.9922
[truncated: 153 more columns]

## Sheet: 6D
NEMOm	100ms	300ms	1000ms			GCaMP6m	100ms	300ms	1000ms
	0.260772	1.10166	1.87979				0.006585	0.007819	0.007819
	0.248959	0.941287	1.67977				0.006171	0.007405	0.007405
	0.252904	0.827178	1.14995				0.018472	0.018472	0.02099
	0.249205	0.904419	1.26143				0.016394	0.015133	0.015133
	0.174543	1.11288	1.65746				0.010492	0.01301	0.014269
	0.161976	1.12545	1.60719				0.018327	0.020826	0.022075
	0.18456	1.06122	1.51843				0.026327	0.032595	0.032595
	0.163587	1.24578	1.80366				0.044485	0.041967	0.044485
	0.171029	1.20141	1.80702				0.028007	0.030515	0.030515
	0.282526	0.995834	1.70495				0.031832	0.034345	0.038115
	0.288216	0.754118	1.48025				0.012091	0.01084	0.014592
	0.17326	1.07449	1.30923				0.025625	0.021844	0.021844
	0.162296	1.06892	1.53902				0.026028	0.028547	0.033585
	0.245005	0.744815	0.858218				0.01589	0.017144	0.01589
	0.083725	0.523283	0.531656				0.017922	0.020423	0.019172
	0.095139	0.548449	0.603014				0.025197	0.039055	0.041575
	0.110384	0.575672	0.625973				0.024623	0.034639	0.028379
	0.095139	0.586225	0.628198				0.01375	0.021249	0.022499
	0.060142	0.471343	0.555261				0.019305	0.035672	0.030636
	0.076849	0.458302	0.496028				0.034177	0.032926	0.034177
	0.061378	0.873247	1.08668				0.032198	0.029689	0.030944
	0.066848	0.735331	0.952588				0.007827	0.004119	0.002884
	0.610592	0.627321	0.656596				0.014825	0.012354	0.006177
	0.56254	0.671419	0.658856				0.007363	0.004908	0.003681
	0.564032	0.622524	0.626702				0.008257	0.008257	0.004542
	0.175061	0.431351	0.59941				0.015059	0.023843	0.023843
	0.162127	0.420121	0.597756				0.012549	0.013804	0.020078
	0.157271	0.414239	0.422664				0.021968	0.016994	0.014507
	0.121762	0.302306	0.38628				0.010019	0.013777	0.011272
	0.074153	0.237848	0.292413				0.002095	0.007123	0.00838
	0.087003	0.242766	0.314333				0.008819	0.008819	0.006299
	0.047554	0.227979	0.25735				-0.00083	0.004164	0.000416
	0.113477	0.348837	0.424489				0.027261	0.02097	0.023486
	0.114689	0.383228	0.433579				0.037833	0.03531	0.034049
	0.088085	0.364926	0.36912				0.037041	0.024413	0.028201
	0.041739	0.434086	0.41739				0.032293	0.03481	0.031035
	0.504411	0.68885	0.802028				0.003688	0.008606	0.009836
	0.497503	0.749758	0.796005				0.013804	0.018823	0.016313
	0.425884	0.459396	0.467774				0.011239	0.008741	0.00999
	0.061744	0.284864	0.272235				0.005345	0.007812	0.011512
	0.05884	0.23536	0.218549				0.004115	0.011523	0.012758
	0.028093	0.108159	0.099731				0.020098	0.025122	0.02261
	0.035105	0.127782	0.12357				0.013342	0.012091	0.013342
	0.057477	0.250937	0.217291				0.006701	0.006701	0.009215
	0.17652	0.193332	0.20594				0.00625	0.00875	0.0075
	0.090762	0.710737	0.949512				0.006274	0.008784	0.012549
	0.01539	0.25044	0.716342				0.008733	0.017465	0.021208
	0.025192	0.239326	0.906919				0.010109	0.013899	0.020217
	0.026496	0.231488	0.382094				0.010533	0.015589	0.025701
	0.197339	0.239326	0.256121				0.007552	0.015103	0.028948
	0.22718	0.277664	0.298699				0.005901	0.009694	0.01728
	0.169571	0.20741	0.211614				0.005901	0.009694	0.016016
	0.158727	0.226151	0.276719				0.010069	0.00881	0.018879
	0.095328	0.162618	0.175235				0.009215	0.011728	0.014241
	0.022423	0.156959	0.194797				0.027744	0.029005	0.031527
	0.314591	0.36912	0.373315				0.018935	0.022722	0.022722
	0.154892	0.209313	0.238617				0.019324	0.024365	0.026885
	0.153902	0.179085	0.208467				0.019324	0.020584	0.023105
	0.154054	0.162457	0.17086				0.010533	0.013061	0.013061
	0.188382	0.28048	0.272107				0.015797	0.022032	0.018291
	0.114689	0.135668	0.160844				0.021694	0.022946	0.024198
	0.169403	0.240805	0.249205				0.004577	0.008322	0.022054
	0.169403	0.215604	0.245005				0.007033	0.014479	0.009515
							0.006728	0.00799	0.009251

## Sheet: 6E
GCaMP6m-0.1mM	GCaMP6m-0.3mM	GCaMP6m-1mM	GCaMP6m-3mM	GCaMP6m-10mM		NEMOm-0.1mM	NEMOm-0.3mM	NEMOm-1mM	NEMOm-3mM	NEMOm-10mM
1.086	5.3445	12.026	14.949	15.047		1.4942	26.584	81.661	92.08	97.099
0.5479	4.6292	7.3206	8.1252	7.8312		0.14474	2.1149	7.1218	11.184	14.996
0.099248	1.2679	3.2948	4.3877	4.654		1.2185	27.634	66.63	69.684	73.375
0.14579	1.7168	3.2437	3.6087	3.5537		0.76082	9.6602	38.885	59.779	71.377
0.049646	0.70515	1.7507	2.2448	2.3553		0.82868	10.533	28.315	33.257	36.749
0.035908	0.34581	0.97409	1.1793	1.1271		0.76864	12.011	47.063	59.351	65.879
0.17272	2.2441	5.2684	5.8222	5.5409		0.26491	2.465	9.5102	16.44	22.832
1.6259	8.6411	15.197	17.097	16.389		0.060753	0.69999	2.233	3.5395	5.116
0.032624	0.41916	0.97377	1.1307	1.22		0.63313	8.548	28.524	34.473	36.881
0.54846	3.0267	4.8208	5.741	6.2762		0.73899	13.908	93.106	135.86	159.12
0.13149	1.2292	3.2012	4.0763	4.5171		1.1553	15.121	43.457	50.536	53.44
0.21431	2.2443	5.0259	5.835	5.6555		0.2393	3.7705	19.286	27.496	30.444
1.0421	5.1301	6.3409	8.8681	9.3508		0.68382	7.7471	32.472	42.528	45.176
0.21719	1.816	3.2677	4.005	4.0304		1.2366	20.29	60.306	64.894	65.403
0.064944	1.6307	3.4577	4.3116	4.4092		0.082883	1.3601	5.2361	9.2536	15.241
0.18713	2.2533	4.0183	4.3882	4.238		0.16009	1.9705	6.9782	9.9935	11.891
0.15824	1.6779	3.3257	3.7315	3.6886		0.078402	1.3995	6.7785	8.3587	9.1254
0.31652	2.7162	4.8229	5.0584	4.7528		0.77167	9.0718	35.72	54.252	63.517
0.23158	2.1831	4.5624	4.7714	4.7119		1.0628	17.666	58.103	65.812	67.137
0.19454	1.8455	3.1644	3.5839	3.5889		0.51933	6.8339	22.874	27.515	30.088
0.090573	1.3593	3.2867	3.8598	3.7		0.71872	15.215	43.428	46.973	45.431
0.10524	1.4547	2.0698	2.2851	2.4758		0.85891	12.127	36.696	41.625	44.948
0.38859	3.1133	6.3001	7.6067	7.5197		1.1414	15.279	45.155	51.759	55.313
0.24457	2.1812	4.3502	5.0562	5.0733		0.20926	4.732	12.236	12.745	13.03
0.27434	2.9012	4.6921	5.1054	4.8649		0.8722	11.36	40.091	50.467	60.13
0.47164	4.0476	6.8896	7.9261	7.9089		1.5237	23.165	88.761	108.65	114.07
0.17486	2.3034	3.3101	3.6467	3.7701		0.24564	3.2796	12.505	15.95	16.921
0.091075	1.0096	2.6709	3.0851	2.9919		0.035826	0.59625	2.1675	3.0448	4.1913
0.10395	1.5612	3.1989	3.5903	3.4839		1.097	14.929	48.125	60.183	65.992
0.47739	3.5122	8.4387	9.567	9.6608		0.46745	7.1566	26.342	33.49	36.063
0.39207	2.9441	4.9587	5.4744	5.6974		0.071951	1.0595	4.5061	6.191	6.9587
0.29378	2.4841	3.9703	4.2055	4.0824		0.4756	6.0542	21.313	30.87	39.354
0.5218	3.1918	4.2191	4.747	4.9447		0.62769	7.111	18.466	21.924	25.215
0.013875	0.059872	0.29613	0.51581	0.6296		3.2913	36.522	64.899	68.547	72.204
0.0072497	0.069429	0.29078	0.38004	0.37493		1.0311	18.272	50.154	53.362	55.473
0.0009199	0.09521	0.44009	0.54921	0.56077		0.10315	1.617	10.195	21.541	27.824
0.079418	0.48314	1.6812	1.8891	1.823		0.077078	1.1087	6.2801	12.349	15.755
0.021781	0.21496	0.7818	0.82053	0.77586		0.15123	1.9822	8.7816	14.106	14.851
0.054107	0.53571	1.2561	1.1829	1.2024		0.46573	4.0667	24.842	62.439	100.07
-0.0025376	0.10479	0.52221	0.54261	0.55681		0.6297	5.193	20.018	37.415	48.18
0.031666	0.32311	0.84676	0.83228	0.83097		0.74914	8.9364	41.084	77.455	100.44
0.043778	0.38848	1.1606	1.1372	1.0762		1.2387	10.621	52.531	106.13	130.35
0.048997	0.409	1.0821	1.0305	1.0143		0.23338	2.2275	10.097	20.649	31.349
0.010079	0.46286	1.7208	1.9142	1.9724		0.93706	10.134	53.547	96.116	116.46
0.013666	0.30128	0.94133	0.88155	0.84306		1.347	14.789	69.309	98.253	101
0.011427	0.2495	0.95909	1.127	1.2061		0.49327	5.1439	26.184	52.367	63.153
0.036699	0.42588	1.2767	1.2119	1.1789		0.46379	5.8633	33.683	65.202	89.296
0.0021507	0.13727	0.52555	0.5805	0.6025		1.3255	14.983	80.419	155.31	179.58
0.015413	0.24763	1.082	1.1459	1.1775		1.2824	14.037	59.329	89.556	100.05
0.18013	1.2893	2.1486	2.0003	1.7881		1.6943	10.863	45.93	82.315	99.826
-0.011143	0.073927	0.51298	0.72614	0.81475		1.8202	10.581	52.544	104.47	138.45
0.078312	0.73928	1.4344	1.3889	1.3436		0.3862	3.8241	16.82	26.153	27.636
0.037311	0.26368	0.96912	1.005	1.0761		0.73249	4.5215	44.096	128.56	159.82
0.068524	0.60518	1.5601	1.5001	1.4714		2.1657	18.727	74.495	111.24	114.51
0.23016	1.0551	3.8797	4.107	4.2261		3.1486	21.782	85.444	111.98	116.95
0.042824	0.45694	1.4295	1.5705	1.4771		1.7312	15.271	66.503	95.948	98.948
0.08471	0.60649	2.0371	2.126	2.0962		1.9623	16.791	77.744	131.38	157.04
0.01151	0.10611	0.569	0.81601	0.95336		1.1501	10.424	54.963	107.39	122.39
0.12689	0.99919	2.3044	2.2817	2.1968		1.2002	10.069	57.872	120.03	146.94
0.12901	1.0915	2.1039	1.854	1.8677		1.8119	12.742	55.615	84.992	100.28
0.13561	1.1753	2.6508	2.4321	2.3235		1.1006	9.659	46.506	89.461	124.2
0.03493	0.33064	0.5903	0.5338	0.4956		0.41707	4.3932	21.45	42.731	53.388
0.12494	1.1047	2.1182	1.922	1.7697		1.5685	10.371	38.721	69.44	90.85
0.043667	0.23584	0.99195	1.2277	1.2026		1.315	9.1126	42.391	72.862	90.753
0.013875	0.059872	0.29613	0.51581	0.6296		0.35069	0.39428	1.4375	5.391	15.151
0.0072497	0.069429	0.29078	0.38004	0.37493		1.0187	8.3049	40.788	78.506	93.866
0.0009199	0.09521	0.44009	0.54921	0.56077		1.6796	15.349	56.621	77.642	84.058
0.079418	0.48314	1.6812	1.8891	1.823		1.1001	8.9554	40.36	60.039	64.61
0.021781	0.21496	0.7818	0.82053	0.77586		0.15123	1.7453	8.211	14.106	14.851
0.054107	0.53571	1.2561	1.1829	1.2024		0.46573	3.6499	23.474	62.925	100.07
-0.0025376	0.10479	0.52221	0.54261	0.55681		0.64634	4.7044	18.652	37.651	48.18
0.031666	0.32311	0.84676	0.83228	0.83097		0.75853	7.887	38.011	77.868	100.44
0.043778	0.38848	1.1606	1.1372	1.0762		1.2387	9.7486	48.388	106.7	130.35
0.048997	0.409	1.0821	1.0305	1.0143		0.23812	1.9239	9.0208	20.866	31.349
0.010079	0.46286	1.7208	1.9142	1.9724		0.94585	8.8203	48.894	96.407	116.46
0.013666	0.30128	0.94133	0.88155	0.84306		1.3706	13.175	63.522	98.533	101
0.011427	0.2495	0.95909	1.127	1.2061		0.49327	4.4167	24.694	52.696	63.153
0.036699	0.42588	1.2767	1.2119	1.1789		0.46379	5.2719	33.683	65.295	89.296
0.0021507	0.13727	0.52555	0.5805	0.6025		1.3255	13.523	76.841	155.95	179.58
0.015413	0.24763	1.082	1.1459	1.1775		1.3218	13.026	58.439	89.556	100.05
0.18013	1.2893	2.1486	2.0003	1.7881		1.6943	9.9545	45.093	82.315	99.826
-0.011143	0.073927	0.51298	0.72614	0.81475		1.8202	10.581	51.819	104.75	138.45
0.078312	0.73928	1.4344	1.3889	1.3436		0.39638	3.2859	15.842	26.253	27.636
0.037311	0.26368	0.96912	1.005	1.0761		0.73249	3.7883	44.096	129.07	159.82
0.068524	0.60518	1.5601	1.5001	1.4714		2.1657	17.348	74.452	111.24	114.51
0.23016	1.0551	3.8797	4.107	4.2261		3.1486	21.356	85.444	111.98	116.95
0.042824	0.45694	1.4295	1.5705	1.4771		1.7312	13.942	65.335	95.948	98.948
0.08471	0.60649	2.0371	2.126	2.0962		1.9623	16.47	77.744	131.38	157.04
0.01151	0.10611	0.569	0.81601	0.95336		1.1501	10.424	54.963	107.7	122.39
0.12689	0.99919	2.3044	2.2817	2.1968		1.2002	8.962	53.006	120.2	146.94
0.12901	1.0915	2.1039	1.854	1.8677		1.8119	12.742	55.615	84.992	100.28
0.13561	1.1753	2.6508	2.4321	2.3235		1.1006	9.659	46.506	89.665	124.2
0.03493	0.33064	0.5903	0.5338	0.4956		0.41707	3.9589	21.23	42.913	53.388
0.12494	1.1047	2.1182	1.922	1.7697		1.5851	9.4393	37.073	69.44	90.85
0.043667	0.23584	0.99195	1.2277	1.2026		1.315	9.1126	42.391	72.862	90.753
						0.35069	0.36657	1.3585	5.4147	15.151
						1.0187	8.3049	40.788	78.506	93.866
						1.6796	14.79	56.621	77.642	84.058
						1.1001	8.9554	40.36	60.039	64.61

## Sheet: 6F
NCaMP7-0.1mM	NCaMP7-0.3mM	NCaMP7-0.6mM	NCaMP7-1mM	NCaMP7-3mM				NEMOs-0.1mM	NEMOs-0.3mM	NEMOs-0.6mM	NEMOs-1mM	NEMOs-3mM
0.12962	0.34941	0.36896	0.37921	0.37577				3.6143	11.656	13.289	13.796	14.326
0.043043	0.19809	0.27393	0.28855	0.28463				0.087558	0.43247	0.81791	0.91164	0.95058
0.016228	0.044993	0.047028	0.048295	0.047262				3.3775	13.344	16.633	17.811	18.254
0.048685	0.1212	0.1269	0.13224	0.13183				0.5702	3.0993	4.5628	4.9948	5.4853
0.020745	0.094839	0.11569	0.12088	0.11958				0.70742	3.1479	5.7675	7.4371	8.4731
0.029068	0.10971	0.11787	0.12369	0.12185				2.0194	9.0125	12.311	13.682	14.43
0.017983	0.10469	0.14756	0.15499	0.15276				4.1868	15.981	19.919	20.774	22.63
0.0067096	0.037172	0.04727	0.049139	0.048277				0.60347	2.6546	3.6363	3.9172	4.2633
0.055342	0.17102	0.18801	0.19886	0.19904				0.47097	1.6223	1.9831	2.0375	2.0568
0.010968	0.044297	0.049179	0.051471	0.050606				0.47433	1.998	2.7946	3.1332	3.3859
0.012129	0.038157	0.039932	0.041163	0.039914				1.0632	5.6753	9.1921	10.044	10.573
0.090892	0.28148	0.30022	0.31333	0.31041				2.7901	12.259	19.259	20.989	22.57
0.013773	0.064401	0.086946	0.092104	0.091622				1.893	7.5958	13.7	16.307	18.088
0.016198	0.061243	0.070868	0.07389	0.072639				2.5848	10.377	17.869	22.719	26.428
0.020602	0.061632	0.065422	0.068006	0.066712				0.42913	1.6917	2.2242	2.393	2.569
0.013734	0.068479	0.080956	0.085575	0.084109				0.36167	1.9706	3.5528	4.2265	5.6005
0.13223	0.3685	0.38636	0.39363	0.3818				1.0164	4.5784	7.3383	8.1836	9.1152
0.12315	0.40469	0.43287	0.4546	0.45976				0.2583	1.197	2.3668	3.1179	3.9426
0.041911	0.15233	0.18406	0.19282	0.19159				0.13356	0.67379	0.8515	0.86749	0.8688
0.0042872	0.030494	0.058058	0.069995	0.070441				1.7516	7.5555	11.522	12.382	12.768
0.0065231	0.021884	0.023458	0.024607	0.02456				0.92171	3.824	5.0341	5.4817	5.9249
0.0075253	0.024927	0.026403	0.027347	0.027022				0.26527	1.2308	2.4048	3.0899	3.3628
0.017012	0.071045	0.07697	0.080009	0.078369				3.2305	11.828	14.51	15.502	16.379
0.023672	0.076435	0.085672	0.089947	0.08826				0.72569	2.7061	6.0546	8.0954	10.365
0.10515	0.37287	0.41764	0.4335	0.4225				1.0556	4.802	8.5168	10.793	12.799
0.028264	0.13574	0.21123	0.22969	0.22963				0.2973	1.4959	2.5194	2.9488	3.6357
0.0021019	0.041674	0.067949	0.074522	0.074614				0.47263	2.143	4.2549	5.1934	9.1752
0.015474	0.081073	0.10202	0.10533	0.10307				0.081684	0.41285	0.91834	1.3328	2.3123
0.01123	0.06861	0.082479	0.086098	0.08365				2.036	6.9852	7.9421	8.5447	9.0268
0.041908	0.10331	0.11109	0.1182	0.11913				0.20936	0.98064	1.6477	1.7487	1.9939
0.046481	0.14485	0.15696	0.15967	0.15501				0.3382	1.3512	1.7108	1.7713	1.7906
0.12402	0.28257	0.29114	0.3037	0.30247				2.5328	12.887	18.521	19.68	20.74
0.3129	0.50948	0.51848	0.52802	0.52001				2.7132	9.5152	11.464	11.972	12.425
0.018426	0.069037	0.089274	0.10016	0.10259				0.21511	1.0764	2.0495	2.5535	3.2056
0.076411	0.27149	0.32186	0.34025	0.34333				0.36591	1.6875	3.8286	5.2099	6.046
0.0085194	0.036384	0.046053	0.050979	0.054061				0.036109	0.1683	0.23818	0.25163	0.25792
0.25306	0.72491	0.88927	0.93475	0.91757				0.034657	0.17232	0.36631	0.4938	0.53612
0.049191	0.17104	0.19543	0.20773	0.20894				0.020812	0.12974	0.30984	0.47805	0.95901
0.089111	0.33205	0.43551	0.45059	0.4426				0.11161	0.71172	1.3909	1.6497	1.8041
0.28579	0.66761	0.72462	0.75736	0.74724				1.025	6.2895	10.362	13.604	13.75
0.029385	0.17026	0.31613	0.33049	0.33735				0.69738	4.4974	6.8547	8.6033	8.6966
0.0094702	0.053358	0.077542	0.077307	0.072023				1.0108	6.7835	11.748	23.065	34.147
0.036584	0.12165	0.1487	0.14839	0.14811				0.095491	1.0316	1.6409	3.2487	4.7634
0.065121	0.21242	0.22802	0.22467	0.21515				0.11673	1.4044	2.3167	4.0342	5.925
0.31673	1.0446	1.299	1.2987	1.2371				0.35408	3.0627	5.4858	10.412	16.389
0.64803	1.8369	2.1721	2.1662	2.0362				1.8926	10.351	14.17	17.435	17.545
0.004321	0.042947	0.08919	0.10121	0.1165				1.0275	6.4478	9.4367	11.269	11.247
0.20382	0.41691	0.43446	0.41671	0.37041				0.89179	4.9857	6.5169	8.0321	8.5058
0.021058	0.077246	0.1226	0.12409	0.12877				0.62346	3.5465	4.3165	4.2313	4.2113
0.22627	0.56262	0.59594	0.51556	0.35778				0.30522	1.9443	2.9365	3.5914	3.6094
0.10021	0.42596	0.67166	0.67438	0.69314				6.2321	32.211	37.727	43.226	44.446
0.0056744	0.0295	0.064141	0.076508	0.093991				0.69357	5.6178	10.132	19.492	32.209
0.045598	0.19037	0.36274	0.40162	0.44417				2.4839	14.065	17.451	20.057	20.342
0.078972	0.30451	0.49583	0.50989	0.52672				4.0034	26.142	30.673	38.526	39.415
0.15769	0.5378	0.60575	0.60177	0.59796				4.5499	24.691	27.821	29.921	30.243
0.003704	0.014513	0.017132	0.017018	0.015591				4.1929	37.216	47.943	54.274	54.8
0.19318	0.50904	0.53442	0.53207	0.5051				3.6624	28.519	33.701	39.011	40.062
0.1403	0.45918	0.55963	0.5573	0.53776				0.36696	3.1134	4.6713	6.571	7.2069
0.12894	0.50572	0.59633	0.59582	0.59821				9.1934	36.013	37.8	41.853	42.198
0.031333	0.097269	0.12716	0.12815	0.1308				1.8316	12.415	24.199	42.152	60.808
0.039514	0.13536	0.14949	0.14447	0.13771				2.6192	13.295	18.422	24.247	26.069
0.147	0.46053	0.55121	0.55029	0.54682				0.095564	0.81143	1.5543	2.9073	4.5099
0.23513	0.73715	0.92535	0.85725	0.8226				1.025	6.2895	10.362	12.079	13.75
0.30568	0.90822	1.0221	0.89424	0.75884				0.69738	4.4974	6.8547	7.8974	8.6966
0.11862	0.30502	0.27695	0.24837	0.19239				1.0108	6.7835	11.748	17.096	34.147
0.84396	2.444	3.364	3.3261	3.1747				0.095491	1.0316	1.6409	2.2137	4.7634
1.7458	3.5445	3.3267	2.9056	2.0957				0.11673	1.4044	2.3167	3.1965	5.925
0.0064809	0.022757	0.02747	0.027241	0.026517				0.35408	3.0627	5.4858	7.6301	16.389
0.063039	0.29844	0.3753	0.37455	0.35531				1.8926	10.351	14.17	15.728	17.545
0.55231	1.263	1.354	1.3219	1.2282				1.0275	6.4478	9.4367	10.155	11.269
1.9422	3.6268	3.5282	2.9641	2.0692				0.89179	4.9857	6.5169	7.0239	8.5058
0.19026	0.6296	0.81848	0.81988	0.85166				0.62346	3.5465	4.3165	3.9932	4.2313
0.97135	2.0603	1.8857	1.5836	1.0955				0.30522	1.9443	2.9365	3.2235	3.6094
0.014178	0.056488	0.065745	0.065395	0.068118				6.2321	32.211	37.727	38.308	44.446
0.13793	0.52118	0.85393	0.85905	0.85868				0.69357	5.6178	10.132	14.673	32.209
0.1578	0.53881	0.59424	0.58731	0.50313				2.4839	14.065	17.451	17.574	20.342
0.0019168	0.020629	0.045422	0.055452	0.064563				4.0034	26.142	30.673	34.066	39.415
0.025104	0.14795	0.27779	0.33049	0.34056				4.5499	24.691	27.821	27.554	30.243
0.0077724	0.039808	0.073325	0.077542	0.073137				4.1929	37.216	47.943	49.567	54.8
0.029111	0.11376	0.14237	0.1487	0.14816				3.6624	28.519	33.701	34.067	40.062
0.053508	0.2002	0.22802	0.22626	0.21838				0.36696	3.1134	4.6713	5.395	7.2069
0.27775	0.99798	1.2625	1.299	1.2409				9.1934	36.013	37.8	36.721	42.198
0.57126	1.7103	2.1293	2.1721	2.0524				1.8316	12.415	24.199	31.598	60.808
0.0023599	0.036988	0.079484	0.10121	0.11762				2.6192	13.295	18.422	20.179	26.069
0.18205	0.39902	0.43446	0.41864	0.37835				0.095564	0.81143	1.5543	2.1937	4.5099
0.017878	0.06933	0.11446	0.12409	0.12895
0.21532	0.56262	0.59594	0.5231	0.3846
0.085659	0.37775	0.63756	0.67438	0.6946
0.0047004	0.025696	0.055362	0.076508	0.093991
0.038999	0.16925	0.31959	0.40162	0.44417
0.067909	0.26737	0.46523	0.50989	0.5276
0.12856	0.50786	0.58668	0.60575	0.602
0.0029473	0.013987	0.017113	0.017132	0.015591
0.17	0.48451	0.52599	0.53442	0.51203
0.12303	0.43166	0.53519	0.55963	0.54026
0.11195	0.47075	0.58758	0.59633	0.59905
0.029264	0.090848	0.12411	0.12815	0.1308
0.034605	0.12436	0.14949	0.14489	0.13937
0.13409	0.44193	0.5496	0.55121	0.54682
0.21323	0.73715	0.92535	0.85725	0.8226
0.29068	0.90822	1.0221	0.89424	0.76446
0.11862	0.30502	0.27695	0.25162	0.19753
0.7891	2.1644	3.0062	3.364	3.3563
1.5311	3.5445	3.3267	2.9397	2.2401
0.0046261	0.020759	0.02747	0.027445	0.026803
0.053043	0.27739	0.36383	0.3753	0.36024
0.47954	1.263	1.354	1.3219	1.2494
1.9337	3.6268	3.5282	3.0147	2.244
0.16019	0.57585	0.80914	0.81988	0.85166
0.86166	2.0603	1.8857	1.6121	1.2012
0.0098626	0.053196	0.065745	0.065404	0.068118
0.11447	0.46473	0.78953	0.85905	0.86496
0.15491	0.4929	0.59424	0.59246	0.52002
0.0011622	0.01735	0.039933	0.055452	0.065107
