# Supplementary material for: Engineering of NEMO as calcium indicators with large dynamics and high sensitivity
Source: Nat Methods. 2023 Apr 20;20(6):918–24. doi: 10.1038/s41592-023-01852-9 (PMC10250196; doi:10.1038/s41592-023-01852-9)
Supplement: Source Data Figs. 1–4 and Extended Data Figs. 2–9 — Source data [file 41592_2023_1852_MOESM8_ESM.zip › Source_Data_Extended_Data_Fig.7.xlsx]

## Sheet: 7A
[Ca2+] (nM)	NEMOs-490				NEMOs-405
2	106.903	114.32	109.499	112.407	540.671	821.634	833.308	840.328
16.7225	154.551	158.853	163.133	163.316	610.213	764.176	781.258	762.68
37.6255	289.532	298.635	295.958	302.916	697.537	778.818	780.455	789.81
64.5008	647.682	659.474	651.284	659.242	631.287	768.812	748.555	770.583
100.334	1320.27	1322.68	1334.61	1353.35	603.113	726.88	731.085	757.293
150.5	3204.62	3300.32	3335.59	3264.28	650.403	668.636	664.686	660.484
225.746	5717.93	5885.74	5930.35	5890.04	497.301	501.388	500.408	504.685
351.143	8479.19	8901.99	8561.62	8779.6	350.244	351.265	372.252	364.568
601.864	9969.27	10331.5	10120.7	10146.2	268.229	279.132	279.631	269.113
1352.87	10410.2	10260.6	10507.3	10500.9	256.453	253.892	258.677	250.009
38869.7	10474.1	10694	10869.6	10752.2	231.466	232.478	232.352	236.17

## Sheet: 7B
[Ca2+] (nM)	NEMOs-ratiometric				NEMOs-Intensiometric
2	0.982972	0.998808	1.01556	1.00266	0.964983	1.03193	0.988416	1.01467
16.7225	1.38286	1.35085	1.35244	1.34017	1.39509	1.43392	1.47255	1.47421
37.6255	2.58423	2.57577	2.59595	2.53054	2.61352	2.69569	2.67152	2.73433
64.5008	5.34399	5.26615	5.32149	5.33708	5.84643	5.95287	5.87894	5.95078
100.334	11.4171	11.4509	11.5409	11.6138	11.9177	11.9394	12.0471	12.2163
150.5	32.3569	31.7658	32.0873	31.2159	28.9271	29.7909	30.1094	29.4657
225.746	70.0333	69.6566	71.449	68.6114	51.614	53.1288	53.5314	53.1676
351.143	156.941	155.803	152.339	153.608	76.5391	80.3555	77.2831	79.2508
601.864	250.093	246.315	244.809	256.282	89.9896	93.259	91.3562	91.5865
1352.87	306.308	305.715	313.478	314.885	93.9696	92.6196	94.8463	94.788
38869.7	330.498	326.855	326.944	332.838	94.5469	96.532	98.1167	97.0566

## Sheet: 7C-left
Time(s)	without 405nm light																		Time(s)	with 405nm light																										Time(s)	NEMOs-ratio
0	0.0228	0.1333	0.0045	-0.05746	-0.05871	-0.04315	0.0319	-0.17296	0.0495	-0.27755	-0.35894	-0.09968	-0.04451	0.0773	0.0031	-0.01513	-0.1402		0	-0.12028	-0.12292	-0.12478	-0.246	-0.17451	-0.15926	-0.16598	-0.15856	-0.1549	-0.10702	-0.156	-0.14913	-0.11887	-0.09284	-0.19075	-0.11376	-0.18731	-0.12127	-0.19684	-0.16869	-0.19154	-0.02918	-0.01796	-0.3138	-0.13016		0	-0.17103	-0.19477	-0.19381
1.725	-0.02675	-0.04426	0.085	-0.02875	-0.05126	-0.09482	-0.0785	-0.09041	0.0358	-0.23289	-0.13476	-0.01047	0.0207	0.0518	0.052	-0.0438	-0.24409		3.446	-0.06936	-0.03972	-0.04585	-0.0519	0.0018	-0.03735	-0.05182	-0.02163	-0.02646	-0.06323	-0.01299	-0.004	0.0583	-0.03914	-0.00992	-0.08812	-0.05451	-0.08692	-0.00426	-0.0197	0.0236	-0.10224	-0.04457	-0.28226	-0.0367		3.446	-0.11336	-0.07604	-0.07155
3.45	0.0761	0.256	-0.09041	-0.00344	-0.03791	0.0716	0.0184	0.1822	0.1013	0.164	0.3422	0.1202	0.0839	-0.02163	0.1306	0.0539	0.3713		6.891	0.0043	0.0003	-0.01231	-0.06811	0.015	0.0084	-0.00503	-0.00909	0.0571	0.0435	0.0099	-0.04649	-0.09909	0.0378	-0.07134	-0.02446	0.0773	-0.04192	0.0688	-0.06518	-0.08597	-0.01628	-0.05982	-0.18503	-0.00325		6.891	0.0084	-0.00927	-0.01204
5.176	0.0334	0.0125	-0.01434	-0.03524	-0.0265	0.0352	0.0631	-0.01776	0.06	0.163	0.0444	0.0849	-0.05221	0.0597	0.0742	0.0078	-0.02532		10.337	-0.02706	-0.01311	-0.00234	0.0441	-0.04297	0.0478	-0.00595	0.016	0.1051	0.0287	0.0701	0.0435	0.1386	0.0007	0.0051	0.0268	0.1387	0.032	-0.05886	0.0929	0.1046	-0.06581	-0.02448	-0.00336	0.0113		10.337	-0.08528	-0.00482	0.0022
6.901	0.0618	0.0397	-0.00975	-0.07114	0.0054	0.1073	-0.07751	0.1035	0.0212	0.0451	-0.26814	0.1701	0.066	-0.00131	0.0712	0.1016	0.3844		13.782	0.1047	0.0127	0.0344	0.0659	0.0662	0.08	0.0705	0.048	-0.05388	0.0325	0.0392	-0.03393	0.0956	0.0701	0.0118	0.0211	-0.00761	0.0832	0.0012	0.0166	-0.0206	-0.07475	-0.04552	0.1176	0.069		13.782	0.0988	0.0223	0.0403
8.626	-0.05309	0.0164	0.0526	-0.01611	0.1173	0.0633	0.0369	0.0123	-0.06257	0.223	0.1554	-0.02211	0.1646	0.0439	0.0441	-0.06535	-0.01653		17.228	-0.12212	0.0835	0.0389	0.0492	-0.01203	0.0133	0.0153	0.0328	0.0507	-0.00898	0.0075	-0.01078	0.0121	0.0279	0.074	0.0141	0.0133	0.0162	0.0717	0.0347	0.053	0.0133	0.1755	0.056	0.0443		17.228	-0.10586	0.1026	0.0547
10.351	0.0446	-0.08984	-0.05141	0.1099	0.029	0.063	0.028	0.0854	-0.00778	0.1252	-0.09569	0.0928	0.0799	-0.03204	0.0292	-0.13081	0.1516		20.673	0.0739	0.0457	0.0482	0.0516	0.0584	0.0457	0.0556	-0.02134	0.0576	0.0361	0.0689	0.0606	-0.01034	0.0364	0.0537	0.0498	0.0228	-0.00386	-0.06053	0.0398	0.0857	-0.00572	-0.00151	0.2346	0.0553		20.673	0.1087	0.0658	0.0723
12.077	-0.00247	0.0806	-0.04854	0.038	-0.01274	-0.02057	-0.02462	0.062	-0.08227	0.0104	0.1277	-0.03853	-0.04229	-0.05393	0.0049	0.1321	0.0477		24.119	-0.01147	-0.03834	0.0119	0.105	-0.02376	-3e-05	0.0329	0.0239	-0.03084	0.0157	0.0355	0.0815	-0.04761	-0.03883	0.0113	0.036	0.0709	0.0878	0.1644	0.0248	0.074	0.1497	0.0609	0.1163	0.0005		24.119	0.0531	-0.0226	0.0192
13.802	-0.06738	0.0316	-0.12159	0.0164	-0.03478	-0.06271	0.0029	-0.12602	0.1096	-0.08765	0.0575	-0.00504	-0.23203	-0.02098	-0.05646	-0.03215	0.0238		27.564	0.0095	0.0205	0.049	0.0441	0.0375	-0.02634	0.0304	0.0357	-0.01663	-0.01413	-0.05767	0.0286	-0.04764	-0.02135	0.013	0.0445	-0.04056	0.0299	0.0027	-0.02283	-0.04924	0.0884	-0.02537	0.1822	-0.02437		27.564	0.0106	0.0413	0.0759
15.527	-0.05286	-0.03506	0.0072	-0.01605	-0.03903	-0.07376	-0.07002	-0.05857	-0.0875	0.0048	-0.15869	-0.22009	-0.20157	-0.02534	-0.05942	-0.15006	-0.21693		31.01	0.1578	0.0514	0.0029	0.0061	0.0744	0.0279	0.024	0.0543	0.0123	0.0368	-0.00438	0.0301	0.0189	0.0193	0.1032	0.034	-0.03302	0.0049	0.0118	0.0676	0.0066	0.0425	-0.01712	0.0777	0.0142		31.01	0.196	0.0755	0.0127
17.252	0.0033	-0.06516	0.0476	-0.06208	0.0782	-0.03968	0.1201	0.0045	-0.03314	-0.13913	0.0588	-0.00289	0.1842	0.0683	0.0288	-0.03149	0.1891		34.456	0.0318	0.0393	0.0414	-7e-05	0.032	0.0407	-0.00421	0.0269	-0.0001	-0.0072	0.0574	0.0774	-0.0437	0.0325	-0.02113	0.1065	-0.07668	-0.02956	0.0585	0.0612	-0.01716	0.0958	0.1204	0.3025	0.1192		34.456	0.0822	0.0709	0.0584
18.978	0.0179	-0.13367	0.0548	0.0291	-0.05036	-0.03543	0.0206	-0.06232	-0.0268	-0.04422	0.2218	-0.06493	-0.01268	-0.09762	-0.07668	0.0556	-0.2989		37.901	0.0531	-0.01977	0.0661	0.0741	0.0404	0.0802	0.0373	0.0385	-0.05142	0.039	0.0566	0.0341	0.0619	0.0072	0.0939	0.0267	-0.02674	0.059	0.0309	0.0539	-0.01654	0.0226	-0.04306	0.046	0.0017		37.901	0.0877	0.003	0.0811
20.703	-0.06019	0.0388	0.0841	-0.08911	0.0619	0.0197	-0.00842	0.111	-0.0178	0.1888	-0.00417	0.0694	0.1704	-0.08194	-0.05476	-0.01619	0.0531		41.347	-0.11121	0.0181	0.0521	0.0222	0.0611	-0.01832	0.0527	0.0549	0.0037	0.0707	-0.00063	0.0493	0.0357	0.0503	0.0663	0.0155	-0.06127	-0.02336	-0.06355	-0.02977	0.0096	-0.08966	0.1818	-0.02083	-0.00962		41.347	-0.10818	0.052	0.0615
22.428	-0.0042	-0.16445	-0.02456	0.056	-0.0366	-0.05805	-0.01444	-0.04155	0.0399	-0.09656	0.13	-0.0853	0.0114	0.0502	-0.10398	0.071	-0.1533		44.792	-0.03838	0.0034	0.0741	0.0644	0.0271	-0.05284	0.048	0.0703	0.0344	0.051	0.1185	0.053	0.1464	-0.00441	0.0884	0.159	0.0066	0.0749	0.0145	-0.04067	-0.15748	0.0447	-0.03033	0.1709	0.0202		44.792	-0.01044	0.0418	0.0763
24.153	0.0071	-0.07654	0.0247	0.1301	0.0562	0.0681	-0.04835	0.0087	-0.09937	-0.0464	-0.11737	0.0116	-0.19586	-0.01653	-0.08659	0.0629	-0.1257		48.238	-0.02161	0.0302	0.047	0.029	0.0949	0.0379	0.0554	0.0242	-0.00332	-0.01603	-0.01423	0.0072	0.0424	0.0253	0.0537	0.0864	-0.01628	0.0164	-0.03976	-0.00651	0.0755	-0.02718	0.1577	0.1709	0.0793		48.238	0.0241	0.0728	0.0527
25.879	-0.04317	-0.07841	-0.10358	-0.07839	0.0424	-0.06246	0.0051	0.0868	-0.01008	-0.27315	0.0637	-0.01715	0.049	-0.04671	-0.13376	0.0374	-0.12218		75.312	1.3228	0.6425	0.6916	1.4866	0.9583	1.3908	1.2714	1.3627	0.6565	1.0637	1.119	1.8287	1.548	0.4878	0.6533	2.1422	1.5772	1.624	2.2175	2.5334	1.2685	1.1109	1.5691	2.1413	1.8258		75.312	1.5515	0.7482	0.7724
27.604	-0.00845	-0.15498	0.0276	0.0888	-0.01098	0.0829	-0.00681	0.0857	-0.00063	0.3008	0.2745	-0.06651	-0.15671	-0.01093	-0.07952	0.0458	0.1781		78.758	2.259	1.3728	1.4802	3.2773	2.1167	3.4967	2.5422	2.4694	1.4191	2.073	2.606	3.8342	3.1506	0.8006	1.3706	3.947	3.2338	2.8411	4.7976	6.1678	3.7279	2.9853	3.4106	5.6812	3.8685		78.758	2.6471	1.5423	1.6472
29.329	-0.02709	0.0226	0.045	0.0549	-0.09894	-0.11209	-0.01415	-0.14527	0.0814	-0.06291	-0.13468	0.1509	0.0479	0.0302	-0.08913	0.3057	-0.04246		82.203	4.1442	2.0744	2.284	5.7872	3.5779	5.8362	3.9482	3.6078	2.1457	3.3434	4.4162	6.2198	5.2173	1.4376	2.1343	5.8356	5.293	3.969	8.1677	10.507	6.8086	4.8915	6.4427	10.174	6.982		82.203	4.8629	2.3479	2.5644
31.054	0.0153	-0.06317	-0.09055	-0.01045	0.0487	0.0542	-0.15603	-0.0439	-0.097	-0.29418	-0.01348	0.0514	0.1609	-0.08599	-0.16881	0.037	0.082		85.649	6.1908	2.9342	3.0769	8.523	4.9047	7.9893	5.5715	4.9595	3.1012	4.5314	6.3167	8.9665	7.34	1.98	3.0538	8.2251	7.9558	5.1358	12.521	14.527	10.57	8.0314	9.726	14.614	9.994		85.649	7.29	3.3838	3.4888
32.779	0.0041	-0.02874	-0.08135	-0.02054	-0.05946	-0.07903	-0.03913	0.0625	0.0567	-0.31265	-0.00555	0.0935	-0.02892	-0.00197	-0.19192	-0.11653	-0.1569		89.095	8.2231	3.964	4.4065	11.409	6.6277	11.432	7.2807	6.3828	3.827	6.0824	8.8405	11.549	10.042	2.3581	4.0605	10.595	10.378	6.5825	16.423	18.789	13.67	10.721	13.83	19.802	13.17		89.095	10.406	4.6698	5.0623
34.505	0.0124	-0.04868	-0.02757	0.0163	0.0824	-0.08533	-0.05779	0.0591	0.0081	-0.08227	-0.18215	-0.06992	0.0289	-0.05486	-0.12867	-0.19835	0.2656		92.54	9.469	4.9623	5.5333	13.991	8.4705	14.629	9.048	7.7574	4.8404	7.2502	10.889	14.305	12.271	3.1231	5.0319	13.299	13.126	7.8623	20.546	21.683	17.787	13.102	17.731	25.487	17.024		92.54	12.367	6.1034	6.5721
36.23	-0.00455	-0.13945	-0.16522	-0.00013	-0.20264	0.012	-0.18549	-0.05857	-0.05902	0.0622	-0.06083	-0.19866	-0.05807	-0.01639	-0.15387	-0.24912	-0.32191		95.986	10.598	6.1539	6.863	17.31	10.409	17.145	10.83	9.461	6.2289	8.7359	14.229	17.406	15.142	3.8095	5.9169	15.542	15.696	8.9528	24.127	25.007	21.726	16.638	22.188	31.134	19.657		95.986	14.969	7.5384	8.3976
37.955	-0.03639	-0.12849	-0.08912	0.0337	-0.03802	-0.01168	-0.02127	0.016	0.0435	0.1734	-0.12932	0.0912	-0.15724	0.0836	-0.18254	0.3755	-0.08356		99.431	13.017	7.4798	8.0539	19.905	12.48	20.392	12.7	11.106	7.0218	10.228	16.695	20.019	17.322	4.4846	7.0659	17.555	18.187	10.799	28.019	26.737	23.27	18.806	25.245	36.125	22.283		99.431	18.433	9.581	10.272
39.68	0.0761	-0.13479	-0.02847	-0.02098	-0.09963	0.0459	-0.10117	-0.03262	0.0695	-0.06337	0.2518	0.0176	0.0442	0.0815	-0.16785	0.2988	0.0167		102.88	15.107	8.5744	9.572	21.91	14.113	22.968	14.384	12.893	8.3088	11.935	19.445	22.814	20.731	5.4784	8.2554	19.893	20.416	12.083	30.672	27.435	27.187	21.23	29.689	40.467	25.013		102.88	24.12	11.372	12.537
41.406	0.0219	-0.0811	-0.07756	-0.03587	-0.1	-0.02989	0.029	0.0018	-0.05094	0.0485	-0.07286	-0.07692	-0.0538	0.004	-0.16012	-0.0205	0.2107		106.32	16.669	9.88	11.063	24.192	16.133	25.505	16.5	14.638	9.587	13.305	22.31	25.222	22.624	6.38	9.485	21.771	22.664	13.323	32.496	28.158	28.33	24.469	31.897	42.258	27.562		106.32	27.968	13.41	15.129
43.131	0.0167	-0.15245	-0.09764	-0.07629	-0.06604	0.0086	-0.09033	-0.17292	0.0136	0.0349	0.0441	-0.02148	-0.04818	0.0334	-0.14215	-0.21975	0.2332		109.77	18.194	11.435	12.191	25.472	17.844	27.534	18.407	16.392	10.588	14.658	24.41	27.038	24.259	7.2498	10.57	23.226	23.459	14.942	34.004	28.433	29.707	25.438	34.325	42.582	28.3		109.77	35.307	16.122	17.297
44.856	-0.00242	-0.11173	-0.14341	-0.10501	-0.07453	-0.08543	0.0051	-0.04288	-0.14835	-0.02243	-0.17612	-0.16127	0.0964	0.0207	-0.17069	0.0038	0.1391		113.21	19.951	12.773	13.8	26.777	19.441	29.438	20.513	18.078	11.886	16.219	26.513	29.231	27.156	8.2296	11.842	24.569	24.855	16.272	35.692	27.605	31.416	27.741	34.73	43.415	29.813		113.21	39.554	18.956	20.801
46.581	0.0487	-0.09856	-0.06751	0.0181	-0.06038	0.0115	0.0871	-0.17933	0.0843	-0.07382	0.1132	-0.04161	-0.02873	0.0664	-0.20008	0.0913	-0.02069		116.66	21.359	14.325	15.338	26.901	21.484	31.015	22.153	19.994	13.294	17.708	28.473	30.483	28.473	9.047	12.987	24.846	26.287	18.07	36.212	28.119	31.974	29.277	34.838	47.04	30.359		116.66	45.095	22.052	23.886
48.307	0.0464	-0.08683	-0.15567	0.0525	0.0304	-0.02788	-0.02125	-0.14077	-0.05368	-0.07583	0.1365	-0.1092	0.0669	0.0263	-0.22247	-0.11532	-0.11276		120.11	22.667	15.578	16.904	27.518	22.618	31.681	24.1	21.736	14.191	19.255	30.353	31.653	29.862	10.026	14.084	25.769	26.412	19.453	37.249	28.403	31.663	29.612	35.488	47.745	30.872		120.11	54.948	24.814	27.876
50.032	-0.00695	-0.08535	-0.21401	0.0517	0.0024	-0.0087	0.0517	0.0066	-0.05088	-0.08027	-0.03445	0.0157	-0.06108	-0.0015	-0.20997	0.1312	-0.17215		123.55	22.081	16.737	17.993	27.017	24.011	31.438	26.114	23.294	15.642	20.967	32.299	31.798	31.395	11.071	15.121	26.468	27.158	21.503	36.822	28.139	33.317	30.277	35.697	47.598	30.849		123.55	53.587	28.566	31.085
51.757	0.0123	-0.09315	-0.06693	-0.10171	-0.07365	-0.04087	-0.08158	0.0515	-0.12824	-0.17385	-0.06454	-0.0063	0.0218	-0.03837	-0.17881	0.0916	-0.02456		127	24.074	18.2	19.346	27.824	25.875	31.8	27.456	24.785	16.99	22.834	32.66	32.461	32.578	12.391	16.216	26.119	27.103	22.668	37.117	27.741	32.609	30.826	36.492	48.704	31.158		127	64.118	32.511	35.059
53.482	0.0873	-0.11026	-0.0766	0.0275	-0.05828	-0.05915	0.0078	-0.07536	-0.06028	-0.00165	0.0968	-0.066	-0.11455	0.0188	-0.24158	0.0793	0.0055		130.44	24.571	19.174	20.68	27.522	26.738	32.403	29.074	26.439	17.981	23.957	33.902	33.423	33.117	13.322	17.592	26.444	27.86	24.098	36.774	27.94	31.629	31.761	36.455	48.38	31.04		130.44	72.738	36.869	40.288
55.208	-0.01197	-0.04053	0.0461	0.0365	0.0555	0.0554	-0.11068	-0.12007	0.0474	0.0599	0.2233	0.1102	0.0081	0.0424	-0.23052	0.1991	0.2947		133.89	24.619	20.313	22.055	27.683	27.719	32.224	30.527	27.973	19.196	25.671	34.059	33.47	32.864	14.507	18.887	26.467	28.074	25.768	37.804	27.556	32.942	31.042	36.15	48.94	31.453		133.89	67.091	40.133	44.368
56.933	0.0794	-0.1826	-0.04109	0.0008	0.0061	-9e-05	-0.02683	-0.03582	-0.09966	-0.11639	0.1478	-0.02366	-0.00531	-0.03009	-0.22371	-0.09005	-0.12838		137.33	26.707	21.952	23.225	27.172	28.926	32.425	31.774	29.42	20.536	26.948	34.511	32.93	33.681	15.254	19.603	26.356	28.103	26.789	37.853	28.526	32.691	31.182	36.91	49.347	31.378		137.33	84.573	45.267	48.933
58.658	0.0783	-0.12871	-0.01841	0.0541	0.0026	0.0296	0.0885	-0.05511	0.0146	0.1782	0.3087	0.0949	0.0175	0.0915	-0.23083	0.1431	0.1547		140.78	26.617	23.075	24.064	27.388	29.186	31.887	32.946	30.79	21.454	28.18	34.392	33.209	33.463	16.448	21.047	26.545	27.433	28.415	37.019	27.555	32.44	32.66	37	48.411	31.069		140.78	86.615	50.091	53.233
83.244	3.91	3.8318	2.7049	3.7428	3.84	3.2746	4.9318	5.0745	6.4221	9.007	9.214	3.5412	5.4603	3.7142	0.1106	5.5277	7.725		144.22	25.517	24.195	24.936	27.274	29.902	31.476	33.756	31.79	23.02	28.882	34.956	33.413	34.087	17.226	21.449	26.912	27.446	29.37	36.842	27.768	32.546	31.504	37.158	52.006	31.385		144.22	85.52	55.753	57.735
84.969	5.5777	5.3855	3.7881	5.6488	5.6453	4.7929	6.6773	6.7838	8.8093	13.583	13.568	5.3693	7.3123	5.1538	0.3003	8.2128	10.493		147.67	26.477	25.148	25.737	27.637	29.811	31.677	34.178	32.753	23.991	30.048	35.135	33.526	34.791	18.443	23.097	26.422	27.77	30.334	37.617	27.333	32.388	31.8	37.273	51.518	31.124		147.67	88.743	62.364	61.976
86.694	7.4596	7.0218	4.8945	7.4453	7.4535	6.3081	9.08	9.814	11.682	19.852	17.919	7.6262	9.427	6.5295	0.4578	10.611	14.228		151.12	26.664	26.084	26.502	27.318	29.696	32.031	34.976	33.526	25.282	31.202	34.569	32.959	34.546	19.178	23.645	26.493	27.315	30.93	36.622	27.559	33.144	32.068	38.038	53.977	31.301		151.12	91.206	66.656	69.201
88.419	9.334	8.8192	6.3344	9.511	9.737	8.2678	11.644	12.814	15.083	26.659	24.826	10.403	12.609	8.5254	0.6519	14.757	17.836		154.56	28.119	27.073	27.221	26.869	29.949	32.022	35.571	34.452	26.021	31.385	34.823	33.08	33.911	20.1	24.725	26.577	27.229	32.311	36.908	27.682	32.492	32.183	38.351	56.143	30.762		154.56	104.09	72.754	72.99
90.145	11.518	11.16	7.8842	12.042	12.369	10.112	13.942	15.915	19.108	32.89	32.604	12.273	15.903	10.521	0.8557	18.381	23.103		158.01	27.313	27.843	27.667	27.387	30.141	32.018	35.596	34.519	26.779	32.731	35.125	32.893	34.786	20.94	25.917	26.407	27.748	32.316	37.125	27.701	32.862	31.435	37.427	57.489	31.131		158.01	92.779	77.817	75.767
91.87	13.93	12.54	9.189	14.551	14.993	12.165	16.619	18.482	21.94	38.08	36.228	16.029	18.61	11.732	1.0019	22.902	26.542		161.45	26.609	28.313	28.244	26.891	29.801	32.113	35.621	34.976	28.435	33.474	34.911	33.085	34.944	22.026	26.637	26.18	27.384	33.838	36.466	27.523	32.447	31.847	38.681	56.935	30.683		161.45	98.728	82.66	77.37
93.595	15.938	14.568	11.332	16.803	16.957	13.896	19.29	22.57	25.942	44.878	41.916	19.063	21.77	14.324	1.2627	26.039	29.734		164.9	26.687	28.905	28.347	27.264	29.772	32.323	35.574	34.924	29.141	33.262	34.085	32.711	34.63	22.348	27.605	26.187	27.13	34.392	36.961	27.536	32.058	32.604	38.812	59.14	31.223		164.9	100.16	85.541	83.227
95.32	18.338	16.795	12.766	19.7	19.779	15.748	21.898	26.256	30.527	50.273	47.657	22.519	25.564	16.347	1.5027	31.479	33.676		168.34	25.876	29.145	28.789	26.798	30.076	32.467	35.598	34.869	29.889	33.634	34.328	32.757	34.131	23.727	28.85	25.667	27.122	34.925	35.587	27.301	32.846	31.925	38.686	60.944	31.344		168.34	97.069	88.344	84.227
97.046	20.927	18.593	14.526	23.172	22.982	18.224	24.695	28.481	34.421	54.445	51.657	25.838	28.825	18.914	1.7593	35.997	37.138		171.79	26.809	29.54	28.94	26.521	30.031	31.817	35.488	34.81	31.168	34.114	34.199	32.593	34.238	24.267	29.606	25.71	26.935	34.927	35.99	27.177	32.946	32.357	39.947	64.297	31.036		171.79	98.866	92.781	87.251
98.771	23.556	21.096	16.327	25.123	25.052	20.459	27.166	31.288	38.468	59.42	54.739	28.899	32.198	20.846	2.1118	36.777	39.61		175.23	26.484	29.861	29.024	26.539	29.743	32.005	35.58	34.885	31.348	34.151	34.683	32.692	34.783	24.721	30.592	25.901	26.248	34.584	36.48	27.118	31.892	31.893	40.061	68.971	31.183		175.23	101.35	98.9	87.347
100.5	25.769	23.022	18.356	28.565	27.704	22.627	29.736	34.193	42.437	60.564	58.568	33.48	35.466	23.916	2.3382	39.353	43.068		178.68	26.874	30.461	29.039	26.451	29.958	31.995	35.738	35.17	32.548	34.087	34.597	32.255	34.869	25.039	31.593	25.259	27.088	34.284	36.187	26.866	31.042	32.356	40.291	71.376	30.616		178.68	111.16	98.75	88.516
102.22	28.455	24.957	20.102	31.357	30.376	24.88	32.949	38.062	45.287	64.001	60.967	36.164	38.019	25.195	2.5415	42.989	45.068		182.13	25.989	30.449	29.298	26.559	29.732	32.716	35.436	35.146	33.55	34.412	34.304	32.412	34.531	25.665	31.611	25.152	27.235	34.085	35.247	27.423	32.278	32.245	40.184	73.505	31.412		182.13	99.37	100.93	90.369
103.95	31.746	27.938	22.127	34.112	32.926	26.822	36.169	41.896	48.137	64.766	60.341	40.101	41.412	28.238	2.9281	45.006	47.258		185.57	26.726	30.689	29.637	26.481	29.507	32.388	35.662	35.111	33.724	34.582	34.272	32.621	34.058	26.204	32.653	25.145	26.804	34.494	36.007	26.883	31.881	31.787	39.804	78.029	30.885		185.57	105.57	101.73	94.051
105.67	34.018	29.068	23.903	36.962	35.796	29.004	37.933	43.77	51.507	64.299	59.935	42.478	45.324	30.46	3.1423	44.727	47.833		189.02	26.064	30.574	29.326	26.284	29.819	32.13	35.582	35.092	33.877	34.623	34.429	32.31	34.008	26.44	33.305	24.734	26.487	34.017	35.459	26.769	31.865	32.355	40.665	81.93	30.609		189.02	94.667	102.94	92.839
107.4	37.386	30.969	25.634	39.309	38.936	31.078	40.25	46.174	55.462	65.538	60.078	45.169	47.483	32.64	3.5489	44.347	48.54		192.46	26.99	30.921	29.274	26.39	29.675	31.947	35.611	34.902	34.65	34.908	33.879	32.946	34.223	26.334	33.788	24.108	26.567	33.558	35.749	26.918	31.913	31.73	40.804	82.319	30.879		192.46	103.45	102.95	91.579
109.12	39.915	32.642	28.525	42.398	40.428	34.122	43.099	49.01	58.371	63.39	60.46	47.9	51.183	35.7	3.6598	44.292	49.953		195.91	26.264	31.029	29.588	26.564	29.7	32.16	35.392	34.962	35.259	34.716	33.644	32.5	33.93	26.776	34.307	23.65	26.823	33.848	34.4	26.474	31.646	32.945	41.318	83.41	30.947		195.91	102.89	106.18	91.729
110.85	42.921	34.545	30.341	44.584	42.767	36.459	46.131	51.218	59.78	65.992	62.829	51.804	53.034	38.121	4.0788	44.619	49.614		199.35	27.96	30.591	29.502	26.336	29.351	31.929	35.814	35.004	34.772	34.656	33.719	32.887	33.729	27.2	35.117	23.748	26.799	33.862	35.059	27.231	31.713	32.826	40.264	79.358	30.968		199.35	104.76	105.63	93.241
112.57	44.683	36.199	31.927	47.812	45.162	37.552	47.704	53.329	62.943	62.848	60.715	53.953	55.797	40.582	4.3963	44.722	51.192		202.8	27.262	30.739	29.704	26.561	29.039	32.104	35.575	35.204	34.955	34.386	33.449	32.457	33.922	27.251	34.607	23.172	27.384	33.592	34.433	26.878	31.852	32.844	39.765	80.244	30.464		202.8	99.57	105.6	93.742
114.3	47.832	37.738	34.281	49.359	48.065	39.762	50.217	53.711	63.167	64.356	62.998	56.2	57.748	42.987	4.8104	45.894	49.067		206.24	25.964	30.805	29.674	26.952	29.282	31.344	35.525	34.879	35.288	34.62	34.137	32.343	34.354	27.341	35.348	22.421	27.185	32.913	35.064	26.656	31.236	32.481	40.303	76.627	30.351		206.24	106.12	105.98	92.528
116.02	50.548	38.914	35.029	51.516	49.947	41.613	52.606	55.039	63.744	66.717	60.848	59.59	60.097	46.037	5.0819	45.773	52.456		209.69	27.147	30.964	29.182	25.957	29.21	32.23	35.627	34.957	35.254	34.712	34.12	32.096	33.501	27.261	35.115	22.39	27.122	33.852	35.38	26.09	31.706	32.545	40.9	75.845	30.335		209.69	98.087	105.86	91.164
117.75	52.956	40.584	38.746	54.005	52.309	44.734	53.756	56.551	64.671	66.171	61.818	60.505	60.879	48.257	5.5358	44.622	51.637		213.13	27.215	31.016	29.704	25.868	28.692	31.842	35.838	34.916	35.448	34.711	33.901	32.163	33.052	27.672	34.867	22.018	26.543	33.805	34.289	25.843	30.94	32.753	40.818	73.332	30.969		213.13	101.26	106.19	94.23
119.47	55.012	41.523	39.595	56.124	54.095	46.566	57.022	57.406	65.741	64.936	62.426	62.155	62.455	50.512	5.7008	45.32	50.878		216.58	26.632	31.489	29.243	26.583	29.134	31.664	35.434	34.927	34.959	34.665	33.476	31.977	32.736	27.82	34.874	21.757	26.92	33.364	34.993	26.486	32.069	32.045	40.665	71.701	30.758		216.58	95.558	106.21	92.779
121.2	57.434	41.529	41.368	57.968	56.02	47.946	57.595	57.755	64.39	65.624	61.984	64.566	61.327	52.591	6.0394	44.761	51.306		220.03	26.479	30.667	29.611	26.29	29.115	31.997	35.574	35.247	35.572	34.72	33.914	31.794	32.836	28.047	35.281	21.503	26.807	34.018	34.314	26.347	31.076	32.713	41.644	71.705	30.005		220.03	97.863	106.56	93.525
122.92	60.472	43.122	43.633	58.861	56.511	49.629	59.361	58.561	65.957	65.404	62.082	64.675	64.094	55.248	6.3946	46.22	52.5		223.47	27.191	31.114	29.344	26.013	29.036	31.905	35.541	35.148	34.144	34.107	33.994	31.818	32.998	28.007	35.259	21.013	26.578	33.685	34.661	26.177	31.289	32.13	40.763	66.992	30.415		223.47	105.9	108.54	91.155
124.65	61.763	43.605	44.918	61.467	59.106	51.297	60.474	58.553	66.118	64.894	62.284	65.842	63.931	57.317	6.8184	44.504	51.218		226.92	26.497	30.625	29.622	26.258	28.771	31.643	35.541	35.53	34.519	34.574	33.507	31.486	33.191	27.766	35.234	21.198	27.512	33.892	34.365	26.426	31.212	32.18	40.968	67.211	30.469		226.92	97.94	105.93	94.578
126.38	64.591	44.019	46.981	62.442	59.515	53.592	61.372	59.666	66.188	64.778	61.682	66.518	65.102	59.129	6.9201	46.762	53.252		230.36	26.258	31.108	29.382	25.966	28.951	31.521	35.595	35.719	34.926	34.386	33.821	31.602	33.146	28.305	35.405	20.655	26.403	34.202	34.166	25.958	32.107	31.826	40.608	63.799	30.149		230.36	95.686	104.95	93.972
128.1	67.034	44.256	48.4	62.399	60.406	54.25	62.033	59.305	65.776	65.681	61.255	68.508	64.424	60.955	7.3588	46.061	53.003		233.81	27.348	31.032	29.458	25.987	28.883	31.755	35.756	36.026	34.644	34.028	33.767	31.53	32.441	27.907	35.447	20.455	26.619	34.131	33.997	25.521	31.49	32.612	41.395	63.831	30.695		233.81	102.76	106.8	89.9
129.82	68.343	44.872	51.025	64.237	61.776	55.249	63.28	59.1	67.441	66.653	60.461	68.624	64.762	62.16	7.7578	45.018	52.194		237.25	25.646	31.014	29.467	26.223	29.104	31.56	35.634	35.902	34.556	34.497	33.316	31.382	32.709	28.079	35.422	20.301	26.494	34.143	33.619	26.113	31.371	32.655	40.375	64.207	30.052		237.25	98.779	105.45	91.309
131.55	69.941	44.981	51.349	64.009	62.388	56.73	63.814	59.395	66.675	64.353	62.113	68.905	64.321	64.896	7.9136	45.732	50.125		240.7	25.612	31.257	29.391	25.694	28.715	31.736	35.886	36.154	34.558	34.394	33.965	31.334	32.539	28.371	35.217	20.288	26.169	33.955	33.747	26.207	30.992	32.656	40.683	64.327	30.278		240.7	94.097	107.88	93.47
133.28	70.623	45.863	51.98	65.708	61.663	58.363	64.649	59.334	65.544	64.288	59.858	68.965	66.341	65.098	8.3233	45.772	52.084		244.15	26.985	31.307	29.432	25.844	28.964	31.685	35.635	36.081	34.66	34.721	34.074	31.539	32.11	27.853	35.818	20.611	25.942	34.023	33.296	25.841	30.528	32.852	40.349	63.037	29.308		244.15	107.03	108	94.027
135	73.17	45.236	52.484	65.854	62.6	59.779	65.213	60.005	66.456	66.266	60.396	70.033	65.172	66.414	8.7765	45.003	50.63		247.59	27.081	31.248	29.595	25.601	28.459	31.789	35.685	36.13	34.635	34.175	33.583	31.316	32.191	28.705	36.01	20.313	26.383	33.965	33.2	26.119	31.38	31.624	39.252	63.272	29.245		247.59	94.722	109.51	95.419
136.73	73.81	45.925	55.157	66.412	62.451	60.058	65.83	60.404	65.14	64.633	63.183	70.038	66.345	68.208	9.043	46.755	51.799		251.04	26.535	30.842	29.426	25.486	28.25	31.774	35.416	36.22	34.326	34.264	33.759	31.106	32.009	28.154	35.384	20.257	26.053	34.233	33.179	25.501	31.064	31.966	40.132	64.365	29.124		251.04	96.154	105.22	91.851
138.45	76.119	46.326	55.916	66.35	62.119	60.82	65.484	60.942	66.223	63.989	61.269	70.806	66.591	68.857	9.302	44.951	51.504		254.48	26.516	31.241	29.21	25.612	28.318	31.374	35.418	35.907	34.21	33.934	33.308	30.946	31.735	28.485	35.359	20.619	25.817	34.872	32.86	25.274	31.191	33.048	38.919	64.742	29.039		254.48	93.632	106.1	92.365
140.18	76.931	44.66	55.204	66.671	62.71	62.595	65.379	60.115	65.142	64.278	63.003	68.906	65.63	70.371	9.557	43.334	51.508		257.93	25.861	30.96	29.334	25.461	27.899	31.29	35.318	36.214	34.749	33.681	32.732	31.148	31.76	28.753	35.746	20.063	26.099	34.423	31.917	25.096	29.859	32.335	39.167	65.01	28.774		257.93	92.469	107.75	91.699
141.9	78.049	45.916	57.376	66.215	63.337	62.466	65.644	60.64	65.112	65.04	61.62	69.913	66.417	70.99	10.012	44.519	50.978		261.37	26.683	31.156	29.456	25.73	28.185	31.469	35.433	36.125	34.205	33.51	32.761	30.844	31.644	28.431	35.73	20.448	26.205	35.485	32.494	25.77	30.636	31.116	39.244	65.81	28.369		261.37	93.026	105.37	94.934
143.63	79.407	46.719	58.177	65.948	63.148	64.008	66.138	60.327	65.796	64.053	60.618	70.075	67.339	72.28	10.163	43.091	51.45		264.82	26.654	31.282	29.471	25.691	27.984	31.463	35.351	35.945	34.333	33.55	33.45	31.125	30.849	28.788	35.888	20.679	25.608	35.775	32.37	25.173	29.601	32.095	39.32	70.442	28.324		264.82	97.066	105.53	94.036
145.35	79.714	45.588	59.605	66.47	63.274	63.054	66.54	59.935	65.614	64.527	62.155	70.098	65.797	73.026	10.546	44.395	52.022		268.26	26.579	31.246	29.199	26.147	28.096	30.889	35.165	36.362	34.149	33.334	33.158	30.708	31.776	28.607	35.674	20.513	25.961	35.549	32.271	25.18	30.45	31.296	38.504	70.394	27.53		268.26	93.513	108.36	91.727
147.08	79.865	45.956	58.831	66.132	63.399	64.127	66.438	61.841	64.498	62.104	60.578	71.955	66.319	73.316	10.973	43.869	52.505		271.71	26.196	31.132	29.337	26.18	28.271	31.152	35.096	36.148	34.04	33.372	32.375	30.594	32.03	28.582	35.748	20.404	26.176	35.524	32.338	25.755	30.312	32.67	38.823	72.212	28.096		271.71	88.047	105.36	92.207
148.8	80.034	46.204	59.181	66.221	62.813	64.781	66.028	59.52	65.343	63.959	61.158	70.496	65.309	73.689	11.104	43.678	52.377		275.15	25.072	31.241	29.444	25.951	28.248	31.281	35.063	35.845	34.43	32.701	32.52	30.848	30.66	28.866	35.927	20.357	25.753	35.402	32.039	25.977	30.016	32.246	38.202	72.606	28.473		275.15	87.528	103.42	92.917
150.53	80.643	46.064	58.919	66.164	63.302	64.922	66.123	59.31	65.464	64.923	61.735	71.077	66.588	74.455	11.512	44.662	49.98		278.6	25.374	31.459	29.573	25.321	28.088	30.96	34.977	36.058	33.923	32.652	32.753	30.888	31.127	28.719	35.842	20.54	26.219	35.337	31.153	25.274	30.045	31.799	37.829	72.591	28.783		278.6	84.94	104.24	94.728
152.25	80.735	46.047	58.979	66.853	63.029	64.646	65.778	59.805	65.925	63.917	60.879	70.735	66.558	75.005	11.845	45.733	51.08		282.05	26.94	31.352	29.616	25.918	28.216	31.587	35.065	35.89	33.832	32.758	32.451	31.145	31.033	29.051	35.237	20.755	25.826	34.715	31.724	25.253	29.939	31.793	37.256	76.802	27.754		282.05	100	104.52	91.881
153.98	81.472	45.222	60.49	65.999	62.873	65.306	66.725	60.793	65.837	63.206	60.041	70.013	66.227	74.365	12.145	44.975	52.569		285.49	26.201	31.211	28.971	26.129	28.168	31.299	34.827	36.265	34.042	32.547	33.041	31.235	30.956	28.903	36.108	20.369	25.698	34.059	31.95	26.049	29.327	31.602	38.171	76.941	27.647		285.49	87.807	104.68	89.559
155.7	81.713	46.756	60.284	66.657	61.972	64.888	66.432	59.757	66.075	64.248	61.339	69.4	65.723	74.777	12.45	45.072	52.547		288.94	26.087	31.205	29.683	25.82	28.059	31.455	34.627	36.002	33.71	32.34	31.927	30.977	30.944	28.613	36.053	20.429	25.945	34.763	31.212	25.242	29.491	31.625	37.816	79.567	27.488		288.94	94.142	102.22	92.569
157.43	81.303	46.398	59.997	66.135	63.17	65.735	66.654	60.075	64.831	65.042	61.677	70.544	66.947	74.349	12.938	45.803	51.799		292.38	26.329	31.262	29.301	25.572	27.814	31.22	34.278	35.874	33.535	32.121	31.859	30.627	30.823	28.307	35.88	19.931	25.919	34.597	31.553	25.598	29.34	31.888	38.006	79.025	27.117		292.38	86.423	104.52	93.002
159.15	80.625	46.216	61.416	65.543	62.322	65.321	65.505	59.64	65.198	63.269	60.154	69.422	66.81	75.095	13.148	44.594	51.592		295.83	25.938	30.782	29.115	25.09	28.426	31.333	34.18	35.869	33.51	32.248	32.325	30.673	30.625	28.518	36.454	20.205	25.456	34.293	31.265	25.489	28.724	31.034	37.91	80.294	27.591		295.83	95.631	102.19	91.901
160.88	80.943	45.96	61.699	66.836	63.396	65.567	65.735	59.353	64.589	63.461	61.044	70.59	65.871	75.606	13.543	46.373	49.89		299.27	27.186	30.803	29.233	25.898	28.376	31.468	33.936	35.496	33.774	31.848	32.714	31.009	30.877	28.529	35.731	19.908	25.46	34.457	32.01	25.443	29.655	31.286	37.811	80.783	27.413		299.27	91.242	103.38	90.461
162.6	81.351	46.22	61.378	67.209	63.752	66.443	65.924	59.721	64.053	64.834	60.503	70.729	67.19	75.007	13.774	46.031	51.662		302.72	25.454	30.906	29.184	25.459	28.413	31.566	33.884	35.493	33.353	31.514	32.319	30.582	29.99	28.272	35.604	20.099	25.273	34.195	31.36	25.267	29.341	30.699	37.582	79.857	27.422		302.72	84.995	102.32	89.483
164.33	80.553	45.975	62.217	66.812	61.909	65.65	65.466	59.843	64.949	61.482	59.339	71.112	66.472	76.055	14.141	44.922	50.148		306.17	26.461	30.839	29.177	25.126	28.041	30.33	33.969	35.159	33.839	31.552	31.669	30.629	30.562	28.347	36.108	19.874	25.306	33.74	30.88	25.481	29.241	30.43	37.468	79.09	27.06		306.17	90.641	101.99	87.818
166.06	80.542	45.664	61.466	66.4	62.807	64.975	65.814	60.254	63.724	66.055	61.552	70.056	65.601	75.051	14.607	45.328	51.157		309.61	26.205	30.744	29.136	25.166	28.374	31.132	33.93	34.819	32.994	31.085	31.956	30.369	30.13	28.156	36.09	20.082	25.009	33.343	31.474	25.228	29.108	30.922	37.718	81.795	27.042		309.61	87.533	99.5	88.901
167.78	81.072	45.802	61.293	65.882	63.106	65.835	65.866	61.168	65.292	63.387	61.236	69.481	64.803	73.953	14.833	45.949	51.285		313.06	26.04	31.066	28.807	25.187	28.161	31.384	33.605	34.818	33.15	31.023	32.082	30.517	30.163	28.46	36.144	19.928	24.58	33.235	31.03	25.725	29.458	30.813	36.177	79.544	26.65		313.06	82.669	103.46	87.208
169.51	80.799	45.432	61.504	65.212	62.54	65.418	65.325	60.405	65.056	63.406	60.763	70.543	64.401	76.247	15.199	46.785	50.684		316.5	26.628	30.975	28.9	25.237	28.08	31.148	33.489	34.661	33.201	30.527	32.452	30.494	30.443	28.374	35.836	19.838	25.098	33.259	31.398	25.963	28.836	30.442	37.218	81.622	26.014		316.5	81.056	100.15	88.649
171.23	80.239	45.297	61.716	66.713	62.682	65.56	65.64	59.03	63.709	64.335	61.527	70.272	66.206	75.633	15.551	46.594	52.037		319.95	26.246	30.608	29.07	25.272	28.007	31.097	33.237	34.635	33.015	30.839	31.774	30.427	29.93	28.39	36.253	19.688	24.586	32.988	31.118	26.164	29.487	30.074	36.667	79.301	26.254		319.95	81.261	99.75	90.777
172.96	80.6	45.404	61.802	65.558	63.165	64.481	66.12	59.585	65.736	64.917	59.494	69.262	65.623	75.433	16.159	46.116	51.509		323.39	25.947	30.841	28.71	25.397	27.984	31.432	33.007	34.717	32.588	31.018	31.989	30.589	29.073	28.245	35.988	19.82	24.927	32.625	31.049	25.885	28.273	31.384	36.826	77.403	26.771		323.39	83.477	101.21	88.218
174.68	80.467	45.386	61.425	65.099	63.254	64.945	65.172	60.034	65.216	62.379	62.642	69.447	64.509	75.893	16.365	45.042	49.613		326.84	25.983	30.432	28.775	25.233	28.124	31.219	33.368	34.386	33.226	30.599	31.498	30.574	29.641	27.897	36.071	20.04	24.629	31.957	30.014	25.494	28.804	30.287	36.808	81.059	26.001		326.84	87.705	100.68	88.77
176.41	80.352	45.752	62.143	65.503	63.184	65.161	65.277	59.102	65.893	63.109	61.271	70.059	66.542	75.517	16.814	45.483	49.674		330.28	26.276	30.611	28.913	25.301	27.976	30.838	32.871	34.336	33.161	30.059	31.701	30.393	29.418	28.187	36.409	19.869	24.827	31.478	30.042	25.549	28.484	29.927	37.411	81.259	25.96		330.28	81.264	98.133	87.856
178.13	80.543	46.146	62.763	66.041	63.34	65.526	65.623	59.638	64.66	64.934	58.76	70.898	65.493	76.027	17.161	46.372	52.885		333.73	26.407	30.481	28.891	25.032	27.727	31.347	32.844	34.233	33.187	30.366	31.615	30.8	29.31	28.002	35.887	20.048	24.014	30.824	31.264	25.802	28.374	30.002	36.687	79.932	26.075		333.73	88.39	97.476	88.655
179.86	79.628	45.448	62.339	66.212	62.265	65.353	65.024	60.211	66.187	63.057	60.53	69.285	66.05	75.509	17.49	45.662	51.994		337.18	26.38	30.305	28.557	24.953	27.814	30.491	32.64	34.112	33.124	30.424	31.368	30.719	29.936	28.182	36.389	19.927	24.473	31.614	30.153	25.518	28.72	30.545	36.967	79.966	26.123		337.18	84.586	97.452	86.412
181.58	80.188	45.455	61.785	65.539	63.021	65.51	65.63	60.12	67.442	63.016	60.831	69.764	67.065	75.852	17.674	47.155	49.934		340.62	27.065	30.541	28.581	25.397	27.568	30.855	33.054	33.734	32.895	30.308	31.24	30.535	28.902	28.043	36.394	19.896	24.035	31.153	30.025	25.447	28.349	30.04	36.798	79.705	25.773		340.62	84.062	98.366	86.613
183.31	79.565	45.782	61.849	66.148	63.581	65.49	66.196	60.254	65.548	63.785	59.604	70.083	67.006	75.337	18.058	45.868	50.606		344.07	26.996	30.659	28.426	25.108	27.568	30.995	32.848	34.017	33.342	30.173	31.302	30.42	29.332	27.948	36.073	19.986	23.723	30.565	30.066	26.21	27.426	29.86	36.539	78.456	26.197		344.07	85.946	97.693	86.803
185.03	81.354	45.651	62.584	65.261	62.862	63.884	65.801	60.122	65.921	64.128	62.691	68.269	65.138	75.182	18.542	45.643	50.125		347.51	26.306	30.531	28.308	25.007	27.729	30.808	32.517	33.815	32.701	29.479	31.419	30.371	28.912	27.879	35.925	19.915	23.64	30.22	29.355	25.773	27.684	29.758	35.838	80.367	24.905		347.51	86.749	95.253	85.773
186.76	80.443	45.848	62.674	65.627	63.679	65.452	66.964	59.229	66.454	65.306	60.937	69.844	66.445	76.037	18.515	45.696	50.798		350.96	27.287	30.421	28.592	25.077	27.499	31.229	32.687	33.791	32.644	29.825	31.138	30.377	28.56	28.104	36.139	19.809	23.859	29.777	30.009	25.103	28.196	29.542	36.376	79.232	25.443		350.96	83.431	95.612	83.701
188.48	80.114	45.483	61.895	66.434	62.645	65.562	65.469	60.388	66.228	64.976	60.857	69.581	64.841	74.582	18.924	45.127	50.186		354.4	26.745	30.155	28.078	24.901	27.555	31.041	32.637	33.745	32.651	29.984	30.442	30.64	28.524	28.225	35.76	19.928	22.983	29.905	29.205	25.825	28.054	29.802	35.713	77.36	24.972		354.4	78.833	94.971	82.931
190.21	79.614	45.395	62.063	66.355	63	65.574	65.424	60.431	65.548	63.467	59.639	68.854	65.765	74.913	19.287	46.737	50.908		357.85	27.127	30.194	28.096	25.396	27.625	31.287	32.322	33.706	31.962	29.927	30.29	30.543	27.985	27.673	35.702	19.519	23.628	29.8	28.803	25.649	27.155	29.684	35.95	79.693	25.631		357.85	80.657	93.048	82.182
191.93	80.476	45.423	61.541	66.272	62.251	65.571	64.867	60.692	67.076	62.198	62.263	69.674	66.106	75.553	19.288	46.662	50.301		361.29	26.565	30.365	28.238	25.223	27.423	30.748	32.199	33.813	32.497	29.69	30.827	30.469	28.106	27.769	36.002	19.928	24.096	29.547	29.261	25.726	27.921	29.939	36.127	79.501	25.193		361.29	80.426	94.058	82.732
193.66	80.156	44.908	62.337	65.765	62.831	64.87	66.059	60.901	66.671	62.705	60.213	68.613	64.335	75.741	19.642	46.775	51.812		364.74	25.402	30.229	28.225	25.252	27.222	30.523	32.053	33.572	32.575	29.469	30.453	30.147	27.11	27.721	35.844	20.021	23.964	29.461	28.999	25.513	27.445	29.606	35.968	77.7	25.13		364.74	79.176	93.302	82.715
195.38	79.849	45.055	62.447	66.536	62.635	65.548	65.103	59.649	66.295	64.574	60.064	69.788	65.92	74.604	19.925	46.286	50.042
197.11	79.865	44.823	62.506	66.73	62.936	64.931	64.86	58.668	66.719	64.162	61.666	68.966	64.13	74.015	20.293	47.595	49.946
198.84	80.273	45.594	62.436	67.249	62.462	65.57	65.042	62.358	65.533	63.141	58.593	68.829	65.987	75.777	20.538	46.39	50.863
200.56	80.152	45.161	62.754	67.475	63.17	65.164	65.265	60.747	66.703	63.352	60.187	69.855	63.833	74.364	21.013	46.237	50.194
202.29	80.58	45.618	62.034	66.554	63.291	65.479	65.251	60.367	67.794	62.861	60.439	68.927	65.324	75.109	21.079	47.024	51.176
204.01	79.605	44.628	62.848	66.969	62.812	64.915	65.271	60.236	66.853	64.45	60.717	69.469	64.277	73.912	21.348	44.419	50.393
205.74	80.495	44.63	60.266	66.175	63.453	65.337	65.443	61.748	66.478	63.608	61.037	69.931	64.553	75.392	21.585	46.121	51.505
207.46	80.934	44.792	61.718	67.573	62.957	65.001	65.533	60.01	66.923	63.651	58.626	69.71	65.422	75.897	22.193	45.8	49.61
209.19	80.366	45.042	62.503	67.3	62.564	65.648	65.021	61.212	67.499	62.648	59.061	69.143	64.466	76.605	22.557	45.529	49.809
210.91	81.047	44.818	61.457	66.97	63.404	65.109	64.183	59.82	68.755	61.723	57.517	69.481	63.176	75.394	22.768	47.197	50.543
212.64	80.369	45.446	61.404	67.832	63.272	65.153	64.073	60.497	67.032	63.29	56.607	68.568	64.159	75.128	22.802	46.068	51.829
214.36	81.189	43.902	61.395	67.523	64.252	64.779	65.275	59.898	68.306	64.142	59.823	68.126	63.843	75.856	23.571	47.148	49.416
216.09	81.122	44.933	62.006	68.498	63.74	64.775	65.526	59.538	67.499	63.251	59.022	68.237	64.501	75.192	23.676	46.391	50.787
217.81	82.264	45.206	61.568	68.066	63.176	64.472	64.977	59.611	68.095	64.158	59.224	67.813	64.404	75.057	23.747	45.326	47.707
219.54	81.104	44.728	60.942	67.794	62.795	65.249	64.947	60.854	69.475	64.552	59.456	69.162	63.414	75.345	24.194	46.548	50.577
221.26	81.687	44.236	60.451	68.341	63.196	65.541	63.959	60.34	68.118	62.741	60.445	68.076	64.699	75.159	24.566	44.662	49.64
222.99	81.03	45.189	60.278	68.698	62.859	65.92	65.228	60.578	69.112	62.042	59.506	68.168	63.21	75.316	24.529	46.481	50.629
224.71	81.168	44.886	60.352	68.256	62.313	64.697	64.987	60.37	68.986	63.299	58.323	69.059	64.459	74.813	24.801	45.671	50.273
226.44	81.846	45.015	60.421	69.153	62.077	64.79	64.925	60.567	68.931	62.247	59.341	68.38	63.757	75.167	25.563	47.116	50.144
228.16	81.532	45.119	61.541	68.197	62.81	65.078	65.024	59.379	67.524	64.494	58.902	68.776	63.208	74.879	25.719	47.255	49.961
229.89	82.098	44.801	60.665	69.321	62.844	65.002	64.252	61.637	68.268	62.523	58.264	69.11	64.358	74.215	26.158	44.189	49.827
231.61	81.548	44.625	60.841	68.27	62.594	64.438	65.376	60.091	69.192	64.436	58.777	68.574	62.931	74.135	26.41	48.208	49.881
233.34	81.435	44.71	60.825	68.917	62.37	64.428	64.26	59.711	70.012	61.998	60.77	68.105	62.541	73.773	26.8	44.945	50.04
235.06	81.646	44.445	60.398	69.176	62.133	65.29	64.513	59.598	69.666	64.883	58.275	68.661	64.697	74.147	27.175	46.898	49.743
236.79	82.055	43.647	60.752	68.485	63.487	64.533	64.441	59.545	68.069	63.882	56.81	68.045	63.489	74.09	27.378	46.989	50.014
238.51	81.508	44.187	61.655	68.26	62.666	64.686	64.174	59.217	70.403	61.212	60.008	68.234	63.372	73.987	27.437	47.107	50.806
240.24	81.849	44.551	61.223	68.02	63.089	65.006	64.704	60.166	69.331	62.099	58.323	67.294	62.862	73.369	27.944	46.506	49.18
241.97	81.774	43.972	60.738	69.017	62.597	64.133	64.579	59.519	69.415	61.613	58.227	68.476	62.743	72.597	28.083	45.881	50.07
243.69	81.136	44.198	60.803	68.277	62.449	64.502	64.334	59.845	69.266	64.702	57.896	68.018	62.092	72.706	28.615	43.392	48.315
245.42	81.842	43.641	61.319	68.954	62.324	64.25	63.976	59.348	70.16	61.982	59.636	67.184	63.342	73.542	28.904	45.287	51.035
247.14	81.897	44.596	60.794	68.889	62.505	64.49	64.17	59.7	69.851	63.351	56.714	68.069	62.257	72.874	28.959	45.453	49.826
248.87	81.926	43.559	60.705	68.419	62.148	64.91	64.523	59.443	70.118	62.008	58.293	66.616	61.995	73.273	29.399	46.655	50.001
250.59	83.458	42.965	60.301	67.589	61.615	64.654	63.854	58.632	69.827	62.527	58.144	67.145	63.286	73.492	29.589	47.401	48.719
252.32	82.247	44.096	60.994	68.749	61.935	65.074	63.534	59.166	69.85	64.274	57.675	67.069	62.369	73.964	29.788	45.346	49.763
254.04	82.271	44.115	60.267	68.014	62.612	64.327	64.034	58.72	70.494	63.208	57.968	66.722	62.848	73.251	29.752	43.829	48.931
255.77	82.191	43.023	60.7	68.574	62.318	64.733	63.922	59.796	69.515	63.213	58.831	66.12	61.754	73.312	29.953	45.425	49.08
257.49	81.722	43.593	60.224	68.43	61.665	63.836	64.009	57.521	69.034	61.819	58.727	66.647	61.923	73.268	30.605	44.655	49.513
259.22	81.658	44.07	61.188	68.044	62.335	64.561	63.491	58.066	69.027	63.024	57.41	66.761	62.302	73.37	30.966	45.142	49.065
260.94	81.82	44.497	60.191	68.304	62.322	64.949	63.793	58.464	70.138	60.533	58.822	66.839	62.2	72.57	30.884	45.607	49.75
262.67	81.988	44.171	60.133	67.615	61.869	64.845	63.389	58.834	71.223	62.122	58.064	66.525	61.728	72.984	31.014	46.817	50.161
264.39	81.825	43.933	59.657	67.741	62.726	64.614	64.353	58.565	70.335	62.561	58.186	64.94	61.602	73.448	31.113	45.838	48.86
266.12	82.479	43.607	60.167	67.723	62.647	63.689	63.529	58.323	68.947	62.196	57.903	66.975	61.625	72.875	31.512	44.023	48.675
267.84	81.642	43.47	60.452	67.893	61.326	63.902	63.412	59.167	70.787	61.998	60.373	64.756	60.846	73.574	31.292	46.57	50.01
269.57	81.17	44.121	60.589	67.727	62.181	64.197	63.686	59.598	69.309	61.962	57.805	65.038	61.877	73.673	31.622	47.182	48.699
271.29	81.905	43.563	59.623	67.182	60.644	62.909	63.725	59.778	69.813	60.1	57.471	64.509	61.853	72.829	31.86	46.188	48.889
273.02	82.179	43.711	59.619	67.926	62.004	63.763	62.996	58.11	69.017	60.444	58.609	64.94	61.264	73.103	32.078	44.899	48.076
274.75	82.101	43.38	59.654	68.586	61.344	63.59	63.823	56.782	70.016	61.609	58.568	65.041	61.541	72.902	32.09	45.996	49.964
276.47	81.134	42.65	59.371	67.438	62.243	64.396	63.515	58.841	70.161	61.645	58.86	65.026	59.136	73.744	32.296	44.309	48.292
278.19	81.631	43.978	59.512	67.865	61.749	63.849	63.354	58.801	69.216	60.933	57.04	63.918	61.998	73.11	32.68	44.183	47.745
279.92	81.728	43.206	59.364	67.497	61.549	63.32	63.074	57.706	69.259	61.418	57.87	64.194	60.945	74.301	32.53	46.251	50.214
281.65	81.016	42.374	59.637	67.386	61.381	63.344	63.097	57.548	70.469	58.933	57.832	63.642	59.7	74.216	32.702	43.845	48.099
283.37	80.714	43.272	59.902	67.775	61.805	64.077	63.512	57.931	69.318	61.287	57.256	63.522	60.277	73.967	33.06	45.176	47.301
285.1	80.496	42.987	59.163	67.543	61.769	64.367	63.597	57.727	70.8	60.895	58.059	64.42	59.164	73.658	32.84	44.154	49.24
286.82	81.694	43.241	59.035	68.531	61.607	64.106	62.97	56.978	68.739	60.087	59.389	63.624	59.829	73.853	32.938	45.695	48.325
288.55	80.671	43.095	58.943	67.812	62.006	64.593	62.872	58.781	69.893	62.28	57.43	64.129	59.534	74.109	32.922	44.192	49.054
290.27	80.234	43.76	59.196	67.864	61.898	63.507	62.733	56.038	69.726	60.708	57.679	63.532	59.689	73.619	33.319	44.312	47.738
292	80.079	43.217	58.851	67.76	61.49	63.478	63.259	57.659	70.05	62.411	58.946	64.075	60.017	74.262	33.647	45.347	49.779
293.72	80.504	43.171	58.548	68.317	61.977	63.414	63.426	56.9	68.955	62.357	58.029	62.805	60.351	73.372	33.517	43.668	47.907
295.45	80.734	43.1	58.746	67.356	61.635	64.253	63.096	57.331	70.133	60.877	57.222	62.49	58.45	73.661	33.853	45.739	49.283
297.17	81.118	42.852	58.079	67.632	61.703	63.386	63.641	57.469	69.021	60.796	58.521	63.091	59.961	73.966	33.495	44.364	48.413
298.9	80.258	42.646	59.514	68.294	61.851	63.536	62.263	55.485	69.105	59.622	57.884	63.452	59.708	72.866	33.673	44.447	47.451
300.62	80.933	43.512	56.977	67.235	62.088	63.484	63.083	57.778	68.818	59.808	58.483	62.729	58.487	72.463	33.887	43.129	48.903
302.35	80.077	42.98	59.056	66.65	61.893	63.715	62.457	56.131	68.33	58.692	57.86	62.742	60.855	73.392	33.778	44.051	46.053
304.07	80.121	42.548	58.048	65.986	61.795	63.779	62.177	55.882	69.524	58.535	57.873	62.444	58.529	72.001	34.131	43.783	47.716
305.8	79.686	42.62	57.829	66.538	61.516	63.879	62.314	56.222	70.026	59.357	56.808	62.047	59.859	72.074	33.807	44.146	47.876
307.52	80.11	42.473	58.735	66.193	62.067	63.522	62.171	55.674	68.28	60.703	59.091	62.382	58.039	73.165	34.252	45.679	47.44
309.25	80.878	41.656	57.973	66.99	61.293	62.517	62.938	57.536	69.262	58.957	57.598	61.129	58.79	72.427	34.294	43.616	47.54
310.98	79.705	42.183	56.835	66.813	62.093	61.979	62.451	56.602	68.643	61.226	57.827	61.61	58.2	71.781	34.145	43.78	48.7
312.7	80.742	42.588	57.227	66.08	61.851	63.043	63.143	56.028	68.54	60.317	57.675	62.539	58.03	73.184	34.778	43.277	46.438
314.43	79.9	43.452	58.573	67.016	61.882	63.161	62.63	55.778	70.586	59.188	58.359	60.92	57.969	72.184	34.506	44.523	47.613
316.15	79.655	43.833	56.99	65.266	62.433	62.502	62.104	56.32	70.826	60.923	56.405	61.476	57.767	72.598	34.252	44.403	48.368
317.88	80.052	41.633	57.983	67.036	61.452	62.942	61.647	55.383	69.183	57.885	57.118	62.153	58.22	71.85	34.744	44.47	47.138
319.6	80.033	42.159	58.07	65.898	61.596	63.1	61.71	56.503	70.419	59.394	59.152	61.097	58.149	72.544	34.571	44.941	46.934
321.33	80.544	42.89	57.578	66.014	61.905	61.817	62.157	55.593	70.55	60.865	59.417	61.496	58.456	72.321	34.661	43.408	47.775
323.05	79.559	42.565	56.39	66.382	61.173	62.954	61.741	55.477	69.628	59.919	59.038	60.728	59.235	71.857	35.157	44.579	48.456
324.78	80.117	42.452	57.149	66.124	62.161	63.072	61.726	55.078	68.936	59.642	56.891	60.225	58.753	72.253	34.985	42.47	47.558
326.5	80.009	42.914	56.584	65.541	62.143	62.484	61.807	55.139	69.405	59.108	58.204	60.358	57.488	71.962	35.159	43.759	46.886
328.23	79.994	41.708	55.757	65.44	61.218	62.454	61.875	55.206	69.003	60.186	58.188	59.507	55.962	71.284	35.132	42.625	46.374
329.95	79.831	42.178	56.863	65.268	60.631	62.321	62.057	56.366	69.202	58.324	56.995	59.339	55.955	71.733	34.91	43.231	47.735
331.68	79.698	42.252	56.275	65.023	61.537	62.612	61.922	54.335	69.577	58.122	57.071	59.89	56.335	71.452	35.181	43.633	47.534
333.4	79.937	41.998	55.824	66.596	60.414	61.766	62.231	54.46	69.355	58.469	57.104	59.315	57.247	71.512	34.947	43.893	47.232
335.13	79.522	42.163	55.74	65.391	61.665	62.275	61.348	55.337	70.074	58.657	56.887	59.438	56.589	71.416	34.868	42.102	48.864
336.85	79.668	41.962	56.585	65.669	60.986	61.978	61.342	56.796	69.492	59.09	56.129	59.892	57.195	71.403	35.197	42.977	48.649
338.58	79.3	41.917	56.289	64.76	61.485	61.797	61.273	55.082	70.586	57.225	56.485	60.904	56.73	70.829	35.08	44.534	48.553
340.3	79.974	41.655	55.554	64.788	60.266	62.39	61.95	55.253	69.887	57.098	58.835	59.991	55.919	71.244	35.399	43.041	47.343
342.03	80.051	41.117	55.829	65.266	60.763	62.187	61.421	53.543	69.082	58.162	58.261	60.227	56.739	71.596	35.49	43.035	47.796
343.75	80.142	41.815	55.898	64.929	60.262	61.965	61.147	54.647	70.006	59.412	55.773	60.068	57.467	70.855	35.773	43.194	48.599
345.48	79.604	41.248	54.636	65.339	60.806	61.887	61.279	54.679	68.688	59.208	56.54	59.164	56.605	71.652	35.731	43.94	45.965
347.2	79.076	41.372	55.213	64.904	60.542	62.131	61.413	53.276	70.235	57.317	57.092	59.098	56.444	71.795	35.523	42.116	47.361
348.93	80.148	42.472	55.684	65.331	60.925	61.861	61.978	53.393	69.747	57.321	58.141	58.988	55.613	71.55	35.418	42.435	47.468
350.65	79.621	41.625	54.779	65.267	61.094	62.838	61.241	54.992	68.758	59.788	57.004	58.77	55.418	70.392	35.588	42.382	46.752
352.38	79.874	42.117	54.427	64.934	60.573	62.47	61.519	54.268	68.987	60.42	55.271	58.477	56.081	70.428	35.386	42.142	46.921
354.11	79.57	41.45	54.814	64.726	60.967	62.322	61.305	53.863	70.177	57.584	57.128	58.464	55.313	70.377	35.285	44.062	46.679
355.83	79.878	41.516	54.768	65.944	60.842	62.719	61.325	54.262	69.582	58.11	56.755	58.241	54.681	69.691	35.999	44.37	46.327
357.56	80.259	41.852	55.017	64.53	60.939	62.106	61.399	53.6	71.229	57.953	55.75	58.616	55.178	70.389	35.505	41.415	46.256
359.28	78.955	41.213	55.098	64.99	60.909	62.294	60.925	53.757	70.321	57.981	57.1	58.758	55.108	69.913	35.831	43.928	46.383
361.01	79.953	41.253	54.61	65.131	60.179	61.748	61.41	54.457	70.135	56.258	58.295	58.869	54.869	70.083	35.62	41.368	46.786
362.73	79.207	41.602	54.143	64.411	61.331	61.463	61.235	53.019	70.498	57.469	55.346	58.51	55.15	69.813	35.987	41.64	48.013
364.46	79.189	41.404	53.919	64.602	60.273	61.577	60.68	53.494	70.003	57.448	56.199	57.415	54.599	70.784	35.745	42.77	47.074
366.18	79.748	42.278	54.867	63.528	60.64	62.286	61.216	53.053	69.886	56.098	56.251	57.209	54.696	70.072	35.852	42.022	45.93
367.91	79.545	41.095	53.921	64.759	60.167	62.044	61.215	52.705	70.253	57.224	56.936	58.623	54.518	71.04	36.094	41.891	47.826
369.63	79.675	41.544	53.712	65.035	60.645	61.289	60.641	53	69.078	56.657	57.445	57.497	53.238	70.161	35.291	41.959	46.873
371.36	79.099	41.043	53.834	64.668	60.543	61.542	61.058	53.909	70.244	58.168	56.666	57.682	55.065	69.835	35.665	42.92	47.887
373.08	80.334	41.325	53.709	64.266	60.447	60.808	60.394	53.183	70.577	58.549	56.603	57.406	55.02	70.201	35.539	43.381	46.911
374.81	79.751	40.967	53.152	64.284	60.594	61.392	60.681	52.733	71.102	55.872	57.253	57.449	54.273	69.548	35.877	41.497	46.73
376.53	79.194	41.006	52.701	64.038	60.308	61.585	60.562	53.127	70.453	57.1	56.642	57.813	55.072	69.504	35.16	40.873	45.984
378.26	79.912	40.63	53.851	64.899	60.904	61.473	60.833	53.882	70.946	56.693	56.267	56.455	53.183	68.402	35.586	41.529	48.921
379.98	79.196	41.338	53.235	64.388	59.993	60.625	59.942	52.09	70.078	57.356	55.247	57.56	55.023	69.641	35.374	42.014	45.654
[truncated: 22 more columns]

## Sheet: 7C-right
ratiometric	intensiometric with 405 nm illumination
1.74292	0.452496
1.71728	0.504865
1.49831	0.477127
1.28845	0.447912
1.71417	0.483917
1.71588	0.523932
2.1429	0.573192
1.98984	0.580589
2.0276	0.568313
2.00227	0.557995
1.87469	0.561522
1.79948	0.536519
1.86739	0.558554
1.56375	0.466979
2.03024	0.582019
1.47843	0.43374
1.12851	0.452248
1.94307	0.571467
1.71852	0.603759
1.3247	0.458821
1.46476	0.533271
1.4293	0.529091
1.93266	0.662669
2.68275	1.31169
1.52905	0.504305
2.31214	0.708388
2.42815	0.729537
2.15993	0.697932
2.50925	0.726991
2.46307	0.709243
2.09538	0.61843
2.11211	0.656599
2.02428	0.63025
2.37615	0.756195
2.30504	0.758541
1.93808	0.719572
2.03082	0.673729
1.65932	0.709207
1.13146	0.636433
1.95754	0.72439
1.80403	0.67582
3.03333	0.902942
1.2509	0.39643
1.31814	0.404471
1.22071	0.370878
1.27234	0.392583
1.30159	0.404884
1.18065	0.378232
1.33037	0.413913
1.14481	0.38427
1.17228	0.367793
1.19071	0.413066
1.37889	0.420797
1.14387	0.391276
1.23867	0.351937
1.44435	0.43701
1.18817	0.425875
1.1972	0.401546
1.47172	0.429317
1.0772	0.401819
1.14293	0.390176

## Sheet: 7D
intensiometric without 405 nm illumination	ratiometric	intensiometric with 405 nm illumination
28.661	62.606	18.682
58.675	66.407	19.786
49.659	63.503	19.153
23.923	57.774	19.318
53.184	62.905	19.417
54.671	61.24	19.559
47.744	48.7	20.532
41.491	69.184	23.497
55.958	55.121	18.279
28.858	69.486	24.747
49.98	71.758	24.467
52.593	61.179	22.521
41.81	38.782	15.118
64.179	58.931	25.155
29.367	62.643	22.413
32.425	66.359	25.726
63.507	82.011	27.451
83.262	84.921	27.175
14.493	75.636	24.998
77.007	82.682	26.548
92.446	94.163	28.013
51.967	91.294	28.978
59.002	54.837	22.862
62.779	68.69	33.034
79.577	72.405	27.542
83.616	59.613	27.026
78.173	39.805	18.229
25.602	66.054	26.519
49.421	87.212	31.776
15.856	74.792	24.414
23.192	99.53	33.633
46.478	69.089	25.803
49.137	46.792	20.439
68.214	51.65	17.332
64.909	17.636	11.607
44.176	34.222	18.651
34.614	93.745	33.592
61.539	83.371	31.229
70.658	66.824	27.93
57.807	28.43	12.498
66.154	78.991	33.074
74.563	32.143	15.146
26.534	58.025	22.134
69.73	70.931	28.078
75.458	66.588	28.872
38.814	159.27	50.52
51.858	88.912	32.409
49.503	98.629	32.326
60.566	86.547	29.202
62.825	83.659	24.759
88.685	77.986	23.309
49.058	43.232	23.043
68.349	57.721	21.638
65.43	84.783	28.375
	79.076	30.978
	86.348	29.563
	57.569	29.771
	80.364	26.99
	94.459	35.421
	55.472	19.728
	60.418	22.576

## Sheet: 7E-left
Time(s)	Intensity of GFP channal
0	410.7	266.35	165.53	262.75	406.24	123.04	171.41	141.98	230.07	335.83	131.69	112.72	610.89	467.72	430.04	438.27	119.74	127.6	235.87	225.63	149.54	115.62	261.06	131.64	414.26	234.56	310.85	290.05	155.59	105.24	224.91	232.59	376.95	134.48	304.94	131.63	124.28	86.802	110.71	95.902	107.06	63.679	91.091	252.75	418.89	423.63	90.087	262.11	193.19
3.446	576.57	328.13	214.19	374.74	580.6	177.66	149.74	183.96	365.8	335.13	163.1	135.76	719.32	592.4	599.96	556.01	187.32	157.49	336.54	298.45	183.52	151.24	307.31	185.4	606.07	301.45	346.62	353.06	200.21	109.8	269.49	267.27	480.12	162.52	365.16	152.28	190.08	109.41	134.22	101.48	132.1	86.647	96.569	331.87	492.45	511.62	132.09	288.27	268.9
6.891	625.2	346.48	251.26	459.3	701.75	200.56	225.34	183.63	376.31	456.91	179.38	174.45	819.93	630.15	617.73	660.48	176.55	175.55	314.26	320.36	244.07	208.77	286.32	237.91	578.86	281.82	343.89	411.5	254.37	127.73	297.45	304.22	516.96	212.36	384.85	167.67	169.92	130.38	166.4	116.17	139.57	105.74	121.95	335.12	548.26	560.8	159.82	307.24	301.46
10.337	682.14	363.67	269.58	460.44	663.69	233.31	236.83	205.09	394.11	421.55	220.5	214.21	830.28	673.87	640.61	643.1	211.63	176.78	350.94	359.1	223.55	202.16	304.58	231	681.76	339.66	386.65	410.74	217.44	129.4	348.14	346.62	591.51	207.39	449.26	162.13	178.88	146.15	187.05	149.84	186.11	117.73	149.62	349.35	538.98	634.03	174.07	328.3	268.35
13.782	672.55	395.51	234.99	439.15	618.18	177.55	202.75	154.28	410.39	455.45	170.84	194.27	847.77	659.58	682.82	630.91	240.46	182.62	358.23	339.97	245.1	223.06	314.96	272.53	655.55	301.19	415.46	392.48	224.52	101.95	341.54	343.85	587.74	172.67	390.3	161.32	203.39	111.57	130.55	173.87	148.63	100.23	123.76	334.82	565.88	516.99	149.81	340.53	288.95
17.228	685.44	392.8	277.38	457.15	684.01	219.03	242.34	203.66	432.93	539.91	197.96	168.26	835.91	701.73	707.26	692.97	222.86	183.3	341.27	343.69	224.65	225.94	315.66	265.98	649.37	346.77	401.46	375.79	246.39	105.97	335.97	358.06	570.93	207.52	468.15	155.3	185.68	154.8	184.36	161.76	142.1	109.2	104.51	400.78	647.2	567.56	165.1	334.13	302.65
20.673	713.54	396.97	257.56	443.45	690.8	252.12	221.68	191.33	414.78	576.61	225.76	164.84	867.8	638.02	701.2	671.12	215.93	193.89	363.18	383.39	253.95	212.1	331.8	240.99	703.6	351.99	393.14	409.72	248.4	161.01	301.81	353.85	607.22	202.28	460.58	182	191.38	138.55	205.67	131.37	144.68	123.43	134.85	351.12	546.1	607.09	160.91	324.21	294.46
24.119	685.5	417.83	270.87	455.16	706.43	231.08	203.51	219.52	421.58	531.7	208.56	164.59	846.91	665.13	717.57	705.34	234.87	174.07	323.99	368.23	256.19	208.88	324.92	207.89	684.62	369.24	398.22	422.32	278.9	149.75	315.48	352.55	604.29	203.46	455.18	190.26	213.27	138.64	206.85	183.14	159.61	129.96	161.29	377.92	593.81	637.08	157.23	316.39	291.39
27.564	664.43	422.85	286.98	401.19	757.68	230.91	267	213.97	471.24	499.16	179.07	201.6	834.15	665.93	713.83	690.18	196.27	189.2	378.62	401.46	262.11	202.89	361.54	206.41	690.27	358.93	393.14	369.18	259.92	109.72	335.39	335.74	598.25	198.08	477.82	165.94	193.57	111.03	154.36	153.81	149.33	102.91	109.68	380.45	643.47	552.97	166.64	353.8	327.32
31.01	712.88	422.39	279.39	540.28	699.56	245.76	249.75	201.05	424.17	538.82	198.36	202.71	850.64	688.56	720.04	699.73	206.67	203.85	354.26	371	233.99	195.14	332.45	234.71	691.38	359.98	426.11	388.45	254.17	142.73	282.77	336.25	601.39	215.15	480.34	173.72	213.11	132.56	170.2	150.87	171.29	111.37	163.73	380.14	584.1	575.25	158.34	307.39	316.63
34.456	711.54	438.96	267.89	491.86	679.26	192.13	188.6	182.32	433.76	588.8	192.23	183.87	888.94	648.08	674.68	658.07	207.58	196.78	376.69	341.11	218.25	200.57	351.05	204.03	665.99	382.49	435.23	436.9	237.23	114.55	351.54	371.4	593.45	215.01	481.73	180.2	207.47	125.51	164.67	139.89	154.45	89.331	142.89	339.91	634.04	650.86	174.85	323.27	321.53
37.901	705.1	427.25	269.31	493.2	729.06	224.99	239.5	182.37	449.33	601.82	199.68	201.66	864.86	715.49	704.98	644.84	192.12	180.85	365.59	344.94	220.33	201.59	371.22	221.12	679.33	364.12	382.85	438.35	242.07	104.01	338.53	327.9	616.06	208.85	479.01	198.37	202.31	131.59	196.61	137.35	203.49	111.03	128.94	354.43	662.72	573.16	177.64	356.53	331.17
41.347	727.93	406.04	294.29	462.57	735.61	242.28	226.8	184.26	453.6	581.94	211.15	181.35	850.9	727.29	699.94	697.11	206.9	209.04	336.32	311.7	234.47	211.38	350.82	238.26	661.36	344	433.61	441.85	243	115.45	315.87	323.63	591.03	216	486.68	179.85	206.98	133.32	141.24	149.61	157.97	103.67	142.83	422.75	655.25	573.8	166.39	329.3	307.59
44.792	740.39	435.58	273.76	463.1	720.02	227.17	215.62	214.19	430.39	657.93	212.7	175.42	897.72	668.67	629.77	660.91	193.35	164.66	317.82	368.69	200.27	197.65	341.18	240.29	693.15	359.68	420.6	414.83	273.83	115.08	317	344.44	610.56	211.29	490.2	178	189.42	131.79	206.67	141.86	158.58	116.84	139.51	313.02	561.46	552.83	173.04	326.6	240.6
48.238	759.96	432.54	286.63	497.93	703.28	205.47	230.31	209.29	453.64	603.21	167.64	175.37	867.33	745.81	680.15	656.36	208.28	199.33	345.84	393.6	235	231.61	376.83	158.8	706.46	322.73	391.81	403.09	242.78	126.47	342.09	334.22	600.92	215.78	479	177.2	200.99	135.24	169.41	140.64	159.23	108.3	127.14	397.19	603.7	625.31	198.79	359.5	338.01
51.683	757.94	404.28	270.26	474.29	631.29	237.05	196.7	214.42	429.1	527.62	174.47	199.22	842.7	724.01	699.78	630.29	189.05	158.33	358.33	341.22	214.92	205.14	363.94	204.93	646.54	344.42	414.95	396.82	232.53	148.49	283.79	325.67	618.98	209.79	490.58	198.23	197.3	139.99	201.04	166.12	163.75	109.16	146.53	424.73	629.25	569.23	162.45	333.83	306.15
55.129	738.7	405.26	280.01	461.51	738.86	226.45	201.51	190.83	493.96	570.42	191.99	184.19	863.85	705.4	703.53	704.97	218.25	228.18	331.64	388.6	246.01	210.57	389.9	264.74	661.47	377.39	394.71	443.06	272.25	118.15	334.04	319.75	585.59	217.72	447.12	198.32	200.39	130.49	125.62	166.15	164.36	109.28	151.4	366.96	638.99	577.49	179.48	372.98	312.95
58.574	773.09	441.29	272.23	545.91	699.33	203.56	250.62	204.9	437.13	586.99	212.14	192.14	867.7	669.81	642.49	682.82	215.59	177.34	372.71	392.24	222.22	214.93	375.09	241.05	661.4	363.77	397.3	391.45	237.38	116.01	317.65	342.12	579.65	212.15	502.4	206.39	205.86	151.67	200.24	175.67	146.15	119.91	124.93	382.99	577.2	580.39	198.46	329.59	309.24
62.02	731.78	424.47	286.34	467.07	692.47	235.47	235.31	231.6	508.04	541.71	203.05	174.08	863.06	719.39	707.7	694.88	198.92	212.93	362.62	345.77	252.79	228.56	369	228.29	636.1	321.22	447.9	428.73	266.75	127.76	308.3	335	617.76	229.15	559.98	190.87	216.24	143.75	172.96	179.37	164.16	113.37	172.83	383.02	579.09	612.4	142.4	300.26	287.01
65.466	706.65	413.53	279.94	463.64	736.15	226.67	214.42	216.05	464.56	553.17	182.38	223.47	820.36	754.47	679.08	704.01	223.43	202.35	364.75	360.37	248.68	203.25	373.76	197.2	651.33	356.39	419	420.45	252.08	124.66	344.93	371.3	663.99	215.37	539.07	188.97	192.71	137.11	161.67	174.34	146.16	117.36	149.2	368.93	570.07	639.09	177.32	324.59	305.72
68.911	725.71	396.5	289.13	525.06	736.87	215.77	214.7	221.13	524.18	629.98	195.24	217.5	861.31	715.16	676.82	680.84	222.95	204.54	375.6	371.57	259.36	194.69	373.05	218.77	684.9	337.18	405.66	425.62	251.41	119.92	330.23	343.22	600.12	195.7	483.66	186	202.41	132.11	216.97	160.37	137.55	115.14	134.83	373.75	591.54	616.86	152.28	335.54	320.57
72.357	787.63	418.12	282.29	515.31	720.19	229.12	217.24	235.85	471.74	588.4	209.47	208.07	882.68	730.48	744.39	681.81	199.78	207.61	368.54	376.76	206.5	194.65	354.17	252.17	663.87	347.23	439.68	394.99	267.23	125.41	331.3	387.33	614.04	191.99	507.62	208.77	208.41	139.36	184.39	174.07	167.96	119.75	160.5	394.93	612.18	646.53	174.72	364.47	334.02
75.802	793.06	455.14	307.42	513.9	751.51	285.8	221.35	222.37	476.45	598.49	234.94	211.52	818.7	728.33	702.94	657.17	185.97	195.81	366.76	369.95	207.74	195.38	375.51	220.88	669.69	349.35	418.78	431.02	241.44	135.36	319.9	337.18	597.62	186.59	489.94	207.89	217.54	137.97	162.06	170.49	154.88	106.18	141.2	412.18	590.27	587.57	164	333.36	298.87
79.248	755.16	433.48	302.71	505.47	747.74	227.77	245.36	203.91	444.83	571.73	216.06	166.79	891.72	727.59	726.44	632.98	219.59	189.03	368.11	342.09	224.98	200.5	390.26	222.55	700.05	351.94	428.17	415.83	233.79	131.47	321.41	320.03	595.08	193.96	494.2	174.15	196.79	115.76	178.63	144.99	169.81	112.47	100.16	367.48	585.16	638.57	143.98	332.6	280.72
82.693	729.21	369.38	300.66	472.21	716.01	221.65	196.29	228.59	476.82	564.9	203.52	201.98	846.14	704.39	638.56	594.63	188.9	203.14	350.47	370.12	222.9	204.12	347.82	216.33	669.98	388.9	446.47	417.58	236.34	127.65	327.22	346.34	633.32	212.41	522.53	196.75	211.57	130.93	179.16	175.3	174.88	146.34	138.43	381.73	564.27	571.25	165.62	342.81	304.56
[truncated: 57 more columns]

## Sheet: 7E-mediam
Time(s)	Intensity of 405 nm channal																																															Intensity of GFP channal
0	8332.4	10802	23940	27437	15362	10593	11508	15391	11158	8201.9	8320.6	8803.9	5446.6	6504.7	6466.5	10986	16156	21065	33696	33070	14797	31791	9530.1	8420.6	6532	7910.7	6049.5	6916.1	9604.5	8030.2	5823.9	20614	21876	12232	9778.5	15077	15383	24317	11601	12282	5815.5	7034.7	7151.5	6734.2	10146	8500.9	6695.6	10050	8534
3.446	8245.5	10574	23187	27579	14783	10450	11570	14979	11094	8188	8312.4	8410.2	5742.9	6396	6312	10571	15728	20829	32628	31464	14635	30520	9235	8443.1	6514.1	7602.7	6002.8	6701.2	9256.4	7844.2	5974.6	20964	21373	11477	9762.7	14500	14936	23739	11236	12295	5693.6	7066.1	7115.6	6683.2	10008	8114.3	6514.3	9522.2	8305.7
6.891	8211.6	10253	23017	27088	14536	9894.8	11013	14974	10640	8118.1	8011	8341.9	5383.5	6166.4	6314.5	10137	15576	20155	32659	31191	14385	29535	9021.1	7916.1	6360.7	7027.3	5735.4	6725.5	9136.1	7573.3	5714.3	20042	20597	11475	9327.6	13980	14974	22765	11036	11542	5590.6	6891.9	6896.6	6619.9	9746.4	8145.6	6403.9	9077.5	7931.5
10.337	7955	9958.8	22828	26877	14379	9902	11011	14321	10391	7623.2	7739	8687.7	5181.3	6119.4	6062.4	10096	14800	19548	31748	30800	14537	29381	9041.8	7941.6	6282.5	7400.8	5647.9	6722.1	9154.6	7489.6	5432.8	19289	20427	11137	9076.2	14259	14498	22934	10939	11634	5611.1	6604.3	6771.9	6362.7	9550	8134.4	6345.2	9192.9	7947.8
13.782	7909.7	10057	22680	26657	14142	9837.6	11088	14647	10370	7541.8	8052.3	8310.1	5240.2	5966.8	6029.2	9961.3	15026	19814	31353	30223	14108	28686	8808.1	8044.1	6169.9	6924.7	5492.6	6495	9055.8	7428.3	5583.7	19762	20223	11015	9031.5	14073	14397	22468	10754	11682	5538.3	6652.7	6636.9	6425.9	9288.1	7724.4	6390.2	8833.4	7821.4
17.228	7733.6	9754.3	22475	26467	14079	9868.2	10600	14306	10237	7449.2	7892.8	8074.4	5245.6	6162.9	5799.9	9782.5	14746	19657	30871	30076	14084	28526	8764.7	7839.4	6178.4	6503.8	5625.2	6561.2	8850.9	7434.6	5531.2	19709	19628	10956	9018.6	14077	14313	22539	10623	11605	5318	6545.1	6797.1	6202.3	9234.5	8073.8	6256	8682.4	7763.6
20.673	7679.9	9757.9	22590	25959	13920	9601.2	10688	14090	9948.2	7760.6	7808.3	7926.2	5032.3	6012.6	5806.3	9796.6	14887	19397	30928	29672	13758	28135	8719.6	7874.5	6243	6919.4	5489.7	6528.8	8978.4	7366.7	5637.3	19192	19409	10668	9063.3	13589	14004	22484	10646	11374	5360.8	6525.8	6626.4	6320.6	9320.6	7961.5	6201.6	8636.1	7632.8
24.119	7787.1	9655.9	22259	25900	13756	9734.1	10535	14116	10055	7699.3	7881.6	7898.6	4983.3	6055.4	5955	9827	14689	19617	30678	29671	13931	27996	8809.2	7874.9	6036.8	6790.9	5470.6	6188.1	8736.6	7355	5681.6	19058	19887	10968	9084.9	13438	13944	22382	10521	11246	5383	6557.5	6495.2	6205.2	9516.2	7834.4	6112.3	8682.2	7742
27.564	7524.7	9588.9	21920	25337	13873	9643.9	10588	14210	9738.8	7595.5	7806.2	8017.9	5296.6	6055	5980.7	9908.4	14560	19503	30818	28919	13777	28252	8723	7692.7	6181.3	6944.8	5679.3	6302.4	8647.8	7181.2	5456.5	19367	19472	10903	9264.8	13831	14047	22165	10483	11335	5457.9	6459.8	6614.3	6182.3	9437.1	7813.9	6285.5	8611	7713.4
31.01	7827.5	9698.6	22507	25508	13853	9525.2	10404	14018	10084	7539.9	7736.5	7869.3	4804	5855.7	6059.2	9881.7	14683	19663	30456	29096	13847	28210	8630.9	7645.5	5992.3	6667.9	5211.6	6468.6	8669.2	7343.2	5652	19248	19210	10856	9154.7	13862	13745	22291	10492	11023	5497.9	6329.5	6495.8	6341.1	9450.5	7990.2	6318.6	8321.8	7436.9
34.456	7776.1	9502.6	22175	25895	13725	9628.8	10687	14108	9719	7572	7641.2	7891.2	4973.9	6017.6	5912.1	9837.8	14529	19130	30761	29175	13802	27749	8637.1	7696.9	6158.5	6736.9	5403.7	6313.5	8695.5	7355.4	5604.3	19426	19418	10632	9147.9	13682	13894	22044	10561	11329	5448	6504.3	6601.9	6355.2	9266.2	7970.1	6052.3	8480.1	7697.8
37.901	7698.5	9741.7	22712	25747	13552	9893.3	10681	14066	9827.8	7790.5	7986.1	8000.7	5043.8	5856.7	6114.8	9647.7	14553	19069	30782	29151	13767	28207	8551.5	7733.5	6011	6795.6	5751.5	6276.5	8633.3	7437.9	5352.2	18881	19537	10836	9058.4	13944	13900	22081	10465	11102	5530.9	6480.2	6437	6284.2	9253.1	8161.1	6257.7	8472.7	7593.6
41.347	7578.6	9475.5	22528	25765	13877	9720.1	10177	13979	9890.9	7535.4	7890.5	8121.6	4870.5	5793.1	5908.9	9848	14496	19154	30670	29005	13754	28129	8633	7474.7	5738.7	6826.2	5746.7	6219.5	8457.6	7313.1	5363.8	18916	18899	10588	8981.2	13615	13944	22465	10497	11113	5517.8	6633.9	6422.7	6310	9255.2	7876.6	6324.3	8385.1	7711.5
44.792	7689.2	9702.4	22425	25697	14255	9930.2	10419	14930	9732.1	7427.3	7812.1	7851.1	5044.2	6007.4	5708.9	9981.4	14496	19197	30593	29171	13634	28102	8716.2	7688.7	6007.6	6760.8	5719.5	6430.1	8610.3	7121.4	5548.3	18673	19546	10842	8951.7	13843	14008	22360	10564	11154	5459.2	6326.3	6627.3	6414	9203.4	7942.6	6138	8252.5	7846.3
48.238	7721.6	9687.6	22240	25773	13843	9768.2	10207	14484	9877.1	7740.3	7880.9	7739.6	4952.9	6060.2	5883.2	9930.2	14434	19085	30634	28890	13385	27837	8580.6	7482.1	6181	6816.9	5816.4	6425.5	8572.8	7172.2	5534.9	18909	18986	10681	8954.7	13830	14229	22580	10462	11314	5480.4	6666.1	6563.1	6344.7	9256.2	7965.5	6048.5	8290.7	7620.9
51.683	7714.5	9667.9	22691	25052	13765	9920.1	10580	14355	9754.9	7418	7741.4	7991.5	4733.6	5997.4	5787.7	9982.4	14778	19003	31209	29176	13553	28284	8752.7	7721.1	6065.2	6895	5707.4	6474.8	8689.1	7658.5	5379	18719	19330	11001	9227.6	13561	13920	22288	10617	11412	5366.6	6407.1	6430.7	6384.3	9046.5	8017.8	6249.1	8399.9	7647.4
55.129	7840.2	9619.7	22589	25196	13813	9625.7	10494	14080	9975.4	7488.5	7651.7	7578.8	4972.7	5752.5	5650.8	10030	14357	19154	30831	29294	13557	28034	8714.7	7703.4	6092.6	6727.4	5781.6	6522.6	8743.5	7530.2	5444.8	19133	19574	10850	9130.3	13863	14086	22409	10673	11187	5615.4	6511	6448.7	6372.3	9369.9	8052.2	6448.6	8331	7774.9
58.574	7596.6	9761.9	22321	24384	13686	9874.3	10357	14459	9814	7548.6	7642.7	7842.3	4912.8	5958.5	5921.3	10136	14358	18987	30891	29119	13635	28023	8756.1	7512.5	6114	6814.5	5709.1	6674.6	8495.4	7366.4	5496.2	19253	19756	11075	8911.2	13860	14067	22682	10406	11212	5558.5	6615.3	6478.4	6435.1	9389.6	8158.1	6405.3	8384.2	7586.3
62.02	7549.8	9510.5	22005	24828	13782	9824.1	10285	14503	9915.5	7586.4	7630.1	7933.6	5067.3	6042	5949.3	10048	14228	19199	30429	28965	13575	27927	8674.2	7640.8	5948.2	6709.6	5446	6356.5	8640	7288.5	5528	19225	19369	10860	9167.6	13608	14198	22346	10401	11247	5497.4	6415.5	6519.9	6307.8	9099.7	7913.5	6320.7	8389.6	7736.7
65.466	7761.2	9858.4	22079	24670	13971	9734.3	10338	14279	10184	7516	7627.8	7790.3	4888.7	5901.6	5805.4	10008	14492	19003	30852	28194	13288	28051	8637.6	7535.1	5972.8	6560	5624.5	6535.8	8634.4	7261.8	5416.6	18922	19343	10890	9024.7	13726	13874	22727	10587	11591	5648.3	6501.6	6738.6	6293.9	9072.7	8113.3	6180.8	8341.1	7743
68.911	7603.5	9794.8	22213	25012	13564	9547.7	10443	14501	10179	7527.9	7432.1	7910.4	4950.7	6062.5	5947.8	10103	14547	19239	30873	28141	13591	28227	8597.1	7455.7	6127.7	6877.9	5683.3	6623.5	8665.9	7227.4	5351.5	18932	19940	10779	9037.4	13768	14119	22387	10737	11308	5585.4	6424.1	6398.2	6390.1	9121.6	8255.7	6229.2	8332.7	7708.9
72.357	7903.8	9692.1	22544	24207	14023	9840.6	10506	14199	10246	7630.8	7618.9	7830	4897.3	6115.6	5807	9989.8	14320	18926	31026	29100	13599	28124	8722.3	7438.8	6167.6	6791.9	5525	6329.7	8659.2	7266.3	5475.6	18849	19306	10960	8949.5	13543	14274	22337	10472	11212	5651.2	6800	6438.1	6450.8	9276.2	8126	6531.2	8424.8	7675.3
75.802	7942	9600.9	22308	25321	13816	9723.8	10220	14130	10300	7335.8	7433.7	7814.5	4735.7	5846.2	5781.1	10017	14485	19035	30528	28972	13611	28319	8763	7441.6	6068.3	6817.7	5600	6566.3	8705.3	7410.1	5344.2	18931	19770	10830	9210.2	13785	14353	22657	10423	11197	5811.9	6377.7	6650.3	6215.7	9273.1	8209.6	6241.8	8387.9	7712.8
79.248	7939.4	9726.6	22080	24479	13687	9883.7	10475	13979	10162	7400.5	7310.3	7686.4	4919.9	6056.3	6022.6	10104	14245	18993	30831	28660	13743	28247	8681.5	7515.7	6016.3	6717.2	5785.6	6430	8623.8	7436.2	5435.3	18880	19298	10988	9168.6	13756	14376	22946	10501	11501	5485.6	6532.4	6407.8	6298.7	9362.1	8228.3	6277	8482	7623.5
82.693	7757.3	9810.5	22745	24289	13681	10052	10558	14535	10250	7497.9	7785.5	7782	5066	5925.2	5998.9	9920.1	14555	18776	30848	28813	13588	28121	8823.6	7534.5	5975	6741.2	5903.3	6368.4	8729.6	7252	5728.2	19305	19273	11055	9275.2	13615	14346	22725	10446	11372	5565.6	6417.7	6578.6	6542.6	9270	8438.8	6303.3	8230.7	7865.7
[truncated: 45 more columns]

## Sheet: 7E-right
Fmin	Fmax
3.41182	1.57685
3.17638	1.62041
3.00241	1.41984
1.35621	0.599719
3.34182	1.60427
2.26677	1.20206
4.01969	2.29339
4.19338	2.4297
5.46981	3.21081
4.41117	2.4897
1.67295	0.944223
2.42519	1.29977
1.20491	0.679064
2.45146	1.16115
5.66399	3.24417
2.09375	0.890189
1.17389	0.55598
2.74221	1.57396
1.026	0.629035
0.820756	0.382167
0.958274	0.525871
0.827377	0.441835
1.08852	0.710756
0.61251	0.733159
1.05627	0.532435
2.00153	1.33632
1.75666	1.2307
1.17243	0.786572
2.36196	1.61409
2.06388	1.39654
2.50915	1.45657
1.83308	1.07491
1.72318	0.989013
1.32891	0.949499
1.16775	0.832568
0.847646	0.587422
0.855247	0.500031
0.560047	0.416131
0.261741	0.175397
0.487629	0.313097
0.660707	0.441502
0.426797	0.345277
1.88269	0.748228
1.68129	0.692778
1.69397	0.636058
1.77984	0.688364
1.84549	0.742932
1.64221	0.624416
2.04412	0.814494
1.63116	0.64472
2.84097	1.02769
1.19296	0.487223
5.12424	2.09135
1.52041	0.596607
3.24215	1.09804
3.84498	1.6435
1.25468	0.530453
1.1217	0.446355
1.31477	0.571944
1.07267	0.431463
1.09157	0.426624

## Sheet: 7F
Time(s)	Ca2+ free								39uM Ca2+
0	207.88	195.82	222.95	220.34	188.27	203.87	208.37	200.62	20006	20001	19668	19886	19566	19412	19090	18640
1.261	207.72	211.46	189.15	238.29	183.51	193.31	189.24	201.83	19801	19919	19745	19732	19847	19597	19037	18474
2.521	188.86	208.47	198.56	191.31	202.41	204.09	186.41	184.09	19750	19777	19771	19896	19626	19463	19031	18537
3.782	199.81	211.51	186.14	199.61	195.85	211.06	197.05	191.55	19858	19849	19746	19702	19660	19411	19212	18457
5.043	214.74	212.65	218.88	193.02	208.69	215	190.55	198.36	19901	19894	19753	19724	19564	19554	19232	18541
6.304	221.44	174.33	207.37	213.93	223.35	201.78	202.56	184.26	19833	19735	19861	19822	19780	19552	18975	18542
7.564	207.47	204.22	212.53	212.4	195	204	200.23	189.95	19741	19797	19886	19972	19530	19523	19075	18474
8.825	216.6	205.09	192.5	201.37	202.68	208.48	181.35	189.53	19676	20019	19966	19963	19672	19464	19092	18575
10.086	220.78	180.59	206.31	208.31	206.67	193.58	204.64	202.72	19681	20006	19757	19965	19659	19515	19043	18586
11.347	218.85	210.27	188.17	186.85	209.36	192.22	205.93	201.33	19625	19884	19824	19997	19716	19493	19065	18544
12.607	10637	10583	10211	10107	10250	10168	10227	10131	22239	22577	22537	22412	22225	22145	21784	21112
13.868	9073.5	8621.3	8540.5	8455.2	8299.9	8452.5	8367.4	8515.2	21673	21649	21348	21030	21494	21114	20810	20395
15.129	8304.7	7919.5	7540.4	7459.4	7368.3	7422.4	7452.4	7660.4	18654	18643	18567	18246	18360	18145	17761	17422
16.39	224.36	218.93	227.23	215.47	215.85	222.78	196.49	209.51	19071	18738	18662	18750	18696	18549	18060	17584
17.65	232.6	222.37	245.21	237.62	214.34	231.78	215.06	215.7	19066	19196	19039	19212	18839	18687	18501	17837
18.911	220.98	221.65	226.39	200.62	211.54	213.25	200	212.02	19277	19245	19243	19244	19268	18791	18516	17895
20.172	222.36	209.86	205.21	209.53	207.53	209.14	218.86	201.33	19240	19556	19419	19208	19349	18950	18573	18129
21.433	233.13	216.83	207.09	233.11	208.59	208.82	213.25	223.12	19434	19421	19660	19528	19309	19111	18713	18161
22.693	217.48	209.96	218.34	204.84	205.68	207.13	216.92	220.74	19548	19715	19457	19587	19443	19273	18698	18248
23.954	223.57	216.88	214.04	230.32	214.06	219.91	217.49	200.96	19692	19555	19499	19976	19427	19339	18738	18300
25.215	215.25	206.91	207.95	214.04	202.78	217.15	208.71	210.18	19522	19773	19564	19787	19394	19218	18919	18230
26.476	212.58	191.33	207.18	201.02	216.12	194.82	209.73	206.36	19421	19836	19553	19661	19512	19238	18951	18306
27.736	209.71	203.26	205.23	211.63	204.09	212.46	200.09	203.3	19719	19781	19627	19608	19552	19340	18972	18355
28.997	202.61	206.11	198.58	213.34	203.4	192.73	213.46	182.48	19456	19755	19587	19702	19402	19501	18980	18352
30.258	227.02	202.7	203.57	227.22	194.58	219.64	210.58	196.77	19752	19823	19684	19741	19616	19342	19102	18356
31.519	223.46	217.63	204.17	196.14	207.1	218.22	203.7	195.89	19676	19671	19702	19766	19688	19513	18817	18429
32.779	217.29	205.66	200.39	237.55	219.92	224.98	208.96	184.95	19811	19814	19810	19902	19707	19560	19065	18635
34.04	201.05	202.57	207.87	198.68	202.48	202.85	197.06	190.34	19504	19707	19603	19686	19498	19487	19016	18344
35.301	218.89	217.93	198.51	209.75	198.35	196.63	202.34	201.7	19410	19845	19755	19740	19661	19572	19083	18481
36.562	211.36	204.7	207.93	208.65	222.08	196.71	182.03	184.89	19736	19672	19631	19778	19554	19295	19136	18422
37.822	10372	10244	10158	9792.1	10012	9968.6	9889.5	9763.6	22568	22633	22441	22468	22308	22079	21616	21074
39.083	8796.3	8441	8391.4	8197.6	8221.2	8225.6	8183.9	8273.5	21432	21617	21405	21439	21390	21067	20725	20484
40.344	221.04	216.21	214.82	204.49	222.2	208.13	193.37	201.42	18720	18648	18378	18302	18410	18066	17777	17354
41.605	210.32	191.82	203.33	210.84	211.44	206.89	201.6	206.46	18753	18674	18598	18718	18773	18416	18144	17528
42.865	205.27	221.78	198.79	196.81	200.2	217.02	215.46	203.7	19223	19097	18841	19007	18799	18748	18505	17699
44.126	216.56	205.61	226	217.07	212.72	194.65	191.47	203.46	19245	19193	19234	19202	18972	18880	18695	17891
45.387	217.2	221.38	204.69	215.66	246.13	204.92	211.29	199.33	19066	19262	19326	19136	19130	19076	18460	17958
46.648	229.95	194.81	223.21	224.96	209.6	209.07	198.02	201.29	19265	19127	19349	19316	19420	19021	18862	18195
47.908	207.9	199.84	227.8	210.22	219.07	218.65	208.63	203.1	19484	19650	19394	19403	19568	19246	18820	18095
49.169	207.96	232.79	227.73	216.02	215.38	226	205.23	196.44	19633	19697	19645	19993	19388	19319	18920	18257
50.43	216.88	188.48	209.3	179.17	201.72	197.87	215.3	197.86	19534	19654	19671	19797	19326	19292	18937	18393
51.691	221.12	219.51	177.96	199.29	215.27	205.98	204.7	212.14	19708	19656	19619	19822	19421	19457	18855	18168
52.951	212.85	220.86	202.83	220.83	225.16	214.14	203.62	205.82	19619	19714	19721	19878	19564	19261	18776	18357
54.212	212.21	197.72	190.04	208.95	201.92	208.45	190.71	213.45	19391	19571	19752	19605	19727	19294	18816	18389
55.473	201.94	212.3	198	190.03	189.99	215.16	209.78	187.36	19623	19854	19643	19574	19584	19415	19032	18365
56.734	212.6	214.98	203.79	215.81	215.94	176.82	209.78	188.95	19640	19457	19738	19478	19541	19274	19123	18315
57.994	187.35	204.73	207.6	231.44	201.76	197.17	207.27	201.3	19540	19838	19766	19630	19720	19258	19015	18399
59.255	197.82	218.19	200.93	189.21	194.96	195.94	207.17	189.56	19814	19430	19790	19660	19468	19526	19008	18467
60.516	212.43	206.94	197.67	210.3	207.1	191.87	199.75	201.93	19372	19581	19575	19656	19614	19533	19141	18518
61.777	226.07	189.44	221.35	200.03	202.66	208.57	204.11	190.06	19363	19641	19656	19663	19494	19267	19000	18402
63.037	10479	10357	10174	10105	10089	10010	10055	9860	22328	22453	22661	22236	22352	21939	21513	21132
64.298	8931.7	8557.3	8354.8	8373.5	8218.7	8278.8	8342	8466.4	21421	21577	21404	21258	21330	20893	20742	20145
65.559	207.47	224.67	217.26	208.19	214.78	218.87	222.24	195.26	18344	18477	18320	18444	18302	17984	17568	17161
66.82	191.3	238.26	232.89	215.08	210.6	217.84	222.94	208.47	18632	18637	18593	18558	18407	18235	18123	17365
68.08	227.08	223.66	214.38	227.46	204.5	226.93	214.11	204.41	18854	18898	18842	18941	18845	18623	18293	17735
69.341	201.08	213.41	214.14	219.35	229.92	204.51	210.3	190.29	19216	19095	19198	19124	18970	18754	18247	17947
70.602	203.33	197.05	200.23	213.36	222.16	202.61	197.36	196.55	19048	19345	19177	19275	19247	18907	18507	17836
71.863	199.13	201.6	209.77	229.31	206.8	208.57	210.13	196.02	19252	19286	19387	19213	19300	19002	18677	18105
73.123	220.33	206.35	220.07	217.06	223.53	202.14	202.16	196.02	19203	19708	19096	19484	19246	18883	18836	18084
74.384	239.14	214.4	208.25	225.43	219.33	203.02	211.08	202.15	19402	19516	19365	19596	19245	19170	18888	18187
75.645	195.02	195.74	223.34	236.82	230.33	199.79	219.17	192.44	19236	19550	19337	19300	19402	19235	19013	18154
76.906	220.2	206.9	207.33	212.44	223.06	219.89	183.73	191.02	19559	19529	19598	19672	19398	19302	18758	18232
78.166	185.86	210.48	207.59	227.72	196.23	211.75	197.19	194.4	19384	19654	19562	19477	19598	19246	18780	18273
79.427	185.31	206.49	228.93	212.3	203.52	208.4	189.93	177	19370	19678	19539	19556	19422	19311	18997	18337
80.688	216.04	211.47	213.04	174.16	183.59	199.8	214.83	191.49	19441	19579	19621	19466	19504	19237	19072	18239
81.949	213.39	200.36	208.1	199.76	207.26	204	207.96	194.99	19488	19528	19659	19431	19489	19419	18932	18284
83.209	206.61	204.26	209.92	205.45	201.99	210.08	210.38	204.85	19810	19575	19459	19571	19383	19165	18857	18330
84.47	205.99	202.12	195.39	213.96	191.01	202.28	186.86	191.81	19523	19527	19496	19577	19318	19159	18932	18275
85.731	205.76	203.11	217.29	210.2	196.66	198.6	198.74	202.71	19256	19576	19383	19336	19404	19299	18919	18327
86.992	226.42	190.01	204.3	191.95	201.69	208.04	180.32	192.97	19464	19794	19585	19478	19523	18997	18737	18196
88.252	10325	10332	10060	10015	10006	9969.5	9871.7	9895.1	22249	22364	22349	22001	22163	21668	21480	20942
89.513	8813.4	8521	8331.7	8371	8305.1	8182.3	8309	8359.5	21530	21078	21211	21315	21068	20770	20399	20118
90.774	203.68	204.34	210.16	209.8	224.61	213.7	208.72	213.88	18295	18256	17976	18046	17948	17871	17535	17222
92.035	224.2	238.18	226.67	213.15	230.4	205.43	206.37	191.63	18437	18502	18476	18347	18432	18092	17809	17320
93.295	228.55	192.65	214.19	237.94	228.52	209.5	204.22	213.25	18889	18806	18721	18581	18658	18415	17960	17509
94.556	231.88	215.89	211.76	204.65	207.63	201.92	202.17	207.53	19045	19160	18869	18909	18883	18513	18249	17633
95.817	210.55	207.11	211.95	235.88	196.04	202.7	200.32	198.92	18990	18972	19101	19091	18951	18695	18418	17805
97.078	214.08	220.95	231.59	228.5	219.24	219.12	212.76	211.72	19056	18932	19304	19167	19103	18731	18421	17918
98.338	206.26	194.01	234.06	195.73	210.24	215.69	215.94	203.87	19227	19111	19106	19236	19193	18923	18579	18088
99.599	233.01	209.62	199.28	194.04	213.82	210.02	199.57	207.54	19139	19075	19387	19089	19112	19021	18595	17905
100.86	209.61	208.49	200.14	232.75	217.12	219.36	220.86	208.54	19285	19414	19345	19211	19299	19190	18676	18047
102.12	223.09	211.74	198.51	220.84	215.7	221.6	231.9	195.75	19322	19402	19281	19107	19058	19117	18752	18100
103.38	215.94	222.38	210.68	194.71	205.26	197.4	215.06	200.56	19040	19336	19445	19335	19271	18917	18733	18083
104.64	203	213.37	192.65	209.38	225.45	193.45	205.99	195.17	19349	19384	19480	19307	19381	19013	18849	18117
105.9	209.92	216.84	212.67	235.69	215.37	214.49	212.13	199.81	19345	19292	19593	19456	19321	19052	18707	18155
107.16	222.91	212.01	227.18	205.53	200.12	213.55	220.39	201.38	19360	19357	19424	19334	19323	19134	18654	18221
108.42	201.57	206.51	201.46	221.62	200.67	223.46	197.21	189.75	19293	19417	19428	19261	19231	19134	18766	18180
109.69	193.87	221.86	216.13	189.39	194.23	197.73	205.92	191.19	19220	19465	19494	19411	19389	19200	18648	18061
110.95	209.25	195.43	212.79	196.91	209.85	198.32	203.05	208.47	19342	19138	19156	19308	19269	19049	18652	18023
112.21	200.86	195.17	203.05	183.81	219.35	209.85	190.52	188.28	19154	19235	19395	19230	19107	19113	18647	18025
113.47	10275	10174	10150	10098	9858.4	10004	9947.4	9865.8	22094	22086	21977	22100	21815	21771	21489	20850
114.73	8829.6	8442.2	8379	8191.2	8203.5	8197	8241.6	8375.8	21255	20999	20974	21007	20984	20732	20307	19950
115.99	227.07	223.87	241.9	210.2	226.96	212.75	217.37	215.72	18119	17920	17949	17662	17847	17580	17520	17025
117.25	223.32	222.67	207.43	210.44	225.32	227.13	232.15	207.02	18395	18300	18346	18134	18361	17938	17657	17251
118.51	217.31	200.27	215.42	226.74	218.73	212.49	215.57	203.02	18636	18516	18473	18147	18378	18405	18025	17315
119.77	201.06	223.68	223.05	220.49	207.81	210.37	229.66	193.76	18845	18863	18885	18834	18747	18419	18173	17566
121.03	214.87	198.47	231.84	222.59	214.2	216.11	216.25	194.03	18735	19060	19018	18933	18764	18486	18186	17597
122.29	206.59	210.46	209.32	209.62	211.27	212.68	228.16	199.61	19110	19041	19040	18909	19048	18827	18401	17954
123.55	218.91	220.85	225.46	210.12	211.48	224.4	199.28	214	19085	19131	19158	19120	19232	18845	18430	17819
124.81	209.57	185.3	225.06	218.18	228.05	221.82	233.08	214.33	19060	19298	19214	18971	19180	18837	18423	17925
126.08	208.1	215.05	201.79	203.53	209.88	207.54	203.28	195.73	18919	19311	19149	19201	19179	18941	18697	18020
127.34	212.37	219.13	210.52	185.49	213.62	217.93	206.84	196.85	19337	19567	19276	19284	19066	18889	18573	18169
128.6	210.64	221.53	209.43	214.65	201.07	219.08	185.48	201.03	19113	19439	19199	19302	19125	18951	18598	17965
129.86	198.67	216.49	198.74	228.35	196.54	206.86	194.07	214.24	19130	19322	19337	19437	19214	19078	18711	18141
131.12	199.51	229.69	218.47	194.93	198.97	212.05	213.48	204.56	19328	19327	19086	19231	19300	18989	18647	17994
132.38	215.25	212.9	189.87	200.5	204.08	211.05	213.88	195.44	19313	19368	19203	19466	19185	18997	18722	18180
133.64	195.6	214.62	208.82	209.67	220.74	205.51	203.39	200.09	19306	19264	19306	19336	19349	18891	18810	18038
134.9	209.75	200.57	216.14	193.59	215.09	212.57	208.8	195.79	19131	19276	19328	19244	19101	18995	18625	18124
136.16	212.97	209.97	210.23	236.85	224.28	204.92	200.76	190.83	19221	19427	19360	19188	19245	18852	18650	18042
137.42	191.13	199.85	227.37	200.06	201.92	218.89	202.41	184.99	19063	19119	19220	19241	19245	18921	18675	17918
138.68	10252	10107	10010	10064	9966.5	9885.2	9917.6	9772.5	22119	22232	21993	21773	21942	21647	21426	20843
139.94	8787.2	8429.4	8257.8	8507.4	8151.8	8161.6	8205.2	8291.2	21305	21063	21071	21003	20990	20722	20577	20018
141.2	231.7	236.69	230.96	237.62	238.82	223.71	210.13	201.34	18222	17886	18007	17786	17899	17569	17353	16877
142.47	226.03	235.1	217.89	229.26	220.67	225.3	230.56	204.58	18606	18396	18437	18301	18249	18084	17663	17109
143.72	213.59	223.42	221.09	235.47	214	229.42	210.35	202.15	18520	18480	18636	18677	18559	18269	17929	17305
144.99	236.7	243.21	213.24	223.12	235.43	217.33	219.38	204.49	18937	18833	18625	18780	18648	18425	18060	17512
146.25	224.43	212.5	212.62	226.59	231.36	241.35	222.74	200.96	19156	18922	19082	18863	18876	18677	18143	17781
147.51	228.41	221.6	230.7	238.65	203.93	208.77	218	213.59	18923	19124	18976	19002	18870	18691	18229	17812
148.77	216.93	214.82	231.68	224.87	206.95	212.94	201.85	189.57	19136	19213	19265	19183	19017	18826	18496	17767
150.03	202.19	212.11	184.87	223.42	217.43	214.51	202.66	198.9	18997	19377	19110	19358	19111	18767	18423	17835
151.29	201.31	215.2	195.26	231.21	219.85	212.57	200.45	199.14	19175	19123	19228	19397	19271	18864	18503	17933
152.55	211.65	200.01	240.91	223.13	227.31	209.51	207.71	194.9	19238	19078	19513	19315	19237	18787	18478	17808
153.81	219.56	212.65	198.41	226.25	211.06	211.69	215.14	210.22	19145	19261	19231	19240	19233	19023	18576	17920
155.07	220.71	203.88	222.01	235.25	209.02	209.83	197.65	204.18	19397	19368	19095	19353	18888	18922	18640	17914
156.33	188.87	228.02	222.92	226.71	193.71	213.66	218.77	197.4	19078	19320	19337	19270	19184	18980	18596	18090
157.59	213.53	221.78	217.9	211.85	208.8	201.3	210.24	207.12	19195	19125	19332	19382	19334	19080	18633	18125
158.85	191.28	203.82	214.14	213.21	228.08	206	209.48	207.56	19190	19370	19297	19263	19057	18845	18587	18117
160.12	196.39	194.48	222.76	194.02	222.05	200.37	200.49	203.67	19337	19511	19395	19348	19144	18797	18678	18166
161.38	192.46	201.79	214.33	185.61	211.77	219.77	212.72	200.42	19232	19295	19386	19309	19060	19189	18692	18108
162.64	247.79	223.16	208.55	211.54	234.42	204.12	208.39	204.82	19232	19295	19386	19309	19060	19189	18692	18108
163.9	10431	10330	10245	10081	10157	10180	10027	9884.8	22182	22027	21934	21942	21967	21732	21461	20773
165.16	8935	8467.8	8558.6	8274.6	8362.3	8134.5	8262.5	8312.8	21332	21138	20961	21039	21024	20875	20655	19991
166.42	219.39	218.67	246.75	229.98	239.2	213.46	219.34	204.87	18139	18065	18031	18094	17649	17600	17193	16858
167.68	229.99	249.24	225.37	225.58	211.68	239.85	224.37	221.75	18442	18479	18242	18231	18108	17943	17710	17285
168.94	217.91	220.31	224.53	251.68	223.8	210.19	204.55	206.34	18666	18600	18514	18459	18544	18180	17957	17477
170.2	210.29	206.19	240.01	222.07	232.14	211.88	229.52	205.07	18886	18951	18691	18790	18613	18455	18038	17532
171.46	228.32	222.55	220.47	223.38	224.51	221.52	239.39	218.29	18993	18886	19063	19035	18853	18702	18063	17797
172.72	222.01	227.73	223.23	205.76	237.34	205.85	202.62	209.8	19147	18952	19170	18984	18945	18702	18186	17780
173.98	220.06	224.69	212.56	230.71	235.73	226.95	210.93	209.36	19161	19064	19268	19234	18953	18737	18366	17762
175.24	218.34	198.65	221.25	253.99	213.27	220.77	218.33	205.26	18858	19246	19074	19268	19074	18903	18535	17900
176.51	221.65	207.58	197.44	211.18	212.74	207.28	203.62	201.65	19284	19198	19180	19116	19198	18894	18528	18015
177.77	224.82	216.49	196.32	229.17	197.11	232.1	192.15	191.44	19327	19119	19157	19177	19199	18872	18598	17992
179.03	210.15	227.73	208.21	192.12	211.38	214.05	206.3	215.35	19182	19432	19420	19614	19318	18972	18566	17939
180.29	221.63	210.53	220.09	194.94	232.23	223.49	221.37	208.02	18949	19425	19324	19376	19169	19063	18535	17889
181.55	207.83	201.58	232	196.95	213.02	211.58	218.44	209.2	19037	19396	19185	19240	19129	18964	18431	18088
182.81	229.07	201.75	211.94	197.95	215.56	214.18	206.16	201.3	19308	19297	19370	19055	19277	18979	18563	17944
184.07	194.26	200.48	216.03	184.8	217.99	215.03	193.51	204.64	19266	19440	19352	19233	19145	19004	18421	18053
185.33	223.49	213.92	209.37	234.51	205.42	224.61	189.9	199.68	19316	19363	19394	19361	19205	18919	18693	18077
186.59	208.64	223.84	195.49	202.76	241.88	203.56	205.56	197.45	19203	19287	19404	19406	19215	19077	18916	18062
187.85	199.36	219.3	219.29	206.96	222.86	209.55	194.69	186.97	19375	19397	19507	19487	19182	18963	18761	18095
189.11	10508	10234	10152	10294	10176	9945.2	10033	9910.9	22039	22137	22030	22014	22056	21772	21421	20776
190.37	9015.4	8640.9	8400.9	8255.8	8332.4	8225.8	8378.2	8383.8	21445	21509	21552	21252	20929	20906	20547	20155
191.63	233.21	225.57	230.33	233.32	209.65	212.79	219.52	202.24	18073	18129	17832	17780	17734	17556	17279	16846
192.9	203.98	227.44	210.79	232.65	216.14	216.92	226.27	210.01	18264	18534	18388	18312	17989	18003	17832	17323
194.16	219.11	233.92	222.53	232.49	231.8	205.27	221.46	210.9	18809	18697	18382	18537	18407	18231	17865	17350
195.42	205.3	218	228.3	210.89	209.69	206.69	210.53	199.79	18744	18951	18897	18971	18674	18202	18090	17380
196.68	206.51	210.4	239.47	223.47	220.73	204.31	198.08	220.52	19104	18954	18862	18791	18861	18719	18237	17513
197.94	207.57	215.74	225.9	234.38	222.11	229.42	222.22	208.68	18959	19177	19221	19068	18877	18692	18386	17739
199.2	226.75	213.98	224.45	226.34	227.75	209.24	214.8	228	19032	19223	19080	19141	19096	18799	18394	17767
200.46	187.75	203.69	208.56	212.22	230.85	224.85	223.96	225.91	19062	19454	19261	19194	19126	18654	18583	17818
201.72	203.72	196.2	216.78	190.85	212.18	204.62	224.44	200.27	19198	19188	19193	19312	19135	18869	18441	17914
202.98	227.17	209.01	215.66	232.12	207.45	215.39	213.28	221.8	19255	19098	19417	19483	19106	18983	18693	18019
204.24	218.37	222.45	221.48	216.23	224.43	231.61	205.79	199.59	19052	19123	19316	19643	19210	19129	18590	18145
205.5	199.97	223.68	222.28	188.96	220.25	203.42	210.15	214.09	19378	19195	19309	19522	19228	18962	18733	17982
206.76	213.85	223.36	204.94	213.52	202.8	206.04	216.6	205.54	19115	19188	19063	19434	19408	19201	18534	17946
208.02	226.68	210.83	214.38	188.4	203.8	219.15	198.88	200.6	19325	19195	19272	19350	19117	18995	18671	18026
209.28	214.35	212.31	230.94	210.73	227.18	232.09	214.71	203.82	19333	19534	19446	19425	19120	19080	18639	18060
210.54	190.2	203.49	220.97	224.03	210.36	215.67	200.97	215.35	19103	19306	19190	19584	19382	19055	18593	17974
211.81	212.86	214.61	201.19	210.34	229.07	211.42	205.86	189.47	19240	19396	19193	19266	19308	18985	18615	18045
213.07	209.23	191.84	220.59	245.75	226.17	211.92	203.82	201.2	19135	19384	19400	19227	19145	18979	18688	18045
214.33	10436	10297	10199	9965.9	9909.5	9966.6	9936.2	9876.5	22043	22121	22047	22216	22089	21893	21491	21044
215.59	8979.1	8572.2	8329.6	8307.8	8248.5	8285.4	8315.2	8380.6	21296	21210	21266	20945	21039	20855	20517	20053
216.85	223.33	224.95	210.85	221.86	230.25	233.02	213.89	200.38	18124	17962	17796	17807	17726	17586	17397	16805
218.11	227.79	237.14	226.35	246.65	226.74	219.55	225.23	228.2	18414	18230	18058	18209	18092	17981	17664	17208
219.37	221	220.74	220.49	212.9	215.24	219.13	225	199.85	18557	18683	18609	18563	18314	18151	17897	17370
220.63	228.09	235.32	209.7	229.68	202.12	227.89	197.38	200.51	18859	18605	18634	18839	18687	18260	18015	17518
221.89	223.61	218.7	231.06	223.94	202.31	230.02	209.92	218.86	18880	18802	18811	18899	18684	18595	18269	17674
223.15	220.71	200.3	226.37	217.22	206.4	219.33	224.25	202.04	19052	19000	18984	18909	19108	18481	18154	17691
224.41	210.78	192.41	244.8	253.67	239.25	212.32	217.63	213.85	18957	19085	19166	19143	18933	18737	18270	17709
225.67	212.02	226.69	221.79	212.88	231.38	217.33	206.02	195.19	19058	18898	19238	19138	19028	18941	18473	17975
226.94	195.61	234.53	226.48	232.26	230.45	213.61	201.05	212.43	18974	19056	19210	19025	19087	18829	18655	17780
228.2	220.03	202.14	218.44	217.03	205.44	207.75	219.33	217.68	19225	19281	19115	19020	19187	18944	18611	17908
229.46	211.29	213.01	209.19	224.05	204.41	187.73	212.13	222.03	19238	19161	19152	19213	19265	18988	18626	18033
230.72	221.2	216.51	191.67	197.18	206.34	208.84	205.78	205.39	19250	19577	19289	19323	19246	18933	18558	18079
231.98	218.36	208.42	215.67	206.12	218.48	201.08	208.25	202.2	19066	19308	19335	19371	19350	19067	18681	18036
233.24	216.38	211.34	215.28	220.96	223.96	205.93	202.14	219.39	19197	19295	19397	19239	19060	18980	18580	17925
234.5	199.03	202.01	200.92	220.91	218.51	205.08	213.77	193.74	19117	19391	19214	19386	19310	19097	18495	18037
235.76	190.03	210.95	208.93	209.66	207.69	219.48	196.82	216.14	19269	19287	19515	19406	19369	19038	18571	18219
237.02	222.4	225.53	221.22	223.24	224.46	226.78	206.56	192.6	19449	19466	19301	19241	19140	19015	18613	18030
238.28	185.87	211.22	218.79	236.56	215.43	210.53	217.01	205.54	19338	19377	19402	19526	19424	18907	18723	18070
									19091	19424	19348	19122	19066	19096	18686	18092

## Sheet: 7G-left
2	0.97328	0.97421	0.97284	0.97408	0.97491	0.97361	0.97551	0.97288
17	0.96258	0.96004	0.96146	0.96235	0.96505	0.96051	0.96213	0.95997
65	0.8376	0.83724	0.82665	0.83713	0.83701	0.84135	0.84136	0.84193
100	0.6757	0.68097	0.68002	0.68507	0.68571	0.68285	0.69169	0.68931
226	0.28085	0.27909	0.26739	0.28044	0.26808	0.27718	0.29749	0.28246
351	0.13866	0.13877	0.14168	0.13976	0.11308	0.14716	0.14765	0.1528
602	0.10075	0.10211	0.099913	0.1041	0.10157	0.10119	0.10379	0.10868
38870	0.072968	0.087238	0.083168	0.084878	0.072357	0.084168	0.087767	0.090313

[truncated: 1 more sheets: 7G-right]
