# Supplementary material for: Engineering of NEMO as calcium indicators with large dynamics and high sensitivity
Source: Nat Methods. 2023 Apr 20;20(6):918–24. doi: 10.1038/s41592-023-01852-9 (PMC10250196; doi:10.1038/s41592-023-01852-9)
Supplement: Source Data Figs. 1–4 and Extended Data Figs. 2–9 — Source data [file 41592_2023_1852_MOESM8_ESM.zip › Source_Data_Extended_Data_Fig.8.xlsx]

## Sheet: 8A-left
GCaMP6s	1Hz	20Hz	60Hz	100Hz	180HZ		NEMOs	1Hz	20Hz	60Hz	100Hz	180HZ		NCaMP7	1Hz	20Hz	60Hz	100Hz	180HZ
	0.027011	0.041044	0.301852	0.133971	1.0154			0.002363	0.029982	5.46895	2.20644	6.51221			0.050876	0.000609	0.935475	0.148402	0.518311
	0.035524	0.552445	0.116482	0.204356	1.11093			0.007467	0.001167	11.7582	3.27442	14.013			0.026447	0.347668	0.485989	0.434447	0.274254
	0.036554	0.552445	0.983779	0.310502	0.963031			0.280478	0.003528	0.614525	3.60771	14.6334			0.014527	0.297305	0.933699	0.655855	1.91298
	0.049508	0.360944	0.487181	0.31465	0.827835			0.007247	0.003075	2.49506	2.00282				0.056715	0.481408	0.472243	1.37132	1.4298
	0.049944	0.016619	0.200825	0.351092	0.921264			0.001037	0.013671	3.09413	10.0559				0.064766	0.185231	0.384823	0.589802	0.257441
	0.035318	0.032211	0.422209	0.329809	1.04359			0.1121	0.012854	2.67866	3.59661	28.7472			0.067778	0.22561	0.250115	0.315468	0.264774
	0.033656	0.027902	0.268503	2.79308	1.31688			0.015484	0.009245	1.72939	5.38236	25.769			0.02814	0.350275	0.630812	0.589802	0.410742
	0.028149	0.024516	0.209946	2.46665	0.650777			0.046566	0.035776	2.82279	5.2917				0.027526	0.475109	0.335712	0.315468	0.308122
	0.031671	0.238464	0.322904	2.86667	2.06887			0.018941	0.027053	1.76069	2.06033	4.5831			0.095185	0.004873	0.590696	0.572338	0.226875
	0.2986	0.137033	0.349265	0.622909	1.71821			0.032246	0.033519	3.48393	4.74656	2.88709			0.000307	0.007366	0.484718	0.480744	0.999636
	0.125599	0.240973	0.975575	0.677736	1.61416			0.02475	1.33189	0.546975	2.12777	4.71953			0.007741	0.38311	0.196727	0.636891	1.761
	0.022712	0.09437	1.38345	1.03434	0.708428			0.001677	1.59529	0.325446	9.36223	4.50205			0.000166	0.040583	1.07868	0.515189	0.341023
	0.034064	0.128216	0.766928	0.180459	1.03153			0.003182	0.990263	1.01034	2.44659	14.8397			0.006976	0.401372	0.378192	0.513046	0.475752
	0.023835	0.12711	0.945426	0.248563	0.71073			0.023353	4.7038	4.7038	2.53719	3.17559			0.006976	0.035724	0.118963	0.181802	0.134071
	0.023323	0.126413	1.43159	0.456679	0.342825			0.004389	1.02494	0.919519	3.75693	10.5004			0.00992	0.030204	0.310418	1.32294	0.430316
	0.026238	0.125782	1.10565	0.819196	1.90352			0.003087	5.87619		5.02777	4.64921			0.006452	0.005339		0.456244	0.305692
	0.016217	0.170129	1.17883	0.578972	1.75519			0.003845	7.38596		2.28838				0.004056	0.07047		1.56749	0.215753
	0.022538	0.170343	1.29017	0.735588	1.29276			0.003311	1.08619		2.51951	3.05164						1.28875	0.884073
	0.024895	0.171013	0.15516	0.761406	1.43561			0.005913	0.568718		4.57425	3.20046							0.667362
	0.04006	0.170039	0.15237	1.25354	2.42629			0.006126	1.79275		4.60663	9.29061							3.51863
	0.017563	0.263288	0.262532	1.27401				0.003165	0.852123		2.88639	8.3109							2.90008
	0.011968	0.260156	0.757823	1.63783				0.010012	2.79853		6.65787	5.87619							1.86872
	0.010027	0.258298	0.376945	0.577327				0.013492	2.47434		5.85443	8.62553							0.626107
	0.05827	0.257197	0.580325	0.552622				0.008065			4.21177	7.38596							1.31528
	0.052075		0.232723	0.570897				0.027598
	0.028281		0.550782	0.223464				0.002379
	0.042877		0.120878	0.224632				0.361673
	0.03569		0.289724	0.175633
			0.152034	0.483908
			0.395962	0.487472
			1.03699	0.121012
			1.15696
			0.63817

## Sheet: 8A-right
GCaMP6f	1Hz	20Hz	60Hz	100Hz	180HZ		NEMOf	1Hz	20Hz	60Hz	100Hz	180HZ
	0.010286	0.030084	0.002695	0.787567	0.542968			0.036504	0.033996	1.31305	10.5262	38.0271
	0.005714	0.031198	0.005044	0.822326	0.499435			0.037008	0.021531	6.85299	11.8656	15.1825
	0.012747	0.027378	0.017576	1.22277	0.748769			0.019415	0.023704	7.28085	10.5047	37.557
	0.008239	0.070679	0.269418	0.448713	0.779648			0.02908	0.816625	5.69868	3.16751	18.2733
	0.003608	0.017453	0.022091	0.884269	0.053433			0.01842	0.028104	20.0703	1.47043	40.3591
	0.002673	0.715278	0.005362	0.09615	1.00117			0.009521	0.05364	38.2257	1.2739	12.6419
	0.015453	0.78258	0.541047	0.241842	1.20451			0.04233	0.031556	33.4457	1.43023	8.37461
	0.002049	0.731488	0.530533	1.07315	3.0414			0.004829	2.41765	21.7623	1.51305	6.03665
	0.00272	0.103379	0.234283	0.395601	0.185793			0.015692	5.6272	1.18888	11.1659	18.5148
	0.009395	0.515046	2.71683	0.872269	0.128794			0.012874	2.804	13.0818	11.9261	48.1651
	0.022213	0.085362	2.37535	0.097909	2.16979			0.02666	1.34326	4.74528	10.4465	76.2859
	0.00921	0.152468	4.73346	0.154025	1.69775			0.001638	2.29286	10.8207	10.3302	7.99237
	0.039023	0.18119	1.98932	2.15584	2.26255			0.004293	1.38918	4.75068	15.2271	24.6318
	0.001083	0.632443	3.85033	0.217544	5.13851			0.003259	0.800978	2.77097	8.41322	13.009
	0.000526	0.40637	4.52615	4.05849	1.67644			0.01615	0.839949	1.95022	42.7812	13.1265
	0.000526	0.659131	2.97175	1.70794	2.63157			0.001229	6.07828	19.7884	44.5039	29.1933
	0.024646	0.898859	2.98199	2.31894	0.241495			0.024087	7.00951	4.16219	45.4906	10.9124
	0.093594	0.401023	1.88658	2.85472	1.97319			0.00463	7.84614	17.1607	41.2296	25.7397
	0.015011	0.895417	2.05603	0.441481	0.169907			0.935187	6.64246	12.1319	29.4129	6.10976
	0.067949	0.700805	1.681	3.76668	2.16118			0.040858	1.56858	8.52293	18.7266	19.489
	0.019521	0.194693	1.614	4.77842				0.050237	0.118675	8.06598	29.8063	31.1662
	0.034593	0.26046	0.533642	1.68153				0.026417	0.495487	15.153	16.7026	29.1794
	0.015538	0.129649	1.71077	0.7619				0.0349	1.58149	5.35628	39.8412	4.4125
		0.017892	0.691594	0.055696				0.027489	1.52546	2.24803	30.7501	12.4678
		1.1047	0.276247	1.14514				0.028159	0.777671	0.702998	1.70247	20.2858
		1.30441	0.119256	0.599756				0.042088	0.107822	29.5964	15.099	1.25543
		0.036456	0.361379	3.05301				0.018985	6.36285	32.4778	23.981	19.061
		0.408255	0.151066	3.00355				0.053076	7.66514	8.58439	67.7789	22.0201
		0.457697	0.371435	0.019109				0.044188	4.15337	16.1809	23.9903	14.2444
		0.811985	0.088514	0.249657				0.046064	2.20497	5.4316	22.413	30.8144
		0.339979	0.001761	0.025652					4.77941	15.1069	24.5151	31.5361
		0.525642	0.155291	0.031387					0.998934	16.4943	33.8522	26.5896
									0.550739	5.20364	17.9949	82.7195
									0.005503	1.05947	22.6609	67.4431

## Sheet: 8B-left
HZ	GCaMP6s
1	0.245345	0.338035	0.992607	0.145223	0.213482	0.191417	0.072717	0.151107	0.112377	0.11454	0.099034	0.083185	0.108115	0.234264	0.212757	0.094906	0.12056	0.117712	0.38787	0.579298	0.387694	0.049479	0.055806	0.191815	0.201207	0.237146	0.20736	0.089511	0.080677	0.059784	0.242111	0.232116	0.190454	1.51771	0.732763	0.676745	0.322928	0.934866	0.664181	0.09927	0.096948	0.07401	0.1913	0.178421	0.200841	0.065536	0.100566	0.025712	0.050094
5	1.93096	2.17151	1.36818	0.635758	0.640054	0.630462	0.31416	0.463361	0.456554	0.215138	0.19336	0.160278	0.335439	0.329942	0.548632	0.327261	0.364361	0.361291	0.721418	0.61121	0.637171	0.140638	0.131701	0.131374	0.546484	0.444336	0.129646	0.262993	0.292783	0.315939	1.79751	1.49739	1.19812	1.58816	1.44602	1.61854	0.66621	0.854286	0.637971	0.25659	0.257167	0.304725	0.454406	0.402784	0.455855	0.058901	0.066669	0.094384	0.084069
10	7.80028	11.5021	11.6019	1.90213	1.95934	2.06557	1.12383	1.18516	1.17745	2.94201	2.70352	2.35184	1.2782	1.38602	1.41937	1.07977	1.00429	1.10527	1.12196	0.869731	1.07047	0.198271	0.061962	0.030697	6.09831	0.377749	0.985592	0.793088	0.653198	0.674277	9.0137	6.45358	3.56767	3.177	3.63156	3.31259	1.9283	1.26673	0.306302	0.808555	0.737331	0.758688	0.679658	0.617622	0.639205	0.154479	0.161776	0.179029	0.194372
20	11.054	7.52133	24.5872	7.38778	8.06746	7.62409	4.00952	3.58388	3.69299	9.67048	8.11256	7.1218	4.93466	5.29206	5.88321	3.18637	2.91319	2.65748	3.6816	3.58203	2.96452	0.831805	0.948793	0.99813	5.30469	3.94046	2.78075	1.64966	1.64543	1.7794	16.3364	4.80993	3.04012	8.41529	7.97828	7.98714	4.83727	3.57949	3.32263	2.15926	2.12161	1.89548	1.69811	1.54933	1.43165	0.410336	0.376719	0.320784	0.790036
50	15.5526	18.3627	13.1218	14.6837	13.1266	13.0198	8.47441	7.56309	7.63999	8.97477	8.65991	8.04789	7.61836	7.97942	7.68166	2.79111	1.91829	1.82824	10.2237	8.84749	5.56475	2.73089	2.77727	2.86798	14.39	4.42997	2.86221	2.49614	2.42501	2.30465	9.7398	2.22298	1.13279	7.56235	7.6151	7.20016	8.46358	5.12909	4.59462	4.34507	3.46299	3.11527	2.63828	2.10956	1.84327	0.281837	0.259054	0.235755	1.86489
100	3.47166	3.51039	21.3902	14.0645	12.6618	10.8174	9.79112	8.93589	9.39708	7.7234	7.10853	7.02768	9.05858	6.23431	11.2428	2.23238	1.64446	1.61299	23.8623	16.1404	13.5278	4.94766	4.92766	4.84157	6.70834	3.73343	2.50927	2.34099	2.1887	2.18118	6.16526	1.20375	0.695492	7.20745	5.11438	4.93026	7.41989	4.05995	3.62521	3.56291	2.72265	2.46066	2.23836	1.81935	1.74857	0.208098	0.199643	0.204943	2.33994
-0.50001
-0.46668
-0.43334
-0.40001
-0.36667
-0.33334
-0.30001
-0.26667
-0.23334
-0.2
-0.16667
-0.13334
-0.1
-0.06667
-0.03333
0
0.033334
0.066668
0.100002
0.133336
0.16667
0.200004
0.233338
0.266672
0.300006
0.33334
0.366674
0.400008
0.433342
0.466676
0.50001
0.533344
0.566678
0.600012
0.633346
0.66668
0.700014
0.733348
0.766682
0.800016
0.83335
0.866684
0.900018
0.933352
0.966686
1.00002
1.03335
1.06669
1.10002
1.13336
1.16669
1.20002
1.23336
1.26669
1.30003
1.33336
1.36669
1.40003
1.43336
1.4667
1.50003
1.53336
1.5667
1.60003
1.63337
1.6667
1.70003
1.73337
1.7667
1.80004
1.83337
1.8667
1.90004
1.93337
1.96671
2.00004
2.03337
[truncated: 188 more columns]

## Sheet: 8B-right
HZ	GCaMP6s																	GCaMP6f																		NEMOm
1	1.72872	0.476555	0.096658	0.819559	0.459614	0.727403	1.15552	0.477546	-0.22	0.350822								0.031613	0.638885	0.373755
5	3.91455	1.28092	1.32103	0.954231	1.13415	1.15425	0.828706	1.68214	1.54318	1.93806	4.0942	1.5012	2.92656	1.77806	2.55021	0.846427	1.15891	0.224058	0.348495	0.624846	0.881849	0.205357	0.212652	0.094894	0.23062	0.212694	0.574507	0.432256	0.207803							0.210526	0.709681
10	2.82496	1.70971	1.99489	1.33218	2.15039	1.80322	1.56119	1.54086	3.09885	2.33846	5.3565	1.66155	3.62861	3.17753	3.22617	1.75775	1.62074	0.481202	0.373402	0.129202	0.538881	0.612298	0.502669	0.328096	0.271022	0.46054	0.436065	0.580356	0.548829	0.366533	0.448922					0.733238	0.69029	0.936075	2.31709
20	2.59862	2.77324	3.31812	2.32638	2.21431	2.4303	2.43844	3.49129	5.52393	2.94974	10.4078	2.55132	5.46679	5.15465	4.70659	2.38612	2.81441	0.321946	0.619742	0.57326	0.343232	0.272764	0.575899	1.10797	0.821876	0.5438	0.497936	0.516047	0.712421	0.723074	1.2864	0.684108	0.659528	0.508195	0.621615	1.13046	2.45706	4.28343	3.03049	2.78866	2.55659	2.32251	3.30811	3.79902	4.28328	3.06991	4.53331	5.48413	5.81744
50	3.99069	4.11466	4.23222	3.88634	2.84513	3.67901	3.48017	4.49588	9.30944	4.44137	18.8899	4.61476	5.46183	5.60787	5.30197	3.63487	4.07911	0.45157	1.14885	1.10299	0.994943	0.681414	0.460082	0.879649	2.69479	1.69759	1.47267	1.32846	1.45556	2.37042	2.72824	1.48292	1.29508	1.33055	1.77333	3.17754	5.23476	4.58985	4.1453	9.91484	4.0727	5.45261	4.51307	4.67678	6.81817	6.35097	6.85999	6.36127	8.00813
100	5.63288	6.00222	5.16771	7.37603	4.99506	6.20302	4.67166	5.17686	9.78637	8.35685	23.1798	7.77417	8.04549	10.3391	6.75104	4.41053	6.62334	1.35748	2.6682	2.3708	1.36426	1.62037	0.87216	1.64786	3.27237	2.05536	2.28606	2.15521	3.21871	2.20064	2.8814	3.15282	2.84181	3.10248	2.67992	6.11168	9.13171	9.66165	7.18563	12.1551	11.227	8.94795	8.12058	8.58721	12.1474	6.82154	7.68895	7.56566	13.4636
-0.50001
-0.46668
-0.43334
-0.40001
-0.36667
-0.33334
-0.30001
-0.26667
-0.23334
-0.2
-0.16667
-0.13334
-0.1
-0.06667
-0.03333
0
0.033334
0.066668
0.100002
0.133336
0.16667
0.200004
0.233338
0.266672
0.300006
0.33334
0.366674
0.400008
0.433342
0.466676
0.50001
0.533344
0.566678
0.600012
0.633346
0.66668
0.700014
0.733348
0.766682
0.800016
0.83335
0.866684
0.900018
0.933352
0.966686
1.00002
1.03335
1.06669
1.10002
1.13336
1.16669
1.20002
1.23336
1.26669
1.30003
1.33336
1.36669
1.40003
1.43336
1.4667
1.50003
1.53336
1.5667
1.60003
1.63337
1.6667
1.70003
1.73337
1.7667
1.80004
1.83337
1.8667
1.90004
1.93337
1.96671
2.00004
2.03337
[truncated: 30 more columns]

## Sheet: 8C-left
top	0.0342284	0.0144905	-0.100471	0.0449053	-0.0950696	-0.0151558		median	-0.0855792	-0.0383648	0.201732	-0.0328254	0.0997677	-0.0187618		bottom	-0.000112241	-0.0371323	-0.0446325	-0.0401344	-0.00868936	0.0598769
	0.0484052	-0.00218387	-0.00697656	0.0113434	-0.00428578	0.087278			-0.111387	-0.0960514	0.108852	-0.035461	0.0187916	-0.0422714			0.0206716	0.00317972	0.0182589	-0.021337	-0.000637365	0.0117539
	0.0412016	-0.02946	-0.0333953	-0.0727342	0.0455503	0.0314155			-0.033865	-0.0697627	0.0110349	-0.0738319	-0.037421	0.0773024			-0.0758358	0.0153658	0.00597728	0.00196919	-0.0340661	-0.0529053
	0.0731333	-0.072023	-0.0596756	-0.0511958	0.101029	0.0463943			0.0685792	-0.00863186	-0.0260092	-0.06896	0.0324892	0.0586527			-0.0479236	-0.0842928	-0.0358806	-0.0598504	-0.101813	-0.0109253
	0.0397752	0.0185353	0.0353284	-0.0181149	0.0596419	0.0180859			0.0649497	-0.139027	0.0240389	-0.0354268	-0.0558424	-0.0532519			-0.0377475	-0.0398025	-0.0163443	-0.00809096	-0.045463	-0.0684675
	0.0130242	-0.00729447	0.119543	-0.0674854	0.105117	-0.00102266			0.176377	-0.0632528	-0.00471308	0.0246226	-0.0382034	0.012013			-0.0453695	-0.0549992	-0.0220627	-0.0059738	-0.0101526	0.0347032
	-0.0206355	-0.0536566	0.151638	-0.0641396	0.0328971	-0.0106261			0.0219213	-0.016423	-0.0658355	0.037219	-0.0855135	0.0205147			-0.00663111	-0.115332	-0.0209531	0.0204345	0.00243913	-0.0182162
	-0.0411485	0.0347737	0.0499355	-0.02563	0.0222465	-0.0441379			0.104099	0.0572972	-0.0732476	-0.0460321	0.0203327	-0.0177519			0.0330296	0.0242735	-0.00547906	-0.0291153	-0.0171916	0.00549
	-0.010623	0.0295662	0.0401611	-0.0123609	-0.0382087	-0.0546571			0.00150332	0.166752	0.000173655	-0.00358222	0.0274986	-0.0437036			0.069818	0.0192683	-0.00587219	0.0433421	0.0411032	-0.0397042
	-0.0483622	0.0930283	-0.00172842	0.107721	-0.0314763	-0.0339802			-0.0236378	0.198684	-0.0399041	-0.0491128	-0.0931061	-0.0415797			0.0354327	0.0444134	0.0652051	0.0515479	0.0362922	0.0259355
	-0.0317289	0.0289538	-0.0288098	0.0463827	-0.0674263	-0.0138155			-0.105404	0.0426382	-0.0987636	0.0352736	-0.059944	-0.0420143			0.0232095	0.0917576	0.0482561	0.0111311	0.0609099	-0.00385474
	-0.0333485	-0.00112853	-0.0664336	0.0341863	-0.0820473	-0.0354994			-0.0768256	0.0147156	-0.0313879	0.147853	0.0327737	0.0511487			0.0272956	0.123505	0.03714	0.00693428	0.0448434	0.0446808
	-0.0639215	-0.0536013	-0.0991158	0.0671219	-0.0479676	0.0257209			-0.000730629	-0.0485731	-0.00597029	0.100263	0.138377	0.039703			0.00416265	0.0097957	-0.0236129	0.0291429	0.0324249	0.011633
	-0.0255757	-0.00511805	-0.0570779	0.0151079	-0.0670049	0.0660713			-0.110554	-0.0704008	0.173412	0.234488	0.0942792	-0.0255313			0.0404008	0.0116145	-0.0173062	0.00427699	-0.0261094	0.0090827
	-0.0331317	0.0137777	-0.0909864	-0.049971	-0.0369305	-0.0205522			-0.0662964	-0.0775072	0.16201	0.111086	0.0305273	0.10678			0.0403927	0.0503402	-0.00837591	-0.0264725	0.0145085	0.00263569
	0.0791069	-0.0148652	-0.0578064	-0.0178139	0.0795951	0.0287173			0.0466875	-0.0676827	0.0214862	0.0444185	0.0168653	0.164926			0.0259417	0.0201818	0.00899958	0.0287385	-0.0291541	-0.0281039
	0.130762	0.0149264	0.0592054	0.0230278	0.129525	-0.0262083			0.0727242	0.0158672	-0.0282558	0.0544705	0.126724	0.160305			0.115232	0.0412486	0.129867	0.0198077	0.024725	0.0654955
	0.617829	0.00134546	0.140008	0.0434244	0.183624	0.0304156			0.0870288	0.134617	0.0976897	0.197075	0.0428675	0.245842			0.068073	0.162401	0.151547	0.0683581	0.0710225	0.115772
	0.473719	0.16266	0.11682	0.146632	0.163692	0.112997			0.166852	0.112561	-0.0220244	0.244545	0.096982	0.0543315			0.152702	0.0811417	0.170788	0.100272	0.0353196	0.0787711
	0.281492	0.173756	0.156863	0.184758	0.0807758	0.08145			0.0902261	0.201366	0.0691783	0.153832	0.0969642	0.137659			0.153441	0.189311	0.0929746	0.0795823	0.0253195	0.0046306
	0.1604	0.133903	0.19357	0.146881	0.0979114	-0.00446121			0.495707	0.293947	0.0454498	0.184348	0.119754	0.225613			0.293779	0.183103	0.0780025	0.0217256	0.0346529	0.0263357
	0.203422	0.0962808	0.157239	0.142986	0.0201046	0.0205771			0.330467	0.232167	0.076492	0.401018	0.435307	-0.015781			0.164955	0.139913	0.0992757	0.0647853	0.0400036	0.0707729
	0.13659	0.0563683	0.0649415	0.136903	0.0508895	0.00761934			0.221857	0.164257	0.116521	0.367063	0.291391	0.0865018			0.092835	0.0722772	0.0520062	0.0640458	-0.00689426	0.0233232
	0.161894	0.0593267	0.0306604	0.0804428	0.19634	0.151551			0.189962	0.06458	0.170597	0.436349	0.270095	0.186826			0.071679	0.0557508	0.0483788	0.0435645	0.0315042	0.145658
	0.281133	-0.0314323	0.0765949	0.0198204	0.379402	0.198091			0.0325131	0.0744512	0.179108	0.29893	0.216259	0.328734			-0.00359958	0.113405	0.0831772	0.12586	0.0997788	0.141457
	0.378826	0.133017	0.194744	0.135553	0.410263	0.121986			0.0262851	-0.0126052	0.0954923	0.199893	0.220396	0.261615			0.128752	0.0704529	0.139491	0.0583587	0.12164	0.141873
	0.707955	0.0854645	0.213475	0.255577	0.507745	0.0640397			0.0207653	-0.0160858	0.132482	0.21597	0.15617	0.263249			0.743387	0.0796526	0.0841921	0.113659	0.0469791	0.148233
	0.623477	0.0928691	0.119651	0.240412	0.507177	0.0827412			-0.00768765	-0.0343551	0.29763	0.118205	0.125545	0.239801			1.17482	0.0776986	0.052048	0.0643231	0.0305374	0.0713251
	0.509141	0.00850791	0.122763	0.17279	0.284972	0.00102644			0.00898107	-0.0758317	0.079881	0.451061	0.0293715	0.342475			0.723984	0.0452512	0.0769346	0.0702962	0.055135	-0.0162834
	0.502879	0.11045	0.171493	0.11105	0.129539	0.0530188			-0.0300063	-0.0429243	0.0781865	0.3657	0.114491	0.255494			0.458914	0.0235195	0.127904	0.0138779	-0.0339305	0.0558064
	0.399691	0.04186	0.149143	0.0990956	0.174214	0.124702			0.00512764	0.0378401	0.0555567	0.308212	0.0887966	0.122944			0.274322	0.0611722	0.0798594	0.0643404	0.0747368	0.0866732
	0.349489	0.0662054	0.166364	0.0718136	0.319041	0.129228			0.0286024	0.0518714	0.0867246	0.202734	0.0215952	0.0703983			0.186572	0.0102146	0.0170656	0.0224852	0.00241605	0.116507
	0.195778	0.034964	0.0608669	0.027896	0.402368	0.187263			-0.00681802	0.129145	0.0984331	0.192688	0.210279	0.129879			0.465678	0.0230249	0.0466976	0.00110269	0.0960732	0.150048
	0.17273	0.00034548	0.04176	-0.0391966	0.380304	0.14787			0.0108401	0.106907	2.06029e-05	0.0460844	0.270308	0.156033			0.463162	0.274278	0.158495	0.0754548	0.0378564	0.172516
	0.127489	0.0660324	0.0494377	0.126426	0.323241	0.091285			-0.0519709	0.107634	0.00977768	0.100817	0.244436	0.0778716			0.386211	0.425705	0.166996	0.144804	-0.0114773	0.0695443
	0.204448	0.16495	0.0342669	0.156341	0.313803	0.0499557			0.0211038	0.152523	0.129792	0.236684	0.299831	0.121879			0.328488	0.362775	0.124709	0.111005	0.0188288	0.0109039
	0.280635	0.117571	0.0511156	0.0653607	0.248412	0.0507802			0.013725	0.167483	0.18406	0.268762	0.192361	0.406442			0.2512	0.23239	0.121687	0.0611055	0.0496256	0.0913797
	0.449086	0.121093	0.1691	0.192418	0.253786	0.0397032			0.112972	0.0525924	0.180125	0.246319	0.236589	0.461143			0.206121	0.13774	0.102496	0.104405	0.0806416	0.0784578
	0.400443	0.174798	0.114136	0.210116	0.15069	-0.00471384			0.0735574	-0.0163244	0.243384	0.228024	0.217184	0.304557			0.0823648	0.0566048	0.047258	0.066784	0.0553514	0.0277225
	0.483427	0.103897	0.155218	0.159825	0.110843	0.169431			0.0350439	-0.12359	0.181814	0.216181	0.138353	0.176335			0.199438	0.0510537	0.0328881	0.0395439	0.0532504	0.0270803
	0.368339	0.142889	0.170814	0.108254	0.160749	0.134748			0.155058	-0.0547199	0.109245	0.239884	0.108972	0.133656			0.114619	0.109943	0.0638835	0.00646926	0.0556631	0.176398
	0.20046	0.108384	0.10123	0.0703604	0.291188	0.136295			0.161155	-0.102898	0.023454	0.199642	0.125817	0.317956			0.205986	0.121202	0.199901	0.00989774	-0.00986109	0.00905477
	0.155565	0.0686448	0.0721742	0.0181769	0.28983	0.0660397			0.0925017	-0.0560582	0.0324513	0.0618013	0.148583	0.287934			0.160958	0.134278	0.106645	0.0516779	0.0248116	0.0865212
	0.201849	0.0424033	0.01635	0.0259584	0.224781	0.0944183			0.0311279	-0.0606385	0.0226013	0.0625714	0.151037	0.254809			0.155529	0.1107	0.157062	0.0662265	0.141978	0.11543
	0.256978	0.101893	-0.000455941	0.267036	0.382495	0.0771062			0.0133761	0.0210129	0.0825157	0.0538316	0.277438	0.232694			0.104904	0.0922792	0.0924811	0.0632602	0.0691293	0.102369
	0.46824	0.118422	-0.013395	0.285499	0.391958	0.0961621			-0.038135	0.0598285	0.136461	0.0223977	0.184359	0.251803			0.0932584	0.143077	0.0855025	0.0575297	0.0363557	0.0879545
	0.472974	0.10882	0.0491377	0.252916	0.332147	0.0935516			-0.0891879	0.0615507	0.150925	0.0579505	0.169512	0.277449			0.0618076	0.106276	0.128303	0.0317366	0.0503269	0.0593618
	0.343048	0.122491	0.161759	0.160694	0.201442	-0.0100015			-0.0818663	0.159754	0.232578	0.163222	0.110229	0.143859			0.274433	0.300166	0.0796419	0.0299892	0.0135301	-0.00835647
	0.2528	0.146051	0.181749	0.165161	0.17918	0.000973809			0.0473488	0.124118	0.132088	0.261363	0.121793	-0.011925			0.31312	0.345767	0.00239177	-0.022527	-0.0478988	0.0335956
	0.151644	0.0946338	0.099183	0.0724433	0.134175	-0.0115945			0.0330234	0.164667	0.15445	0.210995	0.0601213	0.0661322			0.209179	0.203781	0.0497227	0.0410285	0.04764	0.113041
	0.183451	0.0555033	0.144105	0.0339025	0.176084	0.0118333			0.109379	0.107296	0.191068	0.218571	0.14335	0.216707			0.161789	0.144064	0.164219	0.140839	0.0604395	0.0930302
	0.12918	0.0852742	0.124039	0.0275535	0.261215	-0.0260715			0.164191	-0.0237214	0.119849	0.0107541	0.235528	0.264106			0.15021	0.0725961	0.146222	0.08518	0.0549416	0.0684739
	0.0708902	0.0577454	0.0895372	0.249726	0.258335	0.00930704			-0.00959874	-0.0148617	0.0822916	0.0741067	0.302854	0.26978			0.103799	0.118624	0.0553073	0.0794321	0.0282892	0.153451
	0.232324	0.0767623	0.0860791	0.209241	0.187058	0.0827377			0.04223	-0.081714	0.0459089	0.0813575	0.334949	0.273262			0.109312	0.155939	0.0802023	0.0512735	0.0430743	0.141997
	0.393155	0.169639	0.00987882	0.176464	0.202038	0.153937			0.0985995	-0.0429347	0.0407871	0.0152039	0.271523	0.298645			0.0708671	0.157385	0.0467589	-0.0183677	0.018497	0.111881
	0.311957	0.0944227	-0.0344766	0.169063	0.198402	0.146807			-0.00901031	-0.049263	-0.0277365	0.13099	0.208631	0.245713			0.00980766	0.152447	0.050548	0.040445	-0.0143719	0.0978608
	0.262375	0.0671258	0.00641741	0.188474	0.230002	0.197529			-0.0156757	-0.000908156	0.110125	0.130237	0.232268	0.115153			0.0989115	0.152361	-0.00502739	0.114471	0.052451	0.0994369
	0.314705	0.0424033	0.123489	0.117748	0.103366	0.126032			-0.0285952	0.021516	0.12883	0.15855	0.105298	0.0924266			0.178713	0.106403	0.0824411	0.0567065	0.0648089	0.0695381
	0.226046	0.0315973	0.171464	0.0381168	0.0334613	0.0861552			-0.0504556	-0.0522975	0.0819035	0.117829	0.0784064	0.0188621			0.441917	0.106211	0.0554467	0.0721419	0.000848932	0.045838
	0.155626	0.0503477	0.0808211	0.0771005	0.177547	0.0409909			-0.10719	-0.0612246	0.0877195	0.0507795	0.169494	0.0212002			0.389577	0.0432837	0.0677311	0.0744266	0.0254436	0.0403311
	0.139704	0.0246217	0.125104	0.0120493	0.311351	0.0349488			0.0224785	-0.0756606	0.0219563	0.0155975	0.174917	0.0457013			0.234524	0.00579314	0.130277	0.0162521	0.0177495	0.0117167
	0.0994776	0.00427618	0.139358	0.0981925	0.303288	0.21094			0.0768797	-0.0989199	0.0667513	0.00964737	0.199076	0.107704			0.152327	0.0390703	0.082377	-0.0305509	-0.0357516	0.167351
	0.0569269	0.115401	0.0459895	0.130654	0.18958	0.232259			0.0675429	0.0242963	0.0680577	0.11128	0.085922	0.163635			0.125289	0.0782554	-0.00808037	-0.0153552	0.00664118	0.165185
	0.224162	0.169189	0.0317219	0.171305	0.140597	0.211192			0.0633718	0.0380112	0.211118	0.175533	0.200724	0.270074			0.0839049	0.106644	0.0150832	0.0146318	0.124939	0.138314
	0.328153	0.0834265	0.00906456	0.177565	0.15184	0.185207			0.0928454	0.113993	0.150624	0.270776	0.302492	0.27702			0.0464153	0.0927197	0.0433686	0.0921005	0.0787802	0.160488
	0.351743	0.157701	0.196831	0.155794	0.0338758	0.263669			0.0184116	0.113832	0.218043	0.201057	0.18206	0.260605			0.299599	0.194665	0.106765	0.0677256	0.0981396	0.0524464
	0.233402	0.053095	0.198021	0.215403	-0.0166917	0.177133			-0.0234972	0.039474	0.0667787	0.178837	0.120631	0.346184			0.178864	0.913576	0.144273	0.0290014	0.0381507	0.00931228
	0.272533	0.0459949	0.189796	0.212182	0.171887	0.083257			-0.00373527	0.020074	0.0559939	0.169349	0.106477	0.393026			0.443999	0.568583	0.160709	0.0387496	0.0412648	0.103414
	0.331975	0.0306319	0.193323	0.0642604	0.179567	0.0692853			-0.0475759	-0.0410206	0.0156429	0.0790243	0.140937	0.24026			0.306941	0.340278	0.0842701	0.0578301	0.0147971	0.0809987
	0.19426	0.0337495	0.329824	0.0626204	0.19425	0.0576468			-0.0738262	-0.0437335	0.0337467	0.0185983	0.0453095	0.10905			0.196514	0.290121	0.0569662	-0.0019763	0.0813805	0.144526
	0.092003	0.0496211	0.174009	-0.0227409	0.468531	-0.00676645			-0.0571054	-0.072569	-0.00417739	-0.0286038	0.00632102	0.145989			0.16201	0.157958	0.0451307	0.0630956	0.0770572	0.0968401
	0.0861276	0.0192412	0.107075	0.0193395	0.524111	0.0111667			-0.0916614	-0.0466124	-0.0268783	-0.0200522	0.0178433	0.0793712			0.150944	0.144139	0.023074	0.0580265	0.0978972	0.0260224
	0.0609929	0.0043177	0.1087	-0.0285848	0.318302	0.0413803			-0.110611	-0.0751419	-0.0182801	-0.0786355	0.0492866	0.0492146			0.00958381	0.186927	0.0445061	0.0976808	0.0657757	0.0569915
	0.0405917	0.0441022	0.0336966	-0.0321936	0.195671	0.0101912			-0.0798719	-0.0286336	-0.0325795	-0.00165968	0.0237941	-0.0259169			0.0264352	0.375758	-0.0320107	-0.0126632	0.0351897	0.0340827
	-0.0316035	0.00327966	-0.021343	-0.0315777	0.161278	0.0669695			-0.0589488	-0.0680199	-0.0524489	-0.00810618	0.0166342	-0.0196126			0.0349688	0.261868	0.0315944	0.0460225	-0.0206202	0.0243625
	0.0591158	0.00422082	0.0163665	-0.081571	0.083374	0.062745			-0.060511	-0.0813094	-0.00317162	-0.0295964	0.115451	0.0128393			-0.00243983	0.177306	0.030507	0.0344113	-0.00335312	0.000929321
	-0.0020674	-0.0164949	0.00466034	-0.0264292	0.0101088	0.0772606			-0.116641	-0.024598	-0.0695088	-0.0217123	0.0663507	0.0363366			0.0232176	0.141313	-0.0148973	0.0249317	-0.0365539	-0.00166127
	-0.0320881	-0.0523695	-0.0601997	0.00509816	0.0203763	-0.000755997			0.0307895	-0.00459105	-0.00151539	-0.0506246	0.133001	0.0504265			0.00299751	0.0783418	-0.0267328	-0.014067	0.0155965	0.0229261
	-0.0176504	-0.0494318	-0.0605525	0.0692013	0.0230232	0.00200187			0.0637103	-0.0625941	0.0661883	-0.0824121	0.0520782	-0.0560245			-0.0103989	0.077677	0.0347533	-0.00123111	0.0274407	0.000557022
	-0.0288454	-0.0617948	-0.0369754	0.038961	0.0647791	0.0400049			-0.0429206	-0.0456735	0.0719715	0.0142341	0.051124	0.0560636			0.0277757	0.0812877	0.0216771	-0.0106356	0.0338564	-0.0325436
	-0.0473017	-0.00798303	-0.0638227	0.000191897	-0.0304071	-0.00303316			0.00323737	-0.0992622	0.0672159	-0.01012	0.0182108	-0.0443157			-0.00166307	0.0170792	-0.0022588	-0.0415295	0.0502259	0.00517354
	-0.0190768	-0.0307991	-0.0525484	0.0309373	-0.00544905	-0.0689938			-0.0229973	-0.11279	0.019327	0.0374358	0.0197518	0.00888536			-0.0203944	0.0235303	0.0163267	-0.0268104	-0.0288771	0.0793854
	-0.00296531	-0.0390411	-0.0906205	-0.0443381	0.0418584	-0.0368363			-0.100571	-0.0770715	0.0510525	0.0931096	-0.0283288	-0.056606			-0.0153994	0.00391483	0.0281818	-0.00391728	0.0830313	0.0092099
	0.0968889	-0.057397	-0.068161	-0.038944	0.178999	-0.0433204			-0.0941192	-0.0432822	2.60717e-05	0.114109	0.0467853	-0.000571102			0.0833439	-0.000187731	-0.0230609	-0.0144973	0.0516227	0.0025116
	0.188513	-0.0321381	-0.0218672	-0.0624684	0.271326	-0.0322468			-0.0689261	-0.118849	-0.0314043	0.220157	-0.0410187	0.189219			0.0881501	0.046843	-0.0293787	0.0394514	0.00761088	0.000997571
	0.182953	-0.0956902	-0.0464959	-0.0679318	0.279503	-0.0263381			-0.0422957	-0.107567	0.0105429	0.176709	-0.00457298	0.273342			0.1341	0.0543211	0.0524941	0.122997	0.0299689	0.01333
	0.160275	-0.0167198	-0.0739267	-0.0565519	0.224955	0.0482645			-0.0328548	-0.102675	-0.0337383	0.103612	0.0499801	0.313469			0.0667622	0.038192	-0.00931271	0.0505832	-0.0175004	-0.00853331
	0.129556	-0.0108792	-0.0735607	-0.0894736	0.0919487	0.0578819			-0.0889848	-0.0990547	0.0113847	0.0203782	0.0139492	0.293969			-0.00187614	0.0113335	0.00627839	-0.0387827	0.00976386	-0.0605623
	0.068332	0.0551296	0.0578242	0.0231108	0.082054	0.0443031			-0.0721911	-0.0768951	-0.0227842	0.00397673	0.0885596	0.288772			0.0262869	0.0368244	-0.0332263	-0.0161148	-0.0343663	-0.0147662
	0.0508991	0.00532459	0.0549034	-0.025976	0.0315144	0.0128263			-0.0455711	-0.0566184	-0.0083426	0.0233505	0.109097	0.205506			-0.0165645	0.0568102	-0.0425051	0.0201485	-0.0293013	-0.0435047
	0.0276585	-0.0186437	0.0124798	-0.021741	0.0609897	0.00280887			-0.0998056	-0.082129	-0.030311	0.00799296	0.0687215	0.113653			-0.00370207	0.057648	-0.00579133	-0.0243986	0.000346766	-0.0377651
	0.00222223	-0.0322558	0.0972611	-0.0167551	-0.0202651	-0.0720709			-0.0252	-0.0880164	-0.0204665	0.0020656	0.112191	0.0846228			0.0345022	0.0564535	-0.0357997	0.00641727	-0.00504432	-0.0282187
	-0.0139334	-0.0697566	-0.00787653	0.0682983	-0.00537591	-0.0553553			-0.0731024	0.00419603	0.0171187	-0.0320894	0.0467616	0.0136167			-0.00419564	0.0132929	0.0601028	-0.0388491	-0.0286577	-0.03407
	-0.0225499	-0.0371622	-0.00489643	0.0126651	-0.0303549	-0.0752919			0.00672629	-0.0406471	-0.0325084	0.0114501	0.0346111	0.0435285			-0.0116855	0.0149712	0.0364597	-0.0494841	0.0398997	-0.0344268
	-0.0174301	-0.0436604	-0.0293999	-0.0383696	-0.0298324	-0.0778323			0.102568	-0.0273524	-0.0191765	-0.0147638	0.0614371	0.079867			0.00381203	0.00944976	-0.0137402	0.0347521	-0.0261758	-0.0045404
	-0.0257248	-0.0162216	-0.046041	0.0144367	-0.030536	-0.0786744			0.116388	0.116249	0.0398142	-0.0816419	-0.0115077	-0.0292894			-0.0196581	-0.0501427	0.0472998	0.039798	0.0575448	0.0307971
	-0.0433068	-0.00313886	-0.0297625	-0.025886	-0.043217	-0.078527			0.0447295	0.0280934	0.0913927	-0.0011063	0.0452443	0.0751969			-0.0248823	-0.00781448	0.0451362	0.0432005	0.0362835	0.0560701
	0.0453523	-0.0890572	-0.0339195	-0.043871	-0.0546965	-0.0245697			0.023645	-0.0579412	0.000692941	0.0750194	0.0324595	0.00439889			-0.0104259	0.0164495	-0.0340209	0.0283515	-0.0402336	0.00575992
	0.195974	-0.0760506	-0.0923677	-0.0355428	0.0974621	-0.0334644			0.0260247	-0.0399261	0.0196277	0.0692975	0.0786791	0.032958			0.0302327	-0.043224	-0.0165757	-0.0140814	-0.0249665	0.0687997
	0.185101	-0.0818013	-0.0594943	-0.0450197	0.20254	0.00202994			-0.0524865	-0.0592743	-0.0100371	0.115866	0.105102	0.0615906			0.0905748	-0.0322298	-0.00543445	-0.0730935	-0.00398515	-0.0178594
	0.206356	-0.0363353	-0.0388808	-0.0707274	0.296524	0.0190929			-0.095796	0.010125	0.0163316	0.0486687	0.122676	0.0628454			0.0686447	-0.00152821	-0.0465061	-0.07052	-0.0335495	-0.0600162
	0.142943	-0.0237473	-0.105475	-0.0957881	0.240645	0.00476323			-0.0819861	-0.0120035	-0.0386305	0.140523	0.0841379	0.242188			0.0594935	0.0913008	-0.00351345	-0.03655	0.00830641	-0.0362014
	0.0900208	-0.0101318	-0.0599459	-0.0769	0.123023	-0.0250259			-0.0139	-0.0901743	-0.00150445	0.012186	0.0523272	0.19654			0.0476775	0.109033	-0.0494615	-0.0117938	-0.0631341	-0.0650857
	0.0627955	0.0342547	-0.0127357	0.0271556	0.0874315	-0.00166125			-0.0953534	-0.0791775	-0.0937293	0.0165046	-0.108321	0.41443			0.0336608	0.0137604	0.0784346	0.00202696	0.00776672	-0.0125107
	0.0417268	0.034618	0.0365382	0.0396219	0.0578447	-0.038359			-0.0372602	-0.073622	-0.0183566	-0.050847	0.0340421	0.261235			-0.00193278	0.0456376	0.0562301	-0.0431325	0.053109	-0.0384601
	0.0386841	0.00249421	0.0846121	0.0416287	0.00679664	-0.0574676			-0.0704727	-0.0745661	-0.0591559	-0.0714872	0.0348897	0.179634			0.0322691	0.0448782	0.0436	-0.0353484	0.0256168	-0.0102862
	0.00688458	0.0234141	0.0810255	0.085484	0.00186493	-0.0844988			-0.101982	-0.0481737	-0.0401282	-0.0430143	0.0331886	0.100016			0.00372842	-0.0408673	0.11323	0.0257202	-0.00295196	-0.0436071
	-0.0277984	-0.031588	0.0285935	0.0119939	-0.0318595	-0.0400117			-0.0223047	-0.0486354	-0.0711705	-0.0154655	-0.0218801	0.05162			-0.00855954	-0.0101009	0.0547469	0.013124	0.0554207	-0.00213905
	-0.0208252	-0.00458519	-0.00234158	-0.0369856	0.00359939	-0.0423064			0.0530092	-0.100922	-0.0317213	-0.0430656	-0.000335106	0.0790162			-0.0397811	-0.0202519	0.0411242	0.0673212	-0.0333244	0.0248403
	-0.02954	-0.0236574	-0.00586892	-0.001244	-0.0261093	-0.01364			0.118309	-0.00070067	-0.0235166	0.00423345	-0.0228048	0.00645545			-0.0203431	-0.00964143	0.0842646	0.0605914	0.019888	0.0576927
	-0.0699595	-0.0428645	0.00586359	0.0153017	-0.0298568	-0.00842608			0.0459793	-0.0479507	-0.109155	-0.0100116	0.0630789	0.0233302			-0.0262767	-0.0273516	-0.00134708	0.115658	-0.00714823	-0.0303408
	0.00131754	-0.0503072	-0.0622469	-0.0105998	0.104459	0.0315243			0.0675013	0.0293538	-0.0625941	-0.0707798	0.069172	0.107734			0.0056002	-0.0203438	-0.0170581	0.0145567	0.016901	0.0610341
	-0.0819677	0.010975	-0.0274944	-0.0218794	0.296179	0.0589556			0.02352	0.0751566	-0.0186682	-0.0260138	-0.0496664	0.0820153			0.0815584	-0.0446131	-0.0204066	-0.0114732	-0.0376794	0.000296412
	0.00126333	0.0351889	-0.0478804	-0.0520297	0.159735	0.0178754			-0.0344482	-0.0772686	-0.063988	-0.0609561	0.153959	0.061254			0.0490612	0.0259843	0.00328396	-0.0100291	-0.0511745	-0.0209868
	0.0195197	0.0442406	-0.0419565	-0.044781	0.107949	-0.00724364			-0.0900315	-0.0815221	-0.0474201	0.00368008	0.176767	0.168115			0.123973	0.0723691	0.010678	0.0423138	-0.026903	-0.0109253
	0.0701922	0.0170994	0.0224289	-0.0446218	0.101293	-0.00966115			-0.1082	-0.0851687	-0.0642012	0.0946499	0.0708257	0.289525			0.0240618	0.0918035	-0.0325878	-0.0376476	0.0119197	-0.024716
	0.110334	0.0255836	0.00913049	0.0572159	0.0295605	-0.0631026			-0.0411865	-0.0869064	-0.0694978	0.151117	0.0588174	0.316138			0.0367516	0.0183386	-0.0339791	0.00794232	0.0587339	0.0324694
	0.0372441	0.0139092	0.0167621	0.0881413	-0.0234588	-0.0881058			-0.0354532	-0.0809256	0.0650841	0.211349	-0.0140623	0.348057			-0.00483215	-0.0802605	-0.0228908	0.00601001	0.0498997	-0.000960108
	0.00959525	-0.0416604	0.0283825	0.0109248	-0.0384699	-0.0385626			-0.106487	0.0332183	0.0128005	0.17688	0.0248136	0.244281			0.0440122	-0.0195573	0.0516353	0.0522382	0.0303498	0.0121138
	-0.000112337	-0.0394425	0.0395842	-0.0123367	-0.0336218	-0.053222			-0.0838295	-0.0571735	0.053004	0.122752	0.0264791	0.128514			-0.0233747	-0.0453537	-0.0202979	0.00826293	0.0172473	0.0317154
	0.00682359	-0.0947491	0.0302187	-0.013392	-0.0112027	-0.0882146			-0.0205342	-0.10404	-0.0250034	0.0212282	0.0663863	0.143253			0.018816	-0.0456861	0.0764049	0.0434258	-0.000166947	0.0545002
	-0.0233699	0.00724842	-0.0191475	-0.0309964	-0.0374808	-0.0514291			-0.0564024	-0.0993919	-0.0327489	-0.0120939	-0.0289215	0.0568226			-0.019062	-0.0599207	0.0146678	0.0264943	-0.0138178	0.00599881
	-0.0290962	-0.0289341	0.00770637	-0.0801697	0.00165944	-0.0226013			-0.0493881	-0.121334	-0.0274741	-0.068207	-0.042542	0.0924389			-0.0716122	-0.0655448	0.000638044	0.00687941	-0.0164152	0.0352244
	-0.0526586	-0.026422	-0.0593492	-0.0495108	-0.00507986	0.0216788			-0.064505	-0.0318341	-0.0363785	-0.0580352	0.0653016	0.088136			-0.0430742	-0.02793	-0.00257385	-0.0192429	0.0123266	0.028706
	-0.0463868	-0.0287195	-0.0441751	-0.0506734	0.0596941	0.00164046			0.0324089	-0.149687	-0.036608	0.00350323	-0.00275337	-0.00186257			-0.0260987	-0.117292	-0.0291417	0.0600455	0.0319949	-0.0393536
	-0.065968	-0.032761	-0.0521297	-0.0207583	0.18593	0.0246437			0.0557743	-0.135401	-0.00568605	-0.0701865	-0.0241621	0.00232398			0.0110726	-0.0214653	-0.0432635	-0.0574935	0.00222557	-0.0247253
	-0.0302516	-0.0211765	-0.0670929	-0.0602022	0.225411	0.00212467			0.120158	-0.0664689	-0.108805	-0.0357177	-0.0183772	0.0459339			0.105948	0.122927	-0.000449314	-0.0069154	0.0129875	0.0108666
	-0.0583544	-0.00884806	-0.106675	-0.0716166	0.174628	-0.0583132			0.0918039	-0.0517632	-0.0638513	0.0190946	0.0357194	-0.0344675			0.0490018	0.0598668	-0.0680526	0.043706	-0.0240257	-0.0497376
	-0.053072	-0.0209793	-0.0482299	-0.143692	0.0603071	-0.0469098			0.0902574	0.0186579	-0.0548322	-0.065423	0.0334671	-0.023034			0.0299603	0.0921251	0.019218	0.0314334	-0.0507878	-0.0632397
	-0.0223229	-0.019218	-0.0472277	-0.0694472	0.0763456	-0.0368994			8.80896e-06	0.0106281	-0.00750081	0.0069889	0.0141626	-0.00625111			0.0233579	0.0193737	0.00840571	0.0016457	-0.0250502	0.0105564
	-0.107722	-0.0175018	0.0607482	-0.0484797	0.0661966	-0.0486747			-0.0461283	0.0246076	-0.0874049	-0.0450167	0.119149	0.00398269			0.0297796	0.0242492	-0.0144122	-0.0234137	-0.00647867	0.0435794
	-0.0703864	0.0261753	0.0618163	-0.0255642	0.0208499	-0.094211			-0.084772	0.0155041	0.0576775	-0.0191052	0.0311674	0.0535113			0.0338496	-0.0331244	-0.0134252	-0.0374714	-0.041059	0.0396734
	-0.0545629	0.0043523	0.0725632	0.0403312	-0.0506633	-0.0619588			-0.00596922	-0.0971199	0.0754152	0.0130646	0.161907	0.202519			0.00421929	-0.0306055	0.0530907	-0.044233	0.00412168	0.0110807
	-0.0940946	-0.019834	0.0259694	0.0107864	-0.00105021	-0.0872041			-0.0157799	-0.0838407	0.111995	0.194097	0.148257	0.1925			-0.00816306	-0.000336366	0.00129047	-0.000615886	-0.0381672	0.0739157
	-0.0328606	-0.0284635	0.0276506	0.0193671	-0.054787	-0.101885			-0.149072	-0.0525361	0.00172058	0.185928	0.0647978	0.30203			-0.0114454	-0.0329649	0.00855628	-0.00743531	0.0171434	-0.00456831
	0.0384368	-0.0359927	-0.0434169	0.00130255	-0.0634175	0.000254518			-0.1136	-0.0935356	0.000250181	0.181501	-0.037581	0.284267			0.0006861	-0.0625503	0.0123983	-0.0223768	-0.0433851	-0.0199288
	0.0753052	-0.0278891	-0.0338239	-0.0302629	-0.00765369	0.0576889			-0.0892816	-0.12872	0.0155609	0.142982	0.0578512	0.16331			-0.0427695	-0.0844522	0.0143221	0.0230051	0.0589994	0.013935
	0.0669869	-0.0407227	-0.0522319	-0.0388748	0.139685	0.0188297			-0.136736	-0.121635	-0.0165582	-0.0215012	0.0831007	0.0436631			-0.0336047	0.0152036	-0.00810825	-0.0501744	0.0429213	0.0130539
	0.0516784	0.0133936	-0.0554889	-0.0426739	0.184272	-0.0300469			-0.075404	-0.102509	-0.063496	0.0559253	0.0149272	0.0017364			0.096263	0.037392	-0.0617821	-0.0071147	0.0209068	-0.0179091
	0.0621314	0.000186316	-0.065705	-0.0488984	0.113034	-0.0620324			-0.0191751	-0.0610587	-0.0448565	0.0457934	-0.0464954	0.112894			0.0754387	0.0138523	-0.0452459	-0.0196762	0.045057	-0.0301081
	0.0304437	0.0443859	-0.0685598	-0.0965943	0.0529443	-0.0644114			0.0195624	-0.026372	-0.00933744	-0.0300243	-0.0221706	0.0491105			0.038912	0.0728988	0.00206556	-0.0191678	0.000280386	-0.00675247
	-0.0148143	0.0106705	-0.0232781	-0.060998	0.0114567	-0.0631517			0.130057	-0.0156501	-0.0802334	-0.0507672	0.0346289	0.125901			0.0651439	0.104787	0.0344439	0.00269995	0.00448243	0.0433622
	-0.00498815	0.0417216	-0.0210595	-0.132094	0.0140479	-0.0808077			0.159697	0.0514512	-0.0437906	-0.0547092	-0.0238124	-0.00298878			-0.0300877	0.00269595	0.0858538	-0.0266862	-0.0346116	0.0287246
	0.025246	-0.0218962	-0.00238774	-0.108158	-0.0090712	-0.0764393			0.289496	0.0353658	-0.064059	-0.096931	-0.00893533	0.0193885			-0.0135411	0.0169711	0.0782088	-0.0115397	-0.00142236	0.0031383
	-0.0648194	-0.0293597	0.0607252	-0.047677	-0.0554906	-0.0951057			0.159244	0.00297704	-0.0256156	-0.0289917	0.0320861	-0.0417144			-0.0683622	-0.00624156	0.0281734	-0.0334825	0.0127336	-0.037731
	-0.0560436	-0.00904529	0.021308	0.0328161	-0.0252734	-0.107102			0.0714016	-0.11972	-0.0272992	-0.0107875	0.056162	0.00586786			0.00375791	0.0748301	0.00295294	-0.0483325	0.0532457	0.060898
	0.0071885	-0.0195465	-0.0698353	-0.0776318	0.0359128	0.0235673			-0.0043246	0.142002	0.0298053	-0.113447	-0.0175464	-0.064603			0.0191469	-0.00138852	0.0880837	-0.0607585	0.0359409	0.0602315
	-0.0376063	-0.0148697	-0.0390447	0.00773585	0.117865	-0.0231468			-0.000898849	0.0696464	0.0408667	-0.130109	-0.0200637	-0.01143			0.0675438	0.00310571	0.0355215	-0.0677134	-0.0165868	-0.000837223
	-0.0656788	-0.0513133	-0.0277369	-0.00965434	0.0600236	-0.0309508			-0.0275131	0.0159218	0.105497	-0.0491626	0.0336374	0.113539			0.0719659	-0.0143709	-0.00273514	0.0169774	-0.0483604	0.0433649
	-0.029358	-0.0446023	-0.0367021	-0.0350368	0.0486061	0.0158185			-0.0737801	0.0210434	0.0178115	-0.0716675	0.14624	0.205976			0.0113042	0.00893398	0.0535799	0.0163068	-0.0385162	-0.0217436
	-0.0178771	-0.00957139	-0.0331469	-0.0143823	0.0720137	-0.0421805			-0.0124189	0.0132539	0.0093331	-0.104872	0.0268999	0.162052			-0.0436624	-0.0159401	0.0161019	0.072759	-0.077679	-0.0207911
	-0.0368604	-0.0195133	-0.0615296	0.0586963	0.0301243	-0.0547457			-0.0497008	-0.0614018	-0.016349	0.0137308	0.0410129	0.00574155			-0.0101313	-0.00571598	-0.0187351	0.00233556	-0.0530743	0.00410801
	-0.0490709	-0.0633759	-0.106699	0.045516	-0.0492435	-0.0131277			-0.0739341	-0.0774912	-0.0245312	0.124065	-0.0104216	-0.0488561			-0.0431143	-0.041462	-0.014733	0.0325525	-0.0166195	-0.0263242
	-0.036062	-0.0387422	0.0192561	0.0355746	-0.0242011	-0.0668585			-0.0250056	0.0027088	-0.0281124	0.151186	-0.0526808	-0.0626564			-0.093275	-0.0213856	-0.0161502	0.0250724	0.0196329	0.00667022
	-0.0522217	-0.0134305	0.094893	0.018112	-0.0688199	-0.0463309			-0.0475508	-0.0604027	-0.0380386	0.14156	0.0541007	0.0043278			0.00420884	-0.00432179	-0.0587365	0.0226218	0.0520048	0.0133288
	-0.0272215	0.0425312	0.074493	0.0191554	-0.0402653	-0.0208876			0.0204365	-0.0293492	0.0173892	0.0922628	0.0204414	-0.0862604			-0.0625916	0.000191568	-0.00940063	0.0036768	0.0747942	-0.0101272
	-0.00364458	0.075159	0.0642432	-0.0174546	-0.0922855	0.0578597			0.0432896	-0.0614841	-0.0713984	0.023713	-0.0775295	-0.162586			-0.0115888	0.00944792	-0.0157357	-0.0235476	0.0333072	-0.0957838
	0.150178	0.082917	0.0799614	-0.0349426	-0.0401494	0.0837776			0.113114	-0.0283008	-0.014095	0.0108561	-0.0950711	-0.0532224			0.0864357	0.0080756	-0.0600136	0.0080498	-0.0180896	-0.0129944
	0.198235	0.0743579	0.0418476	0.00431215	-0.0495806	0.117205			0.138287	0.0538535	-0.0281782	-0.0881164	-0.0490187	-0.00202315			0.060162	0.0217223	-0.0100504	-0.0690742	-0.0317103	0.0175384
	0.0987576	0.0176051	-0.046471	0.0283831	-0.0230485	0.110086			0.124507	0.170618	-0.0158993	-0.0357855	-0.051667	-0.163853			-0.0163472	-0.00828294	0.0187961	-0.0251263	0.00467605	0.0257469
	0.0089193	-0.00591506	-0.0425071	0.0663154	0.0180435	0.0203184			0.0843217	0.205981	-0.0277449	-0.0972444	0.0766883	-0.131864			0.0444565	0.0167059	0.128455	0.0258799	-0.0633888	-0.00878794
	0.0614226	-0.063808	-0.0840215	0.0572109	0.169773	0.0438484			0.018237	0.174302	-0.103475	0.00942698	0.250441	-0.119646			0.0340053	0.0768531	0.0527481	0.111895	0.0106874	0.0380393
	-0.0628552	-0.0254166	-0.0151961	0.0879118	0.224682	-0.059058			-0.00490198	0.147502	0.0379766	0.0477402	0.359979	0.0458048			0.0457171	0.153389	0.0274865	0.0638453	0.00533075	0.0553994
	0.100731	0.0363953	-0.0131901	0.0500592	0.177845	0.0638277			0.0263588	0.0167068	0.00455645	0.0501221	0.449703	0.138247			0.14784	0.111003	0.0270355	0.0854281	0.081487	0.0148284
	0.164126	0.148408	0.0138564	0.000171114	0.129319	0.139057			0.0109126	-0.00688665	0.139614	0.0982586	0.463611	0.150389			0.0899584	0.194411	0.000930889	0.0260392	0.0188354	0.0463892
	0.0544765	0.117356	0.0305639	0.0619461	0.111605	0.141953			-0.0631014	0.0169099	0.115308	0.246211	0.300839	0.197282			0.0650201	0.243694	0.0094364	0.0213225	0.0506984	0.0489923
	0.147397	0.0724001	0.158769	0.255401	0.0162566	0.195478			0.434365	0.0442196	0.178638	0.193721	0.153661	0.206613			0.0352111	0.14954	0.118344	0.00141625	-0.00352255	0.177059
	0.229432	0.107381	0.137922	0.333776	0.0659135	0.180433			0.377018	0.0172722	0.101318	0.117385	0.147618	0.166294			0.00395472	0.119567	0.138442	0.0948056	-0.00741205	0.125786
	0.252263	0.0840737	0.161087	0.326795	0.197849	0.145552			0.16334	0.083606	0.0814381	-0.0173161	0.0182202	-0.00165341			-0.0327503	0.0678865	0.055011	0.0891137	0.0412975	0.0890949
	0.195938	0.0433921	0.170499	0.300851	0.176406	0.0915523			0.164247	0.131792	0.050941	0.0347026	0.0620798	-0.0182431			0.0545016	0.0521184	0.137868	0.10769	0.0675063	0.084813
	0.0759267	0.0550591	0.207294	0.261252	0.241761	0.0774637			0.250122	0.0987951	0.0819152	0.140115	-0.0258729	-0.0425649			0.0579995	0.0992094	0.0641215	0.134878	0.0483117	0.141097
	0.0759594	0.0311667	0.0961433	0.206817	0.187881	0.0540036			0.192461	0.139345	-0.0295986	0.114291	-0.0290566	-0.0159322			0.0827111	0.106984	0.0441474	0.124908	0.0855551	0.120986
	0.0481684	0.000739447	0.0871644	0.145129	0.189639	0.0600416			0.168904	0.0800708	0.260456	0.046645	0.156337	-0.0874458			0.0363198	0.127419	0.0232043	0.0515758	0.0161571	0.0755262
	0.0960224	0.102219	0.133718	0.139006	0.151092	0.262922			0.558831	0.0161139	0.779055	0.0411146	0.108047	-0.112507			0.0107212	0.097725	0.0432288	0.0552251	0.0365777	0.0930404
	0.473672	0.132563	0.372475	0.0998422	0.110884	0.499156			0.473192	-0.00214931	0.604841	0.0864531	0.132673	-0.0136485			0.027615	0.070489	0.0507821	0.117989	0.00666693	0.0674371
	0.383349	0.113913	0.422728	0.118997	0.115657	0.28027			0.411435	0.102973	0.469609	0.204295	0.10492	0.192366			0.119947	0.0628483	0.0455281	0.122935	0.0115712	0.0587256
	0.292173	0.1621	0.363029	0.159469	0.0655547	0.270575			0.282125	0.14562	0.367983	0.167537	0.279014	0.152026			0.106713	0.140508	0.0843448	0.137443	0.0660748	0.0936786
	0.327793	0.153401	0.370583	0.266248	-0.0152846	0.241394			0.18137	0.158739	0.398814	0.204114	0.23114	0.190039			0.0843305	0.123252	0.0458362	0.125327	0.0660123	0.15995
	0.262592	0.135611	0.229363	0.210926	0.00685801	0.206126			0.171764	0.127197	0.331914	0.17016	0.127992	0.140063			0.0640659	0.084871	0.0423102	0.147966	0.0716547	0.140754
	0.220087	0.10439	0.139382	0.193695	0.214424	0.162702			0.146348	0.0603529	0.222352	0.113766	0.035477	0.114583			0.068052	0.0892778	0.0656786	0.0846345	0.0834005	0.100366
	0.181529	0.112075	0.106465	0.297232	0.421494	0.180856			0.0721584	0.0343387	0.121236	0.0332352	0.163286	0.0605404			0.0972705	0.0463257	0.0448363	0.0182739	0.045806	0.0718731
	0.112221	-0.0196363	0.301953	0.32748	0.275237	0.0659176			0.0662801	0.0310835	0.0965359	0.0487039	0.0751677	-0.0480731			0.092674	-0.0163228	0.0902177	0.108735	0.0436604	0.110479
	0.0778113	-0.0403543	0.291047	0.198883	0.251304	0.0767058			0.0852785	0.08982	0.00583973	-0.0107563	0.103525	-0.0429891			0.0898812	0.0398605	0.0804716	0.0930173	0.024436	0.0857467
	0.0640106	0.12886	0.277723	0.202669	0.213743	0.0469833			0.214935	0.32122	0.0720493	-0.0801712	0.174676	0.230146			0.0854416	0.00615926	0.0657515	0.0846848	0.0192848	0.113491
	0.0256253	0.170609	0.316624	0.0956469	0.197417	0.215667			0.0921191	0.204493	0.0939145	-0.0200485	0.0657875	0.280252			0.0651696	0.0226299	0.0998015	0.0963424	0.0401547	0.0279853
	0.288083	0.377105	0.308222	0.229674	0.124349	0.369022			0.14521	0.112936	0.0583884	-0.0443659	0.0564586	0.216704			0.00967236	0.0671539	0.0861904	0.107612	0.0596409	0.0160451
	0.375811	0.262	0.190562	0.393635	0.101866	0.368444			0.0662307	0.11338	0.0568748	-0.0242374	0.00285993	0.103747			-0.0406329	0.133277	0.0041208	0.0878256	0.0662802	0.0722157
	0.275935	0.290802	0.159634	0.372209	0.0468953	0.525078			0.0361137	0.158542	0.0658084	0.0271955	-0.00759668	0.156131			-0.0211431	0.0536685	0.0719941	-0.00842229	0.0475409	0.0783022
	0.393966	0.105393	0.159648	0.273987	0.13763	0.420873			0.115429	0.105865	0.0886333	0.0089725	0.0377836	0.106737			0.0255298	0.0172035	0.028982	0.0888985	0.0383454	0.151431
	0.372928	0.0699504	0.130523	0.307898	0.149761	0.292792			0.0997404	0.176876	0.164621	0.108317	0.0452673	-0.0206954			0.00206628	0.0891438	0.0575036	0.116908	0.0646613	0.0670756
	0.338738	0.0711603	0.0818712	0.2842	0.204855	0.25316			0.111453	0.110817	0.141259	0.175082	-0.000557265	0.141319			-0.0224784	0.0597154	0.0512666	0.11052	0.0293998	0.0195002
	0.345007	0.181987	0.0645421	0.25122	0.135459	0.176304			0.135945	0.0964896	0.215645	0.0230942	0.00689221	0.179947			0.0252931	0.0166431	0.0470012	0.120697	0.00124781	0.016306
	0.289382	0.249273	0.00532755	0.186308	0.11108	0.112334			0.147811	0.0324888	0.100331	-0.0193367	0.0171495	0.175244			0.0351165	0.050511	0.013769	0.0958311	0.0174486	0.0625139
	0.301403	0.250958	0.183143	0.122163	0.130413	0.0488892			-0.0201887	0.060051	0.177344	-0.000286844	0.0661634	0.0621662			0.0264366	0.0891384	0.0650233	0.0647507	0.0138061	0.0639412
	0.164963	0.302373	0.287705	0.188869	0.439776	0.115296			0.0629039	0.0499011	0.0468773	-0.0163141	0.208216	0.0423357			0.0492125	0.0221706	0.140831	0.065167	-0.00115672	0.119552
	0.167205	0.303031	0.266738	0.319248	0.310537	0.266723			0.069244	0.190353	0.0722687	0.0294789	0.165404	-0.0370405			0.0802821	0.0718996	0.0954493	0.0362829	0.00864591	0.0434372
	0.135759	0.194707	0.288	0.359652	0.224649	0.25961			0.00458897	0.155396	0.0430604	0.134727	0.204588	0.0846392			0.105903	0.0786491	0.056851	0.111909	0.0336732	0.034732
	0.052389	0.167102	0.227058	0.489353	0.14087	0.268666			0.273827	0.157054	0.0560851	0.100164	0.29364	0.12946			0.0387214	0.0833456	0.0488721	0.141732	0.00891076	0.0230118
	0.238904	0.175372	0.304052	0.4781	0.229807	0.261884			0.762127	0.19453	-0.00297323	0.061725	0.124985	0.154815			0.023148	0.0684442	0.0305391	0.153834	0.00873221	-0.0168487
	0.34746	0.073364	0.233457	0.332791	0.328512	0.171617			0.868557	0.157021	0.246444	0.0578647	0.0947083	0.253989			-0.0231984	0.057061	0.0385293	0.0948168	0.0922985	-0.0257897
	0.406164	0.0668126	0.158927	0.286834	0.257176	0.462594			0.767995	0.0807789	0.43252	0.00285619	0.0170299	0.257333			0.0859698	0.0901991	0.0528349	0.106276	-0.00978088	-0.00534232
	0.324927	0.0575488	0.0890948	0.256133	0.265542	0.463933			0.519663	0.0810534	0.350735	-0.0889871	0.0038566	0.143761			0.054955	0.111741	0.065645	0.0147364	0.0314115	0.0110747
	0.314264	0.159949	0.0843993	0.181663	0.307576	0.374777			0.460792	0.0292061	0.325766	0.00916962	0.0215064	0.10833			0.0746716	0.104704	0.109777	0.0194755	0.0282482	0.0692668
	0.244509	0.299604	0.307473	0.105211	0.26896	0.221727			0.399459	0.0676428	0.242068	0.0409066	0.16705	0.0844652			0.078005	0.0650462	0.0684569	0.0422486	0.0123628	0.0243228
	0.180747	0.190283	0.368917	0.137898	0.23628	0.156119			0.421217	0.0263846	0.245243	0.114401	0.198693	0.0190579			0.0639488	0.100152	0.0927215	0.0890131	0.0344291	0.0418904
	0.103872	0.264131	0.321302	0.116682	0.215406	0.184086			0.335156	-0.0553525	0.186305	0.152194	0.208142	0.0188948			0.0535499	0.0809263	0.106361	0.107673	0.0273018	0.0322546
	0.10535	0.202828	0.34715	0.157349	0.148609	0.268426			0.263671	-0.0421011	0.153943	0.00679319	0.259087	-0.00487239			0.0826389	0.049967	0.0770968	0.0737174	0.0180855	0.0833543
	0.0445301	0.0957141	0.341506	0.277233	0.0902817	0.384148			0.217607	0.0967695	0.0161608	0.082757	0.128049	0.297897			0.11098	0.0810411	0.103798	0.0589694	0.0462494	0.079456
	0.239918	0.0612549	0.338549	0.312082	0.0821735	0.45089			0.118574	0.148392	0.0448262	0.00790475	0.150317	0.269084			0.0649005	0.10322	0.0705265	0.0448444	0.0602718	0.152292
	0.284317	0.0892724	0.151696	0.247945	0.237172	0.383567			0.0783665	0.185044	0.116898	-0.0247192	0.0494704	0.282199			0.0134418	0.0662435	0.0639618	0.0978485	0.0543736	0.0971619
	0.277004	0.045546	0.155461	0.253691	0.386179	0.38094			0.115984	0.194349	0.139997	-0.0666518	-0.00547802	0.18999			-0.0456131	0.0617712	0.0820679	0.0260503	0.0586381	0.0964514
	0.266358	-0.00534335	0.098029	0.257651	0.201035	0.323967			0.0231145	0.104279	0.167654	0.0569776	-0.0128079	0.181415			-0.0307896	0.0576733	0.0261786	0.0540263	0.0166213	0.0411076
	0.203617	0.0240568	0.070062	0.277987	0.243421	0.280944			0.0861364	0.168373	0.186141	0.128884	0.373004	0.17862			0.0387937	0.0129307	0.0741589	0.0172876	-0.02891	0.0120839
	0.242235	0.178128	0.0557865	0.108595	0.310305	0.148422			0.146475	0.0732036	0.135451	0.0995399	0.254069	0.0665923			0.149053	-0.012225	-0.00623873	0.0816978	-0.0120604	0.0777048
	0.109378	0.17264	0.283879	0.0964439	0.272175	0.16081			0.160491	0.0145439	0.12615	0.159728	0.27017	0.0658691			0.0970912	0.0470529	0.022633	0.104605	0.0100237	0.0811505
	0.111164	0.114172	0.282628	0.0852635	0.202013	0.171573			0.0507075	0.0556375	0.0976875	0.00699579	0.220182	0.0775107			0.0631142	0.113627	0.033295	0.0520592	0.0409642	0.10295
	0.078073	0.0773162	0.173096	0.0583159	0.209357	0.149158			0.0976674	0.0184359	0.0972982	0.0655032	0.15304	0.0185196			-0.0144987	0.0239011	0.00659656	0.0958059	0.0563466	0.139349
	0.0744936	0.0877101	0.199445	0.0757278	0.129609	0.0939329			0.0433831	-0.0420682	0.0440365	0.00122444	0.211206	0.0383936			-0.0441756	0.0313258	0.0346673	0.075651	0.0749668	0.0466596
	0.0118934	0.00634027	0.148807	0.0202966	0.0277031	0.0777139			0.0476997	0.000260536	0.0571435	-0.0969596	0.121351	-0.0675827			-0.0333133	0.091421	-0.0282601	0.0535541	0.0497342	0.061445
	0.05979	-0.0629138	0.0969814	0.063283	0.0725284	0.0395471			0.0221577	-0.0163394	-0.000785067	-0.0146276	-0.0172047	-0.0482253			-0.0358221	0.054073	-0.0270698	0.0337429	-0.0105397	0.0244265
	-0.00790126	0.0233754	0.0406213	0.0499107	0.0591138	0.154805			0.0626674	-0.0644594	0.000613375	-0.0218774	-0.00151977	-0.0221472			-0.0611591	0.0568259	-0.0125233	0.0263214	-0.038778	0.0209306
	-0.0085229	0.00272716	0.0818884	0.0302199	0.0143356	0.540396			0.00780578	-0.0192872	0.0132762	-0.0230656	-0.0689409	-0.0841616			-0.108233	0.0196775	0.0323483	0.01807	-0.0041951	0.00612634
	0.0178613	0.0457023	0.0430429	-0.00703857	-0.00183014	0.468867			0.043801	-0.0984717	0.0195006	-0.000144477	0.0374419	-0.127069			-0.00715667	-0.0031381	-0.0461225	-0.0149329	-0.0309485	0.00122198
	-0.00898096	0.173338	0.0169273	0.0103045	0.00889503	0.308094			0.0313462	0.00403175	-0.0203743	0.00242909	-0.0462508	-0.128091			0.097699	-0.0222276	0.023812	-0.0312904	0.0268733	-0.0438761
	-0.0109015	0.191423	0.0331298	0.0200684	-0.0339549	0.242703			-0.00231204	-0.0395815	-0.0640936	-0.111109	0.0256412	-0.0645269			0.0900083	0.0148935	0.0923126	0.00802185	-0.00765013	0.0102447
	-0.0185413	0.127355	0.0145572	0.0944839	0.0562504	0.129561			-0.0524832	-0.0210383	-0.0235386	-0.0665752	-0.0667198	-0.0165086			0.0783787	-0.00555743	0.0445199	0.0221803	-0.0382959	0.0758186
	-0.058713	0.0368673	0.0238933	0.136141	0.0120811	0.132861			0.0247036	-0.00715014	-0.0595637	0.0679892	-0.0119536	-0.00805874			0.0193936	-0.0394664	0.0275621	0.033863	-0.0932311	-0.0564608
	-0.0495126	0.0472811	-0.0336209	0.193101	0.079368	0.123034			-0.00767888	0.00529431	-0.0821911	0.0748885	-0.0195739	-0.122876			0.0260505	-0.0217082	0.00603363	0.0405748	0.0108272	0.0831248
	0.0185385	0.0194366	-0.0170681	0.134032	0.140439	0.0573409			-0.00260898	-0.0338945	-0.0981334	0.0609858	-0.0814251	-0.0864671			0.00702157	-0.027624	-0.0464838	0.0294062	0.0113034	0.00585282
	-0.0193462	-0.0112201	0.0881021	0.0927304	0.138627	0.0550707			0.0236369	0.125386	-0.049122	0.13989	-0.0507159	-0.00853725			-0.0786084	-0.0603438	-0.00893013	0.00332473	-0.00614134	0.0293592
	-0.0534192	-0.00872379	0.090644	0.0915384	0.198733	0.0501182			0.0261938	0.0365235	-0.0735701	0.245729	-0.0320182	0.0105428			-0.0769916	-0.0351717	0.029727	0.0477169	0.0438955	0.0205439
	0.0294403	-0.0462211	0.162245	0.0646452	0.165282	0.0116313			0.00831167	-0.0207748	-0.0740527	0.148224	-0.00407697	0.0870589			-0.0549232	0.0537149	-0.0114003	0.063985	-0.0280083	0.0184124
	0.051823	-0.0432129	0.17347	0.0948752	0.167391	0.103775			0.0102912	0.027422	0.0397534	0.0768871	-0.0205763	0.0697134			-0.0585033	0.0714786	-0.0012256	0.0734575	-0.0159529	-0.0344761
	0.140222	-0.100468	0.221535	0.0217023	0.0893212	0.184524			-0.0518893	-0.0651291	0.0903169	-0.0392681	0.0277599	0.0899734			-0.0771485	0.0200821	-0.0292067	0.0330387	0.0209126	0.0323395
	0.0798104	-0.0604708	0.17007	0.0241659	0.0343143	0.217069			-0.0132602	-0.00771555	0.130472	-0.073031	-0.0298597	0.0681474			-0.0677686	0.0352952	-0.00854644	-0.0224662	-0.0049986	-0.00375155
	0.0847051	-0.0487871	0.0783882	-0.0323232	0.0533579	0.122805			-0.0250441	-0.00980152	0.0231037	-0.0196324	-0.0785603	0.0148004			0.0126445	-0.0265469	-0.0191048	0.000661811	0.0122944	-0.0189519
	0.0996607	-0.0183432	0.0367536	0.0130254	0.0496862	0.0596369			0.013816	0.00362004	0.0548786	0.00363921	-0.0413357	-0.0973801			0.09384	-0.0274791	-0.0502338	-0.0442417	-0.0274815	-0.0231583
	0.0392853	0.0200083	0.0347201	-0.0322253	-0.03323	0.172327			0.0958033	-0.0700366	-0.0602876	-0.0303263	-0.0375085	-0.117031			0.0283151	-0.0133485	0.022028	0.00554894	-0.0134859	-0.00454694
	-0.0277908	0.119733	-0.00555082	-0.00150994	0.035032	0.077644			0.092295	-0.0835131	0.0130294	-0.105129	-0.104389	-0.0255021			0.00294822	-0.0554149	0.0166872	-0.0096797	-0.00197508	0.0673019
	-0.00879447	0.132244	0.00932923	0.0104857	0.0262605	0.0749875			0.158424	-0.0276201	-0.0547048	-0.0422468	-0.0541901	-0.11167			-0.0286445	-0.0552345	0.0913184	0.0737537	0.00462845	0.0809713
	-0.00562078	0.106909	0.0271496	-0.0230955	-0.00175402	0.0200682			0.115962	-0.0241014	-0.0575181	0.0246657	0.088882	-0.172537			-0.0182033	-0.0242013	0.0662276	0.0320105	0.0512787	0.023103
	-0.0089417	0.0389913	-0.0133275	-0.00550606	0.0452098	0.0101301			0.0214153	0.0175192	-0.0237196	-0.0501811	0.122724	-0.147519			-0.0613235	-0.0192151	0.110928	0.0537413	-0.0286451	0.0249735
	-0.0301433	0.00658624	-0.00712401	-0.0214072	0.170142	0.0176251			0.0491788	0.0266426	-0.0900499	-0.119831	0.225792	-0.117189			-0.0255179	0.0504317	0.0452761	0.0694673	-0.0203572	-0.00707457
	-0.0121612	0.00638348	0.0186104	-0.0127954	0.187008	0.0635996			-0.0322586	0.15785	-0.0127788	-0.115467	0.00931842	-0.0791482			-0.096292	0.080303	0.0101253	0.0422151	-0.0184229	0.0188777
	-0.0116999	0.00590151	0.0211007	0.00288108	0.173673	0.239984			0.00422604	0.166194	-0.033772	-0.0387807	0.0801511	0.0202813			-0.105435	0.0743353	-0.0066	0.00856394	-0.0369241	0.0136778
	0.0336381	-0.0702631	0.108457	-0.016288	0.107114	0.261112			-0.0098839	0.217317	0.00569714	-0.0593199	0.0728098	-0.173516			-0.0561839	0.0372716	0.00342624	-0.00867657	-0.0337696	-0.0331714
	0.0406824	-0.0016006	0.0572875	-0.0655964	0.0702377	0.185054			0.0143824	0.171804	-0.0464348	0.0376704	-0.0486428	-0.0872174			-0.112324	0.0204128	0.0388766	0.0565859	-0.011376	-0.0119066
	0.156659	-0.0343945	0.131355	0.0224921	0.0305665	0.0777728			-0.053264	0.124606	-0.0790981	0.0250655	-0.0801493	0.0488063			-0.0659051	-0.000598471	-0.00679325	-0.0256069	0.00164957	0.00769825
	0.181578	-0.0721078	0.109821	0.0880097	-0.00849577	0.0885131			-0.023136	-0.0150988	-0.0419542	0.166387	-0.0423267	0.0650752			0.078	-0.0144092	0.0191658	0.00559645	-0.0163487	0.00991779
	0.0885069	-0.0742019	0.052963	0.17887	0.00780041	0.0289099			-0.030037	0.0527885	-0.0413291	0.293417	0.0193763	0.0956392			0.142563	0.0121051	-0.0344383	0.0387614	0.0302599	0.0726747
	0.0514042	-0.0210655	0.0690761	0.190659	0.00746332	0.0722536			-0.00908108	-0.016301	-0.0158938	0.115803	-0.0178482	-0.114987			0.150488	-0.0439825	-0.0413586	0.0353692	0.0202519	0.0603321
	-0.0104926	-0.0142349	0.0740774	0.179442	-0.0389279	0.00530999			-0.0192099	-0.0352888	0.0994424	0.0259854	0.0280218	-0.0209673			0.068787	-0.0102321	0.0576772	0.0804376	0.00543491	-0.0150442
	-0.0472943	0.0644891	-0.0520458	0.120518	-0.0368329	0.0053799			0.0471443	0.00931803	0.122838	0.000173116	-0.124522	-0.0207117			0.0250116	-0.0594908	0.0141863	0.0143452	-0.01137	0.0140079
	-0.0744146	0.0343643	0.000965211	0.07417	0.0168293	0.0303044			0.0461875	-0.00959292	0.0656603	-0.00746543	-0.0710938	-0.121533			-0.0347558	0.00695204	0.0844316	-0.00311322	-0.0427062	0.015847
	-0.0582451	0.000742772	-0.0547697	0.0652575	0.0468953	0.0142105			-0.00130576	0.0190892	0.00271379	-0.0632241	-0.0939377	-0.186729			-0.0205402	-0.0180396	0.0823564	-0.0206639	-0.03335	0.015366
	-0.0111469	-0.0461346	-0.0490746	0.0347051	0.0626985	-0.0149085			0.0838104	-0.0400481	0.0327228	-0.0742466	-0.0907312	-0.127629			-0.0501722	-0.0941379	0.0469172	-0.00859274	0.00814596	0.0462446
	-0.0650146	-0.0148465	0.0120943	0.0276476	0.111344	0.229958			0.100752	0.00991637	0.0242718	-0.0463207	-0.0689409	-0.11441			-0.094127	-0.0160877	0.0107331	-0.0181211	-0.0799496	-0.034058
	-0.0338568	-0.0225646	-0.0357334	0.0155832	0.123889	0.181739			0.129428	-0.0359585	0.0225553	-0.0365302	-0.0531023	-0.120022			-0.0844806	-0.0131872	-0.0606577	-0.0274651	-0.0505805	0.0298905
	-0.0576202	-0.0558937	0.0621136	0.0208328	0.0883896	0.145147			0.0555685	-0.0246174	-0.0346275	0.0104564	0.202316	-0.101398			-0.112252	-0.0471809	0.000684432	0.0524308	0.00651814	-0.00404707
	0.0338442	-0.0344078	0.0875251	0.0996756	0.0220414	0.117003			0.109484	0.0367211	-0.0445866	-0.0611762	0.222272	-0.132914			-0.0944634	-0.00977555	0.00788765	0.00162303	0.0284297	-0.0848778
	0.0704954	-0.017007	0.216915	0.0729237	0.0951386	0.0839248			-0.0116765	0.0568342	-0.013064	-0.0597032	0.196364	-0.0707365			-0.0805417	0.125448	-0.0281592	-0.00100357	0.0852039	-0.0327124
	0.123113	0.0891959	0.204481	0.174319	0.0280873	0.0202043			-0.0249342	0.0294861	-0.0578636	-0.0816278	0.0165002	-0.147579			-0.100477	0.105016	-0.068127	0.098304	0.0828946	-0.0143714
	0.168235	0.0342081	0.0917809	0.129145	-0.0179958	0.00356226			0.0371254	0.119638	-0.0870171	-0.0822958	0.0156231	-0.141342			-0.0895978	0.0372224	-0.0444981	0.0407732	0.00802692	0.127176
	0.109034	-0.0229735	0.0927358	0.114378	-0.00349383	0.0195053			-0.0382468	0.163098	-0.0251784	-0.0785724	0.0519194	-0.0645486			-0.0386298	0.0240049	0.0205577	0.0395493	0.0585785	0.0877116
	0.0835174	0.0134435	-0.0087556	0.0597579	0.0468047	-0.00486733			-0.0143379	0.0136382	4.64303e-06	-0.0898303	0.0311543	-0.00823818			-0.028358	0.0134719	-0.00855765	0.0183689	-0.0245205	0.0264354
	0.0656956	-0.0685446	0.0156529	0.047813	0.0114612	-0.0599816			-0.0727078	0.0293159	0.0450017	0.0467655	-0.0950881	0.0689195			-0.02923	0.0281848	0.0264642	-0.0130468	0.0010157	-0.00307563
	0.00271261	-0.0584797	-0.0199122	0.0193836	-0.070817	0.0231442			-0.0313293	-0.051466	-0.0345068	0.199142	-0.116559	0.0597139			-0.00603806	-0.0559042	0.0815582	-0.0355824	-0.0133877	-0.0342686
	-0.0370796	-0.0508048	-0.0418304	-0.00310404	-0.0198335	-0.0348842			-0.0382083	-0.0427928	0.00226957	0.130625	-0.0233158	0.0132398			-0.0191874	0.00131786	0.0742486	0.0172261	-0.0331923	-0.00437088
	-0.0103748	-0.052849	-0.0395531	0.000623983	-0.0488955	-0.0029393			-0.0427558	-0.00717759	0.120057	0.140164	0.0225088	0.0100643			-0.0386597	-0.0168012	0.0266267	-0.0185878	-0.0404207	0.00927016
	0.00054992	-0.00566245	-0.0341774	0.00246445	-0.0130048	-0.0275032			-0.0291407	-0.0707447	0.213051	0.0361865	-0.0501749	-0.0624606			-0.0425487	0.00159123	-0.0474724	-0.00794447	-0.0486729	0.00165268
	-0.0298979	-0.0991148	-0.040429	-0.0251461	-0.0367821	-0.0375701			-0.0425413	-0.0542436	0.0758498	0.0687393	-0.105938	-0.0998922			-0.111569	0.0665005	-0.00454714	-0.00670103	-0.0641625	-0.0513647
	-0.0766983	-0.0901867	0.0773852	0.01375	0.0380223	0.145669			-0.0363167	-0.0909128	0.0751533	-0.042329	-0.0744711	-0.121294			-0.125767	0.0934686	-0.0199226	0.0979938	0.0348933	-0.0135383
	-0.0503371	-0.0741055	0.111673	-0.00239032	0.180628	0.0434878			0.0977553	-0.0105097	0.0306224	0.00031001	-0.0456015	-0.126242			-0.0529052	0.108236	0.0106071	0.135915	0.0160976	-0.041949
	-0.0713063	-0.00421986	0.137156	0.00287746	0.11274	0.054103			0.0680948	0.00323578	-0.00288	-0.0344604	-0.0694478	-0.0422931			-0.0993564	0.0223948	-0.0143494	0.0926037	0.015181	-0.0111332
	-0.00475047	0.0161193	0.143968	0.0885314	0.0650509	0.059957			-0.0218713	0.00613967	0.0259116	-0.0233941	-0.0983743	-0.0684745			-0.102956	-0.0130314	0.0460798	0.0969236	0.00124485	0.103927
	0.0409343	0.0462175	0.142212	0.134086	0.16766	0.0182616			0.00701945	0.0141377	-0.0606331	-0.0437198	-0.0814991	-0.127487			-0.0867402	0.0157409	-0.0178165	0.060414	-0.0120664	0.151468
	0.11391	0.128049	0.121084	0.104762	0.175315	-0.0142094			0.0115505	0.105909	0.0022257	-0.0263346	-0.0413756	-0.180008			-0.0644576	-0.0115689	-0.0234486	-0.00767902	-0.0291689	0.0860234
	0.096523	0.0782303	-8.58724e-05	0.0896146	0.0468083	0.0144534			-0.0500967	0.146531	0.0211788	-0.0521742	0.124956	-0.139488			0.136968	-0.00777994	-0.0757784	0.0145297	0.00480104	0.0581346
	0.0559553	0.0160761	-0.0189951	0.0977844	0.044967	-0.039064			0.0141074	0.117278	0.000158193	-0.072916	0.166173	-0.0708289			0.0806059	0.0115556	-0.00796952	0.00035444	-0.0198305	-0.00743296
	0.0512701	0.0189646	-0.0196511	0.0406939	0.033767	-0.0500471			-0.0677534	0.0376707	-0.0215369	-0.00224165	0.0207774	-0.134045			0.0710466	-0.0327743	-0.00889653	-0.0576597	-0.0683049	-0.039129
	0.0262437	0.00599126	-0.0388042	-0.00278522	0.0288267	-0.0312894			-0.00609522	0.0547208	-0.0532844	-0.0399416	-0.0213509	-0.150259			0.0332978	-0.0219132	-0.0106833	-0.0122979	-0.0281094	0.0114865
	0.00659629	-0.0241734	-0.0149831	-0.00250987	-0.00522639	0.0213523			-0.0936253	0.0566586	-0.0584779	0.0671459	-0.0423723	-0.143854			0.011227	-0.0364784	0.0133041	-0.0153353	-0.083119	-0.0457907
	-0.0259193	-0.0602381	-0.0272492	-0.0153279	0.000464225	-0.0479646			-0.0867793	0.0200114	-0.0198917	0.0280168	-0.0111847	-0.0981467			-0.0219578	0.0169629	0.0279346	0.0734156	-0.021863	0.0123605
	0.00470844	-0.0367346	0.00649199	-0.0358229	-0.0179125	0.191041			-0.0580865	-0.0269394	-0.00534784	-0.0292695	-0.109252	-0.00795			-0.0332012	-0.0063584	0.0553471	0.100335	-0.0181997	-0.0253024
	-0.0319853	-0.0370969	-0.0283827	0.0804159	0.0743443	0.199474			-0.0147833	-0.0293053	0.0466799	0.0114968	-0.146283	0.0592517			-0.102446	0.0499834	0.00474814	0.136001	0.110454	-0.0484975
	-0.0582582	-0.0497411	-0.0127298	0.136593	0.232924	0.163846			-0.0346561	-0.0597111	0.0831382	-0.0301566	-0.0185943	0.037442			-0.0678259	0.149351	0.078105	0.0646724	0.0387858	-0.0514244
	-0.0832551	-0.0676471	0.0347785	0.114729	0.252555	0.0503868			0.0134201	-0.00678784	0.181353	-0.062107	0.0191656	-0.0113321			-0.0837755	0.150538	0.0194514	0.0395326	0.0241117	-0.0476078
	-0.0158191	-0.0595367	0.128614	0.0325422	0.144694	0.0314892			-0.00553984	-0.000496999	0.167533	-0.0585971	-0.0651649	-0.110816			-0.11258	0.090456	0.0253272	0.0118667	0.0383127	0.00448213
	-0.0096975	-0.062136	0.195213	0.0812021	0.0720898	0.0554901			-0.00966945	-0.0513068	0.114727	-0.0701508	-0.143333	-0.0816223			-0.0898145	0.0341333	-0.0523147	0.0421005	0.00532778	0.132322
	0.00121738	-0.0305122	0.104164	-0.00767258	0.11341	-0.00805372			-0.0287668	-0.0296457	0.108535	-0.0480455	-0.121252	-0.0764458			-0.0997176	0.015607	-0.0314836	0.00567469	-0.0290111	0.0679401
	0.0853071	0.0606101	0.153561	0.0207531	-0.0137152	-0.00112902			0.039127	-0.0196989	0.0605546	-0.0777291	0.133271	-0.14362			0.0902601	0.0632159	-0.0242452	-0.0349233	-0.0472029	0.00737246
	0.122897	0.0766614	0.0217258	0.0202169	-0.0259881	0.0342377			0.129868	-0.041124	-0.0278765	-0.0463098	0.159931	-0.100088			0.0335047	0.0747366	-0.0120799	-0.0161524	-0.041423	-0.00640508
	0.00312171	0.0143254	-0.00536731	-0.000298558	-0.0188665	-0.00134989			0.12437	0.0457413	-0.101105	-0.0273967	0.00339333	-0.0888851			0.0206868	0.0046741	-0.0371046	-0.00330595	-0.0283516	-0.00890373
	-0.0254074	-0.0721252	-0.0347706	-0.00236351	-0.0411647	0.0415616			0.0446429	0.036679	-0.0458675	-0.0278599	-0.0420585	-0.067744			0.0286418	0.0338766	-0.0285356	0.0161786	0.0651593	0.0249775
	0.0133584	-0.0254296	-0.001925	0.00525747	-0.0615702	-0.0128054			0.0223659	0.0718661	-0.0895113	-0.0169247	-0.0510805	-0.0794514			-0.0135001	0.0138365	-0.0217823	0.00852693	0.0825108	0.0364821
	0.0318811	-0.0404775	0.0267632	-0.0213313	-0.0650935	0.0110343			0.00965457	0.101847	-0.0358296	-0.0162841	0.0294395	-0.0789634			-0.0494007	0.00744826	0.0043201	-0.00140317	0.0580521	-0.0489775
	-0.0240675	-0.0368735	-0.052862	-0.0128333	-0.0456808	0.00422923			0.0185643	0.00666559	0.11667	-0.115108	-0.0189096	-0.0493188			-0.0381053	-0.0221865	-0.0058977	0.0226085	0.0472202	-0.0433603
	-0.0196766	0.00873889	0.00701026	-0.0346983	-0.0389631	-0.0749868			-0.0412523	0.00924159	0.0901386	-0.0880496	0.00423352	0.117955			-0.0571248	-0.0379861	0.0217071	0.0155731	-0.0352308	-0.0585652
	-0.0015857	0.048671	-0.0250887	-0.0540943	-0.0540987	-0.00841554			-0.0461305	-0.0406772	0.100981	0.0911011	-0.0222762	0.239169			-0.0581753	0.0155026	0.0263313	0.0359117	-0.0205895	0.0135205
	-0.0294561	0.0891933	-0.00138517	-0.0370982	-0.12016	0.00221414			0.0487697	-0.0838593	0.0423304	0.0523072	0.0357554	0.12326			-0.051934	-0.0431541	0.0262932	-0.0190984	-0.012345	0.0592624
	-0.0547648	0.0308142	-0.024994	-0.0453234	-0.0890653	-0.0709677			-0.0104918	-0.00819678	0.0357213	0.0380719	0.0912606	-0.0271098			0.011932	-0.0195054	0.0272684	0.0171948	-0.0284276	0.0239666
	-0.00382748	0.017485	-0.0187895	-0.0263176	0.0153662	0.00494864			-0.0975981	0.00752607	0.0281863	0.110135	0.0548482	0.0406771			0.00943352	-0.0490635	0.0335561	-0.0358099	-0.0264308	0.0341837
	-0.00762348	-0.022145	-0.0235077	-0.0338937	0.145686	-0.0636157			-0.0408262	-0.0616066	-0.0131505	0.0304767	-0.0172524	0.00770231			0.0737814	-0.041395	-0.00983078	-0.00530061	-0.0129414	-0.0335533
	-0.0265267	-0.022395	0.0431334	0.121996	0.202532	0.0711235			0.00931815	-0.069596	-0.0774839	-0.0117258	-0.0296931	-0.0554165			0.0389537	0.108141	-0.00361927	-0.0548511	-0.0829408	0.0178789
	0.144575	0.010218	0.111783	0.140999	0.171079	0.0970297			-0.0413869	-0.0156307	-0.0510796	-0.0187434	-0.0376605	-0.0818744			0.0406401	0.0297701	0.0129096	-0.034053	-0.0664635	-0.11084
	0.139288	-0.0383456	0.15395	0.123422	0.0340184	0.11061			-0.011002	-0.0107837	-0.0797962	0.00360754	-0.0651031	-0.102602			0.0386259	0.0839783	0.0082239	0.00255373	0.0261675	-0.0308957
	0.0938643	0.0184676	0.0202607	0.0708179	-0.0522923	0.140818			0.0955442	-0.0819422	-0.0506933	0.0274341	-0.0348849	-0.0141277			-0.00107216	0.127506	0.0777659	0.0299385	0.0319737	0.0670476
	0.0535794	0.0318523	0.0101651	0.0644711	0.0458666	0.150479			0.143451	-0.011764	-0.0751345	0.0210628	0.0340345	0.0506217			0.068906	0.0949135	0.0591518	0.0595829	0.0353329	0.0148017
	0.00211755	0.102345	0.0819487	0.0795818	0.0859636	0.201686			0.162145	0.0286678	0.0196935	-0.00255784	0.0320528	-0.0885406			0.0978202	0.0288098	0.110135	0.0751754	0.0435511	0.0767052
	0.0349192	0.164894	0.0612703	0.0512768	0.0455312	0.14145			0.275319	0.146739	0.110336	0.0453869	0.110574	-0.00351703			0.121939	0.0435479	0.097033	0.073378	-0.0486764	0.158903
	0.0498409	0.147927	0.0948766	0.0887498	0.122541	0.0816284			0.20786	0.131501	0.0945199	0.153247	0.0293352	0.0762643			0.108815	0.04714	0.0673401	0.0695779	0.00374647	0.0897135
	0.0649066	0.135979	0.123526	0.084057	0.337743	0.033626			0.231533	0.168572	0.160573	0.274781	0.140879	0.153961			0.0497922	0.0473534	-0.0117051	0.0309953	-0.0458171	0.0749155
	0.0792591	0.104634	0.095115	0.110908	0.285572	0.0221264			0.22476	0.120118	0.31175	0.284064	0.212232	0.117691			0.0622127	0.141869	0.065255	0.0660399	-0.00603586	0.0633346
	-0.00197906	0.00652372	0.0278569	-0.0185033	0.193473	0.141519			0.153684	0.0374796	0.0941601	0.152423	0.11131	-0.0221949			0.0293372	0.0599384	0.0247235	0.0735969	0.0193964	0.0219829
	0.0633556	0.09687	0.082776	0.0628309	0.174941	0.159908			0.29181	0.017182	0.0531672	0.154562	0.161542	0.06191			0.0245711	0.0683976	0.0800736	0.0534097	0.0331198	0.0550503
	0.143324	0.174776	0.16333	0.0486628	0.0949593	0.166813			0.248624	-0.0608169	0.0495955	0.205727	0.122551	0.102194			0.0389487	0.110574	0.218179	0.0809459	0.0438727	0.0860958
	0.155205	0.134361	0.215308	0.139521	0.0381128	0.167084			0.299873	-0.00297943	-0.0318928	0.132469	0.0421236	-0.101551			0.0820294	0.119845	0.0881887	0.0749375	0.015818	0.00484202
	0.150552	0.129695	0.147756	0.123792	0.0310962	0.133165			0.463628	-0.0518744	0.391862	0.167173	0.0499924	-0.031996			0.0780855	0.0613884	0.0826478	0.138537	0.000644534	-0.0130554
	0.103337	0.0503028	0.128101	0.104986	0.157826	0.107674			0.42638	-0.00218974	0.223811	0.0811896	-0.032712	-0.045535			0.0839965	0.129279	0.0307446	0.0692968	-0.0371633	0.0414444
	0.0595532	0.0483932	0.134389	0.0980766	0.0480515	0.094141			0.362947	0.0463185	0.137449	0.0196444	-0.0204046	-0.0633573			0.113822	0.0479006	0.0863671	0.0355036	-0.00946523	-0.00443095
	0.0122903	0.0809263	0.0672681	0.0162038	0.127701	0.0134384			0.286752	0.167118	0.13019	0.127762	0.00357296	-0.0816333			0.133092	0.113307	0.00158774	0.0272222	-0.00543945	0.00655866
	0.0135023	0.0951444	-0.00651357	0.0228544	0.262022	0.0039833			0.145846	0.0990857	0.17296	0.190811	0.0369954	-0.0395119			0.055954	0.118765	0.0548498	0.0351766	0.0137305	0.10879
	-0.000511183	0.0613578	0.0871717	0.035289	0.218528	-0.0537935			0.120115	-0.0127334	0.167542	0.172406	0.0840118	0.13336			0.0928207	0.0839181	0.0535407	0.061983	0.0240157	-0.00143003
	-0.0856733	0.0299427	0.114423	0.00599988	0.159168	0.0994485			0.0887091	-0.042213	0.200783	0.0385981	0.0961975	0.244256			0.013529	0.112281	0.183795	0.0941977	-0.027343	-0.0149946
	0.118262	0.0570143	0.128581	-0.0349538	0.0705856	0.161891			0.0572477	-0.0133869	0.11214	0.201083	0.184389	0.0329487			0.0348408	0.0903419	0.0741491	0.080308	-0.0715622	0.03927
	0.136845	0.00968676	0.10493	-0.0403441	0.0826163	0.184446			0.0180708	-0.0177329	0.0423356	0.0511405	0.183271	-0.00479744			0.0323721	0.0204655	0.058487	0.115309	-0.00126456	0.100271
	0.0943312	-0.00393758	0.0759825	-0.0441977	-0.00775222	0.131976			0.0531657	-0.0266372	0.0612684	0.144971	0.0399564	-0.0545495			0.0551444	0.0480265	0.097443	0.11305	0.00860839	0.0800463
	0.124881	0.0482543	0.110893	0.112794	0.00472352	0.185352			0.0531937	0.00192205	-0.0145686	0.0891394	-0.0882462	0.00871285			0.11295	0.0671637	0.0843054	0.04032	0.00683962	0.133567
	0.13469	0.141014	0.121798	0.100052	0.127366	0.212693			0.107813	0.105822	0.183205	0.111833	0.00685842	0.0886033			0.0771417	0.120319	0.063779	-0.00902237	-0.0110323	0.0370924
	0.10884	0.220406	0.0389725	0.177684	0.0955138	0.131606			0.157559	0.212795	0.31966	0.0642376	0.00338754	0.0744384			0.029747	0.0747694	0.0118055	0.124634	-0.0206216	0.0199802
	0.0615647	0.171759	-0.00336222	0.126275	0.0833701	0.133911			0.0798275	0.0965042	0.341133	0.0880927	0.428163	0.0101713			0.0336711	0.0401062	0.0668071	0.0709536	0.0399229	0.0171
	0.058549	0.081652	0.0031403	0.105249	0.0853924	0.0867487			0.108396	0.0902739	0.362177	-0.0243426	0.459789	0.0779581			0.0705775	0.0883092	0.099616	0.00673497	-0.0226301	0.0327945
	0.0996046	0.0881795	-0.0156837	0.0224124	0.0649172	0.0607618			0.037107	0.107353	0.204011	0.0224812	0.303303	-0.0628348			0.0658239	0.0215489	0.05123	0.0110378	-0.0421041	0.0883815
	0.145157	0.0754231	0.0533552	0.0315942	0.0973435	0.0996761			-0.0142541	0.0364884	0.166611	0.0698254	0.19227	-0.0695584			0.0589691	0.048932	0.107438	0.0370793	0.0477523	0.158191
	0.0972285	0.0622432	0.174915	0.113843	0.0443723	0.142955			0.152333	0.0910364	0.149958	0.0886818	0.133242	-0.00769127			0.0769976	0.0426368	0.170268	0.0377632	0.0619551	0.0865123
	0.0452838	0.0753294	0.152719	0.108225	-0.00995714	0.159398			0.127662	0.0718226	0.10624	0.132732	0.237142	0.0554505			0.0233765	0.0263421	0.126802	0.0284115	0.00150115	0.0426047
	0.0179667	0.0752044	0.116522	0.135056	0.00819029	0.183363			0.0449569	-0.0407154	-0.0381208	0.121659	0.220894	0.0373756			0.0734659	0.0316989	0.0530955	0.00787286	-0.0385666	0.0455802
	0.0100293	0.010402	0.189722	0.0956525	-0.0421809	0.147058			0.119655	-0.0249163	0.00515265	0.0185863	0.404226	0.084142			0.00203981	-0.0316526	0.0809375	0.0502582	-0.0643907	0.0502405
	0.00354704	0.0796139	0.197192	0.0323401	-0.0879297	0.200585			0.0190072	-0.00737442	-0.0286015	0.0910439	0.230768	0.166071			0.0104866	0.0355044	0.0862031	0.0432769	-0.0582131	0.108393
	-0.00343413	0.128382	0.107748	-0.015392	-0.0569047	0.0933042			0.00863408	-0.0541781	-0.089215	0.168666	0.0623115	0.189939			0.00739447	0.0230399	0.112625	0.0376821	0.0410017	0.0898184
	0.181345	0.200122	0.147696	0.0433589	0.0747364	0.0576749			0.0170391	0.0948704	0.0398592	0.128631	0.142049	0.115555			0.0846472	0.0928124	0.180448	-0.00640876	0.0403293	0.125175
	0.16509	0.232947	0.0882164	0.128219	0.0981537	0.0454192			0.109601	0.073696	0.0588608	0.0739947	0.0591825	0.120642			0.058917	0.0776612	0.107022	0.105309	0.0329882	0.0861276
	0.100577	0.198139	0.0380155	0.204035	0.103839	0.0465864			0.0924491	0.0850511	0.207318	0.0889563	0.372327	-0.0983417			0.0442041	0.0675796	0.0967225	0.120472	-0.0271792	0.051474
	0.124757	0.254411	0.0820644	0.131451	0.130995	0.126526			0.108872	0.0318483	0.0982504	0.0820189	0.336946	-0.0410277			0.0626523	0.0274391	0.0371524	0.0939842	0.0225013	0.063484
	0.0512033	0.0907765	0.100461	0.0832939	0.169787	0.150784			0.048781	0.0164903	0.0300383	0.0133246	0.2857	-0.00410843			-0.033749	0.0424891	0.0626925	0.0388875	0.0310235	0.0350229
	-0.00890907	0.0514139	0.0892294	0.0364976	0.113761	0.0851447			0.0219902	-0.0320888	-0.00445133	0.137965	0.0568183	-0.0749384			0.0790143	0.0872805	0.0618578	0.0298683	0.00476095	0.103688
	0.0139245	0.0593024	0.0290768	0.0667778	0.0786316	0.181113			-0.0206406	-0.0181304	0.00330064	0.0160069	0.0498302	-0.016878			0.0346223	0.0758391	0.101979	0.10622	0.0169201	0.141711
	0.199202	0.127754	0.139683	-0.0447778	-0.0148584	0.179222			0.0666452	0.0150035	0.0788572	0.0623388	0.169457	0.0837515			0.0471968	0.0694263	0.118535	0.0769619	0.00389557	0.0228603
	0.301579	0.199164	0.127933	-0.0310863	0.0272908	0.183877			0.0400843	0.132737	0.0461032	0.0716727	0.200846	0.0762011			0.0294986	0.00634297	0.0781817	0.143818	-0.0197796	0.0841853
	0.211422	0.128882	0.135939	0.000464574	0.148196	0.0531272			0.124219	0.129649	0.0369225	0.0690704	0.202456	0.0495308			0.0443829	0.00627184	0.131429	0.0154975	0.000170915	0.0773283
	0.158291	0.231586	0.0627216	-0.0856279	0.22071	0.0401631			0.108794	0.102865	-0.0271358	0.029453	0.215256	0.166318			-0.0573681	-0.0571152	0.095185	0.060237	-0.0354881	0.0275492
	0.12648	0.166978	0.0794143	-0.0730863	0.148063	0.0896888			0.0193549	0.1194	0.0168944	0.19951	0.182245	0.178444			0.0540491	0.0278824	0.0253151	0.0365415	-0.0711003	0.0497828
	0.0718718	0.180168	0.0609619	-0.00283313	0.125901	-0.0328352			-0.0315016	0.0510403	-0.0181826	0.140207	0.110133	0.120935			0.0930418	0.0749172	0.0165235	0.0500663	0.0530703	0.0413776
	0.0634931	0.141753	0.00617247	-0.0305822	0.0847781	0.10955			0.0532778	-0.0395935	0.0709306	0.0968146	0.0538979	0.0336262			0.171492	0.0774013	0.0829026	0.0844784	0.0169435	0.0258199
	0.184687	0.0399353	0.145614	0.0691535	0.0610553	0.0569885			0.122509	0.0267725	0.032864	0.0723018	0.0704933	0.0293314			0.0712257	0.0743235	0.042292	0.151446	0.00117663	0.00370079
	0.204082	0.0613822	0.137895	0.228186	0.0699978	0.104253			0.104403	0.147943	0.0751267	0.0116488	0.0649538	0.0760576			0.059513	0.0222082	0.03934	0.100609	-0.0154849	-0.021966
	0.115032	-0.0134406	0.124175	0.20571	0.0747397	0.0737626			0.0446878	0.27787	0.128867	0.0854104	0.0248097	-0.0749212			0.070585	0.0369025	0.0751448	0.0363955	0.0138416	0.0528377
	0.124024	0.0672187	0.070132	0.231725	0.0199919	0.0402879			0.0265656	0.169079	0.157599	0.130135	0.0251516	-0.0425034			0.00150831	0.0242683	0.117073	0.0143461	0.0155695	0.0354584
	0.0604262	0.0959777	0.0469964	0.14065	0.019019	0.0305538			-0.0113553	0.15664	0.128401	0.0505743	-0.118557	-0.0685421			0.103505	0.0199675	0.0852572	0.0599694	0.00543045	0.0764795
	0.0428789	0.180428	0.0443077	0.104751	0.022954	0.0796574			-0.0266963	0.0995323	0.166092	0.0309743	0.0410574	-0.100707			0.0267095	0.0669887	0.0733174	0.0201328	0.0315615	0.0691648
	0.0118778	0.179765	0.123835	0.0448265	-0.0274869	0.0205004			0.1778	0.0729281	0.0906042	0.116832	0.0878767	0.115256			0.0472812	0.0192863	0.0629561	0.0760754	0.000302479	0.0648764
	0.0513888	0.150513	0.122426	0.0467775	-0.0544275	0.0328882			0.108003	0.0949412	0.0959221	0.156152	0.0818504	0.0183819			0.0175301	0.0103045	0.0402684	0.0776538	0.0598501	-0.0483067
	0.00367177	0.139118	0.191752	0.0431448	-0.0713861	0.0555387			0.112674	0.103557	-0.00362586	0.0235564	0.0613032	0.0411938			0.0683075	-0.0395264	0.0651027	0.0445445	-0.0638527	0.011734
	-0.0687624	0.114435	0.0498673	0.0537976	-0.0576552	0.0277349			0.0215921	0.0473696	0.0168732	0.0622244	0.00403072	0.0585396			0.00758322	-0.0141759	0.0508698	0.0218247	-0.0101757	0.009798
	-0.003012	0.072017	0.0729188	0.00295771	-0.0543146	-0.010761			0.0230387	0.0180479	-0.0419254	-0.0455554	0.0788373	-0.0649995			0.0145175	-0.012663	0.0325428	0.0366955	-0.060742	0.0429099
	-0.0366547	0.0433414	0.0825586	0.0302993	-0.0895037	-0.0507214			-0.00819285	0.00591947	-0.0794788	-0.0304736	0.0821691	0.00498647			-0.0208243	-0.0192619	0.00814482	0.00356458	-0.0343069	0.0118103
	0.0248871	0.0380777	0.0520722	-0.00108587	-0.123975	-0.00594531			0.0615091	-0.043678	-0.0599798	0.0251635	0.0970957	-0.0305721			-0.0471282	-0.0260249	0.00875689	0.0454418	-0.0329943	0.0326737
	-0.0423343	0.00605152	0.0475152	-0.00863433	-0.117045	0.00543681			0.0338997	-9.84482e-05	-0.0639589	0.0469768	-0.0881709	-0.118076			-0.0777238	0.105758	0.0601681	0.0131541	-0.064721	-0.0175664
	0.00540827	-0.00787836	0.0430773	-0.0454029	-0.0193314	-0.0421471			-0.04003	-0.0334339	-0.0330833	-0.0563191	-0.0156067	-0.0726762			-0.0436909	0.23885	0.042538	0.0154731	0.0229661	0.00992198
	0.0597834	-0.0183709	0.0167272	-0.0408655	0.0129222	-0.00872019			-0.0556121	-0.0497559	-0.0677	-0.119883	-0.000749713	-0.0350621			-0.0433333	0.160921	0.0485035	0.0014645	0.0551987	-0.0464121
	0.0629366	0.0114297	-0.0096474	0.00391767	0.193669	0.026208			-0.0107665	-0.00444443	-0.0418777	-0.0190637	-0.0307013	-0.0461609			-0.0154175	0.0203642	0.0182953	-0.0162118	0.0124997	-0.00150632
	0.19785	0.0279949	-0.00967895	-0.0109583	0.168708	-0.0106655			-0.0351126	-0.0559099	-0.136584	0.0340627	0.00183462	-0.00777165			-0.0274158	0.0764055	0.0124176	0.0397957	-0.0356401	-0.0401591
	0.15178	0.0284324	0.00303864	0.0283518	0.0287087	0.0809127			-0.0709532	0.000190192	-0.0879451	-0.0140879	-0.0511384	-0.0228896			0.0187073	0.00811581	-0.0119189	0.0219707	-0.0187652	0.0425602
	0.143778	-0.0527234	0.031506	-0.035824	0.0334107	0.0900631			-0.0858905	0.0287604	-0.0714992	-0.0839718	0.0319137	-0.116675			-0.00510306	0.0476297	-0.00204955	0.00427542	0.00154793	-0.0249129
	0.03167	0.0844227	-0.0211942	-0.00243257	0.0170332	0.123428			-0.0227769	0.00504266	-0.0332738	-0.128199	0.0505893	-0.111255			0.114257	0.0273352	0.0325457	0.0213436	-0.0243463	-0.0327744
	0.0627288	0.102724	-0.0275495	-0.039391	-0.0709577	0.0281497			-0.0229507	-0.0112357	0.147519	-0.0147799	0.097791	-0.0380019			0.0839319	0.0310696	0.0440199	0.0450229	-0.013567	0.0511561
	0.0127444	0.0814471	-0.00167612	-0.0442115	-0.115674	-0.00480747			0.00151305	-0.0733211	0.100023	0.00162296	-0.123656	-0.048004			0.0965288	0.00056485	0.0166992	0.0753646	-0.0391075	-0.00672934
	-0.0164531	0.0990123	-0.0017953	-0.0465148	-0.0862793	-0.0218348			-0.0179941	-0.00494547	0.064147	-0.0392413	-0.0820635	0.100632			0.025798	-0.0392199	0.0318721	0.0554044	-0.0778158	-0.00604269
	-0.0529868	0.0808291	-0.0181129	-0.046166	-0.0995918	-0.0698629			-0.0594194	0.0365537	0.0352821	0.00156577	-0.0404824	0.0598257			-0.0345363	-0.0171225	0.0291896	0.00572412	-0.0483606	-0.0599894
	0.00116136	0.0767008	0.00681396	-0.0681898	-0.0826631	0.0292068			-0.0417177	0.00341428	-0.015484	-0.0360842	0.0452062	0.155535			-0.00401523	-0.0223042	-0.0334439	0.0185787	-0.0265244	-0.0487454
	0.00304816	0.0612815	0.0267982	-0.0940811	-0.0809662	-0.0760439			-0.0530833	0.0687619	-0.0499578	-0.0196528	-0.0189907	0.159858			0.00901131	-0.0394251	0.0698353	0.0172381	0.0503075	-0.049111
	-0.034576	0.00792296	0.132304	0.00654547	-0.134353	-0.0536394			-0.0275542	0.115914	-0.0944483	0.0718099	-0.0446486	0.00703627			-0.0233179	-0.00722412	0.06997	-0.0112225	0.00819032	-0.0125691
	-0.00799125	0.0209015	0.17806	0.0167425	-0.0110662	-0.0982392			0.0110956	0.137824	-0.0530691	-0.0409971	-0.106232	-0.0645401			0.0152377	0.0285034	0.0628243	-0.026369	-0.0859053	0.0142263
	0.0629942	0.0133949	0.128721	0.098339	0.0647479	-0.0297006			0.094748	-0.0517056	-0.0696208	-0.0500679	0.0582554	-0.0141852			-0.0142725	-0.00962073	0.0792477	0.0317386	-0.0270301	-0.0277803
	0.106567	0.0129609	0.0661253	0.0591602	0.103128	-0.0440998			0.0933911	-0.0254336	-0.134076	-0.00707606	-0.0698314	-0.00108828			-0.0297107	-0.00864677	0.0151529	-0.0122198	-0.0318014	-0.00366483
	0.0886004	-0.0143294	0.0134847	0.110107	0.00714096	0.0194617			0.135091	0.0019874	-0.108518	-0.0898397	-0.0268886	-0.0660272			-0.0238022	0.017984	0.0597873	-0.0127685	-0.0870397	0.0710117
	0.147238	0.0258943	0.00749751	0.0929453	-0.0395111	0.112618			0.119829	-0.00752691	-0.0569636	-0.0240108	-0.0360554	-0.085641			-0.0271848	-0.00390827	0.0197742	0.000907726	-0.0169642	-0.00287645
	0.118118	-0.00222238	0.00968138	0.0690016	-0.0393019	0.10378			0.0314606	-0.0333468	-0.125075	-0.0598707	0.070331	-0.0906306			-0.00770339	-0.0428395	0.0210218	0.0398497	-0.0229839	0.0302481
	0.0430452	-0.046189	0.0237591	-0.00191116	-0.0169803	0.0327781			-0.0365928	-0.0874156	-0.148596	-0.0416605	0.17156	-0.0171938			0.0270547	-0.044035	0.000820453	0.0137136	-0.0750208	0.0204824
	0.0265437	-0.0104373	0.0323508	-0.00471852	-0.0547496	0.0320807			0.0942938	-0.042371	-0.0194473	0.0703572	0.115035	-0.0659526			0.0610976	0.0208485	0.0239152	0.0475365	0.0302868	-0.012604
	0.0191979	0.0967311	0.0269279	0.0154855	-0.102634	0.0106415			0.00163081	-0.0191543	-0.0149919	-0.0460987	0.077267	-0.143736			0.0618998	-0.0552931	0.0115303	0.0542259	0.126005	0.0499353
	-0.0190243	0.0573476	-0.0112459	-0.0349055	-0.138128	-0.0116969			-0.011787	-0.0202272	0.0656233	-0.0264987	0.000536657	-0.127131			0.0516921	0.00191089	0.0117558	0.0183949	0.0125085	-0.00929156
	0.0262655	0.0779577	-0.0398394	-0.0475231	-0.10625	-0.0241949			-0.0396992	-0.0690949	0.137407	-0.00119093	0.0410226	-0.0405742			0.0776111	-0.0451622	0.0457097	0.00625387	0.0187708	-0.0155032
	-0.00991643	0.0808847	-0.0453499	-0.0503063	-0.124025	-0.0797805			-0.0693327	-0.088227	0.14382	-0.0489526	0.0243229	0.0446905			0.034975	-0.0291438	0.0615298	0.0339279	0.0710445	-0.00301315
	5.1661e-05	0.0998525	0.0460078	-0.0421777	-0.130816	-0.0394347			-0.0122356	-0.0300955	0.0656603	-0.0386808	-0.0395611	0.00421708			-0.0322986	0.0179074	0.120081	-0.00126533	-0.0634931	0.00526482
	-0.0349886	0.0372201	0.0483354	-0.0250641	-0.0766992	-0.044555			-0.00349409	-0.11262	0.0965677	-0.0589328	-0.0499332	0.0883966			-0.036481	0.0641543	0.0466058	-0.0496969	-0.0162246	0.0228857
	-0.01755	0.00281904	0.0396876	-0.0539251	0.0246641	-0.0897127			-0.0486257	-0.0945663	0.0583423	-0.0901143	-0.0201148	0.150654			0.0613981	0.0791742	0.0716364	-0.0231256	-0.0636744	0.00362131
	-0.0173677	0.0390221	0.119281	-0.0544361	0.0841903	0.047482			-0.00440244	0.0374741	-0.0631388	-0.0191952	-0.0163542	0.175091			-0.0198582	0.0785449	0.0542611	-0.0323557	-0.0566285	0.0669109
	-0.0174541	0.0167697	0.0521353	-0.0403061	0.019102	0.426385			0.0197193	0.0436554	-0.0924851	-0.0141737	-0.0234293	0.0968484			-0.0258511	0.00100532	0.0667164	0.0295439	-0.0649841	-0.0338426
	0.00765645	-0.0057361	0.0387376	-0.0272396	0.0157548	0.386611			0.0228705	0.132372	-0.0220666	0.0194957	-0.126351	0.0469815			-0.0123055	0.0140006	0.0346133	0.0144893	-0.0863614	-0.0178429
	0.220965	-0.0413177	0.0203203	0.0589703	-0.0330989	0.212084			0.11088	0.00492829	-0.0692927	-0.0687871	0.0121662	-0.0131172			-0.0146749	-0.0247555	0.0459059	0.0680075	-0.0306671	0.0199865
	0.248707	-0.0106282	0.0128853	0.14565	-0.0550883	0.141798			0.0627595	0.150845	-0.0755419	-0.0287464	-0.0423714	-0.00786926			0.0452049	-0.0272478	0.0280299	0.0257546	-0.0762283	-0.00706313
	0.255314	-0.00335427	-0.016532	0.0885184	-0.068537	0.112985			-0.0210836	0.0804437	-0.0835373	-0.0209854	-0.101087	-0.0495714			0.0257483	-0.0372556	0.00568775	0.0142109	-0.0977663	-0.0168352
	0.18974	-0.00757281	-0.00666781	-0.000353809	-0.104105	0.0739057			0.0256741	0.0872677	-0.108952	-0.0042965	-0.0252198	-0.0211327			0.0262202	-0.0687152	0.0420138	0.00807015	-0.00302164	-0.0267567
	0.166282	0.117063	-0.00511842	0.0158377	-0.0804084	0.0238993			0.0536591	-0.0460035	-0.0744625	-0.00120808	-0.0975637	-0.0819318			-0.0192671	-0.00769469	0.0735839	0.0287574	0.0213903	-0.01104
	0.0644077	0.136285	-0.00871496	-0.00605486	-0.129956	0.0213703			0.00214666	-0.0573314	-0.050979	0.0544862	0.0398985	0.012445			0.00141643	-0.0334801	0.0710419	-0.0364261	-0.0302841	-0.0231518
	0.0812706	0.101745	-0.0396536	-0.0234964	-0.0850274	0.0368817			-0.0209658	-0.0463793	-0.0315012	0.20786	0.0161006	-0.0611295			-0.014732	-0.0647674	-0.0145751	0.0132298	-0.0322867	0.0307886
	0.022009	0.0356508	-0.00362863	-0.0145909	-0.063898	-0.00618756			0.00187191	-0.0476864	0.121723	0.197977	0.148875	-0.129255			-0.00584565	-0.0730953	0.0591753	-0.0442805	-0.0524946	0.0491629
	-0.000364078	0.0306823	0.0664303	-0.0209722	-0.00187464	-0.0194416			0.0236779	-0.0560897	0.101626	0.0838833	0.17553	-0.0678703			-0.0147867	-0.0225586	0.0179848	0.00822422	-0.0482086	0.0326324
	0.0175894	0.0310121	0.0844445	-0.028203	0.0684305	0.010469			0.00283073	-0.0371863	0.0403831	0.130473	0.0190905	-0.0605267			-0.0261243	-0.0253929	0.00240481	-0.0318773	-0.0491763	0.0196845
	0.0232881	-0.0155724	0.0824395	-0.0754206	0.0824005	0.0481868			0.0353744	-0.061868	-0.00708647	0.102951	-0.00875767	0.00833391			-0.0488369	0.00882166	0.0251481	-0.0329098	-0.0718078	-0.0397141
	0.0360417	0.0209154	0.0253049	-0.048628	-0.0017551	0.195776			-0.0343444	-0.0906505	-0.0395072	0.0430534	-0.00057588	-0.00808744			-0.0567125	0.0368313	0.0157152	0.0187651	-0.0848996	-0.0638868
	-0.014416	-0.0556087	0.0724385	-0.0417011	-0.0413208	0.162775			0.00137848	-0.031457	0.0161007	0.0344059	-0.0193036	0.0786758			-0.0421933	0.0697327	-0.0343957	0.0341495	-0.0493166	-0.017614
	0.0186639	-0.0936658	-0.00510791	-0.00475996	-0.0687097	0.168251			0.0311915	-0.0704347	-0.0275697	-0.047946	-0.0364784	0.106144			-0.0507096	0.0554051	-0.0024742	0.0727483	-0.0648292	-0.0331845
	0.287956	-0.0110726	-0.0258388	0.0751412	-0.0594417	0.175926			0.0785939	-0.0130166	-0.0925539	0.0328731	-0.0885417	0.0709532			-0.0126234	-0.0315377	0.0305806	0.00729985	-0.0595843	-0.024239
	0.301864	0.00222532	-0.0079578	0.0939363	-0.0700578	0.0441749			0.0748596	0.00405691	-0.0787644	0.0875723	-0.0052694	0.0292108			0.0237714	0.00390533	-0.0111194	-0.010663	0.00961703	0.0767021
	0.241579	-0.0307071	0.00623557	0.0757869	-0.0959225	-0.00771448			0.0880083	0.00535853	-0.0980835	-0.0174737	-0.0618234	-0.0197087			0.0348706	0.0276908	0.0394864	0.0104513	0.0439575	0.0152244
	0.136033	0.0117144	-0.0207841	0.0245326	-0.119004	-0.0180468			0.0230275	-0.0247747	-0.111259	-0.0681637	-0.00880982	-0.0475791			0.111055	-0.0493645	-0.00384477	-0.00361947	0.0527195	-0.0169433
	0.0653991	0.0768189	-0.0381849	-0.0098878	-0.132719	-0.00992777			0.0364621	0.00313652	-0.0728115	-0.0813409	-0.0638573	-0.0913999			0.131381	0.000608625	-0.0118222	0.00538357	0.00541291	0.00860271
	-0.00345652	0.131382	-0.0400708	0.038017	-0.146842	-0.018234			-0.00757606	-0.0697212	-0.137579	-0.00859167	-0.0453382	-0.0312496			0.0736299	-0.017303	-0.0306442	0.00696471	-0.0151867	0.0515979
	0.025354	0.167443	-0.0347005	-0.00536425	-0.11222	-0.0177128			-0.0205397	-0.0414996	-0.0935064	0.0216061	-0.0669399	-0.0903779			0.0249958	-0.0264763	0.0448135	-0.0388397	-0.0241826	-0.0381913
	0.00537949	0.0975019	-0.0345322	-0.0338937	-0.057426	-0.00404034			-0.0821506	-0.0100103	-0.0402374	0.00618122	-0.122752	-0.0269548			0.0152774	0.0598864	0.0296581	0.0214085	-0.00959094	-0.0206785
	0.0228916	0.155555	0.00418841	-0.0288211	-0.00241923	-0.0163511			-0.00506969	-0.0183592	0.03261	0.147081	-0.0520018	0.00128306			0.00359454	0.056037	0.00938947	0.102855	-0.0589791	-0.0150041
	0.0310688	0.0586149	-0.0445191	-0.0364006	-0.00502263	-0.0330921			-0.0433438	-0.105687	0.0638189	0.150616	0.0622883	-0.211632			-0.0987078	0.157193	-0.00452713	0.0732537	-0.0281177	-0.0725208
	0.0151237	0.0336648	0.0768939	-0.0629791	-0.0310932	0.0421195			-0.064948	-0.0737404	0.0774814	0.0852502	0.207973	-0.0364458			0.00506485	0.051211	-0.0198348	0.0312278	-0.0726439	-0.0129442
	-0.0113651	0.0831346	0.0586203	-0.0765912	-0.0638515	0.0857063			0.0178466	0.017378	0.0428648	0.077066	0.165679	-0.0176589			-0.0389398	0.00257296	0.00948611	0.0502285	-0.0758102	0.0966531
	-0.0408377	0.0137074	0.143048	-0.0613423	-0.101378	0.0260869			0.000643952	-0.0349588	-0.0107852	0.0577977	-0.0175015	-0.0883855			-0.0512411	0.0366781	-0.059148	0.0120433	0.0179054	0.0936967
	0.047903	0.0186794	0.140871	-0.00964608	-0.106632	0.0281533			-0.0564532	-0.0871051	-0.0317023	0.0169792	0.00608776	-0.136863			-0.02262	0.0119214	-0.00928899	0.0239194	0.0394172	0.0671239
	0.0356099	-0.0127323	0.0505193	-0.022495	-0.121588	0.0191717			-0.0636079	-0.063578	0.000887739	-0.0440398	0.0215184	-0.0566969			0.0773702	-0.0141759	-0.0124724	0.0239113	-0.0162889	0.0550376
	0.0593677	-0.00279874	-0.00103814	0.0810839	-0.158255	0.0304731			-0.0562682	-0.0162134	-0.0785739	-0.0815983	-0.0640021	0.0292625			0.15359	0.0506064	0.0666256	-0.00471411	-0.0574618	-0.0206372
	0.118342	0.0419734	0.0284633	0.135491	-0.105775	-0.0447055			0.0164784	-0.0201509	-0.0380996	-0.095845	-0.0291948	0.115986			0.134858	-0.000472041	0.0579277	-0.0210309	-0.0939043	-0.0284765
	0.103381	0.0204154	-0.0113055	0.0784527	-0.180722	0.0275551			-0.03532	-0.0408188	-0.026178	0.0502997	-0.071309	0.0556458			0.0933075	-0.080649	0.0277048	0.0156758	-0.0284744	-0.026283
	0.0137294	0.12833	0.0122719	0.111772	-0.137039	-0.0348943			0.0262796	0.0221488	-0.142653	0.0441058	-0.0447239	-0.0482107			0.00537281	-0.0265693	0.0390852	0.0166651	-0.0571226	-0.0257776
	-0.0259543	0.222822	-0.0231081	0.0615498	-0.157102	-0.0283315			0.0875541	0.00747161	-0.0657527	-0.06066	-0.0729488	0.0189044			0.0185359	-0.0525873	-0.00896978	0.0429958	-0.0427064	-0.0079882
	-0.0291459	0.184105	-0.0405615	0.0430619	-0.154665	0.0156407			0.083102	0.0479796	-0.0899717	-0.0318863	0.00400175	0.0172623			-0.0200122	-0.0302928	0.0182572	0.166046	-0.00380517	-0.0121463
	0.00138841	0.138795	0.0574425	-0.00228409	-0.0917285	0.0573739			0.0990823	0.0232271	-0.129827	-0.0596934	-0.028511	0.00631281			-0.048374	0.0182532	0.0667476	-0.0698302	0.017149	-0.0525447
	-0.00349809	0.0267797	-0.0112669	-0.0414214	-0.0475471	0.00686829			-0.014484	-0.0340548	-0.0913528	-0.0146084	-0.177736	-0.11834			-0.0171868	-0.00572739	0.0484596	0.0335698	0.0348125	-0.0101154
	0.0174231	0.0684512	-0.0120907	-0.014881	-0.0164457	-0.0530007			0.0267114	-0.030798	-0.0337659	-0.0745064	-0.0176174	-0.119333			-0.0561633	0.0811783	0.0740717	-0.00108188	0.0163642	-0.0449666
	0.0276043	-0.116233	-0.047068	-0.00201983	-0.0113698	0.0541616			0.0973932	-0.0366735	-0.050328	-0.0429445	-0.0131619	0.0980745			-0.0383635	0.0317336	0.0440458	0.0735924	-0.027344	-0.00198758
	-0.0150797	-0.110036	-0.0179603	0.0988478	0.0128331	-0.0086911			0.100634	-0.0713721	0.0277997	0.0317011	-0.0359097	0.159372			-0.0357721	0.0252185	0.108064	0.0785177	-0.0852973	-0.0031781
	-0.0886812	-0.107461	-0.119623	0.0952543	-0.0301125	0.00799675			0.017735	-0.0777607	-0.0557055	0.00683052	-0.0790646	0.0311797			0.03583	0.0685803	-0.0166543	0.0216448	-0.0209108	0.0753194
	-0.0724503	-0.107024	-0.0594013	0.0423135	0.00535164	0.00526262			0.00294063	0.0113479	0.00906043	-0.031982	-0.0558761	-0.0100556			0.061164	0.0194505	-0.0390397	0.0172199	-0.038834	0.0671916
	-0.0234443	0.132802	-0.0616187	0.040623	-0.0401233	-0.0123067			0.0440656	-0.0135794	-0.0104181	-0.0423961	0.0198913	-0.0345116			0.0465584	-0.00477733	-0.029846	0.0171886	-0.042653	-0.0279702
	0.00783339	0.129242	-0.0397398	0.0410482	-0.0216008	-0.0781372			-0.0409287	0.0692443	-0.0147168	-0.0870998	0.0124501	-0.0240538			0.0392594	-0.0803292	-0.0326622	-0.0172806	-0.0456817	-0.00257255
	-0.00416828	0.228266	-0.061718	-0.013266	-0.032855	-0.0607434			-0.0279243	0.0531772	-0.106135	-0.00646694	0.136071	-0.0340968			0.0447424	-0.0514318	-0.0170544	-0.040982	0.0114427	0.0359648
	-0.0490171	0.11507	0.0548539	-0.0669491	-0.0519956	-0.0495059			-0.0430744	0.0906581	-0.018353	-0.00295601	0.0992389	0.00512284			-0.0196732	-0.033542	-0.0698134	-0.0263833	0.0307255	-0.00951281
	-0.0592832	0.0290896	0.0585997	-0.0102832	-0.0597577	0.0177687			-0.0230173	0.0510931	0.0255161	-0.0190916	0.0873913	-0.100121			0.00630868	-0.055953	-0.0759163	-0.0629999	0.0824198	0.00779227
	0.0079493	-0.0211599	0.0863552	-0.0625593	0.0899	0.0128057			-0.0616069	-0.00268968	0.0342231	0.00802345	-0.014627	-0.029867			-0.0183299	-0.0126537	-0.0604027	-0.0231754	0.0678071	-0.0334201
	0.0756455	-0.0397402	0.094978	-0.0890432	0.0272632	0.0602892			0.0284299	0.00141304	0.0303625	0.117496	-0.0704005	0.00892621			-0.0199383	0.00150348	-0.0765596	-0.0363382	0.032331	-0.0438231
	0.0952473	-0.0545143	0.108827	-0.0356907	0.0320732	0.00432377			-0.0632727	-0.027917	0.105484	0.0403512	-0.0201735	-0.0755483			-0.0469357	0.0772245	-0.0483013	0.0183613	0.0200865	0.0229838
	0.0978444	-0.0783011	0.00351485	-0.0382754	0.0803937	0.0467762			-0.0313744	-0.0469412	0.0232107	0.028535	-0.065829	0.00557854			-0.0289133	-0.0296611	0.0303338	-0.0209499	0.0125757	0.0746257
	0.115328	-0.140159	-0.0211902	-0.0141837	0.0368264	0.00750582			0.00979574	-0.00278789	0.0132332	-0.00287685	-0.117257	-0.0387765			0.0761648	0.0353933	0.135386	-0.0168559	0.0836302	0.0608275
	0.0339357	-0.112237	-0.104588	0.000888706	0.0402048	0.0164822			0.0863651	0.0342457	0.00423598	0.009092	-0.100788	0.194053			0.0887417	-0.00192715	0.190551	0.00445321	0.0262212	0.114339
	0.0204554	-0.0701249	0.0199849	0.123351	-0.0302013	-0.0245619			0.0937849	-0.0157507	-0.0215729	-0.0473487	-0.00899788	0.270213			0.124301	0.0605451	0.0521544	0.0124197	0.126017	0.000322896
	-0.032924	0.0838723	-0.0255096	0.152828	0.110462	0.0336789			0.19909	-0.0262912	0.0148432	0.0229096	0.109555	0.164671			0.150941	0.082662	0.0332781	-0.0164207	0.0739418	-0.0017289
	0.0927191	0.106731	0.0316997	0.161651	0.241977	0.163369			0.172619	0.0425385	0.0153963	0.073233	0.112006	0.21772			0.103768	0.0393653	0.0269816	0.0127949	0.0169667	0.00805389
	0.109241	0.313813	0.0796679	0.109733	0.186065	0.27908			0.260854	0.134206	0.0432478	0.165077	0.122934	0.18637			0.0532947	0.230687	0.207652	0.126403	0.00382132	0.123331
	0.0845708	0.441084	0.156926	0.120608	0.196935	0.230239			0.291092	0.114822	0.147535	0.166926	0.176389	0.0580954			0.0326933	0.145775	0.10217	0.126806	0.0349534	0.123063
	0.190531	0.343278	0.118087	0.291881	0.174477	0.194118			0.173076	0.170814	0.125203	0.148823	0.116666	0.011824			0.0209643	0.166262	0.0977854	0.076446	0.126501	0.0798904
	0.15201	0.260502	0.0365895	0.484557	0.106092	0.127141			0.150269	0.139143	0.140449	0.0252446	0.201643	0.0206693			0.104015	0.136438	0.0409081	0.0314902	-0.00213098	0.103848
	0.182511	0.123691	0.0487305	0.46418	0.109151	0.0640051			0.149027	0.0484034	0.151658	0.0233619	0.217038	0.120509			0.102737	0.0616019	0.00461453	0.0633379	0.119452	0.041497
	0.187367	0.085946	0.0223817	0.444725	0.0301016	0.0564979			0.388701	0.0429531	0.0617187	0.0647751	0.254585	0.284258			0.0956005	0.0641059	0.0412611	-0.0277723	0.126476	0.0695285
	0.178958	0.557609	0.114806	0.322363	0.0679707	0.347032			0.373551	0.0322489	0.0388285	0.324053	0.162729	0.240967			0.0925188	0.0575466	-0.0235156	0.0334916	0.0721318	0.012816
	0.177332	0.849933	0.205116	0.226759	0.503217	0.479227			0.425145	-0.0146487	-0.00171107	0.203669	0.146227	0.148067			-0.0126043	0.0258927	-0.0129491	0.0404913	0.00447071	0.034645
	0.139921	0.634416	0.507824	0.258764	0.572998	0.414568			0.299935	-0.0290246	0.0466046	0.103356	0.100087	0.0553378			0.03585	0.0954292	0.0554098	0.0650213	-0.00408192	0.0888736
	0.129767	0.500634	0.679616	0.169544	0.438286	0.270046			0.324047	0.0791683	-0.0359148	0.137312	-0.0478124	0.232057			0.0187931	0.114282	-0.0335669	0.061631	0.110952	0.103654
	0.0680266	0.349761	0.539579	0.0605037	0.277661	0.262217			0.248206	0.0233942	0.144145	0.443063	-0.0514477	0.255456			0.0772254	0.0905098	-0.00190418	0.0384195	0.0991327	0.0582054
	-0.00913687	0.288146	0.374167	0.0630208	0.224556	0.121805			0.261492	0.080936	0.176536	0.448502	0.0217255	0.312494			0.100931	0.0945	-0.000638618	0.079336	0.0474715	0.0567004
	0.28218	0.326253	0.293458	0.0035678	0.234158	0.120762			0.219424	0.0459374	0.170682	0.815115	0.208352	0.316292			0.0660642	0.0844242	0.037161	-0.00999172	0.0971569	0.0112903
	0.635326	0.255444	0.16181	0.0602911	0.221252	0.0147049			0.265405	0.0510276	0.244013	0.635729	0.24694	0.269226			0.0642807	0.0250858	0.0174297	-0.0241291	0.0881041	0.0226164
	0.569691	0.136035	0.472251	0.436255	0.24667	0.131968			0.109404	0.0319761	0.149074	0.548487	0.200189	0.195291			0.0139104	0.00999154	0.0672	0.00508907	0.0618714	0.0612596
	0.505503	0.100257	0.543969	0.656538	0.205827	0.412769			0.113018	-0.0664128	0.140936	0.286999	0.24368	0.10522			0.0119568	0.00151649	0.0849859	0.0276751	-0.0453666	0.0823567
	0.370318	0.0643782	0.457822	0.506593	0.0850474	0.38565			0.105231	-0.0180531	0.14276	0.282657	0.168232	0.0740742			0.0853624	0.179972	-0.0155038	-0.0347511	0.00829521	0.0659364
	0.241207	0.140183	0.300219	0.333542	0.0850936	0.453638			0.120793	0.0952028	0.0600758	0.275369	0.213358	0.110104			0.125975	0.20705	-0.0311247	0.0174388	0.0451226	0.0099205
	0.15945	0.35565	0.19722	0.235795	0.0459171	0.483136			0.174188	0.193199	0.00233029	0.469104	0.0773889	0.226793			0.128889	0.183538	0.0133323	0.0506676	0.071966	0.105594
	0.492349	0.501506	0.194106	0.752098	0.464126	0.134773			0.901942	0.160617	0.0177291	0.478399	0.032119	0.282617			0.160614	0.131818	-0.0561667	0.0253141	0.0762851	-0.00279595
	0.6112	0.932199	0.688918	0.74479	0.695966	0.0540326			0.659625	0.191497	-0.00337033	0.428556	0.0245786	0.232355			0.0944149	0.0581661	-0.0130328	-0.00713296	0.00919884	0.01184
	0.607817	0.837405	0.658948	0.632103	0.610477	0.0852439			0.531738	0.0548903	0.0570147	0.352847	0.000547405	0.163696			0.086583	0.0412108	0.0854984	-0.0216013	0.0168451	0.0016016
	0.531549	0.657728	0.530674	0.469221	0.801204	0.11834			0.402146	0.0391177	0.0881628	0.351931	0.0442255	0.1296			0.0416907	0.00652968	0.0426574	0.0198259	0.189785	0.0156379
	0.477506	0.487759	0.384524	0.410163	0.709075	0.0563833			0.330919	0.0338747	0.0842255	0.237987	0.127847	-0.0293821			0.0163092	0.139541	0.0697363	-0.00758119	0.182144	0.0734469
	0.333699	0.329759	0.30425	0.288122	0.579815	0.111969			0.250583	-0.0290573	0.00147054	0.197614	0.084428	0.145105			0.142659	0.120748	0.0382985	0.0650448	0.349408	0.0373258
	0.258515	0.260591	0.222883	0.205533	0.377315	0.10362			0.269262	-0.0139831	0.0261514	0.174677	0.181396	0.314761			0.17553	0.0960539	-0.000298692	0.026505	0.253892	0.0377785
	0.228832	0.564999	0.131565	0.210341	0.35492	0.338618			0.140382	-0.0754257	0.0225809	0.0915057	0.121249	0.43925			0.118978	0.0652798	-0.0117829	0.0119741	0.0797504	0.0185892
	0.334736	1.06056	0.774706	0.434669	0.292081	0.445665			0.159541	-0.00521023	0.11395	0.0560289	0.00821999	0.302089			0.0930666	0.0167929	-0.0236332	0.0560959	0.103598	0.0559596
	0.461563	0.807353	0.99263	0.408115	0.446488	0.326331			0.136045	-0.0349331	0.124754	0.169917	0.0231465	0.25656			0.0714697	0.00597526	-0.0101957	0.0731546	0.0746769	-0.0623981
	0.497856	0.579838	0.798331	0.464005	0.44733	0.271408			0.132809	-0.00971122	0.111989	0.147505	-0.0624746	0.13442			0.00262164	0.059163	0.0629744	0.0150543	0.172533	-0.014363
	0.416141	0.453615	0.643427	0.366751	0.354668	0.224871			0.118094	0.102077	0.116732	0.251121	0.0365584	0.129612			0.00275422	-0.00310626	0.0201753	0.0420731	0.128209	0.0380166
	0.36055	0.374657	0.500445	0.360208	0.267889	0.197443			0.240148	0.248138	-0.0880529	0.236489	-0.0148969	0.262239			0.0962359	0.0362783	0.0797432	0.0034447	0.0541284	0.046797
	0.217623	0.451138	0.367025	0.230906	0.197234	0.0635106			0.108574	0.154038	0.00294362	0.482961	0.112122	0.523175			0.0939846	0.0749027	0.0394438	0.0226846	0.157282	0.119692
	0.676888	0.707245	0.255984	0.259168	0.763008	0.11251			0.183602	0.0854315	0.0309046	0.387855	0.188589	0.521744			0.0918359	0.144252	0.00508258	0.0177333	0.136225	0.0467353
	0.799875	0.769723	0.243638	0.166551	0.758625	0.120074			0.0818647	0.145783	0.0626496	0.225933	0.312551	0.501231			0.0943348	0.10861	0.044846	0.0584386	0.109421	0.0469381
	0.780734	0.686134	0.166699	0.123483	0.671284	0.430916			0.107885	0.0708101	0.112121	0.192464	0.244071	0.283721			0.0379362	0.0866444	0.0111254	0.0851082	0.079416	-0.0163414
	0.59736	0.494288	0.465256	0.0743479	0.476126	0.518863			0.0709666	-0.0115444	0.0887707	0.227539	0.174147	0.180592			0.0631451	0.121544	0.0183893	0.0856685	0.0699874	-0.0233404
	0.518304	0.379211	0.621641	0.152008	0.446648	0.533383			0.104243	0.0272133	0.00498073	0.290679	0.197875	0.239395			0.0550831	0.133601	0.0620906	0.0558926	0.0281334	0.023998
	0.414346	0.515405	0.617607	0.288628	0.378903	0.402044			0.177187	0.000660142	0.00144864	0.341755	0.075417	0.140198			0.0300968	0.0716934	0.0271725	0.00192281	0.0838429	0.0044412
	0.319103	0.696058	0.574887	0.23642	0.245949	0.375137			0.53114	0.0324017	-0.00780598	0.242075	0.0379684	0.157877			0.0394295	0.0361013	-0.0169106	0.0160264	0.01186	0.0445454
	0.228851	0.575198	0.572875	0.208357	0.199682	0.252097			0.436343	-0.00020186	-0.0101662	0.19516	0.0185144	0.230293			0.0151461	0.00273986	-0.0116548	-0.0206632	0.0352021	0.067706
	0.192862	0.537361	0.507293	0.138504	0.20798	0.224914			0.320856	-0.0187841	-0.0553769	0.17903	0.0467536	0.237321			0.0696437	0.136068	-0.0299689	0.0657224	0.00693287	0.101784
	0.463017	0.464945	0.434267	0.101088	1.03411	0.204309			0.357193	0.0652725	-0.0136983	0.0429858	0.12782	0.208442			0.0786236	0.0376526	0.0338429	0.0266926	0.0175525	-0.0445904
	0.576636	0.458739	0.257358	0.0209448	0.914435	0.101523			0.242463	0.0714321	0.0397595	0.0895383	0.169592	0.137464			0.113658	0.036437	-0.0273463	0.0247225	-0.0180314	0.000446357
	0.7369	0.384005	0.206503	0.101328	0.804188	0.148161			0.306045	0.131505	0.115286	0.0222764	0.189377	0.0544498			0.0931417	0.145483	-0.0252753	0.00384341	0.0186689	0.00871235
	0.812995	0.281135	0.318291	0.158864	0.664755	0.181777			0.469833	0.0880339	0.0986495	0.524182	0.149758	0.127158			-0.031192	0.0837708	-0.0268808	-0.00583258	0.119416	0.00880347
	0.729491	0.250297	0.466627	0.29485	0.474475	0.370188			0.291425	0.0567234	0.12016	0.602559	0.168066	0.270698			-0.000812757	0.0463073	-0.0144736	-0.00550423	0.124498	0.0284808
	0.66686	0.184935	0.526038	0.196027	0.466904	0.313244			0.268347	-0.0224449	0.151302	0.470319	0.088559	0.290872			0.0222375	0.0485978	-0.0223154	-0.0494045	0.0579585	0.0920189
	0.533742	0.267655	0.338039	0.221256	0.40442	0.306751			0.207685	0.0290846	0.0837491	0.377554	0.0389268	0.275103			0.0691784	0.0187737	0.0105162	-0.00171253	0.0793829	0.0340806
	0.401357	0.404113	0.224476	0.127241	0.295413	0.358671			0.127739	-0.0170656	0.0427987	0.314611	0.0459274	0.242199			0.126473	0.0740958	0.011719	-0.000281845	0.0454349	-0.00065891
	0.337721	0.520158	0.260845	0.0182185	0.212723	0.351017			0.174211	0.0692498	0.0345517	0.205247	-0.0197549	0.21099			0.076495	0.0939196	0.0150947	0.0324388	0.0711674	0.0334839
	0.23756	0.497501	0.196724	0.12604	0.219724	0.192566			0.108901	0.407511	-0.0747021	0.274792	-0.100386	0.331453			0.0653813	0.095929	-0.012855	0.0090658	0.0100251	-0.0029106
	0.230439	0.464402	0.216811	0.26456	0.181742	0.124661			0.137095	0.336543	0.0231012	0.206083	0.00259086	0.203009			0.0773654	0.0649857	0.00538329	-0.011584	-0.0199685	0.0372759
	0.1793	0.458994	0.15956	0.167428	0.114622	0.0879923			0.593378	0.208775	-0.0424862	0.267426	-0.09772	0.188304			0.0167645	0.057065	-0.0902481	-0.0280303	0.0146316	0.040865
	0.157101	0.277181	0.0728075	0.166186	0.114995	0.0823592			0.558069	0.141517	0.0525791	0.146544	-0.0384875	0.0979343			0.0374434	0.0155357	-0.0574427	-0.0454903	-0.0249896	-0.0165853
	0.0888094	0.187021	0.0747461	0.1373	0.175997	0.0392511			0.415879	0.0314633	-0.0186541	0.145589	-0.068985	0.117629			0.0263422	-0.0118494	-0.0419369	-0.0527949	-0.0452672	-0.0489085
	0.0861027	0.183493	0.0501692	0.102394	0.207632	0.0923784			0.38044	0.0925513	-0.0428914	0.0727185	-0.0627114	0.065965			-0.012169	-0.0215635	-0.0407393	-0.0391917	-0.0532284	0.0283073
	0.118903	0.112557	0.101771	0.0783497	0.232314	0.0711827			0.181473	0.0657799	-0.00784979	0.114838	0.0866037	0.0313082			0.00216639	0.00831527	-0.0399496	-0.0720062	-0.0634087	-0.00716999
	0.133104	0.0882689	0.0960066	0.0724347	0.235227	0.0382191			0.149157	0.00813997	-0.0408762	0.0703157	0.143572	-0.0629054			-0.07716	-0.0506925	-0.0624396	-0.0280459	-0.0865629	0.0208321
	0.17856	0.0511558	-0.00350894	0.0690538	0.220392	0.0416233			0.161043	0.0105732	-0.0730593	0.0316954	0.12777	0.0448917			0.0243537	-0.00607618	-0.119746	-0.0487087	-0.052405	0.0706632
	0.233005	0.0218569	0.0102535	0.0216905	0.114231	0.0326827			0.0897306	-0.0362371	-0.0533124	0.0573688	0.116947	0.168118			0.0244462	-0.0162587	-0.0705324	-0.0242021	-0.0277723	0.113566
	0.255802	0.023806	-0.0233659	-0.00108181	0.124888	0.0420569			0.170377	0.0149978	-0.0418783	0.0541405	0.0476239	-0.020455			0.0227878	-0.0580223	-0.0439111	-0.0455581	-0.0166608	0.0390308
	0.196129	-0.0206437	0.00710365	0.00809932	0.0851113	0.0124903			0.0720112	-0.0450808	0.0204562	0.0294735	-0.0303137	-0.0283655			0.0471387	-0.0681502	0.0447492	-0.0522529	0.0146648	-0.0317975
	0.109777	-0.0147104	0.0231667	-0.0249271	0.0258884	0.110768			0.0801029	-0.0525443	-0.0358929	0.0232205	-0.0454055	-0.00243132			0.107617	-0.0772812	-0.0389691	-0.022477	-0.00103116	-0.024331
	0.132355	-0.0366549	0.056408	0.00475889	0.0148722	0.240175			0.00640207	0.0536354	-0.0623918	0.0331258	-0.0422108	0.0186888			0.0990725	-0.0723955	0.00196835	-0.107833	0.0147256	-0.0367065
	0.0874153	-0.0588783	0.157324	-0.0416225	0.077573	0.191069			-0.0125144	-0.00556486	-0.0267807	0.117875	-0.0432849	0.127257			0.0794316	-0.0328028	-0.0606066	0.00942541	-0.0678632	0.0174016
	0.0276983	-0.0698164	0.346466	-0.0396284	0.0356612	0.148071			0.0389836	-0.0325544	-0.103742	0.0152545	-0.0983644	0.314755			0.0498953	0.0250077	-0.0541454	0.0317925	-0.0161661	-0.0263887
	0.0666294	-0.0372838	0.230321	-0.0327113	0.060603	0.113621			0.0647326	-0.0364062	-0.0677365	0.140834	-0.0478895	0.324904			0.0411329	0.0256246	-0.0442955	0.0259734	-0.0460354	-0.0369387
	0.0569961	-0.0441724	0.213495	-0.0307779	0.191202	0.111277			0.0478094	0.0165746	-0.00724194	0.201713	-0.0877286	0.248194			0.00650629	0.075884	-0.0392802	0.0370618	-0.0577852	0.0421584
	-0.00110129	-0.0721156	0.141107	-0.0376039	0.222428	0.0611958			0.0319647	-0.057018	-0.0282319	0.0945361	-0.0423596	0.138708			-0.0267771	0.0100592	-0.110934	0.0168055	-0.0805581	0.0842115
	0.0174416	-0.0164696	0.087842	0.0503238	0.192488	0.042537			-0.00225434	-0.0133611	0.0993122	0.0904598	-0.0187855	0.0654859			-0.00427717	-0.0243928	-0.0737617	-0.0554738	-0.0228977	0.0648164
	0.00943737	0.197069	0.0267267	0.0834548	0.178793	0.0209328			0.0336644	0.0121554	0.0464677	0.0168884	-0.0635872	0.00402448			0.0207767	-0.0156965	-0.00327696	-0.0251064	-0.0465135	0.0554569
	0.0379707	0.16483	0.0509735	0.083303	0.099648	0.00132448			0.0194064	0.00667238	-0.00140441	0.0157125	-0.0460444	0.0310044			-0.0277401	-0.0546203	0.00967157	-0.0421495	-0.0462841	0.0634437
	0.0369056	0.270135	-0.00133003	0.13564	0.0889835	-0.0278551			-0.0143552	-0.0567343	0.0820953	0.105855	-0.0569501	0.0110002			-0.0395792	-0.00964475	0.0460671	-0.0418706	-0.00452129	-0.000673608
	0.0620461	0.268076	0.030386	0.0905473	0.0692923	-0.0181548			0.014827	-0.0741436	-0.0285769	-0.00339699	-0.115764	-0.0373452			-0.0456125	-0.0661252	-0.0147089	-0.0718733	0.02634	-0.0209506
	0.170265	0.189109	0.0104265	-0.00430415	0.0706457	-0.00799234			0.019734	-0.0432859	-0.00721456	-0.0114987	-0.113522	-0.0447182			0.0361277	-0.030986	-0.0280287	-0.0495426	0.0525423	-0.0291137
	0.113455	0.0837862	-0.0528293	0.00370952	0.0196751	-0.000599806			0.0876244	-0.0643614	-0.0251762	-0.0582208	-0.0114324	0.0598948			0.0757796	-0.0647977	-0.00597283	-0.0499127	0.0159	-0.0048213
	0.105294	0.0697242	-0.0407684	0.00455306	0.0013871	0.133913			0.0769973	0.0427731	-0.0936494	0.0514946	-0.0781172	0.0641539			0.0900625	-0.0560936	-0.0566164	-0.0588564	-0.00287985	0.0433695
	0.0540419	-0.0209641	-0.0139966	-0.0291145	0.0263573	0.177394			0.146254	0.11366	-0.0222191	0.126016	0.0652714	-0.0235047			0.059388	-0.057585	-0.0765543	0.00204529	0.000933592	-0.0266092
	0.00190931	-0.0392656	0.249777	-0.0367502	-0.0191887	0.154428			0.125497	0.151762	-0.0449176	0.155845	0.136329	0.00156485			0.0925188	-0.023664	-0.036621	0.0276542	-0.0696484	-0.0112119
	0.0235129	-0.0503491	0.291519	-0.00388575	-0.0226914	0.0650479			0.09575	0.123955	-0.0760547	0.119508	0.156235	-0.0220382			0.030447	0.0416663	-0.0740833	-0.00633292	-0.0251664	-0.00102929
	0.0264484	-0.0331601	0.203075	-0.023817	0.00617581	0.0226743			0.0248725	0.0811597	-0.0270983	0.0174708	0.168	0.133748			0.0184529	0.0979619	-0.0686445	-0.0300056	-0.0500865	-0.0263182
	0.0382997	-0.100115	0.199543	-0.0820755	0.173543	-0.0366774			0.0658732	0.0588293	-0.0818813	0.0467738	0.0794158	0.145129			0.0136027	0.0803819	-0.053748	-0.0474917	-0.0553811	0.050492
	-0.0412259	-0.0704157	0.0479743	-0.0456918	0.188527	0.0292606			0.0198187	0.0229905	-0.0558479	0.0196248	0.00468388	0.302183			0.0651912	-0.0100014	-0.0313495	-0.0460428	-0.00807775	0.121053
	0.0137355	0.163053	0.0445265	0.0145744	0.233281	0.0390468			0.0266173	0.0551685	-0.0685415	-0.0224612	-0.0318283	0.244209			0.00539817	0.0158689	0.0321641	-0.0133091	-0.078212	0.085696
	-0.0268214	0.263777	-0.0283389	0.0605678	0.220556	-0.010619			0.0291414	-0.103457	0.0118204	0.0161139	-0.0239134	0.242456			-0.0169041	-0.0446616	0.024087	-0.0323719	-0.0750121	0.0108112
	-0.00301228	0.247422	0.0125766	0.18223	0.20593	-0.021663			0.0134717	0.0210374	0.0127294	-0.0545289	-0.0268767	0.144983			0.0217922	-0.0262279	0.00816806	-0.100719	0.00282651	0.0428198
	0.0999026	0.190643	-0.0235453	0.168184	0.0931576	-0.0099847			-0.00660796	0.00708156	0.00678237	0.0477406	-0.00767597	0.0673204			-0.0342537	-0.0120655	0.052408	-0.0387513	-0.00464841	-0.00218159
	0.0197567	0.0743344	-0.0739776	0.115948	0.0670968	-0.0622341			-0.0148691	-0.121238	0.0522943	0.00651391	-0.0578039	0.0104335			0.0107862	-0.0613827	0.0271385	-0.0319627	0.033826	-0.00705241
	0.033566	0.0767701	-0.0393809	0.120756	0.0824434	-0.0603313			-0.026027	-0.0656435	0.0973791	-0.0913853	-0.0940407	-0.00264748			0.0327383	-0.0378706	0.0368368	-0.0456545	0.0538853	0.0466148
	0.0632491	-0.020534	0.0272874	0.019639	0.0628055	0.0603357			0.0563981	-0.0469085	0.0997064	0.0309944	-0.053381	0.054368			0.0528569	-0.0668644	-0.0336872	-0.0125847	0.00554842	0.0544487
	0.0355929	0.012853	0.0702601	0.0351197	0.00234271	0.056437			-0.0471683	-0.017071	0.0490689	0.00763334	-0.0992127	0.0274581			0.143497	0.0133909	-0.0477522	-0.022503	-0.0486026	0.0480493
	0.0210286	-0.047148	0.170208	-0.0190695	0.0263537	0.0487399			0.0858965	0.0117135	-0.0129316	0.0013634	-0.0526154	0.0186712			0.0952854	0.0387744	-0.0469181	-0.00775579	-0.0327187	0.0947468
	-0.0245251	-0.130681	0.176726	-0.0378401	-0.000236374	0.0498221			-0.00835278	-0.000605585	-0.012499	-0.0120697	0.0214115	0.031501			0.0619344	0.0723701	-0.0176087	0.000744908	-0.100637	0.00110775
	-0.0298853	-0.0695346	0.131315	-0.0206588	0.0109503	0.071326			0.102136	0.179439	-0.0373989	-0.0102379	0.150711	0.0690965			0.038499	0.0425643	-0.0614564	0.000153352	-0.0154145	0.0190125
	-0.0115836	-0.109193	0.0616246	-0.0226023	0.0403788	0.00113097			0.00492263	0.0768333	-0.048603	0.0464911	0.099652	-0.0168152			0.014058	0.0583327	-0.114019	-0.038204	-0.0548533	-0.0370181
	-0.0244969	-0.111789	0.0070652	-0.0193395	0.0848165	-0.0397376			0.0966026	0.0695717	-0.0581752	0.0628642	0.0703056	0.0114559			0.00272169	0.0252159	0.00356861	-0.0245669	-0.0504374	-0.0537647
	-0.0279523	-0.144244	-0.0160665	-0.0264354	0.240869	-0.0196169			0.0670026	0.00382448	-0.0725171	-0.0222011	0.00808779	0.0716262			-0.0277526	0.0208014	0.0204289	-0.0698927	-0.0180535	-0.00802246
	-0.0253772	-0.0863705	0.0291043	0.0460723	0.133204	-0.0565974			-0.031414	0.00739254	-0.0170113	0.0522296	-0.0824354	0.0413863			0.00366472	-0.0368347	0.0351686	-0.0353322	-0.0296818	-0.0896153
	0.000136156	0.0273096	-0.00352816	0.0851048	0.146142	-0.0742098			-0.00103465	-0.00576673	-0.0578631	-0.0664921	-0.0657298	0.188134			-0.0151457	-0.02799	0.0302946	-0.0609985	-0.0648152	0.0229427
	0.0334125	0.00369785	-0.10513	0.0798647	0.0724007	-0.0729305			0.0445964	-0.0376937	-0.0380779	-0.0259213	-0.0757983	0.332423			-0.0169842	-0.0206446	0.0335735	-0.0493706	0.0973282	0.0396569
	0.140203	0.0452936	-0.0683509	0.0739295	0.0550221	-0.0564003			-0.0320746	-0.0519933	-0.0310137	-0.0212061	-0.0601943	0.147752			0.0216096	-0.0637956	-0.0174518	-0.0210202	0.0779128	0.0163845
	0.144043	0.0162469	-0.0750382	-0.0142883	0.000520296	-0.0432457			-0.0395452	0.0109606	-0.0534822	-0.0358944	-0.0863516	0.16813			0.119119	-0.0857979	-0.025644	0.00747875	0.0287386	0.0125044
	0.0714758	0.018727	-0.097042	-0.00593725	0.049093	-0.0288333			-0.0406181	-0.0459647	0.0156646	-0.0796086	-0.0905321	0.127321			0.092764	-0.000263889	-0.0286249	-0.00934022	0.023817	0.0397715
	0.054612	-0.0226789	-0.0539155	-0.0428406	0.0302472	0.00174732			-0.0415555	-0.0520042	0.0965851	-0.0108712	-0.0322965	0.108661			0.0633002	0.0621589	-0.065431	-0.0372424	-0.0149862	0.0266083
	0.0206245	-0.0312348	-0.052339	-0.0355052	0.0242329	0.104297			-0.00684512	-0.072545	0.132202	0.0271046	-0.0763767	0.0100012			0.0305196	0.057406	-0.0524589	-0.0632631	-0.0526509	-0.042856
	-0.0332185	-0.0626667	0.0290722	-0.0528855	-0.0170572	0.0680185			-0.0804331	-0.0109388	0.116633	0.011133	-0.099466	-0.00964661			0.0032745	0.0357785	-0.0659513	-0.0442838	-0.0396962	-0.02837
	-0.020512	-0.101106	0.0889507	-0.0911993	-0.0637436	0.0871467			-0.0861532	-0.036308	0.00581857	-0.0600752	0.00419367	0.0243792			-0.0168941	-0.00586534	-0.0220199	-0.0327575	-0.0349377	-0.0175495
	-0.0534845	-0.16081	0.137441	-0.0670773	-0.00911396	-0.0168003			0.0251209	0.0180312	-0.00738432	-0.0864666	0.0668191	0.0638267			-0.013032	-0.0121175	0.0630843	-0.0556771	-0.022964	-0.0438849
	-0.02096	-0.0813419	0.128402	-0.0409612	0.050546	-0.0214623			-0.0167212	-0.0153143	-0.00842478	-0.0718405	0.0803301	0.0111346			0.0324206	-0.011131	0.0248924	-0.0785263	-0.0643897	0.0520735
	-0.026057	-0.157369	0.0602563	-0.0117948	0.0545354	-0.0653015			-0.00205671	-0.0325435	-0.0479294	-0.00557366	0.0717928	-0.00136801			-0.0291384	-0.040005	0.0656389	-0.0725508	-0.0277612	0.134922
	-0.0221222	-0.11504	-0.0224943	-0.102105	0.133737	-0.0433711			0.0780306	-0.0813506	-0.0635418	0.026234	-0.021187	0.00456782			-0.00661096	-0.0531315	-0.0703939	-0.0614676	0.034246	0.0863074
	-0.0169187	-0.131197	0.0327379	0.0102116	0.0969446	-0.083265			0.00286723	-0.0527025	0.000698417	-0.0294492	-0.0296141	0.0735367			0.00615109	-0.00985299	0.0141638	-0.0505459	0.0395268	0.00526427
	0.0219246	0.0345602	-0.0366957	0.0525035	0.0341478	-0.123954			-0.0455025	-0.0452172	-0.0612473	-0.104123	-0.0938259	0.034317			-0.0336134	-0.0402211	-0.0279451	-0.0392803	0.0375759	0.0264936
	-0.0138987	0.060569	-0.063099	0.084376	0.0255971	-0.0681288			0.0517113	-0.0294883	0.0281063	-0.0452003	-0.105277	0.162539			-0.011146	-0.0178647	-0.0450328	0.0113721	0.0188071	-0.0239048
	0.0627854	0.0845516	-0.0901849	0.0711256	0.00216153	-0.0448833			0.02651	-0.0349659	0.059813	-0.0537374	-0.0293938	0.195496			0.111659	-0.039284	-0.053863	-0.0164207	-0.0240113	-0.0383262
	0.0982548	0.0113103	-0.021799	0.0633278	-0.024251	-0.041024			0.00325685	0.0547702	0.0750147	-0.0457487	-0.0531331	0.201309			0.0977092	-0.0865423	-0.0301781	-0.00860013	-0.0173627	-0.0610106
	0.0539228	-0.0303893	-0.0950041	0.0304397	-0.0176896	-0.0719415			-0.0449548	-0.00871283	0.0558483	-0.147419	-0.0485615	0.220472			0.0551632	-0.0751026	-0.0718425	-0.0338625	-0.0523331	0.0165051
	0.0724595	-0.0539625	-0.0939563	-0.0348809	0.00113843	0.0534198			-0.00934097	-0.0251128	-0.0124497	-0.0943252	-0.111071	0.126778			0.0354648	0.0204838	-0.0465782	-0.0364841	-0.0785381	0.0907843
	0.0328518	-0.0999697	-0.0956674	-0.0148383	-0.00728444	0.0618802			-0.00198894	-0.0677276	-0.0335273	-0.0179948	-0.0990915	0.0607887			0.0134376	0.0357004	-0.0787717	0.00826837	-0.0550025	0.0451215
	0.00263925	-0.0685496	-0.0581516	-0.0465421	-0.029402	-0.0341618			-0.0117295	-0.0526098	-0.0431269	-0.0953937	-0.179392	0.029538			-0.00800673	0.010192	-0.0730348	-0.0422094	-0.0846369	0.0320112
	-0.0105999	-0.0967657	-0.0121509	-0.0377152	-0.00557571	-0.0235872			-0.0347229	-0.0364608	-0.0140487	-0.0586278	-0.0955113	0.0244902			-0.00899228	0.0621407	-0.0460265	-0.0597216	-0.0699717	-0.0257743
	-0.00100418	-0.150988	0.0959713	-0.042709	-0.00762193	0.00105214			-0.0259141	0.0580819	-0.0704691	-0.0740172	0.0386845	0.057219			0.0370407	0.005918	0.0124276	-0.0771921	0.0169667	-0.0106769
	-0.00671523	-0.126296	0.0938244	-0.0652688	0.0256468	0.00276141			0.000173746	0.0817871	0.0287635	0.00938033	-0.0226246	-0.00550439			-0.0614062	-0.023448	-0.00714687	-0.0340579	0.00336259	-0.0575655
	0.00176207	-0.133422	0.0528705	-0.0514819	0.113499	-0.0855046			0.000597246	0.15221	-0.0708031	-0.0175086	0.0983136	-0.09342			0.0661917	0.0253176	0.0317628	-0.00278008	-0.00960683	0.0135848
	-0.0467521	-0.141123	-0.00675167	-0.0214585	0.104799	-0.0292633			-0.0658758	0.0785518	-0.0308221	0.0155202	0.124757	-0.0129066			0.091508	0.00509118	0.0258762	-0.0109938	0.0456407	-0.0215145
	-0.0395185	-0.00467708	-0.055178	-0.0629136	0.0732	-0.0583031			0.0182263	0.124336	-0.10591	-0.0754306	0.0751471	0.0521537			0.0704777	-0.0827331	-0.0226191	-0.063474	0.0379408	-0.00679844
	-0.0449101	0.0436056	-0.0583054	-0.0913107	0.0138313	-0.040852			-0.0312954	0.0572526	-0.0733878	0.0578041	0.0232512	-0.0791355			0.0336656	-0.0763465	-0.0616549	0.0132677	0.0612399	-0.0336085
	0.0356492	0.064257	-0.130483	-0.0477106	-0.0218207	-0.0434962			-0.0130996	0.141932	0.0674354	0.0857717	0.105142	0.15455			-0.023397	-0.0416696	-0.0299746	-0.0583672	0.0218624	-0.0282625
	0.0146941	0.013473	-0.096799	-0.051925	-0.0170549	-0.0547474			-0.0122763	0.137157	0.0379836	0.0492952	0.0465423	0.165542			-0.0391595	-0.0351913	-0.0442847	-0.106003	-0.00147834	-0.0161809
	-0.0255743	-0.0206197	0.227806	-0.0142954	-0.0874395	-0.0810759			-0.0215959	0.042404	-0.0218391	0.0274404	-0.0850831	-0.0212388			-0.0384544	-0.0711706	-0.0050018	-0.0480733	0.00680789	-0.00779598
	0.0421326	0.000968939	0.223802	0.0832531	-0.0645785	-0.0690024			-0.0112962	-0.00883432	-0.01414	0.0117862	0.0207147	0.0465314			-0.0330494	-0.0452049	-0.0997849	-0.0397419	-0.0312659	-0.0229413
	0.0468941	-0.0270253	0.10114	0.15656	-0.0834113	-0.117892			-0.0277063	-0.0340611	0.0105687	-0.0168345	-0.036388	0.0164667			-0.057545	-0.0240351	-0.0678549	0.0806059	0.0131893	0.0105551
	-0.0665181	-0.0295779	0.115241	0.0688614	-0.098074	-0.0575069			-0.0308707	-0.0104036	0.0446104	-0.0794168	-0.02422	-0.021508			-0.0428197	0.0176102	-0.0264257	0.0563898	0.00107836	0.0206633
	-0.0234209	-0.0216366	0.000147984	0.0119049	-0.0661671	-0.0346879			0.0757724	0.0169362	-0.0021119	0.00252282	-0.0171714	-0.132969			-0.0687376	0.10322	0.0604174	0.0764723	-0.0484932	0.0111295
	-0.035903	0.00831302	-0.032812	-0.0421339	0.0288375	0.195029			0.0423306	-0.0687543	-0.00723518	0.0269905	-0.0686364	-0.0616993			-0.0106137	0.155421	0.131981	0.0996242	-0.0123957	0.0396104
	-0.021087	-0.0497776	-0.0301761	-0.0357158	0.0655563	0.169712			0.106005	-0.00138566	-0.0532539	0.0356424	-0.0383344	0.0184428			0.0519333	0.0696909	0.107563	0.00307275	-0.0845193	0.0415591
	0.0112434	-0.0274518	-0.0951064	0.00117232	0.114027	0.0551256			-0.00861345	-0.0312364	0.0435664	-0.0330655	0.0384514	-0.0643283			0.00581537	0.0223824	0.0972538	-0.00923181	-0.0066245	0.0477698
	-0.0340038	-0.0189338	-0.0957076	-0.0685205	0.0794425	0.0421678			0.00229672	-0.0771109	-0.0317112	-0.0526938	-0.00218164	-0.144087			-0.00305494	0.0440188	-0.000440763	-0.0691423	0.058326	-0.00737905
	0.0130891	0.0496576	-0.0946101	-0.0319359	0.121484	-0.00310884			-0.0307922	-0.0553422	-0.0068437	-0.0345305	0.00357701	-0.146653			-0.0135833	0.014979	-0.0316854	-0.0246379	0.0399439	-0.0122494
	0.0428047	0.0583531	-0.0924427	-0.0295149	0.0291992	-0.000517964			-0.070154	-0.0513012	-0.0670295	-0.0229081	0.0575874	0.19095			0.00652769	0.0534873	0.0392459	0.0412163	0.0225202	-0.01283
	-0.0163523	-0.024534	-0.0858082	-0.0359296	0.0243234	-0.0262099			0.0197653	0.00778366	-0.0351664	-0.00383924	0.182487	0.170863			0.110151	0.0403996	0.0361273	0.0911057	0.0601535	-0.00739449
	-0.00919342	0.016169	-0.136554	-0.0617575	-0.0162429	-0.0472707			-0.0977599	0.0101488	-0.0161257	0.0246429	0.136982	0.0400305			0.0572011	0.0658464	0.060173	0.139311	0.0286129	0.877242
	0.0190075	-0.0175619	-0.0900596	-0.0410855	-0.0396997	-0.060342			-0.0334974	0.063601	0.0136324	0.162474	0.0630466	-0.0680398			0.104501	0.118606	0.501914	0.00450587	0.0162222	0.650624
	0.118343	0.00896825	-0.0644155	0.0212821	0.0445143	0.146181			-0.00270471	0.144174	0.0850406	0.144755	0.155214	0.0783603			0.0382693	0.108228	0.287473	-0.00177207	0.0421643	0.39602
	0.190169	0.0605543	0.0769323	0.119696	0.108144	0.209164			0.0320309	0.152357	0.1026	0.183371	0.11647	0.0181506			-0.0173013	0.0484608	0.105829	-0.00831472	0.101865	0.243112
	0.22393	0.068598	0.190022	0.0964757	0.109325	0.209185			0.134877	0.0825561	0.275289	-4.39254e-05	0.146173	0.0181449			-0.00135837	0.0338243	0.101475	0.00260751	0.0515697	0.169337
	0.289852	0.134893	0.190614	0.0892885	0.124519	0.176102			0.182275	0.051988	0.262472	0.0300879	0.119355	-0.0871532			-0.0422855	0.104716	0.548393	0.0434168	0.0779136	0.326291
	0.254338	0.0558277	0.139119	0.140989	0.094747	0.217404			0.174339	-0.00552754	0.205117	0.0661145	0.0580538	0.0302934			0.00853229	0.0839815	0.309774	0.152048	0.0841848	0.464986
	0.349189	0.053043	0.126799	0.0541524	0.0799815	0.220401			0.202819	-0.0259847	0.128637	0.0609061	-0.0383287	0.113712			0.35008	0.0683203	0.197902	0.0512963	0.0730413	0.338162
	0.234286	0.0653832	-0.00663146	0.0270312	0.0334473	0.141695			0.162483	0.0203102	0.197378	0.159463	0.08778	0.0826159			0.259688	0.0383712	0.131163	0.0501894	0.0119511	0.28554
	0.160156	0.0581347	-0.000314462	0.0144432	-0.00506942	0.0561613			0.0577885	0.0161907	0.114135	0.140833	0.0588888	0.115562			0.165012	0.0609903	0.0818068	0.00602723	-0.00980923	0.19392
	0.0585436	0.00853143	-0.0628802	0.0692166	0.13165	-0.0214961			0.0621627	0.113584	0.119224	0.243733	0.139562	0.113803			0.161123	0.0284598	0.0358988	-0.00333621	0.0019564	0.119889
	0.0404975	0.0481697	0.00382288	0.100628	0.112924	0.0507387			0.0502444	0.0293954	0.062817	0.471071	0.10372	0.152047			0.0991726	-0.0151326	0.114826	-0.0199749	0.0896524	0.092338
	0.222767	0.0957526	-0.00440248	0.135299	0.105179	0.103447			-0.022156	0.00942583	0.0692509	0.298875	0.179147	0.200561			0.0426082	0.0026356	0.237743	0.0945468	0.0952123	0.060287
	0.364353	0.0752117	0.0418821	0.187951	0.0469895	0.0977322			0.0249012	0.079014	0.0794748	0.121435	0.136849	-0.00249199			0.0303856	0.313089	0.255512	0.13707	0.0960219	0.260036
	0.306203	0.126678	0.0736151	0.084136	0.065067	0.22763			0.0939579	0.0960019	0.209633	0.128241	0.139867	-0.0152533			-0.00798343	0.207211	0.27319	0.187614	0.133438	0.455452
	0.308406	0.117058	0.0776383	0.165351	0.0772617	0.136			0.0446437	0.0929809	0.148109	0.167365	0.0512817	0.061727			0.0427886	0.0995562	0.25961	0.172914	0.147067	0.487818
	0.331986	0.123545	-0.0489359	0.133181	0.0534538	0.117819			0.0881163	0.0323043	0.0623688	0.159204	0.0436687	-0.0246582			-0.00861152	0.0431303	0.11213	0.099937	0.0745205	0.723991
	0.243361	0.0940224	-0.0208809	0.0671577	-0.01914	0.147451			0.0689171	0.0729553	0.173118	0.0529924	0.12505	0.0711319			0.0168828	0.0455309	0.0451405	0.0611518	0.0214338	0.570188
	0.179529	0.0532102	-0.0356946	0.00917692	0.00709337	0.135649			0.176131	0.00579959	0.0779543	-0.0160904	0.119942	0.0866368			0.0304506	-0.038192	0.0208317	0.0195323	-0.00216886	0.391474
	0.142471	-0.0170807	-0.0300682	0.0328597	0.00746925	0.0492557			0.210565	-0.00622252	0.154191	0.0480666	-0.00572897	0.0397212			0.041376	-0.0191449	0.0128944	0.132161	0.153222	0.207969
	0.0934888	0.0803853	-0.0153717	0.147549	0.105754	0.0292891			0.140001	0.0168913	0.0836846	0.0619674	0.0996198	0.0509818			0.399322	0.020147	0.311413	0.34736	0.21678	0.177762
	0.183629	0.176913	-0.023375	0.297374	0.133576	0.210537			0.0693372	0.0305052	0.0857385	0.0880847	0.15006	0.127779			0.30968	-0.0348165	0.29413	0.174171	0.232563	0.174708
	0.228334	0.154731	0.00331111	0.208585	0.14149	0.163447			0.0914712	0.130897	0.07994	0.086164	0.127411	0.171561			0.205356	-0.013741	0.19171	0.143137	0.137757	0.212089
	0.211719	0.204139	0.0191421	0.226326	0.0921159	0.181982			0.0231874	0.409586	0.0933355	0.128132	0.166495	0.157254			0.0617084	0.0606103	0.185465	0.103758	0.0902983	0.175952
	0.248875	0.199788	0.0306354	0.140968	0.0427874	0.169747			0.328168	0.286596	0.0506414	0.170255	0.082125	-0.0120687			0.0659607	0.0772699	0.159597	0.0437805	0.0375063	0.0669485
	0.216588	0.153478	0.010812	0.0630468	0.0937967	0.087293			0.392509	0.15841	0.0347666	0.0456268	0.0513911	0.0592068			0.0458401	0.032134	0.0651591	0.0250643	0.056689	0.128327
	0.193964	0.0840028	0.0215006	0.046572	0.0450888	0.0468644			0.217252	0.116896	0.0898235	-0.0115625	0.0387451	-0.040902			-0.0251994	0.0213315	0.0706446	0.408163	0.246341	0.103329
	0.17752	0.0703214	-0.0777062	0.108333	0.0395428	0.0337862			0.103821	0.0133884	0.0968871	0.0320778	-0.0264428	-0.00569377			-0.0317306	-0.0010648	0.0269919	0.333689	0.381391	0.135106
	0.0962005	0.112901	-0.0538286	0.0414919	0.198287	0.108546			0.109841	0.0522571	0.203546	0.0608888	0.12262	0.140076			-0.00474911	-0.0262967	0.0691889	0.205237	0.229257	0.1074
	0.038916	0.0482994	-0.107278	-0.00998792	0.213953	0.143683			0.0670017	0.0601989	0.148954	0.158356	0.174073	0.208425			0.0407022	-0.0465022	0.0785527	0.169422	0.210526	0.0651079
	0.0701429	0.0223562	-0.066811	-0.0141989	0.222368	0.182144			0.0913031	0.0500992	0.170281	0.213382	0.130642	0.170994			0.0827267	0.0320187	0.0455841	0.091234	0.154505	0.102795
	0.164676	0.163348	0.00808045	0.0999073	0.137682	0.187009			0.343341	-0.0245555	0.22266	0.265046	0.113694	0.177129			0.102794	0.0323148	0.0602102	0.0291925	0.0638502	0.0371459
	0.327104	0.173166	-0.0483132	0.188706	0.104665	0.191131			0.24497	0.369562	0.235068	0.385521	0.101278	0.118093			0.0666514	0.0882585	0.030679	0.0686115	0.092855	0.185749
	0.32583	0.133237	-0.0266954	0.123018	0.131459	0.146821			0.176445	0.283222	0.137573	0.189445	-0.00404745	0.0685315			0.0493078	0.0835727	0.0390068	0.0506841	0.0578379	0.0831038
	0.28057	0.146482	0.0208563	0.228753	0.0611664	0.102477			0.0908103	0.30684	0.136126	0.098692	0.0270896	-0.00549331			0.00910744	0.0392491	0.014799	0.145246	0.101504	0.114735
	0.248035	0.129688	-0.0350225	0.211768	0.000192847	0.103313			0.102157	0.218633	0.0800649	0.125669	0.0355433	-0.0450488			-0.0143775	0.0517838	0.0203562	0.136594	0.155523	0.083008
	0.0757972	0.0885382	-0.0525276	0.172056	-0.0199733	0.0324925			0.134154	0.154717	0.0808648	0.13116	0.0233292	-0.0121833			-0.00156533	0.00823599	0.0487957	0.116816	0.118809	0.0640177
	0.0889179	0.0230865	-0.0915764	0.0995934	0.0775915	-0.0135756			0.13817	0.0829036	0.317149	0.470056	0.185648	0.158714			-0.0315405	-0.0308357	0.00497033	0.0744483	0.06135	0.000480836
	0.132276	0.0628237	-0.0875624	0.0945651	0.0981583	-0.0177973			-0.0134861	0.120651	0.333965	0.359911	0.183408	0.163606			0.0953896	-0.0157459	-0.00971958	0.0576598	0.130926	0.109225
	0.192556	0.0460197	0.0582095	0.132271	0.173287	0.0722536			0.050222	0.193821	0.306403	0.309955	0.173826	0.156366			0.194843	0.261485	0.0263916	0.00846835	0.0480813	0.124809
	0.171946	0.242395	0.102509	0.178953	0.155189	0.182515			0.0767245	0.217002	0.288905	0.348427	0.286707	0.172197			0.137609	0.218569	0.454803	0.0131233	0.0674695	0.210746
	0.275825	0.238775	0.0648348	0.195994	0.193507	0.172286			0.125182	0.272825	0.268894	0.188695	0.160028	0.094037			0.0643676	0.108616	0.341335	0.0860095	0.0392207	0.13077
	0.281055	0.270591	0.0824755	0.236617	0.12153	0.154202			0.0644478	0.209385	0.212771	0.213122	0.117748	0.0840536			0.0178045	0.156386	0.170576	0.0498605	0.068154	0.123731
	0.154458	0.168357	0.0687162	0.178515	0.100006	0.138436			0.0988697	0.0935694	0.179308	0.192064	0.0926518	0.0771116			-0.0162617	0.0616428	0.121632	0.00962342	0.0617995	0.0459909
	0.119125	0.149301	0.103964	0.176442	0.0599962	0.0379598			0.0475168	0.0865243	0.0892958	0.126903	0.00491877	-0.0428379			-0.00499698	0.0640355	0.0152559	0.0369865	0.100367	0.0492275
	0.101223	0.128043	0.0176685	0.180822	0.113445	0.0554834			-0.00272711	0.101876	0.115451	0.162532	0.168516	0.143456			0.0162427	0.0410522	0.172597	0.0618148	0.065005	0.0304534
	0.0937161	0.0711984	-0.0514331	0.11383	-0.00135321	-0.00991117			-0.00866946	0.143928	0.0715261	0.0279191	0.232	0.267901			0.192809	0.051755	0.57951	-0.0139135	0.117428	0.00464086
	0.174738	0.0221207	-0.0324914	0.0977242	0.143561	-0.0782476			0.0489954	0.144062	-0.00507353	0.0347945	0.0673022	0.204753			0.411275	0.0155582	0.586518	0.0138533	0.11522	0.0443881
	0.261949	0.104506	0.0067147	0.0602809	0.201152	-0.0427564			0.095134	0.163651	0.124949	0.0578087	-0.0303702	0.152356			0.295463	0.0157783	0.331105	0.0382752	0.0149126	0.13778
	0.215982	0.253169	0.142547	0.174142	0.164742	0.078877			0.0737897	0.130544	0.200232	0.15591	0.198507	0.0417201			0.202007	0.0894483	0.252358	0.0566813	0.0543645	0.0376307
	0.169428	0.282221	0.122961	0.154381	0.123207	0.0135959			0.029757	0.0486532	0.0806833	0.216514	0.345364	-0.0263994			0.12942	0.0312141	0.155546	0.0508846	0.0768034	0.0997902
	0.148255	0.196048	0.0556414	0.184599	0.132292	0.0889996			0.0803482	0.00925769	0.0994573	0.339366	0.313162	0.0597452			0.0563131	0.0313425	0.139602	0.0246204	0.0244221	0.0864577
	0.128735	0.188284	0.0668479	0.146673	0.195797	0.153538			0.181077	0.0411709	0.138878	0.313566	0.247335	0.0295889			0.023426	0.018931	0.077538	0.0349544	0.0629037	0.0473282
	0.100975	0.196263	0.107158	0.149573	0.114442	0.110036			0.11775	0.142005	0.143337	0.30357	0.192484	0.0829481			-0.00353624	-0.0241137	0.00636761	0.0117998	0.0147667	0.047217
	0.0487097	0.0815081	0.0913853	0.151973	0.0637833	0.102425			0.0834845	0.11461	0.181521	0.236102	0.154546	0.135523			0.0466631	-0.031635	0.0622105	-0.0266994	0.0218981	0.0221272
	0.0239629	-0.00600316	-0.0307927	0.10746	0.0445321	0.112689			0.0885476	0.14052	0.179779	0.148435	0.212311	0.111655			0.0866926	-0.040147	0.086336	0.000169063	0.0158918	0.0162871
	0.082625	0.0673694	-0.0625965	0.132705	-0.0600963	0.0232128			0.00468262	0.0738576	0.0966035	0.0694715	0.0492201	0.13621			0.976296	-0.04309	0.102479	-0.0354853	-0.00608876	-0.0173946
	0.00399085	0.036959	-0.0893783	0.0527349	0.00520335	-0.0155677			0.00510268	0.129165	0.209242	0.0428754	0.0396319	0.072581			0.607274	-0.0777905	0.053625	-0.0805886	-0.0208695	-0.0110171
	-0.0522538	0.019824	-0.0814396	-0.00250753	0.000366601	-0.0174773			0.117279	0.044601	0.14572	0.106208	-0.0684694	-0.015322			0.393091	-0.0148548	-0.031356	-0.027579	0.0177282	0.0825015
	0.0216524	-7.08606e-06	-0.0940644	0.0186197	0.00501541	-0.0476767			-0.0145222	0.0594367	0.0421026	0.0116362	0.037887	0.0130358			0.227207	-0.0684477	-0.00364438	-0.0592869	-0.0075323	0.0274144
	0.027427	0.0889648	-0.105736	-0.0239796	0.0235504	-0.0547371			0.0425546	0.0218627	0.0582781	-0.05075	-0.0251817	-0.00993227			0.145907	-0.101293	0.0171845	-0.0221995	-0.0272627	0.0318524
	0.113518	-0.0158624	-0.140472	-0.0231726	-0.0121721	-0.0681353			0.00381452	0.0112249	0.00372059	0.00597206	0.0482641	-0.103185			0.0763399	-0.106702	-0.00785478	-0.0263411	0.0297498	-0.0113476
	0.022612	0.014275	-0.125785	-0.0515215	-0.0646636	-0.0612573			0.0103729	-0.0511835	0.0749813	0.0759316	-0.0425498	0.0286037			0.113316	-0.0175856	-0.0344507	-0.0110687	-0.0307362	-0.02426
	0.0981733	-0.0066072	-0.0824416	-0.000486541	-0.0621849	-0.0274142			-0.0370594	0.0207698	0.0426189	0.0106556	-0.00655246	-0.0438689			0.0226054	-0.0449691	-0.0405498	-0.0443942	-0.0152709	-0.0378766
	0.112397	-0.00338222	-0.0127789	-0.06014	0.0402095	-0.0659057			-0.0325061	-0.0221623	-0.035104	0.0463362	0.00565012	-0.00670758			-0.0119229	-0.0381841	-0.0789003	0.00670101	0.00148315	-0.0388278
	0.0794485	0.0458968	0.00966818	-0.012678	0.0169548	0.0378841			-0.0281599	0.0836435	0.021445	-0.0423173	0.00611657	0.041892			0.00371932	-0.0667889	-0.0642476	0.0596678	0.0599244	0.0163241
	0.140863	0.092357	0.0109784	0.100235	0.0285361	0.0446314			0.00796464	-0.00971426	-0.00916989	0.0308319	0.0289323	-0.0274705			-0.0301135	-0.0813991	-0.0534519	0.0600635	0.0229637	-0.0760364
	0.0806689	0.108632	-0.0608331	0.114475	0.0913074	0.0150686			0.00246474	0.0560963	0.0349709	-0.0646623	-0.045861	0.0353452			0.109891	-0.0942824	-0.00863576	0.0586545	0.0434947	-0.041385
	0.0573532	0.11773	-0.137269	0.102049	0.0505106	-0.00630184			-0.000968488	0.0288854	-0.00541395	0.0450557	0.030562	0.0117643			0.145206	-0.0380872	-0.10319	0.0331122	0.0108796	-0.0713977
	0.0362711	0.0948312	-0.0522563	0.0451166	-0.0124628	-0.0293857			0.0325797	-0.00848683	0.031266	0.106571	-0.0623941	0.00883741			0.173389	-0.0677585	-0.0188603	0.0156206	-0.00168073	-0.0174625
	0.0243608	0.0461187	-0.140469	0.135543	-0.0272107	-0.0868116			0.00226312	-0.0164455	0.00145113	0.164101	0.0264561	-0.0974859			0.10613	-0.0579729	-0.122521	-0.0639152	-0.0629108	0.0367351
	0.0299013	0.0337033	-0.0852317	-0.0347915	-0.0365615	-0.059647			0.0899534	0.0645146	0.0216436	0.0963156	0.0622173	-0.0279516			0.0765156	-0.0448066	-0.10875	-0.0984866	-0.0170835	0.0466827
	-0.0206323	0.00261044	-0.0880125	0.0127843	-0.0346183	-0.038311			0.14335	0.0998859	0.00188233	0.230611	0.00341576	0.0446756			0.0313578	-0.0609211	-0.0638518	-0.0370334	0.0215201	-0.0161562
	0.0129353	-0.00378492	-0.0928188	0.0144915	-0.0246646	-0.0387377			0.0989425	0.0653048	0.00675597	0.18051	0.0184631	0.160851			-0.0156433	-0.102095	-0.0145808	-0.0739551	-0.00509167	0.0381743
	0.0206426	-0.0355945	-0.103181	-0.0249418	-0.0287709	-0.0761832			0.0772958	0.0461423	0.0263981	0.110707	-0.00652942	0.142241			0.0314252	-0.0998776	0.0148628	-0.0501213	-0.0622679	-0.0532072
	-0.0189537	0.0353824	-0.125446	-0.0890821	-0.0676848	-0.102959			0.0343048	0.0444665	0.0709587	0.0761566	0.0330267	-0.0302026			-0.0415299	-0.0802932	-0.0371496	0.0468472	0.0300415	-0.0246275
	-0.0478401	-0.0291821	-0.140001	-0.0637129	-0.000998611	-0.0776696			0.0740866	-0.0148594	0.0314362	0.0780542	0.132525	-0.0329691			-0.0665357	-0.105806	-0.0203133	0.0692131	0.0639841	-0.000782305
	-0.023976	-0.0270321	-0.160456	-0.0197514	-8.72849e-05	-0.0598225			-0.0250011	-0.0239671	0.119672	0.0425005	0.198404	-0.0251279			-0.0350997	-0.0893162	-0.0531624	0.0687933	0.0273122	0.00623445
	0.0382907	-0.0281958	-0.159648	-0.0268731	0.116477	-0.113453			0.0225433	-0.0295157	0.129545	0.0848489	0.162873	-0.0719805			0.0373933	-0.108067	-0.0998832	0.0471895	0.141069	0.00850748
	0.0692	-0.0582274	-0.114153	-0.0537874	0.0854813	-0.00435438			0.0138174	-0.0516992	0.0541137	0.12384	0.0801498	-0.0780919			0.0251828	-0.101785	-0.0997849	0.0301364	0.122416	-0.000723628
	0.188266	0.000381956	-0.0611075	0.044251	0.0564218	0.0408397			-0.0416576	0.0162636	-0.034531	0.0153392	0.0856205	-0.0350998			0.0572998	-0.0493325	-0.117354	-0.00652599	-0.00142774	-0.000112127
	0.136576	-0.0282675	0.0249689	0.146166	-0.0102927	0.0749821			-0.00608753	-0.00426088	0.0413367	-0.0167133	0.0551572	-0.0724501			0.0514688	0.0168921	-0.104335	0.00598713	0.0237852	-0.0337814
	0.0358364	0.0352152	-0.0349423	0.0257586	-0.0152074	0.0114868			-0.0356201	-0.0219213	-0.00872734	0.0175195	0.000611304	0.00916388			-0.0360431	0.0529762	-0.127677	0.0208665	0.0542038	-0.01262
	0.0379931	0.0523843	0.0160992	-0.006515	-0.0512774	0.0338137			0.0124396	0.0497798	0.0214847	0.00889064	-0.0448763	-0.051292			-0.0229325	0.0171227	-0.0677832	-0.0450065	-0.0319059	-0.0529447
	0.0150051	0.0329969	-0.0723911	0.0148708	-0.0799646	0.00760905			-0.081557	0.0165943	-0.0200576	0.0345696	-0.0433387	-0.0828975			-0.0570325	-0.0337578	0.00191282	-0.0354184	-0.0114433	-0.0352144
	0.0264506	0.0404707	-0.0913144	0.000461869	-0.0635253	-0.0191805			-0.0166169	-0.033142	-0.00785928	0.0527502	0.102131	-0.0287249			-0.0714545	0.0065142	-0.0466754	-0.0498379	-0.00424638	-0.0845448
	-0.00231539	0.0521591	-0.112516	-0.0565429	-0.0735427	-0.0326372			-0.0269502	-0.0342069	0.00321563	0.0484011	-0.00447934	-0.0428895			-0.0569049	0.00987129	-0.0893745	-0.019999	-0.00312131	-0.112772
	-0.0320812	0.053275	-0.0560422	-0.0168751	-0.0609686	-0.0482995			0.0413728	0.0146999	0.0305852	0.288896	-0.0340903	-0.00572242			-0.0577664	-0.111364	-0.0873423	-0.0209909	-0.0362127	-0.0516723
	-0.0522805	0.00834715	-0.123719	-0.0875474	-0.116974	-0.025367			0.0760132	0.0589659	-0.0136237	0.254335	-0.055835	-0.0198698			-0.0840862	-0.0514054	-0.0966424	0.111097	-0.00604709	-0.0273144
	-0.0252232	0.00303019	-0.132037	-0.0867645	0.0674924	-0.111076			0.0651422	0.126508	-0.0396202	0.315832	0.0231622	-0.0466068			-0.076087	-0.0473277	-0.10148	0.0127036	-0.0372306	0.0649998
	-0.0496724	0.0312291	-0.165777	-0.0862852	0.0999561	-0.102075			0.074109	0.134966	0.0170933	0.177332	0.0352381	0.120224			-0.0595761	-0.0890515	-0.0812618	0.010209	0.0205498	0.0327974
	0.0360504	-0.0422526	-0.117923	-0.0538563	0.140707	-0.0709395			-0.0577821	0.166722	0.0273569	0.135451	0.0852807	0.0552547			-0.0587916	-0.0872013	-0.0968868	-0.0258892	0.125908	0.0627329
	0.0408888	-0.00307167	-0.109698	0.0451718	0.105435	-0.000528284			0.0329998	0.215982	0.0958716	0.0742531	0.0900489	-0.0713963			0.0322266	-0.0774681	-0.0897836	0.0344491	0.112326	0.0189801
	0.0583931	0.00996134	-0.0858452	0.0401262	0.0658187	-0.0143394			0.0104233	0.165512	0.100881	0.0399742	0.133273	-0.0993245			0.125107	-0.0718389	-0.0150589	-0.0563752	0.0875958	-0.029572
	0.150466	0.00142965	-0.0443546	0.112426	-0.0170124	0.00717896			-0.0156815	0.109117	0.375876	0.0181886	0.242475	-0.0360506			0.157025	-0.140561	0.0143607	-0.0226032	0.0760117	-0.0509311
	0.113364	-0.0287145	-0.072943	0.103153	-0.0190265	-0.00266842			-0.0193444	0.0487037	0.324326	0.053823	0.250283	-0.0381126			0.059983	0.00458014	-0.00411722	-0.0666156	0.00323028	-0.0328333
	0.0584299	0.0956366	-0.00468611	0.0189404	0.0277737	-0.0440123			-0.02541	0.0434184	0.180199	-0.0219218	0.156072	-0.0544537			0.0150009	0.00383849	-0.0402549	-0.0858746	0.0074627	-0.0225398
	0.00929733	0.0966672	-0.0504034	0.0323148	-0.00269005	-0.0259725			0.055593	0.00501493	0.0931028	-0.0238194	0.132824	-0.127121			0.0163534	0.0223274	0.00952606	-0.0117959	0.0167936	-0.028312
	0.000627074	0.057732	-0.099623	0.00999084	-0.0274376	-0.0523045			-0.00128213	-0.0354287	0.0908561	-0.0298527	-0.0109118	-0.0208607			-0.0607577	0.0555471	-0.0261946	-0.0166113	0.028595	-9.3597e-05
	-0.00144603	0.0998137	-0.0903556	0.00263115	-0.103315	-0.0645569			0.0146855	-0.0171293	0.120319	-0.0187725	-0.0158239	0.0355113			-0.0612342	-0.0595925	-0.0821198	0.0555984	0.00236416	0.0316918
	0.0296739	0.0146981	-0.141699	-0.0524527	-0.0446286	-0.0900562			0.0321205	-0.0433762	-0.00612882	-0.0015609	0.0309479	-0.122648			-0.0844207	-0.0114375	-0.0417691	0.129955	-0.0425494	0.000283179
	-0.0320878	0.0602779	-0.111138	-0.0214103	-0.0557312	-0.078079			0.0608073	-0.00463639	-0.0195753	-0.0498848	-0.0117986	-0.16887			-0.0865721	-0.0631776	-0.0732899	0.0293182	0.000965266	-0.0138615
	-0.021388	-0.00542642	-0.126707	-0.0577155	-0.0199307	-0.077181			0.0491634	-0.0073771	-0.0516653	0.0417334	-0.0681527	-0.112074			-0.103627	-0.0904221	-0.0517067	0.00594969	0.00801035	0.0536099
	-0.0166198	0.0221924	-0.116524	-0.0395439	-0.00146668	-0.121763			0.0365506	-0.0407756	-0.0176236	0.180683	-0.0470818	0.0112488			0.0054183	-0.0341142	-0.0597715	-0.0137638	0.15491	0.0168152
	-0.0213177	0.0385186	-0.137842	-0.100156	0.0612798	-0.0817778			0.0316388	-0.0173423	0.0506755	0.246248	0.00551191	0.0977313			0.518912	-0.0658428	-0.0583105	0.0269813	0.141293	-0.00568354
	0.0205657	-0.0392358	-0.115611	-0.0484349	0.0695881	-0.0647668			-0.0214391	-0.0785458	-0.020642	0.204932	-0.0107102	0.152059			0.432356	-0.0695117	-0.0267763	-0.05641	0.142825	0.0168831
	0.068655	0.0051051	-0.121799	0.0375431	0.010267	-0.0694978			0.00182626	-0.0282995	0.0118055	0.135434	0.0315583	0.110166			0.21233	-0.0885536	-0.023161	-0.0134697	0.0315029	-0.019995
	0.0305968	0.0223767	-0.059344	0.0845775	-0.0168422	-0.0760834			-0.00432332	-0.0258278	-0.0206987	0.0466592	-0.0586279	0.0835266			0.0970814	0.0389084	-0.0234585	-0.0136782	0.0259728	-0.053025
	0.0238893	0.115273	-0.00835176	0.0870054	0.0224901	-0.0669551			-0.020683	0.10803	-0.0662125	0.0886038	0.150048	-0.0143942			0.0238135	-0.0670011	-0.0525249	-0.0934654	0.0253418	-0.0444579
	0.105968	0.0900159	-0.0667462	0.0817702	-0.0144238	-0.0315844			0.0244587	0.161319	0.000622786	0.014399	0.160679	-0.0258152			0.0136774	-0.0194751	-0.0441678	-0.0888318	0.0339525	-0.0761383
	0.0542168	0.0934627	-0.0259277	0.0304317	-0.0479973	-0.0361605			-0.00202702	0.173991	0.111395	0.00470887	0.109064	-0.0630281			-0.0347797	-0.0203583	-0.0772214	-0.0057105	-0.00956517	0.0561146
	0.0312655	0.0965751	-0.11509	0.0427956	-0.00989198	-0.0833158			-0.0927585	0.0893491	0.107877	0.0464804	-0.0284699	-0.0382787			0.0186829	-0.0468953	-0.0817081	0.0210804	-0.0298373	0.00085762
	-0.0132092	0.0318605	-0.197516	0.0259035	-0.0584403	-0.0658747			-0.0426489	0.0370459	0.0576654	0.06762	0.0178239	0.00262858			0.135241	-0.00558023	-0.115455	0.0191205	0.0126654	0.0502035
	-0.00879552	0.0527222	-0.142979	-0.02459	-0.0745179	-0.0493489			0.0332574	0.00567629	0.0403608	0.00343992	0.0232198	-0.0349165			0.11493	-0.0453674	-0.0673582	-0.0284346	0.0911436	-0.070851
	-0.0172117	0.0508793	-0.144218	-0.0397439	-0.089131	-0.0966865			-0.0247491	-0.0295381	0.0231527	-0.0939636	0.0211697	-0.0543334			0.0634507	-0.0669671	-0.0804782	0.00139899	0.0106891	-0.0738653
	0.0013326	0.0469138	-0.133357	-0.0313289	-0.085046	-0.101872			0.0321205	-0.0064355	0.0109147	-0.0699862	-0.0120404	0.0153727			0.0615135	-0.109933	-0.0903281	0.0104977	0.0323155	-0.0334108
	0.0118252	-0.0360654	-0.153344	-0.0596158	-0.0233065	-0.163409			0.0457582	-0.010852	0.0430899	-0.0119259	-0.1092	-0.0346473			0.0571915	-0.025542	-0.00260573	-0.0242128	0.110041	-0.0265114
	-0.0196526	0.00851095	-0.112574	-0.0601883	0.00164671	-0.140133			0.123737	-0.0153918	0.0307724	-0.0440534	-0.0430393	-0.0619054			0.00887882	-0.0428751	0.00949419	-0.0148654	-0.0214945	-0.039427
	-0.0337029	0.0493743	-0.145128	-0.0550668	0.0973392	-0.0707262			0.0877131	-0.0475349	0.0450926	-0.0373511	-0.0166013	-0.0244176			0.00219842	-0.114433	-0.0735582	-0.0948316	0.0327113	-0.0130647
	-0.00595336	0.039167	-0.0953438	-0.00174534	0.048461	0.00355587			0.0470632	0.0475939	0.0487691	0.037592	-0.095299	0.123145			-0.0347171	-0.0290248	-0.0357045	-0.0388328	0.0659337	-0.045264
	-0.0600781	-0.0622577	-0.114868	0.00241732	-0.0427528	-0.00499436			-0.0420105	-0.0451529	0.106033	0.163258	-0.0973376	0.0660342			-0.0224272	0.0616219	-0.0505538	0.0125886	-0.0198426	0.0263798
	0.0410259	0.00165147	-0.0958833	0.126549	-0.0114948	-0.00420299			-0.0557938	-0.044088	0.199279	0.0966732	-0.0881698	0.109719			-0.103417	-0.042807	-0.119766	0.0291551	-0.0622679	-0.010628
	0.109147	0.0203393	-0.0683771	0.0759624	-0.00258722	-0.0464483			0.00802064	0.0433344	0.269331	0.209915	-0.0146894	0.165765			-0.117365	-0.077932	-0.100029	0.0210162	-0.027477	0.0355862
	0.111906	-0.00970591	-0.0568406	0.0798389	-0.0586389	-0.0741084			-0.0319236	0.0905597	0.316207	0.151169	-0.0122823	0.0399789			-0.0560578	-0.0376678	-0.0833816	-0.0150953	-0.0481003	-0.0490132
	0.0257016	0.0234619	-0.091709	0.0849913	-0.0511249	-0.0869492			-0.106749	0.00959958	0.124989	0.0940776	-0.00500914	0.0860755			-0.112293	-0.0358989	-0.0708115	-0.0178546	0.0120285	-0.0230432
	0.0248757	0.0381296	-0.0896465	0.0152295	-0.0165727	-0.117558			-0.0406775	0.0906381	0.098958	0.115292	-0.0839084	-0.0271956			0.0286361	-0.0533605	-0.0788843	-0.0662814	0.0686481	-0.00761685
	-0.00936729	0.105533	-0.0865419	-0.0474071	-0.068706	-0.107157			0.00481704	0.0351907	0.0797585	0.096229	0.0954505	-0.0818894			0.13933	-0.0677375	-0.0511568	-0.0373836	0.0514625	-0.060505
	-0.0350838	0.136432	-0.113182	-0.0446378	-0.0705286	-0.112469			-0.0116154	0.00329428	0.0466415	-0.0298008	0.113435	-0.0411311			0.00869368	-0.0876388	-0.023298	0.021284	0.0317337	-0.0267742
	-0.0295332	0.137278	-0.120618	-0.035702	-0.0363133	-0.098751			-0.0309099	0.00327746	0.0257229	0.053027	0.141865	0.00630576			0.033608	-0.0416698	-0.0590555	0.0602562	-0.0618893	0.00733128
	-0.0330441	0.121877	-0.16349	0.00243112	-0.0595538	-0.137339			-0.0057683	-0.0145399	0.0532116	-0.0720915	0.0569482	-0.131772			-0.0491072	-0.0401652	-0.0306264	0.0470038	-0.104355	0.051861
	-0.0251797	0.0435865	-0.161239	-0.0606401	-0.101999	-0.094653			0.0619722	0.00517746	-0.0238249	0.0157372	-0.0270417	-0.0499575			-0.0297133	0.0183791	-0.0201724	-0.0274245	-0.0432038	0.0121331
	-0.020863	0.0105142	-0.16197	-0.0312565	-0.0412209	-0.0391093			0.134776	-0.000203062	0.0614951	-0.0440073	0.0730666	-0.0482792			-0.0429907	0.00180105	-0.0345697	-0.0161102	-0.0101483	0.0872802
	0.00168469	-0.0367322	0.0581171	-0.0416802	-0.0439588	-0.0547144			0.0316619	0.126504	0.0307412	0.0530401	-0.0525819	0.0801821			-0.0650231	0.1269	-0.0191622	-0.00238476	0.0239262	0.0565096
	-0.0265819	-0.0280888	0.0139619	0.0381368	-0.0236804	-0.0495383			0.0387503	0.124056	0.100437	0.050191	-0.024414	0.0144015			-0.0236123	0.0737637	0.00721294	-0.0418139	0.0827119	-0.0379732
	-0.0101094	-0.0605503	0.00406578	0.146439	0.0129145	-0.0981614			0.0830608	0.0423125	0.135605	-0.120615	0.0114774	0.0493463			-0.0679958	0.0264434	0.0341266	8.56001e-05	0.039486	-0.0542343
	-0.0709141	-0.0725146	-0.0438034	0.0905436	0.0218765	-0.0237638			0.04134	0.0606235	0.048728	0.0242392	-0.107096	-0.0219572			-0.0578155	0.0317131	0.0595473	-0.073926	0.0628807	-0.0403128
	0.00878718	0.0211493	-0.050035	0.0534379	0.0462447	0.0106895			0.0158282	-0.0100858	0.0225586	0.00278363	-0.109658	0.0675046			-0.00413023	-0.0107922	0.0313276	-0.0815011	-0.00403727	0.0232923
	-0.0308934	0.070251	-0.066578	0.0032245	0.0198601	0.0189649			0.00782297	-0.00835963	-0.00518973	-0.0446238	-0.0808466	-0.0438438			0.133807	-0.0349057	0.0222466	-0.0674235	0.0391335	-0.0281737
	-0.0451117	-0.00440718	-0.076797	-0.0331791	-0.0153941	0.04498			-0.0776721	-0.0175588	-0.0346876	-0.042402	-0.1242	0.0224625			0.106892	-0.0611241	0.0237396	0.12615	-0.0146923	-0.0326386
	-0.0539648	0.0872128	-0.0755711	-0.0257363	-0.0468003	0.109984			-0.0129489	-0.0772553	-0.0161301	-0.0135015	-0.0510452	-0.0263865			0.0573872	-0.00270492	0.00868364	0.0558047	-0.041546	-0.0183006
	-0.0354083	0.0768538	-0.0811766	-0.0170048	-0.00551454	0.104659			-0.00198389	-0.101433	-0.0501834	-0.0521449	0.0762368	-0.0610473			0.0435577	-0.0615507	-0.0126012	0.0330391	-0.0371975	-0.020478
	0.0360334	0.020025	-0.0462387	-0.0593458	0.0402985	0.0337963			-0.0356243	-0.0303197	-0.0434143	0.0815947	0.114342	0.0275987			0.0069313	-0.025176	0.0113823	-0.0270132	-0.00275119	0.0980934
	0.0773546	-0.0609045	0.0801041	-0.0537018	0.054659	-0.021878			-0.0222625	-0.000105473	-0.116492	0.0138983	0.182192	0.00943447			-5.34277e-05	-0.0241645	-0.0197371	-0.0677837	-0.0683446	-0.0176637
	0.0683547	0.00467488	0.125947	-0.0418897	-0.0353133	-0.0362212			-0.0498761	-0.0664993	-0.0310871	-0.0779913	0.129243	-0.0962096			0.0542512	0.0682819	0.00672735	0.0260366	0.0502952	0.0392318
	0.0807691	-0.0169694	0.158004	-0.0592446	-0.0251919	-0.0387969			-0.0180963	-0.0418788	-0.0408859	0.125532	0.0363498	-0.0214859			0.0857331	0.0174314	0.046177	0.0143675	0.032513	-0.0187416
	0.0146926	-0.0363228	0.0728575	-0.0843111	0.00722788	-0.0618719			-0.0596937	-0.0652428	-0.0415047	0.11882	0.0207377	0.104304			0.143205	0.0223895	0.117114	0.071565	0.0887843	0.000774774
	0.00406219	-0.0309678	-0.0441098	-0.000627867	-0.0157533	-0.0755074			-0.0569216	-0.0422994	0.00559594	0.186264	0.010692	0.180811			0.153691	-0.0318353	0.0880824	0.0530762	0.0607189	-0.00523969
	-0.0299064	-0.104654	-0.0329516	0.0548734	-0.0495209	-0.0934912			-0.00958167	0.00711623	0.0714995	0.172822	-0.12955	0.207846			0.186572	-0.0205142	0.0973783	0.0343133	0.0286162	0.0202024
	0.0896689	0.0668359	0.0198014	0.107312	0.049264	0.0333116			-0.0225628	0.071019	0.364681	0.132736	-0.0120803	0.243431			0.0841392	0.0756872	0.0501593	0.00430055	0.0049268	0.153525
	0.0882017	0.0779586	0.122542	0.164556	0.111408	0.0159753			0.0200909	0.0728873	0.280967	0.174739	0.0396453	0.257124			0.0547385	0.126647	0.0610543	-0.0264702	-0.0112085	0.135123
	0.110206	0.244029	0.176726	0.101916	0.138425	0.126015			0.0633773	0.163508	0.198084	0.134061	0.116528	0.161758			0.0408649	0.0993511	0.0518505	-0.0086373	0.0510553	0.11399
	0.138379	0.33547	0.184295	0.0181869	0.168185	0.199004			0.18225	0.223647	0.12858	0.0606374	0.190542	0.0852398			0.0540154	0.0985899	0.0255061	0.0419986	0.0475055	0.0295425
	0.145972	0.280513	0.127189	0.0253922	0.145296	0.162842			0.0928462	0.147786	1.16332	-0.0134253	0.226701	0.0349406			0.0914712	0.0572955	0.0538403	0.0211845	0.111656	0.035753
	0.145228	0.160808	0.0409348	0.150407	0.11649	0.152232			0.0472971	0.0644419	0.880654	0.125356	0.101957	0.0107941			0.190302	0.0219604	0.0564022	-0.00805398	0.0658219	0.0199176
	0.119523	0.0846068	-0.000241326	0.20061	0.0396476	0.0999856			0.00986048	0.0571383	0.517537	0.0118583	0.0439254	0.0731967			0.144195	-0.00990067	0.149827	0.0547133	0.0239731	0.0305623
	0.0678612	0.0762299	0.0228266	0.302441	0.0565368	0.0587818			-0.00674523	-0.0377599	0.428792	0.0172104	0.0312843	0.1008			0.113449	0.0216437	0.117544	0.035203	0.0383321	0.0917972
	0.0271169	0.0844801	0.0505509	0.223232	0.00671221	0.00876124			-0.0467716	-0.0208037	0.302245	-0.0313459	-0.00134016	-0.0054728			0.101449	0.0729207	0.0203237	0.000819454	0.0930254	0.0548162
	0.14081	0.308887	0.113292	0.265786	0.101478	0.139162			-0.017603	0.15042	0.732877	0.0352659	0.0154729	0.120481			0.0233966	0.0651221	0.139083	0.0050129	0.0757912	0.145015
	0.389577	0.513596	0.201168	0.271996	0.124918	0.233652			0.147387	0.631335	0.923162	0.102775	-0.00308749	0.148555			0.04906	0.0288982	0.0620059	-0.0371339	0.120892	0.0152628
	0.355706	0.526366	0.275786	0.259024	0.166745	0.225614			0.691258	0.454469	0.708158	0.525344	0.131599	0.116233			-0.0142173	0.0188798	0.0546719	0.0300929	0.0448534	0.0460088
	0.283287	0.533186	0.169664	0.164626	0.116298	0.237282			0.498177	0.379919	0.635043	0.606324	0.310709	0.172007			-0.000517354	0.011965	0.0381397	0.0645625	0.0373131	0.00421686
	0.288509	0.294362	0.195836	0.184855	0.11729	0.27816			0.426269	0.317944	0.578421	0.373332	0.283515	0.205894			0.10268	0.105873	0.00915807	0.065963	0.011864	-0.0111163
	0.246944	0.322183	0.146372	0.109578	0.110853	0.168885			0.352742	0.2516	0.38206	0.528914	0.257988	0.0945334			0.0722042	0.106654	0.101188	0.055681	-0.0466242	0.0792813
	0.205099	0.148665	0.136492	0.0448007	0.0582509	0.111382			0.141473	0.144618	0.288349	0.269208	0.125953	0.115864			0.0859663	0.0930392	0.107135	0.053466	-0.0248901	0.114183
	0.147909	0.123873	0.094973	0.0862267	0.0644248	0.0566059			0.13417	0.112306	0.155833	0.226285	0.110592	0.0753359			0.141525	0.111893	0.104567	0.0438668	0.0397173	0.101744
	0.166226	0.126111	0.0459702	-0.0399583	0.00543904	0.0609612			0.0246432	0.00107448	0.232058	0.105489	0.0758156	0.0225048			0.0878065	0.0111808	0.0781224	0.0456651	0.0890982	0.051466
	0.053943	0.147785	0.0310486	0.0599307	0.196117	0.0671846			0.0181124	-0.00103959	0.206171	0.144766	0.122294	0.04363			0.0591082	-0.0256358	0.0626087	0.00571181	0.132448	0.003929
	0.0107645	0.342073	-0.025504	0.204508	0.22774	0.230358			0.0277799	-0.0249226	0.805107	0.0732704	0.0605108	0.0901223			0.072821	0.017245	0.0492691	0.0501758	0.0743509	0.0495305
	0.0318486	0.48207	0.0965713	0.272946	0.128247	0.235626			0.00965137	0.112678	0.705544	0.0880021	-0.0218357	0.0595101			0.00378494	0.105829	0.0596506	-0.00546534	0.0211035	0.0539311
	0.203379	0.434616	0.154758	0.26741	0.180134	0.301596			0.123934	0.149928	0.581803	0.141946	0.0366003	0.0796624			0.0670959	0.0496961	0.0261229	0.00812841	0.0180356	0.124598
	0.153221	0.392728	0.227462	0.284339	0.147227	0.220392			0.12253	0.220217	0.452855	0.139806	0.105452	0.117097			0.14116	0.065891	0.0590506	0.0902124	-0.00823979	0.103814
	0.169534	0.36605	0.257981	0.207222	0.16725	0.11983			0.0628465	0.143465	0.318882	0.232915	0.155675	0.147842			0.0988499	0.0721059	0.0866675	0.0399314	0.0182366	0.0864442
	0.315181	0.221147	0.320432	0.0813021	0.141452	0.180624			0.00569431	0.0789399	0.201162	0.286589	0.229256	0.136059			0.000394942	0.0281088	0.101922	0.00299683	0.0116657	0.057658
	0.284601	0.185163	0.416055	0.054374	0.0916167	0.0579539			-0.00499191	0.125941	0.157897	0.26079	0.197537	0.0451527			0.0516077	0.051875	0.049671	0.0310956	0.0419205	0.0537811
	0.138736	0.10525	0.238419	0.0377805	0.101048	0.0481324			0.000386054	0.0433231	0.174353	0.205064	0.121041	0.0129271			0.0145251	-0.0304202	0.0199665	-0.0481175	0.0310727	0.0528777
	0.132701	0.11726	0.178245	0.082039	0.0443669	0.0256341			0.00918489	0.0431319	0.132304	0.239668	0.0242608	0.00782712			-0.021469	-0.0245987	0.0690637	0.0525601	0.0691955	0.0403006
	0.0486412	0.496403	0.0771053	0.223057	0.0113853	0.172759			0.0825407	0.074018	0.14653	0.0966019	0.0799079	0.118354			0.0420286	-0.0280804	0.0612273	0.0557509	0.0325626	-0.0101854
	0.025283	0.564098	0.056733	0.320236	0.128549	0.237126			0.0357744	0.207046	0.130773	0.0967426	0.129926	0.175572			0.114092	0.0096584	0.0607166	0.0213001	0.0630515	0.090217
	0.246377	0.620553	0.270783	0.254571	0.217387	0.265431			0.0251472	0.0939952	0.196676	0.50662	0.145202	0.173028			0.158833	0.152879	0.0120325	-0.00402182	0.032345	-0.0238466
	0.472416	0.459058	0.460016	0.248672	0.219094	0.229743			0.0773397	0.133141	0.916596	0.823424	0.00677611	0.0852338			0.11643	0.108741	0.0532598	-0.0144329	0.0486456	0.0711967
	0.578324	0.4626	0.555503	0.231481	0.218411	0.310204			0.0951143	0.111875	1.12777	0.659019	-0.0163319	0.117314			0.0886928	0.0544933	0.0671465	0.0514956	0.0429835	0.0312023
	0.351938	0.382469	0.34579	0.135204	0.218746	0.263909			0.0790233	0.137806	0.950788	0.585138	0.0324511	0.0809314			0.0599556	0.0666241	-0.0188356	0.0816669	0.0316015	0.0540108
	0.325578	0.261793	0.369903	0.127698	0.0501709	0.127759			0.0628465	0.0187573	0.706819	0.439533	0.10638	0.022396			0.0473443	-0.00357341	0.103934	0.0751725	0.0534457	0.0137194
	0.242659	0.269468	0.287264	0.098849	0.0412124	0.162043			0.106396	0.0187136	0.510368	0.433319	0.0325763	-0.00300739			0.0255141	-0.0690913	0.0598599	-0.0223036	0.0527049	0.0358173
	0.214263	0.13002	0.180509	0.00822593	0.0339041	0.0749046			0.128524	-0.0243599	0.395928	0.406922	0.108076	0.516258			0.0784943	-0.00265638	0.0390411	0.0405954	0.0123211	0.0315361
	0.155018	0.0964379	0.124744	0.187733	0.064126	0.0314966			0.0172706	0.0885543	0.234976	0.321053	0.137006	0.400589			0.080363	-0.0361804	0.0757558	0.031058	-0.0473513	-0.0308992
	0.131133	0.120964	0.0631591	0.366115	0.129172	0.241156			0.0535651	0.303228	0.252568	0.21527	0.135572	0.254048			0.0724219	0.00366832	0.0554422	-0.0419295	-0.00365448	0.0149872
	0.400948	0.140678	0.124925	0.321486	0.182844	0.291623			-0.0700475	0.274276	0.281105	0.105225	0.179102	0.296625			0.126838	0.0182054	0.052311	0.0793767	0.0265287	0.0623434
	0.527276	0.45716	0.237621	0.294803	0.202219	0.375817			-0.0613613	0.301513	0.28301	0.103531	0.146062	0.266514			0.0911446	0.0899382	-0.0677123	0.046235	0.0879168	0.0864779
	0.42502	0.530954	0.285992	0.326184	0.16459	0.285513			0.0168416	0.239691	0.236586	0.0728249	0.0356384	0.262024			0.0291788	0.105939	0.0319527	0.0149374	0.10061	0.0740325
	0.420858	0.511214	0.314035	0.235442	0.203219	0.276066			0.0385197	0.170539	0.218386	0.0755508	0.0521783	0.181753			0.0333592	0.0320835	0.128439	0.106682	0.0769837	0.0337135
	0.405856	0.868417	0.315789	0.123797	0.189993	0.289949			0.0320426	0.2052	0.315852	0.330473	0.00537028	0.151141			0.00419961	-0.00536405	0.0274401	0.0755354	0.0553102	0.0682783
	0.277191	0.640605	0.258778	0.107891	0.188808	0.257898			0.0616401	0.181016	0.156345	0.293993	0.00840392	0.108951			0.0428191	-0.00436017	0.0683827	0.0151363	0.0108726	0.0173605
	0.170364	0.484169	0.278933	0.276983	0.117952	0.111654			0.0341658	0.125313	0.106524	0.310935	0.159557	0.087397			0.0699753	0.0237383	0.107129	-0.010277	0.0370212	0.0564086
	0.201328	0.336403	0.301655	0.377728	0.096624	0.128463			0.0977737	0.0753837	0.0977862	0.200386	0.17983	-0.0238727			0.108805	0.0156587	0.0447984	-0.00553523	-0.00166889	0.06969
	0.197407	0.346411	0.203807	0.428228	0.0684043	0.145046			0.052541	0.0647369	0.130389	0.297821	0.276093	0.0389711			0.147422	0.0904465	0.0134279	0.0607992	0.028685	0.128166
	0.142424	0.288754	0.0515296	0.352686	0.0814775	0.0849349			-0.0261284	0.0182219	0.0552516	0.189834	0.215096	0.132385			0.10655	0.0926177	-0.0012262	0.00692414	-0.0513693	0.0794559
	0.296301	0.208747	0.116074	0.223113	0.188439	0.196315			-0.028434	-0.022519	0.18955	0.110706	0.127877	0.182134			0.070688	-0.0128689	-0.0144458	0.062748	-0.0166421	0.047145
	0.409311	0.175158	0.0801997	0.150512	0.230802	0.175452			-0.00545839	0.618825	0.746826	0.0765357	0.0986732	0.232204			0.00831011	-0.00767067	0.0212754	0.0498586	-0.00662598	0.0203095
	0.420425	0.236194	0.0281783	0.131236	0.370044	0.232244			-0.0835701	0.282868	0.647487	0.114312	0.0409373	0.24079			-0.00167067	-0.00621977	0.0623911	0.0224614	-0.0513059	0.0188641
	0.542684	0.276656	0.0340837	0.501699	0.297341	0.274			-0.0498761	0.265989	0.518075	0.174358	0.0261846	0.148519			0.00479571	-0.035575	0.0486161	-0.045088	-0.0111066	0.0182578
	0.501473	0.289108	0.00324522	0.480907	0.182108	0.21737			0.071833	0.241472	0.276006	0.211858	0.0480291	0.167922			-0.024776	0.0108155	0.00273104	-0.0416311	-0.00155046	-0.00507739
	0.410471	0.382216	0.00551246	0.388223	0.19069	0.29261			0.0329112	0.186845	0.351047	0.163349	0.0435156	0.12213			-0.0327715	-0.00366537	0.00880364	-0.0225939	-0.034584	-0.0299253
	0.372828	0.418245	0.0612115	0.329558	0.114345	0.16274			0.00557099	0.131977	0.18516	0.159972	-0.0355526	0.0473583			-0.0132739	0.0354425	0.0822638	-0.0752862	-0.0395053	0.0116921
	0.187687	0.307837	0.0846089	0.29057	0.0903577	0.0509203			0.0347235	0.138664	0.114034	0.0842327	0.115725	-0.00117646			0.00201219	-0.0455295	0.0165312	-0.06766	-0.0583064	-0.0378875
	0.185616	0.299249	0.0894993	0.150005	0.00841926	0.00513476			0.0221767	0.107548	0.0752334	0.00222672	0.1428	-0.0226219			-0.0697504	0.0164914	-0.00928022	-0.0205644	-0.0179887	-0.0443613
	0.131674	0.269511	0.0372011	0.155223	0.0510244	0.0830527			-0.0273295	0.107701	0.105505	0.105653	0.0816382	0.080877			-0.0605083	0.00377305	0.0121079	-0.0224891	-0.00441732	0.00792537
	0.0695518	0.172792	0.0283563	0.169875	-0.0185201	0.0100172			0.00164074	0.0144144	0.105345	-0.00965004	-0.0517567	0.0972043			-0.0159123	-0.0589605	-0.01235	-0.0386097	0.0992245	-0.00512638
	0.106015	0.106813	0.0279872	0.173015	0.0436485	0.0344614			-0.0348575	0.0438202	0.0797141	0.0261385	0.0405389	0.0452675			0.012729	-0.0639518	-0.0242748	-0.0532195	0.0248213	-0.0966234
	0.0815227	0.0999505	0.054591	0.0432325	0.057401	0.0233202			-0.0294635	0.0174244	0.16042	0.0205108	0.0198555	0.0990956			0.021515	-0.0571495	0.0180493	-0.100331	-0.0119356	0.0280328
	0.0800488	0.0725191	0.0046227	0.0651766	0.172335	0.0330179			-0.0971142	0.0661845	0.0533367	-0.0704408	0.000714515	0.0891675			0.000501204	-0.0559744	-0.00188481	-0.11835	-0.0124285	0.0326018
	0.201251	0.0575296	-0.0304635	-0.0278564	0.27058	-0.0386943			-0.104524	-0.0350941	0.110343	-0.0247744	-0.0720018	0.104866			-0.0193126	-0.00270236	-0.00671276	-0.0746975	-0.0322431	0.0190325
	0.200404	0.0278496	-0.000432461	0.0265098	0.171592	-0.0141652			-0.0493078	-0.0371044	0.0228306	0.0168704	-0.104865	0.0829557			0.00226617	-0.0644014	-0.00599275	-0.0161049	0.0111314	-0.00944124
	0.258581	0.0807108	-0.0225941	-0.0243847	0.121341	0.0611275			-0.078841	-0.0627901	0.0464503	-0.0381343	0.0152566	0.0268434			-0.0262559	-0.0237685	-0.0219278	-0.0470208	-0.0263607	-0.01925
	0.1775	0.0942868	-0.0397401	-0.00258024	0.06791	0.0853736			-0.0205413	0.0154086	0.0251136	-0.0302966	-0.00272323	0.0095372			-0.0196729	-0.0290893	0.00212266	-0.0150189	-0.0222656	-0.00987916
	0.126392	0.00158146	-0.0347179	0.106893	0.0562594	0.0632822			0.00919561	-0.00257462	-0.00304539	-0.032577	-0.0639595	0.0524764			-0.061361	-0.0551162	0.00809202	0.00102913	-0.0556902	-0.0226829
	0.12158	-0.00764033	0.122954	0.274378	0.0235907	0.185174			-0.0924977	0.0114536	0.012573	0.0225802	-0.0487287	0.00644939			0.0149216	0.0411848	0.026734	0.00402637	-0.0442283	-0.0106478
	0.125712	0.0296368	0.187722	0.194243	0.0620527	0.216896			-0.078916	0.101501	0.0797461	0.103783	-0.0722579	0.0301185			-0.0952946	-0.0223738	0.0240354	-0.0336878	-0.0156314	-0.0659938
	0.0837335	0.179467	0.129545	0.301397	-0.00776216	0.100141			-0.0925459	0.166327	-0.0128016	0.0982843	-0.00589347	0.0609603			-0.0732052	-0.0610424	0.0538291	-0.0346716	-0.00152843	-0.0309941
	0.0391545	0.409254	0.110913	0.187003	-0.0276209	0.0646868			-0.0277262	0.24109	-0.0100065	0.136582	-0.02578	-0.0514092			-0.0597334	-0.0261799	0.0715558	-0.024231	0.0239014	0.0292455
	0.0172668	0.308136	0.0331313	0.0895482	-0.0492933	0.0239818			0.00380693	0.0794097	-0.024382	0.127824	0.0959526	0.0171751			0.0532638	0.036638	-0.00484576	-0.0456875	-0.0134695	-0.0368279
	0.0485145	0.307451	0.00173263	0.0674049	-0.0214968	0.0271554			-0.0132867	0.0560457	0.0294663	0.107558	0.118571	0.0363304			0.116951	-0.0165702	0.0595473	-0.0727298	0.0176858	-0.0231085
	-0.00671492	0.217748	-0.0434112	-0.0212832	-0.00755945	-0.0316076			-0.0827927	0.10361	-0.0135484	0.062144	0.116044	0.026366			0.101341	-0.0568276	-0.0187547	-0.0112018	0.00783772	-0.000165372
	0.0680813	0.146254	0.00807959	0.0575103	0.0500286	0.00548856			-0.0798115	-0.000504248	0.0389771	-0.0307128	0.00829578	-0.0348946			0.0783648	-0.0804431	0.00433571	-0.0697917	-0.040684	0.100301
	0.070142	0.11634	0.0033309	-0.0397627	0.0768685	0.0269997			-0.125757	0.0496107	-0.0654124	0.00923788	0.022781	0.127925			0.0093805	-0.0898126	0.00505571	-0.0733991	-0.000861986	0.023375
	0.0983053	0.0776174	-0.0581088	-0.00476313	0.131451	-0.0433963			-0.0454043	-0.0444244	0.0107807	-0.015395	-0.0965612	0.214106			-0.0396215	-0.0585442	-0.0173342	-0.0248735	-0.00270988	0.0272519
	0.188684	0.0445028	-0.0731919	0.025242	0.100123	-0.0374984			0.00284715	0.0293986	-0.00755809	-0.011907	0.030459	0.318318			-0.0163632	-0.0848724	-0.0476973	-0.0410559	-0.0176362	-0.040368
	0.121233	0.0149852	-0.0637999	0.147847	0.0640194	-0.0504865			0.0275976	-0.075551	-4.226e-05	0.0328038	-0.0246702	0.202407			-0.0210517	-0.0512513	0.0292206	0.0262489	0.000897787	-0.0440061
	0.122497	0.0465206	-0.0234938	0.175275	0.0544243	0.0213495			0.174272	0.00480004	0.0502962	-0.0339019	-0.0141862	0.167698			-0.0339508	-0.00263084	-0.0120905	0.00587579	0.0599065	0.0139521
	0.0851373	0.0369804	0.0698817	0.188176	0.0651076	0.125364			0.143049	-0.0265778	0.0455221	0.0334956	-0.017954	0.162139			-0.00573711	0.0220932	-0.00367088	-0.00692228	0.0481113	-0.0539158
	0.0609121	-0.0422302	0.104816	0.142021	0.0321793	0.115365			0.0344071	-0.046473	0.0479225	0.0104807	-0.00928568	0.0753902			-0.0703724	0.0267065	0.0434393	0.00453711	-0.00104375	0.0312238
	0.0424056	0.00499657	0.131269	0.0504692	0.0225131	0.050701			-0.0123162	0.0284208	0.0665921	-0.0224589	-0.00513079	0.0388502			-0.10293	0.0436652	-0.0222347	-0.0366232	0.0262396	-0.089678
	-0.0194194	0.0593265	0.0512363	0.0868658	-0.0188118	0.00198238			-0.0539244	-0.00195733	0.0525526	-0.0177105	-0.0529804	0.0708522			-0.0629134	-0.0318839	0.0511333	-0.0498782	0.00452197	-0.0679476
	-0.0122068	0.169702	0.0111641	0.0310118	0.0375245	-0.0195394			-0.0359835	-0.0157397	-0.0110146	0.0703159	-0.00242726	0.0862248			-0.0763205	0.0316467	-0.0116384	-0.0643644	-0.0126378	-0.0345005
	-0.0122335	0.184744	0.00796754	0.0239218	-0.0223432	-0.0410117			-0.0816989	0.00365287	0.0452288	0.111826	-0.025928	0.0307591			-0.00499069	-0.0373809	-0.0387084	-0.0639854	0.0212109	-0.0514537
	-0.016495	0.260081	0.00652415	-0.0481869	-0.0033914	-0.0530516			-0.0470719	0.0385159	-0.108432	0.118321	0.055451	0.0442644			0.0977406	-0.0542732	-0.0244701	-0.0995571	9.36298e-05	0.0618412
	-0.0223371	0.236916	-0.0255072	0.0142158	0.0305042	-0.0375692			-0.0524284	-0.0264958	-0.00999047	0.158184	0.0270099	-0.0341453			0.104386	-0.0379991	-0.0654128	-0.0768883	-0.0963218	0.0360347
	-0.0453485	0.143141	-0.047748	-0.00271995	0.150453	-0.0579234			-0.0596669	-0.041846	-0.0492926	0.0785581	0.052275	-0.049397			0.0367985	-0.0332735	-0.00950069	-0.0723857	-0.0788591	0.0335328
	0.0597551	0.0909789	0.0138531	-0.00620209	0.150745	-0.0468706			-0.0982456	-0.0153191	-0.0835005	0.0792792	0.0398274	-0.00725539			0.0169302	-0.0610526	-0.0455652	0.0373374	-0.0507441	0.00326753
	0.113054	0.0160608	-0.0714848	0.00278093	0.123439	-0.0790171			-0.0559511	-0.0431571	-0.04534	0.0735225	-0.102315	0.0386931			-0.00902343	-0.078798	-0.0479791	-0.00126114	-0.00886494	0.0267497
	0.134665	0.0230145	-0.0950569	0.161423	0.136388	-0.00181038			-0.0660636	0.0320699	-0.00825153	0.0305996	-0.00453886	0.136735			-0.0463626	-0.0455065	0.00825388	0.0758902	-0.0322542	-0.0274142
	0.0407317	-0.0221554	0.016417	0.138745	0.0464758	0.0172596			-0.0903529	-0.0144123	-0.0886907	-0.00275613	-0.0241181	0.0824904			-0.0255406	0.0114286	-0.0101314	0.0157438	-0.00222518	-0.0258402
	-0.00574124	0.0160088	0.0831688	0.105129	0.0650756	0.028935			-0.128299	-0.0244637	-0.0398724	-0.0715839	-0.0310619	0.167728			-0.013419	0.0130813	0.0891764	-0.0350748	0.0860772	-0.0335818
	0.013052	0.0205807	0.0270776	0.0663886	0.0170505	0.0563123			-0.0752163	-0.0703286	0.0287249	-0.0206592	-0.0773861	0.241558			-0.0439808	0.0465874	0.074034	-0.0314405	0.0755626	-0.00255707
	0.0388611	0.0244377	0.0934538	0.0189308	-0.00582039	0.0482916			-0.107093	-0.0408354	0.0471651	0.0388301	-0.0837778	0.0911918			-0.0266913	0.0115716	0.0225033	0.0108273	0.039285	0.00724859
	0.0384676	-0.0513577	0.0754708	-0.0196871	-0.0720113	0.00895229			-0.0419191	-0.0825596	-0.0300096	0.0860089	-0.0523998	0.041799			-0.0171978	-0.0328699	0.0639427	-0.00105416	0.0149346	-0.0229646
	0.0389944	-0.024313	0.0174616	-0.0617418	-0.000130216	-0.0365325			-0.0475169	0.0311795	-0.00788348	-0.034617	-0.00597884	0.0941467			0.0445037	-0.060248	0.00571432	-0.0209596	0.0235847	-0.0270406
	0.0146926	0.114855	-0.0257709	-0.00299936	0.0326167	-0.0155202			0.0278871	-0.0173567	-0.0920352	0.0128021	-0.0266565	0.0779342			0.0268021	-0.00718279	0.0151553	-0.0213144	0.0158379	-0.0389715
	-0.0239443	0.137962	-0.0169589	-0.0326657	-0.00785463	-0.0760346			0.00307771	0.0106725	-0.0555122	0.0585798	0.016173	0.0459141			0.0318483	-0.0447121	0.0161125	-0.0760792	-0.0108781	-0.0113062
	0.0104744	0.200604	-0.0304668	-0.0646511	-0.00905312	-0.0596995			-0.00713129	-0.0202356	-0.0874051	0.0136638	-0.0842843	0.00591764			-0.0197662	-0.0633311	-0.00830625	-0.00407021	-0.0344077	0.0129599
	-0.0353383	0.165458	-0.00687499	-0.0574459	-0.0233746	-0.0334686			0.0565838	-0.0785718	-0.0659885	0.111832	0.00360017	0.000515489			0.00525704	-0.0475296	-0.00788765	0.044563	-0.0524929	0.0797468
	-0.0283658	0.119232	-0.105543	-0.0345971	-0.0218809	-0.0256602			-0.0115602	0.00112364	-0.0243714	0.0594005	-0.0629464	0.0634257			-0.0170319	-0.0766728	0.00607991	0.0406894	0.0113986	0.0216447
	0.0165332	0.0556709	-0.0294683	-0.0518646	-0.0312946	-0.0445745			-0.0266271	0.0157255	-0.110246	0.114663	0.00695255	-0.0148208			-0.0479513	-0.0993993	-0.0626918	-0.00824752	-0.0666288	-0.0145125
	0.029998	0.0195084	-0.0233158	-0.0311604	0.0151372	-0.0715024			-0.0469003	0.00912105	-0.0899495	0.211108	0.0232192	-0.0462246			-0.0675371	-0.0240776	-0.0431121	-0.0109302	-0.0396678	-0.0191275
	0.0531994	-0.0091773	-0.0362305	0.0354649	0.0945685	-0.0324037			-0.0301391	0.00390962	-0.116487	0.163237	0.02627	-0.0297704			-0.0649842	0.0493129	-0.00376018	-0.0281422	-0.0056979	0.0107213
	0.022542	0.0268943	-0.0495407	0.00749597	0.14344	0.0856779			-0.0260962	-0.0288885	-0.122995	0.0687155	0.0422748	-0.0330697			-0.0830331	1.29689e-05	-0.0167566	-0.0416445	0.0286988	-0.0473655
	0.0256331	-0.0509841	0.0488076	0.090079	0.115483	0.0831376			-0.0571522	-0.0493245	-0.0891281	-0.0155884	0.0154103	0.0247889			-0.0487807	-0.0210557	0.0255117	-0.0737432	0.00467344	-0.0167817
	-0.0396965	-0.0654179	0.00757209	0.0298278	0.0869045	0.106492			-0.0736721	0.0274375	-0.0721228	0.023313	0.0553884	0.0926662			-0.0682731	-0.0407604	0.0488003	-0.0320695	0.0301061	-0.0527705
	0.0127052	-0.0191562	-0.00120688	0.104339	0.018185	0.126733			-0.0312436	-0.0624787	-0.0724642	0.00379193	-0.0317733	0.171257			0.0292539	-0.0716048	0.00886784	-0.0262148	-0.0258182	-0.0182516
	-0.0291495	-0.0341034	-0.00220869	0.0262688	0.0154751	0.0531564			-0.0932966	-0.0486908	-0.0323619	-0.0529715	0.0434189	0.140869			-0.0049233	-0.0324484	0.00723526	-0.00480137	0.0297756	-0.0100323
	-0.00263015	-0.0436924	0.0748908	-0.0220761	-0.0369243	0.0712073			-0.0463588	-0.0148657	-0.0247021	-0.0406258	-0.085121	0.187554			-0.00970765	-0.112417	-0.0293762	0.0319612	-0.0333502	0.0221561
	-0.0299964	0.0561259	-0.111606	-0.0095131	0.0377663	0.0227647			-0.0277584	-0.0287082	0.083672	0.00853443	-0.0255524	0.0554253			0.0176481	-0.0769154	0.0209154	0.0295983	-0.0222987	0.0392747
	-0.012787	0.0923534	-0.0386559	-0.0336786	-0.028389	0.0109937			-0.0116353	-0.0676574	0.0815544	0.105835	0.000452705	0.028765			-0.0379887	-0.0697733	0.00859434	0.00709888	0.0245707	0.0261893
	-0.0276823	0.0769967	-0.0386592	0.00593128	-0.0546101	-0.0232508			-0.0186808	-0.0365909	0.0804822	-0.0508084	-0.0288251	0.00387521			-0.0174232	-0.0800369	-0.0450907	-0.0260374	0.128427	-0.00408212
	-0.0399766	0.0152972	-0.0593973	-0.0635754	-0.0286913	-0.0432937			0.00911518	-0.0377927	0.0908252	-0.0413703	-0.00329239	-0.00495313			-0.042983	-0.0931895	-0.101653	-0.0312013	0.0795779	-0.0588615
	-0.0568292	-0.0374698	-0.0728491	-0.0161176	0.0368025	-0.0493756			-0.000198392	-0.0713064	-0.00540309	-0.0696377	0.0337374	0.00383896			-0.0462071	-0.0518542	0.0197405	-0.0130915	0.0449636	-0.0184997
	-0.0259283	0.00654979	-0.000185303	-0.0760057	0.129837	-0.0243688			0.061994	-0.0698534	0.0112768	0.0737922	0.0418081	-0.0516328			-0.0461345	-0.0252603	-0.0068495	-0.0342845	0.0227696	-0.0378354
	-0.0228939	-0.0627339	-0.0432959	-0.014773	0.0974313	-0.00850432			0.0557956	-0.0602991	-0.0142258	0.13242	-0.00215407	-0.00517067			-0.0744	-0.0094843	0.0308755	-0.105866	-0.00489926	-0.0176085
	0.0459536	-0.0772814	-0.0940386	0.00984651	0.110714	-0.0364158			0.0610878	-0.0122873	-0.0679141	0.202426	-0.0120006	0.0366507			-0.0682446	0.0382498	-0.00483182	-0.0659665	0.00153119	-0.0513771
	0.00841372	-0.0422627	-0.0567214	0.015288	0.0521233	-0.0285437			-0.0341337	-0.0340999	-0.064831	0.119265	-0.0453251	0.0526577			-0.0937033	0.045747	0.0217638	-0.0915761	-0.0177354	-0.0126261
	-0.00274353	-0.080755	-0.121539	0.033757	0.0310413	0.0469188			0.0311686	0.00290994	-0.0551975	0.142643	-0.0105891	-0.0379522			0.00591275	-0.00607673	-0.0340841	-0.036185	-0.0399074	0.00812443
	0.0034253	-0.0733627	-0.0588272	0.05341	-0.0182356	0.129893			-0.0739778	-0.0098728	-0.0840233	0.0968833	-0.00793107	-0.0695191			0.084375	-0.00446234	-0.00117039	-0.0576442	0.0624043	0.00650138
	-0.0510238	-0.035192	-0.103239	0.0610239	-0.0343673	0.0449021			-0.0207826	0.102686	-0.10552	-0.0252727	-0.0222	-0.0425929			0.0195236	-0.0194005	0.0289259	0.0404942	-0.016719	0.0368386
	-0.0250247	-0.0251123	-0.110077	0.0344276	-0.00900333	0.0988145			-0.0924762	0.0418263	-0.102005	0.0328507	-0.0219666	-0.0788006			0.0253042	-0.0685132	-0.0146401	-0.0588368	0.00500695	0.0336479
	-0.0250047	-0.0199848	-0.0779142	-0.028003	-0.0604567	0.0421637			-0.064943	0.0662992	-0.121394	-0.0158698	-0.043242	0.112474			0.000388473	-0.0567951	0.0220226	0.0194367	0.0697714	0.00725698
	-0.0300998	-0.0727388	-0.0767575	-0.0246362	0.0512947	-0.0425083			-0.0380479	-0.000657203	-0.0828924	0.0793847	-0.0800839	0.0451829			0.0198744	-0.0524386	0.0208593	-0.0273029	0.0354348	0.0220368
	-0.031627	0.00181541	-0.00492081	-0.0679761	-0.029335	-0.0280554			-0.11401	0.00931224	-0.0892294	0.0141504	-0.0734076	0.183639			0.010405	-0.0614542	-0.0118223	-0.0434042	0.0510849	-0.0220375
	-0.00851555	0.0910959	0.0999985	-0.0469191	-0.0207251	-0.0370986			-0.123151	0.0137425	-0.0660685	-0.0374895	-0.0989688	0.078049			-0.0333081	-0.0170393	-0.0673315	-0.071033	-0.0440742	0.00693506
	-0.0533998	0.159122	-0.0332681	0.0826446	-0.0055224	0.0303313			0.0286375	-0.0669361	-0.102058	0.0345299	-0.0378831	0.0882349			0.0137273	-0.0402526	-0.0213317	-0.0634406	0.00695379	-0.0115058
	-0.0542248	0.0394212	-0.0305027	0.0385275	-0.0329552	0.121119			0.0285891	-0.00983827	-0.0240056	0.133935	-0.0511244	0.0503537			-0.021095	0.0202204	-0.0120227	-0.0178296	0.0101834	-0.0546616
	-0.0369809	0.0201558	-0.0581009	0.0265778	-0.00110482	0.0901182			0.0219474	-0.0451203	-0.00984185	0.135813	0.0469395	0.0396566			-0.000598519	0.0817062	-0.0333483	-0.0385019	-0.031361	0.00733588
	-0.0540415	0.0158293	0.0673976	-0.040828	0.0460027	0.112802			0.199477	-0.0882702	-0.0983791	0.0809514	0.0076358	0.0671451			-0.054124	0.0385572	0.013123	0.072873	-0.0437151	-0.0430694
	-0.057872	-0.0466724	0.070125	0.0267232	0.0859726	0.0379469			-0.0104917	-0.032109	-0.125216	0.0130044	-0.0589318	0.0155471			-0.00919611	0.039069	-0.00591276	0.0939633	0.00992384	-0.0919093
	-0.0588444	-0.0908221	0.0233799	-0.00789739	0.067448	-0.035083			0.0371792	0.0116671	-0.0730063	0.0125866	-0.0775123	-0.0667176			0.0323624	0.11644	-0.0143464	0.0887176	-0.0269331	0.000929093
	0.00183845	-0.0527971	0.0285519	-0.0311389	0.0474119	-0.0350405			-0.0139956	0.00746557	0.0585516	0.0369421	0.0349767	0.0297388			-0.00326367	0.0199012	0.095825	0.00486401	-0.0255567	0.108203
	0.112662	-0.0697112	0.00777402	-0.048511	-0.0211446	-0.0788272			-0.021224	0.075482	0.0747195	-0.0045492	0.0699712	0.0131057			-0.0330699	-0.00488908	0.0389012	0.0303401	0.110969	0.00945359
	0.10395	-0.082403	0.0166114	0.0602862	0.0301213	-0.0239627			-0.0145446	0.122437	0.116087	-0.136488	0.0497156	-0.023497			-0.0118586	0.0225376	0.029756	-0.0533224	0.0521564	-0.0340621
	0.0664992	-0.0832784	-0.0290201	0.0387056	-0.0668172	-0.0484926			-0.0671512	0.0340877	0.14684	-0.114238	-0.00411386	0.00515442			-0.0620566	0.0321945	0.0282172	-0.0534179	0.0498414	0.00566317
	0.0259806	0.052802	-0.0258513	-0.0216061	-0.0493587	-0.0391973			-0.0672696	0.0387227	0.0829791	-0.0381188	0.0173966	-0.0731102			-0.0219066	0.0360583	0.0231181	0.0113726	-0.0123002	0.0382305
	-0.00173344	0.0593533	0.00643617	-0.0533665	-0.0444263	-0.094161			-0.0564081	0.0149427	-0.0336156	-0.0665521	0.0214572	-0.12206			-0.00656238	0.0241228	0.0224913	0.0683528	0.0536716	-0.00418687
	0.00616663	0.0790011	-0.0435329	-0.0701171	-0.0556272	-0.037553			-0.0647453	-0.0625312	-0.013056	-0.0878159	-0.0185272	-0.0235518			0.00167392	0.0524026	0.0463693	0.0627041	0.0564847	0.0711102
	-0.0400519	0.0205003	-0.0290752	-0.0557433	-0.0496872	-0.0605201			-0.103945	-0.0441409	-0.0315305	-0.217805	-0.0282051	-0.0635517			-0.0210243	0.106108	0.0509969	0.149794	0.0839305	0.0762072
	-0.0519363	-0.0137829	-0.0385643	-0.102215	0.0148167	-0.031525			-0.0890464	-0.0529079	-0.0586589	-0.0459848	-0.0542142	-0.0186446			0.0448137	0.0616769	0.043015	0.062295	0.0224711	0.0507063
	-0.0486853	-0.0536662	0.0445819	-0.080355	-0.0284756	0.0211778			-0.0283664	-0.0692858	-0.056725	0.070378	-0.0527048	0.0846246			-0.0275982	0.075949	-0.0222352	0.0698785	0.0605323	0.0468275
	-0.0128551	-0.05244	0.135641	-0.0151879	0.00728494	0.0517215			0.0628743	-0.0278218	0.107255	0.173204	0.0529652	0.23526			-0.0216945	0.0131587	0.0516604	0.0426468	0.0225858	0.0176846
	0.103547	0.00970147	0.143472	0.0759902	0.204148	0.107589			0.0634825	0.108682	0.10268	0.140258	0.0590029	0.32642			-0.0185896	-0.0404122	0.0577111	-0.0133213	0.0711689	0.0453915
	0.098381	0.0678325	0.127587	0.0753033	0.157202	0.028641			0.13912	0.248071	0.27466	0.0618547	0.148206	0.132442			0.00453543	0.0537814	0.0891193	0.0899328	0.0874861	0.0488916
	0.171999	0.0722	0.0875583	0.0936276	0.123252	-0.0102554			0.228638	0.247996	0.175843	0.169822	0.244363	0.112466			-0.0124425	0.0381499	0.0819025	0.0906433	0.0594125	0.0964407
	0.178334	0.180097	0.116967	0.208898	0.00650364	-0.000364737			0.221598	0.263507	0.273185	0.0352764	0.244346	0.0707616			-0.0441101	0.0469729	0.0424249	0.0384102	0.0721529	0.0563304
	0.100332	0.126896	0.115201	0.202737	0.0978234	0.0279499			0.126908	0.336447	0.293027	0.271623	0.20677	0.0781466			0.101874	0.0825346	0.0022301	0.00903489	0.0640275	0.0271117
	0.0623412	0.0614581	0.199399	0.172165	-0.0155733	0.0958413			0.0857168	0.208197	0.603334	0.667428	0.0704151	-0.0191986			0.0398892	0.118875	0.0299	0.0713593	0.0737074	0.0407332
	0.0291302	0.00981208	0.173801	0.112799	0.103745	0.0494747			0.0127974	0.104507	0.459708	0.602489	0.0185864	-0.00652897			0.0340615	0.0822428	0.114962	0.0457996	0.0794784	0.0647886
	0.0104915	-0.0209094	0.187507	0.0637098	0.15914	0.0877332			0.0296333	0.0630808	0.320512	0.546954	-0.00733392	0.058031			0.0041977	0.0143889	0.0510026	-0.00268659	0.106121	0.038827
	-0.0202411	-0.0497569	0.181845	0.0135451	0.198566	0.0970143			-0.0118373	0.0191014	0.169712	0.313471	0.0392859	0.0351635			-0.0292999	0.0448786	0.0440851	-0.00740085	0.0383385	0.117255
	-0.0213215	-0.0219776	0.198244	0.0847562	0.155745	0.105959			0.127596	0.114184	0.12607	0.148776	0.149028	0.0446003			-0.0446782	0.0183463	0.0704054	-0.015035	0.0971568	0.0351628
	0.0143286	0.184344	0.189927	0.0596284	0.172356	0.0594859			0.00715679	0.238924	0.591439	0.133417	0.287905	0.000612572			-0.0555639	0.0673736	0.0675678	0.0211743	0.025091	0.0578264
	0.0324434	0.159867	0.086848	0.203573	0.183426	0.0238711			0.054085	0.247878	0.869896	0.670091	0.26002	0.130043			0.0412401	0.0837785	-0.0173534	0.0624294	0.103888	0.0512523
	0.143866	0.131285	0.061398	0.19335	0.16454	-0.0033663			-0.000679826	0.30412	0.621511	0.473358	0.125778	0.188655			0.0592128	0.0720961	0.00194775	0.105073	0.141089	0.0118837
	0.101999	0.0850373	0.0876859	0.15942	0.13044	-0.0294236			0.0181528	0.243436	0.400346	0.328701	0.163282	0.0904449			0.0783113	0.046095	0.0107852	0.0920525	0.081555	0.0286234
	0.105482	0.0562278	0.02669	0.137174	0.116808	0.0930985			0.0166566	0.165266	0.313991	0.056802	0.0879064	0.0504268			-0.0315305	0.0227743	0.057313	0.101496	-0.013414	-0.0287283
	0.0598301	-0.0127084	0.00159857	0.074958	0.00826702	0.113773			-0.0109008	0.0825684	0.246208	0.200762	0.027702	-0.035156			0.0388498	0.0965754	0.111529	0.0852036	0.0200836	0.0906556
	-0.00467673	0.010283	0.140431	0.0671115	0.0211547	0.0934493			0.0218828	0.0434702	0.20584	0.221397	-0.0478925	0.147078			-0.047215	0.0547749	0.0544359	0.00276811	0.00921452	0.0791108
	-0.0272638	0.00431943	0.270677	-0.00905675	0.0858667	0.0617929			0.0194069	0.0550578	0.496538	0.948057	0.105356	0.258719			0.00836035	0.0512991	0.0687509	0.00200678	0.0406867	0.0560338
	0.020189	-0.0234693	0.277125	0.109182	0.116341	-0.0110563			-0.115985	0.0692092	0.667449	1.07508	0.69001	0.135182			0.0280008	0.0890569	0.0318143	0.0640446	0.117781	0.0443595
	0.134617	-0.043531	0.23809	0.112813	0.16734	-0.0276588			-0.0273276	0.0404943	0.583606	0.969025	0.630238	0.162347			0.00795194	0.0976597	0.0189958	0.110056	0.101138	0.0484087
	0.174596	0.0539239	0.188358	0.19069	0.07	0.0840725			-0.0732224	0.0879153	0.455068	0.735403	0.338378	0.249964			-0.0256321	0.0789239	0.0301852	0.0939902	0.0950832	-0.030461
	0.102274	0.0462475	0.195865	0.185136	0.0834608	0.124698			0.0072483	0.0895317	0.314278	0.589231	0.208351	0.115352			0.0409783	0.038703	-0.00795412	0.0919182	-0.0336942	0.0101321
	0.0701202	0.079848	0.0646392	0.18337	0.0552321	0.07909			0.0609528	-0.00594183	0.23964	0.515267	0.277162	0.0918148			-0.0223438	0.01926	-0.00556548	0.0536428	0.0176689	-0.0231989
	0.100139	0.0334323	0.126166	0.170181	0.054334	0.0500524			0.00418039	0.0776711	0.379619	0.387323	0.278606	-0.00753962			-0.00570367	0.00954255	0.03481	0.0323763	0.0435572	0.0774381
	0.0766157	-0.0215383	0.0645116	0.0536609	0.128407	0.0161669			0.537819	0.160503	2.45045	0.319331	0.265323	-0.0189125			-0.00472452	0.0829226	0.00430817	0.0289847	0.0798919	0.0343801
	0.0113035	0.0162655	0.0491368	0.0439863	0.251285	0.041441			0.55409	0.132575	2.31283	0.169221	0.193109	0.0944145			0.047128	0.0782689	0.0398838	0.0436798	0.0675379	0.120736
	-0.037269	0.109501	0.0205318	0.0273047	0.270197	-0.000587994			0.365989	0.202025	1.82146	0.180535	0.115235	0.0976595			0.0120492	0.0780157	0.0161808	0.00545515	0.134418	0.0467707
	-0.0368336	0.0738592	-0.0103455	-0.0133416	0.100295	-0.0366883			0.237336	0.115913	1.41502	0.0422232	0.146453	0.0973795			0.00420556	0.0864067	0.0362839	0.0566433	0.0504631	0.0822353
	0.0295951	0.0706199	0.139982	0.0737841	0.0884005	-0.0552293			0.148103	0.102918	0.920312	0.218255	0.159245	0.0601558			-0.0424817	0.0392892	0.0445171	-0.0455658	-0.0108363	0.0482351
	0.0945177	0.0310589	0.127338	0.0750525	0.0544508	0.0531744			0.225086	0.104117	0.776573	0.285322	-0.0158754	0.093763			-0.0448274	0.0682736	-0.0140387	0.0209773	0.00354608	-0.00885151
	0.171295	0.00426887	0.136076	0.208134	0.109488	0.0896929			0.107208	0.0999686	0.60745	0.267857	0.249413	0.0684176			-0.0285354	0.0268968	0.00896971	-0.0609207	0.0161959	0.0676196
	0.214021	0.0317321	0.204813	0.247523	0.19014	0.081319			0.0891561	0.618302	0.482407	0.298541	0.254793	0.00489871			-0.0406988	0.012922	0.0238691	-0.01774	0.0400951	0.120809
	0.147723	0.0396455	0.135424	0.197926	0.277991	0.101784			0.0168557	0.5973	0.460551	0.847092	0.205764	0.599229			0.0414653	0.126592	0.0125329	-0.0401201	0.101428	0.0503466
	0.120061	-0.00341072	0.138758	0.22563	0.195226	0.115633			0.0366948	0.491288	0.33023	0.789724	0.189871	0.580301			0.0383001	0.0563463	0.0702191	0.0241719	0.0651926	0.0635672
	0.122743	-0.0710638	0.11846	0.166961	0.148494	0.0665061			0.0188741	0.494751	0.323953	0.627051	0.156859	0.514334			-0.0301769	0.0141549	0.053682	0.0312717	0.0281938	0.081683
	0.0726771	-0.0608528	0.108353	0.089648	0.166274	-0.0165597			-0.01272	0.445291	0.267584	0.384777	0.174522	0.237416			-0.0393453	-0.00190588	0.0618616	0.0407957	0.0847333	0.0608625
	-0.00502704	0.0331732	0.0664287	0.0709385	0.134599	0.0173683			0.311407	0.296016	0.263273	0.252783	0.216448	0.100898			-0.0146337	0.0711109	0.0362161	0.0352186	0.0302403	0.0206229
	0.0555216	0.0767193	-0.00965585	-0.00814453	0.140148	0.0234671			0.641024	0.291023	1.26069	0.301349	0.00601986	0.881761			-0.0167203	0.0388819	0.0436362	-0.0065619	0.040889	0.0834441
	0.0579771	0.0304142	0.141879	0.175992	0.0826978	0.0609388			0.598413	0.262474	1.32644	0.428235	0.0219071	0.841189			0.00152208	0.0272216	0.0315094	0.00431465	0.0544443	0.109349
	0.124134	0.0933584	0.22418	0.165664	0.00109667	0.0593902			0.423666	0.0748398	1.07358	0.423511	0.178506	0.658425			0.0877833	0.0754811	0.0805162	0.00585821	0.127458	0.031669
	0.0759675	0.118505	0.144089	0.167677	0.131974	0.137225			0.274948	0.0450598	0.870598	0.42214	0.241907	0.398353			0.0808744	0.0553721	0.0390678	0.0326779	0.0314597	0.0459596
	0.0984105	0.0791875	0.170732	0.240905	0.121058	0.112079			0.258112	0.0541426	0.587225	0.420001	0.273581	0.33666			0.0152536	0.0167501	0.0741013	0.0292534	0.0998944	0.0520445
	0.104412	0.0121254	0.155974	0.136716	0.0680175	0.0706416			0.238224	0.102136	0.495874	0.235981	0.302916	0.521001			-0.0111779	0.0401121	0.0296318	0.0393716	0.0927168	0.0227627
	0.112691	0.0179531	0.191279	0.115223	0.111036	0.0771905			0.184245	0.280591	0.36242	0.274798	0.204965	0.32653			-0.00846306	0.0409377	0.0273956	0.0101187	0.0293499	0.0821879
	0.0506336	0.0517812	0.0747626	0.0272684	0.126534	0.045853			0.0860236	0.218446	0.365261	0.358761	0.168082	0.184405			-0.0486392	0.0887596	0.0614776	0.0423751	0.0325704	0.136936
	0.0886475	0.139332	0.0603636	0.0491725	0.146026	-0.0191573			0.162043	0.170458	0.222602	0.266643	0.107487	0.108649			0.0192461	0.0578874	0.0701033	0.0394701	0.0570823	0.026714
	0.0384741	0.119716	0.0553088	0.0727665	0.0852278	0.0139237			-0.061785	0.183036	0.344021	0.150347	0.0803298	0.151115			0.0147509	0.0601441	0.0728166	0.0262917	0.0551204	0.121367
	-0.0372035	0.0704081	-0.00534235	0.00204613	0.0667507	0.0828995			0.0445853	0.102725	0.375843	0.0870904	0.0911857	0.131522			0.0350066	0.0286279	0.0811346	0.0490031	0.019006	0.0700277
	0.0274408	0.0606838	0.0259245	-0.001461	0.0421546	0.0449387			0.0861474	0.0729558	0.422505	0.140481	0.270106	0.102189			-0.0256949	0.0362785	0.00769633	0.023312	0.0251483	-0.00104344
	0.18649	0.0365895	0.10575	-0.0565211	-0.0377233	-0.0140047			0.191845	-0.0480855	0.457417	0.177315	0.444439	0.1632			-0.0132959	-0.00198569	0.00240798	0.00930061	0.0205182	0.0470927
	0.147192	0.0295262	0.23671	0.0905348	0.0288763	0.0113758			0.170192	0.0926681	0.356623	0.187008	0.370005	0.119127			0.0165731	-0.0501764	-0.0105799	0.00495357	0.00552612	0.0203357
	0.0907265	0.0369055	0.195493	0.103026	0.089116	0.00773631			0.185505	0.0967144	0.226718	0.199732	0.302141	0.338487			-0.0414554	-0.00949873	0.00479098	0.00417433	0.00866216	0.00209368
	0.0731584	-0.0162922	0.105102	0.1453	0.178165	0.0774457			0.072035	0.048512	0.217324	0.168491	0.336526	0.138226			-0.0474611	-0.00184809	-0.051283	0.0401717	-0.0157169	-0.0352929
	0.0316217	-0.0655806	0.0805485	0.175473	0.0629172	0.0299415			0.104959	0.0203752	0.276286	0.127568	0.260328	0.177988			-0.0196263	-0.0173007	0.00997203	0.00417433	0.00563779	-0.0222774
	0.0102754	-0.0639783	0.0935648	0.0848398	0.00819766	0.0847423			0.0694838	0.0184805	0.201265	0.0779487	0.199863	0.201483			-0.0358528	0.00708774	-0.0189289	0.00485803	-0.0135256	-0.0493089
	-0.0543722	-0.0393689	0.0788865	0.0759393	0.0376859	0.0643763			0.00126318	0.0407459	0.179992	0.0549859	0.0811526	0.174591			-0.0497257	-0.0107674	0.0396014	0.0060254	0.00999023	-0.0398913
	-0.0109398	-0.0683238	0.0689492	0.0276609	0.0189495	0.0376492			-0.0106855	0.0353294	0.115201	-0.0234899	0.0319105	0.103157			-0.0520636	-0.0159605	-0.0981524	-0.0738335	-0.0201026	-0.0112817
	-0.0473233	-0.0849976	0.0512021	0.059712	0.00319229	0.0748375			-0.0260843	0.0485281	0.113392	0.0780991	0.11195	0.102548			-0.0710705	-0.0271475	-0.0477621	-0.005087	0.0246201	-0.0106031
	-0.0443277	0.0548025	0.0408339	-0.00542242	-0.0237586	-0.00887685			-0.0110569	-0.0670592	0.0603775	0.0306527	0.0402981	0.0303537			-0.0822625	-0.00115183	-0.000771242	-0.0100341	0.0119763	-0.0490123
	-0.0457224	0.0909913	0.0426062	0.0024459	-0.0301513	-0.00765071			-0.00914079	0.00920505	0.0724616	-0.0252168	0.038398	0.160131			-0.0817232	-0.0469098	-0.0377049	-0.0405291	0.0346833	-0.0836057
	-0.0770247	0.00427519	-0.0586491	-0.0473662	0.00513091	-0.0883103			-0.0202122	0.052371	0.098099	-0.0261694	0.0902031	0.0326551			-0.0726072	-0.0121627	-0.0182936	-0.00624542	0.021469	-0.062356
	-0.087449	-0.0283804	-0.0467844	-0.0183097	-0.0440868	-0.0659527			0.00887913	0.0781046	0.0393479	-0.0482075	0.0272403	-0.00897035			-0.022171	-0.000315214	-0.00211239	0.0279935	-0.017534	-0.0203743
	-0.0704964	-0.0624298	-0.0360437	-0.0156094	0.00379833	-0.0353417			-0.0159171	0.0251227	0.0287277	-0.0309269	-0.0386762	0.0502806			0.0303256	-0.00218935	-0.0570598	-0.0459898	-0.0337274	-0.0649566
	-0.0649798	-0.0412019	-0.00360798	-0.0132471	-0.053915	-0.0475606			0.0109513	-0.0194723	-0.025086	-0.0529705	0.0277079	0.0103477			-0.0359575	-0.000103307	-0.0384729	-0.000895223	-0.0248806	0.000323126
	-0.0705783	-0.0926709	0.0436061	0.0709057	0.00582093	-0.0516855			-0.0409394	-0.057559	0.00323075	-0.0838049	-0.0258907	0.114737			-0.0444085	0.0600863	-0.0131549	-0.00862793	-0.00266264	-0.0221953
	-0.0458664	-0.0891535	0.120304	0.071738	-0.0640937	-0.0795714			-0.0268378	-0.0227693	7.06406e-05	0.0482229	-0.0744284	0.0929107			-0.0380729	0.0693826	-0.0515004	-0.00302993	-0.0157864	-0.0121306
	-0.0565199	-0.106248	0.21925	0.00773748	-0.00406204	-0.0836573			-0.0236138	0.017956	0.0306346	0.0408918	0.00893212	0.0234131			-0.0430393	0.0436925	-0.0581694	-0.0228931	-0.051285	-0.0116951
	0.00939476	-0.0701346	0.233535	-0.0211663	-0.00203945	-0.0686247			-0.00211152	-0.0125626	0.0631649	0.031505	-0.0196104	0.241221			-0.0749844	-0.0152422	0.00598813	-0.0421353	-0.048155	-0.000958229
	0.0589461	-0.112505	0.186086	-0.0619253	0.0495075	-0.0075692			0.00400277	-0.0710627	0.0197336	0.104544	-0.0125547	0.23288			-0.0610408	-0.0648365	-0.0149648	-0.0862745	-0.0272681	0.0108896
	-0.010596	-0.0885151	0.173449	-0.062863	0.0200521	-0.0096742			0.0710339	-0.0334203	-0.0093989	0.0877756	-0.0197229	-0.00790491			-0.0406935	-0.0148624	0.0169855	-0.0588428	-0.014567	0.00296791
	0.128328	-0.0922727	0.124166	-0.0454764	0.0210269	-0.0132357			0.0389285	-0.0364818	0.0247898	0.0714866	0.0780924	-0.0641666			-0.0585589	-0.00252509	0.0240075	-0.0189581	-0.0203501	-0.00935016
	0.100964	-0.141451	0.0111359	-0.0310408	0.04601	-0.0206244			0.0613511	-0.0509917	-0.0576271	-0.0487757	0.0833131	0.0365333			-0.061033	0.0061603	0.00143953	-0.0311603	-0.00751311	-0.0416303
	0.129182	-0.0540201	0.0269451	0.0176701	0.0117719	-0.0325634			0.087832	-0.0193492	0.064175	-0.109609	0.102817	0.0117845			-0.0469532	0.0239769	-0.058528	0.0367532	0.0527148	-0.00933123
	0.0929561	0.0567935	0.0577879	-0.0516983	-0.0507716	-0.0377408			-0.0121764	-0.0402177	0.0115119	0.00529439	0.166904	-0.0250616			-0.123591	0.00256891	-0.00109029	-0.00445704	-0.0214669	0.0241103
	0.0729358	0.152109	-0.0175381	-0.0763027	0.00855545	-0.0530924			-0.0240013	0.150756	0.0205006	0.03741	0.259292	-0.0600448			-0.0304518	-0.0176888	-0.0220884	-0.0186267	-0.026758	0.0403829
	-0.0207159	0.208445	-0.00548372	-0.0931224	-0.0560325	-0.0504452			-0.0173165	0.201672	0.0819473	-0.0388207	0.115307	0.04127			-0.0198986	-0.0438798	-0.0353304	-0.0484977	-0.0358734	0.0219326
	-0.0477882	0.125945	-0.02471	-0.0227364	-0.0304799	-0.031727			-0.0918936	0.239191	0.0196147	-0.0309269	0.0248371	0.0618788			0.0122036	-0.0362071	-0.0134119	-0.0242635	-0.00987948	0.0260102
	-0.020431	0.0828725	-0.0200172	-0.00423036	-0.0534331	-0.0691137			-0.011988	0.157602	0.11417	-0.0762008	0.0637264	-0.0394482			-0.0317739	-0.0435826	-0.0523248	-0.000235406	-0.0448258	0.0257893
	-0.0408802	-0.00620129	-0.00558026	0.0831316	-0.0271503	-0.0373368			-0.0527535	0.100086	0.0502165	-0.0330104	0.0234046	0.0597296			-0.0180895	0.041001	-0.0275885	-0.0746874	-0.0427492	0.016722
	-0.102044	-0.0281592	-0.0208827	0.100551	0.017763	-0.0286652			0.00753894	0.0106288	0.0337191	-0.0617055	-0.030117	0.214061			-0.035002	0.0145595	-0.0620347	-0.0319723	0.0021335	-0.0196831
	-0.0421341	-0.0746097	0.147434	0.0261017	-0.0908547	0.0587204			-0.0483024	-0.025226	-0.056779	-0.0896264	-0.0329346	0.253543			-0.0506368	0.0483626	-0.0328119	-0.0423085	-0.0408839	-0.0824443
	-0.0191804	-0.0140357	0.24802	-0.0251277	-0.0380847	-0.0287113			-0.0450569	-0.0101005	-0.0775223	-0.0805404	-0.0484844	0.281324			-0.0889463	-0.0268117	0.00461027	-0.0466824	-0.0641884	-0.0501895
	-0.0585334	-0.0769673	0.224801	-0.0015664	-0.0515784	-0.0287113			-0.0350727	0.00952619	-0.0314387	-0.0516391	-0.0687873	0.237008			-0.0816394	-0.00456985	0.0623077	-0.00516165	0.0493946	0.029485
	0.00727323	-0.0777605	0.113553	0.0344171	-0.0688435	-0.0287113			-0.0426133	-0.0346353	-0.0163836	0.0034449	-0.0532079	0.165038			-0.0652113	-0.0493921	0.0328731	0.0638386	-0.0105948	0.0161192
	0.0324696	-0.0731717	0.118691	-0.0657922	-0.0200566	-0.0287113			-0.0360092	-0.0295078	-0.0548937	0.0662445	-0.0535572	0.16899			-0.0590485	0.00923432	0.014834	-0.00947286	0.0218855	-0.084237
	0.0379142	-0.0882559	0.126194	-0.0315605	-0.0155112	-0.0287113			-0.0341846	-0.0712019	-0.037975	0.0828956	-0.0717292	0.0899761			-0.0886741	-0.0503608	-0.00959174	0.0078317	0.0183027	0.011565
	0.0290713	-0.120554	0.0155907	-0.0352748	0.0404533	-0.0287113			0.00252802	-0.021458	-0.0561848	0.0198286	0.0288385	0.0835652			-0.0760185	-0.0467199	-0.0558937	-0.0427922	0.0688026	0.0707189
	-0.021721	-0.0946303	0.210916	-0.0608677	0.0547977	-0.0287113			0.107171	-0.0524583	-0.0185335	0.0528077	-0.0251863	-0.0186324			-0.0251634	-0.0289005	-0.0168876	-0.0313125	0.0276505	0.0524832
	0.0154614	-0.0852536	0.178104	-0.0324764	0.0710624	-0.0287113			0.184154	-0.0891587	-0.0172101	0.0281848	-0.0206463	0.0233827			0.00293057	-0.016343	-0.0203943	-0.0233678	-0.0168367	0.0356015
	-0.0267301	-0.057269	0.105323	-0.0137414	0.0203588	-0.0287113			0.0648819	-0.0729253	-0.0590208	0.0199623	-0.0147803	0.0255379			-0.0323944	-0.0812991	-0.0346867	-0.0486469	-0.00466078	-0.00355881
	-0.0754761	0.0881091	0.0408821	0.0538826	-0.025292	-0.0287113			0.06929	-0.0809537	-0.024319	-0.0152395	-0.0105777	-0.061573			-0.0388845	-0.0629376	0.0454601	-0.03703	-0.0209598	-0.0113511
	-0.0210498	0.107694	0.018194	0.0715236	-0.0201004	-0.0287113			0.0438641	-0.0430276	0.0286683	-0.121803	-0.00668873	0.113469			-0.0620985	0.0462656	-0.0136999	-0.0700716	-0.0391302	-0.00254256
	-0.0733808	0.0714194	0.00705682	0.0500229	-0.0477486	-0.0287113			0.0601617	-0.00112479	0.0321471	-0.0545471	0.0856453	0.113469			-0.0586532	0.036295	-0.0103936	0.123963	-0.052423	-0.0751791
	-0.0559535	0.0904414	0.0228144	0.0365323	0.00194733	-0.0287113			0.00738824	0.083671	0.116179	-0.0739836	0.120255	0.113469			-0.0837181	0.0783074	0.000586845	0.187428	0.0727204	0.00063874
	-0.0602686	-0.0128411	-0.0041045	0.00839166	-0.0726514	-0.0287113			-0.0301371	0.150392	0.0363012	-0.025267	0.0453354	0.113469			-0.0452829	0.0445043	-0.0206766	0.0677408	0.028218	-0.0434797
	-0.0926317	0.00180065	0.00740508	-0.0293472	-0.0583508	-0.0287113			-0.0517524	0.0518572	0.0975912	-0.10084	0.0720903	0.113469			-0.132683	0.00539249	-0.0152612	0.0115786	-0.0216208	0.0373815
	-0.0588379	-0.0502783	0.0251453	0.00514984	-0.0406075	-0.0287113			-0.0252985	0.0414899	0.0331789	-0.0428206	-0.0778852	0.113469			-0.146056	0.00762163	-0.0108595	-0.00183867	-0.00441629	0.0613296
	-0.0755481	-0.0729537	-0.0191966	-0.0349077	0.00219194	-0.0287113			-0.0475758	0.0274616	-0.0949488	-0.0363584	-0.0255711	0.113469			-0.0671303	-0.0319993	0.00198163	-0.0474855	-0.0590784	0.0963492
	-0.0301842	-0.0166746	-0.056301	-0.0440481	-0.0383841	-0.0287113			-0.0830613	-0.0625045	0.00742263	0.139395	-0.0161417	0.113469			-0.102125	-0.0432661	-0.0596263	-0.0221587	-0.0853349	0.0112525
	0.0277519	-0.0728336	-0.0221826	-0.0552382	0.00439343	-0.0287113			-0.0803863	-0.0646079	-0.0196139	0.166881	-0.0389899	0.113469			-0.0838726	-0.0823311	0.00965298	-0.0180385	-0.0762739	0.00791027
	0.0981322	-0.151023	0.0863653	-0.0641132	0.184014	-0.0287113			-0.136115	-0.0244125	-0.173374	0.083202	-0.11855	0.113469			-0.0147306	0.0317321	-0.0870393	-0.0951089	-0.0631562	-0.00343258
	0.123581	-0.128288	0.102688	-0.0324255	0.123266	-0.0287113			-0.0043667	-0.0245034	-0.0236545	0.126164	-0.00776602	0.113469			-0.0666172	0.0769727	-0.0343591	-0.0228006	-0.0164202	-0.0521872
	0.0672325	-0.0174331	0.0823587	-0.0303612	0.0756662	-0.0287113			0.00587042	-0.059748	0.0359771	0.0604508	0.0541254	0.113469			-0.0729633	0.0642996	-0.0319818	-0.0842323	-0.00455514	0.00946306
	-0.000548261	0.0402334	0.139927	-0.0484238	0.127732	-0.0287113			0.0944792	-0.0797441	0.000286717	-0.0285593	0.011649	0.113469			-0.0578625	0.0509716	0.0589647	-0.0661247	0.0214509	-0.0484031
	-0.00727298	0.0694853	0.0495161	0.0123313	0.0200485	-0.0287113			-0.0264826	-0.101999	0.0460624	-0.0715269	-0.0142298	0.113469			-0.0637767	0.0142843	0.0374471	-0.0260101	0.0290209	-0.0646947
	-0.0557669	0.110105	0.0246419	0.00651998	0.00920895	-0.0287113			-0.0268862	0.0462855	0.0890778	0.0112496	-0.158404	0.113469			-0.0733508	-0.0460429	0.0250324	0.0781426	0.0428539	-0.0409454
	-0.0569815	0.0600518	-0.00819388	0.0133198	-0.0296475	-0.0287113			-0.0646861	0.0613842	0.0318716	-0.0319464	-0.0121936	0.113469			-0.0912004	-0.0161201	-0.0550523	0.0645223	0.033814	0.134998
	-0.0705488	0.0304427	0.0239764	0.0519382	0.01861	-0.0287113			-0.0216546	0.103266	-0.00369449	-0.0454165	0.0369419	0.113469			-0.0616325	0.0138825	-0.00953244	0.030582	-0.0355957	0.0998271
	-0.0687285	-0.0501867	-0.0229032	0.0152315	-0.0216374	-0.0287113			-0.0623663	0.139415	-0.0854739	-0.0214566	0.0771216	0.113469			-0.0618576	-0.0133351	0.0153225	-0.0948641	-0.0143134	0.0136488
	-0.0640271	-0.047551	-0.013266	-0.0152242	-0.055452	-0.0287113			-0.0733731	0.212965	-0.045435	-0.18004	0.0927839	0.113469			-0.0970727	-0.0150496	-0.0385492	-0.0505935	-0.00802924	0.0136488
	-0.0582322	-0.0873394	-0.0634523	-0.049416	-0.0561274	-0.0287113			-0.0805208	0.0716873	-0.047034	0.0143971	0.0931982	0.113469			-0.0803487	-0.0372089	-0.0226502	-0.0272282	0.00853539	0.0136488
	-0.114165	-0.0409649	-0.0502531	-0.0265706	0.0059049	-0.0287113			-0.0903758	0.000989342	-0.0932364	0.00937222	0.210263	0.113469			-0.0966328	-0.0487812	-0.0192903	-0.0326471	-0.0177362	0.0136488
	-0.0984626	-0.0799064	-0.0766445	-0.0164453	0.0446591	-0.0287113			-0.0710533	-0.0477001	-0.0996539	0.103218	0.229305	0.113469			-0.117103	-0.0974948	0.0135296	-0.0375674	-0.0432804	0.0136488
	-0.0513077	-0.111845	-0.00962827	-0.060537	0.0414062	-0.0287113			-0.0881475	0.008247	-0.125529	0.114861	0.0931982	0.113469			-0.085535	-0.0681197	0.0117198	-0.052988	-0.073328	0.0136488
	-0.029418	-0.169028	0.0844965	-0.0447095	0.115753	-0.0287113			-0.0211218	-0.0373489	-0.0469907	0.10114	-0.0350714	0.113469			-0.0436964	-0.0255238	-0.0161055	-0.00960123	-0.0788727	0.0136488
	-0.000888756	-0.0666678	0.0878342	-0.0208756	0.113303	-0.0287113			-0.035514	-0.0138685	-0.0410324	0.077464	0.0510948	0.113469			-0.0286716	-0.00633389	-0.0339046	0.00847658	-0.0419312	0.0136488
	0.106631	-0.0684502	0.0596774	0.00386692	-0.00714339	-0.0287113			-0.0604287	-0.056617	-0.0706781	0.0452816	-0.0269917	0.113469			-0.0248309	0.0387663	-0.0160857	0.0357381	0.0421295	0.0136488
	0.071361	-0.112989	0.0842275	-0.0205739	0.00433501	-0.0287113			-0.000539886	-0.0691841	-0.00830231	-0.0680284	-0.045951	0.113469			-0.0103925	0.0401781	0.00193081	0.0235479	0.105421	0.0136488
	0.069449	-0.0295276	-0.0125315	-0.00467738	-0.0357262	-0.0287113			-0.0559291	0.0182236	-0.0443276	-0.0876989	-0.0420087	0.113469			-0.0492859	-0.0250504	0.0477387	-0.0234544	-0.00565985	0.0136488
	-0.0108318	0.14861	0.0096601	-0.0296489	-0.0549628	-0.0287113			-0.0663277	0.00733712	0.0713055	-0.0155682	-0.0284596	0.113469			-0.0403768	-0.0109876	0.0486506	-0.0805959	0.042217	0.0136488
	-0.0401304	0.17571	0.00143996	0.00736315	0.0279015	-0.0287113			-0.061123	-0.0611236	-0.0136286	-0.108756	-0.027702	0.113469			-0.0364105	-0.0200362	-0.017472	-0.0391736	-0.0084186	0.0136488
	-0.0549222	0.0917814	-0.0241239	0.0892409	0.00770479	-0.0287113			-0.0679693	-0.124532	-0.00169038	-0.105754	0.0641881	0.113469			-0.0735576	-0.0141552	-0.0125959	-0.0797927	0.00248967	0.0136488
	-0.0339623	0.0513767	-0.0400711	0.0183606	0.020994	-0.0287113			-0.0204921	-0.029556	-0.0523548	-0.12719	-0.101568	0.113469			0.0440864	0.0608852	0.103294	-0.000379202	0.0635587	0.0145065
	-0.0450741	-0.0334022	-0.021562	0.0119933	-0.0523853	-0.0287113			-0.0676571	-0.0586294	0.0147854	-0.135513	-0.110281	0.113469			0.0307885	0.00650705	0.0196302	-0.0418116	0.0671777	0.0121387
	-0.0666888	-0.0461541	-0.0558631	0.00303103	-0.0235323	-0.0287113			0.0760233	-0.0579818	-0.0434687	0.0326526	0.00229666	0.113469			0.0760415	-0.0115625	0.0602654	-0.0599092	0.020174	-0.0353547
	-0.0305246	-0.0463974	-0.0128453	-0.0106304	-0.026599	-0.0287113			0.0822022	-0.0711109	-0.0492757	-0.000688639	0.0393333	0.113469			0.0299468	0.00822276	0.018939	0.0115637	-0.0177951	-0.00405861
	-0.0686663	-0.070299	-0.0596973	-0.0548347	-0.0331779	-0.0287113			0.133652	-0.0402658	-0.080758	-0.145072	0.087202	0.113469			0.042722	-0.0106801	0.0599101	-0.0598691	-0.0158412	-0.0923284
	-0.0640238	-0.0591272	-0.0140935	-0.0983268	0.0566961	-0.0287113			0.109006	0.0274509	-0.0857386	-0.0734098	-0.0276014	0.113469			-0.0388491	-0.00529529	0.0173886	0.0414919	-0.0201038	-0.0311969
	-0.076658	-0.0692877	0.0069189	-0.121924	0.0709309	-0.0287113			-0.00817199	0.0661798	-0.0352092	0.0343071	0.0901143	0.113469			-0.0234924	-0.0247746	-0.00301436	0.0616063	0.00192469	-0.0122636
	-0.0296805	0.00733704	-0.0300243	-0.0474637	-0.0219902	-0.0479578			0.0577675	-0.0558896	-0.0115575	-0.0648852	-0.0189295	0.0638996			-0.0391387	-0.0216574	-0.038409	0.0588833	-0.0331149	0.05337
	-0.0279363	-0.00800393	-0.0240065	-0.0616512	-0.0381575	-0.07776			-0.0040146	0.0427825	-0.0785244	-0.0851374	0.042749	-0.0217375			-0.0354627	-0.0510375	-0.0715897	0.0370089	-0.0767771	0.0291743
	-0.0057346	-0.0184003	-0.0347193	-0.113899	-0.0669421	-0.0645415			0.0695087	-0.0401515	-0.0821102	0.0526096	-0.0167644	0.00516931			-0.0179907	-0.0895099	-0.0224728	0.00433645	-0.052068	0.0186464
	0.0617905	-0.039836	-0.0910394	-0.079341	-0.0622254	-0.0502266			-0.0388213	-0.00545759	-0.0759723	0.024925	0.0199395	0.0128836			-0.0206311	-0.0234168	-0.0241636	0.0279762	-0.0110264	-0.00873731
	0.114666	-0.0146198	-0.0144792	-0.118789	-0.0667962	-0.0636007			0.000491908	-0.0243231	-0.026579	0.0357382	0.0111517	-0.0728196			-0.0167907	0.10292	-0.0575811	-0.0427237	0.0183574	0.0439707
	0.049578	-0.0156866	-0.0732773	-0.0354529	-0.0174668	0.014603			-0.0224229	-0.0141353	0.0233527	0.0690192	0.00540229	-0.0772621			-0.0312297	0.059399	-0.0621964	-0.0381739	0.055534	0.0121328
	-0.00561001	-0.03674	-0.0770113	0.0814174	0.0666218	0.0299564			-0.026524	0.088532	0.147105	0.0215551	-0.00900149	0.0165696			0.0114736	0.0326771	-0.0330859	-0.00229435	0.101642	-0.0274072
	-0.00432264	-0.0150681	0.00189645	0.187447	0.109448	0.0620383			0.0274441	0.0254497	0.0968397	0.140089	0.0527013	-0.00061788			0.0156404	-0.00559581	-0.0517512	-0.033814	0.0572362	-0.0140297
	-0.00709864	0.0120314	0.0844376	0.188845	0.0778284	0.0880845			-0.0444631	-0.0174824	0.121251	0.0173221	0.00845893	-0.0419806			0.0717888	0.021667	-0.0380373	0.0208613	0.0538461	-0.0280239
	-0.026157	-0.0297106	0.109373	0.0721799	0.0393359	0.0310782			0.00396158	-0.00695082	0.0325702	-0.0448803	-0.0210703	-0.03722			0.0647019	0.054872	0.0125281	-0.00903213	0.077491	0.0200054
	-0.0839485	0.00456073	0.0598876	0.0260421	0.0320796	0.0718554			-0.00587976	-0.0306961	-0.0585657	-0.0882379	-0.0515033	-0.0253155			0.0650503	0.108794	-0.000910452	0.0056257	0.0901789	0.050215
	-0.0121651	0.0489783	0.0586117	-0.0624895	0.00824226	0.0354747			-0.0278331	0.00650523	-0.0484275	0.0163711	-0.00695161	0.0261328			0.0664908	0.151271	0.0890206	0.132702	0.0035897	0.0360651
	-0.023381	0.105158	0.0303512	-0.0368445	-0.0599773	-0.0290039			0.0107851	0.031817	-0.0393823	-0.0944884	-0.0161822	0.152298			0.0129165	0.131598	0.0243034	0.0773554	0.0814819	0.0265401
	-0.0678738	0.0424284	0.00847014	-0.0464266	-0.0608183	-0.0281427			0.0658132	-0.0786883	-0.0698022	-0.085874	0.106556	0.167853			0.00455355	0.114561	0.0619617	0.0646288	0.0258642	0.0249865
	-0.0755789	0.083896	-0.0434228	-0.0399888	-0.0534704	0.0057774			0.0487544	0.00785761	-0.041089	-0.133965	0.178739	0.200181			0.0785764	0.109693	0.108856	0.0866423	0.0732741	-0.0322446
	-0.000256049	0.0284426	-0.0147169	-0.043491	-0.0851676	-0.00614566			0.120279	-0.0100951	-0.0762415	-0.0560619	0.185707	0.0708995			0.148256	0.076679	0.0420847	0.0422141	0.0710312	-0.0419881
	0.102658	0.122045	0.015506	0.0392655	0.00132841	0.0411268			0.129408	-0.00146809	-0.000132528	0.00584368	0.123817	0.00548148			0.113557	-0.000724618	0.0340051	0.113224	0.106357	0.00667877
	0.124968	0.0917419	0.131204	0.126054	0.148727	0.170279			0.147116	0.112683	0.014006	0.0719932	0.127813	0.0673876			0.065919	0.0655488	0.0466506	0.05252	0.00172157	0.0285875
	0.115519	0.0876	0.0979031	0.196558	0.104914	0.152929			0.119312	0.174193	0.149205	0.155443	0.01006	0.0296268			0.0789567	0.0364609	-0.036586	0.100837	0.0237787	0.0435337
	0.0982332	0.0897022	0.10224	0.248093	0.137747	0.193959			0.0834337	0.135042	0.0963874	0.187564	0.0460907	-0.00798994			0.0704293	0.224539	0.0352911	0.162719	0.0067681	0.091545
	0.104814	0.0240297	0.0377922	0.201462	0.100896	0.20738			0.139591	0.175129	0.122985	0.208305	0.129299	-0.0636466			0.0569474	0.281676	0.0681826	0.0838016	0.0199194	0.0710042
	0.00807198	0.154058	0.0363221	0.175558	0.275204	0.17866			0.120025	0.117647	0.144279	0.134405	0.141944	0.0276577			0.159703	0.237759	0.0644649	0.0588272	0.00741179	0.0969032
	0.0348003	0.200605	-0.00846138	0.143993	0.134431	0.174618			0.134778	0.0613832	0.141716	0.0402241	0.0971862	0.100682			0.118553	0.11555	0.0684029	0.0567703	0.0445227	0.0258606
	0.000852437	0.174329	0.00298146	0.154141	0.055544	0.143097			0.154993	0.056633	0.0346969	-0.00575022	0.239283	0.263449			0.0540518	0.0845964	0.0551185	0.0430326	0.0336629	0.0690615
	0.041333	0.18744	0.00028568	0.0388944	0.0428793	-0.0358176			0.188474	0.0431995	-0.0155148	0.040422	0.273761	0.276771			0.0335369	0.0259372	0.0444255	0.00549195	-0.0285891	0.043363
	0.0699812	0.147789	0.131934	0.0282719	0.43782	0.00392109			0.112193	0.0425909	0.0502299	-0.00256176	0.142914	0.257194			0.0365455	0.129566	0.102922	0.04835	-0.000893243	0.108515
	0.0681571	0.122938	0.166165	0.230059	0.42269	0.219897			0.112315	0.0473355	0.0813067	0.0535496	0.231436	0.191056			0.0839971	0.172201	0.0881945	0.0374235	0.0826892	0.123123
	0.482607	0.0970687	0.192895	0.282293	0.412914	0.700488			0.105138	0.0505642	0.0745443	0.0859235	0.135346	0.105136			0.124077	0.123224	0.122077	0.106337	0.0267683	0.0445754
	0.36566	0.038297	0.181556	0.36777	0.318653	0.576741			0.129947	0.126556	0.0820389	0.156685	0.217456	0.0619426			0.0825444	0.153561	-0.0181052	0.101661	0.025581	0.073384
	0.215902	0.0658968	0.177685	0.395976	0.195815	0.449264			0.110322	0.0456901	0.0397202	0.100184	0.206091	0.0375151			0.0636123	0.0665596	-0.00337786	0.0815869	0.0512857	0.0711898
	0.170224	0.196849	0.18304	0.450437	0.164599	0.30013			0.11798	0.0616818	0.134372	0.0823557	0.0812299	0.0217084			0.0543414	0.077627	0.357561	0.0405022	0.016	0.0105612
	0.151709	0.106419	0.0789389	0.362081	0.21676	0.272405			0.104037	-0.0167217	0.0636954	0.0264862	0.106708	0.0984126			-0.0148325	0.0456159	0.307051	0.0350991	-0.0166136	0.0607637
	0.171582	0.0653513	0.0817653	0.307103	0.222863	0.21563			0.0982797	0.0785752	-0.00589347	0.0265192	0.0882892	0.266349			0.0238022	0.0675404	0.264755	0.067004	0.0316803	0.0965979
	0.169186	0.0767762	0.117346	0.235413	0.212518	0.145919			0.158063	0.0729797	0.0217214	0.000742137	0.0744919	0.226739			0.0123546	0.0748404	0.187992	0.0838097	0.0776684	0.0967865
	0.1039	0.09022	0.109513	0.192586	0.133861	0.533677			0.0642724	0.00495565	0.0422831	0.0777215	0.133466	0.0626149			0.0551978	0.153476	0.119376	0.0895712	0.0374077	0.0590036
	0.0562672	0.0340821	0.22727	0.0863807	0.117664	0.702091			0.0919428	0.0696383	0.0046162	0.169698	0.216183	0.200463			0.0625031	0.103081	0.0167222	0.0944205	0.0297407	0.094293
	0.0635379	0.0613067	0.242307	0.0261713	0.0852203	0.605183			0.107125	0.0831619	-0.0537093	0.229674	0.22582	0.137188			0.00986632	0.0254973	0.0358666	0.123886	0.0319521	0.0422675
	0.162046	0.0601982	0.244457	0.239803	0.0317575	0.546447			0.0474859	0.0573543	-0.0267136	0.25876	0.217032	0.171521			-0.00545603	0.0100887	0.211543	0.0634037	0.0596393	0.0531425
	0.200597	0.0746983	0.220198	0.27296	0.243211	0.457558			0.106215	0.130157	0.0173926	0.209053	0.195842	0.127589			-0.020636	0.0805312	0.251038	0.0123715	0.0743469	0.0563395
	0.163222	0.27394	0.161299	0.314065	0.393801	0.335711			0.102369	0.141257	0.136493	0.0959232	0.270644	0.140034			0.0579805	0.0910304	0.175598	0.0509526	0.0682333	0.0394117
	0.293915	0.492563	0.120253	0.665902	0.490157	0.27649			0.143142	0.0357896	0.153609	0.0357217	0.31069	0.154237			0.0884927	0.149668	0.175909	0.0286529	0.042151	0.012022
	0.338066	0.378248	0.0323538	0.47968	0.346011	0.219596			0.143385	0.0525477	0.126753	0.0809044	0.225486	0.155234			0.0907135	0.127238	0.203824	0.0525441	-0.0369828	0.0676965
	0.363107	0.227604	0.0910615	0.360898	0.267293	0.178815			0.136191	0.0709456	0.106466	0.0209394	0.0508212	0.0127755			0.160574	0.0575603	0.0778815	0.0638049	0.0263506	0.0577644
	0.261941	0.23044	0.21712	0.270544	0.317318	0.15971			0.0714955	0.158725	0.0848279	0.0146064	0.135825	0.0342133			0.164462	0.0267841	0.0711842	0.0791876	0.0170128	0.0577464
	0.161005	0.221933	0.167782	0.208798	0.249264	0.15003			0.0204932	0.134422	0.0576545	0.133421	0.0906666	0.236633			0.0622651	0.0432828	0.0694741	0.0461032	-0.014036	0.0464014
	0.0607203	0.099852	0.133946	0.113066	0.148276	0.0923181			0.16356	0.192692	0.128848	0.212176	0.0389768	0.270389			0.0253531	0.11337	0.057484	0.014284	0.0995853	0.00530479
	0.066809	0.0816443	0.0178166	0.721038	0.0612304	0.199441			0.144822	0.11625	0.0481678	0.239475	0.105822	0.209648			0.0241163	0.122121	0.0676208	0.0221184	0.0665683	-0.010264
	0.830733	0.3982	0.0914366	0.681792	0.0931989	0.69485			0.134859	0.0262442	0.0366944	0.328016	0.116351	0.10806			0.0855873	0.139283	0.125208	0.0513485	0.112857	0.00600226
	0.884787	0.395055	0.0794077	0.540092	0.517148	0.661773			0.115078	-0.0456229	0.0410232	0.186135	0.22847	0.0938321			0.123501	0.141346	0.121535	0.0288776	-0.0545112	0.0741623
	0.697312	0.34291	0.0528819	0.475055	0.531284	0.619049			0.03688	-0.00517021	-0.0533001	0.120672	0.229725	0.207265			0.060351	0.0743978	0.117671	0.0793374	0.011354	0.0628382
	0.5718	0.26075	0.00570068	0.441819	0.441462	0.566421			0.0380906	0.0488456	-0.0861213	0.0653194	0.334088	0.23847			0.180167	0.0524979	0.0194044	0.102413	0.0181972	-0.00717774
	0.405109	0.27174	0.0345372	0.418861	0.371682	0.502471			0.0487371	0.0029609	0.0948368	0.0376843	0.275308	0.169132			0.133419	-0.00874857	0.0651644	0.103592	0.0219449	0.0404864
	0.28046	0.164159	0.0424872	0.261986	0.240482	0.412638			0.125655	0.0620312	0.135723	0.0193287	0.157446	0.160373			0.0797764	0.0704172	0.0273491	0.0993368	0.0425716	0.0393788
	0.363331	0.104539	0.0225786	0.233203	0.432079	0.334322			0.122179	0.0948486	0.196671	0.409426	0.149652	0.127391			0.082218	0.0766353	0.0373923	0.0577573	0.0453866	0.066083
	1.04535	0.135308	0.0578214	0.141723	0.360611	0.241101			0.187385	0.0871233	0.0448028	0.394836	0.111208	0.0421377			0.0142098	0.0997837	0.0971912	0.0387315	0.00263989	0.0625239
	0.9275	0.0600662	-0.0385001	0.146123	0.230689	0.163165			0.163873	0.107369	0.179323	0.347135	0.090612	0.0022637			0.0351639	0.0846238	0.0862503	-0.00264742	-0.0313841	0.0226786
	0.779749	0.182759	-0.0609739	0.445891	0.188165	0.359474			0.159008	-0.00959357	0.0993217	0.217695	0.298348	-0.0343625			0.0625105	0.0643057	0.129807	-0.0292187	-0.00588255	0.0673493
	0.645056	0.181581	0.0380735	0.411499	0.11724	0.41626			0.16948	0.0243847	0.126673	0.205584	0.402316	0.0745735			0.0239568	0.00555084	0.0902571	0.0861688	-0.00406878	-0.0249826
	0.511849	0.211954	0.126736	0.423351	0.324282	0.278325			0.169787	0.00245377	0.0766549	0.200472	0.398707	0.273181			0.0367025	0.0238909	0.0877291	0.100741	0.00441934	0.00451453
	0.436268	0.20539	0.0588394	0.303144	0.320776	0.44993			0.166659	0.0243001	0.0580799	0.180186	0.301926	0.16604			0.098598	0.0367724	0.0327961	0.114401	0.0851323	-0.00510929
	0.301578	0.175066	0.123719	0.937901	0.345848	0.509473			0.147052	-0.00851168	0.00826121	0.147219	0.17376	0.122882			0.0141288	0.0849379	0.0290702	0.199545	0.0587925	0.0167845
	0.283443	0.1211	0.175294	0.849833	0.361629	0.481578			0.0637511	0.0237761	0.00674291	0.026959	0.190304	0.12987			0.00914977	0.032882	0.0617139	0.120361	0.0299781	0.042929
	0.221515	0.119502	0.17148	0.664361	0.366793	0.374238			0.0175275	0.00851688	0.10217	0.116544	0.184986	0.128567			0.00274746	0.0432828	0.105778	0.0657174	-0.0112524	0.060641
	0.13973	0.0728081	0.152472	0.480273	0.251214	0.364468			0.122342	0.082559	0.0646161	0.157153	0.0951424	0.157245			-0.0298874	0.0563828	0.0940078	0.0193848	-0.044298	0.0386454
	0.274706	0.045097	0.109098	0.31533	0.219506	0.265544			0.0783827	0.0968997	0.191233	0.220768	0.0973742	0.103972			0.00919394	0.0456733	0.0461576	0.0508724	-0.0270471	0.0319521
	0.627934	0.14386	0.066987	0.550714	0.161079	0.203201			0.174062	0.206295	0.201834	0.237546	0.133884	0.0761104			0.0302315	0.0407557	0.0862999	0.0429149	-0.00614004	0.0334848
	0.6666	0.669841	0.00378517	0.681643	0.118616	0.367992			0.124658	0.117005	0.171097	0.240333	0.115726	0.176131			0.0523929	-0.0496224	0.0931982	0.0401732	-0.0790915	0.000308782
	0.69022	0.573525	0.0651519	0.645581	0.530257	0.740693			0.144816	0.0536578	0.0981803	0.214155	0.286055	0.00846512			0.000153651	-0.00151964	0.0601883	0.0608413	-0.0695106	-0.0210492
	0.770628	0.421477	0.131562	0.538041	0.797588	0.635814			0.198877	0.110361	0.0107433	0.234902	0.226487	0.0628731			0.037473	0.00603714	0.0525905	0.0592551	-0.0419721	0.0558426
	0.654528	0.282964	0.197825	0.436816	0.729873	0.536493			0.11955	0.0225477	0.0393595	0.105736	0.142999	0.0851453			-0.0230581	0.0139327	0.0536893	0.0284443	-0.0519336	0.064724
	0.475506	0.259756	0.127972	0.435613	0.44727	0.454334			0.164806	0.0323016	-0.0114121	0.02896	0.154019	0.169876			-0.0480047	-0.00626515	-0.00561947	-0.00495308	-0.0267495	0.0727254
	0.423004	0.163436	0.105803	0.308021	0.390457	0.321896			0.0688136	-0.0047983	-0.0842261	0.0511033	0.126249	0.148942			-0.0224152	-0.0333614	-0.0270303	-0.0411536	0.0159485	-0.00624679
	0.301984	0.186373	0.0361479	0.255104	0.284403	0.281057			0.0549639	-0.0178881	-0.0579034	0.0242928	0.0654312	0.0895638			-0.0322431	-0.0363557	-0.0145501	0.0308997	0.0124726	0.0440455
	0.24916	0.141142	0.0103522	0.278152	0.230289	0.187717			-0.0154373	-0.0535004	-0.0382624	-0.041483	0.046491	0.0412192			-0.0419239	-0.00454125	0.0113247	-0.0172464	0.0126672	-0.00524101
	0.212912	0.0938198	0.0125691	0.149536	0.0995804	0.170985			0.0789041	-0.0429576	-0.0459185	-0.00732796	0.0271141	0.0804447			-0.0326775	0.00869539	0.0569305	-0.0422342	-0.0585478	-0.0190347
	0.142943	0.137574	-0.00973727	0.113725	0.146475	0.196991			-0.029872	-0.0711488	-0.0532462	-0.0500039	0.0480678	0.0891015			-0.0193183	-0.0167261	0.114257	-0.0299757	-0.0387451	0.0299675
	0.142787	0.0557645	-0.0599692	0.129749	0.103443	0.117521			0.0280813	-0.0361	-0.0835423	-0.0939276	0.037594	0.0488974			0.00403577	0.024869	0.0833974	-0.0348866	-0.0122908	-0.0227195
	0.090953	0.105853	-0.0165688	0.102169	0.0790897	0.11983			0.0225553	-0.050328	-0.0783521	-0.0824272	0.0348588	0.0152128			0.0414533	0.0222872	0.0404738	-0.0220316	-0.0296533	-1.15129e-05
	0.131721	0.0141858	-0.0547819	0.0192432	0.0225718	0.0872052			0.0246521	-0.0338517	-0.0425212	0.00347982	-0.037239	-0.00859027			0.0157067	0.000917328	0.0434506	-0.0480439	-0.0337443	-0.0177056
	0.125115	0.0440372	-0.0640949	0.0488178	0.0481486	0.0409748			0.00805683	-0.0092893	-0.0114014	0.0108957	0.0561703	0.0588989			-0.0165085	0.0281829	0.00975505	0.0264382	-0.0264406	0.0169282
	0.0678153	0.0511257	-0.0267391	0.0449942	-0.0577258	0.0329526			0.0492758	0.00377232	-0.0841076	-0.0399382	0.188085	0.00339833			0.0324744	-0.0302414	0.0313063	-0.0540648	-0.00320767	-0.0684349
	0.0446904	0.0222784	-0.0527057	0.0199787	0.0241045	0.125091			0.00506794	-0.0741184	-0.0866005	-0.0844227	0.175834	0.035582			-0.0300076	0.00858885	0.0494567	-0.0505475	-0.100657	0.0372535
	0.0264722	0.00777486	-0.059708	0.0344678	0.00567542	0.0272461			-0.0413584	-0.0598622	-0.0285442	-0.0473651	0.204654	0.0384756			-0.0594082	0.00929917	0.00968345	0.124255	-0.0340962	-0.00395982
	0.21703	0.029829	-0.0390192	0.316099	0.0108396	0.0529485			0.0261813	-0.00522092	-0.0203658	0.0683265	0.219367	0.0433984			-0.0513985	-0.00838248	-0.00907824	0.0755767	-0.0472189	0.00591545
	0.304728	0.0913006	-0.0239529	0.377521	-0.00525314	0.10731			0.0463796	-0.0447833	-0.0169254	0.0628292	0.203004	-0.0614974			0.0435563	-0.0470788	-0.056251	0.0101541	-0.0329204	-0.0432693
	0.300543	0.141862	0.0852882	0.38154	-0.00613814	0.110809			-0.0584055	0.0153238	-0.00583424	0.00669576	0.228367	-0.0163045			-0.0133013	-0.0415219	0.0246862	0.00838874	0.00847316	-0.0500195
	0.261663	0.171956	0.0731923	0.350037	-0.0442542	0.126962			0.0876159	-0.0182544	0.0509675	0.149055	0.153716	-0.0519641			-0.0642473	-0.0304217	0.0484846	-0.0220744	0.0405432	-0.0694437
	0.143825	0.20677	0.0317275	0.247139	0.142271	0.0967762			0.00216592	0.0427318	0.0903788	0.0536926	-0.0081403	0.0315538			-0.0729809	0.0219703	-0.00167877	-0.0415789	-0.0261259	-0.123897
	0.136337	0.161845	-0.00942583	0.170645	0.0682053	0.127791			0.0415139	-0.0102247	0.041077	0.0998208	0.0410388	-0.0220137			-0.0144276	0.0648849	-0.0390589	-0.0504512	-0.0549374	-0.0308796
	0.0816411	0.0648092	-0.00238666	0.115024	0.00136232	0.032815			0.0381253	0.0477074	0.00961261	0.0515431	0.0597607	-0.0272966			0.00695104	-0.00131474	0.00574826	-0.0142373	-0.0578727	-0.0823753
	0.0503542	0.079278	-0.000273573	0.0917947	0.0175399	-0.00573314			0.0146602	0.0811954	-0.032733	-0.101558	0.0696341	-0.00838015			0.0602406	0.0630572	-0.0390066	-0.0229116	-0.00241808	-0.00450762
	0.0348737	0.0638085	-0.00477101	0.0733893	-0.0152967	0.0182251			0.0581208	0.0565372	0.00970953	0.0113245	-0.00744285	0.0614863			0.00657068	0.0393596	-0.0128592	-0.0561565	-0.0185532	-0.027949
	0.0712622	0.0528874	-0.017252	-0.0109642	-0.0479807	-0.00885231			0.0558038	-0.026177	-0.0351827	-0.0415489	0.00642724	0.218629			0.00680381	-0.00995885	-0.0642811	-0.0630066	0.000348356	-0.0236146
	0.0352155	0.0198253	0.0135771	-0.0483483	-0.0392663	0.00949725			0.0447171	0.00718142	-0.0272736	-0.0181138	0.0421304	0.172523			0.00246526	0.0218719	-0.0366108	-0.0437161	-0.0547973	-0.0463945
	-0.0116029	0.012914	-0.036109	0.0425589	-0.0722114	-0.000594832			0.0673134	-0.04218	-0.0696245	-0.0620595	0.151011	0.235888			-0.0092719	0.00257567	-0.011039	0.0374744	-0.0267696	0.0168504
	-0.000779947	0.0254335	-0.0664056	0.237686	-0.0626425	0.0263813			0.0168961	-0.0198547	-0.0572466	-0.0246391	0.1489	0.167			-0.0221967	0.00283794	-0.00621428	0.0196844	0.0300353	0.0181465
	0.013608	0.0268095	0.0380132	0.300927	-0.0612319	0.000772972			0.0767609	0.0319354	-0.0600301	-0.0519994	0.170448	0.119046			-0.0592806	-0.0371862	0.0394383	0.0117857	0.0193558	-0.0191065
	-0.0271728	-0.00900465	0.124261	0.277439	-0.0754462	0.011245			-0.0092973	-0.123886	-0.0707175	0.0457214	0.267897	0.128819			-0.0336542	-0.00225728	0.056008	0.0556656	0.0521582	-0.0022895
	0.0829252	-0.00288911	0.168881	0.245052	-0.0550166	0.0168682			0.0198097	-0.057411	-0.10958	-0.0742142	0.155772	0.0184726			-0.0461422	0.00308656	-0.00675679	0.0188926	0.0495749	-0.0708207
	0.184612	-0.0326155	0.252145	0.185906	-0.0324203	0.0501297			0.00368354	0.0442757	-0.0430919	-0.0576671	0.05577	0.0138141			-0.0424417	0.00246092	0.0343686	-0.0164761	-0.0112609	-0.0845215
	0.245157	0.0905779	0.20545	0.0791544	-0.0650195	0.0505929			-0.02178	-0.0391653	-0.0512057	0.0784251	0.0192117	0.102711			-0.0323045	0.0549294	0.0162182	-0.0147829	0.00653923	-0.0070161
	0.172032	0.119484	0.107474	0.0986102	0.0761601	0.0842524			-0.00417679	-0.0689738	-0.0215072	0.114405	-0.00166314	0.030071			0.0152232	0.06783	0.0102783	-0.00955639	0.00200193	-0.0418983
	0.143937	0.177766	0.0739391	0.0446032	0.0740171	0.0235227			0.0428635	-0.00807216	0.000465104	0.0740657	0.0706226	0.0223808			-0.0500906	0.0145228	-0.00661634	-0.0578737	-0.0200037	-0.0627325
	0.0842446	0.0222332	0.0315634	0.0210622	0.0638515	-0.00261035			0.112019	0.0141687	-0.0322161	-0.0267116	0.0776213	-0.00202866			-0.0565714	0.00680757	-0.0323644	-0.0616532	-0.11111	-0.0237762
	0.0333532	0.0448712	-0.0233334	-0.0226172	0.0894046	-0.035814			0.0186222	0.0399031	-0.0894648	0.00253978	-0.0860481	-0.0596484			-0.0224814	0.00258113	-0.000772765	-0.0447753	-0.0151088	-0.0291554
	0.0407356	0.0260381	0.0260279	-0.0453531	0.0512614	0.0115634			0.0940397	0.0159718	0.0460142	0.0302629	-0.0578955	0.0208499			-0.020371	-0.0162288	-0.0136826	-0.0641006	-0.0643439	-0.0480917
	0.0238144	-0.0358366	0.000875065	-0.00730967	0.0257151	-0.0269232			0.0407435	0.112931	0.00728132	0.0388662	0.0560551	-0.0735941			-0.066716	-0.0405602	0.2561	-0.025573	-0.0722455	-0.0427515
	0.0276638	0.0357743	-0.0103568	0.132651	-0.0340343	-0.0152535			0.0313134	0.0997115	0.0589575	-0.0493112	0.0584204	-0.0471495			-0.0247807	-0.033987	0.228385	0.0200776	-0.032826	0.0204485
	0.0299095	0.00244114	-0.0170845	0.153101	-0.0433861	0.00112759			0.0288864	0.0554609	0.0813336	-0.0322089	0.0685242	0.108144			-0.04626	-0.0109424	0.0925593	0.045801	0.0957804	-0.0167058
	-0.040283	0.0231714	-0.00162649	0.21606	-0.0877955	-0.0344679			0.0235052	-0.0267912	0.141441	-0.0604543	-0.0027366	0.110677			-0.0283929	-0.00742627	0.0325208	0.0110983	0.0221623	0.0448508
	-0.0279874	-0.0252768	0.104028	0.141349	-0.0946856	0.0637281			0.0410621	-0.060606	0.0064091	-0.0558145	0.186775	0.212968			-0.0315609	-0.0453249	-0.00854951	-0.0128009	0.0103356	-0.0187772
	-0.000907725	-0.00675649	0.108097	0.110273	-0.0540943	0.204623			0.014023	0.0163212	0.089162	0.00110497	0.273677	0.216035			-0.0572953	-0.074287	-0.00176137	0.000680009	-0.0189394	-0.0636844
	-0.052569	-0.0231781	0.148346	0.0447026	-0.0876972	0.127454			0.00243817	-0.00975135	-0.0218787	-0.0795026	0.143933	0.182075			-0.0929632	-0.0680826	-0.0188818	0.00768795	-0.0717192	-0.0376178
	0.0342189	0.0933577	0.170642	-0.00202494	-0.121168	0.0772361			0.0053228	-0.0404163	0.0237027	-0.131343	0.0292307	0.13771			-0.0865437	0.0631856	-0.0101302	-0.0608614	-0.0451619	-0.00529189
	0.181929	0.0224765	0.13396	-0.0440708	0.0152341	0.0449371			-0.0289858	-0.0571856	-0.0440664	-0.0297406	0.0523131	0.110389			0.0211569	0.077791	-0.00130149	-0.0205712	-0.0374262	-0.0360672
	0.238628	0.00307007	0.0872975	-0.037537	0.0459582	0.00305265			-0.0266804	-0.0630572	-0.0150302	0.119023	0.056607	0.0898159			0.0789494	0.0558446	-0.0221175	-0.0115224	-0.000916135	-0.0588261
	0.12301	0.0176466	0.0390915	-0.0141881	-0.00248285	0.012649			-0.0557526	0.010382	0.0012081	0.0921135	0.0581414	0.0730247			0.0259788	0.0103729	0.0466671	-0.00692173	0.0101468	0.00545446
	0.0725495	0.0306491	-0.0265147	-0.0634802	-0.0245265	0.0159346			0.0162299	0.0093114	-0.05386	0.0430277	-0.00924408	0.0783196			0.0424103	-0.00509858	0.0827365	-0.0482632	0.0391729	-0.0251741
	0.030181	-0.019818	0.0250065	-0.0480799	-0.0796474	-0.0404276			0.055827	-0.104338	-0.0463493	-0.0336602	-0.0648336	-0.00921461			-0.00560327	-0.0259029	0.0496605	0.00219662	-0.0220692	-0.0492891
	0.00543653	0.0285399	0.0149233	-0.051549	-0.0329831	-0.0583502			-0.018403	-0.0473584	-0.0237147	0.053786	0.0567829	-0.0337081			-0.0341008	-0.036077	0.00178553	0.0959826	0.0572019	-0.0301013
	-0.0236589	0.00598537	-0.0176103	0.0159763	-0.0867342	-0.031678			0.0935705	-0.0342179	-0.0663618	-0.01553	0.0672446	0.0349757			-0.0471851	-0.00400578	0.0334901	0.0531406	0.0591902	-0.0287962
	-0.0382737	0.0516504	-0.0432922	0.0414788	-0.0778198	-0.07425			0.165872	0.0521307	-0.0207588	-0.0737744	-0.0203972	0.0320881			-0.0244985	-0.0148382	0.0141997	0.0213936	0.0107218	-0.0306431
	-0.0290001	-0.0324869	-0.0195727	0.0122355	-0.0872462	-0.020001			0.119642	0.0288756	-0.00663109	-0.0848515	-0.0382518	0.000978998			-0.0151147	0.034707	-0.00257651	0.0436879	0.0294832	0.0244686
	-0.0290033	-0.0198354	0.0938176	-0.00251531	-0.0276257	-0.0540803			0.11758	0.138322	-0.0271174	-0.00955439	-0.0296884	0.112785			-0.0725171	0.00766816	-0.00168978	0.0154609	-0.0241548	-0.072976
	-0.028195	0.0237656	0.214297	0.0410116	0.0433337	-0.0578363			0.0414618	0.0754309	0.00388397	-0.00203402	-0.0499022	0.0220266			-0.0975717	-0.071066	-0.030211	-0.110294	-0.0484605	-0.0613286
	-0.000492443	-0.00200653	0.380655	-0.0842613	0.0500136	-0.0362482			0.0122448	0.139184	-0.0285388	-0.0263103	-0.040805	0.171845			-0.0634964	-0.0235671	-0.00458128	-0.0131005	-0.0412283	-0.0370819
	0.0634005	0.0230811	0.329834	-0.0602265	0.0416722	0.0101739			0.0238991	0.075831	0.0832019	-0.0998923	-0.0366386	0.182627			-0.0563506	0.0514297	-0.00042578	0.0191307	0.0196562	-0.0710003
	0.0202238	0.00422715	0.245739	-0.052808	-0.011794	0.0273981			0.0225553	0.0611803	0.0325648	-0.0912504	0.0132501	0.145593			-0.0688484	0.155544	0.207294	-0.0311205	0.028705	0.00824432
	0.054424	0.0330779	0.0925517	-0.0537689	-0.00466653	-0.00669205			-0.0497053	-0.00113	-0.000288668	-0.0227425	0.112845	0.11237			-0.0596658	0.0992073	0.0966707	-0.0416618	-0.00406592	0.0330447
	0.0270728	-0.0287794	0.078681	-0.0407774	-0.100202	0.017411			0.0147703	0.000684421	-0.00849396	-0.0443691	0.258503	0.057272			-0.0627774	0.111564	0.117233	-0.0740428	0.0447172	-0.0316519
	0.0414097	0.044555	0.0451462	-0.0490905	-0.0381473	-0.0512253			0.0296974	-0.00102858	-0.0456601	-0.0699757	0.063442	0.0117189			0.0511611	0.0485611	0.0318186	-0.0428682	-0.00422327	-0.0366569
	-0.0279012	0.0821655	0.024474	-0.0645106	-0.0499745	-0.0450412			0.0789504	-0.007334	0.0501438	-0.0732576	0.0665653	0.0951288			0.0626921	0.0584701	0.00685529	0.0267298	-0.0120334	-0.0636126
	-0.0357883	0.0537978	0.00257291	-0.077787	-0.0597807	-0.0189227			-0.00201042	-0.0463892	-0.0519002	-0.00428793	0.091734	0.059133			0.0561916	0.0502331	0.0088573	-0.0122151	-0.00600271	-0.045688
	-0.0467071	0.0516434	-0.0210026	0.0523166	-0.140431	-0.0648563			-0.0237668	-0.0302115	-0.0438188	0.162919	0.00725811	0.0589709			0.0369602	0.00305377	-0.0345179	0.0104029	-0.0208305	0.000233949
	-0.0414937	-0.00474462	-0.0109596	0.0409454	-0.0237296	-0.0775537			0.0337868	0.0309606	-0.0732534	0.115736	-0.0183897	0.11617			0.0348154	-0.0153765	-0.0255928	-0.0250969	-0.0134666	-0.0626128
	-0.0213269	0.000182556	-0.0483824	0.0628463	-0.0243671	-0.0731391			-0.00277502	-0.0334291	-0.000579406	0.0550669	0.0215952	0.0616604			0.00220023	0.0228473	-0.0085027	-0.0795074	-0.00564796	-0.0409794
	0.0137805	-0.0511463	0.0360374	-0.00265778	-0.012167	-0.0898965			-0.045668	-0.0281548	-0.0175553	-0.00245182	0.00474123	0.0104282			-0.0285672	0.0596039	-0.0534999	-0.0752732	-0.0176149	0.0119322
	-0.00935076	0.0257427	0.251961	0.00139108	0.0114262	-0.0767395			0.0895911	-0.0488911	-0.0503496	0.0204446	0.133217	0.0620446			-0.0412564	0.0867684	-0.00171456	-0.0161043	0.0386694	-0.109532
	-0.0283771	-0.0115169	0.183907	-0.0382295	0.0362096	0.0205374			0.0386988	0.0164846	-0.0317262	-0.0652205	0.0626353	-0.0297279
	0.0051618	0.076804	0.19243	-0.0483947	-0.0608115	-0.00397815			0.14404	-0.0120053	-0.0118967	-0.0863303	-0.0595754	-0.0694037
	0.13044	0.017664	0.095646	-0.0399955	-0.0388255	0.0708675			0.191318	-0.0304989	-0.0450302	-0.0529174	-0.00389497	0.0828461
	0.0630747	0.04083	0.0396106	-0.0955033	-0.0763007	0.0303327			0.130816	0.0306112	0.00430393	-0.0944609	0.00759167	0.103053
	0.0690069	0.0399405	0.0370421	-0.104237	-0.104139	0.0497751			0.122538	0.0802544	0.0230243	-0.0539345	0.0261437	0.227544
	0.064723	0.0598681	0.0437765	-0.120482	-0.150237	0.0618212			0.0308848	0.147095	-0.00641572	-0.021709	0.0866881	0.221564
	0.0113527	0.0693889	0.0672482	0.0397227	-0.103953	-0.00443771			0.0230187	0.0449632	-0.00782635	-0.0709102	0.0568374	0.184794
	-0.0331082	0.0230463	-0.0160799	0.0937761	-0.0843606	-0.0481351			0.0430257	0.0339358	-0.0794773	-0.0861269	0.0836073	0.151404

## Sheet: 8C-right
top	-0.214377	-0.0095402	-0.212125	0.016541	0.121341	-0.0453596		median	-0.00343214	-0.0516247	0.0319077	-0.0175767	-0.0337588	-0.026649		bottom	-0.0837367	-0.142481	0.0437311	0.107565	-0.0299771	-0.0044803
	-0.232363	0.0191168	-0.150745	0.130503	0.0370217	-0.0407244			-0.0096758	-0.0137706	0.0754151	-0.0831212	-0.0177143	-0.00517857			-0.0749342	-0.215012	0.0123264	0.0475382	-0.0532109	-0.0757652
	-0.0794056	0.113493	0.0730703	0.129071	0.136985	-0.129352			-0.0921445	0.00630222	-0.10736	0.0571794	-0.0163848	-0.103729			-0.0299917	-0.0468998	-0.0347272	-0.1726	0.136566	-0.0179952
	-0.126604	0.0210726	0.0212002	0.0182986	-0.0708825	0.0204832			0.0145736	-0.0281702	0.0661106	0.0454378	0.032869	-0.0847763			0.00489707	0.0456933	-0.0905667	0.0323364	-0.0362477	-0.118489
	-0.044732	-0.0084197	-0.0199926	0.109875	0.00549131	0.0737774			0.0879214	0.0481321	-0.000540915	0.0255492	0.083971	-0.0836862			0.136385	0.132784	0.0765216	0.0323531	0.160116	-0.0482217
	0.234242	-0.0469746	-0.110938	0.0463172	-0.0795025	0.0669782			-0.0298641	-0.0288745	-0.0281518	0.012757	0.074528	-0.0607556			-0.0676563	0.0435193	0.0786022	-0.0733729	-0.0573031	-0.00100431
	0.0698479	-0.177553	0.108207	-0.0435941	0.0223725	0.0172947			-0.042788	-0.00756652	0.0807286	-0.0270607	0.0529425	-0.00517453			0.0320089	0.0141214	0.0293319	-0.0513453	-0.170611	0.0852467
	0.152575	-0.0021331	0.0854028	0.0135462	0.0624808	0.0882953			-0.00441896	-0.0267264	0.055495	0.0294469	0.00681269	0.0675125			-0.00184071	0.00621636	-0.0335068	0.0773605	-0.048789	0.177657
	0.0833604	0.0239745	0.045546	-0.0125801	-0.0761241	0.0787559			-0.0325766	0.0631158	-0.0334817	-0.0622877	-0.0277164	0.0647579			0.00628155	-0.00320021	-0.132683	0.0283561	-0.109363	0.0513647
	0.0699764	0.116473	-0.0129244	-0.107171	-0.00866586	0.115311			-0.00376674	6.47132e-05	-0.0158063	-0.00352654	-0.0651236	0.034322			0.0647953	0.0099534	-0.0769689	0.0273762	0.0595534	0.0198316
	0.114865	0.0399816	0.108679	-0.0656914	0.023689	-0.050672			0.0460042	0.0201893	-0.021764	-0.0578678	-0.0710661	0.107676			-0.0145608	0.050199	0.0147526	-0.110143	0.0864613	-0.0404668
	-0.0273862	-0.0894917	0.0646195	-0.235115	-0.174207	-0.194788			0.0783334	0.01838	-0.0342942	0.0153723	0.00476846	0.085116			0.0393927	0.0712801	0.0780435	-0.0152674	-0.0237808	-0.0322881
	-0.104546	-0.00191885	0.0727917	-0.131853	-0.0300329	-0.0504084			-0.00816584	0.000548758	-0.0682584	0.0656981	-0.0241275	0.0105642			-0.0110398	0.0338261	0.0351438	0.0698426	0.0865867	0.0046111
	0.0111432	0.1809	-0.0947857	0.0244827	-0.010727	0.0103436			-0.00868218	-0.0102104	0.000340314	-0.0687743	-0.0103328	0.068366			-0.0463935	-0.0192708	0.00222459	0.256178	0.0307643	0.132235
	0.0691404	0.118764	0.0222615	-0.0918801	0.0666209	-0.147371			0.034677	-0.0189149	0.0936528	-0.0552728	-0.0106478	0.00711593			-0.140613	0.199661	-0.103014	0.0161825	-0.0288995	0.00889498
	0.0654183	0.117925	0.143467	-0.0831272	0.00210504	-0.0852515			-0.0702135	0.00806482	0.0618304	0.0284613	0.0116946	0.0905058			0.0153712	0.107869	0.0805505	0.297974	0.163283	-0.0463166
	0.0565436	0.339662	0.140925	-0.0699881	-0.0162266	0.117361			-0.0304586	0.0490534	0.0621557	0.0575127	0.053344	0.10839			-0.204979	0.0908787	0.000419643	0.0438402	0.235149	0.153674
	0.285155	0.353321	-0.0482391	-0.00320359	0.0590002	0.141069			-0.0460525	-0.0223766	0.052436	0.0424424	0.0403197	0.0970444			-0.0408419	0.125802	-0.0552838	-0.112778	0.081756	0.0638922
	0.13371	0.51088	0.270804	0.0911094	0.196324	0.0373758			0.0265599	0.0647783	0.0482375	0.0925914	0.0842304	0.0823897			0.106169	0.235646	0.12023	0.129332	0.117243	0.146353
	0.148379	0.5359	0.676006	0.109356	0.196785	-0.0106777			-0.0653949	0.11477	0.0525766	0.0767692	0.0937349	0.103051			0.195934	0.187534	0.0921118	0.379353	0.360413	0.276116
	0.304587	0.538417	0.727808	0.0381529	0.189358	0.152652			0.0496866	0.145746	0.294582	0.209338	0.078822	0.383877			0.0349658	0.193779	0.117344	0.330017	0.244783	0.147929
	0.223386	0.465489	0.707116	0.247558	0.28759	0.324934			0.0223629	0.158888	0.367959	0.428924	0.0585737	0.413447			0.243034	0.329268	0.15237	0.41108	0.349902	0.209728
	0.422052	0.440529	0.710113	0.271324	0.447962	0.816578			0.0839214	0.0455867	0.428944	0.405719	0.369835	0.46935			-0.0416282	0.181565	0.18162	0.301623	0.470841	0.259544
	0.237123	0.644996	0.790932	0.358422	0.622056	0.92417			0.0149558	0.123193	0.305902	0.471802	0.487252	0.485477			-0.0038576	0.159876	0.302655	0.39957	0.367682	0.259943
	0.389826	0.802134	0.671771	0.2619	0.667774	1.01585			0.0281225	0.0894562	0.381059	0.492369	0.445365	0.510426			0.19495	0.22192	0.022476	0.138068	0.627815	0.362921
	0.173965	0.824146	1.23944	0.319787	0.802671	0.914762			0.0487626	0.157727	0.411271	0.37848	0.397655	0.377482			0.185026	0.286813	0.382554	0.306754	0.510513	0.11093
	0.10204	0.618808	1.28766	0.205794	0.730599	1.00277			0.0301811	0.165663	0.389766	0.415197	0.423671	0.461551			0.0184376	0.29037	0.171967	0.216751	0.357621	0.207574
	0.435882	0.835139	1.29648	0.158987	0.672904	1.07934			0.0679556	0.11891	0.782137	0.60106	0.493352	0.475585			0.047997	0.00354062	0.380224	0.543794	0.65778	0.227108
	0.258884	0.462829	1.30056	0.183041	0.731049	1.19371			0.0668516	0.0888286	0.827475	0.599158	0.474018	0.477998			0.144972	-0.391981	0.30857	0.542077	0.401911	0.358607
	0.199747	0.654475	1.46609	0.119217	0.69485	1.16413			0.103775	0.105051	0.884128	0.575067	0.45152	0.385432			0.0485098	-0.0481701	0.14404	0.35365	0.460887	0.363758
	0.21066	0.502552	1.58297	0.229929	0.717661	1.12887			0.0229455	0.0657914	0.801969	0.558574	0.290762	0.35282			0.0371331	0.0349871	0.269118	0.376353	0.507749	0.239112
	0.151197	0.47464	1.78237	0.387117	0.690417	0.98608			0.0437283	0.103283	0.750738	0.465409	0.360948	0.274084			0.155005	0.114642	0.112271	0.367296	0.506871	0.415763
	0.133183	0.430101	1.60582	0.560804	0.771098	1.07365			0.0786306	0.0898702	0.727486	0.395696	0.348196	0.266134			0.118865	0.0124265	0.117142	0.253465	0.388668	0.332619
	0.484489	0.612929	1.50317	0.46923	0.808448	1.04553			0.0826017	0.0566029	1.0312	0.404874	0.378345	0.361333			0.163011	0.0636002	0.150094	0.4997	0.519306	0.119573
	0.558699	0.8799	1.56027	0.614446	0.857595	1.25324			1.41081e-05	0.0939512	0.924365	0.415605	0.342913	0.404225			0.0390748	-0.0866212	0.263133	0.455185	0.277813	0.0713528
	0.696381	0.625292	1.47639	0.57808	0.755852	1.26103			0.00924373	0.0730354	0.818526	0.326577	0.383793	0.370832			-0.0529672	0.0501829	0.164233	0.581947	0.533148	0.21891
	0.754252	0.741419	1.4258	0.442882	0.695052	1.08685			-0.0212273	0.0655394	0.90064	0.38303	0.392827	0.482753			0.0030682	-0.0266709	0.0204248	0.560994	0.208738	0.105783
	0.601302	0.600189	1.50162	0.38302	0.880775	1.04043			0.0899902	0.037857	0.824006	0.372254	0.2536	0.484126			-0.0195141	0.0929852	0.104713	0.522237	0.43678	0.284684
	0.714959	0.685475	1.12076	0.329912	0.689354	0.970656			0.104913	0.0366235	0.771654	0.376635	0.19553	0.370019			0.116835	-0.10458	0.0979457	0.470293	0.368184	0.36912
	0.708858	0.828583	0.973497	0.35018	0.675996	0.867541			0.0698851	0.0811707	0.7521	0.288892	0.257256	0.38197			0.199079	0.0573997	0.278191	0.360542	0.425688	0.210686
	0.848759	0.74096	1.01848	0.402073	0.568429	1.17572			0.0883103	0.0295481	0.701281	0.283525	0.452954	0.341788			0.243181	0.0160542	0.389311	0.393149	0.344439	0.290055
	0.864539	0.849008	0.861787	0.449777	0.470947	1.24951			0.0825541	0.0957789	0.609343	0.178169	0.401465	0.411259			0.00981966	0.107892	0.347826	0.687563	0.351606	0.365075
	0.760532	0.833431	0.932054	0.379533	0.420591	1.21391			0.104203	0.0647799	0.54898	0.264766	0.280781	0.400492			-0.0146497	0.0970117	-0.0288492	0.565495	0.467673	0.403071
	0.75703	0.713203	1.01473	0.208677	0.508426	1.1495			0.0521494	0.0714347	0.543017	0.14805	0.286904	0.40662			-0.0634584	0.184279	0.086469	0.484426	0.424383	0.0853464
	0.747046	0.795929	1.06738	0.285175	0.266642	1.13903			-0.0892435	0.0338578	0.554135	0.146719	0.370439	0.404288			0.120273	-0.00578269	0.29774	0.563867	0.300954	0.242339
	1.05504	0.768312	1.30859	0.224654	0.298406	1.08052			0.0450735	0.0636282	0.54135	0.127471	0.345833	0.391008			-0.0979336	0.0133335	0.177496	0.518754	0.346525	0.0413657
	1.14093	0.886824	1.35713	0.247476	0.369184	0.819924			0.0262321	0.152656	0.577168	0.18522	0.41464	0.352042			0.122656	0.125535	0.211617	0.5246	0.45659	0.260018
	1.11834	1.09413	1.27391	0.255813	0.3152	0.93148			0.0888182	0.197801	0.532995	0.251451	0.327535	0.317134			0.0332532	0.0734445	0.256693	0.515355	0.396532	0.300263
	1.2513	1.31554	1.45462	0.189053	0.296391	0.743734			0.0631658	0.229604	0.387603	0.245278	0.274373	0.301729			0.0936984	-0.051219	0.283892	0.570029	0.505162	0.144877
	0.936803	1.31449	1.21653	0.22968	0.317498	0.751984			0.0417886	0.213185	0.376953	0.138573	0.356734	0.352788			-0.0796551	0.0212385	0.196957	0.539891	0.385519	0.327358
	1.0213	1.0832	1.42603	0.28411	0.0959965	0.812337			-0.0482027	0.202127	0.362244	0.164944	0.364834	0.319146			0.16643	-0.0304369	0.0531565	0.684457	0.331271	0.142259
	1.0128	1.25256	1.29628	0.146895	0.363948	0.840491			0.0446098	0.16532	0.250121	0.101356	0.304351	0.397177			0.155993	-0.150897	0.224329	0.507799	0.493002	0.219703
	1.02479	1.29335	1.31237	0.187017	0.268574	0.758709			0.0833134	0.201847	0.265902	0.0455759	0.259414	0.341226			0.175341	0.0308127	0.278628	0.782599	0.606152	0.515415
	1.20625	1.34306	1.28556	0.116912	0.438191	0.67206			0.0573111	0.0813176	0.241369	0.111775	0.281149	0.261523			0.179399	0.116765	0.137493	0.597171	0.533663	0.414561
	1.06431	1.77755	1.38736	0.207551	0.513533	0.644964			0.087704	0.214255	0.156562	0.15167	0.298756	0.31224			0.237007	0.114066	0.0301701	0.388941	0.507299	0.276191
	1.25887	1.76849	1.29014	0.693957	0.331973	0.563202			0.166932	0.205026	0.10702	0.104034	0.266895	0.185141			0.00530387	0.0508036	0.158913	0.343657	0.552299	0.348962
	0.873018	1.71611	1.02181	0.950351	0.365851	0.504329			0.185775	0.05578	0.128824	0.130704	0.225648	0.228087			-0.089637	0.088174	0.072	0.296247	0.424016	0.280889
	0.958814	1.39921	1.24251	0.757133	0.404372	0.512647			0.122727	0.157196	0.119329	0.0437267	0.210358	0.303153			0.0295989	-0.0399918	0.16199	0.358427	0.346153	0.281198
	0.936658	1.61337	0.891526	0.917796	0.335405	0.528256			0.0235603	0.12019	0.162413	0.0825994	0.292975	0.261941			0.0277734	-0.0649322	0.0772568	0.634589	0.394024	-0.0445413
	1.14482	1.66206	0.995839	0.772335	0.38033	0.743229			0.0469962	0.137776	0.121247	0.0331332	0.320593	0.195744			0.145498	-0.0407154	0.196435	0.784348	0.452113	0.116705
	1.17272	1.51235	0.681422	0.73846	0.409195	0.564888			0.14612	0.117571	0.151469	0.139148	0.280473	0.210727			0.19725	0.069119	0.243025	0.742264	0.295008	0.304662
	1.19268	1.7822	0.530791	0.806605	0.368692	0.579996			0.0978304	0.0832755	0.0764254	0.154545	0.285342	0.28309			0.165671	0.141544	0.26839	0.642256	0.324043	0.352632
	1.14862	1.58835	1.15491	0.522644	0.134537	0.454272			0.127569	0.107693	0.0503351	0.193916	0.176913	0.19358			0.0533708	0.073898	0.230111	0.542404	0.518196	0.194443
	1.03795	1.392	1.02714	0.466783	0.272718	0.446623			0.0467193	0.0989869	0.0698808	0.141497	0.147876	0.232818			0.0712767	0.0530323	0.0916192	0.50342	0.546604	0.318546
	0.925014	1.24594	0.943089	0.660997	0.272864	0.738873			0.0186789	0.136587	0.0817439	0.0582829	0.183289	0.283444			0.121251	0.118643	0.103629	0.57139	0.303847	0.358063
	0.964413	1.25419	1.08547	0.421459	0.235199	0.817278			0.0842628	0.0775721	0.0131435	0.0980619	0.207907	0.182924			0.217204	0.0261333	0.0575898	0.502833	0.425353	0.385711
	0.845428	1.23853	1.04256	0.468679	0.21781	0.667813			0.0351695	0.0350829	0.0783481	0.105703	0.340782	0.14488			0.26549	-0.105779	0.189906	0.44057	0.407317	0.0842593
	0.82524	0.987926	1.08431	0.489855	0.160287	0.68874			0.120115	0.0539223	0.00648769	0.185112	0.420033	0.13575			0.124676	0.0560586	0.137717	0.419688	0.376108	0.329044
	0.457386	0.996854	0.834706	0.313077	0.182323	0.675294			0.0552322	0.132142	0.0369629	0.0213956	0.328766	0.230474			0.206784	0.0154496	0.132424	0.27329	0.157152	0.346169
	0.664227	0.654912	0.618246	0.244194	0.116282	0.671369			0.0752166	0.133803	0.0356174	0.203127	0.325988	0.236982			0.112599	0.0172217	0.11004	0.307269	0.328108	0.196642
	0.472284	0.856765	0.801137	0.254489	0.150572	0.444749			0.0284877	0.119928	0.0336685	0.0252851	0.342891	0.199627			0.011105	-0.0264233	0.118811	0.35081	0.315083	0.125652
	0.51355	0.793658	0.711183	0.269196	-0.0355034	0.464421			-0.0181462	0.0426123	0.0426934	0.117381	0.276888	0.207832			0.156892	0.0118766	-0.0031388	0.36574	0.0919701	-0.00575198
	0.475112	0.738883	0.52274	0.140888	0.110051	0.595148			-0.093612	0.111467	0.0382284	0.155787	0.188056	0.161395			0.122465	-0.156798	0.0295892	0.216651	0.0953934	0.0355757
	0.293174	0.743767	0.564217	0.111208	0.172452	0.374638			-0.0635334	0.015419	0.0253042	0.0716055	0.199272	0.143611			0.107273	-0.0094522	-0.103323	0.102616	-0.0329963	0.0375007
	0.205655	0.589552	0.467301	0.0314211	0.158613	0.401219			0.0797177	0.03427	-0.0460282	0.0597196	0.223044	0.130245			0.0634895	-0.0908953	0.0866859	-0.125998	0.195826	-0.0628437
	0.153262	0.692952	0.42526	0.0619224	-0.0294472	0.288838			-0.00311282	-0.0113855	-0.00418846	0.00943035	0.167218	0.0498504			-0.0285731	-0.0560945	0.0243067	0.477451	0.128024	0.0121266
	0.0541241	0.628693	0.392354	0.0987622	-0.0818611	0.146567			-0.0815085	0.0534282	-0.00150225	-0.0228013	0.232026	0.0796189			0.0504788	-0.0954621	-0.0103917	0.534809	-0.0245147	0.102263
	0.182014	0.452906	0.269074	0.0712538	-0.00708352	0.231551			-0.0525747	-0.0607047	-0.00504027	0.0155288	0.210222	0.0698525			-0.0409889	-0.144114	-0.138194	0.272874	0.136022	-0.0281937
	0.168633	0.486849	0.28246	-0.0471674	0.0471614	0.126302			0.0530258	0.0366986	-0.0415909	-0.0209338	0.150192	0.0255688			-0.0245393	-0.245841	-0.143862	0.163616	-0.0352491	-0.159902
	0.195893	0.353402	0.184009	0.0226243	0.131819	0.225893			-0.0459981	-0.0450316	-0.0176146	0.0151671	0.125242	0.0421954			-0.0057309	-0.139396	0.0539652	-0.011359	-0.0833935	-0.258117
	0.162204	0.400499	0.262806	-0.0790762	-0.0316587	0.194961			0.0116794	0.0298352	-0.0455818	0.0271648	0.172319	0.0342997			-0.109471	-0.267961	-0.0830381	0.177717	-0.0605034	-0.073516
	0.0588056	0.267028	0.135998	-0.0340989	0.0098986	0.0241655			-0.0314029	0.0938978	-0.0523913	0.0417433	0.0802745	0.0922633			0.00902657	-0.235363	-0.0740612	0.210982	0.0557863	-0.0907512
	0.0906851	0.242294	0.0674347	-0.0983936	-0.0246962	0.0451393			-0.0444881	0.011792	-0.12064	-0.0518568	0.0485773	0.0192689			-0.116653	-0.159223	-0.17197	0.139175	0.0222269	-0.123461
	0.0267835	0.166318	0.214296	-0.0556005	-0.104402	0.01856			0.0175052	0.0872496	-0.0449982	-0.00177483	0.0430537	0.0716444			-0.0325453	-0.191992	-0.144998	0.255397	-0.179529	-0.0966858
	-0.0748706	0.237848	0.0889981	-0.0735934	-0.0858179	-0.0860465			-0.127753	0.0651655	-0.0747491	0.0766493	0.0627275	-0.00829114			-0.0529227	-0.247729	-0.109686	0.292654	-0.0512043	-0.150122
	0.0430722	0.0702	0.117319	-0.155558	0.131227	-0.0994355			0.0201328	0.0255389	-0.107433	0.113675	0.101278	0.00779143			-0.0725037	-0.191631	-0.184336	0.0602986	0.0304763	0.00407251
	0.0502863	0.384029	0.0260841	-0.17053	-0.0934018	-0.00386176			-0.0440754	-0.049565	-0.0895748	-0.00632072	0.0584258	0.0263009			-0.0790603	-0.211992	-0.26443	0.0982698	-0.24878	-0.148028
	-0.0540154	0.061031	0.122065	-0.0065354	-0.097629	-0.132525			0.0369716	0.104443	-0.093116	0.016872	0.095101	-0.000844453			-0.0698407	-0.196619	-0.269349	0.032425	-0.015694	-0.174693
	-0.00757781	0.0695637	0.103129	0.00211958	-0.0841327	-0.017869			-0.0736241	0.00949859	-0.14891	0.00240119	0.0872891	-0.0380172			-0.101226	-0.147035	-0.188387	0.127389	-0.0519336	-0.223561
	-0.0105783	0.020752	0.0950786	-0.105385	-0.114717	0.0166429			-0.0467675	-0.0466774	-0.141425	-0.023161	0.0385637	0.0105683			-0.0319061	-0.239534	-0.286891	0.00232041	-0.271322	-0.061587
	-0.0634459	0.0983836	0.0678953	-0.128515	0.0465599	-0.0376457			-0.0707605	-0.0234499	-0.0239941	0.0349174	-0.0188863	0.0307726			-0.0089682	-0.247041	-0.143844	0.0834445	-0.0887862	-0.0678607
	-0.0304991	0.0453251	0.00374986	-0.0863006	-0.166063	0.0428595			0.0327815	-0.0143315	-0.0394786	0.0142384	0.066182	-0.0379909			0.00212129	-0.179115	-0.203911	0.0593409	0.0286416	-0.0130081
	-0.105345	0.0242865	0.0425021	-0.115628	0.0159344	-0.00851836			-0.0242336	-0.0251708	-0.0251958	0.0290587	-0.00452667	0.0153736			-0.0612604	-0.2327	-0.178836	-0.0537091	-0.193171	-0.189774
	-0.0135967	0.0728311	-0.0590287	-0.126814	-0.0276498	-0.0356376			-0.0490078	-0.0608249	-0.0570722	0.00375664	0.0677363	-0.0855873			0.0130911	-0.20208	-0.100676	-0.016142	-0.174331	-0.132942
	-0.138291	-0.0163161	-0.085524	-0.193489	-0.0863555	0.0383682			-0.00441047	0.00983742	-0.0392824	0.0496646	0.0563335	0.0128779			-0.0885807	-0.277882	-0.224556	-0.0199784	-0.061437	-0.151349
	-0.187159	0.0501943	-0.00353717	-0.13018	0.0593478	-0.0052275			-0.0884248	-0.0127441	-0.00607191	-0.0124984	0.0480836	0.0133754			-0.0625936	-0.30802	-0.293908	0.13933	-0.0348589	-0.0974838
	-0.21027	0.122522	0.0839315	-0.210471	0.0615956	-0.0160389			-0.00220073	0.0237779	-0.0950224	0.00513442	0.0324809	-0.0500326			-0.0646481	-0.145089	-0.19232	0.0934646	-0.161669	-0.297474
	-0.174457	0.0675637	0.0508169	-0.217778	-0.022608	-0.00849695			-0.0519208	0.0062388	-0.00811232	-0.0672035	0.103036	0.00524313			-0.0426263	-0.179822	-0.231081	-0.00130011	-0.030423	-0.176519
	-0.0523895	0.0216068	0.104375	-0.119131	0.0333763	-0.0366299			-0.100668	0.0349694	-0.0630969	0.00485806	0.0322849	0.0286692			-0.105164	-0.159448	-0.171142	-0.0852254	-0.211073	-0.184677
	-0.159633	-0.0337543	-0.0186672	-0.065625	0.0484199	-0.12746			-0.0498248	-0.00713088	-0.0930147	0.0210867	-0.00130662	-0.0561384			-0.0686442	-0.154335	-0.243539	-0.179962	-0.285628	-0.250776
	-0.0712461	0.0423298	-0.16387	-0.0429604	0.100019	-0.0971517			0.0321581	-0.0580408	-0.032638	0.108771	-0.0417533	-0.0112884			0.0277153	-0.117524	-0.108601	0.0476988	-0.198044	-0.187645
	-0.272889	-0.0614283	0.0223404	-0.0835787	0.00170864	-0.191433			-0.00873653	-0.0049727	-0.123663	0.0602622	0.0106648	-0.0329671			0.0269427	-0.184042	-0.166999	0.0622307	-0.0956468	-0.248636
	0.00984703	0.0113637	0.0369105	-0.0739239	-0.0643982	-0.121094			-0.0463888	-0.0162309	-0.0763595	0.0333262	-0.07107	-0.0630916			0.0312397	-0.1085	-0.208352	-0.0502325	-0.0591053	-0.215158
	-0.143292	0.0188598	-0.0565356	-0.077375	0.0857982	-0.0420286			-0.0248247	0.0211841	-0.0965445	0.128345	0.112366	-0.0269321			0.0638963	-0.131302	-0.224611	0.151172	-0.177193	-0.248482
	-0.199236	0.0851582	0.0153918	-0.174693	-0.0173835	-0.0753314			-0.0552685	-0.0173676	0.00838259	0.0184815	0.0546236	-0.0216252			0.100566	-0.163523	-0.202757	0.0897777	-0.22314	-0.162295
	-0.0469066	0.0029063	-0.00202443	-0.193769	-0.0302103	-0.0861509			-0.0287754	0.0205231	-0.0165813	-0.0471544	0.0280697	-0.125132			0.0925703	-0.0902939	-0.202999	0.0770117	-0.100686	-0.228558
	-0.0857593	0.167506	-0.0133949	-0.118697	-0.0787215	-0.0136594			-0.0838847	-0.0443423	-0.0603208	0.039699	-0.0179717	-0.0513775			0.139991	-0.145134	-0.157258	0.20394	-0.0955631	-0.299888
	-0.0841649	-0.0728998	0.0348674	-0.284677	-0.0817972	0.00105714			-0.0006568	0.0628938	-0.135278	0.054497	0.0684299	-0.0123927			0.0703401	-0.0175984	-0.185637	0.0744596	-0.21365	-0.384508
	-0.135927	0.256548	0.0913	-0.141435	-0.106351	-0.00925643			-0.0512668	-0.0129494	-0.0784572	0.0467891	0.0206382	-0.0357419			0.11425	-0.143002	-0.0795458	0.285208	-0.123628	-0.326988
	-0.0841116	0.0924495	-0.114867	-0.0127006	0.0902984	-0.107738			-0.111657	-0.0575317	-0.0338103	0.0789456	0.0142115	-0.00506936			0.214014	-0.0709494	-0.122519	0.126841	-0.145171	-0.169507
	-0.246381	0.121034	-0.0565566	-0.181132	-0.183534	-0.156732			0.00823822	-0.00620952	-0.139445	-0.0277841	0.0248381	-0.0584217			0.104251	-0.00536139	-0.235823	0.207749	-0.0880849	-0.382174
	-0.0804685	0.263705	-0.0141441	-0.0493742	-0.0933516	-0.0986894			-0.00634845	-0.0917537	-0.0125806	-0.0629136	-0.0352305	-0.00520284			0.166057	0.102125	0.0244795	0.0388468	-0.00896824	-0.193704
	-0.0824889	0.24607	0.0880846	-0.0589358	0.0571606	-0.0147			-0.0459794	-0.0384052	-0.0927645	-0.0042195	-0.08542	0.00760739			0.0995303	0.00413237	0.0225826	0.0447868	-0.0554219	-0.249319
	-0.0985668	0.153476	-0.0811875	-0.174104	-0.00980693	-0.182219			-0.0565661	-0.0908841	-0.0709724	0.0851985	0.00365027	-0.0278766			0.220086	-0.0169745	-0.0563756	0.355482	-0.261711	-0.321921
	-0.197508	0.00729062	-0.0395971	-0.0893351	0.0406652	-0.107792			-0.091567	0.0456701	-0.0715201	-0.067234	-0.0146479	0.0470594			0.353638	0.0950885	0.00734535	0.169878	-0.0667787	-0.275591
	-0.236289	0.0881824	-0.102027	-0.0772237	0.0560921	-0.0850843			-0.0787723	-0.0267447	-0.0459546	-0.0366524	0.00751395	0.0571393			0.235182	0.149768	-0.167312	0.183989	-0.139513	-0.348986
	0.0432341	0.117547	-0.00232607	-0.128555	0.0594355	0.0545883			-0.0489399	-0.0471097	-0.12965	0.0279736	-0.040345	0.0260522			0.276388	0.282188	-0.0307203	0.0978712	-0.0503915	-0.153982
	-0.03992	0.116934	-0.0734116	-0.281627	0.0900214	0.146479			0.0053321	0.0229567	-0.060329	-0.0571952	-0.125317	0.0422884			0.199199	0.262915	-0.0221845	0.221074	-0.0258292	-0.214774
	-0.113649	-0.0446025	-0.177541	0.0590143	-0.137784	0.119166			-0.112024	-0.115958	-0.0465187	0.0756028	0.083314	0.0470837			0.305359	0.324894	0.175551	0.236298	-0.0835514	-0.227426
	-0.159277	0.1036	0.0958842	-0.0824917	0.0125066	0.0998936			-0.0295346	-0.0651028	-0.0256209	0.133139	0.00753509	0.0762657			0.384192	0.432098	0.0143152	0.136557	-0.0839184	-0.272769
	-0.186059	-0.0699443	-0.132844	-0.175388	0.183108	0.0919756			-0.0394844	-0.0010703	-0.0586254	0.0912156	-0.098623	0.0019789			0.405219	0.256228	0.0284607	0.0268503	0.0683973	-0.219597
	-0.122622	0.0459157	-0.0332577	-0.088607	-0.0230394	0.11325			-0.0760241	-0.0672627	-0.0537434	0.128052	-0.0662188	0.108105			0.299285	0.324299	-0.103198	0.242067	-0.180927	-0.271033
	-0.227155	0.0244819	-0.0232028	-0.0878967	0.0594909	0.01189			0.0580109	-0.0359232	-0.0456538	0.0486627	-0.0260488	0.0458682			0.22748	0.334111	-0.00299175	0.620705	-0.100598	-0.219801
	-0.0572549	-0.048997	-0.164903	-0.173438	-0.0743591	0.00111671			-0.0297028	-0.0684177	-0.130295	0.0959444	-0.042247	0.0418799			0.185508	0.115424	0.0535131	0.410698	-0.153206	-0.340627
	-0.110879	-0.0490346	-0.00392159	-0.0725455	0.0588036	-0.0970185			-0.041278	0.00630556	-0.0782316	0.0755215	-0.0559515	-0.0461576			0.463767	0.11304	-0.0108512	0.51365	-0.0315518	-0.647984
	-0.0811761	-0.126765	0.167915	-0.154996	0.0353827	-0.134833			0.0469163	-0.0419137	-0.0881965	0.115713	-0.109505	0.0449884			0.287337	-0.0848523	-0.00315718	0.472225	-0.0444321	-0.56496
	-0.144391	-0.0940961	-0.0363811	-0.177123	0.0277111	-0.0490393			0.0474344	-0.0824767	-0.174031	0.00196836	-0.0228787	0.0706938			0.2698	0.0181189	-0.0159536	0.429083	-0.000291551	-0.39734
	-0.0451008	0.222029	0.0102845	-0.144876	-0.0177416	-0.132601			-0.0398614	-0.0411025	-0.0797749	0.111716	-0.116756	0.0750947			0.328803	0.146979	-0.0695764	0.403584	-0.245933	-0.22021
	-0.0799814	0.269412	-0.0241214	-0.155869	-0.0906599	-0.00606126			0.00594356	-0.0428384	-0.0633193	0.114083	-0.0054143	0.0340024			0.235359	0.0636131	0.0450067	0.458905	-0.127845	-0.377656
	-0.321865	0.335987	0.000721768	-0.140092	-0.00298427	0.0252301			0.00996729	-0.0232412	-0.123415	0.181609	-0.0684013	0.0665175			0.357162	0.117083	0.00096002	0.207434	-0.11424	-0.342064
	-0.277735	0.284321	-0.0689923	-0.134607	-0.0171579	-0.0363469			0.0748005	0.00271862	-0.0915023	0.138761	-0.0471002	0.0516625			0.303869	0.0220361	0.000390232	0.386605	-0.145863	-0.293156
	-0.0512058	0.0317218	-0.0441228	-0.1579	-0.0528602	0.0185132			-0.0700114	0.022456	-0.12907	0.165423	-0.0715484	0.0863921			0.169968	-0.0088508	0.033008	0.314776	-0.149272	-0.0959577
	0.0747036	0.093536	-0.000237006	-0.199308	-0.0501229	0.106475			-0.00819471	0.0209438	-0.119939	0.0780962	-0.0248537	0.0148417			0.191265	0.107338	-0.0639814	0.590323	-0.133517	-0.189415
	0.212689	0.0518259	0.0600169	-0.128048	0.0438319	0.0579474			-0.0211559	-0.0206357	-0.161427	0.0555456	0.00593466	-0.00709587			0.0898697	0.0897917	-0.12185	0.471865	-0.0461368	-0.248212
	0.115023	0.0314974	0.21504	-0.210827	0.0740359	-0.0422929			-0.0174685	-0.0162226	-0.10641	0.176931	0.0284674	-0.0255467			0.213597	0.148095	-0.276046	0.374891	-0.199981	-0.31461
	-0.0896249	-0.0517048	0.207936	0.106045	-0.0341984	-0.0419504			0.0167715	-0.103771	-0.0731011	0.17394	-0.0546392	0.0468875			0.121231	0.00909473	0.0087202	0.387214	-0.201388	-0.151558
	-0.0301706	-0.0440808	0.0881292	0.0161486	-0.00789848	0.0515204			0.0468501	0.00367001	-0.0540753	0.148087	-0.0101963	0.116213			0.199633	0.0040584	-0.00254328	0.40989	-0.0463132	-0.0947459
	-0.0398787	-0.0849303	-0.0619979	-0.0597477	-0.0667658	0.0322721			0.0204572	0.0320484	-0.151305	0.185267	-0.0104019	0.0894056			0.048332	-0.0743616	0.0159988	0.410194	-0.199572	-0.0364772
	0.158819	0.0943532	0.0356365	-0.0767076	-0.00728611	0.0458832			0.0258074	-0.00761659	-0.0508316	0.186616	-0.0500147	0.108403			0.100802	-0.0491124	-0.111296	0.242155	-0.154098	-0.0462219
	-0.0912841	0.203629	0.0560987	0.00507744	-0.0920619	-0.0939092			-0.0377808	-0.0238705	-0.063352	0.0629507	0.0283617	0.0369047			0.18331	0.164963	-0.0147809	0.170536	-0.256811	-0.232049
	0.0431466	-0.0204201	-0.0564577	-0.0163037	0.107559	-0.00399192			0.040085	0.00100609	-0.119228	0.0236797	0.00589432	0.0933271			0.280695	-0.0304819	-0.100018	0.375755	-0.145161	-0.256172
	0.0953482	0.0019339	-0.0679478	-0.0201514	-0.0552682	0.0593036			0.00653463	-0.0433942	-0.0533838	0.106751	0.0745549	0.103866			0.353112	-0.0266098	-0.00418647	0.280918	-0.115406	-0.12587
	0.117034	0.0454	-0.068407	0.0691523	0.00460969	-0.130661			0.0211264	0.0683669	-0.109949	0.197433	-0.0301142	0.0773477			0.0796734	0.0501611	-0.0192032	0.0226593	0.126602	-0.0207256
	-0.00503748	-0.0244567	-0.0599296	-0.0455735	0.00162554	0.0384773			0.0556738	0.0327912	-0.101544	0.122828	-0.0170438	0.0954103			-0.0270217	-0.0207123	0.0337991	-0.0780825	-0.16149	0.0825356
	0.0391917	-0.0458252	-0.0402357	0.0803497	0.00417469	-0.0562177			-0.0227882	-0.00310162	-0.0165241	0.126378	0.0129877	0.0411983			-0.0989509	0.114835	0.0121773	-0.00319935	0.0982175	0.0243754
	-0.0905313	-0.0195326	-0.0226351	0.00935797	0.160875	-0.0164658			0.0243265	-0.00311417	0.0318765	0.0527729	-0.00484435	-0.0247694			0.0327458	0.104811	-0.00291549	0.0492742	0.0614572	-0.0462835
	-0.107013	-0.0543653	-0.0101892	-0.0676473	-0.0153659	0.11574			0.015515	-0.033119	0.0306588	0.0301964	-0.0715698	0.0748459			0.0824704	0.0373151	-0.0101377	0.0529449	0.156329	0.0436057
	-0.052895	-0.13991	-0.0511474	-0.0575277	0.0156469	-0.0431491			0.032847	0.0382294	-0.0572859	0.0393203	0.0469145	-0.024281			0.0648222	0.0968163	0.0715903	-0.0234701	0.0357627	0.0471898
	0.155109	-0.0771598	-0.110235	0.0768959	0.0930938	-0.0862391			-0.00702639	-0.0310576	0.00641805	0.04884	0.0968319	-0.0201293			0.00378209	0.0239488	0.0307202	0.0523621	-0.0306024	0.0472876
	0.0891142	0.104399	-0.0449925	0.0772055	0.00224927	0.0849591			0.0055674	-0.0297592	-0.0444708	0.00460062	0.0702442	-0.0216195			0.0273735	-0.0884248	0.0268583	-0.0508269	0.074036	-0.116956
	0.137188	-0.0114043	-0.23015	0.0286403	-0.100021	-0.0794569			0.0346741	-0.0240358	-0.0281322	0.00617213	-0.0616187	-0.041643			-0.00604933	-0.0514365	0.0171933	-0.00410016	-0.146355	0.105272
	0.0653869	-0.0772638	-0.015512	0.109686	-0.00152259	0.0720911			0.0217322	0.0516262	0.0504105	-0.0636672	-0.0300583	0.0909958			-0.113161	-0.0646908	-0.0206957	0.0077212	-0.0135947	-0.049431
	0.0106464	-0.0335185	-0.108061	0.300613	0.00721037	0.0807479			0.0215261	0.015974	-0.0241444	-0.0573214	-0.0499626	0.0204877			0.0331219	-0.149183	-0.0164179	-0.0594063	-0.105764	-0.0954639
	0.293548	-0.0323011	0.0135201	0.338057	0.00708187	0.105628			-0.0885328	0.0677193	0.0283512	0.0517521	0.01301	0.00297981			0.00811356	-0.0966649	-0.120901	0.0430793	-0.125316	0.0366265
	0.379844	0.296092	0.0606969	0.233349	0.0994549	0.0703507			-0.0407692	0.00508937	0.0131007	-0.00483874	-0.0205807	-0.0330748			-0.0869202	0.0432251	-0.00206724	-0.00895589	0.0307178	-0.0580329
	0.530616	0.051053	0.090363	0.277332	0.135859	0.152805			0.0432276	0.00817225	0.042752	-0.112236	-0.0284099	0.00102066			0.0936281	0.118314	0.051037	0.116594	0.00335186	0.103362
	0.558064	-0.113696	-0.0612583	0.40102	-0.0577919	0.30071			-0.00759963	-0.0762489	-0.0132987	0.0198187	-0.00592188	0.0055557			0.0339949	-0.131522	0.124535	0.173187	-0.0516667	0.0245774
	0.929816	-0.0757479	-0.0891466	0.521831	0.0600786	0.472281			-0.0554879	0.0105241	-0.0362358	-0.0154103	0.0459655	-0.0303686			-0.0745301	-0.0012627	0.121208	0.0680131	-0.0321945	-0.0757644
	1.05712	0.266911	0.188358	0.298201	0.348891	0.307894			0.0219781	-0.0221652	0.0208644	0.0709402	0.0643226	0.0651299			-0.149273	-0.0284503	0.0711335	0.102687	0.103506	0.0440945
	1.19667	0.0259291	0.386241	0.365316	0.184129	0.189315			-0.0256902	-0.00658367	0.0702779	0.0343871	-0.0309975	-0.0297266			0.0253958	0.0883306	-0.0203246	-0.0250886	-0.0784531	0.0115313
	1.06273	0.0963601	0.532999	0.198355	0.261012	0.239315			-0.0739647	0.0735119	-0.00786356	-0.00470881	0.0466553	-0.0446644			0.123096	0.230793	0.362122	-0.0582405	0.600436	0.13616
	1.14944	0.0677614	0.385616	0.347677	0.313745	0.137984			-0.0946288	0.0956273	0.329094	-0.038719	0.0512305	0.0121491			0.322454	0.615385	0.226597	0.200394	0.493175	0.325349
	1.14336	0.094148	0.467053	0.277754	0.191706	0.0315679			-0.0293236	0.236405	0.375758	0.0225513	0.110688	0.244316			0.634665	0.705531	0.195387	0.443985	0.491992	0.61746
	1.20344	0.274642	0.356315	0.305634	0.323516	0.369817			0.0319932	0.293071	0.438959	0.206995	0.158141	0.543568			0.463092	0.722936	0.299304	0.582975	0.685603	0.56562
	1.03503	0.360087	0.293859	0.40165	0.25369	0.383866			0.122209	0.318317	0.543144	0.343649	0.14273	0.457054			0.555812	0.808953	0.410879	0.538782	0.457604	0.722343
	0.936749	0.501448	0.453408	0.309642	0.284592	0.371082			0.173497	0.682342	0.456134	0.422686	0.251085	0.471443			0.515553	0.690847	0.122113	0.549283	0.277688	0.837908
	0.732264	0.488495	0.469263	0.200116	0.16384	0.366037			0.242375	0.870543	0.805931	0.733698	0.372547	0.616674			0.653774	0.504829	0.129678	0.359862	0.466157	0.749009
	0.796979	0.494411	0.38367	0.1477	0.0473028	0.254586			0.235143	0.845613	0.948284	0.842702	0.660976	0.815898			0.527708	0.820427	0.237717	0.741725	0.912607	0.550039
	0.735859	0.278213	0.458872	0.0684106	0.0362154	0.316673			0.185805	0.932423	0.989599	0.9006	0.75191	0.84419			0.543674	0.693354	0.57221	0.664525	1.38209	0.941091
	0.87894	0.501697	0.43517	0.313583	0.198447	0.355576			0.188818	0.881411	1.02689	0.796206	0.83356	0.752344			1.03575	0.476413	0.60313	0.601049	1.44206	0.929491
	0.814385	0.57396	0.567243	0.374108	0.265654	0.327746			0.188735	0.776039	0.937586	0.715702	0.882408	0.772544			1.0458	0.418328	0.629042	0.619928	1.48363	0.763958
	0.921677	0.860811	0.442137	0.440485	0.272375	0.415677			0.152381	0.783844	1.01714	0.725878	0.860268	0.827276			1.03002	0.546232	0.65729	0.784728	1.12787	0.945868
	0.694988	0.504413	0.396575	0.404582	0.199283	0.367286			0.0969642	0.822844	0.898445	1.11001	0.814792	0.823297			1.03529	0.427081	0.746791	0.708858	0.826763	0.902207
	0.61439	0.550127	0.506774	0.309647	0.353662	0.247973			0.133003	0.840026	0.960635	1.25597	0.806826	0.904735			1.40221	0.335645	0.575281	0.554616	0.877695	0.917136
	0.58988	0.706712	0.351055	0.176028	0.144627	0.305981			0.0749961	0.683013	0.966908	1.22126	0.942968	0.791912			1.24359	0.439681	0.465064	0.27916	1.79456	0.910281
	0.895709	0.598961	0.309987	0.373473	0.261305	0.186175			0.0748627	0.627842	0.822749	1.18487	0.923584	0.664071			1.38956	0.673138	0.922216	0.714908	2.49301	1.25056
	0.89361	0.610721	0.274336	0.469698	0.331728	0.400348			0.110744	0.646388	0.876328	1.17784	0.723287	0.792571			1.17093	0.785815	1.19626	0.833078	2.59658	1.12264
	0.818333	0.60119	0.604232	0.281071	0.248367	0.374253			0.207106	0.593606	0.746658	1.15623	0.85731	0.763756			1.36517	0.685739	1.10443	0.709373	2.39257	1.32186
	0.772142	0.506991	0.501462	0.343932	0.218986	0.346097			0.140971	0.471255	0.733434	1.17711	0.769888	0.699032			1.21911	0.733077	1.05567	0.569366	2.52639	1.26373
	0.737043	0.48564	0.676112	0.259173	0.387576	0.331053			0.181257	0.448556	0.724141	1.09687	0.665092	0.785955			1.3003	0.760925	1.1956	0.656259	2.7759	0.853541
	0.511774	0.504773	0.551425	0.443042	0.310023	0.288938			0.179588	0.371708	0.946758	1.18206	0.790686	0.69424			1.28759	0.627534	1.14354	0.433772	2.07196	0.874329
	0.821064	0.384748	0.459711	0.475631	0.332639	0.126603			0.224123	0.383889	0.840611	1.08693	0.78775	0.661833			1.03397	0.774266	0.988945	0.591029	1.9315	0.877822
	1.1226	0.331886	0.679698	0.23307	0.206798	0.768545			0.229798	0.404923	0.695667	0.937013	0.820961	0.719553			1.16385	0.662301	1.0667	0.23436	2.1401	0.75507
	1.04761	0.464553	0.920812	0.319939	0.101629	1.25757			0.232412	0.306112	0.771442	0.979083	0.785567	0.659047			1.33462	0.845978	0.737436	0.415375	1.70432	1.13169
	0.951493	0.193194	0.842227	0.341191	0.160837	1.41785			0.129657	0.246975	0.668937	0.80982	0.687508	0.592996			1.22866	0.991037	0.634372	0.479478	1.74118	0.831561
	0.88686	0.0844518	0.917205	0.27485	0.101066	1.38899			0.174636	0.206133	0.58731	0.759218	0.601981	0.559448			1.18931	0.985387	0.764971	0.50103	1.58286	0.767334
	1.03247	0.265685	0.891983	0.205244	0.156881	1.44557			0.144442	0.236099	0.886462	0.986639	0.778617	0.510488			1.15801	0.706041	0.531809	0.502196	1.32816	0.772853
	0.779435	0.599434	0.629708	0.20501	0.180224	1.27273			0.0912319	0.259293	0.9234	0.979376	0.67841	0.488844			1.19339	0.664082	0.597107	0.833025	1.1286	1.08939
	1.10471	0.773641	0.838091	0.430313	-0.0867394	1.3549			0.0790606	0.190972	0.921342	0.963223	0.678755	0.494093			1.40168	1.08693	0.466809	0.790605	0.850841	0.657582
	1.27751	0.735795	0.613423	0.172561	0.0663019	1.40221			0.0831633	0.211478	0.914005	0.859869	0.710516	0.458153			1.32389	1.14411	0.346046	0.77268	1.12223	0.670048
	1.03821	0.818596	0.473261	0.172543	0.114984	1.33592			0.151771	0.181225	0.917273	0.842454	0.643623	0.425416			1.38603	0.94453	0.575138	0.774646	1.12274	0.841036
	0.929691	0.637895	0.262978	0.219851	-0.09141	1.20739			0.126655	0.248167	0.753714	0.818826	0.682841	0.352964			1.34546	1.06787	0.352791	0.742342	1.2505	0.799486
	0.996499	0.640123	0.462621	0.216953	0.0107119	1.27			0.11587	0.280046	0.812993	0.828236	0.647726	0.403534			1.24244	1.01432	0.199824	0.777994	1.08416	0.786127
	1.14529	1.20256	0.543277	0.00409405	0.0751092	0.985918			0.160366	0.164364	0.934616	0.997617	0.61519	0.438745			1.78649	1.08443	0.531532	0.966307	1.24807	1.10473
	0.943865	1.33194	0.569047	0.49439	0.0467854	1.14362			0.082862	0.184122	0.901656	0.846268	0.629447	0.544177			1.93864	0.779533	0.660537	0.787879	1.01107	1.05836
	0.684295	1.31272	0.460013	0.381468	-0.00219383	1.0386			0.0174252	0.207598	0.700805	0.681418	0.724037	0.512539			1.80729	0.675183	0.507031	0.497398	1.03993	1.0909
	0.756794	1.44484	0.338625	0.623663	0.0802242	0.62451			0.0457214	0.210962	0.642191	0.674738	0.588996	0.485745			1.73754	0.737502	0.470814	0.358932	0.681363	0.8698
	0.631594	1.33652	0.115378	0.630121	0.0482009	0.685908			-0.0175385	0.165382	0.637754	0.619065	0.628791	0.484515			1.71611	0.680284	0.444421	0.457531	0.993216	0.60485
	0.81147	1.37337	0.244076	0.632187	0.110032	0.621259			0.13929	0.223511	0.729401	0.629946	0.530561	0.54572			1.95666	0.60867	0.539871	0.449206	0.851402	1.0306
	0.638128	1.19639	0.265461	0.561632	0.00543018	0.668742			0.176921	0.195157	0.641344	0.674959	0.512448	0.317048			1.8104	0.513065	0.584885	0.458142	0.91462	1.02248
	0.829494	1.20546	0.299288	0.45888	-0.118071	0.51628			0.250324	0.208838	0.472774	0.658619	0.546839	0.341505			1.72278	1.2108	1.02996	0.812022	1.13716	0.765007
	0.734209	1.18179	0.26493	0.543509	-0.0535757	0.602555			0.16788	0.188421	0.554435	0.513846	0.538328	0.388052			1.68783	1.51492	1.013	0.876163	1.45061	1.18062
	0.563681	1.10844	0.211449	0.645399	0.0910211	0.512362			0.141049	0.201237	0.454434	0.505914	0.569448	0.360369			1.59686	1.39382	1.02397	0.795138	1.21013	0.762296
	0.689763	1.1596	0.205524	0.522146	0.0642687	0.424516			0.156586	0.126326	0.45083	0.417965	0.449647	0.361513			1.55567	1.54553	0.939609	0.678774	1.04285	0.750019
	0.56076	1.1496	0.191903	0.570844	-0.0376885	0.382536			0.204332	0.177575	0.341138	0.390988	0.458503	0.165638			1.2789	1.55978	1.15504	0.707041	0.89979	0.823376
	0.548117	1.18977	0.200083	0.432124	-0.0392003	0.36787			0.170224	0.224483	0.339682	0.35871	0.425859	0.277874			1.27834	1.46122	1.17751	0.67982	0.885625	0.778373
	0.422245	0.743909	0.125169	0.524099	0.00209669	0.199375			0.125326	0.250661	0.368215	0.414292	0.440046	0.301448			1.6782	1.4259	0.913709	0.786082	0.953491	0.377116
	0.289337	0.791303	-0.0519276	0.419267	-0.0682984	0.226938			0.15405	0.255638	0.414154	0.319041	0.435734	0.166309			1.58938	1.25883	0.83588	0.452713	1.15303	0.734549
	0.353088	0.646094	0.100339	0.451503	-0.0881823	0.0732728			0.110078	0.229003	0.411036	0.360203	0.440568	0.243316			1.49691	1.3789	0.882781	0.447212	0.711529	0.948559
	0.0858535	0.597839	0.143261	0.289241	-0.0941165	0.0880952			0.164616	0.142826	0.359845	0.318379	0.46013	0.384044			1.52548	1.196	0.748773	0.658012	1.03818	0.837738
	0.347147	0.616396	0.140384	0.106592	-0.0159548	0.0893857			0.114748	0.135304	0.325949	0.292539	0.416826	0.239401			1.22372	1.12201	0.760045	0.533315	0.987573	1.0005
	0.295545	0.442029	0.0885103	0.286377	-0.061721	0.125239			0.0704396	0.237556	0.289529	0.313883	0.374322	0.305876			1.31112	0.951423	0.564397	0.244693	0.355138	0.489957
	0.293043	0.449425	0.096328	0.168977	-0.106231	0.0693152			-0.0224309	0.329681	0.410356	0.324702	0.361053	0.250456			0.991118	0.928877	0.517679	0.281376	0.564426	0.652532
	0.371309	0.360745	0.000471415	0.154679	-0.105487	0.0196732			0.133298	0.358919	0.359887	0.343162	0.518743	0.276534			1.01168	0.682303	0.587381	0.302215	0.352844	0.400243
	0.200174	0.409304	-0.0666691	0.083947	-0.0930343	0.0431977			0.035372	0.34873	0.374854	0.302237	0.383541	0.229148			0.945842	0.643353	0.533946	0.215313	0.587833	0.605612
	0.353129	0.294346	-0.125668	0.028118	-0.0179967	0.0351582			0.0252599	0.302691	0.302046	0.348726	0.327107	0.316005			0.86205	0.678694	0.334073	0.361818	0.572094	0.624458
	0.331496	0.173461	-0.0836689	0.144184	0.00745466	-0.0287914			-0.0419901	0.300902	0.359332	0.202873	0.453992	0.219814			0.696528	0.571414	0.212951	0.140329	0.512013	0.572326
	0.199097	0.120521	-0.178658	0.0755771	-0.035215	0.0495794			0.120164	0.295239	0.304541	0.276771	0.328165	0.220615			0.695971	0.509875	0.0854964	0.246952	0.510268	0.361783
	0.367877	0.066011	-0.0677779	0.148425	-0.0880478	-0.0655985			-0.00823694	0.242612	0.241083	0.181692	0.304321	0.23993			0.453654	0.333348	0.176657	0.031152	0.304267	0.402804
	0.199891	0.0790041	-0.0871201	-0.0354417	-0.0665048	0.110465			0.0080491	0.211792	0.275494	0.106008	0.321544	0.224481			0.455141	0.302818	0.217352	-0.154546	0.383809	0.106256
	0.156843	-0.0392208	-0.155135	0.00771589	-0.0882465	0.128253			-0.0408333	0.203536	0.240455	0.159304	0.238993	0.167899			0.514301	0.151036	0.180038	0.132115	0.283697	0.177169
	0.127807	-0.00513831	-0.0950872	0.0384106	-0.0462896	-0.0417477			-0.00806894	0.171364	0.247737	0.103653	0.18421	0.0792993			0.324727	0.206007	0.118353	0.0480507	0.428134	0.18289
	0.173007	0.0693745	-0.0115516	-0.00724405	0.0159172	0.0293217			0.0759191	0.17301	0.189022	0.210487	0.236598	0.189399			0.329552	0.133483	0.0377874	0.116691	0.331645	0.316186
	0.112448	0.111303	-0.0853467	-0.178032	-0.019473	-0.0519126			-0.0122201	0.120998	0.201977	0.129224	0.258028	0.08463			0.314489	0.182093	0.087148	0.0892472	0.290737	0.0801636
	-0.0290651	-0.0199997	0.0635997	-0.0742034	0.0123227	0.028063			0.0389517	0.0759836	0.168071	0.128199	0.208494	0.104978			0.227484	0.025318	0.0507311	-0.0264182	0.324136	0.0294453
	0.0433691	-0.0232873	-0.0632597	-0.137738	0.0330244	-0.0151181			-0.0301046	0.118977	0.218265	0.095942	0.274131	0.196617			0.230519	0.0339843	0.0445039	0.261303	0.217082	0.204877
	0.133912	-0.0377062	0.0129616	0.133602	-0.0712069	0.00883657			-0.0405683	0.184992	0.197299	0.0764322	0.196716	0.157292			0.243527	-0.0287501	0.0992639	0.0714911	0.220907	0.135763
	-0.0917235	0.0862715	-0.0506951	0.131902	0.00477768	-0.0764415			0.0383334	0.134057	0.124654	0.127508	0.171786	0.115476			0.147261	0.051252	0.00949399	0.0753497	0.208413	0.241969
	-0.0748639	-0.00992375	0.038826	0.120134	-0.0484439	-0.141207			-0.0191457	0.101334	0.0802703	0.11368	0.168941	0.127251			0.21681	-0.0593334	0.120054	-0.117198	0.065825	0.117354
	0.0463363	-0.0161644	-0.180732	0.0146479	-0.016007	0.0820864			-0.0278914	-0.00478561	0.130381	0.150394	0.106456	0.123745			0.105038	0.0239308	-0.0189381	-0.0591847	0.192138	0.0386857
	-0.256083	-0.0315042	-0.0885538	-0.083281	-0.0741402	-0.0197008			0.0252651	0.10245	0.119713	0.226899	0.141268	0.0898849			-0.0492733	0.0256576	-0.0244353	-0.0425702	0.178052	0.0358967
	0.0657767	-0.0758605	-0.217918	-0.00181416	-0.108859	0.100693			-0.0517662	0.0548172	0.179059	0.0825306	0.0980381	0.053231			0.0502295	-0.140445	-0.00565185	-0.0917103	0.159446	0.117282
	-0.0439576	-0.0488843	-0.00552664	-0.117327	-0.0615089	-0.0630508			-0.0312944	-0.0233251	0.188862	0.0760424	0.137619	-0.0032926			-0.077223	-0.0623715	0.104125	-0.0154687	0.0685762	0.0623473
	0.152279	-0.122566	-0.198688	0.0881381	0.0226612	-0.0189557			-0.00168373	0.0250453	0.142483	0.110888	0.000313416	-0.0101545			0.0273533	0.00463288	-0.00639812	-0.0385237	0.047518	0.0271775
	-0.0897984	0.0463875	-0.0271995	0.0357058	0.0668527	0.02103			-0.0459196	0.00315456	0.166221	0.122142	-0.0556835	0.0530345			0.00143505	-0.0198995	-0.055828	-0.123677	0.195194	0.145785
	-0.0388435	0.0752141	-0.0128003	-0.0281353	0.141438	0.0591552			0.00338704	0.0178767	0.118649	0.0429335	0.0568033	0.0624198			0.00414137	-0.0971056	0.0422896	-0.229487	0.235431	-0.0778953
	0.0239217	-0.0963889	-0.0511549	0.0785662	0.0548619	-0.0835105			-0.0396383	-0.0240358	0.10045	0.116689	0.0541046	0.0182134			-0.0321187	-0.175424	0.0392596	-0.0445886	-0.0246729	0.227275
	0.0509916	0.0842713	0.0237003	0.0500727	0.123168	-0.0464893			-0.0493711	0.0829091	0.161107	0.0818479	0.00827511	0.013297			0.113999	-0.0260444	-0.10138	-0.159035	0.153248	0.236828
	0.154098	0.00510155	-0.0972854	-0.0298365	-0.0514682	0.0393001			-0.0120487	0.0156785	0.136996	-0.0181203	0.101629	0.00726972			0.126242	-0.085235	-0.106881	-0.0972838	-0.0301692	0.00496259
	0.0196789	-0.117118	-0.0353964	0.0270523	-0.0861304	-0.0544942			-0.0247256	-0.0153646	0.154433	0.0686592	-0.00237946	0.0620696			0.0149432	-0.0674146	-0.155879	-0.0675184	0.0472618	0.0189667
	0.0317323	-0.00617309	-0.0200308	0.0380816	0.0384995	-0.0625076			-0.0509575	0.00642315	0.173767	0.0513664	0.0675845	0.0432874			-0.0488033	-0.0286309	0.0223887	-0.125064	0.124784	0.0589783
	-0.0116868	-0.0352909	-0.00269564	-0.106812	-0.0461377	-0.00762813			-0.0269718	0.084584	0.0965336	0.0848321	0.0536895	0.0458458			0.100495	-0.111415	0.102722	-0.057754	0.0861634	-0.060255
	-0.0975526	-0.0320526	-0.00858625	-0.105727	0.161786	0.197635			-0.0367843	-0.0251029	0.0722473	0.0949088	0.00580632	0.00437281			0.0929935	-0.174792	-0.0206917	-0.0865944	0.187605	0.138793
	0.0240292	-0.0866407	-0.0615812	-0.0330883	0.15633	-0.0377703			-0.128664	0.0184592	0.124703	0.0387407	0.00413253	-0.0325632			0.035479	-0.102712	0.0673124	-0.0778753	0.193669	0.0207392
	-0.203669	-0.0573624	-0.126279	-0.0258987	0.211804	0.225424			-0.0244416	0.042744	0.103398	0.074937	0.0872588	0.0205305			0.0529996	-0.111588	-0.0403886	-0.00652803	0.053234	0.0557396
	-0.105316	0.0876194	-0.105061	0.0838171	0.0709184	0.218569			-0.0241108	-0.0606859	0.117246	0.141175	0.0145299	-0.0112518			0.0133852	-0.0681804	0.0270336	0.0727966	-0.0828575	0.0420939
	0.00218081	0.0225809	-0.0113304	-0.148634	-0.092521	0.292376			0.0163272	0.00446301	0.025271	0.106825	0.0213887	0.0305811			0.0150741	-0.00774712	0.326969	-0.111104	0.221425	0.0561175
	0.0501713	-0.000877915	-0.158025	-0.037205	0.0491539	0.226288			-0.0519481	-0.0353003	0.110724	0.0634827	0.0532725	-0.0506391			-0.0172507	-0.102141	0.103978	0.00578951	0.190326	0.172177
	0.0445324	-0.0961583	0.0412754	-0.0763245	0.0799284	0.157246			-0.0624308	-0.0440847	0.0920884	0.108097	0.0793263	-0.00445992			-0.0279854	-0.153515	0.0927268	0.117717	0.0366778	-0.0724149
	-0.13302	-0.0411504	0.00123101	-0.0253771	0.0917425	0.181017			0.022347	-0.0540609	0.0247891	0.0883402	0.0425887	0.00870941			0.142775	-0.124318	0.160806	0.0465381	0.184848	-0.00623285
	-0.167832	-0.0627355	0.095484	-0.041987	0.00691257	0.0165208			-0.0605085	-0.0462389	0.191941	-0.0921771	-0.0202533	-0.0794953			-0.0190471	-0.0561761	0.052448	0.112736	0.0779158	-0.129265
	-0.0514638	-0.105849	-0.154529	0.0261519	0.0657116	0.194142			-0.0394842	0.0220452	0.133665	-0.0283433	-0.0277552	-0.0261254			0.0532481	-0.0109911	0.0855739	0.00367476	0.150107	-0.0899249
	-0.120416	-0.0138263	0.151231	0.0135549	-0.0344962	-0.049569			-0.0431591	-0.0183394	0.145719	0.0839144	-0.00349791	-0.153507			0.0791966	-0.0960869	-0.0619329	-0.0238265	0.20626	0.0115183
	-0.121025	-0.0216268	-0.147803	-0.127246	0.111895	0.062725			-0.0413545	0.0192021	0.105406	0.0980064	-0.00792108	-0.0539894			-0.0923597	-0.0301048	0.0609629	-0.0280271	0.0162296	0.01752
	-0.0251171	-0.231154	-0.114255	-0.0162828	-0.170788	0.110107			-0.0995368	-0.0335039	0.0700484	0.167468	0.0563395	-0.128101			-0.0851137	0.0795523	0.188634	0.0684322	0.0874932	0.07916
	-0.106326	-0.134614	-0.094921	-0.0269066	-0.107535	0.183338			-0.06622	-0.0773733	0.100034	0.0784451	0.124712	-0.104955			-0.0209106	-0.0917194	-0.0186812	-0.0790267	0.186971	0.0633574
	-0.0884636	-0.0787909	-0.0120176	-0.000647536	-0.0596517	0.345258			0.00573192	-0.0483561	0.0822134	-0.0165075	0.0144675	-0.00822258			0.0870268	-0.167332	-0.142234	-0.0546517	0.291048	0.12473
	-0.00396437	-0.00138964	-0.034648	-0.0258532	0.0754839	0.156698			-0.110305	-0.0641081	0.0702394	0.0149021	0.0638706	0.0143554			0.0581	-0.0213554	-0.0452374	0.060296	0.222438	0.246329
	-0.103457	-0.108946	-0.0665436	-0.0044887	-0.0326464	0.0756623			-0.0605864	-0.00101728	0.0599509	0.028728	0.000196504	-0.0316313			0.0598259	-0.0467186	0.142654	0.0237239	0.0502448	0.199644
	-0.0802652	-0.082537	0.00290888	-0.00244402	-0.0849492	0.151302			0.0250036	-0.0915552	0.0855968	-0.0185575	0.0475517	-0.0533493			0.0309327	0.070279	0.0555636	-0.00238042	0.0908057	0.0142682
	-0.0412824	-0.262673	0.0506635	-0.139858	0.0144014	0.121638			-0.0130064	-0.0409444	0.0422228	0.0913925	-0.0148286	-0.0726782			-0.0324511	-0.0366181	-0.0252468	-0.0864066	-0.0560345	0.231817
	-0.104599	-0.191081	0.0821505	0.0492783	-0.0655819	0.0983908			-0.00713896	-0.120486	0.0903328	0.0866656	0.0621442	-0.0470204			-0.0529971	-0.0588855	0.0980445	-0.0611356	0.121679	0.24326
	-0.146789	0.00517884	0.0157414	-0.0463563	-0.0473122	0.172156			-0.118059	-0.0415589	0.0582758	0.177314	0.0987357	-0.0460924			0.0586205	-0.00168175	-0.0252631	0.158721	0.151955	0.1631
	-0.133435	-0.0315329	-0.113993	-0.041171	-0.00116118	0.176746			-0.03645	0.0361494	0.04138	0.121181	-0.0356175	-0.0781159			-0.181178	-0.0603305	-0.176069	0.143513	0.115219	0.115151
	0.00768955	0.00099175	0.0360413	-0.132224	-0.0163323	0.393763			-0.00856079	-0.11158	0.118933	0.056941	0.01884	-0.0257246			-0.0135337	-0.0704202	-0.0276488	0.0211226	0.136729	0.290511
	-0.123638	-0.213769	-0.0178095	-0.162554	-0.0931507	0.239102			-0.0482489	-0.0256431	0.0675902	0.09872	0.0423705	-0.0381955			-0.100784	-0.0418418	0.104276	0.0412199	-0.0259173	0.31502
	-0.0904197	-0.234772	-0.0206124	-0.0910298	-0.088187	0.108659			-0.00676489	-0.00878862	0.107556	-0.00316617	0.0211997	-0.00178286			0.0113941	-0.0718832	0.147552	0.0130394	0.231954	0.169844
	-0.0753578	-0.193051	-0.0986815	0.0277817	0.029442	0.13194			-0.0666616	-0.0293051	0.107511	0.215649	0.0291302	-0.0355535			0.00514869	0.0260441	0.0735192	-0.0150352	0.423467	-0.0353944
	-0.0348762	-0.132708	-0.183308	-0.0731132	0.000174615	0.259165			-0.0612549	-0.0334077	0.108343	0.117659	0.02558	-0.0681276			0.0774707	-0.0607784	0.0208513	0.269742	0.229063	0.194379
	-0.151683	0.0484777	-0.0609403	-0.0147756	0.0956516	0.23233			-0.0389352	-0.0754739	0.0578693	0.0912935	0.0516124	-0.0904954			0.0618842	-0.027157	0.160231	0.178861	0.0953931	0.250858
	-0.175075	-0.00646644	-0.0146924	-0.0780325	-0.0109564	-0.136167			-0.0185759	0.0194148	0.0785217	0.133056	-0.0470573	-0.0540166			0.0136404	0.0523647	0.117525	0.142241	0.164137	0.210788
	-0.10367	0.0806804	-0.108571	0.0140967	-0.116331	-0.0774658			-0.0881223	0.0333721	-0.00301367	0.0331208	0.0137388	-0.0264406			-0.0250843	-0.0816225	0.273551	0.0150241	0.0078478	0.479061
	0.171593	-0.0214461	0.10201	-0.0168712	0.00658762	-0.0921104			-0.0169601	-0.0224218	0.0429903	0.106111	0.100359	0.00251288			0.100058	-0.00891757	0.0280817	0.181761	0.419099	0.25757
	-0.12985	0.10928	-0.0395272	-0.186192	0.0756932	-0.133687			0.00335414	-0.00938797	0.0655577	0.0568131	0.0209113	-0.0887891			0.170285	0.0151561	0.000122654	0.0136704	0.255532	0.370026
	-0.119942	-0.0659328	0.0345603	-0.0718713	0.0168043	-0.0491919			-0.0698915	0.0420079	0.062933	0.0172758	0.143334	-0.118933			0.163717	-0.112036	0.0917317	-0.0160612	0.230204	0.182258
	-0.0400464	0.150309	0.0864068	-0.135234	-0.0125919	-0.0108582			-0.0810877	0.022209	0.00304696	0.05929	-0.00567053	-0.121015			0.183474	-0.0227498	0.0668801	0.064246	0.159568	0.320083
	-0.0119986	-0.0755604	0.0970555	0.208815	0.10742	0.0961119			-0.0754385	-0.045881	0.0624196	0.0301902	-0.00934351	0.0396395			-0.0825182	-0.11442	-0.0320735	-0.03612	0.0786051	0.43974
	0.105454	-0.000261847	-0.0849723	0.0310663	0.0271484	0.148698			-0.0159331	-0.0333233	0.0925247	0.0518346	0.072372	-0.0481644			-0.0196918	-0.121819	0.00780568	-0.111668	0.0569856	0.379983
	0.107243	0.012504	0.0148788	0.0602015	0.0252724	0.0342636			-0.0615285	-0.00222105	-0.045869	0.0875441	0.0125327	0.0268009			-0.0320516	-0.0746215	-0.0472071	0.0757206	0.120917	0.349258
	0.0613382	-0.175051	-0.0394405	0.0506837	-0.0091559	0.0776963			-0.0440614	-0.0246284	0.0322024	0.054099	0.0855772	-0.0154561			-0.00567998	-0.012624	-0.134061	0.155223	0.0988093	0.246016
	0.0717413	-0.11478	-0.0370483	0.146754	-0.105163	-0.0303458			-0.0564629	-0.034343	0.0381369	0.0630084	0.117543	-0.0285709			0.0244758	0.0159508	-0.133719	0.0590917	0.130567	0.230292
	0.0632123	0.106726	-0.0106596	-0.0234162	-0.00472771	0.173056			-0.0295816	0.00286417	0.0109333	0.124105	0.101035	-0.00575759			0.0936785	-0.180937	-0.0549676	-0.107496	0.101762	0.485174
	-0.0986019	0.0923631	0.0905553	-0.042074	-0.100042	-0.0491998			-0.0931429	-0.0464635	-0.0474389	-0.000256207	0.0628437	-0.0729038			0.0710205	0.0598931	0.186795	0.054655	0.268105	0.213831
	-0.0777258	-0.0449547	0.0603239	-0.0693375	-0.123825	0.0610063			-0.0435886	0.0199635	0.00573822	0.0091976	0.0464254	-0.0604407			0.0495378	-0.0237504	0.113896	0.114085	0.104489	0.392371
	0.0577394	-0.0368327	0.0579668	0.0965331	0.0630834	0.0223114			-0.055481	-0.000404416	0.0231088	0.0512984	0.00946761	-0.0257149			0.0201202	-0.139079	-0.028329	-0.0659436	-0.0501418	-0.299716
	-0.0246096	-0.0579777	-0.0253397	-0.10353	0.0801891	0.0747227			-0.0422776	-0.0160636	0.0244405	0.0168737	0.0696792	-0.0435107			-0.104882	0.0948171	-0.0363531	0.104191	0.071123	0.179298
	0.379274	0.129699	0.0478841	-0.167731	0.22464	0.160951			-0.0162795	-0.00177195	0.0583582	0.0458826	0.0847647	-0.0397364			-0.0765611	-0.0143464	0.00254188	-0.0363625	0.165766	0.141732
	0.327479	0.144251	0.302791	0.024477	0.0280046	-0.00441694			-0.0708266	-0.0798467	-0.00620079	0.0573802	0.113435	-0.0164522			0.0178989	-0.0355555	0.0457877	-0.00729261	-0.0505733	0.0416224
	0.590837	0.0564813	0.537822	0.00285246	0.088763	0.0509121			0.00732001	-0.0802974	0.0663479	0.0220007	-0.0174513	-0.0936432			0.103157	-0.101652	-0.00575996	0.09791	-0.0530355	-0.0516378
	0.585423	0.209302	0.42191	-0.00884137	0.101685	0.060874			-0.0971313	-0.0616398	0.0115763	-0.0234947	-0.047638	-0.0156545			0.0247081	0.00823637	-0.0643246	0.0228752	-0.0710603	-0.128022
	0.303287	0.242718	0.36117	0.103259	0.118367	0.262379			-0.0731399	0.0728843	-0.0270394	-0.0188174	0.035525	0.025263			-0.0111193	0.105879	-0.0895967	-0.0398717	0.0515778	-0.00682639
	0.179176	0.160781	0.324655	-0.0461478	0.127717	0.121887			-0.0312681	0.0214388	0.0457097	-0.0272703	0.0199702	-0.042074			-0.0541248	0.0566326	0.0138097	-0.142415	0.00878332	-0.044682
	0.558262	0.0296609	0.490125	0.00895936	0.291807	0.250748			0.0229606	0.0299291	-0.00923215	0.00211938	-0.0105191	0.0319879			0.0525113	0.00579117	0.0712154	-0.131764	0.0198371	0.0274745
	0.444262	0.110606	0.73613	-0.0593181	0.214576	0.537322			0.0197094	0.0417292	0.0345771	0.0138286	0.00241301	-0.0658207			0.0171983	-0.0643902	-0.00833716	-0.0478483	0.0399085	0.00718567
	0.791365	0.356363	0.820109	0.0699395	0.195469	0.659853			0.0326584	0.0015749	0.0997274	0.0285142	-0.0396581	-0.00938445			-0.0164488	0.062091	0.0346273	0.0842066	-0.133274	0.0780609
	0.559892	0.156463	0.7147	-0.0117032	0.260057	0.614539			0.0273451	-0.0297687	-0.0169136	0.00285733	-0.0327746	-0.0579588			0.0440585	0.00310832	-0.0238448	0.0686248	-0.0508311	-0.0501321
	0.450859	0.355567	0.755768	0.0398508	0.232071	0.562628			0.0181691	-0.039549	-0.0195824	-0.0591088	-0.00528375	-0.0418053			-0.0165159	0.0184683	0.0885633	0.0936902	0.0519197	0.105642
	0.750101	0.297551	0.765235	0.160038	0.473193	0.333456			-0.0234457	-0.0177082	-0.0552267	-0.0919491	-0.0172047	-0.0203068			-0.045154	0.064516	-0.0493539	0.200809	-0.0155654	0.0666115
	0.648934	0.333951	0.933138	0.409444	0.254205	0.721383			-0.0112819	0.0328894	-0.0997951	0.029381	0.0148412	0.00738585			0.0159236	-0.0481803	-0.0321318	-0.0515352	-0.144527	0.0448996
	0.547256	0.172609	1.01317	0.405603	0.240746	0.556078			0.0211698	0.0424675	0.00552664	0.0113674	0.0262367	0.00401159			-0.107417	0.158593	0.0956358	0.13811	-0.0519306	0.229944
	0.57879	0.150785	0.816523	0.275829	0.290386	0.512336			0.00366548	-0.0244494	0.0546274	0.0861487	0.0169317	0.0461749			0.0735687	0.218072	0.15276	0.00358502	0.0128923	-0.0533148
	0.673577	0.192442	0.633776	0.36994	0.219774	0.431053			-0.000286432	-0.0463656	0.0205792	0.000547384	-0.0164081	0.0654576			0.236832	0.219437	-0.0661835	0.0101945	0.0707442	0.143722
	0.532386	0.0219248	0.537976	0.214518	0.190568	0.29291			-0.00625581	-0.0850723	-0.0329581	0.0223816	0.00593043	0.0570692			0.303046	0.785678	0.441247	0.752716	0.437448	1.03621
	0.328613	0.217325	0.692101	0.290653	0.371113	0.436558			-0.00356002	0.0515369	-0.0536059	-0.0745876	-0.028093	0.032796			0.51886	0.776703	0.540077	0.837278	0.692021	1.19299
	0.465428	0.407257	0.559604	0.288402	0.345638	0.659305			-0.0965386	-0.0240245	-0.013502	0.0474395	0.0197291	0.0184887			0.501518	0.973124	0.702148	0.78037	1.01106	1.70071
	0.605433	0.139858	0.421193	0.211824	0.405551	0.867585			-0.00195754	-0.00938062	-0.0310006	0.0339621	-0.0182658	0.146322			0.606503	0.722574	0.509069	0.911311	0.806436	1.68862
	0.476051	0.225185	0.499344	0.0752511	0.399438	0.83315			0.0181261	0.101422	0.123754	-0.0107694	0.0324217	0.0380723			0.414702	0.684986	0.475743	0.748889	0.792772	1.939
	0.443893	0.254717	0.44566	0.0776451	0.476104	0.654996			-0.0347253	0.107517	0.0723868	0.102224	0.0732222	0.0989595			0.65375	0.753415	0.590558	0.688215	0.915626	1.93217
	0.377206	0.385743	0.538916	0.227428	0.398759	0.64819			0.0837939	0.0549683	-0.0340458	0.215063	0.0786721	0.275651			0.839185	1.01836	0.795838	1.94444	0.586303	2.58773
	0.756999	0.304598	0.710258	0.0884474	0.299162	0.685476			0.166079	0.170448	0.116724	0.206453	0.147471	0.263132			0.954278	1.19601	0.831911	2.07303	0.684455	3.00511
	0.788312	0.240776	0.868033	0.217978	0.428276	0.641501			0.281257	0.220093	0.14133	0.235803	0.131936	0.299984			0.934365	1.21891	0.797471	2.44979	0.609189	3.08259
	0.887969	0.099619	0.936578	0.233353	0.749894	0.681699			0.314121	0.15986	0.164528	0.241171	0.148324	0.300603			0.846572	1.11351	0.668182	2.274	0.586555	2.92909
	0.842936	0.436629	0.924837	0.281664	0.863619	0.57423			0.319492	0.135883	0.182748	0.283636	0.198108	0.291864			0.856203	1.00357	0.77725	2.09362	0.433697	2.74978
	0.682004	0.277383	0.90635	0.0853607	0.81987	0.576356			0.197989	0.206557	0.254331	0.281671	0.144159	0.298574			0.919826	0.96168	0.875239	2.44352	0.266902	2.86187
	0.896577	0.334708	0.871067	0.163158	0.653273	0.618885			0.30329	0.238245	0.135414	0.229395	0.23155	0.347359			0.748933	0.776917	0.954747	2.26113	0.251387	2.48297
	0.922211	0.344461	0.603155	0.215479	0.717877	0.487746			0.392928	0.169341	0.210303	0.299644	0.265837	0.202846			1.05598	0.739401	0.942909	1.72975	1.27295	2.58795
	1.10191	0.344026	0.895334	0.254249	0.890412	0.51522			0.452829	0.177456	0.20816	0.197301	0.289312	0.217912			0.894303	0.63804	0.871436	1.61507	1.37249	2.48711
	1.38998	0.272635	0.680409	0.0674033	0.938129	0.731199			0.296377	0.175986	0.19778	0.264416	0.281228	0.204856			0.915391	0.596117	0.749178	1.59246	1.38983	2.36582
	1.08591	0.217677	0.520371	0.102219	1.01319	0.827507			0.294936	0.139954	0.165003	0.252993	0.209695	0.311934			0.82143	0.539685	0.685626	1.72739	1.47587	2.1691
	1.13409	0.0802626	0.538789	0.00156335	1.06772	0.653154			0.248884	0.145074	0.145157	0.206473	0.189229	0.363369			1.13942	0.401731	0.621285	1.34376	1.86352	2.16801
	1.09076	0.131486	0.539058	0.106618	0.941056	0.509205			0.318277	0.168719	0.186646	0.312288	0.267529	0.300186			1.27778	0.698384	0.748504	1.28593	1.76472	2.12947
	1.08558	0.0312832	0.413694	0.233931	0.792082	0.371009			0.210809	0.148713	0.136296	0.161572	0.136589	0.130953			1.28187	0.804555	0.668193	0.932114	1.62857	1.83811
	1.25634	0.187517	0.534825	0.0971379	1.25478	0.621939			0.167429	0.232013	0.14297	0.243986	0.23765	0.326845			1.22617	0.994752	0.479157	1.94923	2.10279	1.89297
	1.23933	0.278549	0.340241	0.0662946	1.34586	0.486533			0.284063	0.170771	0.06883	0.287035	0.258482	0.314068			0.978656	0.867368	0.508899	2.06047	2.23823	1.79866
	1.3037	0.0706559	0.214876	0.0689768	1.36295	0.321481			0.230232	0.186812	0.0942295	0.308953	0.301624	0.330918			1.15384	0.754068	0.45985	1.74299	2.05513	1.7164
	1.19966	0.147797	0.210927	0.107205	1.15978	0.351373			0.238836	0.128453	0.049529	0.351234	0.226908	0.316157			0.970934	0.852456	0.520422	1.79084	1.67202	1.81042
	0.981383	0.158141	0.277948	0.132098	1.16429	0.315378			0.243926	0.0752673	0.163382	0.32294	0.251917	0.273194			0.823323	0.551814	0.403796	1.64959	1.99359	2.14132
	1.52652	0.303981	0.16706	0.136682	1.2661	0.301318			0.122258	0.07592	0.107198	0.309704	0.185934	0.170485			1.40317	0.713354	0.373425	2.0874	1.77097	2.03562
	2.023	0.392376	0.225858	0.190422	1.40473	0.256705			0.129002	0.124267	0.0799643	0.265911	0.156406	0.309219			1.75893	0.576568	0.711142	1.93113	2.48831	1.97085
	2.09292	0.205712	0.01191	0.346955	1.09934	0.166563			0.226673	0.153246	0.16756	0.379301	0.213404	0.341036			1.87835	0.577221	0.615423	1.95179	2.53373	2.03178
	2.41762	-0.00208564	0.252288	0.228465	1.04501	0.335006			0.170342	0.131511	0.111816	0.422655	0.226143	0.234966			1.82844	0.394101	0.595679	1.38128	2.54488	1.91679
	2.03339	0.0121018	0.114565	0.256775	1.01378	0.369169			0.153952	0.107807	0.160946	0.377302	0.206251	0.356599			1.79014	0.534162	0.749689	1.73805	2.50305	1.46919
	1.84839	0.133477	0.20167	0.33276	1.0045	0.121451			0.184121	0.0676678	0.175657	0.343517	0.244974	0.382273			1.41097	0.309647	0.680312	1.70393	2.52785	1.58296
	1.95642	0.0923319	0.14627	0.361429	0.74395	0.304374			0.130973	0.105009	0.139136	0.275206	0.223896	0.220489			1.62015	0.197197	0.646968	1.53212	2.28819	2.22365
	1.65149	0.249391	0.0999806	0.306649	0.792139	0.137859			0.0747058	0.0488079	0.0900571	0.414089	0.0934802	0.380051			1.86	0.770447	0.578398	2.13967	2.40272	2.23725
	1.54554	0.109676	0.0669391	0.321484	0.732959	0.123545			0.13909	0.133925	0.0600625	0.431821	0.232532	0.357905			2.01392	0.74411	0.707984	2.34386	2.2721	2.08753
	1.81045	0.0733052	0.133016	0.197501	0.629744	0.0848227			0.161209	0.124412	0.170394	0.46214	0.31427	0.32496			1.94884	0.646198	0.817459	2.25948	2.08878	1.95257
	1.45661	0.192474	0.220699	0.296451	0.558971	0.270325			0.115671	0.0178925	0.173932	0.375983	0.232095	0.244268			1.95582	0.726514	0.638033	2.17518	1.8761	1.61368
	1.36251	0.0432061	0.240098	0.225005	0.598423	0.0909121			0.151313	0.0676216	0.11747	0.34577	0.256938	0.386922			2.13272	0.678062	0.566945	1.95344	1.77647	1.65418
	1.03615	0.154665	0.227403	0.313906	0.455019	0.0523216			0.14618	0.0564125	0.139919	0.308908	0.248967	0.269929			2.16874	0.877057	0.61346	2.07412	1.82368	1.44072
	1.01781	0.0459414	0.108607	0.371961	0.40382	0.23137			0.0477479	0.0511771	0.0596004	0.400293	0.198672	0.291615			1.90144	0.744468	0.874554	1.98381	1.8358	1.72002
	0.917256	0.0472586	0.33855	0.191681	0.441457	0.0160218			0.226738	0.102369	0.1206	0.361807	0.208547	0.264754			2.01633	0.887929	1.02808	2.14631	1.87413	2.01845
	0.806184	0.083217	0.297826	0.245532	0.0989231	0.0373294			0.161921	0.0546668	0.0924569	0.531554	0.26299	0.388646			1.67823	0.637218	0.982148	2.47871	2.1062	1.75531
	0.696933	0.142977	0.0474875	0.0969666	0.240855	0.0418341			0.14664	0.110092	0.148675	0.472766	0.239632	0.291407			1.45111	0.637533	1.0418	2.16232	1.80035	1.772
	0.630612	0.108999	-0.127898	0.0425942	0.287794	0.0923567			0.0637518	0.0865449	0.109238	0.368659	0.245513	0.279416			1.29426	0.615739	0.973565	1.97261	1.88363	1.64656
	0.475658	0.0565702	0.124735	0.148832	0.292863	0.12706			0.0469642	0.0494623	0.0743014	0.374033	0.193071	0.368456			1.53692	0.664091	0.915063	1.80729	1.61407	1.66399
	0.278161	0.157625	0.127644	0.0710565	0.188321	0.134238			0.0900442	0.100692	0.00925842	0.343899	0.143063	0.275315			1.64461	0.712455	0.797515	1.93385	1.63371	1.2642
	0.427302	0.0849452	-0.0239968	0.118372	0.0560833	-0.0109741			0.0426579	0.0307188	0.11798	0.316654	0.122232	0.276676			1.92932	1.07388	0.952414	2.06309	2.19383	1.60262
	0.519628	0.124653	0.120871	0.0250382	0.0355251	0.0333597			0.170457	0.105886	0.123303	0.360048	0.196206	0.293925			2.0439	1.02782	0.665786	2.42708	2.2282	1.69428
	0.457191	0.0480637	0.0781799	0.137899	0.118162	0.0194609			0.243743	0.0796324	0.122993	0.311468	0.195173	0.306591			1.94558	1.18616	0.664753	2.00715	1.84863	1.74243
	0.313252	-0.0927654	0.0643225	0.0689745	0.0759495	0.049022			0.151256	0.0507095	0.039522	0.359867	0.155942	0.241556			1.88067	1.06705	0.577502	2.18298	2.13275	1.74065
	0.2585	-0.135103	0.0419175	-0.00565067	-0.11581	-0.00258405			0.142457	0.170425	0.194798	0.237594	0.129175	0.300895			2.02908	0.966252	0.666093	2.10268	2.35329	1.35078
	0.205958	-0.0862238	-0.0105507	-0.0594328	-0.0389063	0.125235			0.171424	0.105789	0.0922621	0.295652	0.0695701	0.241452			1.95963	1.05217	0.750541	1.94294	1.92672	1.41154
	0.334307	-0.0378393	-0.0187051	-0.00693445	0.0145491	-0.061227			0.127632	0.176387	0.0847061	0.201968	0.0754441	0.304349			1.82306	0.807052	0.723036	1.66092	1.87902	1.09728
	0.275253	-0.00752584	0.161941	-0.140602	-0.0912373	0.0303382			0.165581	0.101826	0.141409	0.194991	0.1315	0.219655			1.7281	0.624122	0.684389	1.58126	1.67264	1.06945
	0.100957	-0.043388	-0.01816	-0.0927175	-0.0917827	0.0620626			0.24229	0.109109	0.139077	0.254876	0.149852	0.259824			1.48036	0.595694	0.57862	1.54932	1.57146	0.845872
	0.0702353	0.0504375	0.0884656	-0.239453	-0.0635463	-0.0135979			0.167943	0.0830501	0.111301	0.283061	0.120524	0.378149			1.4079	0.549905	0.593902	1.3146	1.16235	0.85966
	0.187668	-0.131825	0.0695308	-0.169348	-0.0244309	0.0553302			0.238345	0.0866203	0.190502	0.307185	0.0999397	0.448677			1.35006	0.394818	0.642047	1.07571	0.882412	0.664276
	0.0967456	-0.00351606	0.0832216	-0.0161877	-0.128362	-0.00142409			0.131498	0.0742171	0.137431	0.207665	0.151554	0.491301			1.1856	0.324012	0.38723	1.11727	1.09009	0.734047
	0.101157	0.0875754	0.028706	0.0178654	-0.0203556	-0.0182077			0.176471	0.125258	0.0406906	0.212074	0.109251	0.425086			1.12028	0.475892	0.365046	0.919912	0.891419	0.676068
	0.218435	-0.119745	-0.0359292	-0.0187384	-0.0270824	0.0253465			0.0864466	0.0908449	0.0779787	0.187129	0.0962593	0.360276			0.954751	0.387354	0.300501	0.820533	0.644802	0.544651
	-0.00192751	0.0144058	-0.0843116	0.0497769	0.0648411	-0.115894			0.0848697	0.211189	0.104575	0.170444	0.0993925	0.467823			0.853638	0.205241	0.268778	0.781845	0.59974	0.719463
	0.0715933	0.0244045	0.00803516	-0.0236647	-0.0259889	-0.0517765			0.101648	0.0653619	0.0496247	0.177705	0.0416169	0.332194			0.880141	0.0975322	0.132887	0.568996	0.409711	0.61431
	-0.00495298	0.12598	-0.0150466	-0.0587798	-0.0565462	-0.116312			0.0753379	0.072737	0.090577	0.139685	0.050541	0.334034			0.734375	0.0512629	0.0937918	0.630166	0.452658	0.278363
	0.0390312	0.0899052	-0.0227587	-0.0215804	0.0139735	-0.0128892			0.0590035	0.0904252	0.0880517	0.166482	0.085376	0.342397			0.641287	0.0948372	0.0753552	0.278233	0.461581	0.26092
	0.134372	0.138099	0.0321581	-0.00457716	-0.0942153	0.143609			0.0303122	0.0289509	0.00843482	0.160875	0.0254717	0.249222			0.571238	0.140829	0.164032	0.357154	0.169981	0.305419
	0.0953711	0.0922248	0.0195945	0.0824667	0.00777173	0.0511674			-0.0114	-0.0186881	0.0288334	0.110573	0.0277701	0.206876			0.565204	0.0668525	0.136593	0.406402	0.122909	0.484836
	0.0356439	0.0430141	-0.115013	-0.0188729	-0.102156	0.194056			-0.00100308	0.0355259	0.0158769	0.162984	0.00909861	0.210366			0.443377	0.0917797	0.102097	0.378587	0.13643	0.418377
	-0.0561011	0.156446	-0.0512613	-0.154016	0.00403806	0.0986928			0.0735215	0.026364	-0.00643784	0.150184	0.0186497	0.225572			0.456955	0.0737369	-0.0813615	0.275634	0.0927833	0.350596
	0.147957	0.189216	-0.185285	-0.0231402	-0.0714243	0.235974			0.094443	0.0646219	0.0453021	0.166633	-0.0541435	0.22007			0.344825	-0.00600374	-0.0966877	0.271166	0.217342	0.36426
	0.113215	-0.0400551	0.0812025	0.164573	0.000123033	-0.107798			-0.00365099	0.0314109	-0.0312696	0.0930745	-0.0290709	0.13048			0.244488	0.0998887	-0.255867	0.0484681	0.266097	0.316106
	0.0308821	0.0651927	-0.23262	0.203223	-0.0165739	-0.0301291			0.0130648	0.0566318	0.00136903	0.117918	-0.0650035	0.165903			0.152081	0.0646369	-0.203231	0.292523	0.0268818	0.109144
	-0.0369684	-0.0528935	0.00403393	0.0780687	-0.0105128	0.023239			0.0809912	0.045385	-0.00593279	0.0729492	-0.0267542	0.136281			0.256943	0.113803	-0.0931626	0.38448	0.191888	0.0889138
	0.107701	0.0556912	-0.00319355	0.0493472	-0.124673	-0.108157			0.00155066	-0.0174495	-0.0358019	0.139413	-0.0665801	0.122502			0.203584	-0.03676	-0.154871	-0.00261539	-0.0899216	0.252931
	0.0409391	0.00656059	-0.063351	-0.023615	0.0614498	-0.0823609			0.0522089	0.0668335	-0.00832602	0.0730106	0.0310364	0.10453			0.0554668	0.0986601	-0.0783104	0.127642	0.0276131	0.0898822
	-0.0424202	-0.0631669	-0.0105279	-0.00228566	0.0667474	-0.0882158			-0.0461485	0.0382652	-0.102311	0.0972876	-0.063673	0.135935			0.153438	-0.0450503	-0.177418	0.165291	0.181624	-0.142654
	-0.110257	-0.0468314	-0.0294425	-0.0537304	0.0399468	-0.0240812			0.00817124	0.0327626	-0.0220532	0.110569	-0.0297211	0.168951			0.183689	0.217769	-0.231332	-0.095444	0.00425347	0.052251
	-0.138672	-0.0459341	0.118489	-0.00679835	0.0195713	0.0193822			0.0274073	-0.0147205	-0.0620482	0.0967255	-0.0740374	0.0793544			0.25622	0.0663127	-0.130028	-0.0771711	0.114496	0.0936613
	0.0435095	0.110623	0.317109	0.147946	0.0187204	0.00663698			0.021015	0.00704838	-0.0199918	0.0468345	-0.10136	0.160936			0.202473	-0.00695443	-0.164447	-0.0181272	0.0361467	0.0596615
	0.0158808	-0.132346	0.247793	0.103778	0.0328054	0.105743			0.00946886	0.0396374	-0.137661	0.0415134	-0.0744282	0.105229			0.128161	-0.00660799	-0.194818	0.00660449	0.125981	-0.173117
	0.171633	0.025392	0.295872	0.0750569	0.0725017	-0.0759354			-0.013261	0.0337699	-0.0477317	0.0560048	-0.0498295	0.0508064			0.213241	0.0932017	-0.0609143	-0.0426759	0.0856965	-0.127579
	0.107283	-0.0519467	0.364362	-0.0963845	0.0417959	-0.0497905			-0.0363501	0.0193778	-0.0403721	0.0291459	-0.137665	0.0393748			-0.00206647	0.168056	0.0560151	-0.107129	-0.118958	-0.294106
	-0.146602	0.0101221	0.414968	0.0425728	-0.000419057	0.0538027			-0.0513916	-0.0601923	-0.0704674	0.120093	-0.143639	0.0191421			0.0454002	0.033792	-0.151227	-0.0555504	0.138845	-0.089582
	-0.0824469	-0.0811797	0.317494	0.0108701	-0.069503	0.0386067			0.0536374	0.0110109	-0.0114917	0.0419038	-0.0563072	0.11158			0.0115966	0.00902189	-0.232106	-0.045028	0.0108878	-0.0519626
	0.0520416	-0.0275435	0.266562	0.134613	-0.0585661	0.0561562			-0.0189367	0.012121	-0.103137	0.0997161	-0.0653111	0.125588			0.0815817	0.0827925	-0.17123	-0.114788	0.231384	-0.279734
	0.0873449	-0.0500246	0.272146	-0.0443854	-0.0229459	0.12709			0.00168792	0.0282759	-0.0549824	0.0545084	-0.0369688	0.102252			0.059764	0.130383	-0.137953	0.0438447	0.0443962	-0.160132
	-0.03477	0.0217478	0.136694	0.0707148	-0.00629225	0.171551			-0.0402844	0.0032572	-0.130514	-0.0237297	-0.0294201	0.0946719			-0.023996	0.194385	-0.0666056	-0.172217	0.267365	0.0272383
	-0.0231348	0.0563477	0.189184	-0.0166151	-0.114608	-0.0114561			-0.0881463	-0.0441762	-0.0045018	0.0201963	-0.02794	0.0779295			-0.0966085	0.152354	-0.142418	-0.112576	0.0960505	-0.216476
	0.0037397	0.106296	0.111282	-0.0371683	-0.109699	0.0752069			-0.0588613	0.0190832	-0.115516	0.0547108	-0.0739675	0.0641423			0.071776	0.0574625	-0.219094	-0.0876612	-0.100376	-0.218271
	-0.00159934	0.0397599	0.0753945	-0.0356544	0.0520631	0.132108			-0.0615651	-0.0415825	-0.0807253	0.0552014	0.00493425	0.0714861			-0.00895763	-0.0185036	-0.155652	-0.264013	-0.0877172	-0.0670021
	0.0194083	0.0755461	0.0111028	-0.0359916	-0.0648671	-0.0214809			-0.000784415	-0.0688111	-0.0835328	0.0347061	-0.0477573	0.04645			-0.171312	0.111563	-0.177799	-0.241127	0.120536	-0.123033
	0.107306	-0.00822037	-0.0722622	0.157693	0.126041	0.0247823			-0.103319	-0.00192333	-0.00228354	-0.0262216	0.00664057	0.181109			-0.107409	-0.0318253	-0.179991	-0.210286	0.0102617	-0.0273396
	0.134411	0.0601133	-0.0201475	-0.193919	0.00823301	0.0124461			-0.0368544	-0.00856689	-0.0766568	-0.0104382	-0.0243693	0.172263			0.103291	0.0685081	-0.113228	-0.144676	-0.119994	0.115155
	0.0541015	0.170381	0.192667	-0.0792788	-0.0640056	-0.0160409			-0.0762507	0.0119874	-0.0551029	-0.0124375	-0.0714928	0.0562224			0.159032	0.0633156	-0.213043	-0.0943622	-0.0350686	-0.0463235
	0.178657	0.201435	0.187308	-0.166258	-0.0553233	-0.0320872			-0.0929937	-0.0652564	-0.082049	-0.0253487	-0.0917742	0.100258			0.0274623	0.0873647	-0.164887	-0.0674345	0.148873	-0.119755
	0.0200474	0.132188	0.00112358	-0.00227801	-0.00742708	-0.00970756			-0.0758182	-0.0375515	-0.1444	0.0539667	-0.136697	0.109656			0.0897996	0.199904	-0.150946	-0.060782	0.119347	-0.0396688
	0.0660655	-0.0538017	0.0151222	-0.0692136	-0.0315401	0.0514055			-0.0258829	0.0024486	-0.0699541	0.0507185	-0.127183	9.14268e-05			0.102434	0.0781197	-0.232983	-0.0190422	-0.113981	-0.071596
	-0.0806315	0.0118102	-0.0265166	-0.0783957	-0.158075	-0.0963834			-0.11871	-0.102959	-0.0281815	0.0754391	0.00823713	0.117292			-0.00144032	-0.00135103	-0.0821539	-0.21513	-0.00267025	-0.022604
	0.142337	-0.0309836	-0.026026	-0.0484944	0.07083	0.0848791			-0.0382542	-0.0541861	-0.0726163	0.0257259	-0.0748223	0.0972488			0.0194978	0.0147421	-0.146332	-0.026023	0.146505	-0.185759
	0.119242	-0.156594	0.0361177	0.0722845	0.0240626	-0.195925			-0.0740736	-0.0606634	-0.0879379	0.0415215	-0.0759033	0.041395			0.190215	-0.00636227	-0.153938	-0.0576172	0.0716228	0.00525481
	0.146966	-0.127713	0.0311136	0.0654252	0.167322	0.0378786			-0.0617295	-0.026327	-0.0996615	0.0242561	-0.0706247	0.0627518			0.119317	0.0654063	-0.196513	-0.107694	0.146784	0.0250359
	0.109656	-0.06577	0.0322804	0.0617574	0.156127	-0.131094			-0.0313814	0.0140054	-0.0898014	-0.117755	-0.11925	0.144497			0.147288	-0.0113171	-0.28693	-0.0768213	0.125224	-0.130219
	0.0336295	-0.013881	0.00665795	0.20437	0.0825777	0.040195			-0.102134	-0.0170521	-0.057539	0.00545962	-0.0795023	0.182304			0.160754	-0.0221412	-0.167039	0.0562832	-0.0798096	0.0159661
	0.0305704	0.166035	0.0196019	0.065923	0.0374971	-0.0476365			-0.0104902	-0.0571001	-0.0799759	0.022956	-0.120519	0.221407			0.152886	0.0846657	-0.147602	0.0182949	0.177704	-0.183043
	0.191106	0.00916572	0.103577	-0.0104348	0.154851	-0.138095			-0.0686118	-0.0611123	-0.185885	0.0161713	-0.133938	0.152092			0.0911935	-0.0876256	-0.19441	-0.0788181	0.125055	-0.128937
	0.0201008	0.193192	-0.105751	-0.0706167	-0.027252	-0.110722			-0.070915	-0.0203858	-0.096471	0.0559823	-0.0744914	0.182736			0.152383	0.194945	-0.120149	0.0788081	0.0357837	0.0289389
	-0.0438301	-0.055982	-0.103765	-0.0474529	-0.0277955	0.0521023			-0.126309	-0.0467253	-0.0779887	0.0317788	-0.0860282	0.205593			0.151257	0.065934	-0.179773	-0.0795878	0.0366097	-0.13711
	0.0930999	-0.0175529	0.0184562	0.00658842	0.156216	0.0452426			-0.152191	-0.0117345	-0.0597441	0.0693474	-0.162485	0.222529			0.246899	0.0862488	-0.10513	-0.0084229	0.077568	-0.151263
	0.0507795	-0.0588891	0.0731794	0.148115	0.103115	-0.0101215			-0.0698169	-0.0443389	-0.0926023	0.0179559	-0.133265	0.213867			0.0578222	0.0354557	-0.112347	0.0633017	0.107709	-0.0213226
	-0.0274321	-0.0744711	0.0254253	-0.017011	0.105395	0.0397242			-0.107609	-0.0010462	-0.0415077	-0.00721858	-0.146393	0.190939			0.181755	0.0718234	-0.211081	0.12184	0.0821768	0.0190366
	-0.0647543	-0.0124827	-0.144154	0.163723	0.18072	-0.0276348			-0.0126912	-0.0445959	-0.0836879	-0.0252117	-0.107382	0.0843836			0.0408459	0.109504	-0.236653	-0.00503205	0.24763	-0.160971
	-0.0145257	-0.069072	-0.0567472	0.0163292	-0.026824	0.00540539			-0.0439299	0.00665779	-0.0447278	0.0315785	-0.120615	0.137095			-0.0153531	-0.0690631	-0.203412	0.0045054	0.106399	-0.108406
	0.182602	-0.0555477	0.116149	0.10274	-0.103438	-0.0406012			-0.128499	-0.0104256	-0.146605	-0.072249	-0.0784046	0.129947			0.269864	-0.29786	-0.210707	-0.0875375	-0.0622268	0.101586
	-0.0847671	0.140665	-0.0556119	-0.0878729	0.00983983	-0.0897792			-0.0618412	-0.0566479	-0.125916	-0.0385829	-0.150661	0.198457			0.120398	-0.0816959	-0.246062	-0.137625	-0.148294	-0.0905268
	-0.0207885	0.011865	0.135324	0.0865275	-0.154946	-0.0661053			-0.0122763	-0.0753262	-0.0873966	0.0368955	-0.127294	0.137342			0.218056	0.017425	-0.170453	0.0147318	-0.0037751	-0.0323115
	-0.164133	-0.00642181	0.0511679	-0.0878178	-0.0423751	0.0660789			-0.0712948	-0.128785	-0.144926	-0.00126788	-0.166044	0.18706			0.065593	0.0659864	-0.131876	-0.0463466	0.254912	0.0274745
	0.0736487	0.00469738	0.0463262	-0.213252	-0.172654	0.13641			-0.017671	0.000524743	-0.102015	-0.0498731	-0.123318	0.094184			0.406592	0.0122566	-0.301242	0.000775467	0.195434	-0.082638
	-0.0626545	0.0981865	0.0492242	-0.0136279	-0.141449	0.0766296			-0.0190724	0.0639743	-0.0459905	-0.0053236	-0.188875	0.0842138			0.233579	0.0648947	-0.160136	0.0585061	0.0188164	-0.202051
	0.0671675	-0.0273525	-0.0884209	0.0275412	-0.10859	0.00920716			-0.0435772	-0.009026	-0.0739219	-0.0242407	-0.230868	0.0553563			0.0557612	0.23864	-0.0106922	0.0547439	0.0441069	-0.0212282
	0.0393168	-0.0431646	-0.0424892	0.0581746	-0.20134	0.0690287			-0.070417	0.0432556	-0.0753578	-0.0170717	-0.117495	0.0643056			0.0977567	0.0953287	-0.191222	0.00394565	0.22758	-0.11861
	0.10221	-0.0611961	-0.0599097	0.0944785	-0.179552	-0.106987			-0.12854	-0.0237744	-0.114899	-0.0567069	-0.130113	0.110726			0.0987555	0.0301303	-0.0458732	0.043032	0.0548028	-0.0323292
	0.169199	-0.0971424	0.308965	-0.0822287	0.0066885	0.0358016			-0.0499823	-0.0309662	-0.142159	-0.0726742	-0.102077	0.0461254			-0.0464509	-0.0710007	-0.00508234	0.140419	-0.0875699	-0.0485378
	0.14388	-0.078282	0.329703	-0.137164	0.109524	-0.0614649			-0.0814651	-0.00562714	-0.130726	0.0281708	-0.0738943	0.0837582			0.175207	0.0535147	-0.034472	0.0146887	-0.198981	-0.0691573
	0.217393	-0.00227068	0.542208	0.177675	0.0681808	-0.0195652			-0.0336814	-0.0651245	-0.0716921	0.0182175	-0.100426	0.141333			0.13531	0.027242	-0.0183905	0.000457918	0.0539821	0.0192492
	0.148162	0.227318	0.434874	0.0425889	0.137818	0.133422			-0.0571487	0.015513	-0.0559628	-0.043763	-0.14926	0.0840677			0.0485756	0.201128	-0.071212	0.0370307	0.153155	-0.248527
	0.289635	-0.113527	0.454837	0.0699731	0.21251	0.0477183			-0.0850659	-0.0521063	-0.10794	-0.0295945	-0.0962113	0.0479286			0.0627157	0.166852	-0.164473	0.100047	0.180787	-0.104078
	0.197554	0.218748	0.172038	0.126604	0.0430806	-0.0329108			-0.0617981	-0.117476	-0.123807	-0.00624963	-0.124801	0.0688297			-0.0404995	-0.0238712	0.0612406	-0.00171532	-0.0333803	0.0316452
	0.431257	0.183322	0.488545	0.138993	0.0277525	0.221469			-0.0750185	-0.0295237	-0.16059	0.0440543	-0.156463	0.0146846			-0.0283133	-0.00873787	-0.0848842	-0.131733	0.00693823	-0.0728634
	0.201624	0.354713	0.654914	0.268253	0.0760978	0.21049			-0.0913465	0.0118949	-0.129493	0.0171545	-0.105042	0.0369182			0.0111466	-0.124371	-0.0375767	-0.199959	-0.213911	-0.0471426
	0.26947	0.298903	0.78361	0.311198	0.236326	0.312039			-0.0636719	-0.00186851	-0.1407	-0.00199767	-0.16574	0.0784668			-0.0860139	0.154049	0.0343771	0.061975	-0.0665707	-0.092043
	0.341875	0.261377	0.710699	0.245118	0.153106	0.259435			-0.0535479	0.123922	-0.119448	-0.0178894	-0.144111	0.0764637			0.127035	0.0671822	0.0528908	-0.147459	0.0566357	0.0500424
	0.455337	0.366571	0.689846	0.177269	0.124636	0.186028			-0.0273769	-0.0542991	-0.0900819	0.0200757	-0.159051	0.0812027			0.0733779	0.0842264	0.0843358	0.00329761	0.0735134	0.0672889
	0.457813	0.148758	0.59769	0.233967	0.164837	0.137632			-0.133008	-0.0379061	-0.156711	-0.044366	-0.0851834	0.150874			-0.0107593	0.072013	-2.99642e-05	0.0506613	0.0511319	0.0823045
	0.463699	0.175811	0.799358	-0.112708	0.101739	0.338057			-0.0475786	0.00982709	-0.165467	-0.0762823	-0.110136	0.0187423			-0.106782	-0.0480754	-0.0524724	0.108507	-0.0437611	-0.0103733
	0.502818	0.317394	0.898873	0.194886	0.186805	0.40241			-0.101024	0.00774563	-0.144095	0.0639568	-0.177062	0.0969027			-0.0335226	-0.0488927	-0.0684614	0.0167201	-0.0188374	-0.0477735
	0.496131	0.643249	1.21917	0.487384	0.220866	0.37427			0.0117933	0.0253207	-0.00675361	-0.0409392	-0.0446309	-0.0424025			-0.0959571	-0.0784879	0.00972741	0.12172	-0.0898394	0.0791904
	0.223724	0.380057	1.18073	0.316934	0.183851	0.300995			0.00572953	0.00121439	-0.00672018	-0.0203021	-0.0536264	0.0565608			-0.0787038	-0.107511	-0.0480242	0.00081938	0.0324711	0.000422789
	0.356543	0.570086	1.18743	0.410918	0.14601	0.318207			-0.00969159	-0.0132887	0.0286818	-0.0469616	0.11081	0.0187725			0.243188	-0.00892972	-0.0224794	0.142849	0.186065	-0.052316
	0.326521	0.452514	0.963159	0.423032	0.129082	0.202419			0.0306268	-0.0372561	-0.0121528	0.0552245	0.0161365	0.0193453			0.0258034	0.0714068	0.0713567	-0.0256819	0.0595442	0.0116176
	0.528567	0.288657	1.00146	0.266593	-0.0884017	0.413656			0.0459187	0.0370555	-0.0269695	0.0168533	-0.0202724	-0.0272855			0.0406064	0.0053096	0.0192354	-0.0148915	0.191075	-0.0661405
	0.361675	0.508101	1.06574	0.291826	0.0853926	0.580662			0.00231542	0.0371241	0.016022	0.044045	-0.025917	0.0106015			0.0287656	0.0628041	-0.0209113	0.0505176	-0.0798558	-0.0878437
	0.510497	0.642705	0.753702	0.245628	0.271619	0.540898			0.0348176	0.0201196	0.0780473	-0.0163543	0.0372689	0.054474			0.115731	0.0909106	0.0605744	-0.0663599	0.0886301	-0.0904128
	0.655858	0.389351	0.664853	0.335839	0.189976	0.608317			0.0434332	0.0167021	-0.0765478	0.0223565	-0.0427138	0.0102173			0.16719	0.149775	0.0763105	0.0801641	0.0976868	0.155384
	0.379332	0.454242	0.60031	0.356102	0.314981	0.394302			-0.0243971	-0.0252435	-0.0305848	-0.0194801	-0.0261325	-0.0640285			0.0332557	0.154813	-0.0627593	0.0535141	0.158251	0.140954
	0.145743	0.385258	0.376514	0.42541	0.393509	0.403883			-0.0115034	-0.0231137	0.0663428	-0.0349861	-0.0237381	-0.071914			0.26735	0.367908	0.132959	0.00894678	0.223215	0.149373
	0.61255	0.16304	0.635793	0.0774859	0.218134	0.332707			0.0296161	-0.00818142	0.00368772	0.0395498	0.067705	-0.00632918			0.218625	0.24145	0.275749	0.143039	-0.0244824	0.243489
	0.761646	0.426381	0.603632	0.176085	0.197549	0.365667			-0.0390834	-0.00516249	-0.0357413	0.0266181	0.0125016	0.0579126			0.116345	0.270358	0.0654941	0.129303	0.00507126	0.207179
	0.529703	0.621552	0.514934	0.467006	0.262822	0.420304			-0.119575	-0.0252904	0.00268845	-0.0256237	-0.00739037	-0.0159243			0.00690033	0.238311	0.0623031	0.00839264	0.154146	0.0633066
	0.711366	0.780313	0.431881	0.0200767	0.345059	0.53617			-0.0180436	-0.00674409	0.00840612	-0.0073596	0.0783941	0.024751			-0.0773101	0.24625	0.0722825	0.248731	0.0372466	0.613554
	0.735262	0.722713	0.420287	0.169035	0.260099	0.47475			-0.000929389	-0.028652	-0.0739828	0.005226	0.0448588	-0.014368			0.169535	0.328421	0.169778	0.262045	0.246285	0.47432
	0.464305	0.765087	0.370995	-0.0852898	0.101747	0.353677			-0.0429042	0.0522944	0.0495311	0.080268	0.070043	0.0193894			0.233635	0.350442	0.274447	0.218915	0.165674	0.354433
	0.565105	0.674867	0.316905	0.179651	0.118773	0.272651			-0.00445522	0.132245	0.0659276	0.0644679	0.0259073	0.044061			0.0308786	0.320881	0.155107	0.141089	0.328524	0.336283
	0.518607	0.62046	0.570245	0.355285	-0.0229741	0.158198			0.0509055	0.0379446	0.0133655	0.0617055	-0.0333156	-0.0147698			0.0969011	0.262381	0.143133	0.241732	0.211973	0.323347
	0.47387	0.506866	0.601613	0.408147	0.107506	0.353968			-0.0399875	0.186824	-0.0719315	0.117105	0.245049	0.281181			-0.116087	0.304608	0.184086	0.522307	0.221652	0.505639
	0.374518	0.526412	0.476267	0.464266	0.0141844	0.380406			0.173887	0.223253	0.184253	0.21487	0.22176	0.503118			-0.239961	0.160031	0.129593	0.228833	0.152597	0.435497
	0.373332	0.400286	0.565059	0.573963	-0.00214414	0.510277			0.14361	0.328226	0.274577	0.286951	0.301054	0.482255			0.0636786	0.28505	-0.0185232	0.354905	0.0940985	0.352696
	0.166805	0.575795	0.557389	0.561816	0.0141653	0.253872			0.136405	0.211239	0.287018	0.341224	0.295263	0.561623			-0.00543217	0.228051	0.232528	0.486426	-0.0755922	0.589872
	0.373074	0.483862	0.401959	0.240314	-0.0522912	0.345043			0.208965	0.289154	0.246541	0.308706	0.286758	0.556219			0.0743775	0.298258	0.236033	0.353848	0.0383456	0.263945
	0.39887	0.377629	0.415272	0.489714	0.140083	0.184365			0.153132	0.23532	0.257855	0.196822	0.261041	0.417772			0.120579	0.185126	0.0942879	0.359077	0.0649598	0.317239
	0.497577	0.359141	0.464522	0.453802	-0.0168585	0.281496			0.172869	0.390132	0.189834	0.309712	0.366987	0.4818			0.0129386	0.415622	0.0656786	0.110324	0.0946988	0.238982
	0.650533	0.378251	0.323675	0.310585	0.0296484	0.195749			0.0669951	0.482262	0.205377	0.396714	0.412947	0.486809			0.0663116	0.133183	0.0855555	0.177878	-0.107326	0.270951
	0.541574	0.197174	0.347661	0.237954	-0.0588447	0.325539			0.198531	0.467757	0.208714	0.475138	0.43973	0.516761			-0.117258	0.247635	0.048019	0.272184	0.174043	0.386326
	0.372392	0.318896	0.586428	0.431071	0.0338531	0.183443			0.317414	0.39131	0.242118	0.470541	0.431695	0.446536			0.0215815	0.188852	0.125487	0.128159	0.094434	0.40058
	0.611496	0.259197	0.462908	0.208885	-0.171056	0.342497			0.214177	0.3814	0.196424	0.461992	0.419286	0.426969			-0.10421	0.423507	0.224328	0.165445	0.0057686	0.39103
	0.422707	0.285082	0.487421	0.262385	0.0883651	0.215471			0.245882	0.413856	0.215824	0.369971	0.264033	0.469785			0.0270346	0.263924	0.217782	0.0490296	0.0407378	0.492097
	0.485137	0.482115	0.409038	0.22283	0.155365	0.165246			0.129533	0.392228	0.155021	0.373676	0.454201	0.442947			-0.0704917	0.31724	0.143017	0.207883	0.198874	0.489699
	0.535868	0.498313	0.283702	0.177551	0.0392115	0.347922			0.154999	0.407772	0.305814	0.66947	0.662988	0.287956			-0.1607	0.328889	0.127841	0.193481	0.344144	0.407898
	0.554453	0.448533	0.197369	0.348412	-0.00106468	0.282438			0.280957	0.361431	0.53584	0.698933	0.711774	0.368349			-0.234544	0.256437	0.115094	0.162967	0.1015	0.333693
	0.533767	0.334284	0.617941	0.338064	0.248435	0.265201			0.273362	0.479874	0.630418	0.684027	0.682246	0.269428			-0.308267	0.570301	0.186576	0.185656	0.175715	0.406278
	0.379926	0.227899	0.517883	0.345918	0.0466238	0.243081			0.220496	0.376452	0.592532	0.72876	0.594238	0.319267			-0.0391098	0.375045	0.0395291	0.169986	0.369173	0.469626
	0.461396	0.278117	0.408046	0.0642781	0.0980252	0.258194			0.177792	0.347287	0.564914	0.711774	0.562943	0.257288			-0.200846	0.19001	0.14067	0.174727	0.279625	0.250742
	0.229015	0.243707	0.2653	0.0580094	0.0287484	0.275677			0.210641	0.255662	0.467573	0.625951	0.536137	0.251785			-0.1315	0.20524	0.0570623	0.187924	0.0767662	0.431535
	0.449379	0.274086	0.397861	0.153239	0.0752331	0.15385			0.370227	0.175978	0.510072	0.792229	0.613154	0.264599			-0.307755	0.431868	0.0927368	0.0872499	0.147389	0.64831
	0.321337	0.21811	0.459656	0.097109	-0.00552368	0.306274			0.469643	0.255226	0.513082	0.846588	0.652263	0.256754			-0.094413	0.286528	0.174465	0.195241	0.223338	0.464392
	0.390979	0.125796	0.290064	0.0775774	-0.0534201	0.117793			0.434098	0.230618	0.574137	0.825038	0.706899	0.185157			-0.0211658	0.111404	0.04313	0.183599	0.238345	0.348724
	0.173731	0.121111	0.278458	0.00876981	0.00884164	0.194123			0.508024	0.227085	0.568843	0.876456	0.73929	0.289158			-0.172792	0.196226	-0.010416	0.0198808	0.260682	0.0999599
	0.224453	0.037974	0.277365	0.306611	-0.0563641	0.123047			0.402744	0.119715	0.411681	0.889338	0.621702	0.198533			-0.299904	0.332665	0.236491	0.232748	0.34316	0.162632
	0.343881	0.0977409	0.291432	0.128258	-0.0716422	0.179538			0.486713	0.163026	0.422471	0.723624	0.578684	0.237883			-0.0244856	0.182536	0.0975335	-0.136715	0.289344	0.363977
	0.0915298	-0.00474875	0.1894	0.0492508	-0.254031	-0.00506452			0.31973	0.143399	0.421841	0.78361	0.524669	0.251588			-0.164962	0.222134	0.202941	-0.178199	0.287623	0.532212
	0.123075	-0.0200628	0.152655	0.118964	-0.196298	0.135113			0.314161	0.169127	0.437761	1.12075	0.505895	0.231576			-0.394895	0.17312	0.255073	0.0470029	0.378049	0.422263
	0.131492	0.106857	0.320807	0.101079	-0.0583936	0.100135			0.382975	0.223998	0.423794	1.36155	0.493079	0.157331			-0.227604	0.270796	0.215794	0.227689	0.317499	0.318744
	0.206709	0.0968033	0.159756	-0.0556496	-0.120108	0.0634309			0.376788	0.203529	0.401741	1.25411	0.389368	0.288079			-0.185702	0.317389	0.204506	0.187478	0.15498	0.193016
	0.0399805	0.0782479	0.0463625	0.0411634	-0.110189	-0.10441			0.289199	0.29109	0.5118	1.25782	0.48275	0.174453			-0.149131	0.216559	0.267632	0.169437	0.181144	0.290661
	0.0322631	0.195838	0.0565166	0.0307167	-0.00161805	-0.0452436			0.22535	0.262055	0.376423	1.12086	0.311218	0.254676			-0.174735	0.1994	0.209566	0.142726	-0.0452	0.132045
	0.171131	0.136472	0.111777	-0.0249806	-0.129972	0.0133942			0.232719	0.200047	0.366446	1.07119	0.362639	0.196596			-0.138493	0.327239	0.219829	0.242815	0.190311	0.412976
	0.0418812	-0.0056672	-0.110774	0.120592	-0.094641	0.0327649			0.245264	0.179426	0.330916	1.45795	0.508931	0.239522			-0.0629906	0.379546	0.296644	0.140114	0.175323	0.364522
	0.0295967	0.132942	0.0522031	0.0984895	0.00426244	0.178364			0.241003	0.115977	0.251242	1.55229	0.561446	0.155473			-0.0971518	0.398597	0.130984	-0.0825583	0.157518	0.374258
	0.00020018	0.0596262	0.121446	0.0409804	-0.0670114	-0.0208392			0.0997818	0.126936	0.249651	1.53121	0.419027	0.218106			-0.0780293	0.138693	0.102159	0.0729192	0.221661	0.520225
	0.209739	-0.0584753	0.166184	0.107142	-0.190204	0.0445302			0.162363	0.139634	0.287615	1.45819	0.365221	0.228152			-0.354704	0.160315	0.26933	0.0161711	0.23864	0.33114
	0.0260029	-0.0900723	-0.129007	0.0603636	-0.135056	0.156365			0.0857763	0.17216	0.260263	1.43853	0.444513	0.310139			-0.0243515	0.342084	0.227973	0.166779	0.263983	0.241409
	-0.136598	-0.170054	0.210389	-0.00704988	-0.188494	-0.0366405			0.090955	0.103535	0.214953	1.26433	0.409407	0.195582			0.0839835	0.17221	0.170505	-0.0232242	0.160224	0.152209
	0.0452741	0.0338282	0.171188	0.102654	-0.186409	0.0494403			0.160372	0.081609	0.30114	1.43833	0.312617	0.14708			0.038847	0.205719	0.313736	-0.00364967	0.170273	0.0860849
	0.0835605	-0.0345924	0.205331	0.117878	-0.0949337	0.000208812			0.16956	0.222988	0.223213	1.63399	0.296181	0.189058			-0.00476171	0.216022	0.381485	-0.0834511	0.193096	0.262436
	0.0361206	0.104157	0.0404636	-0.0154432	-0.220945	-0.0280548			0.244194	0.251074	0.0882599	1.52606	0.330155	0.259026			0.0462627	0.404306	0.333323	-0.0298687	0.110645	0.0688435
	-0.00466995	0.0171686	0.0130082	0.0553958	-0.178787	-0.0517161			0.101265	0.198494	0.215523	1.38599	0.272477	0.239531			0.0791968	0.254949	0.16028	-0.0618242	-0.0390032	0.119412
	0.0310554	-0.0010837	-0.0880311	-0.0326315	-0.117423	0.0201598			0.0901172	0.174939	0.3232	1.33843	0.351759	0.170163			-0.000974606	0.348677	0.0980289	-0.103708	0.0755834	0.211343
	0.206562	0.0105103	0.000347184	0.00618419	-0.0911036	-0.0586159			0.135143	0.230912	0.260161	1.47907	0.205678	0.231457			0.0599605	0.0494128	0.0732562	0.01789	0.203901	0.281384
	0.107337	-0.0307245	-0.00117585	0.11021	-0.197252	-0.0430382			0.123375	0.10795	0.164009	1.33757	0.200708	0.232814			-0.0441282	0.238691	0.0910115	-0.0112588	0.269836	-0.015794
	-0.0269098	-0.234586	-0.138121	-0.0580039	-0.157668	-0.114307			0.101969	0.135688	0.191436	1.12606	0.211854	0.157754			0.085812	0.0426365	0.0770929	0.124937	0.0947562	0.0651539
	0.0713789	-0.134475	0.0894332	0.0868911	-0.143975	0.0355051			0.112796	0.114914	0.169973	1.02938	0.241564	0.172975			0.155776	0.190056	0.0792487	0.0900412	0.12578	0.187459
	0.0382221	0.100919	-0.0126858	0.176588	-0.131793	0.0164188			0.222074	0.164341	0.256456	1.13353	0.248519	0.173519			0.0797169	0.222069	0.0121462	-0.0143477	0.0201306	0.137577
	-0.0181998	0.0942529	-0.0216424	0.168488	-0.19897	0.0237245			0.20985	0.186265	0.209891	0.993916	0.0948707	0.264417			-0.137274	0.08692	0.106119	-0.148552	-0.0192302	0.104836
	0.0128328	-0.0475053	0.0171908	0.0860979	-0.15046	-0.0488791			0.235938	0.182443	0.345606	0.853556	0.222866	0.21245			-0.0760139	0.0860413	-0.109906	0.0412409	-0.00821376	0.0108555
	-0.0381297	0.00330481	-0.141333	0.0547415	-0.293714	0.00731428			0.170696	0.122819	0.221202	0.835389	0.154696	0.184341			-0.0893622	0.105169	-0.0104228	-0.036149	0.0437744	0.0589004
	0.0225329	0.000164289	-0.0521692	0.193219	-0.236876	0.022705			0.132043	0.0725107	0.190036	0.814382	0.0913748	0.0910901			0.00266623	0.0201437	-0.0277203	0.0243652	-0.0622322	0.0285209
	-0.10897	0.0189398	0.0150402	0.0489347	-0.0923654	-0.164311			0.161149	0.183507	0.14459	0.754755	0.156335	0.265373			0.139904	0.14608	-0.0838081	0.0128771	-0.0462548	-0.0266103
	-0.100347	-0.112242	-0.10649	0.0867936	-0.148507	0.00807276			0.125147	0.091039	0.186641	0.716278	0.128829	0.224495			0.00607546	0.145969	-0.059073	-0.153032	-0.0372334	-0.175025
	0.00947676	0.0171647	0.079923	-0.00277355	-0.137737	0.122421			0.175219	0.0837731	0.19309	0.611911	0.109716	0.200465			-0.0137215	0.197074	-0.033658	-0.211473	-0.077159	-0.200266
	0.0356142	-0.0167983	0.0243126	0.189368	-0.135756	-0.0387497			0.151734	0.12787	0.217606	0.444102	0.0896792	0.142473			-0.0466434	-0.00477803	-0.124816	-0.0593511	0.0403847	-0.102304
	0.0160308	-0.192	-0.168753	0.0487567	-0.218835	-0.0332233			0.125791	0.0480798	0.132205	0.459913	0.12075	0.166526			-0.0986918	0.0798061	-0.0493908	-0.00723106	-0.049543	-0.110254
	0.131638	-0.0362038	0.0246764	0.0446711	-0.197627	-0.0308317			0.123625	0.107066	0.118351	0.427603	0.118299	0.0859789			-0.122768	0.0347207	-0.0425476	0.0498865	-0.131416	0.0108
	0.111651	-0.202923	-0.0805496	0.0280726	-0.361825	0.00785911			0.0982755	-0.0259415	0.179188	0.42412	0.110534	0.0967883			0.0345275	0.132704	0.0984594	0.0349401	-0.0173632	-0.148749
	-0.0898699	-0.0395645	-0.0415814	0.00187567	-0.0122502	-0.00250129			0.112826	-0.0485221	0.154699	0.356297	0.132099	0.135907			-0.0527061	0.181151	-0.0162547	-0.0916298	-0.106722	-0.246858
	0.2635	-0.0593009	-0.0155215	0.139757	0.0419843	-0.011933			0.0871272	0.056206	0.141652	0.361253	0.159529	0.126894			-0.0603575	0.00746602	0.00152793	-0.15122	-0.0899939	-0.17768
	-0.0625657	0.00180418	-0.0766478	0.183868	0.118515	0.078901			0.0544191	-0.00476754	0.0878007	0.26629	0.0520439	0.0880181			0.0452915	0.153804	-0.103716	-0.120789	-0.0036589	-0.1857
	-0.159826	-0.125364	0.0119668	0.029848	-0.130733	0.0609244			0.0149019	0.00528651	0.079467	0.166254	0.125756	0.0388845			0.0758566	0.0896712	-0.116169	-0.168845	-0.0600297	-0.0462492
	-0.214109	-0.0593082	0.0803458	-0.00454052	-0.0218436	-0.0200239			0.0427891	0.0761374	0.0772679	0.220687	0.0783155	0.0671217			-0.0771841	0.18092	-0.00577301	-0.101281	-0.181232	-0.0421004
	-0.0197515	-0.0995018	-0.176711	0.118931	-0.134263	0.113869			0.00649055	0.0753655	0.0045832	0.0761904	0.116293	0.0436328			0.048908	-0.0336212	-0.140733	-0.190518	-0.0468021	-0.119909
	0.0813351	-0.0360009	0.0967872	0.09922	-0.0277194	-0.0408969			0.0567231	0.0105399	0.180643	0.155433	0.0728079	0.0775911			-0.0553635	-0.0864038	-0.065554	-0.318007	-0.175384	-0.171532
	0.130826	-0.13585	0.0344024	0.0942073	0.273478	-0.0340659			-0.0161027	0.09936	0.114922	0.129607	0.123613	0.0859894			-0.0727184	-0.0171871	-0.224104	-0.393739	-0.150911	-0.0125941
	0.043894	-0.150063	-0.0695363	0.0947471	0.284256	-0.0179748			0.0253328	0.11565	0.105869	0.137453	0.0635647	0.0886226			0.0924476	0.0573593	-0.211812	-0.242879	-0.140998	-0.100326
	0.130076	-0.0911691	-0.15849	0.000169707	0.217181	-0.0379051			0.0681838	0.0429094	0.0975823	0.125934	0.14219	0.0906266			-0.0393455	-0.0617507	-0.0451851	-0.179743	-0.112556	-0.0173587
	0.0856051	-0.173236	0.23796	0.0849309	0.207902	-0.0838035			0.0626123	0.0499427	0.141244	-0.0198565	-0.017286	0.0743833			-0.0185327	0.0835472	-0.166336	-0.206501	-0.0855935	-0.210442
	0.0395327	-0.0517506	0.198339	0.0125741	0.118425	-0.0568933			-0.0134024	0.0330213	0.061554	0.0731338	0.0654596	-0.0318451			-0.0300687	0.108254	-0.106148	-0.0820606	-0.114887	-0.267491
	-0.109251	0.0502722	0.0941529	0.152688	0.0851354	0.0747674			-0.0218941	-0.0302066	0.0340705	0.0798765	-0.0054632	0.0560479			0.0160755	0.00678303	-0.071174	-0.356129	-0.14715	-0.00139421
	-0.132108	0.0412816	0.0885459	0.128503	-0.0357246	-0.0330958			-0.0234999	0.0717208	0.135351	0.0620905	0.0459926	0.0686322			0.121221	-0.0401941	-0.115233	-0.265168	-0.198759	-0.0586756
	0.0284425	-0.129271	0.193565	-0.137383	0.0212838	-0.0817677			0.0375213	0.0130358	0.175944	0.0530028	0.0437835	0.0432908			0.243083	0.163592	-0.0236752	-0.211647	-0.188387	-0.00716323
	0.0294795	-0.0548613	0.116856	0.103827	-0.00698408	-0.154126			0.0414294	0.0852374	0.134022	-0.0189328	0.0750069	-0.0461937			0.302303	0.00847902	-0.0298145	-0.19763	-0.0952682	-0.150707
	0.169639	-0.21908	0.176978	0.0213437	-0.0170419	0.0647535			0.108879	0.0661645	0.137374	0.0253807	0.0840769	-0.0218834			0.183034	-0.0751152	-0.0199649	-0.15905	-0.261635	-0.109295
	0.252925	-0.193021	0.0480479	0.0963954	-0.0240286	-0.0495247			0.0638027	-0.00967645	0.0748014	-0.0476971	0.0167768	0.0488128			0.198767	0.0597153	-0.0417755	-0.272536	-0.0558412	-0.0383654
	0.174411	0.0327327	0.0256603	0.0485169	0.0306065	0.0871863			0.0364863	-0.00819585	0.0757145	0.0640331	0.0809858	0.0238715			0.213217	0.00111186	-0.0407232	-0.348936	-0.177326	-0.236062
	0.0089612	-0.0678943	0.17321	-0.0160508	-0.0043722	-0.0496042			0.0904087	0.01252	0.0537199	0.0567344	0.0628699	0.118822			0.0491356	-0.0554234	-0.0555916	-0.157501	-0.228595	-0.0658376
	0.019946	-0.0255654	0.0413933	0.139947	-0.0103677	-0.0416267			-0.0352626	0.0552033	0.131623	0.0956464	0.0353015	0.0370674			0.0739103	0.0470108	-0.0791993	-0.183776	-0.0886521	-0.0491564
	0.000190952	0.0317453	0.170359	0.37669	-0.0162586	-0.208593			0.089419	-0.00945102	0.0997603	0.015497	0.0149181	0.0716302			0.094394	0.0974911	-0.0318507	-0.287103	-0.170684	-0.0351301
	0.0903597	-0.129251	0.257154	0.029176	-0.0262625	0.00128245			0.0231387	0.0459572	0.171696	-0.00460799	0.143582	0.0563722			0.194468	0.131349	0.00891088	-0.211658	0.043152	-0.095248
	-0.0102029	-0.050681	0.215585	0.108198	0.00972021	-0.0451694			0.0166579	0.11765	0.0578842	-0.0207413	0.0351786	0.0783084			0.0452347	0.0158308	-0.0628277	-0.339423	-0.165326	-0.160156
	0.124859	-0.00410222	0.299589	0.0794232	-0.00789515	-0.042217			-0.00214423	0.0384622	0.143656	0.00799276	0.0239801	0.00558717			0.0628618	-0.0393921	0.0633793	-0.411805	-0.128834	-0.0723436
	0.108641	-0.0587658	0.222564	0.124934	-0.100921	-0.0110349			0.042248	0.0313567	0.112017	-0.00865104	-0.00471609	0.0788442			0.145345	0.253778	-0.0970775	-0.266969	-0.0454604	-0.0329245
	-0.0082445	-0.251831	0.168092	0.0384049	-0.0256679	-0.0375619			0.0521046	0.111912	0.0267836	0.0305962	0.00381826	0.126977			0.0223088	0.259649	-0.0914028	-0.191062	-0.123246	-0.0957831
	0.307675	-0.114846	0.256314	0.129802	-0.168729	-0.0310406			0.0897681	0.0804187	0.135866	0.0449254	-0.0130551	0.0817242			0.192347	0.195175	-0.0324691	-0.154879	0.0491899	-0.184045
	0.123476	0.184515	-0.12499	-0.0700207	-0.096654	0.00145265			0.0331542	0.0443846	0.0613112	0.0234857	0.0918964	0.00473058			0.240027	0.178561	0.103628	-0.107448	-0.106037	0.0332653
	-0.0872593	0.14985	-0.106192	0.103675	0.112158	0.0155371			0.0692241	0.071398	0.0230873	0.0622138	0.0801843	0.0240424			0.17066	0.206678	-0.0582223	-0.311603	-0.179944	-0.199393
	-0.132965	0.196069	0.026177	0.10591	0.00769555	-0.10789			0.00731616	0.10951	0.0243188	0.0609375	-0.0308105	0.0694324			0.193684	0.0690201	0.0696177	-0.338864	-0.151661	-0.0379313
	-0.205303	-0.0132106	-0.0879981	0.083613	0.0147434	0.0325261			-0.0159072	0.0298346	0.0547438	-0.0339153	0.0670848	0.0745684			-0.0225067	0.107797	-0.185912	-0.216214	-0.134298	0.146258
	-0.0290842	-0.0729726	-0.124389	0.16268	0.0502574	0.0123603			0.072989	0.0416055	0.0452279	-0.00430297	0.0461053	-0.0727142			0.14155	0.0439641	0.0526585	-0.287241	-0.0730279	0.0324982
	0.0778404	-0.0309359	0.0689716	0.0891433	-0.0792161	-0.0563847			0.0336464	0.1347	0.0483612	0.0152352	0.0329172	0.0164495			0.122822	0.1603	-0.0687176	-0.202535	-0.232073	-0.118642
	0.0835318	-0.0564226	0.0637728	0.143847	0.0530822	0.0509044			0.022746	0.0386065	0.0459386	0.0312452	-0.0529579	0.0239296			0.214809	0.146901	-0.104816	-0.291875	-0.0820582	-0.0129777
	0.247406	0.0246766	0.0811	-0.171225	0.109719	-0.0666148			0.0731583	0.0264532	0.0559595	-0.0166723	0.0283399	0.0904451			0.271779	0.0759844	-0.0670333	-0.320654	-0.209391	0.110791
	-0.0239308	-0.148734	0.0255034	-0.0921449	-0.00188336	0.112069			0.0357392	0.0728299	0.0596364	0.04101	0.121249	-0.00109276			0.0901883	-0.0148119	-0.103514	-0.225778	-0.169179	0.203363
	0.0890947	-0.113471	0.0847791	-0.174626	-0.0904405	0.00431087			0.044456	0.000640908	0.0374607	0.0518412	-0.0409901	-0.0140419			0.117998	0.143321	0.0289415	-0.130964	-0.124199	0.156519
	-0.0235008	-0.148217	0.124336	-0.0150672	-0.0725466	0.0457661			-0.0157239	0.0793331	0.0198995	-0.0309863	0.020603	0.0118652			0.123878	0.0512315	0.0159283	-0.0999316	-0.0988432	0.167376
	-0.119307	0.0288523	-0.0310705	-0.165786	-0.00691481	-0.0440375			0.0686044	0.164761	0.0204748	0.0558605	-0.00965183	-0.00644022			0.11578	-0.0289937	0.0751285	-0.112215	-0.182561	0.00357229
	-0.115239	-0.112074	-0.0598958	-0.0658903	0.0784065	-0.00139313			0.0546041	0.143838	-0.00314004	0.0543873	-0.0297271	-0.0286902			0.113126	0.11561	-0.0244986	-0.146808	-0.220999	0.0949732
	-0.0456274	-0.0423113	0.132484	-0.0862381	0.0836227	-0.10872			0.00988024	0.0883934	0.00661341	0.0264493	0.0543437	-0.000673282			0.108722	0.146636	-0.11622	-0.224459	-0.248628	-0.154801
	-0.00746685	-0.211506	0.177858	-0.10098	-0.0686767	-0.0634053			0.0221892	0.0432052	0.0422864	-0.0295412	0.0187846	0.00238996			0.108685	0.201215	-0.0271771	-0.283455	-0.129906	-0.122958
	-0.0653592	-0.132837	0.278361	-0.0357078	0.0299945	-0.255512			0.103657	0.0557245	0.0310217	0.0747389	-0.0384406	0.0205438			0.172339	0.156102	0.138896	-0.0611982	-0.178681	-0.168872
	-0.144781	-0.133215	0.267886	-0.0673761	0.147395	-0.118183			0.0449203	0.128343	0.0525483	0.0380161	-0.0254015	0.00391454			-0.0200971	0.150615	-0.011885	-0.00369072	-0.278032	0.243267
	-0.0719235	-0.0492844	0.38687	-0.00787713	0.0892404	0.0556129			0.00398582	0.156319	-0.013562	-0.0430614	-0.0314629	-0.0461338			0.0618053	-0.0222443	-0.161447	-0.130994	-0.239453	-0.0252576
	0.0142679	-0.0594038	0.654196	-0.0071292	0.16612	-0.0166731			0.0570862	0.0935855	0.0735981	0.000291693	-0.0435918	-0.072434			0.11077	0.229072	-0.0364117	-0.120065	-0.00626735	-0.0416562
	0.102718	-0.128581	0.657475	0.00930581	0.207682	0.0654976			-0.0318746	0.0560816	-0.0404245	-0.0116514	-0.0119254	-0.0769636			0.139941	0.171124	-0.025257	-0.0464109	-0.0534534	-0.0519829
	-0.086191	-0.0346986	0.659651	0.157253	0.0611451	0.0733018			0.0360918	0.0786514	-0.00385959	0.0274098	-0.0560188	-0.101794			0.121538	0.267108	0.0328636	-0.071886	-0.129694	-0.102314
	0.187009	0.260911	0.783566	0.174317	0.00951562	0.0396422			0.0754903	0.0971364	0.0305344	-0.0131029	-0.106379	-0.0500166			-0.0574684	0.224751	-0.062018	-0.26895	-0.212256	-0.245636
	0.246378	0.232531	0.623636	0.250193	0.323842	0.22592			0.0302829	0.0616704	0.060648	0.01567	0.0303899	0.00676628			0.0402001	0.0259914	-0.0910031	-0.204028	-0.143443	-0.243441
	0.364074	0.0743049	0.636468	0.213563	0.445173	0.216503			0.000915559	0.0383864	0.0630776	0.0130958	-0.0901018	-0.0322804			-0.0569808	0.204323	0.0518864	-0.177932	-0.264164	-0.0977767
	0.25922	0.225561	0.758867	0.198116	0.577808	0.229253			0.00889405	0.101057	0.00461663	0.0179609	0.0247151	0.012038			0.111863	0.18343	-0.00765889	-0.087366	-0.224173	-0.119278
	0.252759	0.26409	0.516368	0.210865	0.426167	0.185541			0.0809361	0.061701	-0.0120878	0.0317644	-0.0816339	0.0160177			0.101412	0.0825534	0.00431918	-0.225886	-0.266318	-0.140719
	0.361424	0.239627	0.651488	0.212663	0.437573	-0.0318439			-0.0535899	0.153407	0.0712195	0.0710982	0.0241835	0.00497205			0.145366	0.0730337	0.000455169	-0.101994	-0.130228	0.008559
	0.458748	0.202568	0.450244	0.245379	0.505453	0.345418			0.0596782	0.0467651	-0.0480246	0.0721473	-0.0551227	0.0169466			0.0169735	0.032357	-0.0418643	-0.00500424	-0.258983	-0.199888
	0.297775	0.465992	0.498169	0.266549	0.60266	0.459321			0.0311591	0.107443	-0.0105343	0.12639	-0.0908147	-0.0388986			-0.00121539	0.0317272	0.0217255	0.164383	0.106915	0.172949
	0.35482	0.550308	0.484569	0.249367	0.597972	0.473442			0.049956	0.172817	0.0449464	0.098106	-0.0488055	-0.0218305			0.0612334	-0.0681295	0.0858517	-0.141052	0.0059603	-0.0734319
	0.404026	0.52432	0.329964	0.174702	0.675346	0.574755			-0.000255644	0.117097	0.0501908	0.0315545	-0.0628777	-0.0533477			-0.101847	0.0472518	-0.0214176	-0.0949028	0.235868	0.0283962
	0.27889	0.481355	0.357226	0.178196	0.858497	0.532794			0.124473	0.163205	0.0583504	0.0851656	-0.14394	-0.0498174			0.00782665	-0.0559925	-0.0501782	0.0447138	-0.191602	-0.0196891
	0.303734	0.462654	0.276663	0.10207	0.544435	0.426688			0.0401517	0.140377	0.00217474	0.047809	0.00457341	-0.0152968			0.13251	0.0167487	-0.1311	0.0762021	-0.0963841	-0.119211
	0.340561	0.377921	0.442536	0.376353	0.614704	0.39224			0.0344406	0.0269456	0.0254377	0.0115859	-0.0354804	-0.0492975			0.0105934	0.087593	-0.0283146	-0.0594045	0.0154929	0.0491093
	0.399152	0.56351	0.29498	0.430324	0.751383	0.444367			0.0420159	0.0122116	-0.0247581	0.0519342	-0.0771754	-0.0244831			0.0553954	0.12331	0.0607372	-0.13535	-0.0722063	0.00516044
	0.306527	0.585304	0.407789	0.619995	0.739349	0.549682			0.0241389	0.112664	-0.00366255	0.0233084	-0.0523094	-0.0584343			0.0428188	0.00110962	-0.0579814	-0.00473151	-0.0202262	-0.0783164
	0.276659	0.497834	0.384582	0.529506	0.883956	0.476628			0.0511306	0.0450465	0.0046307	0.0441163	-0.10179	-0.0392811			-0.0186159	-0.0403682	-0.0769848	0.012267	0.0374754	0.0865413
	0.389388	0.334973	0.387214	0.538783	0.78645	0.366986			0.0728319	0.0983249	0.00867001	0.00285079	-0.046103	-0.119666			0.00101029	-0.0852557	-0.0409406	0.107446	0.0514478	0.0223369
	0.248886	0.406192	0.253555	0.498934	0.780924	0.606539			0.100869	0.0841482	0.00595192	0.0847416	-0.00270433	-0.0764437			-0.0228081	0.0574441	0.048167	0.0599127	-0.0383632	-0.264883
	0.536653	0.676263	0.556333	0.772642	0.678404	0.754127			0.0785047	0.0180259	0.0602187	0.0526675	0.0377724	-0.0338261			-0.0329614	0.0102908	0.120809	-0.00669248	0.0197166	-0.0107794
	0.524835	0.707984	0.616257	0.686741	0.905111	0.906754			-0.0159559	0.0117117	-0.00278986	-0.0289572	0.00795955	-0.015952			-0.13394	-0.12573	0.0696269	-0.0227912	-0.0540938	0.201817
	0.376384	0.879388	0.438737	0.808571	0.808171	0.894726			-0.0361232	0.0278927	0.0133644	0.00466944	0.0104143	0.0104541			-0.116067	0.199594	-0.0263864	0.0877627	0.00882845	0.0725553
	0.334654	0.647746	0.498889	0.611665	0.814885	0.775985			0.0335157	0.00838201	0.00158017	-0.0233286	-0.0669684	0.0292834			-0.0539612	0.0697325	0.13015	0.111568	-0.0189296	-0.0853404
	0.443705	0.649875	0.261348	0.533308	0.491559	0.631641			0.0359531	0.00815664	0.0384058	0.0139165	-0.0412441	0.0991468			0.0105642	0.0402626	0.12671	0.132934	0.108231	0.271568
	0.447173	0.389459	0.512628	0.759148	0.615305	0.629092			-0.01257	0.0130453	0.0359813	0.0875625	-0.00184201	0.0651598			-0.0103579	-0.015869	0.0817333	-0.0669648	0.13924	0.215111
	0.25731	0.635617	0.572708	0.701948	0.567437	0.753826			-0.0543338	-0.0330948	0.0102123	0.0208839	-0.0236009	0.0425196			0.00608692	0.159677	0.155303	0.0783587	0.234459	0.00606315
	0.439835	0.685269	0.523385	0.722479	0.624731	1.11306			0.012221	0.0434264	-0.00198877	0.0618021	0.00113027	-0.0483748			0.438054	0.176903	0.320691	0.050763	0.199781	0.225338
	0.7312	0.641398	0.545033	0.709717	0.462703	1.07561			-0.00661479	0.0109492	0.00343086	0.0258411	0.0112116	-0.0757031			0.144277	0.232179	0.341008	0.0976459	0.298172	0.298155
	0.675653	0.524062	0.392521	0.796588	0.417911	0.941852			0.0365927	-0.0604087	-0.0871577	0.0546853	-0.0105858	-0.0210102			0.174581	-0.0258104	0.245218	0.155977	0.111811	0.35191
	0.740771	0.763716	0.390852	0.530301	0.348286	0.938682			-0.0102807	-0.0158056	-7.75912e-05	-0.0878138	-0.0404416	0.0188824			0.24406	0.235788	0.260756	0.138695	0.189118	0.531619
	0.661994	0.633616	0.463587	0.371462	0.360333	0.776901			-0.0643307	0.00546913	0.0151595	-0.0229728	0.0257321	-0.102173			0.296832	0.056278	0.20229	0.162994	0.355991	0.297432
	0.818082	0.479234	0.424217	0.448242	0.432348	0.770017			0.0657271	0.00436939	-0.00514245	-0.037556	0.076887	-0.0295155			0.124068	0.249799	0.175191	0.240197	0.437797	0.802232
	0.894666	0.313587	0.709384	0.479318	0.449882	0.869992			0.0161995	-0.0240935	-0.0209779	-0.0687324	0.051348	0.0272828			0.102961	0.144655	0.234087	0.442746	0.38012	0.615325
	0.956066	0.337439	0.635681	0.573764	0.552455	0.882736			0.00123209	-0.0122081	-0.0349119	-0.0661875	-0.0557314	0.0771571			0.121278	0.117281	0.457391	0.152783	0.486094	0.568501
	1.05002	0.27219	0.785538	0.447928	0.294368	0.838023			-0.0451336	0.0330593	-0.0361806	-0.000230902	-0.130427	0.0282264			0.134807	0.133396	0.381626	0.24161	0.401606	0.494392
	0.837762	0.354717	0.742227	0.527576	0.331987	0.896743			-0.0173561	-0.000148205	-0.0021686	-0.0213204	0.0262514	0.0801077			0.131111	0.422844	0.376666	0.134421	0.18379	0.3557
	0.742456	0.271152	0.610479	0.236887	0.42757	0.670177			-0.0413557	-0.0275012	0.0554069	0.0384897	0.133451	0.0658894			0.0244302	0.134754	0.467612	0.282615	0.425008	0.647199
	0.985583	0.5081	0.533477	0.557978	0.501763	0.599993			0.0356875	0.0248222	0.348001	0.0593561	0.235646	0.167581			0.186341	0.0888662	0.25772	0.225306	0.415598	0.638097
	1.28016	0.501672	0.673839	0.339495	0.386942	0.490664			0.123008	-0.0238308	0.366519	0.00355803	0.210976	0.369066			0.0638284	0.060448	0.452057	0.236011	0.209515	0.539657
	1.1543	0.678373	0.505962	0.559228	0.359024	0.533458			0.0878169	0.0164479	0.453184	0.0986788	0.207635	0.4773			0.235831	0.0467278	0.464511	0.280394	0.51532	0.385886
	1.55094	0.793179	0.471688	0.315406	0.229397	0.4385			0.0713137	0.0443719	0.456972	0.173657	0.233049	0.431399			0.243399	0.106889	0.153783	0.0905012	0.322153	0.592126
	1.59663	0.65039	0.17659	0.492398	0.337545	0.44078			0.14606	0.100535	0.517056	0.130836	0.273324	0.617759			0.0339161	0.187852	0.310976	0.138729	0.527623	0.472195
	1.73531	0.523804	0.461053	0.431935	0.310662	0.378953			0.0978283	0.0588397	0.42914	0.214047	0.492768	0.833789			0.100052	0.072109	0.306287	0.206728	0.370464	0.594655
	1.60057	0.869847	0.319142	0.312629	0.188505	0.381724			0.0933601	0.0439636	0.381491	0.161221	0.546946	1.30668			0.123928	0.151784	0.343649	0.167342	0.22747	0.151191
	1.76278	1.04214	0.31297	0.478804	0.391285	0.277886			0.130582	0.0990117	0.541759	0.141963	0.589191	1.42313			0.128308	0.0189517	0.327674	0.0316079	0.560867	0.478829
	1.67782	1.01686	0.386495	0.29764	0.436501	0.370211			0.00786841	0.0204826	0.618779	0.10427	0.593852	1.25476			0.1225	0.285048	0.248594	0.211882	0.443381	0.597759
	1.63578	0.930309	0.242813	0.371264	0.324336	0.126401			0.121347	0.0641012	0.696962	0.130213	0.554494	1.34223			-0.0818325	0.248515	0.301786	0.0388895	0.249993	0.543794
	1.57166	0.891183	0.338062	0.252939	0.283761	0.083891			0.215273	0.118178	0.640703	0.170365	0.583825	1.3201			0.117575	0.222721	0.324092	0.143981	0.427518	0.565255
	1.63088	0.692103	0.145815	0.349199	0.413132	-0.0131059			0.14692	0.000998985	0.612997	0.232322	0.544414	1.07229			0.0578446	0.160275	0.314094	0.130758	0.301388	0.465257
	1.5095	0.853275	0.136442	0.301833	0.316387	0.0578263			0.121747	0.0616594	0.648747	0.279644	0.575677	1.16733			-0.0494548	0.0610421	0.306682	0.00955781	0.315533	0.358013
	1.34712	0.617438	0.143506	0.198136	0.278668	0.166875			0.227678	0.0589414	0.536986	0.335349	0.523014	1.14583			-0.0160857	0.350195	0.0627084	0.0775225	0.400315	0.735616
	1.43706	0.612016	0.223578	0.152303	0.290744	0.0273938			0.301245	0.0289738	0.590311	0.381761	0.320608	0.984587			0.170894	0.28131	0.333725	0.0427284	0.404897	0.223384
	1.33072	0.630961	0.0795275	0.131859	0.0211409	-0.0485851			0.309388	0.108338	0.49426	0.355216	0.451341	0.895034			-0.0551599	0.217333	0.464799	0.0152843	0.375867	0.367739
	0.982171	0.362453	0.0884414	0.0434076	0.141363	0.0476871			0.427339	0.0952889	0.379796	0.255178	0.364771	0.811104			0.0900798	0.231787	0.456819	0.167366	0.284877	0.327871
	0.99919	0.368997	0.154886	0.0482673	0.0807692	-0.0384041			0.32521	0.155951	0.403273	0.321857	0.493992	0.781912			0.0233708	0.203919	0.449459	0.169127	0.478015	0.638691
	0.859543	0.29214	0.0228536	0.1602	0.154855	0.150592			0.328833	0.123601	0.285753	0.337284	0.352927	0.888332			0.0401331	0.0966599	0.360175	0.0413689	0.418275	0.52752
	0.692406	0.309351	0.00400125	0.0592536	0.104014	-0.0141132			0.359536	0.113422	0.359355	0.354955	0.387493	0.84945			-0.0516221	0.28545	0.356688	0.154842	0.326912	0.345573
	0.612123	0.161216	0.100324	0.0931886	0.000305504	0.0854888			0.598274	0.0506467	0.220356	0.453486	0.285255	0.712687			0.0443577	0.275653	0.342881	0.155126	0.343325	0.511723
	0.40495	0.142019	0.186716	0.048137	0.112111	0.00273003			0.636953	0.0361789	0.309212	0.51988	0.294093	0.558928			-0.0015912	0.193627	0.0706018	0.238167	0.574397	0.426131
	0.618486	0.239014	0.246274	-0.0362832	0.0726709	0.0862907			0.608462	0.0666312	0.279912	0.35778	0.230009	0.550322			0.0180123	0.101734	0.297277	0.100125	0.371663	0.323202
	0.645546	0.131996	0.246455	0.0664179	0.0858101	-0.0105564			0.583671	0.0819496	0.264554	0.440532	0.179684	0.45763			0.0510963	0.163899	0.279008	0.0715955	0.295632	0.406815
	0.616677	0.0778024	0.256821	-0.146474	0.0973025	-0.0533179			0.568283	0.111673	0.260512	0.538505	0.201048	0.476143			0.120666	0.151692	0.303663	0.110277	0.422351	0.350828
	0.595585	0.0953264	0.291898	-0.0115488	-0.029678	-0.0767265			0.491207	0.089353	0.261931	0.351484	0.113803	0.35498			0.0476525	0.108302	0.312462	0.0169616	0.29547	0.373792
	0.645642	0.132517	0.118683	-0.00619805	0.0108722	-0.020381			0.483637	0.0985983	0.163794	0.678013	0.206257	0.416411			-0.0983453	0.110945	0.390834	0.0766129	0.344479	0.474513
	0.494404	-0.0371735	0.22283	-0.118837	0.138616	-0.0014919			0.53629	0.0633506	0.12676	0.688704	0.126781	0.342957			0.135387	0.0237047	0.249693	0.0309037	0.286105	0.483936
	0.437719	-0.0098527	0.109933	0.00780853	0.0808612	-0.106763			0.417366	0.0310259	0.181642	0.803287	0.145337	0.296939			0.114115	0.0575069	-0.244382	0.0306299	0.469813	0.453386
	0.417574	-0.0320444	0.109579	-0.0259848	0.126559	-0.0433396			0.393756	0.0508823	0.16822	0.68679	0.171187	0.283901			-0.00423481	-0.0500882	-0.283518	0.0440927	0.3522	0.148136
	0.220296	-0.0728773	0.0613982	-0.160543	0.0837638	-0.0518103			0.375437	0.0639996	0.22314	0.577952	0.140398	0.213798			0.0495477	0.052503	-0.594994	0.021803	0.281734	0.170445
	0.252873	-0.0447059	0.0564476	-0.0786129	-0.0352384	0.0582383			0.336138	0.0443618	0.160446	0.687601	0.172075	0.272903			0.00585366	0.00829074	-0.141463	-0.0403179	0.297224	0.313446
	0.199972	-0.0666048	0.14481	-0.0373761	0.0661901	-0.0643099			0.266877	0.150703	0.274096	0.70933	0.19553	0.414725			0.165909	0.138075	-0.124659	0.123114	0.373013	0.399377
	0.0995751	-0.150249	-0.105204	-0.0417513	-0.0400429	-0.0588001			0.476984	0.0544662	0.340528	0.851105	0.158121	0.265277			0.158784	0.073478	0.0973912	0.172613	0.488151	0.531743
	-0.00438737	-0.0440538	0.0486341	-0.0362746	0.0316544	-0.0878251			0.474691	0.0686493	0.290228	0.902211	0.162209	0.237406			0.0978486	0.159714	-0.111483	0.0031467	0.231738	0.197502
	0.0260654	-0.0801095	0.0817026	-0.0562696	0.0120712	0.0145494			0.489445	-0.0123555	0.292953	0.736417	0.171801	0.233501			-0.0261353	-0.0104924	0.231875	0.294004	0.3281	0.284064
	-0.0396574	0.000533811	0.280491	-0.0493808	-0.0322779	-0.00387984			0.523592	0.0596294	0.246789	0.706579	0.127816	0.186479			0.00278566	0.0206529	0.0938654	0.0243508	0.0855266	0.620612
	0.0184573	-0.0908224	0.224491	0.0568001	-0.0171297	-0.156204			0.469265	0.0158938	0.256948	0.712399	0.190413	0.320364			0.125759	0.103882	0.0577568	0.242309	0.428043	0.487794
	0.0973076	-0.154412	0.0590257	-0.0971457	-0.0670638	-0.109979			0.51093	0.00653499	0.243702	0.674746	0.22372	0.224148			-0.0314646	-0.0922044	0.0315772	0.121633	0.302066	0.292763
	0.0130499	-0.168957	0.0889331	-0.0680009	0.0264853	-0.0593665			0.536948	0.0285976	0.247178	0.660813	0.164136	0.423401			0.146681	0.0838918	-0.0778265	0.246539	0.305715	0.593122
	-0.118217	-0.0401478	0.251948	-0.0303678	-0.0452148	0.00859101			0.527368	0.0226312	0.373938	0.569576	0.13031	0.388627			0.0325198	0.0544071	0.0746515	0.011597	0.349189	0.572186
	-0.111441	-0.134542	0.126234	0.0584477	0.0465749	-0.0545861			0.361906	0.0872111	0.243916	0.609134	0.0947732	0.462532			-0.0674838	0.0342402	-0.0661625	0.0477458	0.220855	0.529746
	-0.0907782	-0.262371	0.0849144	0.0216884	-0.0466327	-0.193202			0.379931	0.0892767	0.291433	0.616026	0.151651	0.338042			-0.055986	0.0210145	0.00314725	0.0265025	0.251613	0.410352
	-0.134027	-0.12401	0.138702	0.0492149	0.0559391	-0.102847			0.361225	0.0589279	0.238389	0.562745	0.108014	0.332134			-0.108605	-0.0432724	-0.0790419	0.150475	0.138911	0.44089
	-0.181804	-0.031175	0.173046	0.0465804	-0.0542851	-0.0970414			0.36266	0.097163	0.424389	0.417666	0.181393	0.457786			0.0500013	-0.0964075	0.0274072	0.056113	0.131112	0.237778
	0.0169478	-0.0280686	0.2228	-0.0809826	0.00379024	-0.0522204			0.344792	0.0110356	0.551963	0.458415	0.168269	0.390957			-0.0391881	0.106601	0.108145	-0.0537709	0.0655429	0.473839
	0.00944066	-0.0260833	0.0933372	0.0150824	0.0762374	-0.0983397			0.245663	0.0695881	0.494502	0.342748	0.136245	0.311249			-0.0868054	-0.174883	0.00336626	-0.141228	-0.110489	0.397553
	-0.0397084	-0.0375459	0.101997	-0.0523811	0.0585281	-0.0685724			0.327411	0.0776794	0.417302	0.310747	0.086769	0.397975			-0.140144	0.00232739	-0.0508353	-0.24963	0.11106	0.274227
	-0.0545039	-0.0346039	0.017859	-0.186234	0.060505	-0.183507			0.291409	0.0332135	0.438532	0.383635	0.0328708	0.322091			-0.203681	-0.06548	-0.114034	0.00384599	0.103423	0.177444
	0.03542	-0.0665631	0.0923607	-0.0586751	-0.0559171	0.0119908			0.25368	0.0388088	0.514286	0.40279	0.103396	0.217387			-0.185008	-0.151956	-0.0681552	-0.0486753	-0.0347682	0.24142
	-0.151594	-0.179729	-0.0369362	-0.0424634	0.0259692	0.081815			0.191792	0.00433041	0.466546	0.295778	0.165909	0.384882			-0.1381	-0.132845	-0.0574403	0.0781974	-0.0538974	-0.0489595
	-0.180392	-0.244653	-0.0203962	-0.0251488	0.0914837	0.0647808			0.224892	0.0378531	0.412392	0.326589	0.206411	0.309043			-0.0085987	-0.0911305	-0.0451922	-0.104869	-0.128808	-0.0315852
	-0.142499	-0.197695	-0.00518854	-0.103183	0.0716292	0.0578367			0.146868	0.0866977	0.370886	0.29071	0.159919	0.273395			-0.168566	-0.0533245	-0.114326	0.0614531	-0.171624	0.220669
	-0.154997	-0.124137	-0.00566061	0.0230898	-0.0151924	-0.122126			0.223743	0.0799162	0.420225	0.143712	0.153151	0.329015			-0.184567	-0.190644	-0.149889	-0.120127	-0.11654	0.0412136
	0.0422278	0.0199853	-0.0710306	0.0826482	-0.00674302	-0.0204575			0.110022	-0.00163769	0.33289	0.227934	0.0709127	0.234016			-0.0739826	-0.0295596	-0.0431008	-0.135688	-0.0763661	0.0540186
	-0.205217	-0.0408964	0.0156907	0.115256	-0.000870397	0.0540661			0.152576	-0.00909866	0.255907	0.214904	0.120702	0.204991			-0.135421	-0.100153	-0.0737081	-0.048822	-0.168255	-0.122686
	-0.208589	-0.165993	0.125073	0.0314308	-0.287189	0.0209153			0.162403	0.0172664	0.331386	0.251698	0.132752	0.210298			-0.0424829	-0.091732	-0.072832	-0.0117832	-0.144371	0.0149296
	-0.146559	-0.0653058	0.215306	0.0422911	0.0581927	0.0374557			0.124106	-0.0499349	0.218277	0.171474	0.0692115	0.180856			-0.13047	-0.0972931	-0.0391541	-0.105031	-0.269479	0.108182
	-0.183288	-0.142396	0.259447	-0.0413054	0.000685197	-0.0510045			0.112221	0.0378192	0.171524	0.128167	0.0571107	0.190274			-0.125073	-0.0354196	-0.0194335	-0.144994	-0.0613182	-0.0750271
	-0.169677	-0.0426433	0.247836	-0.00517745	0.0275507	-0.0843174			0.000793042	0.0361128	0.290372	0.161686	0.125185	0.153452			-0.0516189	0.0122762	-0.0130819	-0.127545	-0.0638671	-0.135534
	-0.171093	-0.0566493	0.223728	0.0101289	-0.0166532	-0.163794			0.00430543	0.00712807	0.217675	0.218522	0.169379	0.129376			-0.0692818	-0.116246	-0.0103849	-0.14382	-0.165617	-0.0946582
	-0.092902	-0.00819613	0.143873	0.0259727	-0.0307087	-0.115046			0.0445353	0.0400899	0.106871	0.160249	0.0971597	0.179818			-0.0820268	-0.0980755	-0.142936	-0.0822811	-0.221281	0.0731984
	-0.251801	-0.150955	0.0492495	-0.00286568	-0.0446156	-0.116223			0.0422642	0.00561147	0.137921	0.286487	0.0462147	0.13464			-0.147152	-0.0859052	-0.075748	-0.0118566	-0.167356	0.0224296
	-0.13506	-0.298191	0.0644781	0.0127005	0.0264232	-0.157115			-0.00906659	-0.00765832	0.159284	0.255616	0.086199	0.143603			-0.130052	0.0197673	-0.15098	-0.0345082	-0.202446	-0.0404208
	-0.212031	-0.102978	0.178669	0.0079252	-0.102829	-0.0243655			0.0749742	-0.0221549	0.172292	0.320482	0.0908392	0.183333			-0.0917687	-0.0563283	-0.0332061	-0.203432	-0.00457421	-0.130353
	-0.192786	-0.130386	0.15476	-0.121129	0.0526289	-0.0829609			-0.00363359	-0.00337796	0.111624	0.291364	0.096046	0.0843722			-0.16878	0.0686992	0.0471578	-0.0656396	-0.0653159	-0.00987667
	-0.147474	-0.104869	0.0601227	-0.0831341	0.0192949	0.0687751			-7.36946e-06	0.00457781	0.142842	0.246394	0.0690226	0.0935087			-0.19025	-0.000263128	-0.0207992	-0.0678451	-0.0665339	0.014503
	-0.204422	-0.139794	0.141636	-0.102662	-0.0494057	0.0752627			0.00685481	0.00145142	0.097657	0.251831	0.116488	0.0938318			-0.0584774	0.0745962	-0.0528151	0.125242	-0.129422	0.0802346
	-0.181892	-0.0378922	0.132916	-0.0656813	-0.0487118	-0.0429112			0.0829259	0.032551	0.0884429	0.221149	0.147294	0.0410475			-0.144437	0.0831279	-0.0274386	0.00371396	0.0269213	-0.0886854
	-0.166045	-0.05297	0.242368	-0.0515237	0.0169636	0.0148163			0.0790666	0.0676801	0.0642189	0.17909	0.108774	0.0464396			0.0153817	0.0569091	0.0541064	-0.0128738	-0.229183	-0.0929702
	-0.203624	-0.0714985	0.0827184	-0.0360535	-0.0657271	-0.0853711			0.0360814	-0.0272893	0.104319	0.16713	0.0413786	-0.0356222			-0.120003	-0.100426	0.00608901	0.0533304	-0.106177	-0.0856062
	-0.28598	-0.0884851	0.0690954	-0.0282987	-0.0114909	0.0387279			0.0131171	0.00307986	0.0929551	0.105232	0.142498	0.0772341			-0.0931358	0.00848632	-0.0171574	0.11237	-0.017471	-0.0490337
	-0.20714	-0.153558	0.0676298	0.0483088	0.140048	-0.0792956			-0.0338159	-0.0336946	0.137978	0.0715523	0.0333359	0.0814557			-0.0510195	-0.0841228	0.211828	0.0426061	-0.12206	0.100391
	-0.182012	-0.0550849	0.0510878	-0.0453063	0.0502594	-0.0750312			-0.0262094	0.0404169	0.165668	0.110262	0.0494859	0.0659515			0.199585	-0.0426303	0.0675956	-0.0391833	-0.0319934	-0.135379
	-0.275135	-0.110545	0.0365436	-0.0595311	-0.0101044	-0.103857			0.0249967	0.0343251	0.0825328	0.154988	0.058186	0.231153			0.0527874	-0.0840859	0.099036	-0.18346	-0.0198431	-0.0676075
	-0.224917	-0.0393756	0.117095	-0.173457	-0.0736216	-0.156008			0.0329882	0.0278029	0.166482	0.10255	0.0445449	0.131366			0.00647893	0.169534	0.0603764	0.0304098	-0.139716	0.121451
	-0.129442	-0.139606	0.145661	-0.162251	0.0254825	-0.0375839			0.0590872	-0.0143127	0.067863	0.150454	0.0225045	0.110171			-0.100156	0.136245	0.0910825	0.222822	-0.0846955	-0.00134408
	-0.320747	-0.182063	-0.0679541	-0.0536644	0.00103966	-0.00362345			0.0489927	0.0597056	0.0985889	0.093709	0.0705123	0.0408999			0.0212099	0.00892914	0.0788645	0.0838113	-0.0960747	-0.12318
	0.00686649	-0.0303641	0.0243528	-0.0505744	0.0173228	0.0624657			0.0590528	-0.00204268	0.0718211	-0.0318305	0.0689142	0.109304			0.18604	0.0393437	0.102871	-0.0415209	-0.17347	0.0745215
	-0.0676524	-0.18653	0.109898	0.0768848	-0.0791756	0.022634			-0.107762	0.00319508	0.0930843	-0.00896435	0.0268825	0.138566			0.17568	0.13551	0.167272	-0.130294	-0.171761	-0.025328
	-0.00913227	0.0107476	-0.0970112	0.112448	0.00684113	0.0158555			0.0448587	0.00423552	0.0795704	0.0819192	0.0292377	0.0627484			0.0165382	0.0213688	0.0145278	-0.125335	-0.0393602	-0.190025
	-0.0383444	0.0823218	0.00339478	-0.00290369	-0.0974377	0.0876383			0.012875	0.0564606	0.122779	-0.0296434	0.16002	0.145058			0.105478	0.0399932	0.156446	0.0400045	-0.0512404	-0.148129
	-0.0796016	-0.010739	-0.0165329	-0.10678	-0.0318614	0.00868623			0.042369	-0.00420319	0.0587355	0.121678	0.039826	0.0549363			0.0260727	-0.0052818	0.0347509	0.0669449	-0.0734292	0.017205
	0.140109	0.0338398	0.0291991	0.0283183	-0.0364879	0.0164483			-0.0754334	-0.0243426	0.0969312	0.0273777	0.0976161	0.0705732			0.0560012	-0.136697	0.0686091	0.00897587	-0.163893	0.0685673
	-0.0402215	-0.0742415	0.14578	-0.0714977	0.0389354	0.0611735			-0.0409238	0.00579956	0.0603442	0.0633829	0.0714005	0.0861117			0.018103	0.0979551	0.134561	0.144304	-0.00740797	-0.0295015
	-0.0631434	0.031986	-0.0470023	-0.0697686	-0.0519928	-0.0400719			0.0119933	-0.0494621	0.201675	-0.0205858	0.0461045	0.0793118			0.11062	0.174486	0.172091	0.12353	-0.0707477	0.0378871
	-0.0272881	0.108477	-0.0472545	0.0364011	0.130103	-0.0144423			-0.00800601	0.0660008	0.0864941	-0.0978313	0.0399239	0.0802575			-0.00834924	0.14888	0.176999	0.150138	0.0125413	0.0194741
	0.0334244	0.0836983	-0.0378651	-0.0594691	-0.000407098	-0.10887			0.0304008	0.0350521	0.115113	-0.00333992	0.107334	0.0880974			0.034969	0.0596177	0.245102	0.205789	-0.0855746	0.0917227
	0.0480593	0.0541754	-0.0536578	0.0662279	0.0646632	-0.0749311			-0.0365478	0.0765017	0.0279507	0.0393254	0.00901385	0.185308			0.0205523	0.0157191	-0.0128843	0.0364737	0.0182923	-0.118277
	0.0969247	-0.103372	-0.0133009	0.0407139	0.0394972	-0.0365859			-0.0166623	-0.0519937	0.076245	-0.0511876	-0.033336	0.137306			0.0327368	0.0531266	0.00631664	-0.0265567	-0.105499	-0.174654
	-0.00316111	-0.0849631	0.0269982	0.0505419	-0.0425398	0.15872			-0.083349	-0.00422691	0.0263764	-0.0305591	0.0343063	0.0455601			-0.0106365	0.185726	0.314253	0.197828	-0.0350531	-0.162072
	-0.0584702	-0.0612172	-0.103509	0.0878425	-0.00158863	0.0277924			-0.0685948	-0.0191811	0.0614985	0.0662667	0.00522155	0.0882322			-0.0154118	0.165593	0.230539	-0.000159125	0.0666676	0.0673492
	0.0743311	-0.0791676	0.0460717	-0.0431602	-0.0932592	0.142005			0.0478146	0.00525901	0.0457072	-0.0601695	0.00579327	0.0510934			0.116001	0.238747	0.14613	0.203671	-0.0448411	-0.190959
	-0.045065	-0.180418	-0.0389854	-0.00831084	-0.0276998	0.12694			-0.0388478	0.0273454	-0.000806751	-0.0656445	-0.0303865	0.0926913			-0.0832709	0.0291551	0.136442	0.201461	-0.0484214	0.054742
	0.181474	0.070568	0.0468471	0.0311352	0.0577081	-0.0849611			-0.000954118	0.0352927	0.136979	-0.0322851	-0.010626	0.154137			0.0210479	0.1534	0.200701	0.121941	0.0761708	-0.101033
	0.102477	0.10999	0.00066651	-0.0323304	0.0494662	0.161512			0.0763944	-0.0301582	0.0908559	-0.016538	-0.0549149	0.0496748			0.0474224	0.0455064	0.260795	0.161082	0.0139557	0.00723792
	0.0931144	0.0977754	0.286715	0.123302	-0.00057819	0.172278			0.0406074	0.0194964	0.0980102	-0.0739148	-0.0244594	0.0998358			0.00365066	0.0144755	0.231527	0.00333251	0.23464	-0.0451013
	0.207844	0.209	0.266681	0.122755	-0.0338385	0.268363			0.0129852	0.0476288	0.134743	-0.00445134	-0.0465627	0.042342			-0.0343156	-0.095651	0.00976944	0.0776643	0.278021	-0.0117563
	0.224228	-0.0997238	0.134313	0.0617379	-0.00183586	0.0523333			0.0380616	0.00396948	0.12572	-0.0737548	-0.00960843	0.0381846			-0.0160015	-0.104681	0.137614	0.0444351	0.057135	-0.108848
	0.114329	0.0381862	-0.0916063	0.15856	-0.0113933	0.268486			0.0340722	0.0522938	0.0295971	-0.0275679	-0.00236129	0.0342197			0.161593	0.0249188	0.154474	-0.088032	0.0614323	-0.0611091
	0.16429	0.166715	0.182664	0.198601	0.194115	0.107291			0.0795201	0.0396527	-0.00408304	-0.0380401	-0.030154	0.130012			-0.0276612	0.0633595	0.231897	0.100947	-0.0327645	0.0256819
	0.298339	0.0372543	0.168641	0.218415	0.0133888	0.181058			-0.0533798	-0.0268335	0.0524445	-0.00146229	-0.0788418	0.0474131			-0.00829418	-0.131745	0.232923	0.0583918	0.0516295	0.0652037
	0.487514	0.240331	0.278446	0.118846	0.337845	0.292706			-0.0474012	0.00267826	0.0701551	-0.044557	-0.0983855	0.0516989			-0.130645	0.0413106	0.0701122	0.0320921	0.146303	-0.0131969
	0.162521	0.0852754	0.237979	0.195934	0.167263	0.136757			-0.0450993	0.014179	0.0472685	-0.0548502	0.0154655	0.0437949			-0.0152822	-0.0611255	0.10038	0.0889021	0.00921644	-0.0907072
	0.493483	0.293352	0.121675	0.00564612	0.0700684	0.247834			-0.0127723	-0.0466645	0.0630843	0.0461434	0.0383014	0.0243771			0.051119	-0.0976548	0.209762	0.125603	0.152206	-0.00720558
	0.12824	0.110714	0.138874	0.194567	0.140344	0.184408			0.0493323	0.0172342	0.0188232	0.0297247	0.0183661	0.111707			0.0793466	-0.0809382	0.342314	0.110224	0.0182039	-0.0227126
	0.385932	0.164266	0.23587	0.167686	0.041927	0.258501			0.0374744	-0.0517379	0.00725974	-0.0132079	-0.0968836	0.0136037			-0.0596793	-0.0575756	0.348756	-0.0922523	0.0926184	-0.0858845
	0.610678	0.320834	0.189063	0.174002	0.25999	0.118084			-0.00399856	0.0163988	0.0399262	-0.0728118	-0.00763623	0.115753			0.00358262	-0.0424679	0.089253	0.034102	-0.0801084	0.0600656
	0.468185	0.0554331	0.243522	0.276479	0.10853	0.324513			0.0539957	-0.0551795	-0.00845962	-0.0439298	-0.0782876	0.0992302			-0.12494	-0.170215	0.204115	-0.107187	-0.119079	-0.0183659
	0.490825	0.212754	0.248101	0.173623	0.0507151	0.326751			0.00015163	-0.0111744	0.00641941	0.0598887	-0.0734882	0.0622156			0.00700376	0.011516	0.23273	0.0164335	0.00410877	0.0990557
	0.454032	0.156455	0.0886643	0.179216	0.237204	0.195474			-0.0409889	-0.0369515	0.012524	0.0857628	-0.0449997	0.0635786			-0.00146809	0.120104	0.266309	0.00317114	0.00349979	0.0416588
	0.497027	0.0857627	0.367196	0.0502418	0.104881	0.104871			-0.040371	-0.0512854	0.0480908	0.0396306	0.0245886	-0.00888025			0.0527842	0.107181	0.195603	0.0439607	-0.073994	0.159872
	0.431076	0.0729824	0.157447	0.208568	0.105007	0.0905859			0.0279816	-0.0113625	0.00975783	-0.0406397	-0.025456	0.0330664			0.0395856	0.0127485	0.119285	-0.0379461	0.188328	-0.0270654
	0.484189	0.215925	0.133665	0.120087	0.100916	0.253632			-0.00773679	0.0334745	-0.0367561	0.0309687	0.0710158	0.0275246			-0.0800519	0.0156186	-0.0407272	-0.0318595	-0.0160864	-0.198892
	0.551144	0.167182	0.109098	0.326109	0.168299	0.222552			-0.031478	0.00952412	-0.00612828	-0.00492915	0.0740336	0.0204786			0.119041	-0.0802067	-0.0615065	-0.10468	-0.0379844	-0.0163946
	0.600433	0.27641	0.0754967	0.327626	0.119368	0.200756			0.0181563	0.0504214	0.00345865	-0.0958611	0.018763	-0.0231306			0.104496	-0.103385	-0.0767959	-0.0673068	-0.0189962	0.140355
	0.758044	0.247759	-0.0499667	0.15809	0.10774	0.285893			0.0337054	-0.00125134	-0.00658604	0.0360585	0.0530212	0.0923746			-0.0754256	0.0218681	-0.0319089	0.170495	0.0926176	-0.0178479
	0.402602	0.168173	0.298359	0.186008	0.092129	-0.0157494			0.0354671	0.0182306	-0.00516697	0.00552194	0.0155389	0.126914			-0.0719605	0.0533561	-0.0604209	0.0594125	0.0689089	-0.0512854
	0.674752	0.284194	0.327729	0.102102	0.247474	0.180801			0.00579603	-0.0224633	-0.0235593	0.0160615	0.0185969	0.103623			0.0493584	-0.13102	-0.121129	-0.0814914	0.0211502	-0.163171
	0.694634	0.262055	0.549931	0.202254	0.108696	0.0234437			0.0125715	-0.0490216	0.0675034	-0.031319	-0.0212511	0.0350221			0.122673	-0.0631524	0.176842	0.0356776	-0.0502994	0.0823994
	0.728434	0.276426	0.22749	0.277511	0.195511	0.280149			-0.00489291	-0.0218906	-0.0231523	0.0384982	0.0684387	0.0368644			-0.0243393	0.0211034	-0.0164956	-0.0749519	0.0344612	-0.0791419
	0.717759	0.296308	0.452657	0.222805	0.190889	0.102377			-0.0692416	0.0525632	-0.0116901	-0.00604268	0.079354	0.051562			0.0038315	0.100616	0.0536271	-0.0621135	0.133483	0.0593221
	0.669571	0.328005	0.369515	0.144785	0.121003	0.258404			-0.00252784	-0.0646891	-0.0226945	0.0330105	0.0846901	0.0150159			0.0501548	0.100145	0.000616137	0.0682203	0.000532753	0.0341198
	0.66433	0.223488	0.274504	0.0497836	-0.00537106	0.126181			0.0541257	-0.0686695	0.0232554	-0.00494178	0.089222	0.0926014			-0.149616	0.225744	-0.0280426	0.0953289	-0.0702339	-0.0379129
	0.560465	0.310399	0.227674	0.237617	0.105115	0.209428			0.0187254	0.0183865	-0.0110019	0.0706955	0.0592648	0.0327391			0.019534	-0.101173	0.120995	0.0200366	-0.0710627	0.161894
	0.306716	0.272069	0.298497	0.353039	0.122477	0.0901218			0.0013423	-0.058438	0.0193578	0.0102581	0.0403103	0.0191156			-0.067696	-0.0595135	0.0849459	-0.0267682	-0.0864902	0.0865557
	0.475715	0.168976	0.416794	0.126313	0.206686	0.284042			0.0150558	-0.0461273	0.0186172	-0.00232112	-0.0380812	0.0161414			-0.0234427	0.00876594	0.026895	0.00816917	-0.0221478	0.0407756
	0.299105	0.304054	0.176321	0.189204	0.106107	0.306869			-0.0469025	-0.0525529	-0.0392231	0.0651869	-0.0411619	0.130314			-0.0780883	0.0418163	0.021164	-0.125665	-0.0399373	-0.087833
	0.44666	0.00666722	0.310805	0.0655255	0.10328	0.188136			-0.0426879	0.0122934	-0.00154117	-0.00998809	0.0767334	0.0870279			0.00916295	-0.143024	0.246936	0.0282324	-0.195365	-0.064487
	0.317438	0.197784	0.227688	0.17956	0.265213	0.141231			-0.0247586	0.0181114	0.0531858	-0.0650604	0.106537	-0.0107407			0.0269415	-0.00751038	0.124108	0.014415	-0.088749	0.00659718
	0.228298	0.189077	0.620348	0.102281	0.265155	0.0750011			-0.0783106	0.0127524	-0.0247535	-0.059921	-0.0687862	0.066084			-0.04958	0.103787	0.159864	-0.015888	-0.102458	0.0919332
	0.191531	0.262605	0.320284	0.153746	0.224657	0.081615			0.0510053	-0.0136233	0.00256624	0.0334338	0.00239984	-0.0204364			0.0084456	0.100652	0.315171	0.0476511	-0.0835947	0.229457
	0.234471	0.308783	0.337934	0.211141	0.312696	0.244584			0.0370317	0.0710589	-0.0332988	0.0501584	-0.0137604	0.0166899			0.299258	0.211442	0.286082	0.0360285	0.114224	0.17372
	0.231361	0.273629	0.364953	0.122633	0.0783123	0.195885			0.0428259	0.0420182	-0.0089429	-0.051226	-0.00220349	0.0397481			0.283628	0.117176	0.146091	0.0884794	0.0247287	0.0886725
	0.249658	0.175233	0.444134	-0.000442065	0.176925	0.0988609			-0.0282337	-0.0102243	-0.0419595	-0.0254635	-0.000948038	-0.0774765			0.176687	0.0839211	0.0952932	0.361924	-0.0893466	0.0863725
	0.285362	0.0739804	0.268932	-0.0482444	0.114	-0.00810392			-0.0151195	0.0259721	0.0603392	0.128176	0.0088933	-0.0511842			0.299595	0.196537	0.228738	0.254558	-0.0982502	0.349692
	0.446475	0.141026	0.351133	-0.0101671	0.211245	0.115726			0.00695841	-0.0388247	-0.00417453	-0.01416	-0.100085	-0.0752414			0.223548	0.12535	0.107658	0.250887	0.0994331	0.0975713
	0.370015	0.206898	0.601751	0.0197553	0.212841	0.130377			0.0342909	-0.133673	0.0557387	-0.00569774	-0.0126041	-0.0197247			0.320778	0.125011	0.0673876	0.146429	0.0185001	0.121459
	0.488738	0.323686	0.45306	0.168278	0.153162	0.128759			-0.00866784	-0.00286395	-0.0443673	0.0626497	-0.0506743	0.0450944			0.19504	0.165052	0.158997	0.11354	0.230323	0.168676
	0.457552	0.217673	0.540181	0.0719888	0.182858	0.135461			0.0839765	0.0354505	0.00109568	-0.000260318	-0.008453	-0.0564972			0.333879	0.231436	0.160744	0.191725	0.219289	0.267637
	0.368167	0.130381	0.604392	0.0535301	0.185631	0.145148			-0.0583106	-0.0184476	-0.0138879	-0.0426412	0.0629512	0.0566568			0.173337	0.0956389	0.15145	0.381147	0.222359	0.144324
	0.349093	0.0847276	0.40861	0.137499	0.125881	0.133653			0.00630627	-0.0398683	-0.0868875	0.0938272	0.0201448	0.0100346			0.186322	0.174245	0.0219692	0.174354	0.162203	0.00481418
	0.428071	0.225419	0.604816	0.114889	0.223002	0.145714			0.0146858	-0.0387886	-0.00305893	-0.0197689	-0.0485085	-0.0357427			0.173592	0.488423	0.298258	0.220212	0.0126841	-0.0441412
	0.397918	0.135942	0.387098	0.159922	0.175522	0.191216			0.0317681	0.0226212	-0.030585	-0.0192893	-0.0077985	-0.0511405			0.132448	0.34989	0.18581	0.0936441	0.126923	0.159032
	0.377746	0.203807	0.245041	0.207789	0.276483	0.388774			0.0189148	0.0110572	0.0596573	0.0435657	0.186418	0.203682			0.220235	0.309555	0.121836	0.203421	-0.131112	-0.098067
	0.567623	0.0889503	0.253851	0.12751	0.0736279	0.195112			0.0870496	0.00870003	0.133028	0.189797	0.139088	0.26132			0.28161	0.42344	0.163336	0.111508	-0.0837049	0.0397212
	0.18136	0.0620231	0.114572	0.0825854	0.172644	0.243243			0.106405	-0.0708655	0.208577	0.378761	0.144381	0.402797			0.290695	0.287794	0.134612	0.0805976	-0.0251857	0.0317221
	0.28533	0.0746982	0.241169	0.0663353	0.0998993	0.00933694			0.032565	-0.0222731	0.319227	0.345784	0.183282	0.306289			0.150494	0.215081	0.256103	0.211197	0.134945	-0.0313548
	0.205447	0.0557995	0.128496	0.0477067	0.0573396	0.140705			0.122208	0.0763337	0.350388	0.349245	0.376583	0.431151			0.207186	0.300362	0.185113	0.265467	-0.0233466	-0.0552911
	0.285151	-0.0282328	0.246085	0.151282	0.0742988	0.275179			0.200829	0.154746	0.504655	0.626079	0.985867	0.555889			0.330213	0.558509	0.124842	0.183411	0.0681406	-0.0373592
	0.138769	0.0556053	0.231512	0.0535639	-0.00183652	0.170785			0.300423	0.295002	0.458725	1.50661	1.19117	0.878944			0.110269	0.462001	0.268103	0.179127	0.12158	0.147353
	0.108019	0.20696	0.2615	0.150721	0.133265	0.0194821			0.227513	0.397066	0.41674	1.62286	1.24515	0.868253			0.18514	0.408805	0.111665	0.137226	-0.0395567	-0.0172821
	0.0896886	0.0923399	0.275802	-0.0119153	-0.0111548	0.111049			0.236587	0.39872	0.414622	1.85921	1.33736	1.10796			0.1454	0.578813	0.200252	0.353602	0.0462106	-0.101714
	0.192153	0.0741895	0.153402	-0.0035406	-0.0361895	0.168516			0.276476	0.353589	0.422575	1.72966	1.25154	0.901471			0.0795688	0.647287	0.215972	-0.00186655	-0.0364904	-0.063681
	0.239205	0.208903	0.0981987	0.00365299	-0.0944569	0.220957			0.219964	0.327846	0.497019	1.82769	1.27533	1.09945			0.147811	0.494491	0.234756	0.12327	0.0522862	0.17799
	0.134356	-0.00873442	0.165653	0.158634	-0.127025	0.183184			0.152955	0.391859	0.387925	1.63225	1.17348	0.959031			0.277282	0.408587	0.247881	0.340633	0.133169	0.064203
	0.0892352	-0.0359689	-0.0439194	-0.00707891	-0.0415441	0.174041			0.123022	0.446152	0.656762	2.32804	1.25587	1.02041			0.199973	0.48073	0.217657	0.481104	0.0232169	0.20248
	-0.0660346	0.120626	-0.0651694	-0.0659736	-0.098048	0.223688			0.259937	0.292334	0.792238	2.71689	1.55325	1.20644			0.0651642	0.337387	0.21323	0.649468	-0.0123193	-0.0121488
	0.0675668	0.0459542	0.0945354	-0.00918016	-0.0074593	0.117032			0.284297	0.383481	0.832168	2.98912	1.6809	1.30851			0.237192	0.600145	0.199874	0.428209	0.107216	0.201572
	-0.00170974	0.056853	0.212671	0.0577848	0.121915	0.187217			0.260339	0.37638	0.87169	2.76713	1.43059	1.37417			0.157309	0.56788	0.134645	0.466361	-0.0921141	0.0810479
	0.049414	-0.1081	0.155166	-0.0645732	0.0362719	0.157268			0.264743	0.311619	0.778498	2.61531	1.59629	1.36473			-0.038747	0.468089	0.09855	0.311354	-0.0332356	-0.167006
	-0.000359647	-0.12215	0.045228	0.0023799	-0.012917	-0.0691431			0.243557	0.374257	0.726997	2.8586	1.58885	1.22129			0.0953199	0.542661	0.329016	0.19159	0.0553988	-0.0197449
	-0.0214704	-0.123813	0.221464	-0.0484857	-0.0641861	0.123614			0.37738	0.239407	1.03569	2.70638	1.53788	1.00631			0.187571	0.790873	0.269208	0.228114	0.0117023	0.258685
	-0.0470296	-0.0610557	0.0917006	-0.030441	-0.100061	-0.0124513			0.476911	0.365543	1.06773	2.61884	1.42603	1.07013			0.195979	0.664835	0.137174	0.29249	0.130011	0.030334
	0.0201681	-0.134493	-0.00164861	-0.00549031	-0.0471096	-0.0209608			0.464433	0.346457	0.956394	2.98242	1.25876	1.33146			0.0660457	0.476524	0.243816	0.313063	0.0169669	0.0792242
	-0.0580345	0.0301677	0.000925682	0.0592667	-0.0174775	0.107226			0.415555	0.370655	0.989867	3.05087	1.20292	1.28582			0.12978	0.436423	0.256201	0.256635	0.0158891	0.122204
	0.0686077	0.0635568	0.0487561	0.00431639	0.0807252	0.142619			0.311433	0.268945	0.907906	3.02986	1.22391	1.30217			0.0296072	0.512725	0.349818	0.297704	-0.139008	-0.00251731
	0.0704595	-0.123495	0.155128	0.0418825	-0.0425229	-0.0239346			0.361674	0.285672	0.911708	2.86508	1.1289	1.14596			0.136148	0.385907	0.185846	0.263737	-0.177881	0.134734
	-0.1383	-0.122386	0.116303	-0.0241873	-0.158058	0.176937			0.359746	0.36037	0.899716	3.24345	1.04418	1.15422			-0.075994	0.456582	0.184487	0.468286	-0.14078	-0.0856022
	-0.044416	-0.051643	0.167809	0.0679077	-0.173623	-0.0280262			0.352112	0.367955	0.981194	2.776	0.955097	1.06873			-0.156856	0.216624	0.129295	0.427009	-0.041723	-0.0277033
	0.117226	-0.162888	0.191696	-0.00353986	-0.141214	0.113856			0.294322	0.276862	0.854216	2.93964	0.814437	0.969749			-0.0341876	0.235049	-0.0655424	0.451891	0.0417107	0.0757355
	-0.0446968	-0.051628	0.133233	0.0590976	-0.237344	0.0885342			0.25082	0.376755	0.867275	3.07528	0.863261	0.897846			0.0476441	0.292682	0.097924	0.386454	-0.0452091	-0.0411166
	-0.00386302	-0.0453588	0.164361	-0.0134392	-0.121812	-0.0626825			0.250922	0.365512	0.764684	3.12147	0.669383	0.859092			0.0593556	0.195502	0.0392928	0.49431	-0.0547245	0.0452616
	0.0530439	-0.076399	0.000394801	-0.202391	0.0971624	-0.0586956			0.326228	0.296909	0.76443	2.75067	0.721283	0.766724			0.0567628	0.311315	0.237253	0.510559	0.0328604	0.0951899
	0.158549	-0.126058	0.143478	0.00891894	0.00972628	0.130129			0.249131	0.319844	0.737696	3.09068	0.640278	0.726343			0.0215249	0.219567	0.159209	0.340555	-0.0247837	0.0658557
	0.147528	-0.0697435	0.182898	0.0716307	0.0143985	0.0630444			0.196253	0.311568	0.695405	2.91998	0.664806	0.606727			0.040264	0.329724	0.0661716	0.266646	-0.291669	0.0165584
	0.0507672	0.103848	-0.0211339	0.00882038	-0.0755482	0.248607			0.318031	0.246109	0.559007	3.39282	0.797832	0.590765			0.118947	0.0991427	0.0650436	0.235747	-0.0319515	0.034531
	-0.0456634	0.0413738	0.0793509	-0.0323716	0.0213086	0.139541			0.400123	0.155937	0.620786	3.38699	0.871045	0.578164			0.191547	0.311183	0.0367337	0.145132	-0.121148	-0.120025
	0.0273551	0.0034341	0.0391793	0.0581466	-0.0490591	0.064555			0.504459	0.24828	0.535258	3.28375	0.676819	0.443677			0.22535	0.0946863	0.199982	0.168879	0.118354	-0.029063
	-0.101048	0.0578958	0.172922	-0.0839395	-0.0681241	-0.00574197			0.346916	0.183257	0.480585	3.05151	0.745363	0.432011			-0.0289534	0.0349142	0.108923	0.200459	-0.114443	0.122379
	0.0121173	0.100273	0.143017	0.00553505	-0.126201	0.0727699			0.367023	0.248865	0.590317	3.41377	0.702904	0.464815			0.142555	0.371183	0.064108	0.401614	0.357763	0.468986
	0.0353361	-0.0843285	0.357455	-0.0166223	-0.0490968	0.153148			0.500725	0.152517	0.438191	3.01594	0.700236	0.55792			-0.119794	0.336619	0.108275	0.412201	0.426079	0.612836
	0.178804	0.131041	0.209592	-0.148588	-0.144778	0.128644			0.506846	0.220185	0.409226	3.1855	0.645956	0.654444			0.00687414	0.470311	0.153484	0.450365	0.423578	0.543694
	-0.0409955	-0.00394202	0.222703	0.0484105	-0.0967458	-0.0204641			0.551508	0.227468	0.359327	3.34609	0.557638	0.583024			0.0328808	0.256817	0.190316	0.330687	0.189284	0.464244
	-0.0300244	-0.0822635	0.150308	-0.0287774	-0.0404172	0.0266422			0.497649	0.308915	0.463035	3.5186	0.646527	0.585862			-0.047118	0.235636	0.0146798	0.219927	0.27901	0.370318
	0.0423927	0.0621121	0.170217	-0.0777682	0.145292	0.183883			0.462278	0.199851	0.497914	3.10837	0.541013	0.588944			-0.0438018	0.299788	0.153132	0.165889	0.344317	0.276955
	0.0284597	-0.013507	0.237269	0.15672	0.0699849	0.139256			0.401624	0.157099	0.362712	3.31134	0.529942	0.590936			0.0100049	0.284768	-0.0357818	0.172375	0.214138	0.199105
	0.341934	-0.0501484	0.190938	0.193236	-0.172146	0.157025			0.583916	0.172958	0.339409	3.02594	0.425998	0.444316			-0.160963	0.181006	0.0896045	0.0664865	0.136431	0.176651
	0.345169	-0.0874187	0.120246	0.0739157	-0.11472	0.0797038			0.778201	0.343098	0.301862	3.3278	0.470504	0.616685			-0.0990067	0.229277	-0.109077	0.184214	0.0985972	0.131049
	0.417847	0.191545	0.112569	0.104966	-0.0553164	0.216888			0.614967	0.408723	0.321229	3.48801	0.65519	0.573634			-0.178692	0.189249	-0.0563883	0.109787	0.124145	0.0952631
	0.260169	0.202113	-0.0233396	0.0305512	-0.121727	0.0903521			0.653087	0.436349	0.311977	3.41861	0.801845	0.543829			-0.342231	0.111708	-0.104418	0.190228	-0.0697643	0.0388053
	0.409213	0.193941	-0.0625073	0.0468719	-0.155318	-0.0139887			0.62472	0.32025	0.303958	3.11292	0.739367	0.492874			-0.284956	0.0538241	-0.116483	0.00218037	-0.088749	0.0574699
	0.410626	0.170684	0.177415	0.0952862	-0.076046	0.126131			0.599267	0.311568	0.357253	3.05155	0.646585	0.407604			-0.292868	0.0670482	-0.0459563	-0.100412	-0.175423	-0.0767482
	0.398132	0.293032	-0.00944816	0.0635876	-0.111097	-0.0459305			0.538939	0.229201	0.481547	3.04241	0.637251	0.341139			-0.140357	0.0919934	-0.105891	0.0219336	-0.199815	0.0885545
	0.277435	0.123655	0.011055	0.056572	-0.124577	-0.1191			0.429135	0.453922	0.428738	3.01753	0.698959	0.601887			-0.174625	0.0879985	-0.120897	0.0279999	-0.100573	-0.224945
	0.0900729	0.0949627	0.0939188	0.0576921	-0.170168	0.222786			0.380112	0.360172	0.327097	3.21319	0.802037	0.725017			-0.18358	0.0343934	-0.147528	-0.0386315	-0.0948496	-0.143289
	0.2345	-0.005438	0.0916357	0.0362687	0.0195302	0.11201			0.437586	0.367436	0.415927	3.27731	0.654449	0.733737			-0.206982	-0.0917069	-0.0533989	-0.0791538	-0.140346	-0.0867217
	0.137261	0.236126	0.0346131	-0.0606444	0.133714	0.0538693			0.312942	0.401108	0.353556	3.06497	0.647122	0.768433			-0.164823	-0.0555186	-0.165693	-0.0590742	-0.19973	-0.0159754
	0.204047	0.0881486	-0.00309009	0.0671458	-0.0270167	0.121667			0.282233	0.355049	0.426404	2.95586	0.618437	0.655564			-0.161701	-0.0627272	-0.24199	-0.137822	-0.32019	0.0464462
	0.162839	0.147457	0.105822	0.103298	0.136663	0.0996678			0.339592	0.392545	0.307787	3.01007	0.604869	0.601839			-0.291902	0.00696297	-0.133843	0.0487485	-0.370994	-0.0877353
	0.0537136	0.0785189	0.141493	-0.00828436	0.0492682	0.0685639			0.16974	0.330115	0.266512	2.80639	0.555067	0.621786			-0.198857	-0.0536826	-0.106185	-0.138548	-0.395215	-0.04787
	0.0117913	-0.0269894	-0.0752206	0.0130824	0.188458	0.0685074			0.245953	0.193143	0.36256	2.70716	0.554443	0.529095			-0.170771	-0.104186	-0.129002	-0.0136728	-0.27024	-0.252708
	0.105055	0.123238	-0.0362815	0.118614	0.0640806	0.0507337			0.204332	0.325839	0.209285	2.59099	0.50861	0.506174			-0.107259	-0.0741615	-0.193778	-0.0854934	-0.275366	-0.178542
	0.0586676	0.163274	0.086708	0.104906	0.101185	-0.0489298			0.0669871	0.220036	0.274516	2.39165	0.466363	0.441638			-0.133029	-0.208245	-0.105888	-0.125037	-0.341992	-0.0361339
	0.146164	0.218793	0.0681563	0.0364143	-0.00550914	0.145156			0.151725	0.194028	0.225157	2.12559	0.297255	0.427306			-0.191881	-0.208548	-0.158749	0.0439755	-0.243159	-0.160118
	-0.0673433	0.253262	0.0996429	-0.0476274	0.0959229	0.148028			0.100602	0.142508	0.369142	2.06943	0.419925	0.329491			-0.116946	-0.182977	-0.168735	-0.155197	-0.306993	-0.165023
	0.0908853	0.156012	0.0906708	0.0643591	-0.000347816	0.0378005			0.123751	0.159561	0.251857	1.97361	0.319304	0.288378			-0.118284	-0.157089	-0.168409	-0.191411	-0.368593	-0.110332
	0.0435648	0.0933557	0.0719701	0.189861	-0.0773683	0.180572			0.135651	0.186929	0.223919	1.79096	0.309534	0.376657			-0.071076	-0.165184	-0.129696	-0.124331	-0.360315	-0.115771
	0.105113	-0.0989591	0.0933455	0.0183557	-0.0444394	0.0423761			0.0421255	0.179589	0.161215	1.64137	0.197703	0.261992			-0.15581	-0.126567	-0.234965	-0.222546	-0.40859	-0.145557
	0.0893372	0.109663	0.0645795	-0.0518585	-0.161675	0.0655003			0.0734905	0.0458712	0.137051	1.48907	0.21861	0.308814			-0.134728	-0.0336388	-0.250502	-0.170128	-0.249818	-0.301627
	-0.0570342	-0.140993	0.117689	0.0217631	-0.0896775	0.00723643			0.0871139	0.0417002	0.190183	1.32433	0.151212	0.171255			-0.148202	0.0537648	-0.256513	-0.156172	-0.390633	-0.343471
	0.19916	0.0233138	-0.0293222	0.0964798	-0.0822649	0.0292571			0.00362805	0.127137	0.215942	1.27964	0.183961	0.141194			-0.156309	0.010681	-0.188904	-0.102983	-0.295574	-0.206484
	0.157357	0.0941681	0.0614283	0.092067	-0.106427	0.0494407			0.0919254	0.0798651	0.187461	1.16818	0.190593	0.157772			-0.129427	-0.0719795	-0.332283	-0.0968958	-0.290352	-0.180936
	-0.0634692	-0.0320019	0.0269741	0.112168	-0.0819108	0.010042			0.0232153	0.0263537	0.160328	1.08364	0.16143	0.157185			-0.108183	-0.171091	-0.194704	-0.00942597	-0.243732	-0.209485
	-0.032521	-0.0290355	0.0899531	0.00591742	-0.071093	-0.0567328			-0.00183739	0.0769131	0.214233	0.986802	0.208957	0.136116			0.0060504	0.00315263	-0.244425	-0.139229	-0.365491	-0.203285
	-0.0274051	0.00777383	0.0480017	0.057228	0.051929	-0.0444408			0.0273854	0.0535083	0.107163	0.846466	0.0704899	0.136243			-0.145114	-0.104242	-0.306659	-0.288876	-0.389712	-0.173999
	-0.0460559	-0.0740569	0.0871686	-0.00147163	-0.0158007	-0.061914			-0.0315766	0.00884961	0.228033	0.688368	0.124163	0.0993146			-0.207638	-0.0951217	-0.267327	-0.109155	-0.37072	-0.325641
	-0.171169	-0.0420253	0.154816	-0.104377	-0.0118589	0.10427			0.0561634	0.0614738	0.130415	0.6637	0.132305	0.00528768			-0.126916	-0.105828	-0.339135	0.00364085	-0.295959	-0.283019
	-0.0390248	0.0260897	-0.040871	0.030011	0.0493215	0.0211713			0.0516896	0.031577	0.108845	0.573717	0.0914597	0.0131			-0.168753	-0.0749032	-0.275868	-0.0919391	-0.37448	-0.236266
	0.120089	-0.0136096	0.0527515	-0.122782	0.024383	0.190838			0.0785879	-0.0126605	0.122585	0.538376	0.136648	0.00983273			-0.0863529	-0.126728	-0.194407	-0.1853	-0.335497	-0.26052
	0.0369657	0.0927895	-0.0918112	-0.118065	-0.0922553	-0.108289			-0.00787992	0.00862954	0.222474	0.574907	0.10146	0.0793758			0.0181054	-0.0469256	-0.290033	-0.145173	-0.380242	-0.24232
	0.0620114	0.089132	-0.129167	0.0840826	-0.0146231	0.00516629			-0.0283713	-0.00156416	0.154189	0.474514	0.0820647	-0.0358842			-0.0882496	-0.0789508	-0.305978	-0.187083	-0.261582	-0.211626
	0.0433192	0.076407	-0.0635894	-0.0504327	0.09155	0.00678436			0.022079	-0.00486349	0.14981	0.405365	0.0201507	0.0295446			-0.107168	-0.0644215	-0.337877	-0.0493281	-0.371638	-0.149652
	0.155114	-0.0296556	-0.0278077	-0.0300341	0.0146846	-0.00295375			0.00393892	-0.0052658	0.231639	0.325353	0.189363	0.0601717			-0.139275	-0.0160474	-0.325039	0.191243	-0.307907	-0.150926
	-0.0378543	-0.0718072	-0.106418	0.137756	0.0556736	-0.0639407			0.0806533	0.0197362	0.195768	0.423853	0.106093	-0.0328958			-0.196076	0.185492	-0.205778	0.000940187	-0.351312	-0.226582
	0.0848394	0.0668958	0.0417974	-0.000883049	-0.023319	-0.00339495			0.0222791	-0.0254383	0.134862	0.329904	0.0594566	-0.0511301			-0.171531	0.0680964	-0.26554	-0.0343643	-0.347758	-0.160631
	-0.0673684	0.00331991	-0.0757487	0.0770574	-0.123658	-0.0103285			0.0134958	0.0422469	0.240278	0.235851	0.00117811	0.0494834			-0.110253	0.0235953	-0.263076	-0.116229	-0.207595	-0.256865
	-0.197269	-0.227681	0.00467678	-0.144967	-0.111924	0.0422159			-0.0482337	0.0212939	0.149414	0.224301	0.106745	-0.0216559			-0.14054	-0.112321	-0.278222	-0.0150721	-0.40118	-0.225324
	0.0840278	-0.106261	0.204035	0.114973	-0.0503516	0.0660954			-0.0462541	-0.0454285	0.15187	0.3278	0.0708667	0.0336943			-0.149826	-0.0649225	-0.235115	0.14924	-0.330687	-0.0350104
	0.00523971	0.0843958	0.0993431	-0.0287004	-0.0230484	-0.134029			0.0113822	0.0900003	0.150354	0.311569	0.103429	0.0087048			-0.16368	-0.0216376	-0.150544	0.0303742	-0.423288	-0.130589
	0.121496	0.0585524	0.234132	-0.0997239	0.0714351	-0.0650835			0.000317336	0.0390456	0.124369	0.232163	-0.00786395	-0.0300572			-0.148838	-0.00530526	-0.21548	-0.00708023	-0.244956	-0.0379129
	-0.0528615	0.0783317	0.221414	0.0891965	0.0867429	0.106567			0.0111249	-0.0674579	0.149644	0.208064	0.0184173	0.00382052			-0.0321663	-0.15963	-0.23252	-0.169496	-0.234081	-0.159385
	0.0322211	0.171776	0.203178	0.122811	0.0542235	0.132988			-0.000302632	0.0960694	0.219561	0.159954	0.153362	-0.0551986			-0.112664	-0.162992	-0.210626	-0.108408	-0.231997	-0.219356
	0.148152	0.0678772	0.450158	0.320264	0.139728	0.233617			0.0395866	-0.0571301	0.126736	0.200692	0.115619	0.015437			-0.0635439	-0.085375	-0.13398	-0.0628968	-0.18172	-0.286695
	0.253437	0.288876	0.637264	0.293126	0.120563	0.368704			0.0983503	-0.0332937	0.144652	0.179701	0.0670428	0.0596619			-0.0902223	-0.063993	-0.106041	0.0159652	-0.358974	-0.205377
	0.319728	-0.0185844	0.518659	0.230716	0.267747	0.203671			-0.103413	-0.0115309	0.164728	0.216549	0.161712	0.0676677			-0.135874	-0.0790266	-0.0273906	-0.104076	-0.376849	-0.188903
	0.208701	0.204782	0.641331	0.193716	0.0460813	0.197133			-0.00488009	-0.0689622	0.180848	0.121829	0.0643911	0.0786745			0.0421272	-0.0833314	-0.118328	-0.154687	-0.0566845	-0.0676622
	0.173222	0.418817	0.928759	0.344233	0.0844439	0.0839276			0.0168405	0.0325535	0.196095	0.196993	0.048328	0.0920579			-0.0640393	-0.108342	-0.0924179	-0.0349355	-0.124271	-0.0827567
	0.107071	0.341667	1.15691	0.372529	0.118859	0.314973			-0.00418508	-0.0360739	0.134311	0.144062	0.0117116	0.0109628			0.240329	-0.100788	-0.0560493	-0.0270293	-0.144661	-0.313408
	0.206122	0.436143	0.9193	0.402353	0.204374	0.294502			-0.0407958	-0.0529298	0.176529	0.073198	0.0300377	-0.0207299			0.00144848	-0.136544	-0.0630811	0.039798	-0.215876	-0.298582
	0.136233	0.309898	1.07812	0.291414	0.105857	0.260089			0.035622	0.00645119	0.150132	0.121676	-0.0101527	-0.0354617			0.0366742	-0.0192611	-0.199496	-0.164898	-0.140872	-0.159731
	0.2769	0.31964	0.708709	0.290229	0.169101	0.146192			-0.0223966	-0.0287084	0.155413	0.143642	0.0371499	-0.00690531			0.157662	-0.00445485	-0.155642	-0.0656137	0.0465698	-0.21465
	0.316135	0.21543	0.786828	0.125118	-0.0176148	0.159141			-0.0568919	-0.102019	0.110805	0.113189	0.0657913	0.0330866			0.00832098	-0.0194391	-0.183463	-0.070603	-0.0627496	-0.253498
	0.350767	0.408572	0.801333	0.128057	-0.00780642	0.190197			-0.0352053	0.00714235	0.108283	0.0743145	0.0417949	0.00928749			0.0833288	0.119793	-0.136555	-0.220192	0.0394555	-0.141384
	0.457993	0.53623	0.688952	0.341565	0.233091	0.137823			-0.0713926	-0.0192076	0.140463	0.0191728	0.0738278	0.0303999			0.221192	0.0156252	-0.092633	0.0593146	-0.0941026	-0.299132
	0.339243	0.482812	0.587903	0.40539	0.183572	0.353203			-0.032452	-0.0660343	0.118425	0.172102	0.108346	-0.0296243			-0.00364281	-0.0756679	-0.180252	-0.223876	-0.0148414	-0.278285
	0.379071	0.406389	0.586072	0.30716	0.0878598	0.20954			-0.0409816	-0.0958555	0.172243	0.0811501	0.0137683	0.00358744			0.0790582	-0.07193	-0.0980023	-0.0928856	0.0308649	-0.121547
	0.232482	0.36482	0.797387	0.303126	0.0794623	0.374992			-0.0830989	-0.0678413	0.0896699	0.0809766	0.0293415	0.0246333			0.00623278	-0.0102989	-0.10937	-0.320794	0.0486223	-0.260532
	0.223755	0.635227	0.800654	0.236364	0.165009	0.37082			-0.0110727	-0.0133929	0.00858309	0.0567388	0.00719358	0.043261			0.135081	-0.0473969	-0.137233	-0.0517147	-0.0273876	-0.277027
	0.138386	0.356275	1.17488	0.305524	0.0209974	0.382972			0.00819478	-0.0745826	0.0585959	0.0954151	-0.037971	0.00698583			0.0571032	-0.0868912	-0.0764341	-0.16491	-0.0872941	-0.20028
	0.286041	0.274406	0.96161	0.269292	-0.0275579	0.128829			0.0597564	-0.0834421	0.122272	0.060574	0.00346093	0.028092			0.0337501	-0.0134863	-0.119469	-0.0828091	-0.13532	-0.240101
	0.297241	0.212758	1.0054	0.274332	0.185278	0.357364			-0.00603964	-0.0791112	0.0957147	0.101763	0.109175	-0.00729239			-0.0676747	-0.200852	-0.216588	-0.207195	-0.0324281	0.00370286
	0.290512	0.280227	0.894543	0.149856	0.115119	0.313278			0.0534048	-0.0834456	0.0785035	0.0562469	-0.0308866	-0.00612283			-0.10108	0.0374226	-0.106879	-0.0730467	-0.102401	-0.132803
	0.320751	0.189772	0.91828	0.16301	-0.0662466	0.203408			-0.0862774	-0.116312	0.0747633	0.0771087	0.0808508	0.0372363			-0.0372789	-0.048132	0.0106733	-0.113802	-0.125744	-0.144486
	0.194305	0.232198	0.790445	0.20767	0.236141	0.273055			0.041577	-0.126689	0.138231	0.065444	0.0536057	0.0344226			-0.112904	-0.0251348	0.00620705	-0.119297	-0.213752	-0.144568
	0.0948872	0.316605	0.903053	0.20961	0.193831	0.289502			0.0427508	-0.0358968	0.125301	0.0666952	0.000666401	0.0856336			-0.016779	-0.0206502	-0.0580209	0.0218187	0.0709304	-0.203529
	0.26264	0.285282	0.76088	0.305073	-0.0467309	0.315288			0.0106139	-0.0574911	0.0719533	0.0859323	-0.0396767	0.134884			0.0991089	-0.00335616	0.0703094	0.202112	0.0227704	-0.0603067
	0.182649	0.230748	0.586919	0.304516	0.0420466	0.184807			-0.0267079	-0.077643	0.0388877	0.0420696	0.0248731	-0.021067			0.0249346	0.0800383	0.0957773	0.085108	-0.00559428	0.0281619
	0.252813	0.264288	0.530601	0.15484	0.147705	0.414621			0.0227401	-0.0304827	0.089182	0.0290006	0.00513685	-0.0123452			-0.117537	-0.112454	0.0773707	0.0779685	-0.0893751	-0.054282
	0.115967	0.281889	0.630434	0.36687	0.146229	0.27825			0.0566797	-0.0850308	0.103358	-0.0232061	-0.0489786	0.119913			-0.0908211	-0.00904977	-0.0129079	-0.105131	0.108035	-0.0607957
	0.341363	0.243375	0.528508	0.119008	0.156034	0.113485			0.00947762	-0.0989519	0.0704373	0.0249327	0.0746271	0.0576203			0.169393	-0.0142855	-0.144958	-0.161261	-0.0109203	-0.146155
	0.248028	0.347093	0.545189	0.112322	0.0369265	0.343152			0.0188487	-0.0643253	0.0405821	0.0224548	-0.0689568	0.0828408			0.0011943	0.124119	-0.0636041	-0.0913399	-0.0364509	-0.0629448
	0.366425	0.24925	0.614215	0.156707	0.016335	0.309365			0.10676	-0.0358899	0.0879545	0.0529771	-0.00928005	0.046318			-0.0443828	0.122707	-0.0353142	-0.036615	0.06241	3.06355e-05
	0.145332	0.129003	0.329825	0.311537	0.0152889	0.221486			0.0576767	-0.134679	0.0208948	0.0793335	-0.0842106	0.0752907			-0.0251406	-0.0439	-0.0220808	-0.0734789	-0.0748935	0.0507394
	0.145607	0.211877	0.443828	0.317374	0.256414	0.0438006			0.0674176	-0.0666687	0.0488616	0.0249858	-0.00261007	0.0782479			-0.0200383	-0.139996	0.0142979	0.0927112	-0.079456	-0.0105457
	0.188269	0.161096	0.428385	0.232742	0.0952308	0.0954566			-0.0348194	-0.0705767	0.0436508	0.00850611	0.0379254	0.0479558			-0.00134741	-0.0584293	0.0797137	0.161339	0.0397623	-0.14694
	0.186461	0.0538048	0.550903	0.146576	0.0960399	0.0354796			0.0471979	-0.0564647	0.0344271	0.0453516	-0.0336811	0.0682796			0.110458	-0.0247046	0.0219805	-0.0493422	0.0629231	0.569122
	0.238569	0.17332	0.544235	0.196284	0.0296333	0.24834			0.0355416	-0.00200946	0.0171266	0.0959234	0.018215	0.0591915			-0.0890423	0.0999607	-0.022564	-0.12389	-0.0701416	0.0974458
	0.194129	0.256752	0.390676	0.280717	0.0725913	0.27167			0.0149877	-0.0550136	0.0621403	0.0227855	0.0215827	0.098942			0.0174077	-0.0357458	-0.0353345	-0.0290412	-0.13654	-0.0641461
	0.351792	0.240967	0.304246	0.254409	0.190718	0.296516			0.0529295	-0.122372	0.0357647	0.0563796	-0.0227549	0.0560866			0.00195721	-0.102199	0.126232	0.131356	0.152189	-0.0990567
	0.208037	0.374477	0.382541	0.342115	0.138218	0.26989			0.0874909	-0.0422633	-0.00804937	0.00274619	0.0131575	0.0755987			0.109461	0.0275725	-0.00600902	0.0827266	0.0647554	-0.00749115
	0.088324	0.152852	0.284381	0.239156	0.122879	0.322131			-0.0633811	-0.0901887	0.0289278	0.134559	-0.0486216	-0.0472052			0.0301767	0.195885	0.0615223	0.061757	0.115334	0.0564139
	0.0390569	0.336575	0.285923	0.216563	0.0935538	0.0787953			-0.0360575	-0.0736439	0.121389	0.0248857	0.0376815	0.0656429			0.259539	0.123749	0.0138472	-0.077012	0.11807	0.205878
	0.237364	0.339266	0.278335	0.20853	0.273984	0.275207			-0.0435931	0.0353543	0.0414809	0.00518205	0.0326278	-0.00358609			0.445674	0.159361	0.31141	0.274761	0.258251	0.44273
	0.158574	0.318472	0.365316	0.33909	0.0618461	0.462664			-0.00392717	0.0330695	-0.0158035	-0.0622466	-0.0447355	-0.00769703			0.513628	0.345698	1.10712	0.323464	0.435835	0.501558
	0.302291	0.230697	0.262812	0.343793	0.202484	0.353345			-0.0610216	0.0309203	-0.0551773	-0.0856248	-0.0275622	-0.00863974			0.672551	0.29751	1.4655	0.28985	0.515035	0.478588
	0.194698	0.28329	0.328066	0.342108	0.102111	0.433945			0.0650582	-0.0629071	0.0209227	-0.0259833	0.0892816	-0.033499			0.530283	0.371255	1.19614	0.220895	0.690879	0.505935
	0.0883428	0.21491	0.0985139	0.43075	0.124589	0.36297			0.0487243	0.0693209	-0.0326651	-0.0651668	0.0548739	0.0144159			0.589343	0.283072	1.4537	0.388789	0.731044	0.714813
	0.10304	0.278239	0.270085	0.370423	0.0910633	0.335657			-0.0310974	0.0103252	-0.012226	0.115015	-0.0129285	0.00950216			0.499556	0.40693	1.34342	0.515977	0.665415	0.534748
	0.124243	0.187064	0.349903	0.231928	-0.0674192	0.445686			0.0239438	-0.023884	-0.030006	0.0432024	-0.0592286	0.0168846			0.453189	0.416576	1.08594	0.35923	0.398559	0.503417
	0.294443	0.117113	0.280953	0.233129	0.0415978	0.327035			0.0108711	0.0116593	0.0237758	0.0614205	0.0211939	0.0154253			0.590899	0.565557	1.05368	0.603872	0.941891	0.926141
	0.407415	0.192687	0.304792	0.374227	-0.0292671	0.425389			9.92181e-05	-0.01106	-0.0294507	0.0702224	-0.0359287	0.0217897			0.802507	0.834171	1.18131	0.619708	1.06037	1.10528
	0.251446	0.280707	0.227103	0.260823	0.105794	0.373569			0.0194398	-0.0341842	0.0685601	-0.0303146	0.00887338	0.0106838			0.910808	0.730777	1.48313	0.388696	1.07435	0.915879
	0.334112	0.218496	0.121216	0.296075	-0.0416753	0.324454			0.00523591	-0.0740706	0.0162865	-0.0225726	-0.00685893	0.0263311			0.868018	0.835457	1.22749	0.488644	0.91203	0.871641
	0.259588	0.333876	0.126242	0.141643	-0.0955713	0.198088			0.032875	0.0168924	0.0362049	-0.00339804	-0.0109759	-0.011724			0.560115	0.76505	1.09542	0.0391478	0.604679	1.09527
	0.289413	0.303848	0.125148	0.131291	-0.102871	0.134858			-0.066608	-0.00143579	-0.0319023	0.00026437	-0.0086321	-0.0498868			0.706613	0.799915	1.08939	0.38894	0.558352	0.949679
	0.185477	0.287015	0.000532504	0.220657	0.0207433	0.225314			0.0240536	-0.0385219	0.071909	-0.0625379	-0.0579446	-0.0216634			0.660824	0.527743	1.05034	0.345054	0.262654	0.93638
	0.207162	0.460894	0.233315	-0.0214113	-0.0364086	0.195802			0.0298073	-0.0149661	0.041331	0.0302646	0.0148084	-0.0134954			0.696575	0.604298	0.941026	0.742646	0.812119	1.14742
	0.0770787	0.207265	0.114072	0.04498	0.13965	0.0985555			-0.0528224	0.0232169	0.00119063	0.0438639	0.0449931	0.0209762			0.614601	0.595756	0.331286	0.767344	0.722426	1.08759
	0.0844342	0.224717	0.191661	0.0651878	-0.0456709	0.0855746			0.00503546	0.0513084	0.0981889	0.128641	0.0811087	0.0527831			0.407401	0.631214	0.711794	0.621894	0.724631	0.800679
	0.134559	0.267969	0.0482664	0.351467	0.0538246	0.0880907			0.0307119	0.0216759	0.0267501	0.200767	0.0997168	0.128271			0.433433	0.60686	1.05357	0.623368	0.979247	1.0345
	-0.0536168	0.0349473	-0.0570623	0.0849627	-0.026745	0.0218861			0.105491	0.118279	0.0887321	0.0952053	0.234796	0.094678			0.427145	0.54733	0.821056	0.0964444	0.642297	0.832879
	0.021083	0.206903	0.0104281	0.119596	-0.0800904	0.119936			0.152401	0.209395	0.187755	0.189284	0.239971	0.197643			0.238503	0.345841	0.825421	0.514547	0.667596	0.508718
	-0.0343892	-0.0165056	-0.0639621	0.247928	-0.0686846	-0.00102198			0.257481	0.257941	0.174126	0.425116	0.324606	0.232958			0.244923	0.466844	0.711871	0.474975	0.884826	0.803607
	-0.0361208	0.0407547	0.234033	0.195369	-0.161484	0.0836607			0.142075	0.101732	0.141742	0.391271	0.356586	0.213096			0.349035	0.356145	0.68069	0.585367	0.82445	1.16094
	-0.0453513	0.0747304	0.0527064	0.0471138	-0.0342607	-0.0399269			0.22009	0.207358	0.208894	0.313875	0.241022	0.175373			0.407793	0.235611	0.445884	0.304808	0.928674	0.739449
	-0.000695415	0.0660558	0.0676177	0.0643276	-0.0272545	0.0954336			0.166232	0.144765	0.208431	0.377644	0.329589	0.302702			0.313406	0.332909	0.478628	0.33605	1.05295	0.769729
	0.090107	0.14794	0.0438325	0.120324	-0.0661448	0.158507			0.265804	0.143033	0.153152	0.414149	0.430835	0.289635			0.22749	0.29312	0.390558	0.432733	1.02863	0.586731
	0.015456	0.103672	0.00794485	-0.0052961	-0.0776195	-0.0529153			0.233173	0.041579	0.151437	0.335662	0.313484	0.346616			0.213275	0.234217	0.466605	0.408221	0.89772	0.724471
	-0.155827	0.0561692	-0.0636546	0.215021	-0.0640285	0.038586			0.221291	0.104903	0.162006	0.309636	0.301489	0.343152			0.388513	0.363978	0.726506	0.0633626	1.00922	0.479204
	-0.0130855	0.0738294	0.0328099	0.122659	-0.0864797	0.0172203			0.185396	0.179208	0.28803	0.296377	0.329667	0.273934			0.357019	0.44344	0.795876	0.0159285	0.589556	0.552508
	-0.113742	0.0313374	0.00647014	0.292697	-0.00703272	-0.0518934			0.267101	0.246067	0.274317	0.229813	0.292206	0.227437			0.422881	0.444108	0.983251	0.12529	0.962597	0.591264
	-0.0355402	-0.161076	-0.00424146	0.240974	-0.194612	0.0512562			0.160196	0.213692	0.222401	0.262619	0.235797	0.341921			0.270937	0.45459	0.617264	0.44506	0.670821	0.842478
	0.148623	-0.0537675	0.00297905	0.201232	-0.0197046	0.0857392			0.229812	0.260796	0.194307	0.340086	0.192384	0.298634			0.288389	0.55144	0.590367	0.357771	0.611465	1.02578
	-0.0227863	-0.104643	0.0613407	0.0665972	-0.0466127	-0.0303505			0.165679	0.244237	0.205689	0.289789	0.299404	0.355496			0.349715	0.425003	0.701444	0.100217	0.451117	0.855028
	0.172785	0.0593843	0.0901741	0.118175	-0.0916876	0.0391977			0.157576	0.204412	0.141008	0.333708	0.247151	0.326946			0.331765	0.563296	0.848047	0.196681	0.62759	0.787085
	0.144918	0.0133533	-0.032741	0.194118	-0.0661619	-0.0476495			0.166628	0.100698	0.214287	0.249425	0.179029	0.367614			0.510157	0.455397	0.683362	0.269789	0.410787	0.912854
	0.222696	0.0241282	-0.076093	0.100008	-0.00754663	0.0535127			0.225488	0.235127	0.210786	0.234212	0.19747	0.276058			0.326436	0.392117	0.746175	-0.0796765	0.619894	1.03951
	0.0597888	0.0148798	-0.00210452	0.0385455	-0.0339472	0.0937021			0.263491	0.225074	0.281916	0.25047	0.214421	0.252561			0.350191	0.477361	0.560534	0.0222677	0.547871	1.12586
	0.00115145	-0.116743	0.0487194	0.131939	-0.0407853	0.198333			0.214376	0.177679	0.272434	0.237707	0.183072	0.306055			0.46024	0.319509	0.267519	0.392302	0.468549	0.869577
	0.079193	-0.0526621	0.214935	0.000314799	-0.0570785	0.0258386			0.235344	0.133013	0.222908	0.214768	0.133998	0.375039			0.257152	0.495707	0.383245	0.352842	0.44245	0.945121
	0.00818505	0.122797	0.0824036	0.0329891	-0.0148266	-0.121183			0.230799	0.126793	0.196845	0.293032	0.167483	0.278929			0.335704	0.484683	0.335655	0.392249	0.475786	1.09172
	0.0482072	0.129704	-0.0322111	-0.0631646	0.0197945	0.0116957			0.188909	0.135233	0.105457	0.347442	0.177198	0.2821			0.355093	0.3289	0.443033	0.223531	0.738813	0.984305
	0.0382402	0.0677485	0.141475	-0.0467289	-0.0957565	0.0271586			0.209801	0.0960925	0.264096	0.205467	0.247047	0.306449			0.342547	0.531242	0.415153	0.254997	0.52708	0.985839
	0.0513693	0.205961	-0.0227242	-0.0978362	-0.134726	-0.0475509			0.179535	0.125393	0.202621	0.20828	0.206535	0.340776			0.506924	0.367707	0.417362	0.039177	0.522444	0.942453
	-0.160242	0.0640729	0.00138587	0.0717077	-0.0904879	0.0145959			0.146531	0.0884284	0.253169	0.221353	0.213084	0.329012			0.381753	0.456128	0.143789	0.187135	0.700089	0.585813
	0.0720379	0.00400032	-0.0743689	0.0358038	-0.00432604	0.0173441			0.232514	0.203664	0.313195	0.290582	0.280303	0.268144			0.367934	0.501753	0.189499	-0.0340091	0.730195	0.615774
	0.149537	-0.0230511	-0.152554	0.108676	-0.0010315	0.0904051			0.122805	0.0964956	0.271671	0.296394	0.331179	0.269104			0.342151	0.683362	0.243399	0.225473	0.554223	0.699932
	0.0936147	-0.111925	-0.10976	0.0158421	-0.100956	0.130199			0.194661	0.0526871	0.310928	0.247242	0.162764	0.24064			0.314252	0.704123	0.267304	0.433919	0.52518	1.10415
	0.111317	-0.0588965	-0.0432572	0.222377	-0.137515	-0.0022374			0.115986	0.0285213	0.137889	0.204341	0.222094	0.240457			0.168532	0.565533	0.461955	0.576744	0.972094	0.664068
	0.248279	-0.0723046	-0.0714271	0.242353	-0.0211078	0.0301567			0.164588	0.0773131	0.193381	0.137799	0.191402	0.246046			0.10582	0.459133	0.311832	0.326714	0.720532	0.728649
	0.0555427	-0.0342369	0.0391791	-0.041231	-0.10214	0.1022			0.141744	0.100885	0.238014	0.203591	0.178831	0.181627			0.155314	0.460657	0.147586	0.844536	0.800599	0.777003
	0.124393	-0.0954143	0.0845066	0.0892992	0.0190449	-0.104156			0.21196	0.0629838	0.254381	0.204914	0.276671	0.241879			0.296188	0.621508	0.343257	0.564324	0.803244	0.635496
	0.156243	-0.0578092	-3.48092e-05	0.0617762	-0.0694533	0.0276206			0.137983	0.0358858	0.241366	0.303396	0.233665	0.213781			0.252881	0.534929	0.0620949	0.540724	0.595011	0.407403
	0.0825648	-0.0349556	-0.0815215	0.0841205	-0.0906997	0.0348708			0.190056	0.127368	0.262528	0.301221	0.241304	0.217911			0.100714	0.367176	0.220392	0.252503	0.569071	0.639782
	0.0207317	0.0686736	-0.0535657	0.0897279	-0.058014	0.130699			0.021066	0.124518	0.212973	0.200902	0.180349	0.125135			0.139875	0.465428	0.112698	0.192933	0.359005	0.569997
	0.0161605	0.0982571	-0.0219262	0.0559495	-0.05182	0.161923			0.142609	0.149251	0.269946	0.261252	0.23429	0.212877			0.224703	0.293037	0.0694161	0.239464	0.301934	0.726959
	-0.0329024	-0.011453	-0.044723	0.212912	-0.0187577	0.137105			0.133313	0.115277	0.264157	0.176705	0.243855	0.183014			0.0664896	0.39355	0.271161	0.129458	0.378996	0.486484
	-0.0240025	-0.0942177	-0.046472	-0.128346	-0.0421715	0.129531			0.179648	0.122905	0.177628	0.275205	0.237751	0.128433			0.114106	0.19706	0.30912	0.158558	0.350246	0.53697
	-0.197009	0.0704568	-0.0815132	0.0805848	-0.126491	0.0348122			0.191012	0.188454	0.244552	0.244316	0.100259	0.192331			0.174503	0.181118	0.181601	0.042354	0.487623	0.425072
	-0.00114571	0.0537834	0.0444628	-0.0182981	0.0661204	0.0932408			0.100497	0.125111	0.232772	0.228901	0.233587	0.212436			0.128907	0.0528425	0.178686	0.0656806	0.579448	0.244429
	-0.0267901	-0.0117715	-0.0510055	0.167668	-0.0168316	0.201365			0.0488742	0.0633726	0.219234	0.2801	0.211327	0.192563			0.0878279	0.166893	-0.0400122	0.0324572	0.254861	0.22697
	-0.0100118	-0.026049	0.0737223	0.201286	-0.134867	0.0978718			0.0930058	0.124435	0.263421	0.261921	0.281591	0.214517			0.119548	0.0969024	0.0556751	-0.176482	0.199219	-0.0593227
	-0.0527162	-0.0453108	0.0374336	0.335436	-0.129388	0.115792			0.19944	0.135071	0.223978	0.256722	0.237983	0.137737			-0.0228519	0.0422486	0.096496	-0.22255	0.053969	0.16158
	-0.0772264	0.0333404	-0.0104568	0.0647267	-0.178891	0.0104736			0.239414	0.11139	0.296622	0.230322	0.238878	0.222855			0.144316	0.12802	0.105823	-0.144957	0.0665084	0.158689
[truncated: 228 more rows]

## Sheet: 8D-left
Bin Center	GCaMP6f	NEMOf	NEMOm	NEMOs	GCaMP6s
[truncated: 101 more rows]

## Sheet: 8D-right
Bin Center	GCaMP6f	NEMOf	NEMOm	NEMOs	GCaMP6s
[truncated: 101 more rows]

[truncated: 3 more sheets: 8F, 8E, 8G]
