# Supplementary material for: Engineering of NEMO as calcium indicators with large dynamics and high sensitivity
Source: Nat Methods. 2023 Apr 20;20(6):918–24. doi: 10.1038/s41592-023-01852-9 (PMC10250196; doi:10.1038/s41592-023-01852-9)
Supplement: Source Data Figs. 1–4 and Extended Data Figs. 2–9 — Source data [file 41592_2023_1852_MOESM8_ESM.zip › Source_Data_Extended_Data_Fig.9.xlsx]

## Sheet: 9B
depth	GCaMP6s									NEMOs									NEMOf
0	745.207	586.65	724.975	533.187	939.042	1095.46	1088.34	1183.16		1039.49	651.549	725.129	596.392	1749.84	1594.37	1042.93	1185.05		828.076	642.806	584.746	478.248	904.813	774.946	786.721	684.48
100	578.427	530.08	592.464	560.539	1084.83	1061.43	1125.67	1276.17		480.057	510.984	550.053	517.767	958.106	752.478	1041.58	895.315		443.011	458.071	437.185	488.868	515.895	538.364	510.518	529.836
200	465.956	483.841	466.99	543.399	791.096	845.15	940.371	1210.46		475.158	527.164	581.793	548.841	723.548	617.577	800.511	698.71		392.799	407.272	395.956	417.342	463.74	470.558	472.784	470.758
300	442.285	494.019	428.781	569.975	584.702	765.216	722.846	1157.48		527.4	600.325	593.007	608.913	1133.63	1015.7	1379.63	1250.01		416.15	439.885	408.75	418.854	576.727	607.782	516.266	501.085
400	383.254	416.013	371.825	430.52	393.546	507.259	380.598	557.385		418.707	443.509	416.656	431.815	871.546	754.732	880.919	847.918		371.181	377.197	369.75	373.824	447.646	453.98	438.771	420.735
500	586.392	692.849	553.695	725.38	576.108	793.899	535.469	941.336		677.309	742.698	660.158	709.565	975.952	935.869	982.365	1042.81		525.44	524.544	506.737	515.26	577.105	564.003	583.37	548.237
600	586.883	747.567	566.718	715.641	690.785	959.403	622.476	1265.15		836.767	1010.65	779.863	933.837	1282.99	1059.47	1049.1	870.89		674.308	667.551	637.427	648.42	717.509	681.086	696.694	660.622
700	563.499	683.738	542.58	649.349	525.352	672.799	468.396	655.406		717.041	821.288	680.364	770.454	853.438	704.359	598.575	607.165		571.528	564.048	546.316	551.534	522.729	496.556	508.866	497.3
800	537.325	627.096	520.465	595.699	446.029	522.643	403.937	488.336		642.855	715.669	617.106	679.286	611.506	464.324	466.391	431.258		510.286	506.586	493.411	494.608	428.449	425.31	424.136	421.325
850	528.33	609.173	513.019	578.571	425.832	490.352	388.778	457.714		613.929	672.828	591.393	640.502	550.288	440.584	427.07	404.153		488.588	487.49	473.88	475.284	405.49	403.885	401.794	401.066
-0.50001
-0.46668
-0.43334
-0.40001
-0.36667
-0.33334
-0.30001
-0.26667
-0.23334
-0.2
-0.16667
-0.13334
-0.1
-0.06667
-0.03333
0
0.033334
0.066668
0.100002
0.133336
0.16667
0.200004
0.233338
0.266672
0.300006
0.33334
0.366674
0.400008
0.433342
0.466676
0.50001
0.533344
0.566678
0.600012
0.633346
0.66668
0.700014
0.733348
0.766682
0.800016
0.83335
0.866684
0.900018
0.933352
0.966686
1.00002
1.03335
1.06669
1.10002
1.13336
1.16669
1.20002
1.23336
1.26669
1.30003
1.33336
1.36669
1.40003
1.43336
1.4667
1.50003
1.53336
1.5667
1.60003
1.63337
1.6667
1.70003
1.73337
1.7667
1.80004
1.83337
1.8667
1.90004
1.93337
1.96671
2.00004
2.03337

## Sheet: 9C
920	658.337	478.582	771.886	845.784	601.524	438.135	405.549	427.07	471.507	821.311	860.842	312.876	1063.89	1010.77	940.023	372.652	729.834	732.76	582.746	604.513
940	834.436	666.181	946.532	1045.92	603.445	447.251	415.75	454.515	461.05	1109.13	1137.42	331.175	1398.35	1293.37	1171.08	443.921	897.17	998.98	607.328	620.702
960	1166	909.204	1226.05	1400.09	776.29	621.713	534.312	602.606	603.715	1559.81	1552.29	401.13	1852.3	1658.05	1530.54	654.788	1213.37	1430.61	807.216	823.467
980	1324.28	948.875	1185.69	1453.7	868.379	708.435	629.846	695.543	631.369	1653.22	1577.99	488.28	1918.22	1715.93	1519.12	708.961	1285.73	1562.68	902.363	870.619
1000	990.084	731.457	1040.41	1107.33	644.033	520.005	487.385	522.173	457.614	1236.75	1207.12	374.62	1468.15	1361.15	1270.97	536.785	1008.77	1178.35	675.398	621.609
-0.50001
-0.46668
-0.43334
-0.40001
-0.36667
-0.33334
-0.30001
-0.26667
-0.23334
-0.2
-0.16667
-0.13334
-0.1
-0.06667
-0.03333
0
0.033334
0.066668
0.100002
0.133336
0.16667
0.200004
0.233338
0.266672
0.300006
0.33334
0.366674
0.400008
0.433342
0.466676
0.50001
0.533344
0.566678
0.600012
0.633346
0.66668
0.700014
0.733348
0.766682
0.800016
0.83335
0.866684
0.900018
0.933352
0.966686
1.00002
1.03335
1.06669
1.10002
1.13336
1.16669
1.20002
1.23336
1.26669
1.30003
1.33336
1.36669
1.40003
1.43336
1.4667
1.50003
1.53336
1.5667
1.60003
1.63337
1.6667
1.70003
1.73337
1.7667
1.80004
1.83337
1.8667
1.90004
1.93337
1.96671
2.00004
2.03337

## Sheet: 9D-left
Bin Center	GCaMP6f	NEMOf	NEMOf-980	NEMOm	NEMOs	GCaMP6s
0	0	0	0	0	0	0
0.1	1.9802	0	0	0.869565	0	0
0.2	11.8812	2.5	0	0.869565	0	5.38922
0.3	32.6733	5	0	6.95652	0.44843	16.1677
0.4	51.4851	15	9.09091	12.1739	0.896861	27.5449
0.5	65.3465	30	22.7273	17.3913	1.79372	34.7305
0.6	72.2772	40	31.8182	21.7391	2.69058	44.3114
0.7	77.2277	45	36.3636	26.087	5.38117	51.497
0.8	80.198	57.5	59.0909	33.0435	8.52018	54.491
0.9	84.1584	62.5	63.6364	40.8696	9.86547	56.2874
1	84.1584	67.5	68.1818	44.3478	11.6592	59.8802
1.1	85.1485	67.5	72.7273	45.2174	13.4529	62.8743
1.2	89.1089	72.5	72.7273	46.9565	14.7982	67.6647
1.3	91.0891	72.5	77.2727	46.9565	17.0404	71.8563
1.4	91.0891	75	77.2727	51.3043	19.2825	74.2515
1.5	93.0693	75	77.2727	52.1739	21.9731	75.4491
1.6	93.0693	77.5	81.8182	55.6522	25.5605	76.6467
1.7	96.0396	77.5	81.8182	59.1304	26.9058	77.2455
1.8	97.0297	80	81.8182	60	29.5964	80.2395
1.9	97.0297	80	81.8182	61.7391	31.8386	80.8383
2	97.0297	80	81.8182	62.6087	32.287	81.4371
2.1	97.0297	80	81.8182	62.6087	36.7713	82.6347
2.2	97.0297	80	81.8182	62.6087	38.565	84.4311
2.3	97.0297	80	86.3636	63.4783	40.8072	85.6287
2.4	97.0297	80	86.3636	63.4783	43.9462	86.8263
2.5	98.0198	82.5	86.3636	66.087	44.843	87.4251
2.6	98.0198	82.5	86.3636	66.9565	46.1883	87.4251
2.7	98.0198	82.5	86.3636	66.9565	47.0852	88.024
2.8	98.0198	82.5	90.9091	67.8261	47.5336	88.6228
2.9	98.0198	82.5	90.9091	68.6957	49.7758	89.2216
3	99.0099	82.5	90.9091	70.4348	50.6726	89.8204
3.1	99.0099	82.5	90.9091	72.1739	52.0179	89.8204
3.2	99.0099	82.5	90.9091	73.0435	54.2601	90.4192
3.3	99.0099	85	90.9091	73.0435	56.9507	92.2156
3.4	99.0099	85	95.4545	73.0435	58.296	92.2156
3.5	99.0099	85	95.4545	74.7826	60.5381	92.2156
3.6	99.0099	85	95.4545	76.5217	60.9865	92.2156
3.7	99.0099	85	95.4545	76.5217	63.2287	92.2156
3.8	99.0099	87.5	95.4545	76.5217	64.1256	92.2156
3.9	99.0099	87.5	95.4545	76.5217	65.4709	92.8144
4	99.0099	87.5	95.4545	76.5217	65.4709	93.4132
4.1	99.0099	87.5	95.4545	79.1304	66.3677	93.4132
4.2	99.0099	87.5	95.4545	80	67.713	93.4132
4.3	99.0099	87.5	95.4545	83.4783	68.6099	93.4132
4.4	99.0099	87.5	95.4545	85.2174	69.0583	94.012
4.5	99.0099	87.5	95.4545	85.2174	69.5067	94.012
4.6	99.0099	87.5	95.4545	86.087	71.7489	94.012
4.7	99.0099	90	95.4545	86.087	73.0942	94.6108
4.8	99.0099	90	95.4545	86.9565	73.991	94.6108
4.9	99.0099	90	95.4545	87.8261	74.4395	94.6108
5	99.0099	92.5	95.4545	88.6957	74.4395	94.6108
5.1	99.0099	92.5	100	89.5652	74.8879	94.6108
5.2	99.0099	92.5	100	91.3043	75.7848	95.2096
5.3	99.0099	92.5	100	92.1739	75.7848	95.2096
5.4	99.0099	92.5	100	92.1739	76.2332	95.2096
5.5	99.0099	95	100	92.1739	76.6816	95.8084
5.6	99.0099	100	100	92.1739	78.0269	95.8084
5.7	99.0099	100	100	92.1739	78.0269	95.8084
5.8	99.0099	100	100	92.1739	78.4753	96.4072
5.9	99.0099	100	100	93.0435	78.9238	96.4072
6	99.0099	100	100	93.0435	79.8206	96.4072
6.1	99.0099	100	100	93.0435	79.8206	96.4072
6.2	99.0099	100	100	93.0435	79.8206	96.4072
6.3	99.0099	100	100	93.0435	81.1659	96.4072
6.4	99.0099	100	100	93.0435	81.1659	96.4072
6.5	99.0099	100	100	93.0435	81.6143	96.4072
6.6	99.0099	100	100	93.0435	82.0628	96.4072
6.7	99.0099	100	100	93.0435	82.0628	96.4072
6.8	99.0099	100	100	93.0435	82.9596	96.4072
6.9	99.0099	100	100	93.0435	83.4081	96.4072
7	99.0099	100	100	93.0435	83.4081	96.4072
7.1	99.0099	100	100	93.0435	83.8565	96.4072
7.2	99.0099	100	100	93.0435	84.3049	96.4072
7.3	99.0099	100	100	93.913	84.7534	96.4072
7.4	99.0099	100	100	93.913	85.2018	96.4072
7.5	99.0099	100	100	93.913	85.2018	96.4072
7.6	99.0099	100	100	93.913	85.2018	96.4072
7.7	99.0099	100	100	93.913	85.2018	96.4072
7.8	99.0099	100	100	93.913	85.2018	96.4072
7.9	99.0099	100	100	94.7826	85.2018	96.4072
8	99.0099	100	100	94.7826	85.2018	96.4072
8.1	99.0099	100	100	94.7826	85.6502	96.4072
8.2	99.0099	100	100	94.7826	86.5471	96.4072
8.3	99.0099	100	100	94.7826	86.9955	96.4072
8.4	99.0099	100	100	94.7826	87.4439	96.4072
8.5	99.0099	100	100	94.7826	87.4439	96.4072
8.6	99.0099	100	100	95.6522	87.4439	96.4072
8.7	99.0099	100	100	95.6522	87.4439	96.4072
8.8	99.0099	100	100	95.6522	87.4439	96.4072
8.9	99.0099	100	100	95.6522	87.4439	96.4072
9	100	100	100	95.6522	87.8924	96.4072
9.1	100	100	100	95.6522	88.3408	97.006
9.2	100	100	100	95.6522	88.7892	97.006
9.3	100	100	100	95.6522	88.7892	97.006
9.4	100	100	100	96.5217	89.2377	97.006
9.5	100	100	100	96.5217	89.6861	97.006
9.6	100	100	100	96.5217	90.1345	97.006
9.7	100	100	100	96.5217	90.1345	97.006
9.8	100	100	100	96.5217	90.583	97.006
9.9	100	100	100	96.5217	90.583	97.006
10	100	100	100	96.5217	91.0314	97.006
10.1	100	100	100	96.5217	91.4798	97.006
10.2	100	100	100	96.5217	91.4798	97.006
10.3	100	100	100	96.5217	91.4798	97.006
10.4	100	100	100	97.3913	91.4798	97.006
10.5	100	100	100	97.3913	91.4798	97.006
10.6	100	100	100	97.3913	91.9283	97.006
10.7	100	100	100	97.3913	91.9283	97.006
10.8	100	100	100	97.3913	91.9283	97.006
10.9	100	100	100	97.3913	92.3767	97.006
11	100	100	100	97.3913	92.3767	97.006
11.1	100	100	100	97.3913	92.8251	97.006
11.2	100	100	100	97.3913	92.8251	97.006
11.3	100	100	100	97.3913	92.8251	97.006
11.4	100	100	100	97.3913	92.8251	97.006
11.5	100	100	100	97.3913	92.8251	97.006
11.6	100	100	100	97.3913	92.8251	97.006
11.7	100	100	100	98.2609	92.8251	97.006
11.8	100	100	100	98.2609	92.8251	97.006
11.9	100	100	100	98.2609	92.8251	97.006
12	100	100	100	98.2609	92.8251	97.006
12.1	100	100	100	98.2609	92.8251	97.006
12.2	100	100	100	99.1304	92.8251	97.006
12.3	100	100	100	100	93.2735	97.006
12.4	100	100	100	100	93.2735	97.006
12.5	100	100	100	100	93.2735	97.006
12.6	100	100	100	100	93.2735	97.006
12.7	100	100	100	100	93.722	97.006
12.8	100	100	100	100	93.722	97.006
12.9	100	100	100	100	93.722	97.006
13	100	100	100	100	93.722	97.006
13.1	100	100	100	100	93.722	97.006
13.2	100	100	100	100	93.722	97.006
13.3	100	100	100	100	93.722	97.006
13.4	100	100	100	100	93.722	97.006
13.5	100	100	100	100	93.722	97.006
13.6	100	100	100	100	93.722	97.006
13.7	100	100	100	100	93.722	97.006
13.8	100	100	100	100	93.722	97.006
13.9	100	100	100	100	93.722	97.006
14	100	100	100	100	93.722	97.6048
14.1	100	100	100	100	93.722	100
14.2	100	100	100	100	93.722	100
14.3	100	100	100	100	93.722	100
14.4	100	100	100	100	93.722	100
14.5	100	100	100	100	93.722	100
14.6	100	100	100	100	93.722	100
14.7	100	100	100	100	93.722	100
14.8	100	100	100	100	93.722	100
14.9	100	100	100	100	93.722	100
15	100	100	100	100	93.722	100
15.1	100	100	100	100	93.722	100
15.2	100	100	100	100	93.722	100
15.3	100	100	100	100	94.1704	100
15.4	100	100	100	100	94.1704	100
15.5	100	100	100	100	94.1704	100
15.6	100	100	100	100	94.1704	100
15.7	100	100	100	100	94.1704	100
15.8	100	100	100	100	94.1704	100
15.9	100	100	100	100	94.1704	100
16	100	100	100	100	94.1704	100
16.1	100	100	100	100	94.1704	100
16.2	100	100	100	100	94.1704	100
16.3	100	100	100	100	94.1704	100
16.4	100	100	100	100	94.1704	100
16.5	100	100	100	100	94.1704	100
16.6	100	100	100	100	94.1704	100
16.7	100	100	100	100	94.1704	100
16.8	100	100	100	100	94.1704	100
16.9	100	100	100	100	94.1704	100
17	100	100	100	100	94.1704	100
17.1	100	100	100	100	94.1704	100
17.2	100	100	100	100	94.1704	100
17.3	100	100	100	100	94.1704	100
17.4	100	100	100	100	94.1704	100
17.5	100	100	100	100	94.1704	100
17.6	100	100	100	100	94.6188	100
17.7	100	100	100	100	94.6188	100
17.8	100	100	100	100	94.6188	100
17.9	100	100	100	100	94.6188	100
18	100	100	100	100	94.6188	100
18.1	100	100	100	100	94.6188	100
18.2	100	100	100	100	94.6188	100
18.3	100	100	100	100	94.6188	100
18.4	100	100	100	100	94.6188	100
18.5	100	100	100	100	94.6188	100
18.6	100	100	100	100	94.6188	100
18.7	100	100	100	100	94.6188	100
18.8	100	100	100	100	94.6188	100
18.9	100	100	100	100	94.6188	100
19	100	100	100	100	95.0673	100
19.1	100	100	100	100	95.0673	100
19.2	100	100	100	100	95.0673	100
19.3	100	100	100	100	95.5157	100
19.4	100	100	100	100	100	100
19.5	100	100	100	100	100	100
19.6	100	100	100	100	100	100
19.7	100	100	100	100	100	100
19.8	100	100	100	100	100	100
19.9	100	100	100	100	100	100
20	100	100	100	100	100	100

## Sheet: 9D-right
Bin Center	GCaMP6f	NEMOf	NEMOf-980	NEMOm	NEMOs	GCaMP6s
0	0	0	0	0	0	0
0.15	0	0	0	0	0	0
0.3	0	0	0	0	0	0
0.45	0	0	0	0	0	0
0.6	0	0	0	0	0	0
0.75	0	0	0	0	0	0
0.9	0	0	0	0	0	0
1.05	0	0	0	0	0.44843	0
1.2	0	0	0	0	0.44843	0
1.35	0	0	0	0	0.44843	0
1.5	0	0	0	0.869565	0.44843	0
1.65	0	0	0	0.869565	0.44843	0
1.8	0	0	0	0.869565	0.44843	0
1.95	0	0	0	0.869565	0.44843	0.598802
2.1	0.990099	0	0	0.869565	0.44843	0.598802
2.25	0.990099	0	0	0.869565	0.44843	0.598802
2.4	1.9802	0	0	0.869565	0.44843	1.1976
2.55	1.9802	2.5	0	0.869565	0.44843	1.1976
2.7	1.9802	2.5	0	0.869565	0.44843	1.1976
2.85	3.9604	5	0	1.73913	0.44843	1.1976
3	3.9604	7.5	0	1.73913	0.44843	1.1976
3.15	3.9604	7.5	0	1.73913	0.44843	1.1976
3.3	5.94059	10	0	1.73913	0.896861	1.1976
3.45	8.91089	10	0	2.6087	0.896861	1.1976
3.6	9.90099	12.5	0	2.6087	1.34529	1.1976
3.75	9.90099	15	0	3.47826	1.34529	1.1976
3.9	13.8614	17.5	0	3.47826	1.34529	1.1976
4.05	14.8515	20	0	3.47826	1.34529	1.1976
4.2	17.8218	20	0	3.47826	1.34529	1.1976
4.35	19.802	20	0	3.47826	1.34529	1.1976
4.5	21.7822	22.5	0	4.34783	1.34529	2.99401
4.65	24.7525	22.5	0	4.34783	1.34529	4.19162
4.8	25.7426	27.5	0	5.21739	1.34529	4.19162
4.95	27.7228	30	0	6.95652	2.24215	4.79042
5.1	30.6931	35	0	6.95652	3.13901	5.98802
5.25	32.6733	35	0	7.82609	3.13901	5.98802
5.4	34.6535	35	0	7.82609	3.58744	6.58683
5.55	36.6337	35	0	9.56522	4.4843	8.38323
5.7	41.5842	37.5	0	10.4348	4.93274	8.38323
5.85	44.5545	40	0	10.4348	5.38117	9.58084
6	45.5446	42.5	0	11.3043	5.8296	10.1796
6.15	46.5347	42.5	0	12.1739	6.72646	11.3772
6.3	48.5149	42.5	4.54545	12.1739	7.17489	11.976
6.45	49.505	45	13.6364	13.0435	7.62332	12.5749
6.6	49.505	45	13.6364	13.0435	7.62332	12.5749
6.75	51.4851	47.5	13.6364	13.913	8.07175	13.1737
6.9	54.4554	47.5	13.6364	14.7826	8.07175	14.3713
7.05	55.4455	47.5	13.6364	17.3913	8.07175	14.9701
7.2	56.4356	50	18.1818	18.2609	8.07175	15.5689
7.35	60.396	50	18.1818	19.1304	8.52018	17.3653
7.5	62.3762	50	22.7273	20.8696	8.96861	17.3653
7.65	63.3663	50	22.7273	20.8696	10.7623	18.5629
7.8	64.3564	50	27.2727	21.7391	11.2108	20.3593
7.95	66.3366	52.5	27.2727	22.6087	11.2108	20.9581
8.1	67.3267	52.5	31.8182	22.6087	11.6592	20.9581
8.25	69.3069	55	36.3636	23.4783	12.1076	20.9581
8.4	70.297	55	40.9091	24.3478	12.5561	20.9581
8.55	71.2871	55	40.9091	24.3478	13.0045	20.9581
8.7	71.2871	55	45.4545	26.087	14.3498	22.7545
8.85	72.2772	57.5	45.4545	26.087	14.3498	23.3533
9	72.2772	57.5	45.4545	26.9565	14.3498	24.5509
9.15	75.2475	57.5	45.4545	27.8261	15.2466	24.5509
9.3	75.2475	57.5	50	28.6957	16.5919	25.1497
9.45	75.2475	57.5	54.5455	31.3043	16.5919	25.1497
9.6	75.2475	60	54.5455	32.1739	16.5919	27.5449
9.75	75.2475	60	54.5455	34.7826	17.0404	28.1437
9.9	75.2475	62.5	54.5455	36.5217	17.4888	28.1437
10.05	75.2475	62.5	54.5455	36.5217	17.9372	28.7425
10.2	75.2475	62.5	54.5455	37.3913	18.3857	28.7425
10.35	75.2475	62.5	54.5455	37.3913	18.8341	31.1377
10.5	75.2475	62.5	63.6364	38.2609	19.2825	33.5329
10.65	76.2376	62.5	63.6364	40.8696	19.2825	35.9281
10.8	76.2376	62.5	63.6364	40.8696	19.7309	35.9281
10.95	78.2178	65	63.6364	41.7391	19.7309	35.9281
11.1	79.2079	67.5	63.6364	43.4783	19.7309	35.9281
11.25	80.198	67.5	63.6364	44.3478	20.1794	36.5269
11.4	80.198	67.5	63.6364	44.3478	20.6278	37.7246
11.55	80.198	67.5	68.1818	44.3478	20.6278	38.3234
11.7	80.198	67.5	68.1818	46.087	20.6278	39.521
11.85	80.198	67.5	68.1818	46.087	21.0762	40.7186
12	81.1881	67.5	68.1818	46.087	21.5247	40.7186
12.15	81.1881	67.5	68.1818	46.9565	21.5247	41.3174
12.3	83.1683	67.5	68.1818	48.6957	21.9731	43.1138
12.45	83.1683	67.5	68.1818	49.5652	22.87	44.3114
12.6	86.1386	67.5	68.1818	50.4348	23.3184	44.3114
12.75	86.1386	67.5	68.1818	52.1739	23.3184	44.3114
12.9	86.1386	67.5	68.1818	52.1739	24.2152	44.3114
13.05	86.1386	67.5	72.7273	52.1739	24.6637	45.509
13.2	86.1386	70	72.7273	52.1739	25.1121	45.509
13.35	86.1386	72.5	72.7273	52.1739	25.5605	45.509
13.5	89.1089	72.5	72.7273	53.913	26.009	45.509
13.65	90.099	72.5	72.7273	53.913	26.9058	46.1078
13.8	90.099	75	72.7273	53.913	27.3543	47.3054
13.95	90.099	75	72.7273	54.7826	27.8027	47.3054
14.1	90.099	75	72.7273	55.6522	28.2511	47.9042
14.25	90.099	75	72.7273	55.6522	28.6996	49.1018
14.4	90.099	80	72.7273	56.5217	28.6996	50.8982
14.55	90.099	80	72.7273	57.3913	29.5964	50.8982
14.7	90.099	80	72.7273	57.3913	29.5964	52.0958
14.85	90.099	80	72.7273	57.3913	30.0448	52.6946
15	90.099	80	72.7273	58.2609	30.4933	53.2934
15.15	90.099	80	72.7273	59.1304	30.4933	54.491
15.3	90.099	80	72.7273	59.1304	30.4933	54.491
15.45	90.099	82.5	72.7273	59.1304	30.9417	55.0898
15.6	91.0891	82.5	72.7273	60	31.8386	55.6886
15.75	92.0792	82.5	72.7273	62.6087	32.287	55.6886
15.9	92.0792	82.5	72.7273	62.6087	32.287	56.2874
16.05	92.0792	82.5	72.7273	62.6087	32.287	58.0838
16.2	93.0693	82.5	77.2727	64.3478	32.7354	58.0838
16.35	93.0693	82.5	77.2727	64.3478	33.6323	58.6826
16.5	93.0693	82.5	77.2727	64.3478	34.0807	59.2814
16.65	93.0693	82.5	77.2727	64.3478	34.5291	59.8802
16.8	93.0693	82.5	77.2727	64.3478	34.9776	60.479
16.95	93.0693	82.5	77.2727	66.087	34.9776	61.0778
17.1	93.0693	82.5	77.2727	66.087	34.9776	61.6766
17.25	93.0693	82.5	77.2727	66.9565	34.9776	61.6766
17.4	93.0693	82.5	77.2727	66.9565	35.426	61.6766
17.55	93.0693	82.5	77.2727	66.9565	36.7713	61.6766
17.7	93.0693	82.5	77.2727	66.9565	36.7713	62.2754
17.85	93.0693	82.5	77.2727	66.9565	37.2197	62.8743
18	93.0693	82.5	77.2727	66.9565	37.2197	63.4731
18.15	93.0693	85	77.2727	68.6957	38.565	63.4731
18.3	93.0693	85	77.2727	68.6957	39.4619	63.4731
18.45	93.0693	85	77.2727	68.6957	39.9103	63.4731
18.6	93.0693	87.5	77.2727	69.5652	41.704	63.4731
18.75	93.0693	87.5	77.2727	69.5652	42.6009	64.0719
18.9	93.0693	87.5	81.8182	69.5652	43.9462	64.0719
19.05	93.0693	87.5	81.8182	69.5652	44.3946	64.0719
19.2	93.0693	87.5	81.8182	69.5652	44.3946	64.6707
19.35	93.0693	90	81.8182	71.3043	45.2915	64.6707
19.5	93.0693	90	81.8182	72.1739	45.7399	64.6707
19.65	93.0693	90	81.8182	72.1739	47.0852	65.2695
19.8	93.0693	90	81.8182	72.1739	48.4305	65.2695
19.95	93.0693	90	81.8182	73.0435	48.8789	65.2695
20.1	93.0693	90	81.8182	73.0435	49.3274	66.4671
20.25	93.0693	90	81.8182	73.913	49.3274	66.4671
20.4	93.0693	90	81.8182	74.7826	50.6726	66.4671
20.55	94.0594	90	81.8182	75.6522	50.6726	66.4671
20.7	94.0594	90	81.8182	75.6522	50.6726	66.4671
20.85	94.0594	90	81.8182	75.6522	51.5695	67.6647
21	94.0594	90	81.8182	75.6522	52.0179	67.6647
21.15	94.0594	90	81.8182	75.6522	52.0179	69.4611
21.3	94.0594	90	81.8182	76.5217	52.0179	70.0599
21.45	94.0594	90	81.8182	76.5217	52.0179	70.0599
21.6	95.0495	90	81.8182	76.5217	53.3632	70.0599
21.75	95.0495	90	81.8182	77.3913	54.2601	70.6587
21.9	95.0495	90	81.8182	77.3913	54.7085	71.8563
22.05	95.0495	90	81.8182	77.3913	56.0538	73.0539
22.2	95.0495	90	81.8182	77.3913	56.0538	73.6527
22.35	95.0495	90	81.8182	77.3913	56.0538	74.2515
22.5	95.0495	90	81.8182	77.3913	56.0538	74.2515
22.65	95.0495	90	81.8182	77.3913	56.0538	74.2515
22.8	96.0396	90	81.8182	77.3913	56.0538	74.8503
22.95	96.0396	90	81.8182	77.3913	56.0538	74.8503
23.1	96.0396	90	81.8182	77.3913	56.9507	74.8503
23.25	96.0396	90	86.3636	77.3913	56.9507	74.8503
23.4	96.0396	90	86.3636	77.3913	57.3991	74.8503
23.55	96.0396	90	86.3636	77.3913	57.8475	75.4491
23.7	96.0396	90	86.3636	77.3913	58.296	75.4491
23.85	96.0396	90	86.3636	77.3913	58.296	75.4491
24	96.0396	90	86.3636	78.2609	58.7444	75.4491
24.15	96.0396	90	86.3636	78.2609	59.6413	75.4491
24.3	96.0396	90	86.3636	78.2609	60.0897	75.4491
24.45	96.0396	90	86.3636	78.2609	60.0897	75.4491
24.6	96.0396	90	86.3636	78.2609	60.5381	75.4491
24.75	96.0396	90	86.3636	79.1304	60.5381	75.4491
24.9	96.0396	90	86.3636	79.1304	60.5381	75.4491
25.05	97.0297	90	86.3636	79.1304	60.9865	75.4491
25.2	97.0297	90	86.3636	79.1304	62.7803	75.4491
25.35	97.0297	90	86.3636	79.1304	62.7803	76.6467
25.5	97.0297	92.5	86.3636	79.1304	62.7803	76.6467
25.65	97.0297	92.5	86.3636	79.1304	63.2287	77.8443
25.8	97.0297	92.5	86.3636	79.1304	63.2287	77.8443
25.95	97.0297	92.5	86.3636	79.1304	63.6771	78.4431
26.1	97.0297	92.5	86.3636	79.1304	64.1256	79.0419
26.25	97.0297	92.5	86.3636	79.1304	64.1256	79.6407
26.4	97.0297	92.5	86.3636	79.1304	64.1256	79.6407
26.55	97.0297	92.5	86.3636	79.1304	64.574	79.6407
26.7	97.0297	92.5	86.3636	79.1304	65.9193	79.6407
26.85	97.0297	92.5	86.3636	80	66.3677	79.6407
27	97.0297	92.5	86.3636	80	66.8161	79.6407
27.15	97.0297	92.5	86.3636	80	67.2646	79.6407
27.3	97.0297	92.5	86.3636	80	67.2646	80.2395
27.45	97.0297	92.5	86.3636	80	68.1614	80.2395
27.6	97.0297	92.5	86.3636	80	68.6099	80.2395
27.75	98.0198	92.5	86.3636	80.8696	69.0583	80.2395
27.9	98.0198	92.5	86.3636	81.7391	69.5067	80.8383
28.05	98.0198	92.5	86.3636	81.7391	69.9552	81.4371
28.2	98.0198	92.5	86.3636	81.7391	70.4036	81.4371
28.35	99.0099	92.5	86.3636	81.7391	71.3004	81.4371
28.5	99.0099	92.5	86.3636	81.7391	71.3004	82.0359
28.65	99.0099	92.5	86.3636	81.7391	71.3004	82.0359
28.8	99.0099	92.5	86.3636	82.6087	72.1973	82.6347
28.95	99.0099	92.5	86.3636	82.6087	72.1973	82.6347
29.1	99.0099	92.5	86.3636	82.6087	72.1973	82.6347
29.25	99.0099	92.5	86.3636	82.6087	72.1973	82.6347
29.4	99.0099	92.5	86.3636	82.6087	72.6457	82.6347
29.55	99.0099	92.5	86.3636	82.6087	72.6457	82.6347
29.7	99.0099	92.5	86.3636	82.6087	72.6457	83.2335
29.85	99.0099	92.5	86.3636	82.6087	72.6457	83.2335
30	99.0099	92.5	86.3636	82.6087	72.6457	83.8323
30.15	99.0099	92.5	86.3636	82.6087	73.0942	83.8323
30.3	99.0099	92.5	86.3636	82.6087	73.991	83.8323
30.45	99.0099	92.5	86.3636	82.6087	73.991	84.4311
30.6	99.0099	92.5	86.3636	82.6087	73.991	84.4311
30.75	99.0099	92.5	86.3636	82.6087	74.4395	84.4311
30.9	99.0099	92.5	90.9091	83.4783	74.8879	84.4311
31.05	99.0099	92.5	95.4545	84.3478	75.3363	84.4311
31.2	99.0099	92.5	95.4545	85.2174	75.3363	84.4311
31.35	99.0099	92.5	95.4545	85.2174	75.7848	84.4311
31.5	99.0099	92.5	95.4545	85.2174	75.7848	84.4311
31.65	99.0099	92.5	95.4545	85.2174	75.7848	84.4311
31.8	99.0099	92.5	95.4545	85.2174	75.7848	84.4311
31.95	99.0099	92.5	95.4545	85.2174	76.2332	85.0299
32.1	99.0099	92.5	95.4545	85.2174	76.2332	85.0299
32.25	99.0099	92.5	95.4545	85.2174	76.2332	85.0299
32.4	99.0099	92.5	95.4545	85.2174	76.6816	85.0299
32.55	99.0099	92.5	95.4545	85.2174	76.6816	85.0299
32.7	99.0099	92.5	95.4545	85.2174	76.6816	85.0299
32.85	99.0099	92.5	95.4545	85.2174	77.13	85.0299
33	99.0099	92.5	95.4545	85.2174	77.13	85.0299
33.15	99.0099	92.5	95.4545	85.2174	77.5785	85.0299
33.3	99.0099	92.5	95.4545	85.2174	78.0269	85.0299
33.45	99.0099	92.5	95.4545	85.2174	78.9238	85.6287
33.6	99.0099	92.5	95.4545	85.2174	79.8206	85.6287
33.75	99.0099	92.5	95.4545	86.087	79.8206	85.6287
33.9	99.0099	92.5	95.4545	86.087	80.2691	85.6287
34.05	99.0099	92.5	95.4545	86.087	80.2691	85.6287
34.2	99.0099	92.5	95.4545	86.087	80.2691	85.6287
34.35	99.0099	92.5	95.4545	86.087	81.1659	85.6287
34.5	99.0099	92.5	95.4545	86.087	81.1659	85.6287
34.65	99.0099	92.5	100	86.9565	81.1659	85.6287
34.8	99.0099	92.5	100	86.9565	81.1659	85.6287
34.95	99.0099	92.5	100	86.9565	81.1659	85.6287
35.1	99.0099	92.5	100	86.9565	81.1659	86.2275
35.25	99.0099	92.5	100	86.9565	81.1659	86.2275
35.4	99.0099	92.5	100	86.9565	81.1659	86.8263
35.55	99.0099	92.5	100	86.9565	81.1659	86.8263
35.7	99.0099	92.5	100	86.9565	81.6143	86.8263
35.85	99.0099	92.5	100	87.8261	82.0628	86.8263
36	99.0099	92.5	100	88.6957	82.0628	86.8263
36.15	99.0099	92.5	100	88.6957	82.5112	86.8263
36.3	99.0099	92.5	100	88.6957	82.5112	86.8263
36.45	99.0099	92.5	100	88.6957	82.9596	86.8263
36.6	99.0099	92.5	100	88.6957	82.9596	86.8263
36.75	99.0099	92.5	100	88.6957	82.9596	87.4251
36.9	99.0099	92.5	100	89.5652	83.4081	87.4251
37.05	99.0099	92.5	100	89.5652	83.8565	87.4251
37.2	99.0099	92.5	100	89.5652	84.3049	88.024
37.35	99.0099	92.5	100	89.5652	84.7534	88.024
37.5	99.0099	92.5	100	89.5652	84.7534	88.024
37.65	99.0099	92.5	100	89.5652	84.7534	88.024
37.8	99.0099	92.5	100	89.5652	85.2018	88.024
37.95	99.0099	92.5	100	89.5652	85.2018	88.024
38.1	99.0099	92.5	100	89.5652	86.0987	88.024
38.25	99.0099	92.5	100	89.5652	86.0987	88.024
38.4	99.0099	92.5	100	89.5652	86.5471	88.024
38.55	99.0099	92.5	100	89.5652	86.9955	88.024
38.7	99.0099	92.5	100	89.5652	86.9955	88.024
38.85	99.0099	92.5	100	90.4348	86.9955	88.6228
39	99.0099	92.5	100	90.4348	86.9955	88.6228
39.15	99.0099	92.5	100	90.4348	87.4439	88.6228
39.3	99.0099	92.5	100	91.3043	87.4439	88.6228
39.45	99.0099	92.5	100	91.3043	87.8924	88.6228
39.6	99.0099	92.5	100	91.3043	87.8924	88.6228
39.75	99.0099	92.5	100	91.3043	88.7892	88.6228
39.9	99.0099	92.5	100	92.1739	88.7892	88.6228
40.05	99.0099	92.5	100	92.1739	88.7892	88.6228
40.2	99.0099	92.5	100	92.1739	88.7892	88.6228
40.35	99.0099	92.5	100	92.1739	88.7892	89.2216
40.5	99.0099	92.5	100	92.1739	88.7892	89.2216
40.65	99.0099	92.5	100	92.1739	88.7892	89.8204
40.8	99.0099	92.5	100	92.1739	88.7892	89.8204
40.95	99.0099	92.5	100	92.1739	89.2377	90.4192
41.1	99.0099	92.5	100	92.1739	89.2377	90.4192
41.25	99.0099	95	100	92.1739	89.6861	91.018
41.4	99.0099	95	100	92.1739	89.6861	91.018
41.55	99.0099	95	100	92.1739	89.6861	91.018
41.7	99.0099	95	100	92.1739	89.6861	91.018
41.85	99.0099	95	100	92.1739	90.1345	91.018
42	99.0099	95	100	93.0435	90.1345	91.6168
42.15	99.0099	95	100	93.0435	90.1345	91.6168
42.3	99.0099	95	100	93.0435	90.583	92.2156
42.45	99.0099	95	100	93.0435	90.583	92.8144
42.6	99.0099	95	100	93.0435	90.583	92.8144
42.75	99.0099	95	100	93.0435	90.583	92.8144
42.9	99.0099	97.5	100	93.0435	90.583	92.8144
43.05	99.0099	100	100	93.0435	90.583	93.4132
43.2	99.0099	100	100	93.0435	90.583	93.4132
43.35	99.0099	100	100	93.0435	91.0314	93.4132
43.5	99.0099	100	100	93.0435	91.0314	93.4132
43.65	99.0099	100	100	93.0435	91.0314	93.4132
43.8	99.0099	100	100	93.0435	91.0314	93.4132
43.95	99.0099	100	100	93.0435	91.0314	93.4132
44.1	99.0099	100	100	93.0435	91.0314	93.4132
44.25	99.0099	100	100	93.0435	91.0314	93.4132
44.4	99.0099	100	100	93.0435	91.0314	93.4132
44.55	99.0099	100	100	93.0435	91.0314	93.4132
44.7	99.0099	100	100	93.0435	91.0314	94.012
44.85	99.0099	100	100	93.0435	91.4798	94.012
45	99.0099	100	100	93.0435	91.4798	94.012
45.15	99.0099	100	100	93.0435	91.4798	94.012
45.3	99.0099	100	100	93.0435	91.4798	94.012
45.45	99.0099	100	100	93.0435	91.4798	94.012
45.6	99.0099	100	100	93.0435	91.9283	94.012
45.75	99.0099	100	100	93.0435	91.9283	94.012
45.9	99.0099	100	100	93.0435	92.3767	94.012
46.05	99.0099	100	100	93.0435	92.3767	94.012
46.2	99.0099	100	100	93.0435	92.3767	94.012
46.35	99.0099	100	100	93.0435	92.3767	94.6108
46.5	99.0099	100	100	93.0435	92.8251	94.6108
46.65	99.0099	100	100	93.0435	93.2735	94.6108
46.8	99.0099	100	100	93.0435	93.722	94.6108
46.95	99.0099	100	100	93.0435	93.722	94.6108
47.1	99.0099	100	100	93.0435	93.722	94.6108
47.25	99.0099	100	100	93.0435	93.722	94.6108
47.4	99.0099	100	100	93.0435	93.722	94.6108
47.55	99.0099	100	100	93.0435	93.722	94.6108
47.7	99.0099	100	100	93.0435	93.722	94.6108
47.85	99.0099	100	100	93.0435	93.722	94.6108
48	99.0099	100	100	93.0435	93.722	94.6108
48.15	99.0099	100	100	93.0435	93.722	94.6108
48.3	99.0099	100	100	93.0435	93.722	94.6108
48.45	99.0099	100	100	93.0435	93.722	94.6108
48.6	99.0099	100	100	93.0435	93.722	94.6108
48.75	99.0099	100	100	93.913	93.722	95.2096
48.9	99.0099	100	100	93.913	93.722	95.2096
49.05	99.0099	100	100	93.913	94.1704	95.2096
49.2	99.0099	100	100	93.913	94.1704	95.2096
49.35	99.0099	100	100	93.913	94.1704	95.2096
49.5	99.0099	100	100	93.913	94.1704	95.2096
49.65	99.0099	100	100	93.913	94.1704	95.2096
49.8	99.0099	100	100	93.913	94.1704	95.2096
49.95	99.0099	100	100	93.913	94.1704	95.2096
50.1	99.0099	100	100	94.7826	94.1704	95.2096
50.25	99.0099	100	100	94.7826	94.1704	95.2096
50.4	99.0099	100	100	94.7826	94.1704	95.2096
50.55	99.0099	100	100	94.7826	94.1704	95.2096
50.7	99.0099	100	100	94.7826	94.1704	95.8084
50.85	99.0099	100	100	94.7826	94.1704	95.8084
51	99.0099	100	100	94.7826	94.1704	95.8084
51.15	99.0099	100	100	94.7826	94.1704	96.4072
51.3	99.0099	100	100	94.7826	94.1704	97.006
51.45	99.0099	100	100	94.7826	94.1704	97.006
51.6	99.0099	100	100	94.7826	94.1704	97.006
51.75	99.0099	100	100	94.7826	94.1704	97.006
51.9	99.0099	100	100	94.7826	94.1704	97.006
52.05	99.0099	100	100	94.7826	94.1704	97.6048
52.2	99.0099	100	100	94.7826	94.6188	97.6048
52.35	99.0099	100	100	94.7826	94.6188	97.6048
52.5	99.0099	100	100	94.7826	94.6188	97.6048
52.65	99.0099	100	100	94.7826	94.6188	97.6048
52.8	99.0099	100	100	94.7826	94.6188	97.6048
52.95	99.0099	100	100	94.7826	94.6188	97.6048
53.1	99.0099	100	100	95.6522	94.6188	97.6048
53.25	99.0099	100	100	100	94.6188	97.6048
53.4	99.0099	100	100	100	94.6188	97.6048
53.55	99.0099	100	100	100	94.6188	98.2036
53.7	99.0099	100	100	100	94.6188	100
53.85	99.0099	100	100	100	94.6188	100
54	100	100	100	100	94.6188	100
54.15	100	100	100	100	94.6188	100
54.3	100	100	100	100	94.6188	100
54.45	100	100	100	100	94.6188	100
54.6	100	100	100	100	94.6188	100
54.75	100	100	100	100	94.6188	100
54.9	100	100	100	100	94.6188	100
55.05	100	100	100	100	94.6188	100
55.2	100	100	100	100	94.6188	100
55.35	100	100	100	100	94.6188	100
55.5	100	100	100	100	94.6188	100
55.65	100	100	100	100	94.6188	100
55.8	100	100	100	100	94.6188	100
55.95	100	100	100	100	94.6188	100
56.1	100	100	100	100	94.6188	100
56.25	100	100	100	100	95.0673	100
56.4	100	100	100	100	100	100
56.55	100	100	100	100	100	100
56.7	100	100	100	100	100	100
56.85	100	100	100	100	100	100
57	100	100	100	100	100	100
57.15	100	100	100	100	100	100
57.3	100	100	100	100	100	100
57.45	100	100	100	100	100	100
57.6	100	100	100	100	100	100
57.75	100	100	100	100	100	100
57.9	100	100	100	100	100	100
58.05	100	100	100	100	100	100
58.2	100	100	100	100	100	100
58.35	100	100	100	100	100	100
58.5	100	100	100	100	100	100
58.65	100	100	100	100	100	100
58.8	100	100	100	100	100	100
58.95	100	100	100	100	100	100
59.1	100	100	100	100	100	100
59.25	100	100	100	100	100	100
59.4	100	100	100	100	100	100
59.55	100	100	100	100	100	100
59.7	100	100	100	100	100	100
59.85	100	100	100	100	100	100
60	100	100	100	100	100	100

## Sheet: 9E
Time (min)	NEMOm(ΔF/F0)
0.166667	0.99844
0.2	1.03144
0.233333	0.60312
0.266667	0.6459
0.3	0.52304
0.333333	0.53106
0.366667	0.39668
0.4	0.35918
0.433333	0.35958
0.466667	0.12852
0.5	0.11152
0.533333	0.24218
0.566667	0.16094
0.6	0.2455
0.633333	0.1496
0.666667	0.32324
0.7	0.08554
0.733333	0.16446
0.766667	0.28672
0.8	0.14024
0.833333	0.15292
0.866667	0.13554
0.9	0.2295
0.933333	0.18086
0.966667	0.2377
1	0.29766
1.03333	0.2039
1.06667	0.32812
1.1	0.1459
1.13333	0.23614
1.16667	0.17988
1.2	1.64062
1.23333	2.50078
1.26667	1.19708
1.3	0.58516
1.33333	0.3498
1.36667	0.16172
1.4	0.21972
1.43333	0.17754
1.46667	0.18886
1.5	0.142
1.53333	0.0121
1.56667	0.05624
1.6	0.3168
1.63333	0.26504
1.66667	0.12382
1.7	0.03144
1.73333	0.00918
1.76667	0.12364
1.8	-0.02676
1.83333	0.47734
1.86667	0.83144
1.9	1.16562
1.93333	0.94454
1.96667	1.2916
2	1.15704
2.03333	0.98946
2.06667	0.47774
2.1	0.49882
2.13333	0.58184
2.16667	0.48828
2.2	0.56446
2.23333	0.4336
2.26667	0.6121
2.3	0.6502
2.33333	0.55782
2.36667	0.65118
2.4	0.61368
2.43333	0.36972
2.46667	0.44122
2.5	0.43066
2.53333	0.25528
2.56667	0.50624
2.6	0.53398
2.63333	0.55176
2.66667	0.50704
2.7	0.54844
2.73333	0.74434
2.76667	0.8043
2.8	0.8043
2.83333	0.80664
2.86667	0.74532
2.9	0.68808
2.93333	0.575
2.96667	0.66894
3	0.5541
3.03333	0.48438
3.06667	0.29454
3.1	0.20606
3.13333	0.22128
3.16667	0.33536
3.2	0.13496
3.23333	0.12852
3.26667	0.19024
3.3	0.16386
3.33333	0.36954
3.36667	0.34882
3.4	0.37148
3.43333	0.26582
3.46667	0.3082
3.5	0.37226
3.53333	0.16054
3.56667	0.26758
3.6	0.32168
3.63333	0.08378
3.66667	0.3918
3.7	0.4539
3.73333	0.63008
3.76667	0.43378
3.8	0.02968
3.83333	0.05938
3.86667	-0.01562
3.9	0.15098
3.93333	-0.03692
3.96667	0.15312
4	0.2127
4.03333	-0.0754
4.06667	0.07344
4.1	0.06172
4.13333	0.13106
4.16667	0.12208
4.2	0.15684
4.23333	0.32754
4.26667	0.32012
4.3	4.62812
4.33333	5.33692
4.36667	4.81172
4.4	3.95722
4.43333	3.04882
4.46667	3.1668
4.5	2.82578
4.53333	2.28868
4.56667	1.74258
4.6	1.05254
4.63333	0.97968
4.66667	0.5209
4.7	0.4871
4.73333	0.57032
4.76667	0.49942
4.8	0.56622
4.83333	0.48124
4.86667	0.66504
4.9	0.56876
4.93333	0.55352
4.96667	0.39258
5	0.36152
5.03333	0.35332
5.06667	0.44336
5.1	0.35586
5.13333	0.71152
5.16667	1.11562
5.2	1.44102
5.23333	1.6125
5.26667	1.77364
5.3	1.96738
5.33333	2.48516
5.36667	2.81972
5.4	3.40176
5.43333	3.28614
5.46667	3.74726
5.5	3.7875
5.53333	3.67364
5.56667	3.79394
5.6	4.14902
5.63333	4.33164
5.66667	5.36524
5.7	6.09454
5.73333	6.61054
5.76667	7.09824
5.8	7.68398
5.83333	7.90312
5.86667	8.90546
5.9	11.0838
5.93333	12.7934
5.96667	13.5445
6	13.0264
6.03333	12.9594
6.06667	12.0307
6.1	10.1061
6.13333	8.9752
6.16667	9.08632
6.2	8.31524
6.23333	8.29824
6.26667	7.85
6.3	6.45372
6.33333	5.34804
6.36667	4.34082
6.4	3.83242
6.43333	3.29472
6.46667	2.41954
6.5	2.60312
6.53333	2.54766
6.56667	2.40468
6.6	1.92618
6.63333	1.6879
6.66667	1.57364
6.7	1.00332
6.73333	1.108
6.76667	0.94414
6.8	0.73282
6.83333	0.78008
6.86667	0.89882
6.9	0.9418
6.93333	0.842
6.96667	0.96036
7	0.70898
7.03333	0.66094
7.06667	0.52578
7.1	0.82032
7.13333	0.86992
7.16667	0.90546
7.2	0.90918
7.23333	0.90528
7.26667	1.2543
7.3	1.24942
7.33333	0.9164
7.36667	0.9291
7.4	0.74296
7.43333	0.8873
7.46667	0.72422
7.5	0.708
7.53333	0.59942
7.56667	0.45546
7.6	0.58262
7.63333	0.51152
7.66667	0.50566
7.7	0.2416
7.73333	0.3004
7.76667	0.14434
7.8	0.58242
7.83333	0.6752
7.86667	0.56054
7.9	0.47832
7.93333	0.42422
7.96667	0.52792
8	0.64746
8.03333	0.57364
8.06667	0.63672
8.1	0.70684
8.13333	0.36328
8.16667	0.49668
8.2	0.55
8.23333	0.52128
8.26667	0.60214
8.3	0.53458
8.33333	0.3916
8.36667	0.45176
8.4	0.33144
8.43333	0.34024
8.46667	0.43984
8.5	0.3625
8.53333	0.83946
8.56667	1.1291
8.6	1.13262
8.63333	0.95292
8.66667	0.9705
8.7	0.57988
8.73333	0.91426
8.76667	0.86504
8.8	0.98906
8.83333	0.93926
8.86667	1.11602
8.9	1.06172
8.93333	1.23964
8.96667	1.07012
9	0.89804
9.03333	0.98242
9.06667	1.1121
9.1	1.1621
9.13333	0.84316
9.16667	0.6996
9.2	0.9123
9.23333	0.9293
9.26667	0.85664
9.3	0.8873
9.33333	0.69122
9.36667	0.61446
9.4	0.4373
9.43333	0.59942
9.46667	0.62968
9.5	0.68184
9.53333	0.76308
9.56667	0.59902
9.6	0.66192
9.63333	0.65214
9.66667	0.617
9.7	0.76856
9.73333	0.41876
9.76667	0.66504
9.8	0.40118
9.83333	0.70976
9.86667	2.10918
9.9	3.07442
9.93333	3.72618
9.96667	3.87636
10	4.0045
10.0333	3.8496
10.0667	3.27422
10.1	3.2002
10.1333	3.22442
10.1667	3.12148
10.2	2.56484
10.2333	2.03536
10.2667	1.87696
10.3	1.66914
10.3333	1.43574
10.3667	1.47558
10.4	1.74726
10.4333	2.1246
10.4667	2.0791
10.5	2.24472
10.5333	2.3998
10.5667	2.63984
10.6	3.0543
10.6333	3.41972
10.6667	3.96582
10.7	4.2916
10.7333	4.20878
10.7667	4.20762
10.8	4.15996
10.8333	4.52872
10.8667	4.55782
10.9	4.19804
10.9333	4.48262
10.9667	4.46796
11	4.48046
11.0333	4.32872
11.0667	4.01972
11.1	3.77266
11.1333	3.82344
11.1667	3.70624
11.2	3.4711
11.2333	3.54628
11.2667	3.22168
11.3	2.83144
11.3333	2.83008
11.3667	2.4252
11.4	1.97754
11.4333	1.95372
11.4667	1.89922
11.5	1.50918
11.5333	1.36328
11.5667	1.29942
11.6	1.36446
11.6333	1.48554
11.6667	1.30234
11.7	1.11934
11.7333	1.13828
11.7667	0.7459
11.8	0.77852
11.8333	2.68632
11.8667	2.46602
11.9	2.2211
11.9333	1.6834
11.9667	1.61602
12	1.03672
12.0333	0.69434
12.0667	1.14102
12.1	1.03008
12.1333	1.00274
12.1667	0.63632
12.2	0.80878
12.2333	0.73946
12.2667	0.76934
12.3	0.80938
12.3333	0.73222
12.3667	0.80704
12.4	0.74882
12.4333	0.58594
12.4667	0.6623
12.5	0.5961
12.5333	0.45958
12.5667	0.49454
12.6	0.36738
12.6333	0.34804
12.6667	0.60704
12.7	0.51992
12.7333	0.25958
12.7667	0.267
12.8	0.69844
12.8333	0.82128
12.8667	0.73242
12.9	0.98652
12.9333	1.01504
12.9667	1.14218
13	1.05156
13.0333	1.14492
13.0667	1.47636
13.1	1.41446
13.1333	1.23476
13.1667	1.10196
13.2	1.33476
13.2333	1.5209
13.2667	1.24902
13.3	1.5289
13.3333	1.29844
13.3667	1.44062
13.4	1.23438
13.4333	0.90078
13.4667	0.7709
13.5	0.775
13.5333	0.8545
13.5667	0.75996
13.6	0.73144
13.6333	0.65546
13.6667	0.64238
13.7	0.76582
13.7333	0.94668
13.7667	0.84882
13.8	0.66738
13.8333	0.39296
13.8667	0.48144
13.9	0.70292
13.9333	0.65586
13.9667	0.57696
14	0.65918
14.0333	0.35878
14.0667	0.3629
14.1	0.69942
14.1333	0.67226
14.1667	0.61738
14.2	0.59668
14.2333	0.66894
14.2667	0.90488
14.3	0.68554
14.3333	0.69668
14.3667	0.68066
14.4	0.70644
14.4333	0.85332
14.4667	1.04434
14.5	0.79454
14.5333	0.86622
14.5667	0.61074
14.6	0.62226
14.6333	0.6621
14.6667	1.03536
14.7	1.46582
14.7333	1.84746
14.7667	2.1961
14.8	2.06856
14.8333	2.125
14.8667	2.07598
14.9	2.16758
14.9333	2.14864
14.9667	2.44532
15	2.37188
15.0333	2.3123
15.0667	2.4164
15.1	2.47168
15.1333	2.067
15.1667	2.24746
15.2	2.28808
15.2333	2.47754
15.2667	2.38808
15.3	2.53868
15.3333	2.6291
15.3667	2.1502
15.4	2.09296
15.4333	1.97148
15.4667	2.32872
15.5	2.74394
15.5333	2.58204
15.5667	2.51094
15.6	2.88554
15.6333	2.4877
15.6667	2.4039
15.7	2.0168
15.7333	1.69042
15.7667	1.44004
15.8	1.24356
15.8333	0.82636
15.8667	0.97676
15.9	1.04258
15.9333	1.1539
15.9667	1.02812
16	0.85214
16.0333	1.02792
16.0667	0.82676
16.1	0.71836
16.1333	1.00976
16.1667	1.89004
16.2	1.62774
16.2333	1.31954
16.2667	1.0457
16.3	1.08672
16.3333	1.01876
16.3667	0.72988
16.4	0.71602
16.4333	0.9498
16.4667	0.7748
16.5	1.05606
16.5333	1.24024
16.5667	1.1209
16.6	1.17968
16.6333	0.9918
16.6667	0.72618
16.7	0.97636
16.7333	0.7289
16.7667	0.79238
16.8	0.6746
16.8333	0.76582
16.8667	0.72734
16.9	0.69804
16.9333	0.60488
16.9667	0.78438
17	0.99316
17.0333	1.1252
17.0667	1.38868
17.1	1.9879
17.1333	3.01328
17.1667	3.47032
17.2	3.39726
17.2333	3.43672
17.2667	3.85254
17.3	4.95684
17.3333	5.8205
17.3667	6.76132
17.4	6.74218
17.4333	6.17872
17.4667	5.7916
17.5	5.8209
17.5333	6.00528
17.5667	5.50078
17.6	5.78066
17.6333	5.64062
17.6667	5.40214
17.7	5.63458
17.7333	4.72734
17.7667	4.59454
17.8	4.13458
17.8333	3.51796
17.8667	2.96778
17.9	2.77148
17.9333	1.98204
17.9667	1.6045
18	1.21446
18.0333	0.97128
18.0667	0.73028
18.1	0.51114
18.1333	0.64922
18.1667	0.56796
18.2	0.41914
18.2333	0.51602
18.2667	0.80508
18.3	0.82012
18.3333	0.6332
18.3667	0.6125
18.4	0.5754
18.4333	0.57188
18.4667	0.4746
18.5	0.59296
18.5333	0.41816
18.5667	0.64004
18.6	0.84824
18.6333	0.8836
18.6667	1.22792
18.7	3.04824
18.7333	5.00332
18.7667	6.21328
18.8	6.1045
18.8333	5.19122
18.8667	5.18262
18.9	5.38438
18.9333	5.32774
18.9667	6.63398
19	7.55606
19.0333	7.47188
19.0667	7.99922
19.1	8.3121
19.1333	8.5332
19.1667	7.8166
19.2	6.56738
19.2333	5.33692
19.2667	4.2004
19.3	3.9996
19.3333	3.42812
19.3667	2.78496
19.4	2.3332
19.4333	2.33614
19.4667	2.37618
19.5	1.90176
19.5333	1.98242
19.5667	2.24532
19.6	1.66426
19.6333	1.20292
19.6667	1.1711
19.7	1.04062
19.7333	0.98222
19.7667	0.66914
19.8	0.65684
19.8333	0.86464
19.8667	0.5205
19.9	0.58496
19.9333	0.52286
19.9667	0.58378
20	0.5793
20.0333	0.65938
20.0667	0.47852
20.1	0.33458
20.1333	0.38204
20.1667	0.59942
20.2	0.47344
20.2333	0.32754
20.2667	0.992
20.3	0.71464
20.3333	0.52676
20.3667	0.51114
20.4	0.4289
20.4333	0.38378
20.4667	0.5414
20.5	0.56386
20.5333	0.61504
20.5667	0.67266
20.6	0.7289
20.6333	1.11328
20.6667	0.96484
20.7	0.61152
20.7333	0.6457
20.7667	0.69278
20.8	0.6871
20.8333	0.58398
20.8667	0.73008
20.9	0.43692
20.9333	0.46972
20.9667	0.55586
21	0.75312
21.0333	0.46836
21.0667	0.39296
21.1	0.46464
21.1333	0.4414
21.1667	0.525
21.2	0.4623
21.2333	0.43828
21.2667	0.45742
21.3	0.35058
21.3333	0.3
21.3667	0.54726
21.4	0.7209
21.4333	0.56386
21.4667	0.78614
21.5	0.76484
21.5333	0.81348
21.5667	1.06406
21.6	0.92304
21.6333	2.0795
21.6667	2.942
21.7	3.89688
21.7333	3.61992
21.7667	2.98378
21.8	3.0084
21.8333	3.6918
21.8667	4.17382
21.9	4.11914
21.9333	4.3746
21.9667	4.16914
22	4.15644
22.0333	3.5705
22.0667	3.49786
22.1	2.96738
22.1333	2.31386
22.1667	2.00586
22.2	2.18516
22.2333	2.01386
22.2667	2.15684
22.3	2.25118
22.3333	2.17148
22.3667	2.57324
22.4	2.40078
22.4333	2.3373
22.4667	1.85136
22.5	1.59024
22.5333	1.22696
22.5667	1.01972
22.6	0.93106
22.6333	0.90918
22.6667	0.63828
22.7	0.34708
22.7333	0.30586
22.7667	0.32148
22.8	0.26386
22.8333	0.26718
22.8667	0.125
22.9	0.37032
22.9333	0.47558
22.9667	0.44218
23	0.54766
23.0333	0.47852
23.0667	0.75566
23.1	0.97442
23.1333	1.07442
23.1667	1.30684
23.2	10.398
23.2333	15.518
23.2667	17.5646
23.3	18.5197
23.3333	19.0145
23.3667	19.1424
23.4	18.2787
23.4333	17.518
23.4667	16.4004
23.5	16.1475
23.5333	15.9959
23.5667	15.0994
23.6	15.1744
23.6333	13.8727
23.6667	13.348
23.7	12.9785
23.7333	13.0498
23.7667	12.3088
23.8	10.8756
23.8333	9.00058
23.8667	8.52442
23.9	7.28438
23.9333	6.1039
23.9667	6.63282
24	5.38262
24.0333	4.1504
24.0667	3.39042
24.1	2.93262
24.1333	2.56484
24.1667	2.1752
24.2	2.3041
24.2333	2.07364
24.2667	1.78262
24.3	1.74472
24.3333	1.46954
24.3667	1.59238
24.4	1.29512
24.4333	1.3873
24.4667	0.93926
24.5	0.98536
24.5333	0.85996
24.5667	0.69004
24.6	0.63672
24.6333	0.32968
24.6667	0.44766
24.7	0.55546
24.7333	0.46954
24.7667	0.42872
24.8	0.63926
24.8333	0.74844
24.8667	0.41856
24.9	0.58438
24.9333	0.68242
24.9667	0.59258
25	0.47364
25.0333	0.5582
25.0667	0.76484
25.1	0.74648
25.1333	0.63594
25.1667	0.6375
25.2	0.5916
25.2333	0.62344
25.2667	0.68164
25.3	0.67324
25.3333	0.53828
25.3667	0.38946
25.4	0.62168
25.4333	0.40528
25.4667	0.46524
25.5	0.78184
25.5333	0.7127
25.5667	1.10528
25.6	2.40976
25.6333	2.90508
25.6667	3.59024
25.7	2.71152
25.7333	1.79922
25.7667	1.46914
25.8	1.03262
25.8333	0.8127
25.8667	0.48398
25.9	0.35078
25.9333	0.31992
25.9667	4.91074
26	9.4707
26.0333	11.3229
26.0667	10.632
26.1	8.96972
26.1333	8.15782
26.1667	6.85878
26.2	5.93184
26.2333	5.34786
26.2667	15.6447
26.3	12.5879
26.3333	8.67988
26.3667	6.5914
26.4	5.33008
26.4333	4.14942
26.4667	3.0834
26.5	2.89042
26.5333	2.97852
26.5667	2.86914
26.6	2.49356
26.6333	2.59218
26.6667	2.10958
26.7	2.52208
26.7333	3.21446
26.7667	3.258
26.8	2.92402
26.8333	2.3955
26.8667	2.4959
26.9	1.7629
26.9333	1.53398
26.9667	18.69
27	15.4336
27.0333	11.2877
27.0667	7.6707
27.1	5.3125
27.1333	3.76542
27.1667	2.64238
27.2	2.42266
27.2333	1.67382
27.2667	1.15176
27.3	0.79844
27.3333	0.70292
27.3667	0.85996
27.4	0.99786
27.4333	0.48614
27.4667	0.58458
27.5	0.7793
27.5333	0.44648
27.5667	0.62246
27.6	0.81094
27.6333	0.7459
27.6667	0.95644
27.7	1.05098
27.7333	1.26368
27.7667	1.30878
27.8	1.35118
27.8333	1.35254
27.8667	1.11484
27.9	1.05566
27.9333	1.11114
27.9667	1.275
28	1.2166
28.0333	1.06446
28.0667	1.01386
28.1	0.86894
28.1333	1.27676
28.1667	0.87364
28.2	0.85704
28.2333	0.91074
28.2667	1.01796
28.3	1.0041
28.3333
28.3667
28.4
28.4333
28.4667
28.5
28.5333
28.5667
28.6
28.6333
28.6667
28.7
28.7333
28.7667
28.8
28.8333
28.8667
28.9
28.9333
28.9667
29
29.0333
29.0667
29.1
29.1333
29.1667
29.2
29.2333
29.2667
29.3
29.3333
29.3667
29.4
29.4333
29.4667
29.5
29.5333
29.5667
29.6
29.6333
29.6667
29.7
29.7333
29.7667
29.8
29.8333
29.8667
29.9
29.9333
29.9667
30
30.0333
30.0667
