# Supplementary material for: Engineering of NEMO as calcium indicators with large dynamics and high sensitivity
Source: Nat Methods. 2023 Apr 20;20(6):918–24. doi: 10.1038/s41592-023-01852-9 (PMC10250196; doi:10.1038/s41592-023-01852-9)
Supplement: Source Data Figs. 1–4 and Extended Data Figs. 2–9 — Source data [file 41592_2023_1852_MOESM8_ESM.zip › Source_Data_Fig.1.xlsx]

## Sheet: 1B
Time(s)	Fluorescence intensity of cells
0	10465	15534	8874.3	9647.3	9983.2	14127	9421.2	8645.7	10386	7519	9047.5	13210	8972	6666.7	5668.5	5866.2	4282.5	4320.2	4552.2	8670.8	3561.2	3081	3127	2399.3	7835	4559.3	4083.2	2426.2	3433	2374.3	4153.7	13085	2576.3	1862.8	15160	4140	10070	11198	8003.2	4604.7	10487	3615.3	2917.7	3703.5	5432.5	4253.5	13526	9371.5	4415.8
1.999	10580	15998	8963.8	9752.7	10177	14289	9457.3	8522.8	10481	7544.2	9072	13448	8955	6720.3	5633	5897.8	4201	4359.2	4448.2	9085	3497.7	3084	3133.2	2387.5	7821.5	4593.7	4043.2	2413.2	3499.7	2378	4188.7	13100	2577.7	1868	15205	4201.2	10083	11141	8012	4291.7	10402	3598.8	2904.8	3751.3	5460.3	4267.5	13493	9401.3	4415
3.999	10574	16190	8982.5	9840.7	10323	14371	9431.5	8257.2	10563	7610.3	9103.8	13695	8997.2	6751.8	5579.7	5946.5	4159.2	4361.8	4375	9425.2	3467	3084.7	3105.8	2380.2	7825	4601.3	4031	2413.7	3486.8	2342.3	4241.7	13085	2606	1873.8	15219	4283.8	10063	11108	7944.8	3926.5	10254	3578.3	2883.7	3798.3	5465.2	4278.8	13463	9436.2	4404.7
5.999	10846	17070	9410.3	10237	10785	14822	9670.5	8357.7	10889	7907.8	9377.3	14487	9206.3	6944.2	5548.8	5970	4143	4351.7	4316.2	9873.8	3491.8	3064.7	3145.8	2368	7855.2	4618.5	4029.5	2441.3	3413.5	2335.7	4245.3	13106	2622.7	1898.2	15205	4339.2	10048	11182	7931.7	3701	10151	3601.3	2869.8	3853.2	5482.2	4274.2	13472	9445.3	4406.3
7.988	10785	17028	9565	10296	10835	14938	9580.8	8120.5	10863	7946.7	9414.3	14484	9197	6941.5	5510.2	5959.5	4228.3	4318	4328.3	10279	3478.3	3035.2	3200.7	2354.3	7889.2	4622.8	4059.5	2456.8	3344.8	2315.8	4227.5	13146	2585.7	1902.7	15151	4307.3	9990	11213	7888.5	3522.7	10058	3585.2	2849.8	3893.2	5508	4278.7	13464	9473.3	4428.3
9.999	10758	16748	9651	10303	10910	15016	9563.3	7901.3	10845	8028.7	9471.5	14654	9221.3	6980.8	5446.5	5984.8	4267.2	4309.7	4281.2	10776	3439.2	3027.2	3103.5	2364.7	7934.7	4634.7	4151.5	2466	3307.3	2289	4224.5	13169	2617.2	1873.2	15060	4275.3	9923.2	11209	7860.5	3411.7	9962.3	3563.8	2846.2	3922	5526.7	4294.5	13463	9483.2	4427
11.999	10762	16690	9744.3	10289	10987	15145	9518.3	7664.8	10818	8069.3	9477.8	14943	9177.3	6987.5	5464.3	5975.7	4245.8	4335.5	4479.3	10982	3422.2	3033.3	3144.5	2375.2	7996.7	4607.2	4130.3	2421.2	3265	2283.5	4229.2	13189	2664	1837.5	15008	4223.8	9872.3	11265	7857.7	3396	9881.2	3506.8	2853.2	3977.7	5552.3	4311.2	13486	9475.5	4437.3
13.999	10757	16747	9820.2	10304	11014	15172	9535.8	7451.8	10781	8076	9425	15177	9202.5	7060.7	5474	5967.8	4203.5	4376.7	4602.2	10991	3392	3063.5	3116.7	2425.8	8040.3	4610.5	4133.2	2431.3	3274.3	2287.7	4257.5	13182	2669.3	1835.8	15016	4196	9849.3	11257	7818.2	3383.3	9794.3	3499.7	2858.2	4042.7	5558.7	4337.8	13497	9482.8	4445.7
15.999	10722	16641	9789.7	10257	10985	15217	9555.5	7314.5	10757	8106.7	9407.5	15257	9216.3	7021.5	5498.7	5929	4146.2	4307.3	4488.2	10903	3354.5	2991.7	3112.8	2417	8033.7	4585.7	4173.2	2419.7	3373	2316.8	4271.8	13159	2602	1835.8	15055	4197.5	9809.2	11278	7754.3	3365.2	9672.8	3490	2897.2	4064.8	5597.2	4360.2	13479	9482.8	4472.3
17.988	10762	16682	9721.3	10234	11021	15167	9609.8	7186.3	10718	8161.7	9381.3	15359	9190.8	7053.3	5533.3	5910.7	4084.8	4173.8	4307.3	10792	3293.7	2977	3088.3	2416.5	8017.3	4622.7	4181.8	2415.2	3446.8	2318.3	4241.3	13162	2527	1827.5	15034	4166.3	9843.5	11271	7687.7	3350.2	9568.5	3544.2	2900	4128.7	5602.5	4356.8	13507	9491.7	4517.7
20	10817	16952	9742.3	10134	11044	15117	9642.5	7110.7	10740	8176.3	9326.2	15252	9219.3	7085.5	5555.8	5893.7	4076	4086.5	4390.8	10716	3288.3	2950.3	3099.7	2372.7	8015.8	4666	4218.8	2400.7	3499	2342.8	4237.8	13189	2524.7	1848.8	15069	4125.5	9827.3	11258	7624	3348.3	9513	3576.7	2913	4116.8	5599.7	4364.3	13492	9468.8	4533
22	10815	16958	9764.5	10119	11026	15113	9681	7041.3	10728	8143.2	9327.2	15027	9172.5	7054.2	5589.8	5902.2	4183	3960.3	4469.8	10552	3188.7	2957.2	3073.2	2351	8078.2	4717.5	4217.3	2417.2	3486.3	2329.8	4216.8	13173	2504.7	1813.7	15152	4083.3	9851	11264	7560.3	3341.7	9504.3	3612.5	2890.7	4086.2	5596	4387.5	13561	9505.7	4562.8
24	10808	17138	9856.3	10145	11069	15129	9704	6949.5	10765	8152.3	9284.2	14738	9138.5	7120	5553.5	5927.3	4174.7	3908.5	4568.7	10383	3114	2909.2	3121.2	2361.8	8122.8	4850.8	4255	2456.8	3565.8	2347.3	4220	13144	2464.5	1789.8	15174	4087.7	9882.2	11252	7562.7	3370	9450.3	3670	2944.2	4073.7	5576.3	4407.8	13574	9541	4586.7
26	10765	17192	9840.2	10203	11072	15173	9796.7	6894.2	10923	8110.5	9230.3	14328	9113	7202.3	5512.8	5952	4110.8	3936	4652	10292	3072.7	2857.5	3214.3	2362	8155.2	4895.3	4260.5	2472.3	3555.5	2333	4186.2	13140	2478.3	1794.5	15232	4081.3	9922.2	11199	7513.2	3374.2	9443	3685.8	2911.8	4094.7	5513	4411.7	13605	9565.3	4614.7
28.001	10683	17358	9961.3	10432	11068	15258	9838.5	6832	11012	8161.2	9229.2	13949	9137.5	7229.5	5483.8	5998.2	4092.8	3968.3	4812.8	10276	3064.2	2839.3	3333.3	2382.7	8172.7	4925.8	4305.8	2494.3	3526.5	2374.2	4137	13149	2531.5	1769.5	15241	4079.3	9951.3	11282	7515.7	3395.5	9474.5	3671.8	2941.7	4115.3	5471	4398.2	13664	9573	4624.3
30.001	10590	17425	10059	10442	11080	15281	9824.5	6761.8	11089	8191.3	9226.2	13585	9189.7	7258.3	5407	6045.3	4076.2	3908.5	4827.5	10231	3052	2820.3	3303.7	2408.8	8196.7	5011.8	4335.2	2483.5	3482.2	2356.8	4112.5	13129	2600.5	1759.2	15305	4109.5	9961	11345	7495	3442.3	9542.2	3767.7	2925.2	4112.2	5469.5	4396.3	13789	9611.3	4691.3
32.001	10420	17478	10289	10333	11103	15281	9810.2	6716.5	11230	8165.8	9226.3	13245	9249.8	7290.2	5400.7	6019.7	4065.8	3773.7	4805.3	10217	3075.2	2812.7	3306.3	2420	8190.2	5019.2	4402.7	2478.2	3335	2372.8	4096.3	13100	2650	1765.7	15294	4114.3	9952.2	11363	7469.8	3476.3	9561.3	3849.7	2928.7	4132.3	5492.3	4403.8	14033	9691.7	4703.7
34.001	10275	17557	10368	10287	11153	15203	9850.2	6718.2	11331	8138.5	9235	12968	9297.5	7228.8	5397.8	6034.8	4038.2	3694.7	4836.7	10379	3072.7	2792.8	3296.8	2384.5	8183.7	5083.5	4740.2	2478	3164	2403.5	4041.7	13107	2732.2	1770.2	15304	4158.8	9922.2	11364	7467.7	3436.3	9561.8	3875	2951.7	4137.8	5487.7	4390.2	14178	9716	4713
35.989	10175	17387	10497	10190	11214	15182	9974.7	6719.8	11415	8106.8	9235.8	12803	9326	7221	5409.7	6052.7	4039.5	3660.8	4840.8	10717	3125.5	2804.5	3328.3	2333.3	8185	5195.2	5039	2506	3058	2423.3	4044.2	13097	2763.2	1804.7	15365	4169.7	9909	11377	7535	3452.8	9621.5	3852.5	2977.3	4171.5	5538.8	4480.8	14368	9749.2	4734.7
38.002	10052	17342	10439	10219	11218	15135	10034	6705.7	11475	8082.3	9271.3	12637	9383.3	7283	5436.3	6066.2	4042	3659	4844.7	11158	3157.3	2810.5	3395.8	2328.3	8204	5228.5	5011.5	2581.3	3086.2	2460.3	4036.3	13125	2714.5	1822.5	15418	4156.7	9935.3	11374	7521.2	3466.8	9630.2	3892.5	3013.8	4214.8	5542.2	4473.3	14573	9764.8	4761
59.028	13214	19173	15382	16928	21938	19282	15060	11291	16412	14647	12628	15021	13317	13613	27670	24238	15461	12439	12135	17797	15930	12029	15367	9463.3	37945	12965	12535	16079	12552	12350	19738	15811	17547	13216	26027	9996	19128	20727	17925	8523.7	19152	6435	11136	13040	12361	7682.2	23870	17268	11900
61.026	20060	25350	27205	31380	42365	27543	26790	20075	26837	27528	17980	20288	20992	25150	41373	37970	15536	12825	12252	17643	17003	12714	17348	10521	56673	15926	12604	18005	12944	13154	25918	15685	20738	13291	41112	19213	33142	33847	33522	17013	35680	10495	20148	20368	23498	13977	35827	25220	22297
63.027	31775	35333	43702	49793	57260	41248	44277	31935	41952	38135	27577	29602	33190	30418	43653	45128	15454	12769	12170	17468	16955	12714	17480	10520	60457	16390	12564	18015	12886	13119	25822	15513	20718	13202	51262	27358	44323	47185	41562	27653	44120	15067	21037	20342	35160	21267	49992	34562	27560
65.015	46020	46918	52095	59697	58262	58293	59998	38682	55600	39038	39633	41247	45823	30905	43545	45665	15416	12709	12086	17302	16860	12651	17460	10500	60165	16386	12516	17945	12833	13086	25537	15356	20588	13127	51622	30203	45940	56903	41625	35023	44623	17810	20917	20225	41547	26202	61635	40537	27737
67.015	59380	54942	52703	60578	58542	74248	65677	39732	60448	39193	50652	52158	53365	31167	43340	45603	15393	12652	11960	17122	16763	12552	17422	10457	59685	16385	12513	17865	12755	13041	25252	15205	20452	13006	51440	30577	45897	62507	41618	37047	44715	18352	20855	20157	42717	27332	69032	41660	27670
69.027	68430	57017	52950	61023	58807	82675	66368	40110	61202	39312	55147	58575	54995	31302	43107	45458	15418	12591	11874	16977	16670	12497	17365	10409	59280	16357	12431	17757	12651	12987	24950	15064	20313	12926	51153	30482	45740	64908	41488	37080	44813	18468	20747	20030	42703	27440	72480	41923	27543
71.027	71858	57493	53103	61175	58892	84307	66732	40362	61465	39430	55847	59892	55413	31453	42808	45265	15415	12527	11798	16803	16540	12441	17268	10358	58817	16317	12387	17615	12558	12927	24665	14921	20160	12792	51195	30553	45747	65888	41495	37237	44840	18518	20748	20030	42847	27567	73748	42075	27465
73.028	72628	57645	53082	61112	58920	84658	66733	40372	61500	39405	56073	60088	55577	31478	42462	45052	15438	12475	11715	16668	16424	12378	17197	10295	58250	16251	12333	17533	12478	12882	24367	14788	19993	12730	50975	30432	45585	66107	41433	37197	44778	18522	20713	19957	42655	27673	73943	41982	27347
75.028	72892	57728	52987	61092	58922	84783	66790	40388	61493	39415	56160	60155	55653	31548	42155	44845	15391	12446	11629	16540	16343	12322	17115	10249	57763	16200	12280	17498	12403	12813	24142	14676	19860	12615	50748	30193	45403	66133	41422	37040	44782	18487	20643	19888	42553	27718	73998	41913	27220
77.028	73168	57882	53078	61147	59132	85037	66942	40443	61548	39537	56318	60252	55705	31727	41908	44693	15387	12416	11580	16444	16229	12267	17042	10219	57360	16193	12248	17415	12325	12803	23953	14590	19723	12514	50438	30027	45163	65912	41430	36852	44742	18430	20580	19798	42308	27690	73803	41717	27110
79.028	73225	57932	53083	61305	59293	85203	67043	40487	61538	39660	56373	60388	55740	31967	41643	44482	15339	12380	11530	16344	16148	12215	16985	10181	56970	16160	12198	17343	12253	12749	23752	14480	19600	12417	50070	29802	44840	65652	41383	36602	44658	18367	20475	19673	42023	27510	73328	41547	26982
81.028	73217	58022	53188	61348	59557	85372	67093	40570	61598	39830	56477	60498	55817	32133	40792	43613	15096	12158	11328	16017	15849	11996	16693	10006	55823	15885	11961	17065	12002	12513	23165	14177	19162	12157	49817	29512	44568	65335	41423	36365	44612	18235	20443	19530	41800	27435	72978	41307	26827
83.028	73230	58077	53268	61423	59833	85490	67150	40632	61602	39975	56402	60485	55777	32247	40587	43390	15081	12149	11289	15949	15797	11949	16640	9973.8	55483	15871	11939	17058	11944	12462	22983	14094	19047	12058	49518	29308	44263	65002	41523	36172	44627	18085	20395	19445	41517	27297	72545	41010	26757
85.028	72947	58128	53362	61442	60087	85623	67092	40608	61603	40200	56405	60485	55787	32440	40352	43190	15016	12106	11240	15890	15694	11905	16568	9944.2	55192	15837	11911	17000	11903	12437	22772	14007	18933	11988	49327	29070	44028	64610	41610	36013	44695	18013	20440	19378	41328	27163	72200	40913	26670
87.028	72705	58043	53545	61500	60257	85448	66968	40570	61627	40338	56340	60465	55718	32553	40225	43065	15009	12119	11247	15891	15654	11882	16586	9947.8	54952	15858	11901	16977	11863	12448	22635	13951	18867	11917	49352	29003	43940	64600	41795	35930	44837	17977	20472	19335	41212	27132	72053	40875	26695
89.028	72362	58012	53695	61515	60433	85405	66850	40573	61618	40562	56278	60435	55638	32662	40588	43477	15171	12277	11366	16062	15795	11993	16777	10074	55498	16054	12058	17245	12007	12567	22802	14085	19067	12015	49240	28837	43780	64320	41927	35805	44973	17882	20498	19327	41017	27015	71767	40710	26690
91.088	71945	57922	53855	61525	60535	85307	66742	40503	61663	40698	56152	60410	55567	32710	40990	43872	15316	12416	11482	16218	15930	12149	16992	10202	56010	16265	12214	17415	12131	12751	22982	14171	19235	12138	49200	28643	43538	64108	42008	35697	44932	17767	20530	19267	40798	26940	71545	40580	26682
93.028	71622	57907	54130	61742	60620	85232	66703	40498	61802	40890	56048	60432	55547	32813	40025	42797	14986	12114	11243	15859	15584	11880	16637	9979.8	54672	15920	11983	17087	11853	12446	22323	13778	18797	11856	49120	28502	43340	63813	42092	35608	44960	17727	20613	19243	40580	26888	71218	40510	26667
95.016	71328	57907	54322	61867	60678	85258	66650	40545	61893	41110	55993	60450	55570	32902	40863	43650	15281	12361	11473	16187	15920	12133	17045	10230	55813	16262	12258	17547	12103	12714	22763	13978	19223	12073	49043	28332	43095	63550	42100	35488	45062	17622	20668	19253	40398	26758	70922	40428	26692
97.016	70958	57917	54512	62032	60667	85328	66635	40575	62048	41307	55978	60517	55537	33017	39872	42520	14926	12079	11192	15799	15543	11852	16659	10021	54490	15862	11972	17185	11820	12417	22067	13422	18747	11766	48900	28227	42838	63332	42195	35418	45120	17595	20727	19263	40243	26745	70788	40325	26803
99.028	70548	57815	54680	62130	60642	85187	66543	40513	62127	41522	55815	60497	55477	33022	40778	43492	15277	12363	11431	16132	15867	12165	17075	10281	55655	16156	12261	17638	12105	12690	22503	13346	19203	12018	48847	28143	42510	62922	42280	35258	45048	17480	20817	19200	40048	26670	70487	40235	26777
101.03	70138	57860	54848	62328	60605	85123	66465	40462	62250	41677	55750	60523	55415	33045	39710	42240	14889	12034	11113	15712	15479	11863	16698	10043	54163	15650	11967	17238	11777	12393	21845	12431	18708	11667	48757	27942	42095	62588	42217	35168	45113	17373	20877	19150	39890	26557	70218	40165	26822
103.03	69597	57728	54915	62477	60500	84852	66222	40323	62280	41868	55623	60480	55255	33012	39647	42115	14885	11987	11089	15638	15475	11883	16700	10045	54140	15487	11953	17310	11764	12360	21760	11657	18658	11597	48725	27817	41722	62363	42332	35105	45162	17350	20960	19095	39730	26472	69887	40132	26933
105.02	69305	57773	55097	62575	60388	84865	66027	40233	62425	42015	55552	60545	55180	33047	40478	42905	15206	12224	11278	15938	15777	12160	17098	10293	55193	15563	12231	17755	12025	12643	22142	11034	19087	11801	48613	27525	41182	62067	42345	34982	45118	17257	21053	19047	39518	26342	69653	40117	27005
107.03	69062	57872	55292	62733	60422	84992	65978	40165	62583	42272	55632	60678	55093	33175	40505	42790	15254	12196	11245	15935	15833	12217	17122	10336	55133	15315	12249	17837	12028	12659	22087	10125	19120	11755	48322	27092	40565	61717	42288	34830	45043	17158	21173	18962	39288	26247	69492	40097	27060
109.03	68700	57958	55330	62727	60393	84997	65760	40058	62683	42563	55613	60782	55017	33280	39460	41585	14870	11825	10889	15530	15433	11957	16755	10102	53605	14579	11900	17490	11740	12343	21448	8989.8	18670	11422	48040	26913	39955	61605	42292	34768	45053	17087	21392	18977	39122	26217	69367	40118	27128
111.03	68347	57917	55303	62623	60288	84823	65505	39855	62773	42857	55625	60865	54875	33282	39328	41348	14871	11759	10792	15463	15393	11977	16748	10112	53098	14125	11760	17510	11694	12327	21318	8126.2	18625	11307	47783	26553	39313	61443	42260	34630	44863	17017	21615	18918	38943	26095	69287	40112	27173
113.03	65488	55930	53298	60310	58028	81960	62935	38202	60550	41600	53632	58795	52792	32173	40208	42135	15241	11978	10960	15783	15718	12324	17142	10396	53468	13983	11816	17968	11971	12659	21760	7486.2	19083	11516	47523	26247	38635	61303	42220	34573	44605	16893	21842	18890	38792	26000	69147	40022	27287
115.03	65167	55957	53188	60138	58060	81902	62715	37980	60633	41902	53612	58943	52710	32272	39067	40810	14854	11580	10493	15290	15233	12034	16727	10144	51482	13121	11170	17533	11664	12309	21083	6538.8	18600	11072	47102	25850	37962	61083	42147	34400	44277	16788	21993	18877	38530	25925	68998	39880	27290
117.03	64777	55980	53025	59940	58007	81825	62458	37668	60707	42197	53567	58977	52563	32340	38905	40532	14850	11462	10247	15126	15094	12011	16682	10155	50832	12585	10600	17572	11615	12279	20922	5810.7	18560	10905	46600	25537	37233	60913	41973	34117	43752	16608	22110	18837	38317	25743	68803	39678	27290
119.03	64338	55945	52713	59487	57888	81738	61973	37208	60677	42380	53513	58992	52372	32400	38822	40302	14844	11331	9958.3	14915	14890	12063	16643	10167	50365	12081	9948.7	17517	11599	12249	20770	5171.3	18578	10685	46010	25185	36518	60747	41717	33912	43200	16452	22202	18823	38158	25682	68542	39408	27273
121.03	63898	55958	52420	58978	57827	81760	61387	36750	60677	42622	53397	59082	52272	32412	39513	40977	15185	11403	9805.5	14897	14925	12351	16910	10409	51075	11810	9382.3	17888	11809	12501	21073	4695.5	18948	10605	45335	24813	35785	60593	41400	33625	42222	16298	22267	18845	37950	25565	68350	39068	27137
123.03	63417	55993	51898	58372	57705	81825	60718	36260	60738	42800	53345	59150	52072	32380	39410	40792	15194	11187	9340.5	14445	14546	12402	16803	10417	50722	11286	8596.7	17833	11792	12502	20928	4164	18975	10167	44698	24340	35027	60493	40890	33237	41290	16008	22178	18770	37685	25392	67982	38585	27010
125.03	62775	55897	51117	57543	57505	81767	59952	35645	60740	42857	53222	59205	51835	32362	39243	40517	15166	10869	8829.7	13787	14077	12422	16550	10423	50328	10757	7790.2	17612	11701	12450	20780	3708.8	18932	9619.8	44103	24080	34382	60380	40278	32885	40232	15789	22058	18798	37338	25267	67722	38095	26860
127.03	62112	55733	50092	56477	57217	81600	59020	34980	60545	42802	52902	59143	51465	32307	37855	38983	14691	10142	7984.8	12601	13085	12065	15653	10131	48363	9910.5	6800.5	16768	11237	12021	20003	3208.2	18343	8709.3	43715	23768	33667	60232	39677	32615	39297	15496	21848	18770	37063	25132	67713	37600	26682
129.03	61582	55608	49132	55505	56757	81590	58198	34377	60375	42678	52668	59212	51160	32277	37592	38625	14644	9629.8	7410.5	11733	12436	12036	15086	10100	47932	9378	6059	16292	11021	11878	19833	2871.2	18265	8046.7	43200	23462	33063	60205	38927	32273	38183	15174	21450	18797	36908	25008	67578	37040	26320
131.03	60943	55313	47927	54373	56130	81637	57297	33715	60103	42310	52375	59197	50845	32227	37242	38147	14527	9054.8	6828.5	10836	11728	12032	14383	10058	47315	8852.8	5325.7	15733	10722	11718	19597	2581.3	18128	7383.2	42425	22968	32258	59955	37922	31622	36908	14843	20832	18705	36385	24750	67072	36260	25737
133.02	60207	54852	46590	53293	55283	81563	56248	33037	59770	41765	52035	59232	50428	32072	36888	37600	14362	8439.7	6249.7	9915.3	10997	11984	13599	10035	46683	8350.8	4630.7	15059	10324	11454	19440	2338.8	18008	6701.8	41645	22507	31407	59497	36748	30977	35453	14414	20078	18535	35965	24450	66432	35543	24997
135.03	59373	54177	45345	51988	54192	81473	55057	32328	59238	41000	51565	59152	49927	31803	36547	37148	14178	7836	5720.7	9072.3	10300	12003	12788	10025	46208	7880.3	4035.5	14379	9910.7	11170	19358	2153.7	17903	6057.5	40905	21963	30583	59200	35635	30302	34183	14022	19248	18328	35540	24167	65832	34710	24317
137.03	58575	53417	44050	50747	53003	81438	53945	31547	58668	39990	51057	59107	49362	31563	36200	36657	13955	7241.2	5193.2	8234	9583.2	12006	11986	10011	45785	7423.7	3469.8	13642	9396.2	10818	19265	1996.2	17757	5462	40283	21455	29847	58807	34488	29703	32932	13627	18415	18107	35115	23793	65297	33913	23492
139.03	57742	52393	42698	49533	51658	81313	52797	30778	57988	38782	50368	59072	48803	31175	36658	36992	13865	6805.5	4818.8	7629.7	9113	12306	11437	10243	46417	7146.8	3052.3	13181	9069	10631	19685	1922.5	17980	4984.5	39695	20985	29092	58375	33368	29042	31570	13214	17535	17772	34730	23595	64798	33175	22667
141.03	57030	51335	41295	48375	50285	81127	51707	30125	57260	37380	49772	59010	48262	30773	35447	35690	13093	6102	4257	6743	8262.7	12039	10392	10014	44852	6576.2	2551.3	12118	8321.5	9939.8	19180	1781.8	17352	4352.2	39082	20562	28358	58010	32137	28437	30207	12818	16673	17338	34340	23232	64317	32318	21863
143.03	56183	49985	39952	47110	48717	80840	50587	29368	56520	35807	49042	58840	47667	30178	35828	35903	12794	5673	3908	6210.8	7812.5	12305	9808.3	10242	45230	6282.3	2239.3	11641	7939.3	9633	19583	1746.5	17453	3927.5	38512	20128	27650	57567	30963	27775	28962	12411	15833	16755	33887	22902	63792	31570	21068
145.03	55457	48613	38602	45878	47165	80530	49517	28677	55653	34178	48227	58717	47037	29430	34527	34508	11845	5015.7	3405.2	5420.7	7011.8	12023	8813.7	9987.3	43507	5762.7	1853.2	10610	7202.8	8835.3	19060	1632.1	16715	3361.3	37872	19652	26915	57115	29887	27105	27700	12009	15014	16081	33487	22563	63285	30740	20195
147.03	54637	47018	37223	44657	45453	80100	48323	27978	54667	32513	47377	58497	46348	28498	33975	33862	11086	4518.7	3016.7	4829.7	6433.7	12026	8059	9978	42837	5394.5	1603.8	9839.3	6643.2	8308.7	19017	1582.7	16309	2927.8	37468	19350	26357	56977	28780	26605	26567	11639	14243	15397	33240	22352	63067	30162	19495
149.03	53955	45417	36075	43473	43805	79660	47275	27370	53702	30897	46513	58225	45765	27540	34133	33983	10557	4138.3	2749.7	4371.3	5983.7	12254	7556.2	10152	43087	5140.8	1418.7	9340.2	6241.8	7917.7	19403	1562.1	16169	2604.2	36943	18850	25615	56547	27613	25867	25337	11215	13462	14601	32737	21992	62582	29430	18640
151.02	53207	43788	34878	42228	42057	79207	46217	26638	52668	29175	45557	57905	45113	26363	32802	32595	9528.8	3622	2376.8	3786.8	5343.2	11980	6756.2	9900.7	41500	4700.3	1225.5	8424	5574	7216.5	18938	1487.4	15349	2205.7	36358	18437	24927	56240	26512	25252	24210	10818	12705	13791	32362	21685	62137	28710	17878
153.03	52353	42057	33567	40932	40322	78440	45178	25950	51637	27458	44567	57460	44392	25175	32698	32465	8837.2	3286	2136	3388.8	4911.7	12144	6243	9989.8	41460	4442.3	1105.2	7870.3	5154.2	6762	19192	1475.3	15019	1944.3	35988	18062	24345	56047	25552	24658	23127	10426	12002	13033	32012	21458	61703	28088	17123
155.03	51458	40342	32315	39530	38597	77683	44048	25200	50508	25815	43627	56972	43640	23878	32400	32160	8121.3	2948.3	1908.8	3019.5	4503.2	12242	5752.2	10008	41152	4192.8	1021	7296.7	4699.7	6325.2	19347	1451	14625	1708.7	35493	17710	23730	55665	24533	23963	22097	10049	11251	12284	31682	21162	61293	27473	16379
157.03	50583	38577	31000	38253	36870	76638	42900	24515	49405	24203	42655	56343	42857	22575	30945	30682	7155	2553.8	1656	2590.7	3969.2	11912	5109.8	9667.5	39353	3803.8	911.05	6537.2	4142.3	5671.2	18833	1374	13694	1435.4	35007	17248	23137	55320	23573	23317	21032	9704.5	10579	11572	31348	20923	60953	26785	15732
159.03	49703	36923	29695	36982	35193	75802	41803	23857	48247	22705	41780	55783	42140	21295	30262	30068	6434.7	2265	1478	2288.2	3574	11893	4632.7	9557.3	38402	3558.2	846.63	5967	3723.3	5214.3	18847	1341.9	13105	1249.8	34555	16953	22538	54952	22642	22660	20130	9377	9948.2	10889	30920	20768	60617	26203	15117
161.03	48837	35187	28450	35660	33480	74730	40658	23202	47113	21203	40802	54995	41428	20002	30355	30178	5910.7	2065.7	1346.6	2087.8	3302.2	12134	4334.5	9645.2	38432	3399.3	827.78	5576.3	3406.2	4859.8	19325	1331.8	12850	1120.8	34120	16623	21968	54573	21748	22015	19120	9059.5	9331.3	10259	30522	20513	60187	25602	14489
163.03	48035	33593	27347	34540	31905	73838	39625	22593	45977	19832	39995	54367	40767	18798	28933	28803	5152.3	1804.8	1187.1	1819.5	2904.3	11796	3866.8	9215.8	36650	3103.3	775.27	4951.5	2971.3	4326.8	18865	1270.7	12007	972.8	33693	16263	21480	54227	20912	21435	18252	8723.7	8763.7	9617.7	30027	20382	59825	25110	13929
165.03	47190	31985	26270	33428	30318	72780	38488	21963	44712	18515	39093	53622	40105	17612	28302	28223	4578.5	1613.1	1078.2	1628.3	2625.2	11759	3542.7	8990.8	35710	2904.3	733.32	4488	2643.2	3947.7	18940	1230.3	11433	869.38	33252	15930	20933	53923	20090	20900	17430	8426.3	8222.2	8972.5	29650	20120	59508	24575	13341
167.03	46472	30483	25188	32287	28805	71803	37418	21357	43615	17273	38275	52852	39418	16525	28335	28307	4152	1487.9	1004.1	1511	2429.2	11996	3318.8	8937	35678	2792.5	722.88	4158.2	2414	3661.7	19415	1226	11138	799.4	32865	15629	20380	53632	19300	20298	16614	8123.7	7699.2	8431.2	29340	19942	59235	24065	12789
169.03	45722	29022	24177	31128	27347	70810	36392	20730	42518	16196	37533	52112	38752	15456	27705	27718	3682.3	1349.6	924.55	1385	2204.3	11944	3073.5	8631.5	34867	2625.2	702.25	3773	2145.3	3327.3	19478	1204.4	10611	726.87	32325	15301	19877	53382	18517	19713	15834	7825.8	7181.7	7911.7	28922	19677	58843	23535	12262
171.03	44928	27542	23148	29992	25907	69787	35337	20145	41483	15113	36768	51258	38125	14457	27102	27135	3266.3	1239.3	859.03	1279.5	2007.7	11887	2849.3	8275.8	33988	2483.8	691.63	3412.3	1898.7	3002.3	19538	1179.3	10068	677.82	31900	14964	19343	52938	17725	19185	15077	7538.7	6705.7	7381.8	28442	19428	58322	22943	11704
173.03	44170	26165	22172	28910	24475	68473	34302	19570	40222	14128	36010	50452	37460	13432	26465	26535	2884.8	1142.6	801.27	1186.5	1849	11826	2654	7902.8	33097	2339.8	685.32	3091.8	1689.8	2727	19585	1168.1	9561.3	636.42	31332	14647	18760	52585	16928	18592	14332	7210	6219	6868.5	28052	19185	57893	22397	11167
175.03	43392	24940	21263	27925	23142	67355	33290	18977	39123	13199	35252	49607	36822	12497	25835	25965	2559.2	1061.4	756.72	1119.1	1709.2	11725	2506.7	7513.2	32185	2217.2	675.37	2806.8	1511.3	2467.2	19695	1158.4	9065.7	608.6	30848	14314	18240	52210	16233	18063	13617	6947.7	5798.7	6412.8	27575	18958	57497	21882	10644
177.03	43367	24068	20715	27418	22242	67273	32903	18722	38738	12492	35085	49602	36835	11798	25220	25355	2276.3	1000.4	713.08	1057.2	1576.3	11591	2360.3	7100.5	31297	2099.7	671.98	2557.7	1350.2	2279	19728	1153.4	8573	575.85	30273	13945	17708	51818	15494	17523	12933	6636.5	5363.3	5940	27227	18743	57002	21353	10145
179.03	42675	22927	19833	26423	20947	66087	31960	18218	37730	11598	34365	48863	36263	10947	24640	24785	2039.7	942.57	681.63	1010.1	1477.2	11467	2239.3	6713.7	30333	1998.8	670.47	2313.5	1215.9	2053.3	19757	1152.6	8111.3	556.22	29793	13592	17192	51307	14794	16972	12227	6356.5	4946.8	5498.2	26747	18483	56585	20827	9623.2
181.02	41857	21770	19027	25465	19710	64905	30945	17615	36695	10747	33548	48032	35623	10133	24085	24257	1843	899.5	662.87	966.73	1380.2	11318	2137.2	6339.3	29550	1903.2	665.33	2105.5	1104.8	1849.3	19830	1156.8	7662	541.42	29313	13191	16667	50873	14126	16470	11580	6078.3	4562.8	5081	26373	18257	56257	20317	9148.3
183.03	41118	20668	18185	24485	18480	63693	30032	17042	35678	9968.5	32843	47217	35000	9349.3	23573	23693	1668.2	867.08	641.63	933	1300.1	11105	2034.7	5986.5	28672	1818.8	663.33	1919.2	1008.1	1670.3	19923	1156	7208.2	520.37	28823	12863	16174	50427	13434	16014	10975	5827.5	4207.5	4708	25953	18028	55908	19737	8695.5
185.03	40307	19570	17395	23505	17328	62493	28987	16514	34678	9216.8	32095	46300	34297	8629.7	23038	23152	1517.7	833.5	624.22	912.45	1231.1	10867	1945.3	5630.8	27877	1747.5	668.13	1771.7	934.63	1520	19950	1164	6814.7	514.65	28335	12540	15729	50005	12817	15539	10352	5579.5	3882.2	4333.8	25527	17835	55587	19250	8267
187.03	39527	18617	16599	22583	16238	61268	28095	15999	33705	8517.3	31378	45457	33612	7975.2	22528	22652	1398.6	808.22	610.17	892.95	1176.2	10595	1882.3	5269.8	27128	1680.3	664.93	1623.6	864.28	1384.1	19945	1163.9	6432.5	499.42	27728	12159	15249	49513	12210	15057	9804.3	5324	3553.7	3974.8	25140	17543	55163	18808	7848
189.03	38660	17630	15815	21662	15212	59870	27127	15425	32683	7872.5	30533	44443	32858	7345.5	21967	22082	1291	783.9	598.83	870.37	1124.2	10252	1813.2	4929.2	26312	1609.9	668.55	1505.2	805.35	1259.7	19875	1173	6039	499.8	27215	11772	14770	48908	11577	14588	9243.5	5082.2	3266.7	3645.8	24672	17292	54638	18285	7428.5
191.03	37862	16747	15062	20787	14200	58563	26160	14927	31690	7288	29772	43580	32163	6786.5	21390	21538	1205.4	761.57	588.63	856.93	1086.2	9884.5	1764.3	4604.3	25573	1547.4	664.08	1393.6	758.57	1158.3	19777	1179.9	5670.2	494.92	26652	11398	14300	48452	10978	14148	8763.5	4858.8	2989.5	3364.5	24268	17033	54162	17838	7023.3
193.03	37120	15936	14319	19870	13242	57320	25298	14417	30813	6742.2	29020	42763	31460	6258.3	20332	20503	1105.2	727.38	565.6	826.62	1021.5	9254.7	1672.3	4188	24260	1463.8	651.97	1273.2	703.95	1045.9	19135	1160.3	5187.7	475.7	26068	11022	13831	48025	10402	13690	8298.2	4624	2716.7	3070.5	23910	16758	53713	17380	6643.2
195.03	36383	15159	13676	19123	12397	56110	24493	13944	29897	6250.2	28288	41983	30783	5796.2	19722	19930	1042.4	712.03	560.27	818.87	987.13	8814.3	1622.1	3875.5	23473	1415.3	657.6	1197.9	666.18	973.63	18913	1169	4843	473.65	25555	10712	13390	47473	9839.5	13202	7840.5	4419.8	2500	2836.5	23430	16521	53273	16928	6290
197.03	35670	14455	13047	18330	11535	54912	23622	13484	28987	5807.5	27580	41090	30128	5364.7	19925	20095	1035.1	737.17	573.9	840	997.08	8674.3	1648.8	3725.8	23662	1423.7	686.23	1171.7	668.02	947.67	19363	1216.8	4695	491.63	24963	10371	12907	46917	9262.2	12708	7403.2	4212.2	2274.8	2573	22917	16261	52778	16493	5977.2
199.03	34933	13805	12456	17557	10746	53742	22852	13030	28195	5393.5	26882	40320	29593	4978.2	19333	19537	989.85	722.6	564.83	835.45	974.67	8192	1595.7	3444.3	22892	1370.7	685.88	1113.9	637.1	884.03	18975	1216.9	4385.8	486.15	24432	10073	12441	46327	8754.2	12272	7022.3	4024.8	2069.3	2363.7	22490	15989	52287	16051	5647.3
201.03	34133	13168	11875	16827	9999.7	52557	22070	12578	27312	5010.5	26203	39515	28970	4641.3	18803	18982	953.35	712.22	563.87	831.97	949.82	7692.8	1562.8	3176.5	22235	1325.2	688.22	1066	622.35	838.17	18570	1230.1	4092.7	487.12	23862	9730	11996	45767	8266.2	11821	6657.2	3833.3	1897.2	2167.7	21997	15725	51810	15608	5346.2
203.03	33447	12578	11344	16105	9287.5	51448	21227	12145	26472	4694.5	25477	38737	28310	4312.3	18240	18448	923.55	707.22	560.22	828	930.65	7207.3	1532.3	2928.8	21610	1286.9	694.5	1021.6	600.5	801.22	18213	1238.2	3817.8	486.77	23358	9394.3	11589	45227	7790.5	11398	6366.3	3670.8	1739.2	1991.7	21558	15455	51305	15168	5054.7
205.03	32783	12053	10775	15440	8649.8	50350	20545	11718	25685	4407.5	24828	38010	27753	4029.7	17738	17967	901.43	705.33	564.78	828.17	914.95	6730.2	1501.6	2699.2	20970	1253.8	707.62	992.77	593.88	767.32	17728	1250.1	3570	492.35	22880	9117	11170	44755	7346.8	10969	6072	3490.3	1603	1829.2	21197	15238	50912	14757	4797.7
207.03	32060	11514	10209	14775	8065.7	49252	19843	11315	24987	4135.3	24140	37215	27142	3762.3	17217	17477	879.48	702.6	561.18	825.8	898.13	6253	1474.8	2496.8	20407	1218.8	706.73	960.93	581.3	741.75	17360	1254	3322.7	486.68	22338	8792	10762	44265	6927.5	10542	5807.8	3360.2	1490.2	1690.5	20838	14922	50385	14342	4530.7
209.02	31325	11047	9728.3	14190	7538.2	48202	19148	10923	24262	3904.2	23457	36483	26558	3538.2	16723	17023	864.4	696.93	557.98	827.72	886.38	5817.3	1445.9	2303	19875	1195.6	712.07	935.03	569.95	716.23	16917	1273.6	3100.5	484.52	21820	8502.8	10336	43650	6521	10135	5536.5	3204.3	1381.7	1567.7	20445	14647	49820	13915	4260.3
211.03	30698	10579	9242	13590	7052.7	47152	18473	10532	23522	3687.3	22847	35768	25992	3343	16264	16535	853.13	698	562.85	833.05	873.47	5377.2	1434.8	2132	19350	1176.6	713.33	923.13	567	706.2	16424	1287.2	2898.8	489.88	21397	8236	9999.3	43302	6191.5	9773.3	5304	3073.7	1289.3	1468.8	20105	14435	49542	13546	4045.8
213.03	29985	10173	8758.2	13034	6611.5	46085	17828	10166	22818	3498.8	22225	35003	25432	3165.7	15797	16060	845.82	706.17	563.83	835.8	864.65	4940.2	1412.1	1959.8	18800	1161.5	726.38	905.62	562.82	680.68	15922	1302.1	2709.2	500.1	20978	7958	9643.8	42923	5859.2	9415.2	5098.5	2947.8	1218.2	1377.1	19718	14245	49125	13181	3809.8
215.03	29347	9791.3	8342.5	12474	6202.5	45072	17195	9814.5	22102	3331.2	21613	34263	24853	3013	15375	15669	839.22	708.22	571.17	838.8	858.43	4570.5	1390.8	1816.2	18290	1140.5	734.85	886.83	558.2	674.17	15500	1318.9	2529.5	498	20510	7695.2	9296.8	42452	5520.7	9063.7	4931.2	2822.3	1144.8	1295.6	19433	13986	48687	12828	3620.2
217.03	28683	9411.8	7921.3	11956	5832.5	44000	16621	9476.5	21435	3179.7	21063	33570	24332	2864	14910	15204	828.05	701.12	560.97	837.25	845.03	4172.5	1364.8	1674.2	17780	1114.7	727.9	878.27	543.22	653.12	15027	1324.2	2355.8	500.25	20055	7392.5	8932.7	42025	5203.2	8716.2	4770.2	2714.2	1091.5	1222.3	19010	13743	48195	12460	3433.5
219.03	27923	9069.8	7502	11418	5502.7	43110	16033	9132	20763	3043.2	20468	32857	23728	2733.3	14484	14766	826.03	700.83	561.33	840.47	837.73	3823.8	1349	1543.5	17228	1102.9	739.15	863.17	542.28	647.52	14566	1336.9	2204.8	506.13	19615	7150	8621.7	41702	4941	8378.3	4616.7	2621.2	1043.5	1167.9	18703	13509	47877	12134	3259
221.03	27293	8736.5	7141.2	10931	5204.2	42158	15486	8822.2	20103	2934.2	19917	32130	23192	2616.5	14045	14335	823.98	702.5	570.42	852.22	834.48	3507.2	1337.5	1441.8	16677	1095.6	747.68	859.83	545.6	641.98	14108	1354.8	2073	507.97	19088	6901.5	8289.3	41198	4640.3	8032	4470.3	2516.3	995.62	1110.1	18265	13249	47360	11760	3066.3
223.03	26557	8404.5	6777.8	10449	4920.8	41133	14904	8485.3	19425	2829.5	19330	31392	22593	2512.7	13640	13947	824.43	702.85	570.63	855.45	830.5	3214.3	1313.1	1342.5	16217	1079.8	749.95	847.88	545.18	639.67	13678	1363.5	1954.3	517.83	18692	6642.7	7983.3	40752	4381.2	7706.2	4357.2	2439.3	964	1075.7	17907	13033	46908	11424	2915.8
225.03	25168	7893	6247.5	9699.7	4540.2	38993	13942	7946.8	18247	2668.8	18230	29740	21387	2365.8	13280	13570	827.93	709.03	579.2	862.2	828.98	2949.3	1296.7	1254.1	15743	1071.4	760.8	842.4	547.9	639.8	13287	1379.8	1843.7	521.05	18228	6426.8	7675.5	40295	4156	7377	4246	2358.7	943.55	1035.3	17557	12789	46537	11084	2770.2
227.02	24532	7635	5922.3	9274.3	4326.3	38033	13438	7670.8	17687	2591.2	17703	29077	20863	2283	12842	13185	827.08	706.48	576.52	866.83	821.05	2711.2	1272.4	1177.3	15265	1054.7	765.4	840.55	542.68	629.55	12852	1383.7	1738.7	522.5	17767	6187.5	7387.3	39790	3927.8	7065.3	4154.8	2301.2	905.42	998.8	17183	12573	46062	10735	2631
229.03	23787	7354.3	5612.2	8828.5	4124.2	36938	12871	7352.7	17023	2516.5	17090	28260	20272	2190.7	12479	12817	830.65	707.8	578.77	877.05	822.63	2492.5	1265.4	1108.7	14818	1051.2	773.55	842.22	547.28	634.85	12438	1400.6	1649.2	526.88	17393	5981.8	7124	39470	3740.3	6769	4085.8	2242.2	901.25	977.95	16838	12315	45613	10429	2510.5
231.03	23080	7098.2	5317.3	8410.8	3955.3	35997	12364	7062.8	16433	2461.2	16566	27492	19723	2182.3	12083	12422	832.88	712.8	587.03	888.65	820.13	2289.2	1253.5	1047	14361	1045.8	774.5	837.88	550.05	632.65	11968	1411.7	1569.6	525.68	17008	5744.3	6851.3	39027	3544.5	6489.2	4015.2	2177.3	876.08	954.07	16530	12112	45225	10135	2392.2
233.03	22443	6882.2	5067.8	8037	3783.7	35090	11875	6823	15929	2416.3	16062	26822	19232	2129.3	11685	12059	836.97	714.53	590.75	896.98	820.97	2109.5	1239.1	986.82	13911	1040.8	778.47	836.75	552.88	630.28	11556	1428.1	1495.9	536	16595	5547.8	6624.8	38698	3395.3	6243.3	3954.5	2128.7	865.98	945.95	16255	11904	44855	9854.8	2307.3
235.02	21837	6667.3	4811.8	7699.7	3650.2	34133	11380	6577.3	15429	2368	15565	26185	18703	2085.5	11316	11697	844.03	720.48	588.98	902.92	818.18	1933.2	1218.9	937.72	13447	1031.5	789.4	835.23	553.52	631.63	11128	1437.2	1420.3	539	16172	5334.8	6368.8	38267	3227.8	5962	3881.8	2073.7	860.55	936.4	15849	11673	44318	9544.8	2214.7
237.02	21222	6480.3	4585.8	7375.3	3522.8	33293	10961	6352.5	14942	2328.7	15113	25548	18240	2041.8	10979	11346	853.9	726.63	598.67	917.35	821.33	1799.3	1217	897.95	13028	1027.6	804.13	849.35	558.27	636.27	10730	1460.4	1367.9	548.1	15772	5150.2	6120.3	37775	3087.3	5715.7	3810.8	2019.8	849.8	927.72	15541	11418	43932	9279.5	2122.3
239.03	20650	6304.7	4405.7	7060.7	3418.5	32408	10573	6160	14450	2307.8	14652	24903	17788	1998	10618	11014	858.27	724.8	601.75	925.12	817.25	1672.7	1192.1	856.05	12583	1015.1	807.42	843.57	561.4	640.93	10308	1469.9	1321.2	553.12	15432	4949.7	5898.3	37362	2946.8	5444.7	3769.2	1980.8	845.18	915.38	15238	11237	43498	9015.7	2045.2
241.03	20577	6282.7	4332.2	6953.2	3425	32430	10431	6106	14373	2349	14573	24970	17748	2021.7	10286	10696	868.65	731.93	608.62	939.3	818.98	1555.8	1184.2	829.08	12153	1015	826.67	853.22	564.97	641.23	9919.2	1493.3	1271.1	561.72	15061	4790.3	5713.5	37117	2848.5	5214.7	3732.3	1949.7	843.18	912.53	14993	10993	43123	8745.2	1962.8
243.03	19983	6116.7	4166.5	6677.8	3335.5	31615	10053	5905.8	13913	2325.8	14128	24370	17293	1970.3	9925.3	10361	872.5	734.7	607.12	948.18	818.32	1451.2	1178.8	799	11738	1002.5	822.35	854.07	565.53	646.6	9536.2	1498.2	1229.9	559.88	14742	4635.8	5529	36857	2752	5013.7	3698.8	1918.2	838.22	913.2	14684	10833	42817	8534.5	1901
245.03	19380	5963.8	4014.2	6426.2	3267.5	30770	9685	5707	13492	2306	13715	23760	16863	1955.7	9590	10027	877.27	741.85	611.45	952.17	818.57	1353	1160.8	773.93	11325	1002.2	834.3	862.07	567.6	643.75	9162.7	1513	1183.9	564.43	14410	4489.8	5351.3	36530	2663.5	4799	3658	1887.3	845.57	910.32	14418	10614	42510	8314.8	1850.3
247.02	18795	5826.5	3870	6146.3	3196.3	29965	9308.7	5515.7	13045	2283.8	13282	23158	16415	1929.5	9244.2	9681.7	875.72	739.53	612.6	953.95	818.33	1269.6	1147.3	744.53	10914	992.88	839.32	858.02	565.35	646.27	8787.2	1521.5	1147.6	560.72	14061	4322	5163.2	36077	2572.3	4606.3	3612	1867.5	845.12	912.53	14092	10390	42057	8049.7	1796.8
249.03	18273	5691.5	3734.7	5928	3144.2	29183	8990	5354	12614	2267.7	12855	22530	16019	1913.8	8939.3	9354.3	885.47	745.6	617.35	965.65	817.92	1195.6	1142.7	725.68	10516	986.33	848.13	870.45	573.9	655.65	8422.7	1536.2	1111.8	568.95	13759	4191.3	5011	35800	2499.7	4431.7	3568.7	1843.3	854.63	924.05	13857	10195	41732	7818.3	1755.8
251.03	17718	5554.3	3619.2	5694.2	3100.3	28427	8654.8	5178.3	12207	2274.2	12427	21985	15614	1889.2	8645	9067	897.65	752.7	620.42	972.78	817.18	1138.5	1134.7	716.57	10151	984.48	860.65	873.37	575.68	661.47	8084	1548.2	1096.1	577.08	13411	4061.2	4853	35393	2422.2	4239.3	3550.7	1817.7	851.58	923.25	13573	9990.5	41428	7585.8	1713.3
253.03	17167	5429.2	3505.8	5471.7	3059.7	27640	8335.5	5019.8	11800	2262.7	12033	21443	15169	1870.3	8338.8	8767.7	894.73	747.68	625.77	985.7	819.77	1079.8	1126.7	700.68	9796.2	983.95	865.57	879.05	573.2	670.33	7764.3	1554.8	1062.9	581.28	13069	3886	4698.8	35017	2365.5	4054.2	3495.8	1787.3	859.82	923.27	13279	9757.8	41005	7364.8	1664.3
255.03	16658	5322	3394.3	5280	3023.2	26900	8053.7	4863.3	11389	2254.7	11671	20890	14804	1867.3	8037.3	8477.5	903.17	753.75	627.52	998.12	821.82	1045.8	1118.2	680.52	9414.3	977.65	875.48	886	579.67	672.9	7430.5	1565.9	1048.8	588.07	12758	3745.5	4543.8	34687	2330.3	3889.7	3468.2	1763.2	866.65	923.52	13050	9554.8	40672	7183.8	1639.6
257.03	16146	5195.8	3300.7	5078.5	2982	26123	7744.5	4715.7	10991	2255.8	11286	20372	14396	1832.2	7803	8240	918.05	759.05	636.05	1018.5	836.43	1006.1	1121	674.57	9119.7	979.75	888.33	898.38	588.3	678.05	7177	1582.3	1035.1	602.93	12399	3600.2	4410	34257	2259.2	3732	3431.7	1754.2	888.33	930.3	12693	9343.7	40102	6982.2	1595.5
259.03	15671	5084.3	3223.5	4925	2977.2	25407	7467.3	4580	10636	2260.3	10928	19850	14020	1827.3	7540.2	7976.5	921.08	770.15	641.97	1032.2	833.52	972.58	1120.2	670.62	8819.7	981.57	893.95	901.93	594.13	683.28	6872	1595.7	1026.1	606.03	12068	3465.2	4264.5	33730	2215.2	3548.3	3395.8	1728.7	895.68	930.8	12405	9084.3	39627	6781.8	1566.2
261.03	15267	5015.8	3148.7	4784.2	2965.7	24827	7234.3	4486.7	10312	2267.3	10588	19392	13669	1825	7279.3	7720.2	924.85	767.02	641.35	1030.8	839.6	933.87	1099.6	654.53	8509	978.85	899.45	902.32	590.25	688.08	6592.3	1594.3	1000.9	610.27	11797	3354	4149	33482	2193.8	3421.3	3401.3	1726.2	915.17	946.1	12151	8963.5	39357	6617.2	1548.1
263.03	14764	4906.7	3064.2	4613.8	2949.2	24095	6995.5	4355.5	9950.7	2261.8	10259	18908	13305	1816.7	7025	7477.3	931.05	777.77	649.87	1043.3	844.6	907.13	1115	652.77	8188.8	978.5	916.83	904.28	601.13	697.7	6324.2	1602.5	998.07	613.17	11486	3256.3	4040.7	33112	2156.8	3289	3389.3	1722	924.43	950.9	11943	8757.2	39020	6479.2	1543.9
265.03	14372	4808	3013.2	4488.8	2950.5	23480	6766.7	4239.2	9646.2	2279.3	9944.2	18440	12959	1810.7	6782	7222.3	930.42	778.4	650.9	1048.7	846.17	882.58	1097.2	649.33	7874	978.12	911.3	900.82	602.83	700.65	6041.2	1612.5	980.38	620.05	11159	3132.2	3918.2	32558	2117.8	3158.2	3373.7	1710	940.2	963.35	11652	8546.5	38493	6321.7	1532
267.03	13645	4619	2877.8	4265.2	2864.8	22307	6418.5	4036	9131.7	2236.8	9418	17593	12322	1772.3	6531.3	6983.8	941.85	788.83	657.52	1058.3	849.78	863.72	1102.7	647.82	7594.2	980.67	922.85	916.38	610.17	705.57	5784.5	1620.7	975.02	630.62	10884	3037	3825.2	32202	2103.8	3034	3352.5	1709	949.02	973.63	11407	8388.5	38167	6184.2	1531.5
269.03	13449	4624	2885	4243.3	2916.5	22050	6349.8	4013.2	8959.8	2282	9315.8	17453	12225	1799	6305.3	6760.2	944.78	789.48	660.7	1065.6	850.75	844.17	1097.3	647.9	7319.3	973.18	935.43	914.57	612.48	711.17	5536	1628.1	963.63	631.15	10584	2928.3	3714	31792	2071.2	2919.5	3351.7	1693.7	948.62	971.85	11176	8221.2	37772	6051.8	1503.5
271.03	13014	4553.2	2832	4124.2	2913	21412	6164	3920.3	8653	2300.3	9006.8	16975	11874	1805.2	6083.3	6548.8	951.53	796.47	663.97	1070.5	865.33	829.25	1093.6	649.03	7076.8	972.95	934.23	920.12	615.08	725.8	5285.2	1630.3	954.4	635.48	10279	2847.8	3622.3	31423	2049	2810.8	3344.2	1691.5	960.05	990.58	10938	8015.8	37372	5907.7	1499
273.03	12615	4482.2	2790.8	4023.7	2903.5	20785	5967.5	3819.2	8375.2	2310	8718	16552	11552	1809.7	5865.7	6330.5	957.08	801.17	667.08	1074.6	859.08	826.73	1091.4	648.32	6824.8	974.53	947.4	930.68	622	728.08	5069.5	1635	949.78	648.77	10043	2742.5	3541.5	31055	2043.5	2717.8	3338.3	1685	967.93	1000.3	10675	7878	37045	5783.7	1494
275.03	11727	4246.8	2637.3	3771.8	2810	19453	5580.8	3602.3	7813.7	2223.3	8120.7	15572	10792	1727.2	5641.5	6129.2	954	801.83	667.68	1079.2	862.87	801.83	1092.5	637.1	6599.2	965.37	951.65	936.7	621.68	732.05	4843.8	1637.3	936.68	643.87	9801.3	2676.5	3454.2	30770	2029.8	2624.7	3294	1671	974.02	999.88	10456	7691.2	36713	5674	1495.5
277.03	11042	4074.8	2541	3597.3	2746.8	18362	5269.3	3428	7354	2189.5	7674.2	14803	10247	1690.5	5458.3	5955.2	964.25	807.67	672.18	1096.8	871.45	789.82	1087.5	642.6	6401.3	970.27	956.55	946.32	626.57	742.8	4665.3	1644.8	940.9	659.65	9490.8	2582.2	3387.8	30377	2014.2	2534.2	3285.5	1665.8	990.02	1018.3	10241	7535.5	36373	5558.8	1488.1
279.03	11293	4256.7	2649.5	3720.2	2901.2	18843	5424.7	3545	7533.7	2323.3	7848.7	15213	10536	1780.2	5278.8	5775.7	978.17	812.67	679.97	1114.3	875.13	784.87	1082.5	640.15	6176	971.23	965.85	949.28	639.27	749.28	4475.7	1656.4	936.27	666.15	9242.8	2511	3309.3	29978	2007.7	2459.2	3289.7	1644.7	995.48	1027	9974.2	7351.3	35927	5446.2	1499.8
281.03	10548	4054.8	2526	3526.3	2789.3	17567	5077.2	3348.3	7040.7	2254.7	7360	14301	9859.7	1719.2	5118.8	5612.2	985.08	817.22	682.9	1121.4	882.27	778.42	1090.8	640.9	5985.8	969.4	968.83	954.35	643.38	760.8	4303.5	1670	942	664.95	8963	2454.7	3251.3	29558	2000.3	2381	3284.2	1646.7	1007.1	1040.4	9724.3	7182.3	35483	5355.3	1510.8
283.02	10699	4210.2	2638.7	3629.5	2960	17955	5224.8	3461.7	7151.7	2381.2	7489	14624	10039	1819	4941.8	5457.7	991.3	828.13	691.92	1133	888.7	771.73	1093.2	637.83	5797	977.82	985.58	968.1	652.85	762.98	4130.5	1676.5	944.17	674.95	8736.8	2379.7	3184.2	29187	1986.5	2295.8	3265.8	1634.9	1014.6	1048.3	9476.5	7011.7	35042	5265	1506.8
285.03	10348	4131.8	2614.8	3556.7	2951.3	17353	5072.5	3387	6906.5	2379.5	7252.3	14206	9714.2	1806.7	4769	5287.7	997.32	833.18	692.88	1139.7	892.57	765.17	1089.1	639.05	5623	978.43	984.88	973.53	654.05	770.55	3967.5	1681.7	941.68	680.85	8499.7	2328	3127.7	28808	1988.2	2238.2	3253.5	1626.5	1018.4	1059.6	9268.2	6849.3	34733	5174.2	1498.4
287.03	9391	3826.5	2426.8	3274.7	2765.2	15747	4647.2	3115.5	6291.5	2236.5	6596	12963	8840	1698.3	4616	5147	998.65	835.12	694.73	1139.2	898.83	758.33	1078.6	635.17	5458.7	974.37	984.17	978.25	658.82	774.8	3804.7	1693	940.4	689.07	8252.3	2278.7	3076.3	28468	1984.5	2167.7	3259.7	1623.3	1027.3	1068.4	9064.2	6699.8	34370	5078.2	1502.9
289.03	9074.3	3797.8	2417.3	3228.5	2777	15297	4530.3	3074.8	6112.8	2253.3	6408	12612	8602.7	1706.7	4461.8	4993.7	1010.9	840.55	702.28	1153.6	904.95	761.55	1086.9	635.63	5290.3	986.38	991.45	984.4	667.12	784.25	3675.2	1694.8	949.15	690.48	8055.5	2226.7	3027.2	28075	1989.7	2112.8	3249.8	1624.1	1041.5	1082.7	8849.5	6553.7	34017	5011.3	1507.3
291.03	8795.2	3756	2412.8	3200.8	2788.3	14838	4440.2	3015.7	5946	2266	6233.3	12304	8367	1705.8	4296.3	4833.7	1011.3	843.37	702.48	1148	909.68	754.45	1074.9	631.95	5125	972.37	995.4	994.18	663.28	787.78	3530.5	1698	946.02	695.67	7804.7	2159.8	2980	27700	1988.5	2058.3	3241.5	1610.8	1043.6	1095.6	8648	6393.7	33695	4905.5	1515.5
293.03	8559.3	3727.3	2408.3	3171.2	2822.5	14412	4366.7	2982.7	5785	2280.2	6059.2	12014	8149.3	1723.2	4166	4705.8	1021	850.55	709.82	1159.2	912.33	755.4	1080.1	638.33	4989.2	986.73	998.12	996.02	674.43	800.05	3404.5	1704.5	950.38	702.27	7588.3	2124	2948	27325	1983.5	2020.3	3209	1604.6	1046.7	1096.5	8456.8	6265.3	33282	4822.5	1521.9
295.03	8306.8	3694.2	2408.2	3115.7	2819.8	14008	4269.8	2938.8	5619.8	2288.5	5893.8	11691	7934.8	1724.2	4036	4556.8	1023.3	854.68	704.1	1167.5	913.55	747.55	1074.7	632.4	4853.7	985.87	1010.6	1004	677	808.9	3275	1697.5	952.55	704.75	7410.7	2074.7	2905.7	26948	1992.5	1984.8	3221.8	1601.6	1054.3	1114.7	8285	6118.3	32932	4748.3	1523.3
297.03	8045.8	3656	2391.5	3083	2829.8	13612	4188.3	2900.5	5468	2305	5735.3	11374	7699.5	1720.7	3909.2	4424	1024.8	858.28	710.65	1173.5	918.55	747.4	1078.5	635.48	4733.5	989.23	1015.3	1002.4	681.83	811.62	3168.8	1701	953.77	709.48	7217	2049.8	2884.2	26660	1995	1940.5	3235.5	1609.5	1073.3	1133.9	8113.2	5988.7	32627	4689.7	1542
299.03	8285.5	3862.2	2549.2	3274.5	3035.8	14037	4377.7	3074	5675.3	2484.2	5935.3	11819	7984.8	1844.3	3792.3	4314.8	1037.1	864.98	716.43	1179.8	929.18	753.78	1079.6	638.23	4612.2	983.58	1021	1014.6	690.05	811.97	3060.7	1706.7	960.78	709.18	7045.3	2013.8	2853.2	26395	2009.3	1906.3	3232.5	1618.6	1090.5	1142.7	7904	5879.8	32325	4629.3	1536
301.03	8041.3	3831.5	2543.5	3240	3032	13622	4294.8	3043.5	5529.5	2500	5775.5	11496	7755.2	1855.7	3672.7	4192.3	1033.4	869.57	721.37	1184.9	930.28	753.32	1073.6	636.12	4487.3	988.32	1038.5	1017.4	693.55	817.38	2969.3	1706.2	967.45	711.8	7087.5	2059	2910.2	26905	2076	1930	3334	1653.5	1132.5	1189.2	7958	5918.8	32993	4718.3	1600.1
303.03	7797.7	3808.5	2547.3	3210.7	3067.8	13247	4234.3	3004.5	5376.3	2513	5627.5	11182	7555.3	1863.2	3568.8	4086.3	1044.8	872.08	726.28	1197	932.22	752.18	1084.2	638.65	4379.8	994.42	1032.3	1027.5	694.27	828.32	2869.8	1716.8	970.3	721.63	6923.2	2031.7	2886.8	26657	2078.5	1890	3314.3	1651.8	1138.8	1198.1	7764.7	5782	32617	4659.7	1613.3
305.03	7553.5	3773.3	2554	3193	3072.3	12853	4159.2	2976	5231.8	2526	5488	10881	7356.8	1852	3473.5	3972.3	1053.5	872.93	723.35	1200.3	939.85	756.87	1075.3	636.53	4278.7	993.33	1043.6	1031.5	699.7	835.62	2792	1717	976.15	723.37	6738.8	1988	2849.8	26320	2082	1864.3	3321.7	1648.6	1154.7	1204.5	7627.8	5659.8	32277	4593	1625
307.03	7343.3	3741.7	2555.2	3153.2	3080.8	12450	4091.8	2947.2	5096.2	2542.5	5342.7	10610	7159.2	1855.3	3377.3	3874	1056.9	886.75	729.55	1207	940.07	759.2	1075.5	645.12	4194.7	998.15	1057	1047.1	706.53	842.83	2713.2	1719.7	985.28	734.2	6578	1974	2844.8	26015	2088.8	1851	3316.8	1643.3	1166.5	1225	7442.2	5530.7	31982	4527.3	1637.7
309.03	7152	3724.2	2569.8	3161.7	3100	12095	4038.5	2937.5	4987.8	2569.5	5230	10339	7000.3	1878.3	3283	3764	1057.2	876.13	725.8	1225.6	937.48	750.82	1069.4	640.75	4115.8	996.9	1046.3	1048.6	706.68	841.2	2645.2	1721.5	980.25	726.88	6394.8	1938.8	2820	25717	2100.3	1822.5	3310.5	1639	1170.6	1222.7	7300.3	5402.7	31658	4489	1631.9
311.03	6833.5	3642.2	2516.2	3080.2	3063.7	11537	3910.2	2862.2	4793.2	2526	5018	9892.8	6708.7	1849.7	3217.7	3690.2	1072.2	886.03	733.78	1239.5	950.88	759.2	1074.5	646.48	4035.2	1007.4	1072.1	1058.4	721.18	858.17	2584.2	1729.3	994.63	742.95	6257	1936	2810.7	25317	2110.8	1811.3	3311.2	1632.2	1184.2	1244.9	7107.5	5288.2	31325	4437.2	1638.1
313.03	6559.8	3582.3	2492.8	3020.2	3048.5	11026	3805	2804.8	4634.2	2504.3	4838.8	9495.8	6452.5	1828.7	3139.5	3604.3	1077	890.17	733.17	1245.8	947.93	760.08	1086.5	650.77	3972.3	1012.5	1073.6	1068.1	721.37	867.63	2527.7	1728.2	999.92	740.83	6102.7	1917.8	2787.3	24998	2112	1783	3291.3	1631.3	1188.9	1251.2	6943.8	5165.7	30932	4375.7	1634.8
315.03	6589.3	3669.8	2570.5	3101.8	3142.5	11053	3878.7	2871.8	4681.8	2601	4853	9550.8	6478.8	1886.5	3058.5	3535.5	1084.4	896.62	738	1247.6	952.05	759.78	1075.6	650.68	3912.2	1012	1087.6	1070.7	727.18	868.75	2482.5	1730.2	1006.2	752.38	5948.7	1894.2	2776.8	24690	2128	1762	3281.7	1638	1203.3	1263.7	6798	5044.7	30643	4357.7	1651.2
317.03	6432.5	3666.2	2582.5	3095.5	3170.2	10752	3848.7	2863.8	4602.3	2632.2	4765	9307.3	6339.8	1897.3	2987.8	3464.5	1089	898.42	737.58	1257.7	950.53	766.12	1079	652.68	3859.2	1012.5	1097.3	1080.4	729.77	874.5	2421.2	1735	1006.1	749.22	5810	1876.5	2777.2	24322	2138	1752.3	3283.3	1636.5	1215.4	1282.6	6666.5	4927.3	30332	4308.2	1662.1
319.03	6285.7	3647.2	2576.5	3096.7	3170.7	10450	3819.3	2845	4512.5	2644.7	4675.2	9081.8	6183	1898.3	2923.5	3394.8	1097.7	903.87	741.18	1260.8	953.03	767.07	1075.4	654.1	3793.7	1023.2	1113.9	1081.8	733.58	879.78	2387.5	1732.3	1013.3	756.82	5677.8	1855	2761.5	24023	2142.7	1744	3270.2	1643.5	1231.8	1296	6507	4823	30060	4278.5	1659.6
321.03	6133.3	3621.7	2586.7	3075	3185.5	10153	3771.7	2830	4434.7	2664	4557.8	8866.7	6034.7	1897	2861.3	3331.2	1099.5	907.8	739.15	1260.5	957.85	770.93	1081.5	658.22	3738.2	1028.7	1127.3	1098.7	732.72	885.95	2339	1735.8	1017.5	757.9	5541.2	1828.2	2748.3	23705	2148.8	1726.3	3262	1632.2	1236.6	1304.1	6358	4724.5	29723	4233	1670.5
323.03	5979	3622.8	2601.5	3073.2	3216.3	9898.5	3732.5	2812.2	4353.5	2671.7	4471.7	8673.8	5903.8	1906.7	2817.3	3282	1110.8	918.22	752.28	1271.1	965.07	777.4	1088	668.93	3712.8	1042.7	1142.9	1107.6	745.37	899.95	2312.7	1737.7	1022.3	768.92	5408.7	1811	2742	23355	2153	1706.7	3246.5	1640.6	1239.2	1312	6215.3	4599.7	29428	4196.3	1665.4
325.02	5839	3614	2609.5	3072	3226.7	9647.7	3703.8	2796.5	4289.8	2695.5	4381.7	8452.3	5784	1917.8	2748	3217.3	1108.6	912.47	746.37	1271.6	963.92	773.6	1081.6	661.52	3664.2	1037.6	1147.7	1097.5	740.4	895.08	2270.8	1726	1029.2	762.55	5294	1797.2	2732.8	23088	2164.8	1708.2	3262.2	1635.8	1259.5	1321.1	6087.3	4511.7	29095	4172.5	1679.7
327.03	5719.5	3592.8	2621.5	3056.7	3244.7	9398.7	3685.5	2785.7	4226.2	2725.3	4310	8254.3	5657.3	1927.8	2696.2	3158.7	1114.4	917.22	751.67	1282.7	965.18	781.25	1082.6	665.32	3626.2	1039.3	1168.8	1113.3	743.5	905.68	2221.5	1730.8	1035	764.72	5159	1792.2	2730.7	22718	2173.7	1711.8	3264.5	1631.1	1278.1	1333.7	5949.5	4403.5	28782	4131	1691
329.03	5622.8	3592.5	2633.7	3069.8	3269.7	9149.3	3658	2777.5	4169.7	2752.5	4228.7	8067.8	5537.2	1940.3	2650.2	3107.7	1124.6	914.47	753.58	1294.3	964.45	784.5	1086.1	671.32	3594.8	1050	1180.2	1113.9	745.18	903.93	2203	1730.7	1040.8	760.88	5059.2	1782.2	2729.2	22435	2187	1701.3	3250.2	1624.7	1287.1	1327	5814.3	4301.5	28492	4111.3	1690.7
331.03	5530	3593	2651.3	3086.3	3298	8942.3	3641	2780.5	4131.5	2790.3	4179.3	7901.8	5444.3	1958.5	2595.5	3055	1124.2	919.3	746.93	1302.2	973.78	790.33	1088	672.18	3553.5	1047.1	1183	1122.7	751.67	911.87	2169.5	1738.5	1045.4	766.32	4930.2	1776.3	2728.2	22138	2186.7	1689.5	3239.5	1618.1	1300.9	1345.4	5691.7	4211.8	28170	4084.8	1694.3
333.02	5405.2	3587.7	2653.7	3065.5	3308.8	8718.3	3608.8	2770.2	4070.8	2803	4105.3	7707.8	5307	1948.8	2560.2	3006	1125.8	923.23	751.25	1311.4	973.82	793.25	1091.7	673.5	3515.2	1052.1	1195.3	1130.8	748.07	918.83	2156.5	1728.8	1047.1	768.22	4852.5	1773.8	2718.8	21835	2198.7	1696.3	3229.5	1608.3	1296.6	1349.8	5561.3	4122.3	27880	4043.8	1693.8
335.03	5310.2	3584.8	2667	3074.2	3322.8	8475	3595.8	2761.8	4028.8	2813.2	4045.8	7560.8	5201.7	1962.2	2522.5	2957.3	1133.9	925.47	759.18	1318.8	974.72	797.5	1101.2	676.73	3494.7	1057.2	1200.5	1127.7	754.73	921.97	2127.2	1732.2	1056.9	765.12	4752.2	1773	2710.7	21543	2203.7	1705.2	3228.5	1599.8	1308.3	1361.5	5438.3	4036.3	27587	4029.2	1715.2
337.03	5204	3574	2673	3087.5	3331.8	8284.2	3579	2750	3983	2823	3978.7	7400.5	5098.5	1967.3	2480	2913	1131.1	928.57	752.77	1327	971.25	795.1	1092.5	674.9	3470.8	1058.5	1214.8	1135.3	751.4	916.05	2113.2	1730.7	1059.7	764.83	4657.3	1763.8	2713.7	21235	2216	1701.3	3221.7	1596.2	1324.1	1369.6	5353.3	3944.7	27255	4002.7	1705.7
339.03	5089.5	3559.7	2661.3	3056.2	3324	8054.3	3541.5	2729.3	3922.3	2824.7	3906.2	7212.5	4952.5	1963.5	2445.2	2881.2	1138.5	924.83	754.58	1329.9	971.75	800.95	1102.2	675.67	3447.8	1064.5	1215.2	1150.3	758.75	918.47	2097	1728.2	1062.8	773.8	4563.7	1758.5	2710.8	20925	2219	1698.7	3215.3	1590.1	1335.6	1381.1	5229.3	3847.5	26918	3981.3	1727.2
341.03	5009.2	3551.8	2669.2	3070.8	3346.3	7862.7	3531.7	2722.3	3879	2833.8	3863.3	7064.5	4872.3	1976.7	2423.5	2849.3	1151	932.87	753.67	1337.9	976.13	807.95	1101.5	681.07	3439.2	1069.7	1227.3	1154.6	764.17	925.95	2074.2	1722.8	1070.5	776.37	4478.5	1757.8	2704.7	20640	2215.5	1713.8	3206.3	1582.2	1338	1391.6	5120.7	3767.2	26650	3956.3	1724
343.03	4949.8	3544.2	2678.2	3069.2	3374	7685.2	3513.8	2723.3	3858.5	2851.5	3814	6906	4777.2	1981.8	2389.8	2813.7	1156.1	936.32	758.35	1338.8	985.32	813.68	1101.8	686.92	3415.5	1078.4	1229.5	1150.6	766.25	938.47	2062.7	1729.3	1078.1	779.95	4405.5	1769.5	2712.7	20360	2233.2	1715.3	3207	1577.9	1343.6	1390.7	5011	3699.5	26387	3942.3	1726.2
345.03	4859.8	3536.8	2683.7	3071.8	3380.5	7525.7	3491.5	2713	3808.2	2858.2	3755.8	6761.2	4693	1989	2360.7	2779.7	1156.1	934.7	755.5	1341	979.28	816.33	1109.1	690.93	3404.3	1074.7	1231.2	1155.3	767.27	938.33	2045.5	1720.2	1082.7	776.82	4336.3	1782.5	2725.8	20145	2250.3	1731	3229	1581.8	1359.7	1405.5	4959.2	3633.5	26142	3944.5	1754.2
347.03	4768.8	3542.7	2691.2	3088.8	3402.2	7374.2	3474.2	2710.5	3770	2887.3	3731.3	6627.7	4621.8	1991.7	2338.7	2766.8	1163.6	947.77	767.03	1354.7	990.55	825.22	1114.7	704.98	3406.2	1090.2	1243.4	1169	774.23	952.38	2050	1724.5	1092.6	792.47	4272.7	1786.3	2732.5	19873	2267.2	1739.8	3222.3	1583.2	1366.9	1420.5	4851.3	3549.8	25882	3923	1766.3
349.03	4714.3	3542.5	2697.8	3085.5	3422.7	7202.8	3461.2	2712.3	3748.8	2905.3	3685	6491.5	4519	2004.8	2308.5	2737.5	1173.1	938.88	761	1360.4	983.47	835.42	1105.7	705.82	3400	1085.3	1250.8	1175.4	774.05	946.63	2049.5	1719.2	1090.4	784.43	4184.3	1773.2	2729.8	19618	2264.3	1725.3	3236.2	1588.1	1378.2	1430.6	4743.7	3481.8	25540	3919.3	1768.5
351.02	4645.3	3528	2709.8	3075.8	3424	7069	3461	2699.2	3725	2934.2	3649.5	6356.2	4447	2012.5	2290.2	2724	1181.4	944.63	768.25	1376.6	993.13	840.52	1116.5	713.57	3392.8	1090.5	1254.1	1180.8	779.48	950.07	2038.8	1725.2	1101.3	793.23	4120.7	1781.2	2738.3	19377	2272.3	1736.2	3242.5	1585.3	1388.8	1439.7	4652.8	3396.8	25283	3900.7	1766.5
353.03	4580.7	3539.5	2718.7	3101.7	3441.2	6931.5	3453.8	2703.2	3696.7	2974.2	3612.8	6235.8	4369.3	2032	2274.3	2698.2	1183.1	945.75	761.6	1388.7	993.18	840.28	1119.1	709.33	3384	1090.8	1250.4	1178.8	776.43	960.48	2030.8	1712.7	1105.3	791.75	4050.7	1790.3	2746.3	19152	2285.7	1739.5	3240.7	1583.9	1401.2	1456.1	4584.3	3339.8	25023	3877.7	1780.3
355.03	4512.2	3528	2718	3097.8	3459	6795.2	3454	2695.7	3687.8	2979.8	3588	6128.7	4311.3	2035.2	2262.7	2687.7	1184	946.23	767.88	1399.6	988.7	848.02	1125.7	720.33	3381.2	1096.1	1260.5	1192.1	784.55	967.62	2032.8	1714	1115.6	801.48	3991.8	1794.8	2749.8	18920	2285	1733.3	3236.3	1583.2	1413.8	1468.1	4497.5	3273	24703	3872.2	1790.7
357.03	4468.5	3525.7	2734	3097.8	3464	6662.7	3442	2701.8	3662.2	2972.3	3557.7	6006.5	4246.7	2032.2	2244.5	2676	1190.6	948.73	766.28	1411.3	994.28	855.05	1118.9	723.53	3381.3	1094	1259.7	1188.6	785.03	966.67	2030.5	1708	1112.4	799.3	3930.7	1800.7	2750.7	18710	2303.7	1736.5	3239.5	1580.6	1421.3	1479.2	4434.8	3232	24460	3867	1785.8
359.03	4410.3	3515.3	2723.2	3095.8	3480.8	6526.7	3427	2680.7	3625.3	2977.7	3522.7	5887	4170.8	2044.8	2238	2658.3	1198.2	947.4	765.22	1407.7	996.08	861.23	1120.9	723.18	3371.7	1097.7	1266	1202.6	780.48	974.95	2023.3	1700.5	1124.7	797.97	3880.3	1795.2	2762.3	18413	2306.3	1736	3223.2	1583.2	1428.9	1491.2	4337	3150	24202	3850.3	1804.7
361.03	4377	3517.7	2742.8	3103	3481.2	6419.3	3425.2	2681	3608.7	2979.8	3515.3	5793.5	4132.7	2054.5	2224	2648.3	1202.8	951.52	771.58	1413.9	995.43	874.22	1127.4	729.13	3375.2	1097.2	1267.6	1212.7	787.25	983.33	2032.5	1689	1133.9	807.78	3821	1815.7	2765	18177	2316.3	1731.2	3224.2	1571.9	1435.6	1501.3	4256.2	3100.3	23913	3832.7	1806.5
363.03	4313.5	3526.7	2746.5	3092	3489.7	6304.2	3412.7	2664.3	3590.3	2994.5	3480.2	5691.3	4051.7	2054.7	2216.3	2635.2	1203.8	950.92	770.52	1420.3	1001.4	881.33	1129.6	729.1	3375	1106.6	1269.6	1208.4	787	979.83	2029.5	1681.2	1138.2	809.48	3775.3	1801.2	2779.2	17945	2322.8	1730.5	3224.3	1567	1445.2	1516.3	4180	3047.3	23627	3823.8	1817.5
365.03	4269.8	3538.5	2756.5	3118.2	3504.2	6215.3	3417	2676.2	3590	3017	3473.5	5614	4018.5	2074.3	2203.7	2629	1207.4	952.27	773.27	1419.9	996.03	883.52	1135.5	727.32	3376.3	1105.2	1269.8	1215.2	790.03	986.9	2021.3	1683	1144.4	808.15	3723	1810.7	2787.2	17693	2345.2	1738.7	3217.7	1571.5	1453.5	1527.5	4122.5	2987.7	23373	3810.7	1827.3
367.03	4252.2	3531.8	2753.8	3118.5	3512.5	6108.8	3413.3	2668.8	3570.3	3017.8	3439.7	5516.2	3980	2084	2198.3	2619	1208.6	946.85	765.17	1421.3	995.38	893.5	1132.9	728.43	3362.8	1103.6	1251.1	1211	785.72	993.62	2026.5	1667.5	1147.8	807.17	3690.8	1833	2792	17520	2341.7	1734.5	3239.7	1577.2	1460.4	1522.8	4058.3	2940	23102	3799.5	1845.2
369.02	4214	3539.3	2747.3	3129.3	3523.5	6030.5	3389.5	2670.8	3554.5	3027.5	3426.5	5415.7	3917.7	2092.3	2197.3	2608.7	1214.7	947.78	770.37	1424.5	1001.2	896.32	1139.7	729.43	3372	1106.5	1254.3	1216.8	785.38	988.23	2018.5	1662.4	1157.1	805.27	3643.8	1850.2	2803.2	17270	2359.2	1742.7	3231.7	1568.6	1473.7	1546.1	3979.2	2888.8	22828	3793.8	1853.5
371.02	4192.5	3557.7	2759.3	3138.5	3534.2	5950.3	3404.8	2687.2	3546.8	3046.5	3414.5	5352.5	3886.8	2096.7	2180.7	2609.7	1223.4	949.97	772.3	1429.9	1002.1	906.27	1150.4	741.13	3378.2	1111.6	1254.4	1225.9	787.1	1001.5	2023.5	1664.9	1168.5	809.68	3605.3	1847	2810	16965	2355	1739.3	3229	1579	1480	1557.2	3898.8	2839.3	22568	3765.7	1859.5
373.03	4155.3	3566	2758.2	3137.5	3527.8	5850.8	3394.3	2660	3522.2	3033.8	3386.8	5243	3840.2	2094.3	2171.5	2601.8	1229.3	953.82	772.13	1436.2	996.33	916.98	1153.8	740.43	3376.3	1118.6	1243.8	1233.1	790.02	1011.6	2020.8	1656	1173.9	814.47	3573.5	1855.8	2824.7	16708	2362.5	1744.3	3219	1574.2	1482.5	1571.2	3857.2	2796.3	22298	3757.2	1856.3
375.03	4139.8	3570.8	2783.7	3157	3547.2	5793	3392.7	2663.5	3524.2	3050	3394.5	5180.5	3800.7	2123.2	2166	2591	1227	947.95	773.75	1440.1	993.5	926.43	1151.1	732.47	3376.8	1114.6	1231.1	1223.7	783.63	1012	2025.7	1648.9	1175	808.23	3551.3	1874.3	2840.7	16503	2389.3	1749	3220.3	1573.8	1493.4	1581.8	3813.5	2758.5	22122	3757.7	1871.8
377.03	4102.3	3578.8	2797.8	3166.2	3564.2	5718.3	3388.3	2660.5	3518.7	3058.2	3368.3	5108.3	3767.2	2129.8	2161.7	2588.8	1235	947.2	780.92	1440.1	1001.2	929.95	1163.8	739.1	3398.3	1117.2	1229.8	1224.1	787	1018	2051.8	1650.6	1185.8	812.45	3521.8	1863.7	2849.2	16319	2404.7	1749.8	3246	1579.3	1510.1	1603.6	3751.7	2710.5	21907	3760.8	1884.3
379.03	4098.8	3604	2803.2	3175.3	3569.7	5650.2	3377.5	2677	3523.8	3072.7	3376	5050.8	3723.5	2138.7	2174.3	2591.8	1241.5	949.42	778.65	1447.3	998.12	945.22	1158.2	740.25	3421.8	1116.6	1228.8	1229.3	791.82	1019	2049.3	1639.1	1190.5	821.22	3492.3	1876.7	2849.3	16071	2410.7	1753.7	3228.7	1567.2	1519.8	1605	3709.8	2664.5	21617	3728.7	1886.5
381.02	4078.8	3612.5	2811.8	3201.7	3589.3	5579.2	3392.3	2684.7	3513.5	3095.3	3351	5006	3709.7	2145.2	2165.5	2588.3	1245	955.82	779.13	1450.2	1001.7	949.75	1157.3	742.3	3420.5	1116.9	1211.7	1233.1	794.07	1021.9	2061	1637.8	1199.8	816.07	3446.2	1895.8	2867.2	15875	2428.7	1758.2	3202.7	1561.7	1523.8	1610	3644.8	2626.5	21385	3729.3	1891.3
383.03	4062.5	3617.8	2832.5	3205.8	3620.5	5543	3394.5	2689.8	3510.2	3104.8	3364.7	4950.7	3685	2154.2	2162	2583.5	1251.9	956.32	779.65	1452.1	994.73	953.67	1159.7	743.97	3426.8	1110.8	1208.2	1236.3	785.85	1017.6	2064.3	1633.4	1198.6	818.82	3425.2	1906.8	2881.7	15702	2429.8	1762.2	3226.7	1563.9	1537.3	1623.8	3606.8	2594.7	21127	3712.8	1906.3
385.03	4045.3	3634.2	2837.3	3220.3	3625.3	5502.5	3388.3	2688.8	3520.7	3125.3	3359	4899.2	3668	2160.7	2151.8	2574.2	1250.8	951.23	782.98	1446.8	992.32	955.37	1164.1	741.18	3441.5	1106.5	1198	1243	786.27	1033.4	2072.3	1629.4	1204.5	814.62	3401	1916.7	2886.7	15494	2439	1766.3	3200.5	1559	1538.1	1634.3	3553.2	2553.8	20870	3698.2	1892.8
387.03	4024	3638.5	2855.3	3231.2	3633.5	5447.8	3400.5	2692	3520.8	3134.3	3355.8	4866.5	3638.2	2163.8	2150.5	2576.7	1257	951.28	790.43	1445	997.87	963.1	1168	745.73	3459	1107.2	1188.8	1236.9	786.42	1034.5	2072	1621.1	1210.1	815.47	3382.7	1931.2	2908	15249	2449.7	1771.3	3197.7	1568.3	1552.3	1635.5	3513.7	2527.2	20605	3691.2	1901
389.03	4027.3	3654	2869.5	3244	3624.3	5411.5	3389.7	2698.8	3514.5	3149.8	3340.5	4800.8	3613.7	2180.5	2160	2579.8	1264	957.03	785.98	1460.1	1002.7	968.03	1175.4	756.57	3476.5	1116.6	1187.2	1248.2	785.3	1045.5	2087.3	1624.3	1217.8	811.73	3365.7	1955.2	2920.8	15098	2455.3	1771	3200	1565.1	1561	1644.2	3484	2494.2	20398	3682.2	1921
391.03	4020.7	3663	2878	3244.8	3640.2	5353.3	3384	2716.7	3502.8	3157.7	3341.5	4770.3	3569.5	2188.2	2167.8	2590.7	1270.3	955.38	788.77	1457.5	1006.8	980.35	1177.6	752.65	3480.5	1120.6	1189.4	1261.2	787.18	1045.2	2100.5	1625.5	1226.8	817.88	3335.8	1957.7	2929	14845	2455.2	1771.2	3192.5	1561.4	1565.7	1646.7	3415.8	2447.5	20132	3664.7	1922.2
393.03	3998.8	3662.2	2874.8	3252.2	3644.8	5309.7	3393	2715.7	3504.2	3164.3	3327.8	4719.7	3548.2	2186.5	2169.8	2587.7	1270.3	966.58	786.32	1463.2	998.6	993.25	1188.9	759.4	3506.7	1119.3	1182.1	1254.3	792.18	1056.6	2115.2	1623.2	1233.8	822.98	3326.5	1959.7	2925.2	14639	2470.3	1768.8	3189	1559.7	1580.1	1660.1	3382.2	2432.8	19865	3640.7	1941
395.03	3998.2	3669.2	2889	3267.5	3640.7	5278.7	3396	2709.3	3498.7	3180.5	3342	4664	3520.7	2186	2161	2590.8	1274.6	959.6	788.52	1462.3	1007.1	996.88	1182.2	762.25	3502.2	1113.4	1173.7	1259.3	793.12	1057.7	2118.2	1607.1	1236.3	813.62	3305.2	1983.7	2943.5	14425	2464.5	1776.2	3199.2	1560.5	1585.4	1665.5	3339	2395	19618	3649.3	1941.8
397.03	3984.5	3675.8	2891	3259	3671.3	5232.3	3400.2	2708.2	3501.8	3183.3	3342.5	4625.5	3509.3	2206.8	2163.8	2602.2	1281	963.98	790.13	1470.6	1003.7	998.32	1189.2	766.52	3520.7	1117.9	1168.3	1264.6	792.48	1061.7	2129.3	1606.4	1243.3	822.9	3274.3	1989.7	2948.7	14245	2470	1772.3	3201.5	1558.5	1588.2	1669.3	3300.5	2365.3	19402	3625.2	1946.5
399.02	3973.8	3671.7	2899	3280.2	3671.2	5198.3	3399.3	2715.3	3500.5	3185	3335.5	4591.7	3486.8	2204.7	2167.5	2599.5	1279.9	960.87	785.07	1464.3	1008.1	1010.4	1186.3	763.02	3536.2	1117.5	1158.9	1264.7	785.2	1061.4	2139.3	1602.9	1246.7	818.22	3251.8	1997.7	2942.5	13994	2466.8	1775.5	3176.2	1550.5	1588.8	1659.8	3251.8	2337.5	19105	3614.5	1953.2
401.03	3969.7	3684.5	2902.5	3277.3	3689.2	5160.2	3405.8	2724.3	3512.3	3192.2	3341.3	4557.8	3469.5	2208.5	2170.7	2613.3	1288.8	968.92	785.72	1465.7	1007.4	1021.8	1190.8	768.33	3555	1115.1	1159.4	1274.8	785.22	1068.9	2148.7	1604.9	1252.6	815.48	3236	2005	2961.8	13789	2474.7	1774.5	3178.7	1556.5	1599.6	1672.8	3211	2316.3	18848	3593.5	1950.2
403.03	3957.5	3679.2	2909	3291.7	3700.7	5135	3405.3	2728.8	3510	3206.8	3344.2	4532.3	3454	2207.2	2177.5	2618.8	1290.2	967.55	787.08	1471.5	1008.7	1021.1	1197.4	769.73	3566.7	1118.6	1152.6	1283.3	788.52	1069.3	2168.3	1596.1	1253.2	820.52	3231.7	2020.8	2970.8	13582	2485.7	1789.5	3190.5	1555.7	1612.7	1679	3184.3	2283.8	18647	3577.5	1970.2
405.03	3962.2	3690.7	2914	3290.5	3716	5111.5	3423.5	2735	3520.5	3210.3	3351.3	4492.7	3444.3	2219.2	2188.8	2618.7	1294.3	971.42	785.62	1476.4	1016.7	1024.4	1197	773.92	3604.3	1124.4	1151.8	1289.1	790.5	1086.3	2187.3	1595.9	1262.5	822.3	3203	2041.3	2977.2	13391	2482.8	1780.7	3164.2	1548.6	1612.3	1686.2	3159.7	2250.7	18375	3559.2	1972.2
407.03	3923.8	3653	2901.7	3285.5	3700.3	5046.7	3400.7	2720	3492	3200.3	3323.8	4429.2	3404.2	2203.7	2193.2	2633.8	1301	975.18	787.75	1477.3	1013.6	1031.2	1193.5	773.92	3617	1122.3	1157.8	1291.3	794.93	1079.7	2195.7	1593.4	1264.4	821.85	3194.8	2051.5	2975.7	13144	2480.8	1794.2	3152	1546.7	1622.6	1689.5	3109.7	2237	18098	3541.8	1969
409.03	3946	3671.7	2918.2	3302.5	3714.3	5052.2	3429.8	2739.5	3508.8	3227.2	3352	4418.7	3412.5	2221.2	2167.5	2601.5	1286.7	956.62	775.15	1454.8	1001.2	1022.7	1189	767.72	3592.3	1101.5	1123.5	1279.5	783.57	1073.8	2174.3	1569.4	1256.7	809.33	3158.5	2048.3	2982.8	12928	2485	1779.8	3136.3	1543	1623	1692.3	3085	2215	17815	3522.8	1968.2
411.03	3940.5	3680	2940.8	3316.5	3727.5	5045.3	3447.7	2747.2	3516.7	3235.7	3360.7	4405.3	3419.2	2236.5	2215.7	2651	1310.6	980.67	793.02	1480.4	1018	1043.7	1211.5	790.13	3675.3	1121.7	1145.2	1312.9	794.88	1098.4	2228.2	1589.2	1280.6	832.07	3159	2076.5	3000	12755	2496.2	1786	3131.7	1542	1631.5	1705.3	3063.8	2185.7	17583	3503.5	1983.2
413.03	3955.8	3704.2	2960.5	3339.5	3751.7	5021.8	3465.2	2769.2	3533	3258.5	3382.5	4392	3425.7	2240.7	2224.3	2657.8	1313.7	976.9	796.53	1485.3	1024.1	1048.5	1211.5	795.18	3684.8	1110.2	1141.3	1308.4	802.12	1095.4	2224.3	1584.4	1286.1	828.48	3145.5	2107	3003.3	12612	2487.8	1795.8	3125.8	1536.9	1633.7	1717.8	3043.5	2176.3	17367	3492.3	1980.8
415.03	3957.3	3710.3	2972.7	3349	3749.2	5012.5	3464.3	2762.5	3533.7	3255.7	3385.5	4369	3416.3	2243.2	2226.2	2660.2	1312	971.43	790.28	1481.4	1018.9	1049.7	1212.6	795.3	3702.2	1120.8	1126	1303.1	793.68	1091.7	2252	1576.1	1290.7	827.77	3137.3	2110	3020.7	12448	2484	1801.7	3128.7	1534.6	1642.6	1725.8	3019	2173.7	17180	3495.3	1987.3
417.02	3964.8	3723.2	2978.5	3349.5	3762.2	4993.5	3469.7	2778.3	3542.7	3281.3	3379.7	4334	3401.5	2243.2	2234	2674.5	1314.1	978.3	795.32	1483.7	1023	1052.9	1213.2	796.35	3709.2	1117.3	1119	1315.7	796.12	1106.5	2266.2	1577.3	1299.3	828.4	3155.3	2146	3038.7	12325	2506.2	1805	3140	1537.4	1653.3	1730.7	3002.7	2156.7	16972	3476	2004.5
419.03	3966.5	3735	2976	3372.3	3758.8	4977.8	3487.3	2788.7	3539	3286.5	3382	4327.2	3400.7	2250.2	2251.2	2690.5	1325.8	977.87	796.68	1492.6	1023.6	1062.1	1215.4	808.97	3735.3	1119.5	1128.2	1319.4	803.5	1106.8	2278.3	1574.4	1304.6	837.42	3121	2147.8	3047.8	12120	2503.2	1808.8	3124.8	1523.2	1659.9	1740	2981.7	2134.2	16765	3467.5	2007.7
421.03	3955.8	3732.8	2977.3	3366	3763	4943.2	3478.7	2788.5	3563.8	3296.7	3384	4306	3383	2254.7	2207.5	2639	1298.3	954.92	777.82	1459.9	1004.4	1044.3	1196.5	794	3684.5	1097.5	1105.1	1291.1	780.75	1085.9	2249.8	1541.8	1280.5	811.55	3137.3	2168.3	3059.3	11971	2513.5	1815.3	3125.3	1530.2	1670	1755.2	2983.2	2126.8	16595	3462.2	2003.5
423.03	3969.8	3747.7	2983.7	3365	3778	4943.8	3496.2	2806.3	3574.2	3305.8	3401.2	4309	3385.8	2262.7	2267.8	2705.3	1330.3	978.83	798.83	1491.5	1027.7	1071.4	1226.4	819.73	3789.7	1122.6	1131.7	1317.9	797.07	1110.2	2313.8	1572	1316.8	838.23	3138	2183	3069	11808	2524.8	1813.2	3115.5	1530.5	1674.3	1772.2	2969.3	2124.5	16384	3448.8	2024
425.03	3981.3	3769.5	2992.2	3384.3	3792.2	4925.8	3504.7	2811.7	3585.3	3324.3	3404.7	4282.3	3381.5	2263	2262.2	2704.2	1325.6	979.78	792.85	1489.2	1033.1	1068.8	1212.9	822.18	3779.5	1115	1117.3	1316.9	794.2	1106	2327.3	1565	1307.3	835.43	3139.7	2202.3	3076.2	11599	2527.5	1827.2	3114.2	1535.2	1676	1771.8	2944	2104.5	16168	3446.8	2026.8
427.02	3985.2	3770.3	3002.3	3387.5	3794.3	4919.5	3509.7	2807.8	3589.5	3330.5	3404.2	4261.3	3375.5	2258.5	2266.2	2715.8	1331	975.15	792.55	1489.4	1025.2	1070.6	1217	821.9	3797.8	1119.3	1118.1	1323.1	794.37	1110.8	2339.8	1557.8	1315.5	838.85	3120.2	2218.5	3094.2	11439	2527.7	1835	3112.7	1529.7	1683.3	1781.7	2933.5	2096.2	15971	3442.2	2033.8
429.03	3987.3	3796.5	3010	3409.8	3815.3	4916.3	3516.8	2820.2	3607.7	3340.3	3427.2	4252.8	3370.7	2256.5	2275	2717.3	1327.9	977.38	789.52	1485.1	1027.2	1071.3	1227	828.1	3804.7	1117.4	1106.8	1319.4	791.32	1112.6	2358.8	1552.4	1317.4	837.52	3115.2	2227.2	3109.3	11254	2541.7	1826.3	3097.5	1535.1	1699	1775.5	2905.5	2083	15773	3429.7	2044
431.03	4002.8	3805.5	3009.8	3409.7	3824.7	4911.3	3541.3	2827.5	3610.2	3350.8	3434.2	4245.7	3375.3	2271.5	2286	2724	1341.2	979.73	791.48	1491.5	1030.2	1084.4	1231.5	840.1	3837.8	1118.5	1105.7	1333.9	795.38	1120.6	2388.5	1553.5	1325.1	841.55	3109.7	2248.3	3111.5	11062	2549.5	1827.5	3113	1528.7	1712.7	1783	2886.5	2062.3	15584	3423.7	2046.2
433.03	4017.5	3815	3011.8	3416.5	3824	4914.7	3549.5	2823.2	3621	3365.3	3437	4246.3	3372.8	2268.2	2292.5	2735.2	1341.7	977.03	793.5	1487	1028.1	1082.8	1224.2	835.23	3846.2	1114.4	1118.5	1326.2	791.1	1120.9	2396.5	1550	1331.1	843.97	3100.2	2267.5	3118.2	10888	2545.2	1842.8	3092.7	1523.9	1710	1781	2866.7	2051	15322	3405	2049.5
435.03	4008.2	3817	3024.7	3423.8	3828.2	4887.5	3549.5	2825.5	3635.8	3358	3449.7	4237.7	3369.3	2270.7	2293.3	2734.2	1346.7	981.37	786.3	1493.7	1033.7	1092.4	1225.6	842.25	3866	1116.7	1113.5	1327.2	794.83	1125	2412.7	1551.5	1332.8	850.48	3084.5	2286	3121.2	10744	2541.2	1834.2	3084.2	1519.3	1715.8	1783.2	2856.7	2043.8	15151	3404.3	2055.7
437.03	4017.3	3821.8	3031.2	3446.8	3829.2	4899.5	3574.3	2846.5	3635.3	3375.8	3450.8	4216.2	3367.5	2280	2300.5	2750.2	1355.3	975.9	789.57	1494.9	1033.8	1092.7	1229.8	844.47	3902.3	1116.4	1109.2	1330.5	793.87	1130.6	2443.2	1555.6	1338.8	847.57	3095	2307.8	3127.8	10559	2551.7	1844.3	3094	1528.4	1717.2	1794.5	2849.3	2042.3	14907	3395	2053.5
439.03	4009.7	3826.8	3042.2	3456.5	3839.3	4904	3583.2	2844	3646.8	3383	3458.5	4205.7	3364.8	2275.8	2301.7	2753.2	1355.2	978.63	785.8	1498.9	1034.6	1096.5	1232.9	846.67	3924.8	1108.1	1111.3	1337.9	790.85	1128.6	2437	1546	1344.2	845.52	3084.5	2323.7	3133.5	10384	2550.5	1839	3081.5	1516.3	1716.7	1791.2	2831.3	2018.7	14718	3375	2058.8
441.03	4026.3	3826.5	3042	3458.3	3858.3	4883.2	3588	2852	3653	3395.2	3453.7	4195.8	3367.8	2268.8	2311.2	2764.5	1356.9	978.68	790.4	1495.5	1026.8	1099.3	1231.1	849.52	3958.5	1107	1113.3	1326.2	792.93	1128.4	2455.7	1540	1349.4	854.13	3109.3	2344.5	3145	10235	2556.7	1834.5	3066.3	1519.9	1731.8	1802.7	2835.3	2013.2	14547	3371.8	2080.5
443.02	4023.7	3831.2	3039.7	3472.5	3849.2	4887.2	3593	2864.8	3658.3	3408.5	3453.5	4178	3363.5	2271	2313.2	2761	1355.2	981.75	785.7	1486.7	1021.2	1094.6	1225.1	846.55	3956.8	1098.9	1101.1	1327.5	782.73	1137.8	2460.5	1537.1	1345.4	848.45	3114	2368.3	3172.5	10134	2568	1856.2	3076	1527.3	1744.5	1816.7	2838.5	2011.2	14417	3379.7	2088
445.02	4030	3844.7	3056.7	3469	3858.2	4878.3	3599.8	2864.3	3672.2	3416.3	3463.2	4181.2	3365.7	2272.3	2320.2	2776.8	1362.9	980.33	794.42	1495.9	1032.7	1099.4	1242	854.6	3991	1104.5	1100.8	1337.9	789.42	1128.7	2484.7	1526.6	1356.5	857.58	3091.7	2372.2	3172	9983.7	2566.7	1855.2	3067.3	1517.8	1746.5	1815.2	2806.3	1998.8	14247	3366.5	2088.2
447.03	4028.8	3823.2	3058	3465.3	3856.2	4863.8	3597.2	2853.8	3660.7	3415.7	3455	4169	3364.2	2266.5	2324	2787.7	1359.4	979.03	785.7	1500	1027.8	1096.5	1230.3	853.98	4015.8	1099.8	1098.2	1339.3	781.58	1130.5	2490.2	1522.7	1357.8	851.92	3116.3	2392.7	3189.7	9807.2	2575.2	1859.2	3071.2	1518.4	1756.5	1825	2805	2001.2	14097	3381.2	2102.3
449.03	4022.8	3817.3	3048.8	3467.8	3851.5	4857.2	3608.8	2855.5	3651.3	3406.2	3453.7	4146.5	3355.2	2253.5	2338.2	2799.5	1369	980.15	791.03	1498.2	1032.3	1102.5	1235	863.43	4029.3	1103.6	1103.3	1342.2	786.08	1139.3	2510	1519.5	1362.4	854.12	3109.3	2390.5	3189.7	9679	2586.5	1861.2	3069.8	1516.2	1759.3	1832.8	2794.7	1994.3	13908	3375.7	2104.2
451.03	4038.8	3836.3	3060	3479.2	3865.2	4864.5	3624	2872.2	3652.5	3427.8	3479.8	4141.5	3360.7	2258.3	2339.3	2802	1370	981.3	786.15	1497.1	1034	1107	1232.2	859.47	4060	1096.2	1102.8	1349.8	788.62	1136.7	2514.3	1514.9	1369.7	850.45	3112.5	2402.5	3189.7	9528.2	2584.8	1867.7	3061	1522.5	1756.3	1829.7	2783.7	1989.5	13748	3361.2	2102.2
453.03	4040.2	3843.5	3062.3	3479.8	3875.5	4860	3628.8	2874.3	3661.5	3430.7	3489.5	4130.3	3351.5	2263.7	2344.2	2822.8	1379	987.75	793.48	1501.7	1039.1	1107.7	1238.6	862.85	4094.7	1101.6	1102.6	1349.5	788.1	1137.5	2529.7	1506.8	1373.9	859.9	3098.2	2414.7	3209.2	9379.5	2590.8	1863	3047.2	1515.7	1768	1839	2758	1973	13560	3356.3	2118.7
455.03	4032.5	3852.8	3074	3479.5	3888.2	4873.8	3632	2891.2	3666.2	3439.5	3490.5	4139.7	3357.7	2266.3	2346.3	2821.2	1374.8	985.88	786.6	1506.2	1036.4	1112	1235.9	865.2	4101	1097.9	1104.3	1343.4	792.22	1139.4	2541	1506.8	1369	855.85	3138.2	2462.2	3237.8	9327.3	2616.5	1881.5	3064	1519.6	1783.3	1869.7	2792.8	1985.5	13539	3382.8	2147.7
457.03	4036.8	3860.2	3092.2	3497.5	3895.3	4871	3657.7	2897.7	3689.7	3448.5	3507.2	4143.2	3366.2	2256.2	2362	2836.3	1385	989.85	793.38	1504.4	1036.4	1113.6	1239.4	873.53	4121	1099	1102	1357.6	793.77	1145.1	2558	1507.3	1382.5	855.78	3131.8	2462.7	3253.2	9164.2	2617	1880.2	3075.5	1522.2	1794.3	1863.2	2780.7	1972.3	13351	3369.8	2147.7
600	4057.7	3978.8	2973.2	3659.3	3816	5081.2	3701	3008.7	4036.8	3541.2	3834.8	4182	3692.2	2145.5	2627.2	3100.3	1522.4	949.63	738.4	1539.6	1052.1	1230.6	1262.2	993.8	5367.5	1105.1	1102.2	1410.3	870.32	1140.8	3394.7	1357.9	1536.7	902.58	3140	2462.3	3251.3	9024.5	2624.5	1876	3066.2	1518.2	1795.7	1864.7	2773	1962.5	13199	3363.2	2133.3
602	4063.8	3982.7	2979.8	3666.2	3821.3	5080.3	3710	3025.8	4052.2	3539.8	3853.2	4204.3	3699.2	2136.3	2628.8	3101	1525	950.23	734.05	1541.9	1050.5	1235.2	1265	996.4	5395.3	1110.8	1094.9	1411	878.73	1144.4	3413	1357.1	1543.8	916.85	3413.8	2926.2	3591.8	4924.5	2720.5	2065.7	2876.5	1437.4	1958	2152.2	2729.3	2106.3	6564.7	3308.7	2371.7
604	4275	4171.8	3137.5	3850	4022.5	5370.3	3904.7	3196.8	4272.7	3732.5	4070	4432.8	3901.2	2239.3	2635	3107.8	1527.7	942.63	732.02	1540.5	1042.4	1250.2	1266.3	995.5	5417.8	1108.4	1099.5	1419.7	876.5	1142.6	3417.5	1355	1545.3	913.98	3406.5	2942.5	3599.2	4925.7	2732.8	2073.8	2889.8	1444.8	1974.5	2158	2734.2	2116.5	6560.3	3309.7	2375.7
606	4396.5	4311.8	3235.8	3972	4149.8	5518.8	4020.2	3287.2	4414.3	3846	4196	4563.3	4033.2	2308.7	2628.8	3108.3	1517.5	937.68	733	1531.4	1041.4	1240.8	1267.8	998.92	5419.7	1105.4	1094.5	1416.2	872.27	1136.8	3413.7	1358.2	1550	908.83	3443	2952.8	3611.2	4937.8	2745.8	2076.3	2896.8	1460.1	1987	2177.7	2756.5	2132.5	6545.7	3332	2402.3
608	4407.3	4303.8	3234.8	3978.5	4138	5521.5	4015.7	3291.8	4415.2	3841.7	4186.3	4577	4032.2	2301.7	2640.7	3113.8	1529.8	942.02	734.5	1529.7	1046.8	1251	1263.8	1002	5449.8	1113.9	1089.7	1413.5	873.88	1134	3424.2	1353.6	1553.5	911.85	3440.8	2974.2	3623.5	4947.2	2761.3	2085.3	2888.8	1451.6	2001.3	2186.7	2776.5	2148.5	6528.7	3335	2404.5
610	4393.3	4310.2	3234	3960.7	4133.2	5516.7	4003	3286.3	4421.3	3830.5	4170.8	4576	4031.2	2300	2643	3113.8	1521.4	933.12	735.57	1535.8	1044	1247.8	1265.6	999.13	5440.3	1112.1	1093.1	1417.7	876.23	1141.9	3434.2	1358.7	1553.1	912.27	3445.8	2957.5	3614.8	4909.3	2748.5	2083.8	2880.8	1455.5	1999.2	2182.2	2763.5	2155.2	6493.8	3337.2	2406.8
612	4049	3962.7	2968.2	3658.8	3796.8	5087.8	3693.2	3027.3	4075.8	3537	3861.2	4215	3723.5	2105	2647	3120.5	1529.6	929.33	734.58	1530	1046.2	1256.2	1266.5	1001.4	5472.5	1113.6	1091.4	1417.8	867.43	1146.6	3449.2	1356.4	1557.4	909.42	3397	2924.2	3581.7	4837.2	2725	2052.7	2863.8	1440	1983.8	2166.2	2740.8	2112.7	6383.2	3304	2384.7
614	4035.5	3963	2966.2	3656.5	3803.5	5104.3	3700.8	3026	4075.5	3539.8	3861	4240.3	3737.8	2102.8	2648.3	3109.8	1525	935.35	728.17	1533	1042.9	1263.1	1262.4	1001.2	5481.5	1109.3	1091.1	1423.2	868.07	1144.2	3439	1349.5	1558.9	907.42	3407	2932.5	3583.2	4840.3	2723.7	2053	2859.5	1445.5	1989.2	2161	2746.8	2123.5	6365.7	3295	2376.3
616	4349.5	4270.8	3201	3953	4101.5	5497.7	3977.5	3273.8	4397.2	3821.5	4171.5	4597	4043.8	2267.8	2657.8	3120.5	1530.9	936.32	737.93	1539.4	1047.3	1278.4	1271.1	1008.6	5500.8	1113.1	1097.3	1422.3	875.75	1146.3	3457.5	1357.5	1565.2	919.35	3408.2	2948.8	3585.7	4836.8	2729.2	2062.5	2861.3	1447.8	1984.2	2173.2	2746.2	2130.8	6328.5	3303.5	2392.8
618	4059.8	3982	2970	3668.3	3815.8	5113.2	3683	3032.3	4094	3548.5	3888.8	4278.8	3760.8	2095.2	2669.7	3127.2	1527.5	931.95	734.72	1534.9	1045.1	1275.2	1276.4	1004.7	5524.3	1115.3	1083.9	1420.9	872.92	1147.6	3470	1351.1	1566.3	918.15	3409.8	2933.3	3573.5	4808.7	2722.7	2063	2844.8	1441.6	1988	2164.5	2740.2	2119.2	6288.7	3279.5	2367.5
620	4103.3	4011.8	3015.8	3706.5	3850.7	5177.7	3722.2	3062.7	4133.3	3570.8	3942.5	4315.5	3804.2	2123.7	2661.7	3124.5	1521.5	924.33	729.92	1530.7	1048.5	1282.8	1268.5	1001.3	5546.7	1117.3	1087.7	1422.2	869.4	1136.5	3475.3	1348.9	1555.8	918.88	3398.7	2920.8	3571.2	4782.7	2716	2053.3	2836.5	1435.1	1982.8	2156.7	2729.5	2127.3	6251.2	3280	2365.3
622	4065.3	3998.8	2995.5	3678.3	3806.8	5142.3	3695.2	3038.3	4110.3	3560.8	3904.7	4289.5	3766.3	2113.2	2672.7	3130.5	1529.7	924.88	726.63	1533.6	1047.8	1280.6	1278.4	1005.1	5579.5	1111.3	1086.8	1431.3	867.43	1142	3491.7	1355.4	1565.3	915.17	3402.3	2917.5	3577.7	4771.7	2715	2062.7	2831.5	1434.2	1979	2165.3	2742.7	2133	6225	3284.8	2369.3
623.99	4074.2	4009.2	3010.7	3683.7	3825.8	5167	3712	3059.2	4132	3573	3931.2	4332	3798.5	2116	2678.3	3132.2	1530.5	926.78	731.33	1537.1	1046.5	1291.1	1280.5	1010	5599.7	1115.5	1093.3	1434.2	877.57	1149.3	3517.2	1350.4	1569.3	918.57	3396.3	2919.7	3565.8	4776	2712.8	2052.7	2837	1431.9	1989	2156.8	2714.7	2132.5	6211.8	3286.7	2371.8
626	4077.8	4019.8	3017.3	3691.2	3829.7	5177.3	3702.8	3059.7	4136	3577	3945.3	4338.5	3802.3	2138.5	2673.2	3134.7	1532.7	920.18	725.97	1537.9	1040.6	1290.1	1278.2	1007.1	5635.8	1115.1	1089.2	1432.9	874.03	1140.8	3491.7	1353.7	1562.4	921.33	3407	2920.7	3590.7	4800	2712.7	2059.3	2839	1430.6	1985.7	2176.5	2740.3	2140.5	6213	3279.5	2368.5
628	4297.5	4234.8	3182.5	3875.7	4022.7	5458.8	3912.8	3219.5	4368	3765.5	4154	4577.5	4021.7	2239.5	2683.3	3142.8	1533.5	927.7	726.35	1538.3	1045.8	1301.8	1277.8	1008.3	5657.2	1112.8	1094	1436.5	877.87	1141.3	3500	1360.7	1557.8	927.02	3425.5	2939.2	3609.8	4799.7	2733.7	2070.8	2851.7	1445.8	1997.2	2196.7	2749.5	2147.7	6205.3	3299.5	2391.5
630	4029.8	3981	2984.3	3640.7	3772.2	5120.3	3658.7	3003.3	4090.7	3534.5	3894	4280.2	3778.2	2091.2	2675.2	3125.3	1524.7	911.47	714.73	1526.2	1037.7	1297.1	1274.2	998.27	5669.7	1107.7	1081.9	1427.7	867.52	1130.9	3503.8	1352.6	1554.2	915.65	3425	2938.7	3604.8	4795	2744.8	2072.2	2859.7	1447	1995.8	2190.2	2751.8	2152.5	6184.5	3292.8	2394.5
632	4202.3	4172.3	3113.2	3789.3	3932	5347.3	3837.3	3139.3	4280.8	3684	4090.7	4480.7	3955.5	2194.2	2684.8	3128	1523.6	910.98	718.53	1542.5	1035.2	1294.3	1279.4	1005.9	5684	1110.9	1087.1	1421.7	866.5	1135.3	3514.5	1362.5	1562.7	927.75	3395.7	2908	3586.5	4768.3	2739.5	2058	2841.2	1431.7	1988.7	2178.8	2738.7	2138.5	6120.5	3276.8	2374.7
634	4360.5	4327.3	3228	3930.3	4071.5	5530	3956.8	3258.5	4436.5	3816.7	4232.8	4629.8	4098	2259.7	2682.2	3126.2	1528.2	915.6	716.57	1532.9	1039.6	1303.5	1276.2	1006.4	5697.3	1112.3	1081.1	1428.4	871.52	1137.9	3522.2	1358.4	1562.4	926.97	3404.8	2898.7	3586.5	4755.3	2740.5	2064.5	2852.2	1433.7	1993	2189.8	2736.3	2143.5	6091	3272.5	2386.2
636	4032.3	4021	2991.3	3629	3765.5	5136.7	3669.5	3022.2	4127.5	3546.7	3936.7	4310.2	3803.3	2092.7	2687.2	3127.3	1524.2	909.75	715.28	1525.5	1039.5	1299.7	1288.2	1001.4	5696.7	1113.1	1080.3	1422.6	869.2	1139.8	3539.3	1358.2	1563.8	931	3403	2910.3	3576.8	4755.3	2749.8	2069.7	2834.3	1436.4	1993.3	2194.7	2737	2141.5	6080	3271.3	2389.7
638	4181.2	4157.7	3091.2	3734.8	3890.8	5319.7	3784	3118.2	4265.3	3663.8	4066	4457.7	3933.5	2151.3	2689.2	3118.8	1531.8	907.65	718.28	1528.1	1036.9	1299	1279.5	1001.2	5720.5	1107.8	1079	1428.9	867.62	1139	3524.8	1356.5	1567.4	925.78	3419.2	2918.3	3583	4745.7	2752.2	2073	2838.8	1436.7	1997.8	2183.8	2750.8	2135.7	6060.7	3267.5	2385.2
655.34	14860	15705	12211	16411	9532.8	14824	12639	10395	12505	17467	8433.7	8743.2	9824.7	9308.8	11159	11836	11533	7449	6518.5	5975.2	8748.7	8015.5	11684	6992	15027	7664	10341	10416	5867.3	5387.5	14211	15343	8807.5	6968.2	12914	11477	25250	25790	18483	20248	20902	13918	15481	16149	14660	7451.8	23565	23278	18062
657.33	25422	26418	21072	28400	15116	25033	21417	17000	20508	28830	12962	13397	15588	16233	17747	18272	16464	11021	9733.3	9797.7	13827	12271	17102	10717	21625	12747	15255	16371	9667.2	8724.5	21507	15373	14562	11128	17840	15601	36547	36122	25873	28640	28995	18880	21490	22672	20640	10179	32020	32643	25248
659.33	38535	38533	31547	42362	22737	37900	32325	24967	30418	38953	18408	19182	22712	23622	25077	25205	17955	11995	10726	13447	16675	14418	18873	12794	29317	16893	16168	19698	12769	11830	26495	15359	19772	13796	23083	20042	48092	46577	33378	36537	37208	21473	27007	27747	27062	13139	40383	41110	31942
661.33	50607	48320	41093	53862	30443	50600	42783	32078	40145	42513	24197	25335	29752	27692	32483	32207	18338	12069	10804	16137	17257	14885	19338	13201	37633	18867	16241	20363	14075	13441	27248	15301	22618	14532	28678	24663	57855	56920	40302	42752	44777	22082	30397	29655	33560	16074	48702	47430	37005
663.33	61710	54795	48640	62175	38180	63247	52323	37513	49523	43403	30320	31722	36675	29038	39280	38883	18655	12089	10862	17713	17467	15069	19722	13321	46280	19345	16184	20625	14454	13859	27508	15344	23298	14752	34327	29288	63080	66305	45907	45525	50878	22510	31537	30158	40388	19353	56687	50245	39387
665.31	70472	57113	52290	65737	46305	74715	60127	40113	57503	43897	36435	38082	43295	29680	44643	44632	18903	12074	10810	18395	17533	15149	20005	13354	54900	19417	16127	20843	14557	13945	27655	15346	23590	14785	39855	33337	64183	73783	49040	46083	53932	22730	31868	30415	46602	22590	64112	51112	40098
667.33	72738	56228	51337	64823	52308	79970	63582	39827	61153	42948	41163	42862	47798	29443	47665	48802	19157	12078	10812	18703	17647	15241	20173	13379	62585	19515	16023	20963	14639	13953	27735	15367	23737	14837	45445	36350	64727	78928	50128	46333	55157	22963	32080	30610	51650	25768	71208	51610	40412
669.33	73295	56352	51003	64693	56787	82378	65242	39855	62418	42812	46323	47583	51857	29538	48830	50882	19408	12082	10787	18915	17755	15327	20338	13403	68465	19537	15938	20978	14681	13972	27767	15402	23885	14831	51097	38452	65297	81583	50767	46580	55870	23233	32322	30825	55238	28908	77975	52075	40573
671.33	73678	56713	50970	64783	59298	83045	65932	40150	62793	42972	50905	51817	54547	29632	49338	51597	19658	12045	10722	19112	17787	15399	20418	13423	71425	19508	15801	21080	14710	13958	27805	15422	23955	14771	56773	39605	66005	82967	51328	46963	56682	23620	32722	31118	56990	31887	84307	52787	40973
673.33	74232	57328	51220	65175	61197	83540	66545	40540	63230	43325	54252	55230	56147	29752	49645	51840	19860	12024	10681	19230	17778	15426	20488	13402	72663	19455	15702	21123	14702	13921	27798	15468	24000	14696	61905	40043	66345	83497	51637	47138	57235	23842	32903	31207	57495	34300	88925	53098	41188
675.31	73417	56918	50495	64272	61143	82435	65895	40182	62313	42827	55125	56232	55765	29285	49800	51908	20055	11930	10634	19325	17767	15423	20512	13395	73205	19395	15549	21107	14724	13869	27728	15503	24007	14651	66372	40433	66580	83907	51965	47243	57813	23953	33075	31273	57870	36077	91587	53393	41362
677.33	73443	57163	50393	64388	61528	82255	65975	40353	62148	42818	55738	56862	55912	29333	49977	52022	20250	11903	10585	19438	17777	15475	20558	13390	73803	19333	15442	21062	14715	13868	27773	15582	24015	14605	69807	40497	66667	84123	52092	47158	58020	24027	33160	31288	57752	37152	92727	53543	41385
679.33	73527	57507	50297	64448	61862	82232	66102	40397	61947	42840	55982	57182	55953	29328	50152	52173	20523	11931	10591	19582	17803	15542	20640	13409	74360	19380	15422	21138	14739	13884	27795	15661	24070	14584	71962	40425	66582	84007	52063	47055	58162	24068	33188	31250	57637	37575	92983	53522	41250
681.33	73172	57548	50030	64240	61797	81635	65815	40307	61407	42732	55915	57028	55647	29232	49975	52023	20657	11875	10545	19627	17747	15505	20590	13377	74402	19255	15335	21003	14702	13813	27677	15712	23992	14514	73087	40487	66650	84187	52102	47015	58527	24155	33275	31232	57552	37962	93117	53668	41180
683.31	72665	57570	49727	63972	61723	81027	65378	40153	60833	42510	55587	56632	55262	29098	49892	51987	20800	11845	10522	19717	17722	15508	20603	13365	74602	19193	15258	20977	14690	13781	27720	15777	23978	14446	73832	40657	66880	84343	52260	47098	58892	24208	33350	31293	57462	38242	93248	53833	41217
685.33	80983	64553	55507	71497	68877	90338	72827	44925	67503	47520	62048	63180	61543	32645	49952	52063	20952	11845	10522	19833	17732	15499	20603	13370	74905	19165	15287	20990	14680	13770	27775	15900	23967	14419	74190	40738	67022	84498	52418	47167	59202	24347	33420	31407	57450	38415	93393	54128	41255
687.33	80647	64800	55440	71468	68807	90087	72558	44893	67070	47660	61825	62900	61242	32605	49955	52095	21118	11844	10524	19900	17738	15538	20632	13379	75092	19167	15338	20978	14693	13735	27822	16017	24007	14376	73935	40503	66677	84082	52157	46843	59140	24253	33267	31207	56888	38118	92572	53898	40985
689.31	80473	65120	55422	71703	68825	89930	72327	44918	66758	47760	61588	62590	60835	32637	49818	51998	21197	11825	10520	19923	17737	15518	20628	13329	75072	19133	15398	20918	14641	13706	27872	16107	23945	14297	73303	40200	66318	83457	51743	46448	58925	24138	33022	31023	56282	37850	91475	53672	40647
691.33	80320	65458	55542	71922	68715	89840	72195	45052	66413	48045	61503	62417	60652	32663	49745	51947	21268	11855	10556	19968	17718	15521	20673	13325	75053	19122	15502	20857	14593	13702	27895	16209	23910	14287	73472	40328	66615	83738	51997	46592	59257	24312	33177	31215	56298	38058	91363	54107	40788
693.33	80078	65730	55585	72050	68453	89775	72022	45070	66087	48243	61223	62207	60363	32723	49642	51918	21340	11856	10574	19970	17722	15506	20708	13301	75030	19113	15564	20817	14592	13656	27962	16289	23892	14215	72958	40012	66337	83230	51613	46273	59085	24212	32988	31052	55850	37853	90168	53977	40505
695.33	79802	66145	55705	72342	68205	89702	71783	45143	65732	48475	60965	61912	60105	32763	49497	51843	21368	11890	10573	19975	17737	15511	20678	13262	74943	19090	15676	20762	14559	13604	28008	16370	23868	14183	73108	40225	66690	83525	51775	46427	59550	24340	33197	31230	55943	37988	89918	54327	40605
697.33	79540	66478	56007	72665	68008	89743	71675	45265	65605	48893	60878	61750	59932	32853	49425	51785	21415	11927	10612	19955	17703	15491	20710	13224	74928	19115	15803	20727	14541	13582	28102	16437	23872	14139	73437	40532	67295	84132	52088	46757	60200	24543	33430	31550	56172	38255	89945	54837	40887
699.33	78500	66132	55740	72220	67087	88808	70807	44857	64745	48710	60013	60862	59040	32573	49305	51735	21440	11944	10629	19937	17757	15486	20675	13185	74817	19138	15875	20747	14512	13516	28165	16481	23815	14065	73435	40543	67475	84220	52082	46840	60468	24602	33538	31678	56065	38247	89573	55048	40900
701.33	72978	61922	52298	67528	62293	83113	66105	42100	60180	45707	55853	56537	54825	30382	49198	51688	21448	11986	10640	19945	17790	15486	20693	13166	74782	19175	15970	20723	14485	13489	28257	16517	23835	14077	73492	40612	67805	84530	52303	46933	60983	24767	33728	31890	56240	38437	89605	55458	41053
703.33	73092	62405	52747	68182	62303	83778	66412	42398	60423	46238	55958	56605	54862	30525	49087	51688	21475	12011	10632	19925	17820	15499	20725	13152	74913	19207	16051	20742	14460	13487	28370	16577	23915	14051	73272	40498	67745	84418	52222	46915	60890	24800	33770	31930	56057	38405	89177	55595	40927
705.33	73285	62907	53215	68760	62252	84597	66802	42718	60752	46787	56078	56662	54997	30630	48998	51687	21465	12009	10598	19890	17842	15478	20710	13138	74827	19222	16047	20700	14436	13436	28472	16608	23932	13984	73175	40488	67855	84567	52253	46947	61130	24867	33900	32070	56128	38497	89013	55755	40948
707.33	73557	63453	53843	69223	62438	85408	67302	43128	61122	47327	56252	56852	55213	30778	47593	50317	20903	11690	10307	19362	17390	15070	20175	12764	72860	18755	15649	20173	14021	13057	27825	16193	23337	13617	72107	40022	67132	83675	51698	46370	60540	24643	33632	31778	55587	38182	87742	55308	40440
709.33	74042	64045	54428	69818	62802	86105	67808	43613	61612	47875	56452	57080	55493	30960	47648	50472	20928	11684	10269	19358	17453	15117	20200	12774	73262	18868	15720	20190	14028	13096	28008	16255	23468	13631	72095	40090	67325	84130	51870	46438	60752	24783	33818	31970	55837	38348	87865	55532	40527
711.33	74368	64537	54852	70235	63123	86830	68225	44090	62125	48407	56590	57338	55772	31103	47655	50603	20948	11658	10221	19385	17498	15145	20240	12783	73557	18972	15735	20208	14017	13102	28212	16292	23582	13627	72037	40155	67458	84423	52035	46520	60950	24853	34033	32153	56100	38547	87978	55615	40527
713.33	74818	65177	55298	70800	63700	87832	68785	44648	62670	48872	56815	57718	56235	31267	47675	50727	20963	11584	10164	19365	17540	15118	20267	12779	73762	19078	15771	20222	13998	13105	28362	16343	23703	13643	71743	39983	67337	84578	52112	46433	61005	24828	34048	32188	56183	38610	87927	55667	40502
715.33	75295	65723	55787	71332	64373	88802	69392	45243	63222	49360	57132	58185	56778	31423	47693	50907	20960	11517	10161	19352	17577	15140	20268	12785	74155	19130	15799	20228	13966	13146	28462	16371	23802	13628	71482	39935	67342	84853	52330	46373	61083	24830	34137	32223	56273	38758	88085	55585	40427
717.33	78675	68740	58327	74580	67352	93007	72595	47495	66102	51653	59587	60923	59325	32815	47665	51110	20927	11442	10106	19363	17580	15144	20222	12789	74460	19218	15793	20257	13936	13171	28563	16384	23860	13626	71448	39937	67437	85310	52590	46442	61290	24872	34240	32290	56463	39017	88408	55597	40533
719.33	79280	69365	58945	75193	68062	94050	73383	48125	66785	52230	60137	61617	59922	33068	47703	51347	20928	11394	10075	19380	17595	15173	20283	12802	74787	19293	15787	20287	13934	13221	28723	16437	23965	13665	71493	39987	67590	85810	53022	46527	61658	24868	34403	32427	56730	39388	88918	55718	40567
721.33	75747	66245	56308	71802	65147	90020	70185	46158	63823	49937	57435	58980	57368	31492	47713	51483	20918	11362	10010	19327	17623	15182	20278	12798	75065	19342	15774	20240	13899	13253	28798	16442	24033	13678	71583	40130	67742	86410	53403	46667	61905	24927	34600	32577	56975	39698	89422	55692	40698
723.33	75925	66368	56353	71840	65408	90368	70358	46363	63998	50047	57492	59262	57588	31508	47585	51500	20852	11286	9926.8	19252	17577	15156	20203	12764	75205	19380	15728	20198	13837	13220	28808	16403	24035	13634	71638	40177	67832	86935	53872	46722	62172	24982	34747	32760	57168	40020	89975	55860	40792
725.33	76280	66563	56522	72013	65788	90880	70642	46690	64317	50190	57698	59667	58015	31515	48252	52310	21102	11377	10006	19457	17798	15350	20442	12954	76378	19685	15906	20440	14003	13464	29285	16644	24385	13794	71768	40230	68008	87408	54223	46810	62433	24993	34848	32917	57267	40278	90518	55922	40863
727.33	76482	66665	56637	72098	66053	91087	70845	46835	64447	50335	57818	59975	58358	31542	47663	51795	20812	11201	9842	19190	17548	15185	20160	12795	75540	19493	15691	20147	13810	13301	28943	16440	24075	13647	71693	40327	68047	87738	54588	46747	62558	25012	34975	33020	57392	40505	90958	56025	40795
729.33	77123	67095	56957	72380	66525	91770	71382	47313	64958	50718	58285	60612	58858	31758	47733	51957	20813	11150	9790.8	19182	17553	15167	20115	12799	75703	19518	15677	20152	13819	13319	29027	16445	24137	13629	71790	40398	68092	88132	54868	46728	62730	25048	35110	33097	57382	40627	91358	56127	40822
731.33	76510	66382	56362	71462	65980	91062	70763	46948	64328	50222	57715	60275	58380	31443	47847	52085	20803	11123	9743.7	19148	17590	15189	20170	12825	75928	19590	15696	20163	13813	13352	29137	16506	24187	13636	71940	40368	68153	88442	55092	46783	62898	25040	35210	33205	57355	40778	91932	56172	40837
733.33	81315	70460	59803	75752	70118	96678	75052	49850	68350	53248	61185	64103	62017	33348	47927	52197	20805	11112	9700.7	19172	17575	15192	20120	12840	75952	19622	15654	20175	13815	13397	29190	16488	24205	13633	71928	40467	68180	88692	55300	46788	63088	25108	35348	33355	57452	40942	92392	56263	40817
735.33	76667	66258	56232	71118	66137	91068	70670	46942	64397	50135	57633	60522	58453	31363	48852	53217	21152	11264	9766.5	19480	17897	15480	20473	13078	77330	20032	15889	20515	14047	13676	29777	16808	24620	13870	71805	40570	68240	88893	55590	46715	63150	25082	35490	33455	57382	41078	92783	56363	40915
737.31	76798	66282	56197	71118	66168	91195	70668	47010	64442	50155	57640	60747	58447	31358	49062	53497	21237	11276	9759.7	19548	17928	15523	20530	13162	77557	20138	15953	20598	14105	13769	29955	16868	24717	13929	71683	40632	68218	88937	55732	46620	63245	25055	35765	33515	57343	41183	93190	56388	40882
739.33	78300	67503	57215	72327	67393	92945	72020	48030	65627	51120	58800	62098	59533	31975	49205	53602	21232	11259	9692.8	19537	17962	15546	20507	13180	77463	20155	15927	20598	14091	13809	30030	16900	24755	13894	71638	40678	68153	88857	55890	46433	63233	25057	35988	33570	57132	41240	93325	56412	40807
741.33	78595	67597	57200	72383	67543	93162	72190	48112	65783	51227	58893	62390	59600	32062	49138	53555	21198	11218	9609.5	19475	17892	15525	20448	13161	77302	20147	15889	20553	14065	13808	29963	16892	24698	13858	71518	40735	68098	88817	56068	46357	63182	25032	36245	33612	57045	41342	93680	56402	40830
743.33	83027	71293	60300	76207	71213	98278	76128	50882	69457	54075	62220	65947	62985	33880	49297	53692	21217	11200	9597.3	19483	17907	15566	20482	13197	77402	20218	15895	20598	14084	13862	30123	16933	24753	13893	71558	40883	68223	88927	56308	46427	63418	25058	36525	33755	56980	41453	94112	56553	40885
745.33	82842	71082	60045	75813	71052	98005	75887	50710	69372	53967	62043	65912	62762	33795	48395	52710	20797	10954	9397	19085	17553	15260	20018	12946	75887	19827	15523	20188	13795	13623	29583	16601	24258	13601	71310	40990	68245	88828	56422	46233	63420	25073	36745	33833	56892	41513	94323	56498	40853
747.33	79102	67752	57148	72197	67728	93415	72335	48322	66158	51427	59240	62960	59830	32238	48383	52670	20785	10951	9353	19063	17550	15263	20030	12952	75940	19865	15534	20162	13759	13634	29573	16611	24255	13594	71327	41155	68380	88947	56657	46227	63668	25142	36925	34008	56923	41610	94862	56712	40913
749.39	83888	71723	60355	76232	71642	98888	76482	51165	69993	54360	62663	66763	63267	34098	48358	52640	20750	10932	9310.5	19032	17505	15257	19980	12983	75763	19870	15478	20097	13714	13666	29575	16627	24265	13555	71333	41213	68412	89018	56880	46198	63743	25202	37145	34182	57033	41733	95222	56832	40938
751.33	79533	67907	57128	72122	67905	93737	72378	48487	66270	51490	59417	63378	59847	32310	49207	53522	21077	11093	9419.3	19290	17817	15511	20297	13210	77087	20195	15710	20417	13936	13884	30080	16902	24600	13748	71230	41303	68452	88973	57120	46117	63822	25175	37302	34338	56918	41752	95517	56873	40973
753.33	79713	68027	57165	72172	68010	93895	72440	48518	66317	51480	59478	63562	59840	32405	48612	52855	20783	10957	9275.3	19025	17560	15314	19982	13065	75905	19968	15470	20170	13742	13765	29722	16693	24295	13568	71155	41453	68625	88895	57280	46157	63990	25210	37505	34458	57048	41837	96048	57027	41080
755.33	79692	67897	57087	71927	67890	93640	72345	48523	66193	51435	59438	63642	59758	32362	48560	52793	20757	10925	9236.3	18935	17512	15291	19940	13093	75720	19983	15425	20127	13696	13757	29628	16687	24245	13538	71023	41472	68723	88787	57462	46182	64058	25212	37617	34535	57013	41952	96322	57075	41067
757.33	79778	67960	57045	71945	67883	93647	72377	48508	66182	51457	59505	63630	59718	32433	49875	54190	21295	11190	9463.8	19418	17953	15673	20475	13444	77618	20517	15794	20682	14055	14142	30482	17107	24863	13841	70840	41525	68750	88703	57582	46038	64170	25227	37767	34667	57045	41967	96570	57152	41197
759.33	79873	67948	57060	71833	67903	93745	72402	48585	66088	51505	59538	63742	59685	32488	48908	53155	20873	10966	9291.3	18983	17580	15391	20023	13188	76083	20105	15461	20287	13752	13915	29888	16802	24402	13550	70658	41587	68728	88515	57700	46033	64290	25193	37867	34737	57088	41995	96840	57182	41183
761.33	80115	68098	57045	71792	68003	93868	72502	48667	66133	51582	59632	63923	59713	32612	48730	52892	20783	10922	9215.2	18898	17512	15306	19925	13153	75722	20033	15371	20128	13715	13883	29748	16740	24288	13457	70480	41577	68775	88407	57760	45990	64367	25190	37967	34805	57030	42052	97057	57268	41185
763.33	80157	68173	57043	71723	68018	93953	72445	48703	66128	51593	59635	64040	59722	32727	48842	53050	20797	10944	9208.3	18890	17525	15314	19958	13177	75813	20098	15369	20155	13717	13913	29810	16775	24347	13474	70378	41677	68935	88433	57917	45980	64508	25225	38128	34963	57123	42125	97550	57455	41268
765.33	80228	68198	56963	71658	67913	93918	72425	48640	66033	51567	59627	64027	59597	32807	49858	54097	21222	11162	9379.8	19283	17868	15635	20355	13486	77322	20508	15696	20540	14007	14222	30372	17130	24815	13712	71483	42527	70143	89893	58873	46697	65680	25678	38830	35655	58135	42845	99370	58433	41922
767.33	80405	68273	56958	71685	68037	94008	72512	48707	66103	51712	59740	64150	59643	32883	49582	53768	21073	11084	9310.7	19117	17770	15508	20235	13384	76850	20402	15543	20403	13913	14139	30170	17043	24658	13628	69937	41718	68820	88065	57817	45615	64468	25187	38160	35088	56902	42043	97663	57383	41047
769.33	80770	68560	57140	71958	68305	94407	72822	48888	66258	51947	59983	64437	59863	33112	48727	52770	20665	10844	9136.3	18713	17405	15224	19872	13172	75428	20045	15228	20022	13652	13907	29568	16715	24217	13333	69715	41787	68837	87997	57838	45603	64637	25212	38265	35203	56862	42050	97827	57427	41048
771.33	84685	71923	59815	75362	71633	98917	76395	51178	69382	54478	62837	67545	62712	34718	48943	53018	20773	10880	9172.5	18732	17465	15293	19965	13242	75760	20137	15277	20117	13727	13998	29662	16825	24375	13348	69483	41808	68828	87880	57828	45450	64603	25160	38257	35272	56787	42023	97875	57470	41075
773.33	84858	72147	59882	75532	71803	99193	76632	51340	69505	54635	63005	67702	62772	34910	49790	53882	21117	11053	9310.5	19017	17738	15546	20253	13485	77018	20478	15507	20420	13934	14280	30157	17110	24803	13547	69357	41783	68815	87762	57862	45388	64658	25175	38320	35348	56847	42003	98127	57458	40998
775.33	84603	71898	59617	75163	71547	98888	76207	51072	69153	54457	62693	67440	62513	34783	49803	53898	21112	11071	9272	18973	17748	15547	20263	13485	76865	20495	15491	20432	13932	14295	30120	17132	24787	13509	69210	41772	68765	87683	57790	45252	64750	25143	38372	35375	56818	42013	98185	57515	40968
777.33	84907	72250	59770	75327	71898	99197	76600	51252	69347	54717	62955	67750	62727	35042	49835	53885	21125	11044	9289.2	18940	17697	15538	20265	13507	76785	20493	15456	20397	13913	14304	30093	17160	24782	13470	69042	41847	68810	87528	57868	45202	64770	25135	38405	35463	56802	42082	98358	57618	41057
779.33	85075	72362	59838	75385	71978	99328	76693	51338	69425	54808	63010	67830	62800	35098	49745	53763	21087	11009	9259.3	18922	17613	15495	20190	13480	76712	20467	15421	20383	13890	14314	30012	17133	24750	13458	69023	41885	68953	87718	57962	45187	64967	25183	38510	35587	56968	42128	98587	57772	41080
781.33	80762	68753	56732	71477	68328	94220	72632	48597	65858	51958	59697	64285	59483	33363	50012	54033	21177	11024	9296.8	19005	17692	15576	20307	13565	77043	20547	15429	20412	13964	14398	30133	17257	24887	13507	68902	41913	69040	87623	57957	45105	65065	25258	38593	35685	56977	42157	98820	57863	41133
783.33	80113	68145	56147	70763	67727	93662	72193	48242	65237	51497	59290	63865	58973	33137	49902	53970	21143	10996	9272.3	18947	17622	15523	20245	13536	76922	20487	15364	20400	13919	14420	30077	17215	24820	13449	68692	41895	69095	87487	57990	44955	64990	25245	38608	35742	56945	42123	98763	57902	41130
785.33	82150	70030	57573	72457	69478	96168	73997	49475	66892	52823	60848	65500	60430	34097	49900	53913	21120	10978	9264.8	18907	17575	15533	20208	13537	76828	20508	15323	20340	13901	14400	29987	17217	24842	13397	68580	41932	69338	87390	57960	44890	65000	25277	38622	35873	56875	42147	98882	57925	41098
787.33	82062	69910	57385	72273	69442	96017	73840	49337	66668	52728	60723	65397	60255	34110	49822	53817	21082	10955	9215.3	18838	17557	15505	20208	13527	76713	20447	15282	20307	13890	14385	29923	17198	24787	13343	68483	41888	69520	87327	58035	44785	65107	25307	38652	35988	56883	42175	99050	57992	41072
789.33	82097	69962	57338	72248	69420	96068	73823	49350	66703	52802	60798	65458	60188	34142	49707	53685	21015	10932	9172	18773	17482	15467	20162	13504	76468	20423	15248	20270	13860	14416	29778	17190	24738	13305	68355	41880	69602	87178	57943	44690	65122	25320	38627	36025	56932	42078	99080	57983	41015
791.33	82022	69942	57225	72188	69492	96220	73902	49362	66677	52828	60735	65487	60132	34202	49670	53640	20987	10897	9135.8	18713	17435	15437	20155	13481	76430	20383	15190	20212	13825	14425	29658	17175	24678	13255	69200	42552	70800	88465	58832	45343	66248	25675	39180	36680	57808	42782	100640	58915	41688
793.32	82113	70020	57182	72120	69528	96300	73943	49380	66673	52852	60735	65442	60117	34192	49493	53498	20945	10896	9101.7	18628	17408	15390	20110	13460	76090	20373	15096	20158	13802	14424	29537	17138	24617	13205	69200	42498	70938	88460	58832	45287	66357	25738	39255	36827	57893	42785	100800	59043	41700
795.33	82067	69950	57038	72015	69455	96313	73910	49358	66595	52840	60698	65307	60022	34228	49432	53455	20897	10927	9067.5	18590	17343	15376	20095	13454	75943	20340	15067	20100	13767	14427	29455	17122	24577	13167	69100	42558	71012	88312	58867	45250	66353	25813	39248	36895	58100	42868	101090	59147	41743
797.33	82110	70017	56925	71875	69453	96343	73902	49415	66568	52873	60717	65355	59982	34348	49362	53398	20858	10911	9072.5	18558	17312	15376	20093	13465	75788	20302	15012	20067	13735	14452	29378	17118	24582	13119	69005	42580	71097	88203	58832	45215	66458	25855	39218	36995	58162	42837	101160	59140	41765
799.33	82043	70000	56827	71782	69480	96402	73802	49367	66535	52818	60692	65362	59882	34337	49325	53352	20828	10896	9058.7	18517	17298	15351	20075	13458	75797	20317	14970	20060	13701	14436	29318	17112	24587	13094	68898	42625	71097	88133	58797	45138	66517	25825	39198	37030	58212	42813	101310	59163	41755
801.33	81920	69948	56750	71698	69438	96362	73760	49355	66468	52823	60617	65347	59810	34373	49313	53383	20837	10907	9036.3	18497	17292	15338	20092	13479	75740	20315	14967	20010	13698	14460	29243	17118	24617	13067	68698	42575	71023	87793	58630	45013	66532	25865	39160	37055	58142	42713	101190	59027	41668
803.33	81907	70000	56643	71605	69398	96527	73748	49350	66437	52905	60585	65285	59757	34337	47820	51788	20202	10581	8770.3	17948	16715	14877	19483	13070	73500	19680	14483	19392	13284	14073	28333	16617	23837	12663	67327	41803	69820	86145	57502	44115	65255	25442	38455	36430	57125	41948	99520	57982	40915
805.33	82125	70140	56682	71705	69567	96790	73877	49475	66487	52913	60643	65385	59793	34450	47820	51718	20167	10573	8769.2	17902	16693	14865	19463	13058	73392	19685	14451	19390	13270	14090	28260	16621	23797	12628	68392	42505	71052	87455	58405	44845	66485	25892	39138	37132	58125	42605	101200	59018	41542
807.33	82342	70457	56880	71905	69862	97310	74123	49668	66782	53120	60895	65645	60033	34620	47898	51810	20200	10594	8778	17907	16707	14917	19492	13083	73437	19718	14466	19420	13278	14134	28278	16640	23837	12623	68477	42500	71183	87505	58397	44788	66618	25912	39167	37273	58267	42678	101380	59035	41552
809.33	82782	70925	57133	72290	70323	97850	74652	50002	67143	53478	61220	66070	60470	34875	49358	53478	20818	10918	9047.8	18397	17223	15346	20103	13506	75685	20330	14886	20033	13656	14609	29078	17180	24560	13015	67788	42148	70610	86757	57917	44442	66180	25780	38838	37067	57862	42302	100840	58663	41177
811.33	82418	70733	56923	71972	70025	97623	74423	49825	66988	53330	61097	65865	60270	34785	49295	53422	20775	10890	9028.8	18332	17177	15340	20097	13486	75718	20312	14859	20025	13634	14610	29012	17165	24547	12984	66937	41662	69840	85570	57195	43837	65425	25493	38347	36720	57162	41775	99825	58002	40708
813.33	83033	71322	57310	72513	70617	98437	75037	50245	67545	53742	61505	66265	60690	35053	49307	53403	20763	10859	9029.3	18307	17125	15331	20082	13465	75638	20295	14851	19953	13600	14606	28952	17170	24520	12941	68402	42497	71358	87363	58378	44698	66862	26042	39182	37550	58420	42637	101790	59268	41507
815.33	83037	71410	57307	72558	70665	98637	75110	50282	67570	53748	61515	66255	60765	35103	49242	53418	20757	10855	9024.7	18278	17135	15336	20103	13498	75592	20273	14806	19957	13592	14640	28868	17197	24512	12934	67108	41665	70052	85753	57262	43855	65708	25547	38422	36912	57430	41848	100180	58140	40777
817.33	84012	72378	57965	73370	71518	99765	76122	50897	68403	54390	62162	66953	61483	35555	49203	53377	20715	10825	9002.3	18243	17097	15310	20058	13479	75507	20255	14827	19962	13577	14685	28815	17180	24462	12873	67083	41620	69995	85630	57160	43710	65678	25550	38413	36922	57378	41807	100080	58142	40737
819.33	79582	68565	54882	69435	67758	94842	72170	48247	64828	51563	58882	63452	58297	33680	49085	53198	20640	10771	8982.7	18158	17007	15254	19998	13446	75368	20205	14730	19882	13508	14610	28692	17152	24422	12830	67050	41558	69943	85398	57032	43618	65572	25535	38343	36917	57298	41703	100020	58103	40628
821.32	84420	72575	58082	73498	71752	100240	76467	51083	68570	54625	62357	67145	61642	35715	48928	53070	20557	10733	8970	18087	16932	15234	19950	13403	75128	20140	14684	19825	13460	14625	28507	17103	24350	12786	67000	41505	69887	85312	57017	43545	65523	25542	38325	37058	57395	41633	100130	58095	40552
823.33	81330	69883	55843	70718	69025	96850	73728	49283	65997	52618	60018	64658	59332	34405	46217	50065	19410	10147	8472.8	17080	15995	14382	18845	12646	70950	19012	13845	18717	12692	13835	26808	16164	22943	12036	67425	41682	70262	85672	57198	43710	65892	25693	38465	37335	57738	41865	100630	58423	40757
825.33	84577	72570	57908	73447	71598	100280	76440	51092	68493	54612	62210	66980	61490	35682	49258	53353	20672	10770	9027.8	18142	17012	15303	20088	13470	75593	20227	14715	19938	13512	14756	28548	17228	24463	12809	67485	41720	70297	85545	57142	43642	65798	25690	38468	37468	57683	41860	100680	58337	40793
827.33	80948	69238	55258	70132	68415	96092	73040	48778	65405	52195	59343	63922	58705	34083	49117	53172	20587	10753	8972.5	18092	16988	15261	19975	13435	75435	20147	14651	19862	13446	14756	28407	17182	24392	12747	67613	41853	70492	85792	57225	43745	65930	25792	38587	37657	57840	41960	101030	58517	40813
829.33	80812	69162	55123	69942	68288	96037	72993	48733	65380	52120	59197	63847	58630	34058	48160	52130	20130	10537	8795	17692	16592	14952	19613	13147	73940	19737	14337	19462	13171	14461	27850	16835	23925	12480	67732	41973	70642	86002	57312	43785	66075	25838	38672	37812	58010	42032	101300	58707	40953
831.33	80990	69227	55165	69970	68443	96262	73062	48798	65510	52210	59192	63832	58610	34087	49163	53247	20607	10773	9010.2	18083	16963	15289	20015	13472	75678	20182	14654	19838	13447	14816	28375	17233	24427	12701	69095	42827	72020	87560	58368	44500	67385	26360	39417	38612	59120	42852	102890	59822	41703
833.33	81392	69537	55387	70215	68703	96678	73365	48965	65813	52453	59507	64002	58850	34240	46140	50003	19270	10107	8425.7	16917	15872	14327	18778	12620	70965	18908	13706	18648	12608	13911	26535	16161	22905	11913	69135	42853	72092	87678	58437	44477	67533	26457	39487	38745	59283	42888	103000	59962	41778
835.33	84133	71885	57217	72473	70998	99897	75957	50698	68075	54280	61525	66142	60838	35457	49197	53350	20620	10771	9023.2	18100	16943	15325	20080	13497	75908	20167	14617	19903	13412	14896	28322	17263	24440	12708	67550	41838	70425	85635	56980	43380	65892	25827	38545	37873	57927	41795	101190	58645	40773
837.33	84515	72185	57473	72803	71342	100360	76440	50915	68417	54517	61777	66413	61240	35597	49163	53290	20615	10741	9025	18067	16913	15323	20063	13480	75843	20158	14630	19845	13404	14915	28205	17262	24440	12677	67455	41828	70338	85532	56857	43245	65777	25828	38480	37910	57840	41697	101140	58550	40645
839.33	80875	69063	54917	69618	68287	96347	73113	48745	65495	52155	59047	63413	58523	34072	47412	51373	19848	10364	8685.8	17407	16301	14774	19325	13001	73165	19393	14071	19125	12917	14367	27192	16650	23517	12211	67555	41753	70397	85505	56777	43243	65872	25868	38512	37978	57868	41703	101240	58637	40667
841.32	80705	68775	54663	69337	67987	96140	72857	48568	65297	51962	58875	63100	58290	33950	46937	50888	19632	10248	8618.3	17217	16113	14669	19123	12879	72637	19178	13941	18940	12774	14276	26860	16514	23280	12071	67722	41902	70552	85717	56930	43317	65992	25960	38600	38120	57993	41745	101540	58842	40733
843.33	83357	70992	56443	71535	70218	99277	75378	50243	67440	53775	60902	65187	60272	35053	49237	53332	20568	10721	9043.3	18012	16860	15378	20032	13511	76172	20128	14604	19875	13356	14958	28157	17318	24410	12645	67705	41880	70513	85622	56817	43203	65932	25983	38502	38100	57923	41668	101440	58810	40653
845.33	84602	71892	57160	72455	71173	100420	76302	50895	68398	54495	61663	65928	61102	35570	49240	53285	20580	10719	9027.3	17975	16860	15379	20027	13526	76303	20105	14574	19848	13343	14993	28090	17332	24388	12607	67687	41872	70437	85510	56670	43160	65748	25990	38513	38103	57940	41533	101410	58787	40612
847.33	84433	71695	57052	72312	71025	100280	76185	50773	68272	54408	61592	65680	60998	35488	45150	48795	18818	9818.2	8297.8	16439	15418	14119	18358	12380	69853	18408	13343	18205	12223	13745	25648	15897	22302	11564	67825	41983	70487	85565	56735	43103	65853	26040	38493	38135	57965	41575	101590	58873	40623
849.33	80965	68772	54650	69392	68122	96553	73185	48733	65510	52175	58973	62965	58448	34070	49507	53483	20645	10720	9089.7	17992	16850	15448	20058	13567	76622	20153	14611	19890	13369	15074	28137	17408	24437	12632	67800	41902	70368	85430	56553	42977	65695	26022	38453	38037	57930	41482	101440	58775	40555
851.32	83647	70955	56362	71657	70343	99698	75597	50360	67655	53865	60958	65005	60365	35240	49428	53378	20623	10698	9057.7	17953	16812	15413	20060	13560	76607	20143	14621	19878	13347	15118	28052	17418	24393	12590	67747	41875	70345	85308	56412	42913	65583	26052	38413	38035	57828	41427	101440	58783	40518
853.33	79325	67300	53408	67947	66665	94810	71718	47707	64088	51098	57820	61503	57223	33382	49363	53258	20612	10677	9058.2	17920	16798	15403	20042	13541	76523	20108	14602	19840	13320	15140	27970	17393	24327	12608	67798	41812	70265	85280	56377	42897	65603	26058	38378	37962	57830	41348	101460	58765	40490
855.33	84527	71617	56840	72333	71067	100670	76293	50813	68288	54493	61563	65447	61057	35567	44705	48287	18658	9662.7	8204	16211	15214	13984	18142	12308	69412	18203	13219	18017	12076	13740	25250	15784	22000	11416	67773	41855	70148	85205	56287	42803	65535	26088	38283	37868	57735	41348	101480	58823	40428
[truncated: 9 more columns]

## Sheet: 1C-left
GCaMP6m																																											NCaMP7
Time(s)	F/F0 for cells																																										Time(s)	F/F0 for cells
0	1.0134	1.0069	1.0141	1.0198	1.0246	1.0072	0.94979	1.0532	1.003	1.0933	1.0002	1.0464	1.0204	1.0588	0.98414	1.014	1.0071	1.0354	1.0042	1.0264	1.008	1.1042	1.0014	1.0057	0.98889	1.0512	1.0151	1.0442	1.0142	1.011	0.99462	0.925	1.0232	1.0202	1.0026	0.98867	0.99981	0.99242	1.0035	1.0172	0.99858	0.9919	0	0.98532	0.91884	0.90861	0.94739	0.91561	0.94139
1.999	1.0122	1.0102	1.0134	1.0132	1.0207	1.0178	1.0057	1.0801	0.97342	1.0416	1.0059	1.0393	1.0346	1.0821	1.0002	1.0143	1.0031	1.0231	1.0126	1.0323	1.0164	1.068	1.004	1.0089	1.0002	1.0488	1.0109	1.0342	1.0232	1.0038	1.0059	0.92181	1.0625	1.0131	1.0134	1.0138	1.026	1.0067	1.0244	1.0097	1.0052	0.99157	1.999	0.99615	0.94627	0.91777	0.95774	0.93339	0.95216
4	1.0058	1.0027	1.0184	1.0137	1.0154	1.0162	1.0438	1.0845	0.98897	0.99301	1.0042	1.0248	1.0476	1.0607	1.0125	1.0123	1.0053	1.0247	1.0213	1.0324	1.0064	1.0362	1.0028	1.008	0.99343	1.0491	1.012	1.0416	1.013	1.0114	1.0056	0.92305	1.078	1.014	1.0265	1.0189	1.0279	1.0001	1.0127	1.0288	1.0166	1.0023	3.999	0.99561	0.95768	0.91968	0.96638	0.94677	0.95761
5.999	1.0063	1.0071	1.0166	1.0101	1.0141	1.0276	1.0353	1.088	0.9793	0.96719	1.0092	1.0153	1.0216	1.0406	1.0085	1.0078	1.0015	1.0212	1.0094	1.0196	1.009	1.0196	1.0013	1.0125	0.99517	1.0407	1.0045	1.0088	1.0207	1.0052	1.0156	0.92094	1.0894	1.007	1.026	1.0152	1.0258	0.98884	1.0161	1.0318	1.0024	1.0123	5.999	1.0212	1.0098	0.9635	1.0053	0.98915	0.9877
8	1.0009	0.99841	1.0082	1.0063	1.0054	1.0246	1.0376	1.0946	0.97304	0.97855	0.99846	1.0016	0.99647	1.0412	0.98943	1.0046	0.99354	1.0181	1.0049	1.0059	1.0015	0.99951	0.99049	1.0067	0.99295	1.0127	1.0059	0.99233	1.0133	1.0056	0.9972	0.95008	1.0938	0.99687	1.0057	0.99726	0.99484	0.98598	1.0168	1.0191	0.99867	1.0131	7.988	1.0155	1.0072	0.97933	1.0111	0.99369	0.99542
9.999	1.0011	1.0038	1.0118	1.0068	1.0076	1.0172	1.0312	1.0683	0.98241	0.99609	1.0017	1.0065	0.99941	1.0201	0.9891	1.006	1.0043	1.0126	1.0014	1.011	1.0014	0.99546	0.98728	1.0039	0.98728	1.0241	1.0096	1.0223	1.0099	0.99973	0.99747	0.97612	1.0573	1.002	1.0123	1.0237	1.007	0.98984	0.99514	1.0238	1.0085	1.0158	9.999	1.0129	0.99068	0.98813	1.0118	1.0006	1.0006
11.999	0.99741	1.0001	1.0056	1.0012	1.0028	1.0124	1.0025	1.0562	0.97154	0.96253	0.99671	1.0038	0.99016	0.99482	0.99926	0.99842	0.99193	1.0019	0.99359	0.99292	0.98786	0.98246	0.98134	0.99777	0.98708	1.0023	1.0039	1.0165	1.0083	0.99346	1.0015	0.98317	1.0138	1.001	1.0053	0.99742	0.99079	0.98166	0.99202	1.0179	0.98832	0.99996	11.999	1.0133	0.98727	0.99768	1.0103	1.0077	1.0092
13.999	0.99755	0.99934	1.0002	1.003	0.99578	1.0032	0.99903	1.0344	0.9668	0.97059	1.0002	1.0099	0.996	1.0125	1.0134	1.0013	0.99469	0.99977	0.99502	0.98872	0.99428	0.96036	0.98799	1.0084	0.97026	0.99557	1.0036	1.0201	1.0083	0.9961	1.02	0.98388	0.98529	0.99782	1.0028	0.98994	1.0033	0.98317	1.0033	1.0094	0.99795	1.0157	13.999	1.0129	0.9906	1.0055	1.0118	1.0101	1.011
15.999	1.0023	0.99805	1.0037	0.99769	0.99364	1.0015	1.0041	1.0151	0.98492	0.96595	1.0017	1.0171	0.97122	0.99496	1.0234	0.98922	1.0028	1.0026	0.99676	0.98746	0.98843	0.99631	0.98663	1.01	0.98059	1.0133	1.0096	1.0122	1.0021	0.99987	1.0161	0.98525	0.96147	1.0053	1.0171	0.99858	1.0097	0.98594	0.98628	0.9988	0.99922	1.0095	15.999	1.0095	0.98433	1.0023	1.0072	1.0075	1.014
18	1.0143	0.99885	0.99749	0.99255	0.99407	0.99476	1.0241	1.0036	0.98657	0.98323	0.99788	1.0167	0.97762	0.98197	1.0224	1.0026	0.99876	1.0028	1.0063	1.0052	0.99703	1.0022	0.99935	1.013	1.0053	1.0242	1.0109	1.0131	0.99829	0.99183	1.015	1.026	0.94673	1.0088	0.99917	1.0033	1.022	0.9895	0.99607	0.98705	1	1.0129	17.988	1.0133	0.9867	0.99533	1.005	1.0108	1.0107
19.999	1.003	0.99743	0.99354	0.99134	0.99432	0.99667	0.9992	0.98113	0.98109	0.98477	1.0077	1.0106	0.99784	0.97205	1.0111	1.0021	0.99063	0.99328	0.99939	1.0057	1.0052	1.0032	0.99015	1.0002	0.99176	1.0121	0.9928	1.0115	0.99579	0.9959	1.0167	1.0032	0.94402	0.99431	0.98573	0.98971	1.0128	0.97928	1.0087	1.0002	1.015	1.0113	20	1.0185	1.0027	0.99748	0.99518	1.0129	1.0073
21.999	1.0052	0.99902	0.99435	0.99519	0.99195	0.99433	0.9585	0.96603	0.99283	1.0014	0.99947	1.0082	0.96364	0.95586	1.014	0.9996	0.98506	0.98778	0.98729	1.0012	0.99422	0.96628	0.99374	0.99423	0.99886	1.0068	0.99992	1.0114	0.98634	0.99608	0.99216	1.0205	0.94615	0.9923	1.0013	1.0006	0.99132	0.96927	0.99096	0.99992	0.9992	0.99882	22	1.0183	1.0031	0.99976	0.9937	1.0113	1.0071
23.999	1.0043	0.99103	0.99074	0.99304	0.99398	0.99863	0.98783	0.96926	0.98388	1.0026	1.0006	0.99914	1.0026	0.93333	1.0004	0.99776	0.96889	0.98555	0.99365	0.99688	0.99441	0.97789	0.99486	0.99093	1.0017	0.98882	1.001	1.0048	0.98827	0.99571	0.99205	1.0535	0.96422	0.99388	0.98971	0.99894	1.0035	0.95393	0.99449	0.99293	0.98709	0.98846	24	1.0177	1.0138	1.0092	0.99628	1.0152	1.0082
25.999	0.99998	0.9925	0.98989	0.99313	0.9913	0.99965	0.9856	0.95	0.99464	1.0125	1.0043	0.98443	1.0579	0.92853	1.0014	0.99517	0.96827	0.98454	1.0002	0.98714	1.0027	0.98023	1.0067	0.99189	1.0013	0.97552	0.99236	1.0003	0.98926	0.99634	0.99923	1.0356	0.96713	0.99173	0.98933	1.0032	1.0065	0.97709	0.98733	0.99289	0.99424	0.98819	26	1.0136	1.0169	1.0075	1.0019	1.0154	1.0111
28	0.98959	0.99527	0.99216	0.99929	0.99667	1.0022	0.98344	0.96874	0.98409	1.0198	1.0067	0.9808	1.0507	0.93337	1.0029	0.99556	0.97477	0.9881	0.99623	0.98453	0.9966	0.9805	1.0127	0.9986	1.0216	0.98285	0.99933	0.98294	0.9956	1.0066	0.99645	1.0719	0.97687	0.99583	0.99791	1.0251	1.0108	1.0125	0.99968	0.9956	1.0093	0.98912	28.001	1.0059	1.0268	1.0199	1.0244	1.0151	1.0168
29.999	0.98439	0.99689	0.98642	0.9919	0.99323	0.98429	1.0077	0.95166	1.0167	1.0055	0.99521	0.97307	1.0274	0.94532	0.98872	0.99043	0.95313	0.9847	0.99696	0.98304	0.98957	1.0025	0.99855	0.98461	1.0058	0.95667	0.98433	0.95743	0.98167	0.99616	1.0065	1.0544	0.98945	0.99581	0.98152	0.98086	0.98744	1.0238	0.97973	0.98314	1.007	0.98697	30.001	0.99715	1.0307	1.0299	1.0254	1.0162	1.0183
31.999	0.99224	1.0044	0.99103	0.99524	0.99468	0.98184	1.033	0.91994	1.0593	1.0105	0.99576	0.97263	0.99788	0.96017	0.97961	0.99327	0.99214	0.9823	1.0023	0.99297	1.0058	0.98009	1.0152	1.0001	1.0165	0.96697	0.98097	0.96345	0.9918	1.002	0.99902	1.0773	0.99414	0.987	0.98729	0.99847	0.96189	1.0441	0.98776	0.97103	0.9938	0.98973	32.001	0.98111	1.0338	1.0534	1.0147	1.0183	1.0183
33.999	0.98696	0.99958	0.99542	0.9915	0.99045	0.96929	1.0154	0.90707	1.073	1.0109	0.99038	0.96233	0.96599	1.0033	0.97825	0.99155	1.0413	0.98097	0.99349	0.9782	1.0011	0.96487	1.012	0.98809	1.0038	0.94356	0.9853	0.95427	0.98827	0.99749	0.98235	1.0365	0.99146	0.99057	0.98141	0.97372	0.95692	1.0388	0.99079	0.97164	0.99364	1.0041	34.001	0.96745	1.0385	1.0615	1.0102	1.0229	1.0131
35.999	0.99376	1.0017	0.98884	0.99227	0.99197	0.97387	0.95653	0.91241	1.0567	0.99972	0.99409	0.96117	0.95172	1.0362	0.97666	0.99447	1.0596	0.98405	0.99049	0.9855	1.0038	0.98919	1.0219	0.99145	1.0351	0.9469	0.98831	0.95365	0.98837	0.99741	0.97743	1.0156	0.97006	0.99011	0.98788	0.98932	0.98845	1.0488	0.99006	0.97139	0.99891	1.0017	35.989	0.95803	1.0284	1.0748	1.0007	1.0284	1.0117
38	0.98939	0.99666	0.98804	0.99274	0.98756	0.97672	0.93974	0.89564	1.0478	1.0003	0.98956	0.96614	0.9294	1.044	1.0046	0.9896	1.0632	0.98647	0.99454	0.98281	0.99617	0.99093	1.0117	0.985	1.0223	0.95802	0.98994	0.95491	0.98321	0.99828	0.9691	1.0362	0.94495	1.0024	0.98705	0.99337	0.97315	1.0483	1.0242	0.97773	0.98628	0.9766	38.002	0.9465	1.0258	1.0688	1.0035	1.0289	1.0085
55.057	1.672	1.3662	1.3155	1.1688	1.2145	1.7055	1.4056	1.5852	1.9705	2.2896	2.3496	1.3622	1.6534	1.8905	2.2686	1.8769	2.328	2.4372	2.1938	2.091	2.5984	2.6962	2.2899	1.866	2.4825	2.0252	1.3995	1.7166	2.4614	2.3238	3.4546	2.3287	1.1257	3.2648	3.4069	6.7447	3.3572	1.989	3.6593	2.4128	2.898	1.8559	59.028	1.2442	1.1341	1.5749	1.6625	2.0122	1.2849
57.056	2.839	2.1096	1.9975	1.4848	1.4904	3.1767	2.2495	2.1827	3.4878	4.5664	5.4227	2.0267	3.289	3.4006	5.5668	3.8242	5.1877	6.1838	5.5676	5.0263	7.0671	6.3528	5.0965	3.6741	6.4166	4.3116	2.5392	3.2481	6.1352	5.8382	9.0045	4.5261	1.3233	8.191	8.2275	11.047	9.5445	5.3783	9.4057	5.6704	7.2263	3.504	61.026	1.8888	1.4995	2.7854	3.0816	3.8855	1.8354
59.055	4.6158	3.2413	3.0473	1.9488	1.8626	5.2558	3.3719	2.8974	5.1135	7.3283	9.3366	3.0014	5.5122	5.2797	9.6137	6.7097	9.2431	10.952	10.437	9.131	12.273	9.7016	8.7535	6.4242	9.5585	7.1282	4.721	5.089	10.675	10.277	11.296	6.5626	1.6739	12.853	10.551	11.254	12.483	9.927	11.126	9.1473	9.1492	5.6524	63.027	2.9919	2.09	4.4745	4.8898	5.2517	2.7487
61.055	6.4941	4.4978	4.1995	2.4542	2.3124	7.3456	4.459	3.599	6.0973	8.7657	12.155	4.0493	7.046	6.8067	11.515	9.6758	12.128	13.244	13.307	11.56	14.04	10.549	11.753	9.2634	10.132	9.1493	7.5203	6.7581	13.233	12.465	11.537	7.2449	2.232	13.577	10.913	11.345	12.964	11.73	11.526	10.752	9.8607	7.5879	65.015	4.3332	2.7753	5.3338	5.8624	5.3434	3.8846
63.056	8.0989	5.5567	5.1524	2.8832	2.7262	8.8873	5.1784	4.1532	6.4096	9.073	13.057	4.9666	7.9803	7.4861	11.899	11.974	12.813	13.615	13.798	12.082	14.264	10.683	12.95	11.074	10.232	10	10.152	8.0519	13.724	12.839	11.609	7.4036	2.8728	13.708	11	11.331	13.072	11.982	11.567	11.437	10.129	8.7547	67.015	5.591	3.2499	5.3961	5.949	5.3691	4.9477
65.055	9.2415	6.4	5.8949	3.225	3.0852	9.8471	5.5231	4.497	6.4885	9.1838	13.351	5.69	8.3808	7.7137	11.952	13.199	12.971	13.705	13.905	12.223	14.285	10.681	13.306	11.776	10.25	10.363	12.081	8.9654	13.807	12.943	11.59	7.4574	3.6006	13.717	11.018	11.301	13.093	12.058	11.528	11.749	10.243	9.2101	69.027	6.4432	3.3726	5.4215	5.9926	5.3935	5.5093
67.055	9.9941	7.021	6.4571	3.4818	3.3845	10.427	5.675	4.724	6.5093	9.2507	13.495	6.1924	8.6433	7.7845	12.039	13.809	13.086	13.774	13.963	12.306	14.303	10.708	13.426	12.102	10.274	10.642	13.253	9.5819	13.787	12.975	11.546	7.5058	4.2968	13.653	11.031	11.303	13.135	12.109	11.61	11.93	10.351	9.4671	71.027	6.766	3.4008	5.437	6.0075	5.4012	5.618
69.055	10.444	7.4535	6.8983	3.6604	3.6187	10.802	5.7696	4.8412	6.4644	9.2551	13.62	6.5325	8.8149	7.8353	12.019	14.083	13.149	13.817	13.963	12.326	14.342	10.721	13.483	12.27	10.268	10.749	13.894	9.97	13.725	12.977	11.604	7.519	4.9208	13.636	11.056	11.313	13.212	12.094	11.608	12.085	10.38	9.5964	73.028	6.8385	3.4098	5.4349	6.0013	5.4039	5.6414
71.055	10.658	7.7219	7.2021	3.759	3.786	10.952	5.7761	4.9042	6.3971	9.2369	13.591	6.7119	8.8799	7.7862	11.923	14.182	13.089	13.727	13.897	12.295	14.253	10.637	13.408	12.293	10.131	10.766	14.139	10.128	13.543	12.91	11.536	7.4898	5.3907	13.601	11.012	11.225	13.081	12.056	11.47	12.043	10.331	9.648	75.028	6.8634	3.4147	5.4251	5.9994	5.404	5.6497
73.055	10.8	7.9185	7.4601	3.8443	3.928	11.037	5.7707	4.9318	6.3045	9.2107	13.542	6.8294	8.9286	7.7174	11.889	14.205	13.089	13.707	13.902	12.258	14.191	10.604	13.333	12.293	10.141	10.789	14.367	10.241	13.329	12.771	11.472	7.4645	5.8186	13.534	10.99	11.184	13.056	12.051	11.487	12.038	10.328	9.6568	77.028	6.8893	3.4238	5.4345	6.0047	5.4233	5.6666
75.055	10.86	8.076	7.6445	3.9002	4.0344	11.043	5.7334	4.9104	6.1754	9.168	13.537	6.9346	8.9128	7.646	11.78	14.189	13.066	13.648	13.833	12.2	14.084	10.532	13.29	12.273	10.069	10.757	14.419	10.307	13.088	12.637	11.472	7.4427	6.1518	13.505	10.905	11.102	13.001	12.025	11.489	12.028	10.254	9.6485	79.028	6.8947	3.4268	5.4351	6.0203	5.4382	5.6777
77.055	10.934	8.1891	7.8281	3.9504	4.1435	11.086	5.725	4.9124	6.0794	9.1609	13.559	7.0056	8.9344	7.639	11.807	14.209	13.115	13.613	13.85	12.191	14.091	10.515	13.272	12.324	10.048	10.75	14.5	10.388	12.862	12.524	11.451	7.4528	6.4401	13.525	10.913	11.159	12.993	11.995	11.447	12.047	10.309	9.6657	81.028	6.8939	3.432	5.4458	6.0246	5.4623	5.6889
79.043	10.945	8.2777	7.9775	3.9674	4.2232	11.075	5.7368	4.8809	5.9531	9.1492	13.548	7.067	8.9272	7.5614	11.804	14.198	13.119	13.585	13.817	12.15	14.095	10.483	13.258	12.368	10.081	10.763	14.551	10.382	12.595	12.332	11.425	7.4568	6.6993	13.559	10.892	11.182	13.005	11.956	11.497	12.015	10.281	9.6397	83.028	6.8951	3.4353	5.454	6.0319	5.4876	5.6968
81.055	10.855	8.2987	8.078	3.9863	4.279	11.014	5.667	4.8307	5.7612	9.086	13.46	7.0319	8.8907	7.4667	11.729	14.153	13.081	13.538	13.725	12.05	14.011	10.356	13.157	12.307	9.9658	10.721	14.495	10.316	12.226	12.074	11.361	7.4127	6.8686	13.548	10.829	11.174	12.953	11.966	11.459	12.016	10.217	9.5952	85.028	6.8685	3.4384	5.4635	6.0338	5.5109	5.7058
83.056	10.799	8.3156	8.177	3.9783	4.3244	10.933	5.6465	4.7748	5.5448	9.0256	13.42	6.9699	8.8251	7.3307	11.709	14.064	13.065	13.496	13.707	11.984	14.004	10.317	13.071	12.285	9.9795	10.692	14.423	10.23	11.838	11.814	11.295	7.3821	7.0238	13.59	10.789	11.23	12.977	11.973	11.458	11.973	10.236	9.5546	87.028	6.8457	3.4333	5.4823	6.0395	5.5265	5.6941
85.055	10.711	8.3172	8.2255	3.9569	4.3568	10.833	5.6309	4.6891	5.3202	8.9484	13.366	6.8744	8.7709	7.2015	11.665	13.992	13.054	13.436	13.667	11.858	13.905	10.271	12.957	12.259	9.9159	10.623	14.342	10.115	11.426	11.505	11.283	7.3539	7.1567	13.614	10.775	11.259	12.945	11.896	11.406	11.964	10.222	9.5081	89.028	6.8134	3.4315	5.4977	6.0409	5.5426	5.6911
87.043	10.623	8.2975	8.2735	3.9329	4.3852	10.709	5.5764	4.6198	5.0993	8.8768	13.307	6.7917	8.6789	7.0596	11.635	13.903	13.047	13.353	13.642	11.756	13.883	10.156	12.873	12.217	9.8818	10.562	14.197	10.018	11.043	11.172	11.199	7.3164	7.2589	13.669	10.753	11.234	12.883	11.875	11.407	11.928	10.182	9.4481	91.088	6.7743	3.4261	5.514	6.0419	5.5519	5.6846
89.055	10.51	8.2633	8.2826	3.9041	4.3927	10.588	5.5298	4.5032	4.8517	8.7784	13.236	6.6837	8.5352	6.8434	11.51	13.805	13.04	13.269	13.596	11.623	13.803	9.9754	12.713	12.186	9.8517	10.476	14.071	9.8721	10.617	10.767	11.128	7.2643	7.371	13.676	10.696	11.348	12.766	11.801	11.346	11.871	10.175	9.3747	93.028	6.7438	3.4252	5.5421	6.0632	5.5597	5.6796
91.055	10.355	8.2125	8.2817	3.8698	4.3889	10.423	5.4748	4.3647	4.6078	8.6652	13.161	6.5895	8.3701	6.6378	11.423	13.678	12.986	13.161	13.499	11.459	13.733	9.8186	12.57	12.102	9.8162	10.383	13.878	9.6607	10.203	10.361	11.112	7.2189	7.4384	13.688	10.683	11.37	12.72	11.735	11.279	11.767	10.131	9.273	95.016	6.7161	3.4252	5.5619	6.0755	5.5651	5.6813
93.056	10.155	8.1458	8.251	3.8288	4.3648	10.208	5.4019	4.2252	4.3647	8.5195	13.024	6.4661	8.2023	6.3716	11.311	13.494	12.898	13.002	13.363	11.22	13.602	9.5347	12.347	12.015	9.7387	10.295	13.671	9.4857	9.7685	9.9278	11.009	7.1357	7.4966	13.65	10.593	11.318	12.606	11.598	11.179	11.679	10.04	9.1303	97.016	6.6814	3.4259	5.5812	6.0917	5.5641	5.686
95.055	9.9415	8.068	8.1772	3.789	4.3248	10.001	5.3102	4.0716	4.1036	8.3553	12.922	6.3398	7.9643	6.1313	11.186	13.307	12.827	12.855	13.192	10.941	13.48	9.2395	12.101	11.881	9.6761	10.127	13.427	9.2876	9.3429	9.4849	10.896	7.0511	7.5246	13.622	10.542	11.31	12.484	11.449	11.032	11.554	9.9252	8.9898	99.028	6.6427	3.4198	5.5985	6.1013	5.5617	5.6767
97.055	9.8028	8.0176	8.1339	3.7582	4.2937	9.8502	5.2209	3.922	3.884	8.1929	12.821	6.2148	7.7798	5.8964	11.011	13.154	12.813	12.711	13.09	10.711	13.418	8.8768	11.897	11.785	9.6387	10.016	13.229	9.1567	8.9814	9.083	10.809	6.9779	7.5652	13.647	10.518	11.339	12.366	11.38	10.967	11.463	9.8724	8.8418	101.03	6.6041	3.4225	5.6157	6.1209	5.5585	5.6724
99.055	9.5903	7.963	8.0667	3.7223	4.2392	9.6739	5.1231	3.7449	3.6447	7.9841	12.659	6.0921	7.533	5.6138	10.811	12.947	12.749	12.555	12.942	10.359	13.214	8.5161	11.581	11.628	9.518	9.8576	12.902	8.9381	8.5933	8.677	10.661	6.8746	7.6025	13.609	10.401	11.249	12.137	11.071	10.726	11.326	9.7622	8.6974	103.03	6.553	3.4147	5.6226	6.1354	5.5487	5.6543
101.06	9.3662	7.8653	7.966	3.673	4.1827	9.468	5.0066	3.5743	3.3991	7.7625	12.504	5.9642	7.3052	5.3598	10.541	12.724	12.564	12.357	12.708	10.013	13.099	8.0247	11.246	11.475	9.4817	9.6568	12.605	8.7565	8.2386	8.2878	10.537	6.75	7.6257	13.481	10.309	11.199	11.865	10.839	10.355	11.144	9.5967	8.5171	105.02	6.5257	3.4174	5.6412	6.145	5.5385	5.6551
103.06	9.0874	7.7462	7.8621	3.6113	4.1034	9.2248	4.8664	3.3723	3.1822	7.5265	12.271	5.7868	7.0147	5.052	10.16	12.432	12.448	12.062	12.386	9.5555	12.798	7.4931	10.897	11.192	9.3057	9.3915	12.235	8.5404	7.8214	7.8476	10.281	6.5646	7.6004	13.31	10.148	10.98	11.524	10.433	9.8035	10.912	9.4866	8.2611	107.03	6.5027	3.4231	5.661	6.1606	5.5416	5.6636
105.06	8.8944	7.6649	7.7784	3.5686	4.021	9.0359	4.7413	3.1942	2.9771	7.2911	12.098	5.6424	6.7124	4.8099	9.842	12.163	12.355	11.793	12.152	9.1467	12.625	6.995	10.531	10.943	9.2006	9.1593	11.92	8.3788	7.4989	7.5023	10.04	6.4286	7.5954	13.155	9.9141	10.77	11.129	10.02	9.2131	10.678	9.2891	8.0223	109.03	6.4686	3.4283	5.6651	6.16	5.5391	5.6639
107.04	8.6971	7.616	7.7371	3.5564	3.9855	8.8876	4.6521	3.0672	2.8025	7.1187	11.96	5.524	6.5023	4.5767	9.4545	11.957	12.285	11.577	11.904	8.7964	12.368	6.5125	10.224	10.727	9.0932	8.9272	11.686	8.2154	7.2134	7.1822	9.7973	6.2726	7.6231	13.014	9.7372	10.57	10.694	9.5749	8.5079	10.479	9.1738	7.8689	111.03	6.4355	3.4258	5.6623	6.1497	5.5294	5.6524
109.06	8.5148	7.5623	7.6695	3.518	3.9326	8.7162	4.5346	2.9049	2.6279	6.8861	11.802	5.4065	6.2558	4.3413	9.0154	11.737	12.192	11.25	11.576	8.3837	12.143	6.0562	9.8772	10.474	8.9571	8.6863	11.414	8.0452	6.9434	6.8687	9.4327	6.1208	7.6401	12.804	9.4831	10.201	10.136	8.9842	7.7471	10.222	9.0272	7.6266	113.03	6.1662	3.3084	5.457	5.9227	5.322	5.4616
111.06	8.199	7.4082	7.4982	3.4418	3.8266	8.4218	4.3459	2.7229	2.42	6.5922	11.441	5.2352	5.9523	4.0443	8.5083	11.357	11.939	10.806	11.06	7.8874	11.625	5.538	9.41	10.024	8.6629	8.2985	10.995	7.7829	6.5869	6.4827	8.8975	5.8631	7.5406	12.349	9.0539	9.5417	9.3598	8.3217	6.8836	9.8285	8.6709	7.3262	115.03	6.1359	3.3099	5.4458	5.9058	5.325	5.4577
113.07	7.8282	7.1442	7.2371	3.326	3.6797	8.0441	4.1142	2.5148	2.2016	6.1929	10.962	4.9864	5.5693	3.732	7.8407	10.856	11.527	10.172	10.418	7.3115	10.952	4.9633	8.8839	9.4613	8.2408	7.8477	10.486	7.4463	6.1503	6.0287	8.1977	5.5444	7.3651	11.743	8.5598	8.6679	8.4397	7.5432	6.0148	9.3418	8.1839	6.9109	117.03	6.0993	3.3112	5.429	5.8863	5.3201	5.4526
115.06	7.9484	7.3905	7.4493	3.4297	3.7705	8.2318	4.1682	2.4827	2.1428	6.2209	11.196	5.1143	5.5641	3.6626	7.6699	11.037	11.816	10.242	10.484	7.2595	11.002	4.8	8.9007	9.5085	8.3628	7.9053	10.635	7.5888	6.1843	5.9977	7.9707	5.5449	7.6639	11.756	8.6836	8.3363	8.2007	7.2283	5.5615	9.4047	8.2461	6.9594	119.03	6.058	3.3092	5.3971	5.8417	5.3092	5.4468
117.06	7.6893	7.2743	7.3268	3.3794	3.6791	7.9976	3.9997	2.336	1.9991	5.9788	10.885	4.9666	5.2629	3.4248	7.1606	10.736	11.565	9.8101	9.9866	6.8213	10.473	4.3651	8.496	9.07	7.9897	7.5674	10.296	7.3643	5.8992	5.6979	7.3348	5.3128	7.6171	11.146	8.3867	7.4636	7.3689	6.5729	4.8781	9.0362	7.7884	6.6938	121.03	6.0166	3.31	5.3671	5.7918	5.3037	5.4483
119.06	7.2075	6.865	6.9132	3.211	3.4689	7.4982	3.6885	2.1033	1.7728	5.489	10.18	4.6748	4.8215	3.0921	6.4601	10.065	10.883	9.0295	9.1808	6.2033	9.5101	3.821	7.8598	8.349	7.3201	6.9819	9.6198	6.9063	5.404	5.1902	6.473	4.8862	7.3121	10.176	7.7499	6.3975	6.4529	5.8007	4.1437	8.3746	7.0543	6.1335	123.03	5.9711	3.312	5.3138	5.7323	5.2924	5.4526
121.06	7.4048	7.2307	7.2488	3.3682	3.5935	7.7673	3.7807	2.1266	1.7763	5.5622	10.547	4.8369	4.8385	3.0777	6.3447	10.429	11.247	9.1861	9.3007	6.2141	9.5974	3.7255	8.0045	8.4844	7.4	7.0773	9.8677	7.1158	5.5088	5.257	6.2532	4.9383	7.724	10.118	7.9555	5.9893	6.1251	5.5438	3.8335	8.5335	6.9909	6.2954	125.03	5.9108	3.3063	5.2336	5.6509	5.274	5.4487
123.06	7.2004	7.1438	7.1645	3.3281	3.5265	7.5838	3.6313	1.9885	1.6378	5.3273	10.28	4.7036	4.6347	2.8798	5.9277	10.165	10.994	8.7977	8.8764	5.8495	9.072	3.3861	7.6641	8.1183	6.905	6.7666	9.617	6.9462	5.2726	5.0139	5.6458	4.7068	7.6933	9.5174	7.5975	5.2015	5.5125	4.9995	3.3436	8.1417	6.5047	6.0336	127.03	5.8483	3.2967	5.1287	5.5462	5.2476	5.4376
125.06	6.8388	6.9091	6.9274	3.221	3.4054	7.2594	3.4098	1.8528	1.496	4.9826	9.8133	4.5209	4.3051	2.6452	5.4096	9.7138	10.439	8.2624	8.2754	5.4271	8.3808	3.0579	7.179	7.6123	6.324	6.3664	9.1233	6.6254	4.9492	4.6688	5.0178	4.4082	7.5081	8.7044	7.05	4.4691	4.8161	4.3804	2.8879	7.6297	5.8949	5.6699	129.03	5.7984	3.2893	5.0304	5.4508	5.2054	5.4369
127.21	6.6577	6.7774	6.7777	3.1871	3.3405	7.0562	3.2503	1.738	1.3857	4.7474	9.4761	4.3904	4.0733	2.4497	5.048	9.4406	10.096	7.8105	7.8141	5.054	7.8344	2.7446	6.8273	7.2153	5.7974	6.0508	8.8403	6.4921	4.7088	4.4282	4.4491	4.1907	7.5194	8.1294	6.5577	3.8098	4.256	3.8765	2.5563	7.2574	5.3221	5.4013	131.03	5.7383	3.2719	4.907	5.3396	5.148	5.4401
129.06	6.4239	6.7326	6.717	3.1443	3.2937	6.8967	3.1216	1.6518	1.2936	4.5314	9.2739	4.2767	3.8501	2.3137	4.6855	9.2231	9.7479	7.4838	7.5247	4.8071	7.4285	2.5214	6.5146	6.9251	5.418	5.7711	8.5323	6.2921	4.5595	4.2598	4.0126	3.9697	7.4334	7.5414	6.1567	3.3489	3.8066	3.4911	2.2456	6.9339	4.9138	5.2128	133.02	5.669	3.2445	4.7701	5.2335	5.0704	5.4352
131.06	6.3303	6.6587	6.6256	3.1378	3.2765	6.7468	2.9972	1.56	1.2078	4.3739	9.0384	4.2322	3.7025	2.1641	4.3845	9.0313	9.4781	7.1537	7.1542	4.5343	6.9877	2.3038	6.2713	6.6369	4.9508	5.5722	8.3782	6.2095	4.3712	4.0583	3.6282	3.8378	7.4937	7.1029	5.6991	2.9421	3.4446	3.1358	2.0351	6.6509	4.481	4.9771	135.03	5.5905	3.2046	4.6426	5.1054	4.9702	5.4292
133.06	6.0964	6.5914	6.5226	3.085	3.227	6.5857	2.8754	1.4811	1.1173	4.1701	8.7878	4.0822	3.4924	2.0368	4.0312	8.8239	9.0415	6.8418	6.774	4.2632	6.5562	2.1024	5.9674	6.3312	4.5072	5.2918	8.0593	6.0251	4.177	3.8823	3.2499	3.608	7.367	6.5259	5.26	2.5442	3.0468	2.7621	1.842	6.3225	4.1113	4.7584	137.03	5.5153	3.1596	4.5102	4.9834	4.8613	5.4268
135.06	5.9001	6.4639	6.3774	3.0323	3.1739	6.3548	2.7168	1.3923	1.0372	3.9388	8.4485	3.9551	3.2704	1.8783	3.7323	8.5301	8.651	6.44	6.4199	3.9799	6.0662	1.8857	5.66	6.0007	4.0362	5.0272	7.7951	5.8588	3.9638	3.6633	2.8666	3.4106	7.2751	6.0282	4.7642	2.2094	2.6863	2.4836	1.6759	5.9731	3.695	4.5012	139.03	5.4369	3.0991	4.3718	4.8642	4.7378	5.4186
137.04	5.8659	6.5002	6.4278	3.0587	3.2047	6.3327	2.6354	1.338	0.98729	3.8376	8.3573	3.9513	3.1693	1.7867	3.5391	8.4967	8.4902	6.2403	6.2012	3.8099	5.749	1.7433	5.4959	5.8298	3.6807	4.8815	7.7382	5.8419	3.8551	3.5539	2.5938	3.3187	7.344	5.7399	4.4159	1.9976	2.4593	2.2391	1.5849	5.802	3.4364	4.358	141.03	5.3698	3.0365	4.228	4.7506	4.6119	5.4061
139.07	5.6312	6.3784	6.2862	3.0071	3.1502	6.1417	2.5126	1.2552	0.92022	3.6448	8.041	3.8171	2.9849	1.6644	3.2396	8.1801	8.0855	5.8743	5.8304	3.5688	5.3576	1.5756	5.2039	5.5306	3.3179	4.6166	7.3633	5.6483	3.6687	3.3711	2.3193	3.1079	7.1853	5.2541	3.9937	1.7747	2.2032	1.9993	1.4381	5.4898	3.0892	4.1565	143.03	5.29	2.9567	4.0905	4.6263	4.4681	5.387
141.06	5.6304	6.5019	6.3794	3.0655	3.2248	6.1844	2.4581	1.2248	0.8766	3.5867	8.0259	3.832	2.909	1.5905	3.0892	8.1402	7.9759	5.7628	5.7026	3.4467	5.1554	1.4751	5.1378	5.4158	3.0647	4.5483	7.3986	5.6725	3.6229	3.3022	2.1364	3.0247	7.3011	4.994	3.7142	1.6526	2.0756	1.846	1.3631	5.3671	2.9142	4.0701	145.03	5.2217	2.8756	3.9524	4.5054	4.3258	5.3664
143.06	5.4568	6.4215	6.2939	3.0376	3.2033	6.0433	2.3572	1.1658	0.83315	3.4122	7.775	3.7453	2.7089	1.4884	2.8803	7.9583	7.6499	5.4833	5.4049	3.2393	4.8226	1.3497	4.8805	5.1466	2.7636	4.3522	7.1911	5.5428	3.4562	3.1437	1.9292	2.8673	7.1956	4.6318	3.3781	1.4963	1.8615	1.6502	1.3071	5.1281	2.6615	3.8663	147.03	5.1445	2.7812	3.8112	4.3854	4.1688	5.3376
145.06	5.2435	6.2468	6.122	2.9649	3.1418	5.8449	2.2153	1.0846	0.76767	3.2136	7.4591	3.5942	2.5335	1.3608	2.6295	7.6777	7.2423	5.1458	5.05	2.9861	4.4268	1.2002	4.5795	4.847	2.4297	4.092	6.8778	5.3375	3.2453	2.94	1.7077	2.6862	6.9988	4.2067	3.0155	1.344	1.6551	1.4526	1.1849	4.7848	2.4016	3.6269	149.03	5.0803	2.6864	3.6936	4.2692	4.0176	5.3083
147.04	4.9742	6.0085	5.8775	2.8545	3.0399	5.5423	2.0535	0.99882	0.69978	2.9888	7.0102	3.441	2.3399	1.2325	2.3663	7.3041	6.7567	4.7454	4.6387	2.7366	3.998	1.083	4.2303	4.4515	2.105	3.8141	6.5172	5.1067	3.0363	2.7272	1.5064	2.4849	6.7211	3.7983	2.6294	1.2194	1.4749	1.2873	1.127	4.4466	2.1484	3.38	151.02	5.0098	2.5901	3.571	4.147	3.8572	5.2781
149.06	4.9791	6.1783	6.01	2.9279	3.1336	5.6062	2.0455	0.98063	0.68839	2.9377	7.0417	3.4607	2.298	1.2079	2.2725	7.4261	6.6878	4.6596	4.5619	2.6726	3.9034	1.0501	4.1698	4.4155	1.9676	3.7532	6.503	5.1378	3.0262	2.7052	1.4448	2.4345	6.8493	3.6126	2.4919	1.1996	1.4097	1.2597	1.1051	4.3645	2.0812	3.337	153.03	4.9295	2.4877	3.4368	4.0196	3.6981	5.2271
151.06	4.6669	5.8972	5.7118	2.7878	2.9995	5.2738	1.8767	0.89646	0.63234	2.7075	6.5744	3.2601	2.1016	1.093	2.0394	7.0386	6.1748	4.2648	4.1706	2.43	3.5101	0.95914	3.828	4.0464	1.7145	3.4577	6.0775	4.8259	2.7757	2.4873	1.3008	2.2211	6.5008	3.235	2.1758	1.0951	1.2586	1.1296	1.0652	4.0238	1.8629	3.0587	155.03	4.8453	2.3862	3.3086	3.8819	3.5399	5.1767
153.06	4.6973	6.0418	5.8404	2.8662	3.0981	5.3429	1.8515	0.87468	0.61487	2.6514	6.5836	3.2969	2.0626	1.0557	1.9641	7.1162	6.1166	4.1877	4.0866	2.3494	3.3726	0.91256	3.7584	3.9843	1.6035	3.4087	6.1196	4.8766	2.7542	2.4418	1.2324	2.1784	6.6235	3.0647	2.0529	1.0876	1.2199	1.0776	1.034	3.9727	1.7863	3.0184	157.03	4.7629	2.2819	3.174	3.7566	3.3815	5.1069
155.06	4.3971	5.7314	5.5398	2.7319	2.9753	5.0116	1.6928	0.79415	0.56184	2.4451	6.1019	3.0827	1.857	0.94624	1.7579	6.6767	5.6307	3.8017	3.6952	2.1252	3.0272	0.82026	3.4428	3.6325	1.3909	3.1289	5.7174	4.5955	2.5161	2.2277	1.1022	1.978	6.2893	2.7441	1.8014	1.0136	1.1025	0.98187	0.97461	3.6247	1.61	2.7655	159.03	4.6799	2.184	3.0405	3.6316	3.2278	5.0512
157.06	4.4099	5.9088	5.7085	2.7918	3.062	5.0812	1.6725	0.78512	0.55481	2.4049	6.1461	3.1042	1.8402	0.93663	1.6916	6.8009	5.5969	3.7291	3.6317	2.0951	2.909	0.80133	3.3729	3.5837	1.2946	3.088	5.7505	4.6272	2.5071	2.2141	1.0723	1.9305	6.4094	2.6154	1.718	1.0041	1.0708	0.92657	0.96319	3.566	1.5533	2.7248	161.03	4.5983	2.0813	2.9128	3.5019	3.0706	4.9798
159.06	4.2728	5.8237	5.6122	2.7566	3.0466	4.9317	1.591	0.74152	0.52867	2.2719	5.9195	3.0124	1.7256	0.8769	1.5741	6.6237	5.3103	3.5304	3.4313	1.9508	2.722	0.76631	3.1954	3.4005	1.1938	2.9367	5.5196	4.4924	2.3962	2.0982	1.0273	1.8209	6.2675	2.4057	1.578	0.97762	0.98945	0.908	0.95304	3.3831	1.476	2.5999	163.03	4.5228	1.9871	2.8	3.3919	2.9262	4.9203
161.06	4.1408	5.7481	5.5315	2.7294	3.0342	4.8166	1.5061	0.70254	0.50949	2.1572	5.7319	2.9396	1.6492	0.83247	1.4771	6.4659	5.0875	3.3274	3.259	1.8466	2.5355	0.73971	3.0352	3.2271	1.0948	2.805	5.3434	4.3879	2.2895	1.9998	0.98221	1.7273	6.1635	2.2322	1.4684	0.95148	0.97358	0.87721	0.91506	3.2499	1.4021	2.4713	165.03	4.4433	1.892	2.6897	3.2827	2.7807	4.8498
163.06	4.0065	5.6889	5.4617	2.7036	3.0235	4.686	1.4455	0.67233	0.49359	2.0478	5.5261	2.8574	1.5604	0.78422	1.4026	6.3267	4.8835	3.1595	3.0782	1.7386	2.3758	0.72173	2.8765	3.0621	1.0152	2.6637	5.1818	4.2732	2.1978	1.9019	0.96377	1.6444	6.0332	2.0752	1.3784	0.93515	0.92116	0.85228	0.8894	3.0829	1.3399	2.3496	167.03	4.3757	1.8031	2.579	3.1706	2.6419	4.7848
165.06	3.8951	5.6294	5.3742	2.6752	3.002	4.5761	1.3715	0.63024	0.47419	1.9467	5.3301	2.7837	1.4669	0.74499	1.2962	6.1661	4.6347	2.9688	2.8802	1.6364	2.2194	0.67989	2.7229	2.8989	0.95391	2.5349	4.9989	4.1685	2.0902	1.8132	0.89909	1.5404	5.9239	1.913	1.2847	0.91473	0.8695	0.81977	0.86272	2.9152	1.2622	2.2343	169.03	4.305	1.7166	2.4753	3.057	2.5081	4.7185
167.06	3.7875	5.5609	5.3148	2.6391	2.9768	4.4678	1.3061	0.60175	0.46176	1.8556	5.1634	2.7169	1.3958	0.72081	1.2281	6.0215	4.4284	2.8231	2.7238	1.5572	2.0759	0.67511	2.5855	2.7615	0.90067	2.4102	4.8525	4.048	2.0004	1.7433	0.9089	1.4662	5.8083	1.7812	1.2302	0.91585	0.86187	0.80215	0.87227	2.7781	1.2222	2.1209	171.03	4.2303	1.6291	2.3701	2.9452	2.376	4.6504
169.06	3.6698	5.4875	5.2512	2.6218	2.958	4.3522	1.248	0.57791	0.44793	1.7554	4.9917	2.6517	1.3145	0.69243	1.1556	5.8872	4.2329	2.6705	2.5788	1.4751	1.9285	0.66226	2.4682	2.6309	0.85598	2.2885	4.6806	3.9491	1.9088	1.6657	0.87302	1.3831	5.6939	1.6546	1.1689	0.88119	0.84155	0.76926	0.8499	2.6432	1.174	2.0338	173.03	4.159	1.5477	2.27	2.8391	2.2447	4.5629
171.06	3.5585	5.427	5.199	2.5933	2.9351	4.2579	1.2018	0.54848	0.43947	1.667	4.8263	2.5762	1.2513	0.66186	1.1064	5.7598	4.0395	2.5284	2.4375	1.4054	1.8069	0.64526	2.3315	2.4935	0.82377	2.1855	4.5313	3.8348	1.8386	1.599	0.87092	1.3094	5.589	1.5525	1.121	0.88507	0.82133	0.75616	0.83379	2.5226	1.1312	1.9293	175.03	4.0856	1.4753	2.1772	2.7423	2.1224	4.4884
173.06	3.4524	5.3728	5.1345	2.5721	2.9188	4.135	1.1512	0.5263	0.43078	1.5885	4.6675	2.5079	1.1909	0.64378	1.0448	5.6425	3.8589	2.3892	2.318	1.3376	1.7165	0.63267	2.2025	2.3721	0.79088	2.1043	4.3961	3.7344	1.7618	1.5366	0.8485	1.2346	5.5	1.4582	1.0972	0.899	0.80257	0.75694	0.81689	2.4397	1.1052	1.8454	177.03	4.0834	1.4237	2.121	2.6926	2.0398	4.4829
175.04	3.3377	5.3075	5.06	2.5539	2.8778	4.0166	1.0985	0.49815	0.42083	1.5027	4.4779	2.4299	1.1267	0.61461	0.99433	5.4845	3.6595	2.2611	2.1844	1.2645	1.6177	0.6212	2.088	2.2351	0.76099	2.0019	4.2201	3.6242	1.68	1.4594	0.83534	1.1682	5.3664	1.3642	1.0553	0.86594	0.78416	0.74108	0.79996	2.2944	1.075	1.7502	179.03	4.0182	1.3561	2.0307	2.5948	1.9211	4.4039
177.06	3.2368	5.2381	4.9865	2.5359	2.8536	3.9139	1.0447	0.47958	0.41839	1.4362	4.3131	2.3726	1.0701	0.59942	0.95901	5.3352	3.5019	2.1488	2.0691	1.2149	1.5415	0.63113	1.9894	2.1261	0.73962	1.9087	4.0798	3.5287	1.617	1.4113	0.83213	1.1093	5.2713	1.297	1.0371	0.84359	0.78671	0.73448	0.83043	2.2067	1.04	1.6785	181.02	3.9411	1.2877	1.9481	2.5007	1.8076	4.3251
179.06	3.1302	5.1664	4.9031	2.4975	2.8198	3.801	0.99021	0.46547	0.41008	1.3634	4.1491	2.2932	1.02	0.58076	0.90911	5.1835	3.335	2.0355	1.9493	1.1645	1.4298	0.60364	1.8906	2.0099	0.71147	1.825	3.917	3.4091	1.5531	1.3496	0.81018	1.0472	5.1449	1.2145	1.0028	0.83348	0.74602	0.71124	0.80535	2.1073	0.99409	1.5841	183.03	3.8717	1.2225	1.862	2.4044	1.695	4.2444
181.06	3.0306	5.0984	4.8262	2.4735	2.7899	3.7003	0.94587	0.45084	0.40299	1.2939	3.982	2.2077	0.97566	0.55979	0.87616	5.014	3.1658	1.9354	1.856	1.1203	1.3669	0.60029	1.7695	1.9089	0.6991	1.7637	3.785	3.3175	1.4873	1.2946	0.78784	0.9975	5.0394	1.1601	0.97298	0.8301	0.74464	0.71779	0.79988	2.0131	0.98072	1.5124	185.03	3.7953	1.1576	1.7809	2.3082	1.5893	4.1644
183.06	2.9376	5.0406	4.7648	2.458	2.7688	3.5996	0.90549	0.43292	0.39464	1.2357	3.8357	2.1321	0.92188	0.54195	0.84665	4.8827	3.0273	1.8313	1.7664	1.0767	1.3071	0.58724	1.6896	1.8132	0.67538	1.6766	3.6424	3.2275	1.4318	1.2573	0.78482	0.94563	4.9453	1.117	0.97024	0.81623	0.73041	0.71474	0.76108	1.9435	0.95179	1.4355	187.03	3.7218	1.1012	1.6995	2.2178	1.4892	4.0828
185.06	2.8537	4.994	4.7151	2.4385	2.7411	3.5134	0.86408	0.42498	0.39775	1.1794	3.708	2.0968	0.89083	0.53775	0.83613	4.75	2.8993	1.7506	1.6882	1.0545	1.2486	0.59764	1.6203	1.7328	0.69226	1.6419	3.5295	3.1518	1.3853	1.217	0.79569	0.90265	4.8413	1.0865	0.96107	0.82822	0.75728	0.70649	0.7732	1.8864	0.95246	1.3711	189.03	3.6402	1.0428	1.6192	2.1273	1.3952	3.9896
187.06	2.769	4.9289	4.6608	2.4156	2.7173	3.4149	0.82303	0.4116	0.39593	1.1299	3.5744	2.0458	0.85653	0.51924	0.80525	4.6255	2.7755	1.6746	1.5995	1.0254	1.1914	0.59212	1.5441	1.6593	0.67169	1.5875	3.3963	3.0547	1.3389	1.1801	0.80544	0.86634	4.7532	1.0419	0.9493	0.84477	0.73531	0.70386	0.76714	1.8221	0.9384	1.3062	191.03	3.5649	0.99057	1.5421	2.0414	1.3023	3.9025
189.06	2.6818	4.8572	4.6197	2.392	2.6894	3.3307	0.79004	0.40079	0.39275	1.0817	3.4553	1.9941	0.83009	0.51766	0.78919	4.5013	2.663	1.5961	1.5365	0.98288	1.1767	0.58358	1.4734	1.5856	0.66051	1.5316	3.2861	2.9782	1.2909	1.1449	0.80522	0.82316	4.6656	1.0141	0.9497	0.82117	0.73851	0.70424	0.77077	1.7526	0.91351	1.2551	193.03	3.4952	0.94263	1.466	1.9514	1.2145	3.8196
191.06	2.603	4.8156	4.569	2.3699	2.6658	3.2432	0.76031	0.3899	0.38895	1.0274	3.3179	1.9419	0.80061	0.51004	0.77145	4.3648	2.5182	1.5219	1.467	0.958	1.1172	0.58208	1.4157	1.5106	0.66812	1.4745	3.1637	2.8889	1.2499	1.1163	0.78525	0.78817	4.5701	0.97992	0.92972	0.8185	0.74006	0.7048	0.76884	1.6924	0.89097	1.1972	195.03	3.4258	0.89664	1.4003	1.878	1.137	3.739
193.06	2.5159	4.7535	4.5081	2.3446	2.6349	3.1543	0.73029	0.38283	0.39022	0.98604	3.1996	1.8863	0.77125	0.50595	0.76436	4.2454	2.4	1.4606	1.3855	0.93883	1.0812	0.57861	1.3492	1.439	0.65088	1.4169	3.0475	2.812	1.2122	1.0869	0.7717	0.75354	4.4686	0.95856	0.91028	0.82351	0.72952	0.70451	0.75294	1.6369	0.86961	1.1609	197.03	3.3587	0.85499	1.3358	1.8	1.0579	3.6592
195.06	2.437	4.6637	4.4363	2.313	2.5972	3.0668	0.69946	0.37474	0.38481	0.94436	3.0805	1.8295	0.75029	0.49861	0.75475	4.1187	2.284	1.4	1.3385	0.91375	1.0457	0.58213	1.3002	1.3736	0.64945	1.3795	2.9149	2.7237	1.1785	1.0603	0.77122	0.72683	4.3589	0.9389	0.90727	0.818	0.73592	0.70386	0.76648	1.5849	0.84583	1.1097	199.03	3.2893	0.8166	1.2753	1.7242	0.98553	3.5813
197.06	2.3709	4.6185	4.394	2.2915	2.5694	2.9802	0.67138	0.36875	0.38957	0.91113	2.965	1.782	0.72768	0.49527	0.73256	4.0013	2.1743	1.3541	1.2824	0.90284	1.0297	0.58292	1.2497	1.3164	0.64412	1.3351	2.8082	2.6576	1.1511	1.0443	0.76765	0.70064	4.2695	0.92948	0.90085	0.81849	0.75219	0.71151	0.75264	1.531	0.83925	1.063	201.03	3.2139	0.7789	1.2159	1.6524	0.91713	3.5022
199.06	2.296	4.5659	4.3475	2.2708	2.5445	2.8998	0.65059	0.36439	0.38707	0.88388	2.8621	1.7457	0.70793	0.49429	0.72445	3.8955	2.0747	1.2978	1.2501	0.89226	1.0059	0.5978	1.2146	1.2704	0.6545	1.3062	2.7106	2.583	1.1206	1.0168	0.78962	0.67695	4.1885	0.90408	0.90285	0.80709	0.75032	0.72214	0.77723	1.4952	0.83998	1.0247	203.03	3.1493	0.74399	1.1615	1.5815	0.8518	3.4284
201.06	2.2255	4.5076	4.2783	2.2448	2.513	2.8282	0.63139	0.36094	0.38122	0.85275	2.7468	1.698	0.69086	0.49345	0.73337	3.767	1.9742	1.2642	1.2071	0.8802	0.99648	0.59228	1.1569	1.2202	0.66081	1.2661	2.6142	2.5061	1.098	1.003	0.78237	0.65654	4.1086	0.90049	0.89676	0.81148	0.7465	0.71587	0.75943	1.4554	0.82676	0.98873	205.03	3.0868	0.71293	1.1032	1.5162	0.79332	3.3552
203.04	2.1477	4.4372	4.2189	2.2125	2.4805	2.7474	0.60707	0.35583	0.38322	0.81723	2.6354	1.6549	0.67762	0.4866	0.71636	3.6516	1.8999	1.2103	1.1715	0.86469	0.96645	0.59715	1.1237	1.1774	0.64896	1.236	2.5207	2.4318	1.0678	0.9776	0.7821	0.63184	3.996	0.8875	0.89453	0.81823	0.75701	0.72553	0.76861	1.4028	0.8127	0.94586	207.03	3.0188	0.68107	1.0453	1.451	0.73975	3.282
205.06	2.0753	4.3796	4.1538	2.1868	2.4486	2.6607	0.58774	0.3463	0.37818	0.78782	2.5342	1.6001	0.66417	0.4793	0.71264	3.5421	1.7937	1.1637	1.1273	0.84585	0.92821	0.58598	1.0708	1.1292	0.63143	1.1914	2.4167	2.359	1.0412	0.95464	0.77457	0.61148	3.898	0.86333	0.86735	0.78593	0.72884	0.6874	0.75013	1.3702	0.80779	0.90648	209.02	2.9495	0.65341	0.99606	1.3934	0.69137	3.212
207.06	2.0121	4.3222	4.0997	2.1691	2.4276	2.5916	0.57013	0.34723	0.3832	0.77212	2.4345	1.5663	0.64997	0.48776	0.70522	3.4434	1.7155	1.1313	1.0991	0.83777	0.92675	0.59635	1.0594	1.0964	0.64656	1.168	2.3394	2.299	1.0194	0.94488	0.7829	0.60036	3.8195	0.8624	0.87785	0.78785	0.74472	0.71748	0.76445	1.3324	0.80964	0.88825	211.03	2.8905	0.62577	0.94626	1.3346	0.64683	3.142
209.06	1.946	4.2701	4.055	2.1389	2.3962	2.5146	0.55067	0.34181	0.37925	0.74118	2.3413	1.5198	0.63124	0.47627	0.69677	3.3381	1.6455	1.103	1.0674	0.82831	0.90092	0.58128	1.021	1.0634	0.63021	1.1302	2.235	2.222	1.0003	0.9289	0.78246	0.57972	3.733	0.85115	0.85412	0.79608	0.72138	0.69766	0.7412	1.2935	0.7855	0.84557	213.03	2.8233	0.60174	0.89671	1.2799	0.60637	3.071
211.06	1.8897	4.2289	4.0044	2.1226	2.3745	2.4535	0.53904	0.34041	0.38471	0.72219	2.2634	1.4867	0.62964	0.47987	0.68349	3.245	1.5967	1.0691	1.0458	0.82457	0.91692	0.59513	1.004	1.0372	0.63446	1.1074	2.1706	2.1624	0.99587	0.92251	0.7859	0.56903	3.6472	0.84759	0.87239	0.81182	0.7479	0.71122	0.75031	1.2679	0.79271	0.83052	215.03	2.7633	0.57916	0.85417	1.225	0.56886	3.0035
213.04	1.8207	4.1607	3.9444	2.1002	2.3385	2.3824	0.52962	0.33782	0.37774	0.70099	2.177	1.4476	0.61594	0.47779	0.69073	3.1403	1.5174	1.0411	1.0148	0.81234	0.88255	0.58524	0.9692	1.0019	0.6322	1.0729	2.0894	2.0941	0.96836	0.90764	0.76261	0.55566	3.5699	0.83864	0.85471	0.7953	0.72826	0.70278	0.74395	1.2383	0.76743	0.81156	217.03	2.7008	0.55672	0.81104	1.1741	0.53493	2.932
215.06	1.7666	4.1034	3.8956	2.0774	2.3112	2.3155	0.51679	0.33479	0.37941	0.68496	2.0961	1.4148	0.60812	0.47067	0.68505	3.0348	1.4594	1.0249	1.0032	0.80086	0.88435	0.58705	0.95282	0.98217	0.6282	1.0586	2.0068	2.0325	0.95714	0.89615	0.7898	0.54543	3.4929	0.83599	0.85131	0.79856	0.75398	0.70183	0.76094	1.214	0.77054	0.7856	219.03	2.6292	0.53649	0.76811	1.1213	0.50469	2.8728
217.06	1.7196	4.0566	3.848	2.0617	2.2944	2.2518	0.50446	0.33487	0.37841	0.67475	2.0284	1.3863	0.60845	0.47262	0.6781	2.9578	1.4027	1.0058	0.9861	0.80847	0.89139	0.59626	0.93864	0.95982	0.62022	1.034	1.9295	1.9837	0.94796	0.89579	0.77333	0.53336	3.4156	0.82789	0.84711	0.79941	0.73253	0.70341	0.7546	1.1831	0.76902	0.76867	221.03	2.5699	0.51677	0.73116	1.0734	0.47731	2.8094
219.06	1.6657	4.0122	3.799	2.0453	2.265	2.1897	0.48921	0.33137	0.37941	0.65832	1.9603	1.3475	0.60182	0.46839	0.67575	2.8719	1.3394	0.97891	0.97121	0.79685	0.86572	0.5892	0.92454	0.94068	0.62198	1.0158	1.8726	1.9287	0.93085	0.88182	0.76523	0.52532	3.3397	0.82942	0.84237	0.78979	0.73287	0.71698	0.75121	1.1643	0.76157	0.75151	223.03	2.5006	0.49714	0.69396	1.0261	0.45132	2.7411
221.06	1.6219	3.9721	3.7555	2.0314	2.2459	2.1476	0.48757	0.33326	0.38688	0.65947	1.9028	1.3226	0.60681	0.48054	0.68365	2.7775	1.3196	0.97564	0.95987	0.80137	0.88749	0.61458	0.92103	0.93584	0.6462	1.011	1.8298	1.8765	0.9277	0.88867	0.79725	0.52252	3.2702	0.8441	0.87261	0.81467	0.78013	0.71947	0.78552	1.1506	0.76914	0.74574	225.03	2.3698	0.46688	0.63967	0.95254	0.4164	2.5985
223.04	1.5691	3.914	3.7052	2.0037	2.2166	2.0733	0.47639	0.32925	0.37956	0.63469	1.8282	1.2973	0.58964	0.46432	0.66956	2.6869	1.2567	0.95808	0.94384	0.79724	0.86135	0.60091	0.89074	0.90442	0.6324	0.98198	1.754	1.824	0.91415	0.87334	0.79032	0.51086	3.1944	0.81668	0.85079	0.77467	0.7435	0.73126	0.78193	1.1263	0.76636	0.72484	227.02	2.3099	0.45162	0.60638	0.91076	0.39679	2.5344
225.06	1.5214	3.8486	3.6404	1.9803	2.1867	2.0051	0.46614	0.32815	0.37662	0.62913	1.7523	1.2594	0.59237	0.46761	0.66632	2.5911	1.2158	0.93608	0.90631	0.78906	0.86059	0.59261	0.88002	0.89616	0.63126	0.96996	1.6874	1.7625	0.90005	0.86256	0.78946	0.50319	3.1045	0.81557	0.83732	0.78284	0.74977	0.71241	0.78259	1.0961	0.75392	0.70751	229.03	2.2397	0.43502	0.57462	0.86698	0.37825	2.4615
227.06	1.4679	3.78	3.5908	1.9557	2.1574	1.9528	0.46204	0.32204	0.37624	0.61611	1.6907	1.2304	0.58462	0.45912	0.66374	2.5154	1.171	0.92412	0.89286	0.77918	0.84707	0.60315	0.86931	0.88022	0.62429	0.94946	1.6299	1.6988	0.88676	0.85646	0.78802	0.49816	3.0198	0.81149	0.83996	0.76739	0.73359	0.70716	0.76747	1.0915	0.75646	0.69762	231.03	2.1731	0.41986	0.54442	0.82597	0.36277	2.3987
229.06	1.4313	3.7381	3.5471	1.9433	2.1353	1.904	0.44976	0.32707	0.38675	0.61204	1.6457	1.1965	0.58157	0.47035	0.67376	2.4527	1.1503	0.91535	0.88322	0.78234	0.84493	0.60183	0.86598	0.8658	0.63098	0.94282	1.5858	1.6625	0.88204	0.8636	0.79838	0.49817	2.9517	0.81688	0.8568	0.79978	0.75865	0.73146	0.78577	1.0803	0.75508	0.68385	233.03	2.1132	0.40708	0.51887	0.78926	0.34703	2.3383
231.1	1.3872	3.6829	3.509	1.9217	2.0941	1.8399	0.44727	0.32506	0.37969	0.60062	1.5883	1.1633	0.57334	0.4559	0.66452	2.3737	1.1108	0.89894	0.88747	0.78134	0.85623	0.60751	0.84852	0.85581	0.62917	0.91636	1.5234	1.6124	0.87145	0.84854	0.7785	0.49113	2.8663	0.81469	0.84946	0.7882	0.74006	0.71713	0.77745	1.0508	0.75823	0.67831	235.02	2.0561	0.39438	0.49266	0.75613	0.33477	2.2746
233.06	1.3536	3.6257	3.4659	1.903	2.0799	1.8043	0.43626	0.31783	0.38062	0.59869	1.5447	1.1336	0.5682	0.4574	0.66744	2.3109	1.0802	0.89004	0.88099	0.77707	0.84609	0.5979	0.84506	0.84105	0.62124	0.90467	1.4749	1.5643	0.87474	0.83547	0.77683	0.48259	2.8069	0.81539	0.82587	0.77822	0.726	0.7108	0.76099	1.0396	0.75233	0.669	237.02	1.9981	0.38332	0.46952	0.72428	0.3231	2.2186
235.06	1.3144	3.5812	3.434	1.8842	2.0575	1.7552	0.43946	0.3262	0.38282	0.59828	1.5064	1.1156	0.57578	0.46472	0.66655	2.2392	1.0519	0.88875	0.87936	0.7787	0.83759	0.60583	0.84985	0.8361	0.62074	0.89039	1.4339	1.5258	0.86388	0.84746	0.79389	0.4882	2.7448	0.82037	0.84096	0.79316	0.74918	0.7472	0.79899	1.0224	0.75553	0.66056	239.03	1.9443	0.37293	0.45108	0.69337	0.31353	2.1596
237.06	1.2849	3.5374	3.3909	1.8593	2.0378	1.7111	0.4332	0.32292	0.38268	0.59197	1.462	1.0991	0.57366	0.46442	0.66234	2.1822	1.0242	0.87844	0.87325	0.77039	0.84218	0.60966	0.84105	0.83793	0.61654	0.88382	1.3898	1.4878	0.86756	0.84739	0.79608	0.48519	2.6744	0.81983	0.84613	0.78628	0.74548	0.72476	0.76776	1.0228	0.75288	0.6518	241.03	1.9374	0.37163	0.44356	0.68282	0.31413	2.161
239.06	1.2442	3.4904	3.3537	1.8376	2.0126	1.6721	0.42998	0.32424	0.3807	0.58608	1.4214	1.0715	0.56732	0.46178	0.65681	2.1096	1.0006	0.8763	0.86232	0.77192	0.83727	0.60809	0.83258	0.82753	0.60771	0.87328	1.347	1.4464	0.86271	0.83662	0.77859	0.48055	2.6111	0.81627	0.83895	0.79624	0.7427	0.73735	0.7859	0.99413	0.75754	0.65001	243.03	1.8817	0.36181	0.4266	0.65579	0.30592	2.1068
241.06	1.2188	3.45	3.3165	1.8177	1.9944	1.6268	0.42934	0.32206	0.37884	0.58099	1.384	1.0554	0.5677	0.46251	0.66189	2.0474	0.98491	0.86974	0.86581	0.76934	0.8396	0.60886	0.83185	0.81931	0.61457	0.85616	1.3092	1.4076	0.86367	0.84041	0.78578	0.47785	2.5467	0.81011	0.84087	0.77921	0.74676	0.73085	0.78861	0.99249	0.7518	0.63796	245.03	1.8248	0.35277	0.411	0.63106	0.29968	2.0505
243.06	1.189	3.3945	3.2665	1.7932	1.9671	1.5807	0.4194	0.32153	0.38457	0.57983	1.357	1.0414	0.56293	0.46691	0.66095	1.9812	0.97656	0.87313	0.85612	0.78295	0.8479	0.61732	0.83392	0.82021	0.62175	0.84654	1.2801	1.3774	0.85974	0.83907	0.80718	0.47638	2.4749	0.82256	0.85004	0.79231	0.75798	0.73542	0.78307	0.98819	0.75373	0.64712	247.02	1.7698	0.34464	0.39623	0.60359	0.29315	1.9968
245.06	1.1532	3.3373	3.2243	1.7766	1.9444	1.5318	0.41116	0.32551	0.38013	0.57507	1.3139	1.0207	0.56252	0.46007	0.64824	1.9329	0.94557	0.86077	0.85594	0.77979	0.8346	0.6235	0.82605	0.81166	0.61824	0.83941	1.2401	1.3308	0.85662	0.83707	0.78643	0.46991	2.4137	0.81296	0.8395	0.79688	0.75885	0.7347	0.80958	0.9685	0.74441	0.63523	249.03	1.7205	0.33665	0.38238	0.58214	0.28837	1.9447
247.06	1.1276	3.2979	3.187	1.7619	1.9287	1.5025	0.41466	0.3205	0.38276	0.57181	1.2942	1.0007	0.56155	0.45768	0.65303	1.8825	0.93283	0.84578	0.85463	0.77062	0.83681	0.6074	0.82436	0.80593	0.62203	0.8207	1.2103	1.3042	0.85472	0.83338	0.79466	0.46888	2.3556	0.8075	0.83248	0.79215	0.75112	0.73486	0.79445	0.95967	0.7457	0.63128	251.03	1.6683	0.32855	0.37056	0.55919	0.28435	1.8943
249.06	1.0986	3.2423	3.1426	1.7485	1.9025	1.4638	0.41143	0.32424	0.38394	0.57491	1.2627	0.98308	0.56695	0.46228	0.65404	1.8252	0.9218	0.84786	0.84891	0.77955	0.84129	0.61865	0.82453	0.80274	0.63023	0.81487	1.1746	1.2747	0.85978	0.83173	0.77468	0.4736	2.3043	0.81737	0.84505	0.78499	0.76534	0.74825	0.79785	0.95124	0.7642	0.62883	253.03	1.6164	0.32115	0.35894	0.53733	0.28062	1.8419
251.06	1.0696	3.1917	3.0973	1.7264	1.8819	1.4174	0.40469	0.31848	0.37551	0.56461	1.2304	0.96845	0.55799	0.45437	0.6586	1.7691	0.90419	0.84319	0.84413	0.76554	0.82893	0.59913	0.81437	0.79871	0.61846	0.80695	1.1481	1.2324	0.85649	0.82355	0.77438	0.46567	2.2372	0.8003	0.82079	0.7669	0.76378	0.73047	0.78387	0.93203	0.73787	0.62531	255.03	1.5685	0.3148	0.34754	0.51851	0.27727	1.7925
253.06	1.044	3.1416	3.0614	1.7073	1.8573	1.386	0.40181	0.32529	0.3821	0.56468	1.1981	0.95089	0.55937	0.46101	0.64363	1.7179	0.88549	0.83847	0.84467	0.76449	0.82617	0.60992	0.8064	0.79708	0.62215	0.80508	1.1243	1.2082	0.8555	0.8232	0.78841	0.46745	2.1746	0.80011	0.83432	0.76155	0.75084	0.7391	0.79421	0.92204	0.74694	0.62068	257.03	1.5203	0.30734	0.33795	0.49873	0.2735	1.7408
255.04	1.0198	3.0946	3.0162	1.6888	1.836	1.3585	0.40372	0.32331	0.37966	0.56528	1.179	0.93703	0.5614	0.45983	0.6442	1.6731	0.87778	0.84062	0.83266	0.7699	0.83548	0.61802	0.80511	0.79136	0.61254	0.79341	1.0972	1.179	0.8452	0.82303	0.77706	0.46665	2.1203	0.80167	0.82808	0.77868	0.76604	0.74265	0.79503	0.91945	0.74614	0.61515	259.03	1.4755	0.30074	0.33005	0.48365	0.27306	1.6931
257.05	0.9986	3.0446	2.9717	1.6705	1.8115	1.321	0.39847	0.32155	0.37643	0.56051	1.1529	0.90929	0.55695	0.46165	0.64753	1.6218	0.86788	0.83177	0.83191	0.765	0.81931	0.59756	0.79423	0.787	0.61034	0.7893	1.0725	1.1533	0.84312	0.81309	0.78689	0.46166	2.0613	0.7959	0.82565	0.76802	0.74566	0.74915	0.78172	0.91183	0.73211	0.61779	261.03	1.4375	0.2967	0.32238	0.46982	0.27199	1.6544
259.06	0.98	2.9986	2.9251	1.6471	1.7899	1.287	0.39502	0.32323	0.38107	0.56012	1.1336	0.89861	0.55604	0.46007	0.65074	1.5709	0.85043	0.83363	0.8295	0.76758	0.83624	0.61003	0.79599	0.78859	0.61259	0.78259	1.0524	1.1233	0.85277	0.82376	0.77833	0.46318	2.0138	0.80068	0.83437	0.75746	0.77655	0.73009	0.80537	0.90408	0.7476	0.61917	263.03	1.3902	0.29024	0.31373	0.4531	0.27049	1.6056
261.06	0.96022	2.9508	2.8898	1.6309	1.7665	1.2622	0.39229	0.32094	0.3754	0.5566	1.1126	0.88745	0.55604	0.45953	0.64679	1.5376	0.83598	0.82649	0.81933	0.75666	0.82805	0.60754	0.8045	0.77956	0.61936	0.77029	1.0294	1.1027	0.84733	0.81495	0.77208	0.46271	1.9536	0.7938	0.82015	0.7634	0.76626	0.75076	0.78322	0.88947	0.75026	0.61071	265.03	1.3533	0.2844	0.30851	0.44082	0.2706	1.5646
263.06	0.94916	2.8983	2.8582	1.6144	1.747	1.2358	0.40007	0.32596	0.37507	0.55678	1.0919	0.87663	0.55775	0.45987	0.64455	1.4949	0.82915	0.82924	0.82446	0.7602	0.8319	0.61606	0.79856	0.78402	0.61085	0.764	1.019	1.0764	0.84681	0.80902	0.77639	0.46249	1.8948	0.79519	0.82305	0.77818	0.78658	0.75297	0.80617	0.89319	0.74561	0.60405	267.03	1.2847	0.27322	0.29465	0.41885	0.26275	1.4865
265.06	0.92482	2.8556	2.8128	1.592	1.7179	1.2053	0.39524	0.3224	0.37243	0.55346	1.0694	0.86031	0.55529	0.4594	0.64784	1.4563	0.81754	0.81615	0.82299	0.76415	0.82552	0.60758	0.79263	0.77625	0.60555	0.7552	0.99183	1.0579	0.84193	0.80909	0.77328	0.46008	1.8495	0.78989	0.81381	0.77415	0.75796	0.76188	0.77045	0.87598	0.73539	0.60677	269.03	1.2663	0.27351	0.29538	0.41671	0.26749	1.4694
267.05	0.90544	2.8116	2.7845	1.5755	1.6991	1.1745	0.38729	0.31905	0.37045	0.54755	1.0642	0.85794	0.55136	0.45474	0.63613	1.4169	0.80792	0.81533	0.82004	0.75323	0.80913	0.61393	0.78787	0.77692	0.60571	0.74579	0.97746	1.0342	0.84226	0.80682	0.77967	0.45995	1.8007	0.78477	0.82621	0.77371	0.7368	0.7339	0.77594	0.86689	0.73167	0.6006	271.03	1.2254	0.26932	0.28996	0.40501	0.26717	1.4268
269.06	0.88762	2.7572	2.7469	1.5582	1.6791	1.149	0.39155	0.32068	0.37339	0.55151	1.0436	0.8427	0.55669	0.45877	0.65014	1.3857	0.81726	0.82212	0.82258	0.76362	0.82329	0.60901	0.79273	0.7776	0.61213	0.75319	0.96483	1.0184	0.83789	0.80673	0.77791	0.45377	1.7503	0.79074	0.82502	0.75556	0.76945	0.76433	0.78842	0.86902	0.73301	0.59507	273.03	1.1878	0.26513	0.28574	0.39514	0.26629	1.3851
271.06	0.87243	2.7234	2.7126	1.5392	1.6541	1.1234	0.38903	0.31912	0.37115	0.5433	1.0256	0.83137	0.54835	0.45112	0.64308	1.343	0.80295	0.82152	0.81848	0.75633	0.81576	0.60304	0.78826	0.76689	0.60373	0.73981	0.95456	0.9933	0.83321	0.80757	0.76398	0.45622	1.7023	0.77947	0.81442	0.75	0.76094	0.73801	0.77917	0.85665	0.72739	0.59035	275.03	1.1041	0.25121	0.27003	0.3704	0.25773	1.2964
273.06	0.86006	2.6795	2.6651	1.5192	1.6336	1.0979	0.38191	0.32079	0.37519	0.5422	1.0186	0.83441	0.54783	0.45438	0.63357	1.3063	0.80079	0.81554	0.81383	0.75494	0.82393	0.61035	0.78146	0.76556	0.60657	0.74367	0.93551	0.97458	0.82975	0.80619	0.7782	0.45172	1.6558	0.78901	0.8127	0.76139	0.77016	0.74837	0.77674	0.85867	0.74136	0.59463	277.03	1.0397	0.24103	0.26016	0.35327	0.25193	1.2236
275.06	0.8465	2.6414	2.6242	1.5074	1.6114	1.0776	0.38924	0.31905	0.37799	0.54186	1.0027	0.826	0.55238	0.46058	0.6439	1.2798	0.79883	0.81504	0.82157	0.76684	0.82603	0.6242	0.79208	0.76932	0.60991	0.73825	0.9292	0.96156	0.83615	0.80295	0.77241	0.46044	1.6179	0.79308	0.82907	0.77516	0.78169	0.74801	0.78898	0.84715	0.74419	0.59261	279.03	1.0633	0.25179	0.27127	0.36534	0.26608	1.2556
277.06	0.83662	2.6048	2.592	1.4912	1.5943	1.0554	0.38185	0.31998	0.37901	0.54313	0.99393	0.81715	0.55266	0.45549	0.63981	1.2497	0.79921	0.81601	0.82035	0.76001	0.82948	0.6233	0.79356	0.76818	0.61545	0.74162	0.90755	0.95114	0.83637	0.81343	0.77759	0.45522	1.5882	0.78094	0.83319	0.78228	0.77692	0.75165	0.79854	0.85016	0.74668	0.59146	281.03	0.99318	0.23985	0.25863	0.3463	0.25582	1.1706
279.06	0.82338	2.5661	2.5585	1.4755	1.5747	1.0456	0.38245	0.31875	0.37077	0.54109	0.98275	0.81029	0.54925	0.44168	0.63659	1.2241	0.7931	0.80976	0.80873	0.75651	0.82989	0.61728	0.78653	0.76914	0.61397	0.7228	0.90457	0.93421	0.83328	0.80058	0.76964	0.45545	1.5446	0.79189	0.81533	0.7587	0.7645	0.74331	0.78673	0.8363	0.73087	0.58771	283.02	1.0074	0.24903	0.27016	0.35642	0.27147	1.1965
281.06	0.80733	2.5329	2.5241	1.4618	1.5563	1.0239	0.38787	0.31943	0.37746	0.54152	0.98269	0.81496	0.5497	0.43799	0.63964	1.1971	0.79205	0.81457	0.80938	0.75745	0.83273	0.61259	0.79047	0.76895	0.60433	0.7256	0.895	0.92668	0.83655	0.79745	0.7721	0.45558	1.5022	0.78068	0.82151	0.76686	0.77529	0.75141	0.78598	0.83568	0.72878	0.58752	285.03	0.97432	0.24441	0.26772	0.34927	0.27069	1.1564
283.06	0.79953	2.4892	2.492	1.4441	1.5371	1.0082	0.3812	0.3187	0.3768	0.54086	0.97008	0.8057	0.55402	0.4405	0.63709	1.1753	0.78739	0.81377	0.80108	0.75105	0.82169	0.61155	0.79561	0.76618	0.6083	0.7224	0.89097	0.91424	0.83195	0.79882	0.7794	0.45493	1.4584	0.77311	0.80553	0.75538	0.74019	0.74458	0.77676	0.83943	0.72586	0.58153	287.03	0.88425	0.22634	0.24848	0.32158	0.25361	1.0494
285.06	0.79259	2.4561	2.4542	1.4265	1.5174	0.99197	0.37871	0.31944	0.37579	0.5413	0.95847	0.79673	0.55128	0.44204	0.62516	1.1484	0.77786	0.80465	0.80985	0.75319	0.82083	0.62136	0.78812	0.76189	0.60011	0.7175	0.87783	0.89546	0.82306	0.79605	0.77665	0.44981	1.4359	0.77129	0.80961	0.7531	0.75501	0.74675	0.77904	0.828	0.73481	0.57918	289.03	0.85442	0.22464	0.2475	0.31704	0.25469	1.0193
287.06	0.78813	2.4264	2.4196	1.4131	1.5029	0.98019	0.37503	0.31795	0.38017	0.54633	0.95798	0.79695	0.55708	0.45118	0.63201	1.1342	0.78611	0.81383	0.80999	0.75937	0.83188	0.62325	0.79967	0.76613	0.61722	0.70975	0.86843	0.89048	0.82641	0.80582	0.78519	0.45319	1.4075	0.78607	0.82932	0.77123	0.78504	0.75418	0.79562	0.82261	0.74654	0.59332	291.03	0.82813	0.22217	0.24704	0.31432	0.25573	0.98877
289.05	0.77845	2.3922	2.3905	1.3983	1.4869	0.96358	0.37868	0.32029	0.38333	0.54938	0.95278	0.79262	0.55441	0.45372	0.6282	1.1141	0.78331	0.81063	0.81505	0.76706	0.82986	0.62364	0.80307	0.7684	0.62621	0.71437	0.85946	0.88019	0.83272	0.80036	0.7876	0.4616	1.3688	0.78882	0.82226	0.78559	0.78347	0.77228	0.79542	0.82287	0.75013	0.59468	293.03	0.80593	0.22048	0.24657	0.31141	0.25886	0.96034
291.06	0.76992	2.3553	2.3529	1.3755	1.4675	0.9506	0.37847	0.32065	0.37721	0.54531	0.94545	0.78913	0.5524	0.45439	0.64061	1.0946	0.77428	0.81997	0.81327	0.76049	0.83328	0.62263	0.80143	0.76551	0.61723	0.71723	0.86335	0.86554	0.83012	0.8006	0.79929	0.45753	1.3376	0.78328	0.82195	0.78742	0.79688	0.76897	0.79376	0.82406	0.74143	0.5923	295.03	0.78216	0.21852	0.24657	0.30597	0.25862	0.93347
293.06	0.76607	2.3219	2.3109	1.3617	1.447	0.9326	0.37714	0.32415	0.3781	0.54066	0.93748	0.781	0.55273	0.44831	0.6352	1.0745	0.78489	0.81419	0.81084	0.76351	0.83793	0.63559	0.80589	0.76105	0.61861	0.71587	0.85643	0.86225	0.8298	0.80174	0.79776	0.46205	1.3028	0.78637	0.82811	0.79009	0.78697	0.77456	0.8077	0.81745	0.74357	0.60321	297.03	0.75758	0.21626	0.24486	0.30276	0.25954	0.90708
295.05	0.75557	2.2827	2.2785	1.3429	1.4287	0.92158	0.37354	0.32064	0.37838	0.54274	0.93055	0.7726	0.55671	0.44939	0.62395	1.058	0.77468	0.80875	0.80755	0.76119	0.82554	0.61742	0.79852	0.7608	0.61884	0.69597	0.85025	0.85181	0.8277	0.80008	0.77506	0.45622	1.2706	0.77967	0.80933	0.76566	0.77484	0.75874	0.78093	0.81775	0.74781	0.58676	299.03	0.78014	0.22845	0.261	0.32156	0.27844	0.93541
297.05	0.74245	2.2481	2.2411	1.3334	1.418	0.90849	0.37102	0.32031	0.37411	0.53949	0.92546	0.76752	0.54569	0.44976	0.61756	1.0429	0.77168	0.81093	0.81182	0.75484	0.81211	0.6174	0.78966	0.75822	0.61732	0.6906	0.83592	0.84052	0.82652	0.7997	0.78236	0.45967	1.2373	0.78348	0.81429	0.76218	0.77479	0.73673	0.80221	0.81154	0.73546	0.59296	301.03	0.75716	0.22664	0.26042	0.31818	0.27808	0.90772
299.06	0.7413	2.2157	2.2122	1.317	1.4024	0.90209	0.37533	0.31619	0.37302	0.54155	0.92236	0.76306	0.54524	0.45051	0.62531	1.0255	0.7713	0.80721	0.81222	0.76204	0.8232	0.61471	0.79107	0.75823	0.6224	0.69516	0.83416	0.83773	0.82345	0.79727	0.77381	0.45811	1.2073	0.78419	0.81034	0.76669	0.78604	0.73595	0.79045	0.80293	0.74474	0.59183	303.03	0.73421	0.22528	0.26081	0.3153	0.28136	0.88276
301.06	0.73967	2.1884	2.1806	1.3085	1.3866	0.89466	0.37598	0.31585	0.37636	0.54143	0.9215	0.75556	0.54649	0.45441	0.62876	1.0092	0.76022	0.80944	0.8138	0.75964	0.81276	0.6109	0.79197	0.75847	0.609	0.68796	0.82905	0.82581	0.82756	0.79781	0.78143	0.45653	1.1847	0.77712	0.8172	0.75956	0.7653	0.76096	0.77827	0.81686	0.74123	0.59195	305.03	0.71122	0.2232	0.26149	0.31357	0.28178	0.85652
303.06	0.73179	2.1595	2.1606	1.2967	1.3679	0.88441	0.37533	0.3149	0.37843	0.54046	0.91782	0.75421	0.54521	0.45104	0.63015	0.99755	0.76626	0.81236	0.81141	0.7577	0.8239	0.61497	0.79454	0.75684	0.61944	0.69275	0.8249	0.82108	0.82197	0.79923	0.79259	0.45642	1.1569	0.77204	0.81279	0.76336	0.7736	0.76062	0.79587	0.79651	0.74014	0.58657	307.03	0.69144	0.22132	0.26162	0.30965	0.28256	0.8296
305.06	0.72627	2.1188	2.1261	1.285	1.356	0.87605	0.37409	0.31614	0.37414	0.54411	0.91107	0.74999	0.54917	0.45508	0.63619	0.98613	0.76547	0.81716	0.80923	0.76101	0.83273	0.61771	0.79653	0.75784	0.60941	0.68524	0.8177	0.81666	0.83086	0.80407	0.79765	0.45473	1.1253	0.7783	0.81027	0.76171	0.77366	0.74037	0.77003	0.79548	0.739	0.59263	309.03	0.67342	0.22029	0.26311	0.31048	0.28431	0.80596
307.06	0.71835	2.0849	2.0901	1.2695	1.3344	0.86855	0.37445	0.31617	0.37649	0.54053	0.91349	0.74733	0.54437	0.44855	0.63256	0.97775	0.76031	0.81049	0.80889	0.75844	0.81664	0.61683	0.79018	0.75496	0.60379	0.68976	0.81026	0.80609	0.81819	0.79686	0.7971	0.45602	1.1019	0.77353	0.81298	0.767	0.7774	0.73704	0.79197	0.79028	0.7379	0.59148	311.03	0.64342	0.21544	0.25761	0.30248	0.28098	0.76882
309.06	0.71888	2.0583	2.0616	1.2597	1.3223	0.86253	0.37387	0.31801	0.37822	0.53977	0.91151	0.74622	0.55142	0.45654	0.6458	0.97071	0.76751	0.82061	0.80877	0.76724	0.85272	0.63107	0.80297	0.75816	0.61945	0.68753	0.82446	0.80898	0.83021	0.80067	0.80878	0.46374	1.0831	0.78043	0.82708	0.79081	0.78925	0.76211	0.80729	0.7951	0.74577	0.59334	313.03	0.61766	0.2119	0.25524	0.29659	0.2796	0.73471
311.06	0.71269	2.0327	2.0336	1.2444	1.3034	0.8516	0.37679	0.31959	0.3748	0.5435	0.90493	0.74475	0.5426	0.44782	0.62525	0.95242	0.76928	0.81352	0.80827	0.76586	0.83411	0.63378	0.80199	0.75412	0.61406	0.6758	0.81052	0.80217	0.82813	0.80025	0.81104	0.45635	1.0615	0.78039	0.82645	0.77576	0.77879	0.76156	0.7939	0.80216	0.74592	0.58665	315.03	0.62044	0.21708	0.26318	0.30461	0.28822	0.73654
313.06	0.70661	1.9978	2.0086	1.2342	1.2888	0.84536	0.3727	0.31856	0.37483	0.53953	0.89676	0.74396	0.55134	0.45077	0.63333	0.95164	0.76722	0.81517	0.80211	0.75951	0.82543	0.63312	0.79989	0.75328	0.6169	0.67839	0.81066	0.79916	0.82655	0.79911	0.79224	0.45705	1.0323	0.78178	0.81022	0.78675	0.79496	0.76267	0.79703	0.79499	0.75422	0.58233	317.03	0.60567	0.21686	0.26441	0.30398	0.29076	0.71649
315.06	0.70039	1.977	1.9794	1.2227	1.276	0.83781	0.3735	0.31787	0.37441	0.53647	0.89972	0.74114	0.54893	0.44653	0.63316	0.93795	0.76401	0.81115	0.81204	0.76352	0.8322	0.62752	0.80547	0.75639	0.61688	0.68169	0.8053	0.7867	0.82506	0.79783	0.78999	0.45322	1.014	0.77763	0.81376	0.78486	0.77693	0.76275	0.79552	0.78767	0.74717	0.5873	319.03	0.59184	0.21573	0.26379	0.30411	0.29081	0.69635
317.06	0.69736	1.9453	1.9481	1.2124	1.2597	0.83349	0.3737	0.31683	0.37371	0.54273	0.89584	0.73986	0.54712	0.44174	0.63926	0.92785	0.76484	0.81533	0.80536	0.76402	0.83626	0.63508	0.79448	0.7598	0.61881	0.67827	0.81506	0.78548	0.82943	0.79709	0.80963	0.45457	0.99671	0.77832	0.82569	0.78755	0.76687	0.75613	0.78995	0.79102	0.75238	0.5986	321.03	0.5775	0.21423	0.26484	0.30197	0.29216	0.67658
319.05	0.69686	1.9232	1.9204	1.1986	1.2473	0.82315	0.37315	0.31866	0.37374	0.54322	0.89571	0.74544	0.54727	0.44397	0.63403	0.91887	0.76084	0.81273	0.80826	0.76527	0.83541	0.62411	0.79253	0.76611	0.61058	0.68186	0.80803	0.78297	0.82842	0.803	0.7913	0.45412	0.97461	0.77981	0.82206	0.7925	0.78637	0.76767	0.76453	0.79303	0.75439	0.59022	323.03	0.56297	0.21429	0.26635	0.3018	0.29498	0.65961
321.06	0.69311	1.8951	1.8943	1.1896	1.2308	0.82125	0.37104	0.31713	0.37879	0.5369	0.88798	0.74184	0.54486	0.43882	0.63747	0.9168	0.75797	0.81141	0.81059	0.75756	0.82743	0.62427	0.79539	0.75042	0.61895	0.67278	0.79761	0.77636	0.82331	0.79396	0.78332	0.44915	0.96158	0.77748	0.81538	0.78358	0.77194	0.7444	0.77728	0.78757	0.73704	0.58994	325.02	0.54978	0.21377	0.26718	0.30168	0.29593	0.64289
323.06	0.68977	1.8703	1.8694	1.1765	1.2211	0.8128	0.37035	0.31565	0.37321	0.53408	0.89327	0.74135	0.54343	0.43241	0.62216	0.90842	0.75652	0.8174	0.80105	0.76234	0.82624	0.61716	0.79377	0.75318	0.60863	0.67037	0.79873	0.77159	0.82251	0.79627	0.78083	0.45882	0.94001	0.77248	0.81238	0.76674	0.78151	0.74366	0.77689	0.78243	0.75085	0.59329	327.03	0.53854	0.21252	0.26841	0.30018	0.29759	0.6263
325.06	0.68526	1.8451	1.836	1.1643	1.2038	0.81	0.37157	0.31675	0.3743	0.53431	0.89014	0.7414	0.54704	0.4335	0.62783	0.89331	0.75384	0.80422	0.80426	0.75412	0.82563	0.62011	0.79393	0.75888	0.61578	0.6748	0.7982	0.76701	0.82129	0.79702	0.77543	0.45261	0.91598	0.76935	0.80227	0.78244	0.77925	0.74096	0.77053	0.78077	0.73786	0.58465	329.03	0.52943	0.2125	0.26964	0.30147	0.29987	0.60969
327.06	0.68168	1.8135	1.8118	1.1499	1.1932	0.79908	0.36899	0.31419	0.3702	0.53233	0.88157	0.73818	0.54326	0.43447	0.6244	0.8919	0.75442	0.80581	0.80279	0.7565	0.81549	0.61869	0.78063	0.74831	0.61156	0.66237	0.79166	0.76346	0.81645	0.7892	0.77874	0.45219	0.90411	0.77783	0.8005	0.76375	0.76815	0.74104	0.78342	0.78167	0.73687	0.58056	331.03	0.52069	0.21253	0.27147	0.30309	0.30248	0.59589
329.05	0.67568	1.7839	1.7895	1.1413	1.1694	0.79777	0.36973	0.31467	0.37556	0.53061	0.88276	0.73804	0.54303	0.43868	0.61349	0.88725	0.75601	0.80563	0.80522	0.75368	0.81777	0.6199	0.79045	0.7546	0.61204	0.67561	0.78903	0.76839	0.81603	0.79157	0.77416	0.45401	0.8839	0.77976	0.81447	0.76694	0.77044	0.74723	0.77615	0.77858	0.74153	0.58432	333.02	0.50894	0.21221	0.2717	0.30104	0.30347	0.58096
331.06	0.67828	1.7435	1.7555	1.1314	1.1602	0.79148	0.36803	0.31548	0.3735	0.532	0.88245	0.7359	0.54763	0.43615	0.61883	0.87657	0.75613	0.80154	0.79804	0.75122	0.82412	0.61991	0.78641	0.75147	0.61243	0.65941	0.78912	0.76007	0.81839	0.78392	0.77593	0.44807	0.8718	0.77781	0.82391	0.77609	0.77248	0.75184	0.79123	0.78251	0.74152	0.58971	335.03	0.49999	0.21205	0.27307	0.3019	0.30475	0.56475
333.06	0.66798	1.733	1.7304	1.1256	1.1495	0.78657	0.36568	0.31681	0.37414	0.5312	0.88397	0.73385	0.55214	0.43476	0.62906	0.86974	0.75137	0.81495	0.79443	0.76757	0.82795	0.61939	0.79211	0.74849	0.62472	0.67075	0.78566	0.75526	0.81692	0.79328	0.78929	0.45178	0.85992	0.77367	0.82009	0.77832	0.79422	0.74056	0.77825	0.77782	0.74992	0.58029	337.03	0.49	0.21141	0.27368	0.3032	0.30559	0.55204
335.06	0.66684	1.7007	1.7091	1.116	1.1392	0.78499	0.36866	0.31421	0.37885	0.53098	0.87784	0.74021	0.55018	0.43996	0.63567	0.87529	0.75582	0.81584	0.80493	0.75941	0.8229	0.61108	0.79251	0.75656	0.61863	0.66939	0.7882	0.75762	0.81275	0.79255	0.78589	0.45307	0.8524	0.77556	0.81747	0.78811	0.78975	0.7684	0.79215	0.78795	0.74324	0.58038	339.03	0.47922	0.21056	0.27248	0.30012	0.30487	0.53672
337.06	0.6681	1.6864	1.6931	1.1053	1.1293	0.78024	0.36637	0.31187	0.37161	0.53573	0.8724	0.72708	0.55174	0.4377	0.61954	0.86036	0.75307	0.81408	0.79361	0.75962	0.83203	0.61926	0.78655	0.75205	0.61569	0.66903	0.77992	0.75769	0.81599	0.79341	0.76974	0.45325	0.83337	0.77073	0.80829	0.77385	0.77917	0.73975	0.79872	0.78715	0.7422	0.58099	341.03	0.47165	0.21009	0.2733	0.30156	0.30691	0.52395
339.06	0.66203	1.6526	1.6621	1.0945	1.1148	0.78245	0.37399	0.31295	0.3705	0.52853	0.87002	0.73209	0.54807	0.43834	0.62559	0.86198	0.74658	0.80148	0.7928	0.75342	0.82044	0.61651	0.78605	0.74912	0.6132	0.6647	0.77837	0.75355	0.81557	0.79639	0.78475	0.44997	0.82548	0.77716	0.80748	0.77924	0.78738	0.75298	0.78837	0.77662	0.75041	0.57909	343.03	0.46606	0.20964	0.2742	0.3014	0.30945	0.51212
341.06	0.65729	1.627	1.6437	1.0879	1.1069	0.76779	0.3705	0.31267	0.37083	0.52937	0.86762	0.7303	0.54635	0.43383	0.61775	0.85287	0.75331	0.80611	0.78829	0.75181	0.81854	0.61405	0.78526	0.7499	0.611	0.6596	0.77309	0.74896	0.80875	0.78814	0.77851	0.45026	0.81244	0.7699	0.81418	0.76609	0.76837	0.73274	0.78791	0.76992	0.74491	0.58038	345.03	0.4576	0.20921	0.27477	0.30166	0.31005	0.50149
343.06	0.65718	1.6035	1.6267	1.082	1.0939	0.7654	0.3679	0.31379	0.37162	0.52846	0.86164	0.72832	0.54186	0.43111	0.62029	0.85125	0.75597	0.80169	0.78759	0.74326	0.82022	0.607	0.78135	0.74655	0.60336	0.66041	0.76495	0.74713	0.81044	0.77977	0.78269	0.44732	0.79773	0.77233	0.80219	0.77537	0.76212	0.74673	0.7582	0.77928	0.73942	0.57078	347.03	0.44902	0.20955	0.27554	0.30334	0.31203	0.49139
345.06	0.65881	1.5852	1.6077	1.075	1.0876	0.77069	0.37287	0.31172	0.36979	0.53102	0.87281	0.73364	0.54614	0.43313	0.62123	0.85348	0.75255	0.80752	0.79502	0.76052	0.8171	0.61643	0.78241	0.75049	0.6094	0.66349	0.77609	0.75253	0.81896	0.79305	0.79295	0.45359	0.79466	0.78221	0.8139	0.77644	0.76566	0.74335	0.76542	0.784	0.74032	0.57005	349.03	0.44389	0.20955	0.27622	0.30301	0.31392	0.47998
347.06	0.65474	1.5646	1.5902	1.0645	1.0807	0.76617	0.37255	0.31131	0.37014	0.5284	0.86592	0.73519	0.54478	0.42694	0.61946	0.84531	0.7478	0.8061	0.78906	0.74636	0.81767	0.60474	0.77658	0.74965	0.60841	0.6576	0.77732	0.75025	0.80745	0.79271	0.78092	0.44802	0.78353	0.76491	0.80532	0.76285	0.75892	0.73642	0.75733	0.77453	0.74347	0.5732	351.02	0.43739	0.20868	0.27746	0.30206	0.31403	0.47106
349.06	0.65461	1.539	1.5635	1.0565	1.071	0.7658	0.37036	0.31198	0.37119	0.53309	0.87471	0.73657	0.5488	0.43683	0.61617	0.84922	0.75203	0.81169	0.78673	0.76035	0.83513	0.62299	0.78565	0.75271	0.61537	0.65853	0.78216	0.74635	0.81145	0.79254	0.79043	0.45103	0.77712	0.77442	0.81699	0.78657	0.78404	0.73598	0.77793	0.78736	0.74319	0.57466	353.03	0.4313	0.20936	0.27835	0.30459	0.31562	0.4619
351.06	0.64755	1.5134	1.5431	1.0482	1.0632	0.75768	0.37503	0.31407	0.36806	0.52892	0.8678	0.73343	0.53834	0.42911	0.61578	0.83722	0.73621	0.80977	0.79583	0.75066	0.82047	0.60936	0.78318	0.74885	0.59728	0.64841	0.76153	0.74063	0.81025	0.78685	0.77313	0.45043	0.75987	0.76879	0.80457	0.76615	0.75241	0.7369	0.76228	0.76453	0.73212	0.56659	355.03	0.42485	0.20869	0.27829	0.30422	0.31725	0.45281
353.06	0.65261	1.4906	1.5283	1.0448	1.0592	0.75595	0.37886	0.31853	0.37232	0.53267	0.877	0.73803	0.55179	0.43441	0.61698	0.84369	0.75777	0.8177	0.79202	0.75812	0.84332	0.63493	0.79436	0.75482	0.62174	0.65948	0.7741	0.74644	0.82464	0.79859	0.79615	0.45097	0.76296	0.7788	0.83283	0.80603	0.79349	0.74942	0.80036	0.78345	0.74313	0.57754	357.03	0.42075	0.20855	0.27993	0.30421	0.3177	0.44399
355.06	0.64762	1.4733	1.5044	1.038	1.0518	0.75493	0.37332	0.31492	0.37029	0.53394	0.87157	0.7343	0.55135	0.43442	0.6154	0.83704	0.75248	0.81557	0.78822	0.76134	0.82887	0.62025	0.78932	0.75216	0.62429	0.65973	0.77544	0.74926	0.82373	0.79085	0.80748	0.45326	0.75369	0.78172	0.8219	0.77655	0.77947	0.75759	0.78516	0.78161	0.74591	0.57731	359.03	0.41526	0.20794	0.27882	0.30402	0.31924	0.43493
357.06	0.64326	1.4489	1.4905	1.0335	1.0462	0.75642	0.37446	0.3153	0.36828	0.52917	0.86774	0.73637	0.54745	0.4315	0.61974	0.83391	0.74799	0.81378	0.78863	0.74489	0.82456	0.61666	0.78509	0.74424	0.6119	0.66175	0.76906	0.74205	0.81806	0.78812	0.79471	0.45065	0.74832	0.78191	0.80207	0.77176	0.77002	0.7415	0.7885	0.77538	0.74303	0.57378	361.03	0.41214	0.20807	0.28083	0.30473	0.31927	0.42777
359.06	0.64415	1.4314	1.4689	1.0253	1.038	0.75844	0.37435	0.3123	0.36973	0.52991	0.87415	0.73251	0.54799	0.43129	0.61301	0.83656	0.7449	0.81332	0.79344	0.75321	0.81617	0.6234	0.78569	0.75003	0.60615	0.65408	0.7676	0.74372	0.81933	0.79004	0.78202	0.45364	0.733	0.77161	0.80277	0.76045	0.76781	0.73838	0.77118	0.78307	0.7366	0.57481	363.03	0.40615	0.2086	0.28121	0.30364	0.32006	0.42009
361.06	0.63884	1.4193	1.453	1.0232	1.0348	0.75406	0.37683	0.31385	0.37046	0.53251	0.87491	0.74011	0.55731	0.43244	0.63272	0.83773	0.76313	0.81339	0.79763	0.76195	0.83245	0.62082	0.78676	0.75005	0.61651	0.6648	0.76772	0.74637	0.82023	0.7965	0.77599	0.4524	0.73019	0.77788	0.8144	0.77145	0.77459	0.74144	0.77728	0.76652	0.73461	0.57642	365.03	0.40205	0.2093	0.28223	0.30621	0.32139	0.41418
363.06	0.64114	1.4015	1.4328	1.0176	1.0245	0.75619	0.37207	0.31369	0.36826	0.5306	0.87062	0.73513	0.55111	0.42987	0.62032	0.83645	0.76213	0.81274	0.79287	0.75182	0.8147	0.62538	0.78781	0.74883	0.6049	0.6578	0.76556	0.7507	0.82612	0.7796	0.78133	0.45158	0.72932	0.76859	0.81177	0.77407	0.76598	0.73674	0.78703	0.7758	0.73776	0.56886	367.03	0.40037	0.20891	0.28196	0.30625	0.32214	0.40707
365.06	0.63897	1.3772	1.4162	1.0136	1.0179	0.7562	0.37492	0.31604	0.36853	0.53269	0.87774	0.73634	0.55688	0.42921	0.6132	0.82654	0.75308	0.81708	0.7911	0.7524	0.82279	0.62454	0.78738	0.75139	0.62013	0.65273	0.76367	0.73805	0.81756	0.78822	0.78541	0.45494	0.72037	0.77467	0.8154	0.77507	0.78148	0.7429	0.7924	0.77873	0.74011	0.57252	369.02	0.39678	0.20935	0.28129	0.30731	0.32315	0.40186
367.06	0.64244	1.3591	1.4003	1.0068	1.0112	0.7526	0.37463	0.3206	0.37347	0.53829	0.88105	0.7348	0.56005	0.4342	0.62634	0.83071	0.75507	0.81446	0.80052	0.76032	0.83106	0.63202	0.79282	0.76072	0.61621	0.65581	0.7704	0.74601	0.81934	0.79821	0.78957	0.45795	0.72076	0.78024	0.81949	0.77882	0.78925	0.73691	0.78785	0.78938	0.73937	0.5752	371.02	0.39476	0.21044	0.28251	0.3082	0.32414	0.39652
369.06	0.64058	1.3444	1.3766	1.003	1.007	0.75254	0.37309	0.31349	0.36672	0.53236	0.87568	0.73697	0.55815	0.43102	0.62064	0.82863	0.7582	0.81371	0.80115	0.75553	0.82253	0.62678	0.78217	0.74776	0.62635	0.66505	0.76623	0.74317	0.81439	0.78686	0.78938	0.45352	0.71005	0.77564	0.79659	0.77551	0.76762	0.75326	0.7882	0.76801	0.74183	0.57686	373.03	0.39127	0.21093	0.2824	0.30811	0.32356	0.38989
371.06	0.63267	1.3238	1.363	0.99566	0.99816	0.75446	0.37726	0.30861	0.36428	0.52523	0.87014	0.73582	0.54644	0.42914	0.62724	0.82272	0.73977	0.80628	0.78576	0.74341	0.81311	0.61551	0.77925	0.74726	0.59395	0.65844	0.75092	0.73535	0.81185	0.78135	0.77162	0.4539	0.70409	0.77145	0.79687	0.7707	0.77468	0.73999	0.76733	0.76747	0.74829	0.57366	375.03	0.3898	0.21122	0.28502	0.31002	0.32533	0.38603
373.06	0.63542	1.3105	1.3449	0.99235	0.98774	0.74739	0.37263	0.31033	0.36576	0.52672	0.8723	0.72854	0.55072	0.42633	0.61712	0.82229	0.74815	0.80847	0.78928	0.75371	0.81275	0.61651	0.78325	0.74904	0.61059	0.65329	0.75884	0.74096	0.81554	0.78519	0.77436	0.45596	0.69929	0.76724	0.80527	0.76188	0.77043	0.7328	0.7757	0.77589	0.73674	0.57263	377.03	0.38627	0.21169	0.28647	0.31092	0.32688	0.38106
375.06	0.62999	1.2892	1.3313	0.98912	0.98496	0.74293	0.37203	0.31328	0.36297	0.52741	0.86691	0.73013	0.54372	0.4249	0.61903	0.82473	0.74008	0.80029	0.78356	0.74658	0.82301	0.61618	0.7862	0.74641	0.60196	0.65622	0.75393	0.73682	0.81556	0.77957	0.77203	0.45318	0.69822	0.75856	0.79347	0.76205	0.75959	0.72844	0.77248	0.77478	0.73371	0.57218	379.03	0.38595	0.21318	0.28701	0.31183	0.32739	0.37651
377.05	0.63268	1.2756	1.3113	0.98402	0.97531	0.74427	0.37173	0.31071	0.36361	0.52985	0.87168	0.72888	0.54844	0.42834	0.61252	0.82124	0.7526	0.80461	0.78372	0.7446	0.8272	0.62154	0.78241	0.74691	0.60683	0.6494	0.75338	0.73522	0.81431	0.78433	0.76901	0.45127	0.68502	0.76633	0.80092	0.76483	0.75817	0.73749	0.76523	0.76859	0.73932	0.56542	381.02	0.38406	0.21369	0.28789	0.31441	0.3292	0.37178
379.06	0.63194	1.242	1.2795	0.96799	0.96063	0.73762	0.37495	0.31156	0.35877	0.53003	0.87145	0.72068	0.54963	0.4315	0.61696	0.81211	0.74213	0.79778	0.78035	0.753	0.82968	0.62803	0.7813	0.74122	0.6121	0.65197	0.74893	0.72847	0.80683	0.78168	0.75678	0.45164	0.67858	0.75484	0.80155	0.77432	0.78901	0.73651	0.77642	0.76322	0.74522	0.5632	383.03	0.38252	0.214	0.29	0.31482	0.33206	0.36937
381.06	0.63233	1.237	1.2816	0.97427	0.96605	0.74392	0.378	0.31142	0.36588	0.53344	0.87215	0.73178	0.54621	0.43204	0.61862	0.81709	0.74684	0.80687	0.78675	0.74958	0.81954	0.62104	0.79031	0.7453	0.62554	0.65031	0.75038	0.73256	0.81187	0.78712	0.77949	0.45427	0.68259	0.7652	0.80566	0.76407	0.78324	0.72683	0.76904	0.76533	0.74128	0.57202	385.03	0.3809	0.21496	0.2905	0.31624	0.3325	0.36667
383.06	0.63234	1.2289	1.2679	0.97571	0.96192	0.74792	0.38122	0.31222	0.36438	0.53034	0.87422	0.72834	0.54651	0.42575	0.62024	0.81901	0.75006	0.8059	0.79227	0.75113	0.82995	0.62406	0.78606	0.74931	0.60938	0.65644	0.74646	0.7366	0.81877	0.78514	0.76831	0.45421	0.68101	0.77018	0.80661	0.78416	0.77271	0.74328	0.76211	0.76792	0.74159	0.58496	387.03	0.3789	0.21522	0.29235	0.3173	0.33324	0.36303
385.06	0.63149	1.2149	1.2558	0.96815	0.95622	0.74572	0.3746	0.30932	0.3717	0.53109	0.87845	0.72736	0.5482	0.4213	0.61469	0.8175	0.7417	0.80671	0.79683	0.74603	0.81949	0.61812	0.7893	0.74242	0.61602	0.65627	0.75305	0.74002	0.81062	0.78961	0.7685	0.45241	0.67646	0.76625	0.79686	0.7809	0.77951	0.74299	0.77425	0.76701	0.7399	0.57194	389.03	0.3792	0.21613	0.2938	0.31857	0.33241	0.3606
387.06	0.63018	1.2022	1.2427	0.96677	0.93816	0.74707	0.37697	0.31275	0.36759	0.52974	0.87466	0.72934	0.55272	0.42583	0.62263	0.81306	0.74527	0.8075	0.79789	0.75262	0.83695	0.62239	0.78741	0.74064	0.60738	0.64865	0.75335	0.7319	0.80815	0.79076	0.77086	0.45707	0.67421	0.77679	0.79419	0.77762	0.78395	0.72699	0.7615	0.76538	0.7516	0.57195	391.03	0.37858	0.21667	0.29467	0.31866	0.33387	0.35673
389.06	0.62799	1.1858	1.2257	0.96175	0.94005	0.74833	0.37214	0.31062	0.36849	0.52858	0.87391	0.72602	0.54754	0.42284	0.61577	0.81207	0.75105	0.80181	0.78997	0.75281	0.82832	0.62171	0.78981	0.74593	0.59983	0.65453	0.75184	0.73502	0.80791	0.78545	0.75026	0.45102	0.66779	0.7662	0.79758	0.75418	0.76378	0.7458	0.77276	0.7622	0.74139	0.57579	393.03	0.37652	0.21662	0.29435	0.31937	0.33429	0.35382
391.06	0.63357	1.1771	1.2136	0.96091	0.93641	0.74833	0.3772	0.31197	0.36738	0.52721	0.87992	0.72041	0.55527	0.42789	0.61027	0.81705	0.74417	0.80919	0.79542	0.75086	0.82652	0.62801	0.79685	0.75327	0.62631	0.65931	0.74725	0.7398	0.81164	0.78626	0.76116	0.45431	0.66959	0.76936	0.80448	0.75884	0.78887	0.74229	0.77598	0.77837	0.7431	0.57248	395.03	0.37645	0.21704	0.2958	0.32087	0.3339	0.35176
393.06	0.63245	1.1637	1.2034	0.95817	0.93591	0.74527	0.37894	0.31091	0.36835	0.53015	0.87805	0.7273	0.55027	0.4263	0.61546	0.81326	0.74476	0.8027	0.79316	0.74904	0.83465	0.61882	0.78996	0.74544	0.61742	0.65397	0.75367	0.73288	0.81326	0.78607	0.75742	0.45829	0.66154	0.76714	0.80116	0.76139	0.77704	0.74662	0.76426	0.77816	0.73325	0.57564	397.03	0.37518	0.21742	0.29601	0.32005	0.33671	0.34867
395.06	0.63343	1.1535	1.189	0.95409	0.93068	0.74167	0.37956	0.31164	0.37071	0.53257	0.88115	0.72387	0.5535	0.42871	0.62275	0.81269	0.74608	0.80577	0.79266	0.75464	0.82836	0.62714	0.78852	0.74817	0.61316	0.66007	0.7555	0.73227	0.80789	0.78622	0.76459	0.46069	0.66859	0.76845	0.81409	0.78657	0.79263	0.73825	0.77795	0.7751	0.74405	0.57601	399.02	0.37416	0.21719	0.29682	0.32212	0.3367	0.3464
397.05	0.62497	1.1438	1.1748	0.95269	0.92653	0.74478	0.37953	0.31069	0.36291	0.52112	0.8681	0.71965	0.5472	0.42358	0.61147	0.80992	0.74652	0.79426	0.79091	0.74829	0.81962	0.62005	0.78364	0.74611	0.61192	0.66006	0.74939	0.73425	0.8105	0.78807	0.75827	0.45689	0.66321	0.76554	0.80547	0.75743	0.75715	0.73456	0.77704	0.77221	0.74629	0.57061	401.03	0.37378	0.21794	0.29718	0.32184	0.33836	0.34386
399.06	0.63099	1.125	1.1621	0.9455	0.91755	0.74237	0.37751	0.31163	0.36308	0.52562	0.87724	0.71907	0.55108	0.42737	0.61471	0.81329	0.74592	0.80041	0.79044	0.75476	0.83868	0.62459	0.79355	0.74786	0.6176	0.66897	0.75044	0.73229	0.80962	0.78705	0.77905	0.4548	0.66338	0.7631	0.80886	0.77671	0.7748	0.73931	0.76811	0.77197	0.7345	0.56942	403.03	0.37263	0.21762	0.29784	0.32325	0.33941	0.34218
401.06	0.63112	1.1114	1.1501	0.94014	0.916	0.73736	0.37803	0.31037	0.36045	0.52663	0.87169	0.72132	0.54859	0.42152	0.61093	0.80714	0.74302	0.79295	0.78182	0.75186	0.83348	0.62174	0.78257	0.74373	0.60702	0.65617	0.74223	0.72868	0.80341	0.7863	0.76595	0.45436	0.65523	0.758	0.79509	0.74749	0.75392	0.7419	0.75577	0.76648	0.7275	0.56316	405.03	0.37307	0.2183	0.29836	0.32313	0.34081	0.34062
403.06	0.62998	1.0954	1.1375	0.93539	0.91159	0.74275	0.37904	0.31237	0.37147	0.52382	0.87296	0.72315	0.55368	0.42814	0.61589	0.80519	0.75205	0.80607	0.78886	0.75274	0.8334	0.62697	0.78784	0.75076	0.61516	0.66462	0.75716	0.73499	0.81243	0.79012	0.75775	0.45895	0.65959	0.76534	0.80225	0.76575	0.77508	0.7425	0.77596	0.77975	0.74633	0.56908	407.03	0.36946	0.21608	0.29709	0.32265	0.33937	0.33629
405.06	0.62647	1.0815	1.1189	0.92794	0.90518	0.73928	0.37044	0.30756	0.36094	0.52055	0.86943	0.72214	0.54655	0.42607	0.61197	0.80068	0.74273	0.79659	0.7841	0.75022	0.82404	0.61939	0.78369	0.73974	0.60151	0.64885	0.75263	0.72979	0.79999	0.78826	0.76324	0.45535	0.65427	0.75218	0.7909	0.77333	0.76669	0.73306	0.76171	0.76997	0.73784	0.56816	409.03	0.37155	0.21719	0.29878	0.32432	0.34067	0.33666
407.06	0.6251	1.0616	1.109	0.91673	0.89643	0.7359	0.37381	0.31148	0.35778	0.52045	0.868	0.72136	0.55141	0.42484	0.61195	0.80153	0.73675	0.80104	0.78741	0.74617	0.82074	0.61712	0.78455	0.73984	0.61706	0.65058	0.75085	0.72615	0.80471	0.78181	0.77231	0.45366	0.65008	0.75516	0.79319	0.76587	0.77277	0.72863	0.77274	0.76494	0.72701	0.56384	411.03	0.37104	0.21767	0.3011	0.3257	0.34188	0.3362
409.05	0.62323	1.0574	1.0968	0.91935	0.89415	0.73955	0.37518	0.30826	0.35838	0.51594	0.8642	0.72507	0.54661	0.41887	0.60348	0.79889	0.72944	0.79578	0.79306	0.74354	0.83015	0.62827	0.77004	0.73693	0.60642	0.64848	0.74503	0.72283	0.80141	0.7798	0.75474	0.4527	0.64825	0.74595	0.80219	0.77078	0.76814	0.73447	0.76974	0.77428	0.72453	0.5688	413.03	0.37248	0.21911	0.30311	0.32795	0.34409	0.33464
411.06	0.62619	1.0467	1.0907	0.91743	0.8975	0.73881	0.37951	0.31008	0.35376	0.51749	0.87328	0.73093	0.54622	0.42281	0.60454	0.80043	0.74852	0.7976	0.7888	0.74473	0.8269	0.63278	0.78934	0.74795	0.61151	0.65971	0.74665	0.72697	0.80672	0.77673	0.75417	0.4543	0.64954	0.75572	0.79583	0.77392	0.77165	0.72158	0.77474	0.77037	0.73491	0.57609	415.03	0.37262	0.21947	0.30437	0.32887	0.34385	0.33401
413.06	0.6286	1.0346	1.0758	0.91768	0.89133	0.73955	0.3759	0.31164	0.35735	0.52131	0.86973	0.73506	0.54665	0.4258	0.60894	0.79869	0.73724	0.79355	0.78568	0.74511	0.81834	0.62499	0.78674	0.7459	0.6044	0.65441	0.74674	0.72845	0.80958	0.78277	0.76234	0.45409	0.65045	0.75651	0.79957	0.76887	0.77413	0.71463	0.76369	0.77274	0.73157	0.56764	417.02	0.37332	0.22023	0.30496	0.32893	0.34505	0.33276
415.06	0.62677	1.0258	1.0677	0.91286	0.88976	0.73621	0.37624	0.3122	0.36143	0.52097	0.86696	0.73244	0.54524	0.4229	0.61186	0.7968	0.74311	0.79721	0.78424	0.7534	0.82199	0.61927	0.77128	0.74031	0.62037	0.6483	0.74762	0.72458	0.80564	0.7735	0.77082	0.45357	0.64642	0.75604	0.78481	0.7671	0.77351	0.73079	0.76672	0.75953	0.72797	0.56042	419.03	0.37348	0.22093	0.3047	0.33117	0.34474	0.3317
417.06	0.62212	1.0123	1.0528	0.9108	0.885	0.73679	0.37387	0.30935	0.35384	0.5182	0.86616	0.73215	0.54443	0.4233	0.60439	0.79087	0.73548	0.79036	0.78528	0.74169	0.82465	0.62448	0.78222	0.73438	0.6116	0.6543	0.74197	0.72187	0.80724	0.77908	0.75011	0.45264	0.64212	0.75844	0.78101	0.77029	0.78857	0.73044	0.75775	0.77126	0.72688	0.57069	421.03	0.37247	0.2208	0.30484	0.33056	0.34513	0.3294
419.06	0.61744	0.99574	1.0345	0.90554	0.87691	0.72791	0.37255	0.30636	0.35019	0.51536	0.85818	0.72568	0.54055	0.41457	0.59949	0.78167	0.73006	0.788	0.77475	0.73434	0.80655	0.61495	0.7697	0.73313	0.59968	0.64652	0.74478	0.71909	0.79893	0.77076	0.75672	0.44774	0.63814	0.74438	0.78049	0.73941	0.7624	0.70417	0.75185	0.7593	0.72083	0.55755	423.03	0.37379	0.22168	0.30549	0.33045	0.3465	0.32945
421.06	0.62083	0.99065	1.0263	0.90542	0.87758	0.73415	0.37412	0.3099	0.352	0.51358	0.87374	0.7258	0.54281	0.41424	0.60207	0.78836	0.7371	0.78793	0.77415	0.74679	0.81153	0.61896	0.78121	0.73705	0.59757	0.64797	0.74802	0.72114	0.80165	0.76777	0.7634	0.44738	0.63463	0.74382	0.80046	0.75513	0.76481	0.70677	0.76696	0.76664	0.73296	0.56352	425.03	0.37487	0.22297	0.30636	0.33235	0.34779	0.32825
423.06	0.61948	0.98116	1.0187	0.90281	0.87389	0.73187	0.37239	0.30821	0.35488	0.51412	0.87083	0.72405	0.55044	0.41623	0.59887	0.78684	0.72979	0.78726	0.78509	0.7402	0.82074	0.62374	0.78511	0.74021	0.60528	0.65014	0.74533	0.71918	0.8011	0.77237	0.74445	0.45146	0.63357	0.73638	0.78971	0.75481	0.7748	0.72108	0.73724	0.75736	0.72834	0.56329	427.02	0.37524	0.22302	0.3074	0.33266	0.34799	0.32783
425.06	0.61931	0.97153	1.0052	0.89843	0.8689	0.73222	0.36759	0.30716	0.353	0.51066	0.87157	0.72463	0.54501	0.41458	0.59679	0.78513	0.73873	0.79313	0.7794	0.7499	0.83193	0.62037	0.77638	0.73335	0.60811	0.65041	0.74761	0.71726	0.80248	0.7693	0.7564	0.45433	0.63632	0.75032	0.78761	0.76117	0.76842	0.70212	0.75584	0.75856	0.72269	0.55173	429.03	0.37543	0.22457	0.30819	0.33485	0.34992	0.32762
427.06	0.61728	0.96477	1.0018	0.89622	0.86703	0.73267	0.37046	0.30662	0.34972	0.51252	0.87371	0.71585	0.54436	0.41722	0.60668	0.78221	0.7299	0.7867	0.77506	0.73555	0.80781	0.61537	0.78599	0.73064	0.60282	0.64248	0.74085	0.71454	0.8039	0.7691	0.75194	0.45246	0.63337	0.74101	0.77818	0.75513	0.7598	0.71241	0.74266	0.75603	0.73306	0.55419	431.03	0.37689	0.22509	0.30816	0.33483	0.35077	0.32728
429.06	0.62083	0.96137	0.99505	0.89771	0.86661	0.74138	0.36873	0.31138	0.35373	0.51722	0.87855	0.71943	0.54668	0.4208	0.6113	0.78685	0.73531	0.79824	0.78308	0.741	0.81796	0.62628	0.78181	0.74712	0.60241	0.6579	0.75237	0.72266	0.8056	0.77115	0.75128	0.45347	0.63241	0.75153	0.79887	0.76384	0.7614	0.72624	0.77821	0.76272	0.73346	0.56243	433.03	0.37828	0.22567	0.30836	0.33551	0.35071	0.3275
431.06	0.62026	0.95538	0.98469	0.89347	0.8645	0.7303	0.37025	0.31002	0.35339	0.51389	0.87328	0.71541	0.55568	0.42281	0.60406	0.78681	0.73719	0.79745	0.77592	0.75012	0.82863	0.62756	0.78689	0.74455	0.61551	0.65043	0.75614	0.71967	0.80597	0.77572	0.7671	0.4528	0.63581	0.75122	0.79626	0.77415	0.78082	0.72439	0.76807	0.75865	0.72693	0.56836	435.03	0.3774	0.22578	0.30969	0.33622	0.3511	0.32569
433.06	0.61756	0.94566	0.9805	0.89351	0.86699	0.73493	0.37239	0.31241	0.35379	0.51034	0.87783	0.72185	0.54512	0.42323	0.60371	0.7847	0.73143	0.79912	0.78475	0.74438	0.82259	0.62373	0.78592	0.74347	0.60863	0.65262	0.74891	0.72061	0.80951	0.77675	0.75254	0.45116	0.63359	0.75098	0.7992	0.76431	0.77889	0.74233	0.7597	0.75946	0.72516	0.56197	437.03	0.37826	0.22607	0.31034	0.33849	0.3512	0.32649
435.06	0.62206	0.94378	0.97596	0.89781	0.86937	0.74229	0.37029	0.31116	0.35188	0.51749	0.88187	0.72332	0.55029	0.42772	0.60638	0.79181	0.73482	0.7984	0.77481	0.74377	0.83822	0.62898	0.79111	0.74796	0.60719	0.65516	0.75592	0.72612	0.81378	0.77323	0.75999	0.45466	0.63711	0.75318	0.80336	0.77717	0.77992	0.72409	0.76976	0.7611	0.73339	0.56961	439.03	0.37754	0.22636	0.31148	0.33944	0.35213	0.32679
437.06	0.62647	0.94227	0.97438	0.89949	0.87224	0.74153	0.37777	0.31564	0.35934	0.51717	0.88897	0.72986	0.55699	0.42928	0.62526	0.79575	0.74107	0.8022	0.78506	0.74906	0.83471	0.63445	0.79161	0.74746	0.61158	0.6546	0.75866	0.72816	0.81287	0.78654	0.76206	0.46091	0.64274	0.76312	0.80915	0.78526	0.79867	0.71849	0.77074	0.76177	0.74415	0.57019	441.03	0.37911	0.22635	0.31146	0.33961	0.35387	0.32541
439.06	0.62259	0.93308	0.96052	0.89455	0.86666	0.74181	0.37617	0.31387	0.35793	0.51825	0.87829	0.72675	0.55005	0.42604	0.60396	0.78624	0.74539	0.79746	0.78205	0.75025	0.83382	0.62747	0.79167	0.74582	0.60884	0.65972	0.76562	0.73013	0.81547	0.77556	0.75717	0.45996	0.63893	0.76221	0.80237	0.75155	0.7863	0.73298	0.76293	0.76429	0.72651	0.56985	443.02	0.37887	0.22662	0.31123	0.341	0.35303	0.32567
441.06	0.62573	0.92999	0.95595	0.89501	0.86573	0.7403	0.37972	0.31413	0.35551	0.51549	0.88804	0.72473	0.55908	0.43258	0.61422	0.7911	0.74126	0.80485	0.78345	0.75121	0.8256	0.6462	0.79816	0.74866	0.61488	0.66139	0.76297	0.73105	0.81502	0.77938	0.78288	0.45801	0.64244	0.75681	0.82163	0.78467	0.786	0.73515	0.78372	0.77175	0.73951	0.55574	445.02	0.37946	0.22742	0.31296	0.34067	0.35386	0.32508
443.06	0.62331	0.92361	0.94808	0.89212	0.86549	0.74254	0.37239	0.30875	0.35748	0.51729	0.88512	0.7253	0.55314	0.42793	0.61143	0.78911	0.74113	0.79689	0.78436	0.75218	0.82585	0.63061	0.78921	0.75624	0.61284	0.65246	0.76107	0.72373	0.817	0.77551	0.77645	0.4602	0.64087	0.75908	0.80882	0.77626	0.79999	0.71969	0.77031	0.76547	0.73932	0.56821	447.03	0.37935	0.22614	0.31309	0.3403	0.35366	0.32411
445.06	0.62061	0.91261	0.93707	0.89144	0.85756	0.73476	0.37871	0.30929	0.36043	0.51388	0.88131	0.72594	0.55732	0.42507	0.61551	0.78026	0.73526	0.79573	0.7882	0.74354	0.82221	0.62979	0.78275	0.74258	0.61433	0.64818	0.75429	0.7232	0.81575	0.77783	0.76632	0.46024	0.64086	0.7487	0.8014	0.77509	0.78949	0.72534	0.78635	0.77118	0.73355	0.56668	449.03	0.37879	0.2258	0.31216	0.34055	0.35324	0.32366
447.06	0.61974	0.903	0.9298	0.8905	0.8585	0.74025	0.37144	0.30902	0.35505	0.51467	0.87947	0.71865	0.54795	0.42391	0.60445	0.77795	0.73176	0.7917	0.77476	0.73975	0.82365	0.6259	0.77686	0.74779	0.60949	0.64777	0.75862	0.72509	0.81114	0.77216	0.75276	0.45461	0.63728	0.74674	0.80018	0.75503	0.77481	0.71087	0.75545	0.76846	0.73013	0.55992	451.03	0.38028	0.22692	0.3133	0.34166	0.35449	0.32415
449.06	0.61791	0.89913	0.9254	0.88911	0.8547	0.7367	0.36878	0.31066	0.35689	0.51	0.88014	0.72129	0.54063	0.42208	0.60197	0.77398	0.72876	0.78849	0.78324	0.7403	0.81526	0.63173	0.78311	0.74981	0.59753	0.64651	0.75958	0.72354	0.80491	0.77992	0.75613	0.45795	0.63399	0.74535	0.79634	0.76171	0.75229	0.72668	0.75974	0.76399	0.7377	0.55515	453.03	0.38042	0.22734	0.31353	0.34173	0.35544	0.32386
451.06	0.61841	0.8912	0.91693	0.8849	0.85623	0.73487	0.37489	0.31115	0.35109	0.51213	0.88437	0.72022	0.54903	0.42883	0.60474	0.77765	0.73644	0.79359	0.7813	0.74403	0.8226	0.62955	0.7834	0.74621	0.60952	0.65939	0.76424	0.72622	0.80862	0.77578	0.77932	0.45503	0.63534	0.7491	0.79548	0.76631	0.79407	0.72531	0.76336	0.7626	0.72981	0.5608	455.03	0.37969	0.2279	0.31474	0.34169	0.35661	0.32478
453.06	0.61755	0.88465	0.9096	0.88122	0.85205	0.7354	0.37467	0.30615	0.3494	0.51024	0.88423	0.71818	0.54711	0.42765	0.59818	0.7794	0.72783	0.78777	0.77966	0.73639	0.82112	0.63438	0.78071	0.74537	0.60202	0.65069	0.75661	0.72489	0.80696	0.77343	0.7638	0.4505	0.63344	0.74945	0.80503	0.76259	0.78274	0.71549	0.76769	0.75763	0.73173	0.5532	457.03	0.3801	0.22833	0.3166	0.34346	0.35726	0.32459
455.06	0.6104	0.87702	0.90273	0.87878	0.84617	0.7335	0.37216	0.30871	0.35012	0.51384	0.88	0.72154	0.54372	0.42876	0.60397	0.773	0.72942	0.78898	0.7785	0.73522	0.81145	0.62735	0.77081	0.73822	0.60423	0.64807	0.75259	0.72784	0.80066	0.77136	0.7693	0.45058	0.62978	0.74576	0.79533	0.75339	0.78422	0.71638	0.76157	0.75795	0.71907	0.55604	600	0.38206	0.23535	0.30442	0.35935	0.34999	0.3386
457.06	0.6089	0.86796	0.89047	0.87912	0.84517	0.72865	0.37077	0.30521	0.34954	0.50378	0.87275	0.71248	0.53677	0.42672	0.59706	0.7713	0.73135	0.78223	0.77666	0.73102	0.81258	0.62465	0.77386	0.74148	0.60209	0.64916	0.7542	0.72779	0.79855	0.77266	0.77019	0.45003	0.62908	0.74378	0.79712	0.75141	0.77619	0.72165	0.75774	0.75986	0.72429	0.55383	602	0.38265	0.23558	0.3051	0.36003	0.35048	0.33854
459.06	0.61752	0.87187	0.89243	0.88174	0.84692	0.73878	0.37257	0.30387	0.35064	0.51128	0.88385	0.70691	0.5492	0.42546	0.60091	0.77723	0.73011	0.79143	0.78306	0.74622	0.81792	0.63644	0.78115	0.7413	0.61711	0.65434	0.75926	0.72561	0.80569	0.77788	0.76199	0.45321	0.63347	0.74291	0.80736	0.77923	0.77731	0.71777	0.76611	0.76641	0.72602	0.55613	604	0.40253	0.24677	0.32124	0.37808	0.36893	0.35787
461.06	0.61126	0.86781	0.88892	0.8844	0.84746	0.73344	0.37475	0.30912	0.34957	0.51485	0.88054	0.71029	0.54993	0.42305	0.60905	0.77616	0.7319	0.78796	0.7785	0.74164	0.81874	0.63125	0.77069	0.7461	0.60065	0.6524	0.75751	0.72399	0.79832	0.78138	0.76252	0.45211	0.62956	0.74227	0.79481	0.75645	0.78709	0.71179	0.74442	0.74402	0.72149	0.55603	606	0.41397	0.25505	0.33131	0.39005	0.38061	0.36776
463.05	0.60725	0.86068	0.87698	0.87802	0.84273	0.73046	0.3667	0.30383	0.34349	0.50925	0.87991	0.70459	0.54191	0.42319	0.59613	0.77964	0.72053	0.78125	0.7771	0.7282	0.809	0.627	0.7664	0.73683	0.60403	0.65859	0.75442	0.72413	0.7984	0.77845	0.75038	0.44715	0.62709	0.74508	0.78509	0.74579	0.76079	0.70738	0.75919	0.75963	0.72348	0.5547	608	0.41498	0.25457	0.3312	0.3907	0.37952	0.36794
465.06	0.6099	0.85791	0.87781	0.88052	0.84372	0.73139	0.36925	0.30615	0.34553	0.50769	0.8768	0.71341	0.54167	0.42496	0.60147	0.77368	0.72814	0.78849	0.78293	0.73886	0.81247	0.62362	0.76819	0.73881	0.59313	0.65333	0.75182	0.72452	0.7951	0.77241	0.74837	0.45091	0.62933	0.74616	0.78359	0.76112	0.76646	0.70175	0.75554	0.77105	0.71993	0.55284	610	0.41367	0.25495	0.33112	0.38895	0.37908	0.36761
467.06	0.61118	0.85644	0.87332	0.87661	0.84612	0.73402	0.37093	0.30865	0.34791	0.51511	0.87617	0.71712	0.5493	0.42678	0.60215	0.77707	0.73463	0.78805	0.78676	0.74396	0.82448	0.62719	0.78119	0.74539	0.59538	0.64695	0.76058	0.7245	0.80154	0.78127	0.77358	0.45279	0.62755	0.74806	0.79716	0.75351	0.78421	0.72236	0.77328	0.76672	0.7266	0.55711	612	0.38125	0.2344	0.3039	0.35931	0.34824	0.33904
469.06	0.60881	0.84996	0.86748	0.87404	0.84332	0.73833	0.36918	0.30793	0.34491	0.5132	0.88039	0.71047	0.54428	0.42408	0.59456	0.78108	0.7304	0.79314	0.78959	0.74204	0.81509	0.62153	0.77075	0.74202	0.59969	0.64705	0.75197	0.72471	0.80007	0.78102	0.75328	0.45196	0.62405	0.74414	0.78099	0.75626	0.78056	0.7178	0.76733	0.7606	0.72178	0.55509	614	0.37997	0.23442	0.30369	0.35908	0.34884	0.34014
471.06	0.60825	0.84683	0.86142	0.87473	0.84256	0.73609	0.36924	0.30779	0.34943	0.51391	0.87722	0.71509	0.54592	0.4311	0.59343	0.7724	0.7308	0.79005	0.7828	0.74913	0.81913	0.63188	0.7773	0.74661	0.59723	0.65534	0.76155	0.71811	0.80261	0.77727	0.77152	0.45015	0.62407	0.74905	0.79901	0.76925	0.77284	0.73129	0.76743	0.77666	0.73303	0.55134	616	0.40954	0.25262	0.32775	0.3882	0.37617	0.36635
473.06	0.61306	0.8448	0.862	0.87335	0.84338	0.73609	0.37184	0.31069	0.35131	0.51625	0.87966	0.71795	0.54672	0.43364	0.60898	0.78306	0.73112	0.78748	0.78072	0.74254	0.82039	0.63897	0.77841	0.74152	0.60915	0.65542	0.762	0.72329	0.80698	0.78669	0.75892	0.44972	0.63443	0.75346	0.80952	0.77187	0.78316	0.7499	0.78782	0.7693	0.72701	0.56602	618	0.38226	0.23554	0.30408	0.36023	0.34997	0.34073
600.95	0.59076	0.74858	0.76002	0.86816	0.84286	0.74117	0.35365	0.29023	0.33073	0.50348	0.85628	0.72263	0.53586	0.41105	0.57849	0.74742	0.71611	0.77005	0.78256	0.72889	0.76753	0.62524	0.76135	0.69949	0.57135	0.63633	0.73536	0.6921	0.77173	0.77877	0.70649	0.44425	0.62396	0.72392	0.72705	0.69422	0.69988	0.65753	0.70825	0.76504	0.69469	0.54697	620	0.38636	0.23731	0.30878	0.36398	0.35317	0.34503
602.95	0.58109	0.73697	0.75069	0.85255	0.8245	0.73332	0.35239	0.28345	0.32201	0.49605	0.84195	0.71434	0.53153	0.41187	0.57378	0.73946	0.70623	0.763	0.76975	0.71367	0.76386	0.62445	0.75479	0.68967	0.56186	0.62892	0.72806	0.68742	0.75929	0.77241	0.70915	0.43189	0.61374	0.71127	0.74208	0.71156	0.72209	0.67738	0.70856	0.75189	0.68553	0.54356	622	0.38278	0.23653	0.3067	0.36122	0.34915	0.34267
604.94	0.58983	0.74831	0.76217	0.87092	0.83795	0.74647	0.35739	0.29142	0.32893	0.50344	0.85689	0.72739	0.54407	0.41691	0.57974	0.75123	0.7161	0.7719	0.77658	0.73289	0.77356	0.64094	0.76665	0.70601	0.57061	0.63839	0.73884	0.69619	0.77863	0.78089	0.72581	0.44218	0.62927	0.71906	0.74199	0.70441	0.69831	0.69776	0.71326	0.76235	0.6995	0.54919	623.99	0.38362	0.23715	0.30826	0.36174	0.35089	0.34431
606.95	0.57895	0.72796	0.74534	0.85193	0.82018	0.72426	0.348	0.28213	0.31939	0.49351	0.84233	0.71139	0.53377	0.40598	0.57367	0.73803	0.70085	0.75562	0.76151	0.71552	0.74718	0.62291	0.74784	0.68683	0.55541	0.61861	0.72296	0.67604	0.75349	0.75721	0.71298	0.42956	0.61284	0.70903	0.72526	0.68296	0.70843	0.66309	0.70027	0.7486	0.68994	0.54044	626	0.38397	0.23778	0.30893	0.36248	0.35123	0.345
608.95	0.57572	0.71611	0.73315	0.8474	0.81489	0.71767	0.34445	0.27901	0.31984	0.49368	0.8248	0.71173	0.52969	0.40065	0.566	0.72864	0.68868	0.7458	0.74486	0.70325	0.73524	0.6163	0.74774	0.6767	0.5487	0.61979	0.72099	0.67724	0.74393	0.75186	0.69377	0.43259	0.60639	0.70917	0.71575	0.67449	0.68893	0.65751	0.69465	0.73789	0.66622	0.52982	628	0.40464	0.25049	0.32584	0.3806	0.36894	0.36376
610.95	0.56748	0.71718	0.72969	0.83262	0.80366	0.71198	0.34206	0.28045	0.31721	0.48647	0.8227	0.7023	0.52028	0.39765	0.55377	0.72549	0.68355	0.74377	0.74996	0.70052	0.73899	0.60213	0.72914	0.67131	0.54094	0.61087	0.70944	0.66348	0.73776	0.74826	0.69054	0.42648	0.59791	0.69362	0.71229	0.68534	0.68297	0.65453	0.68603	0.72946	0.67057	0.52719	630	0.37944	0.23548	0.30556	0.35752	0.34596	0.34121
612.95	0.55905	0.70689	0.72396	0.82052	0.7966	0.71298	0.33967	0.27766	0.31418	0.47515	0.81132	0.69118	0.51585	0.39233	0.54447	0.71184	0.6741	0.74367	0.74471	0.69894	0.72705	0.60053	0.72532	0.66498	0.53863	0.60506	0.70535	0.65645	0.73285	0.7413	0.68629	0.41728	0.5943	0.68424	0.6938	0.65972	0.67391	0.64703	0.67441	0.72646	0.67059	0.52458	632	0.39568	0.24679	0.31874	0.37211	0.36063	0.35633
614.94	0.58763	0.73328	0.755	0.86121	0.83213	0.7366	0.35068	0.28584	0.3241	0.50177	0.84325	0.72212	0.53844	0.4078	0.57154	0.73939	0.71192	0.76305	0.76627	0.72713	0.75094	0.62294	0.75397	0.69346	0.56292	0.63134	0.73705	0.69065	0.76309	0.77157	0.70797	0.43683	0.61794	0.71576	0.73223	0.7033	0.70254	0.67006	0.70359	0.75744	0.68688	0.53738	634	0.41058	0.25596	0.33051	0.38597	0.37342	0.3685
616.94	0.55826	0.70285	0.72077	0.82207	0.79239	0.70323	0.33506	0.27554	0.31369	0.4763	0.81318	0.68301	0.50702	0.3941	0.53767	0.70173	0.66573	0.72408	0.73659	0.68986	0.72478	0.59605	0.71134	0.66368	0.52491	0.6029	0.70032	0.6568	0.73251	0.74565	0.67933	0.41467	0.58794	0.68154	0.69958	0.64326	0.65871	0.62844	0.6758	0.71082	0.6665	0.52035	636	0.37967	0.23785	0.30628	0.35638	0.34536	0.3423
618.95	0.55472	0.70042	0.72144	0.81908	0.79062	0.70479	0.34001	0.27215	0.31336	0.47535	0.79775	0.68873	0.51232	0.38861	0.5388	0.70217	0.65771	0.72952	0.73532	0.68733	0.72609	0.60616	0.70946	0.65965	0.52635	0.59476	0.70014	0.65635	0.73136	0.73951	0.67005	0.41647	0.58279	0.67957	0.69832	0.63988	0.65187	0.64265	0.67408	0.71315	0.66335	0.52164	638	0.39368	0.24593	0.3165	0.36677	0.35685	0.35449
620.95	0.5794	0.72934	0.74922	0.8537	0.82661	0.73482	0.34822	0.2848	0.32554	0.4979	0.83417	0.72631	0.52964	0.40734	0.56294	0.73108	0.70108	0.75183	0.76321	0.71699	0.75841	0.61987	0.75712	0.68423	0.54846	0.63076	0.7321	0.67984	0.76199	0.76675	0.71275	0.43459	0.61688	0.71496	0.72907	0.68379	0.6864	0.66603	0.69652	0.74603	0.68937	0.5426	655.34	1.3991	0.92897	1.2502	1.6116	0.87432	0.98782
622.95	0.57984	0.72444	0.74721	0.85291	0.82531	0.73718	0.34993	0.28745	0.32468	0.49355	0.82923	0.72087	0.52764	0.40422	0.57364	0.73166	0.69926	0.74767	0.76098	0.71936	0.74951	0.6228	0.75484	0.68387	0.54887	0.6227	0.73198	0.68316	0.76157	0.76038	0.70159	0.43663	0.61299	0.70717	0.72412	0.66927	0.68499	0.6783	0.69353	0.7367	0.68245	0.54177	657.33	2.3937	1.5627	2.1574	2.7889	1.3864	1.6681
624.95	0.56089	0.70419	0.72119	0.82788	0.79843	0.7122	0.3368	0.27712	0.31863	0.48034	0.80901	0.70035	0.51319	0.39969	0.55185	0.70945	0.68231	0.73885	0.74109	0.69911	0.72723	0.6048	0.73213	0.67111	0.53726	0.61652	0.70574	0.6646	0.7319	0.74261	0.68074	0.42719	0.5933	0.6828	0.712	0.66392	0.69177	0.65523	0.68344	0.72781	0.66659	0.52065	659.33	3.6284	2.2793	3.23	4.1601	2.0854	2.5255
626.95	0.57526	0.7257	0.7445	0.85159	0.82437	0.73564	0.34996	0.28462	0.3257	0.49458	0.83146	0.71724	0.52413	0.40249	0.57002	0.72526	0.69916	0.75025	0.758	0.71357	0.74314	0.62683	0.74591	0.68591	0.55339	0.62157	0.71839	0.68594	0.75891	0.76119	0.6918	0.43575	0.60953	0.70648	0.71894	0.67815	0.66983	0.67248	0.69489	0.74599	0.6844	0.53972	661.33	4.7649	2.8582	4.2075	5.2893	2.7922	3.3718
628.95	0.55513	0.70418	0.71786	0.81698	0.79144	0.70172	0.33355	0.27593	0.31575	0.47964	0.80125	0.68932	0.50535	0.38692	0.54356	0.69697	0.676	0.7287	0.73335	0.68954	0.73152	0.6021	0.72405	0.66261	0.53133	0.60044	0.69765	0.66166	0.72805	0.73574	0.65913	0.42133	0.58858	0.68241	0.70016	0.6507	0.66688	0.65329	0.68507	0.71277	0.66414	0.51632	663.33	5.8105	3.2412	4.9801	6.1057	3.5016	4.2146
630.95	0.57836	0.73297	0.74695	0.85325	0.82817	0.73904	0.34891	0.28686	0.32944	0.49747	0.84008	0.71446	0.5273	0.40649	0.55493	0.72945	0.70507	0.75428	0.76947	0.7164	0.74476	0.62069	0.74958	0.69032	0.5498	0.61786	0.72678	0.68155	0.75862	0.76442	0.70979	0.4384	0.61285	0.6986	0.72616	0.67423	0.67207	0.67107	0.70685	0.75261	0.68657	0.54282	665.31	6.6354	3.3783	5.3539	6.4555	4.2469	4.9788
632.95	0.57908	0.73177	0.75031	0.8523	0.82391	0.73661	0.35081	0.287	0.33022	0.49822	0.84647	0.72517	0.53661	0.41748	0.57696	0.73096	0.71011	0.76897	0.77396	0.72454	0.75819	0.63797	0.75359	0.69623	0.5614	0.62892	0.73896	0.68551	0.7623	0.77183	0.71651	0.44268	0.61867	0.71015	0.74156	0.7076	0.72996	0.69481	0.7328	0.74924	0.69254	0.5415	667.33	6.8489	3.326	5.2562	6.3658	4.7974	5.329
634.95	0.57562	0.73011	0.75158	0.85399	0.82558	0.73807	0.34859	0.28347	0.33124	0.49906	0.84244	0.71887	0.53182	0.40978	0.57588	0.73093	0.70268	0.75799	0.7695	0.71535	0.74506	0.63668	0.75382	0.69526	0.55249	0.62394	0.72216	0.68806	0.75437	0.76934	0.69929	0.44058	0.61126	0.70226	0.73685	0.69075	0.68609	0.67446	0.69907	0.74267	0.68036	0.53997	669.33	6.9014	3.3332	5.222	6.353	5.2082	5.4895
636.95	0.57661	0.73133	0.75088	0.85532	0.82591	0.74029	0.35192	0.28535	0.32911	0.49875	0.83636	0.72177	0.5392	0.40935	0.58039	0.72691	0.70133	0.76222	0.77071	0.71749	0.75577	0.62685	0.76069	0.68858	0.55707	0.62646	0.73141	0.68895	0.76409	0.77177	0.70132	0.44515	0.61343	0.70718	0.73055	0.68923	0.69852	0.67693	0.717	0.74357	0.69804	0.53939	671.33	6.9375	3.3547	5.2186	6.3619	5.4385	5.5339
638.95	0.57284	0.7248	0.74691	0.85335	0.82082	0.73401	0.34728	0.28164	0.32725	0.49509	0.83357	0.7166	0.53208	0.40517	0.57001	0.72267	0.70636	0.75247	0.76379	0.71392	0.75152	0.62286	0.75279	0.68497	0.54948	0.61558	0.72745	0.68144	0.75513	0.762	0.70339	0.44077	0.60898	0.69723	0.72934	0.67641	0.67565	0.66625	0.70906	0.73867	0.68265	0.54459	673.33	6.9895	3.3911	5.2443	6.4003	5.6127	5.5669
657	3.0053	2.16	2.31	1.4924	1.7349	3.5858	3.0077	1.8934	2.3834	4.3544	5.6639	1.7814	3.8632	3.1239	10.69	2.0782	3.2919	5.6306	5.7393	7.0528	9.2926	8.2912	6.0661	7.0675	7.7349	4.7087	4.1445	2.1702	6.5492	8.7805	11.485	4.4324	1.942	4.7425	8.02	7.7166	11.641	11.802	11.782	4.8964	8.8936	4.1696	675.31	6.9128	3.3668	5.1701	6.3116	5.6077	5.4932
659.01	4.4972	2.895	3.158	1.83	2.1779	5.1801	4.3699	2.7367	3.5066	6.3658	8.5258	2.3693	5.7374	4.847	11.724	2.8413	4.7256	8.44	8.718	10.41	12.972	10.915	10.603	9.9005	8.3439	6.6897	6.3136	2.9269	9.7565	12.154	11.693	6.4743	2.6792	7.17	9.7224	9.8769	13.154	12.679	12.115	7.2289	9.6434	6.1094	677.33	6.9153	3.3813	5.1597	6.3231	5.6431	5.4812
661.01	6.1547	3.7339	4.0932	2.217	2.6656	7.0653	5.3826	3.6658	4.5327	7.5349	11.444	3.026	7.6075	6.4546	12.06	3.7321	6.2775	11.216	11.638	12.54	14.527	11.868	13.164	11.639	8.581	8.4269	8.6994	3.7299	12.487	13.481	11.637	7.7039	3.4748	9.5793	10.307	10.579	13.662	12.66	12.15	9.3968	10.063	7.9029	679.33	6.923	3.4016	5.1497	6.329	5.6737	5.4797
663.01	7.8559	4.7117	5.1033	2.6404	3.1863	9.0958	5.8689	4.4843	5.319	7.8962	13.622	3.7968	9.1268	7.5681	12.279	4.7164	8.0006	13.189	13.648	13.431	15.175	12.308	14.084	12.278	8.6885	9.5766	11.242	4.6253	13.766	13.958	11.607	8.2094	4.4056	11.654	10.545	10.869	14.025	12.676	12.152	11.05	10.331	8.8315	681.33	6.8896	3.404	5.1223	6.3085	5.6677	5.4399
665.01	9.3831	5.7932	6.1338	3.1281	3.7459	10.97	6.0827	5.0427	5.7237	8.0296	14.793	4.546	9.8817	8.1835	12.441	5.8093	9.7278	14.228	14.695	13.852	15.502	12.637	14.464	12.552	8.8202	10.258	13.927	5.6015	14.19	14.206	11.559	8.5415	5.3882	12.715	10.729	10.941	14.109	12.689	12.126	12.122	10.446	9.235	683.31	6.8421	3.4053	5.0914	6.2822	5.6611	5.3994
667.01	10.482	6.8665	7.1435	3.6368	4.3036	12.295	6.201	5.3005	5.9019	8.0842	15.404	5.2823	10.226	8.4738	12.585	6.9635	11.204	14.688	15.212	14.149	15.733	12.83	14.618	12.67	8.8738	10.663	15.304	6.6391	14.348	14.324	11.505	8.6963	6.3548	13.138	10.823	11.009	14.151	12.501	12.08	12.713	10.513	9.3816	685.33	7.6252	3.8184	5.6832	7.0212	6.317	6.02
668.99	11.157	7.9522	8.1674	4.1848	4.8754	13.107	6.2808	5.4685	6.0245	8.094	15.826	6.0305	10.419	8.6228	12.634	8.1563	12.382	15.009	15.553	14.349	15.886	13.035	14.671	12.715	8.9399	10.926	16.083	7.7155	14.406	14.457	11.461	8.8649	7.3662	13.428	10.871	11.078	14.247	12.503	12.08	13.141	10.538	9.491	687.33	7.5935	3.833	5.6763	7.0184	6.3107	6.0031
671.01	11.464	8.9533	9.129	4.7414	5.4753	13.543	6.3118	5.5267	6.0491	8.0709	16.072	6.7705	10.523	8.7106	12.722	9.5207	13.155	15.185	15.768	14.434	16.01	13.148	14.666	12.724	8.9617	11.093	16.503	8.6943	14.452	14.501	11.427	8.962	8.2917	13.524	10.917	11.088	14.167	12.39	11.996	13.355	10.602	9.5413	689.31	7.5772	3.852	5.6745	7.0414	6.3124	5.9928
673.01	11.657	9.9345	10.106	5.2877	6.0726	13.817	6.3582	5.5833	6.0947	8.0458	16.271	7.5144	10.594	8.7904	12.797	11.147	13.652	15.281	15.936	14.514	16.138	13.292	14.626	12.691	8.9888	11.181	16.793	9.6632	14.446	14.571	11.395	9.0911	9.2242	13.532	10.957	11.105	14.257	12.308	11.99	13.516	10.562	9.6116	691.33	7.5627	3.8719	5.6867	7.0629	6.3023	5.9867
675.01	11.794	10.912	11.079	5.8524	6.6986	14.004	6.3847	5.637	6.1103	8.0368	16.46	8.2628	10.639	8.8677	12.907	12.187	13.984	15.435	16.023	14.641	16.263	13.397	14.621	12.704	9.0404	11.293	16.984	10.545	14.446	14.608	11.346	9.1847	10.118	13.594	10.989	11.121	14.194	12.285	11.878	13.66	10.61	9.6528	693.33	7.54	3.888	5.6912	7.0754	6.2782	5.9823
677.01	11.355	11.226	11.392	6.1606	6.9663	13.48	6.1222	5.4036	5.8697	7.6827	15.828	8.6853	10.209	8.4964	12.438	12.527	13.625	14.776	15.354	13.995	15.6	12.839	13.988	12.058	8.6631	10.848	16.457	10.84	13.763	13.977	10.803	8.8667	10.432	13.071	10.527	10.639	13.585	11.787	11.348	13.178	10.146	9.1708	695.33	7.514	3.9125	5.7035	7.1042	6.2554	5.9775
679.01	11.404	11.924	12.149	6.7452	7.5319	13.624	6.1608	5.4063	5.8822	7.6999	15.927	9.3855	10.213	8.5501	12.496	13.251	13.794	14.845	15.41	14.067	15.645	12.883	13.978	12.06	8.6708	10.926	16.577	11.362	13.771	14.011	10.799	8.9208	10.993	13.006	10.529	10.648	13.647	11.651	11.349	13.287	10.105	9.1683	697.33	7.4893	3.9322	5.7343	7.1359	6.2374	5.9803
681.01	11.426	12.429	12.808	7.3286	8.0676	13.709	6.1827	5.4189	5.8978	7.6914	16.035	9.9442	10.257	8.5984	12.577	13.799	13.903	14.878	15.443	14.076	15.683	12.963	13.923	12.063	8.7002	10.958	16.624	11.774	13.773	14.032	10.813	8.9863	11.398	13.006	10.554	10.66	13.625	11.731	11.319	13.327	10.138	9.1548	699.33	7.3914	3.9117	5.707	7.0922	6.153	5.918
683.01	11.444	12.794	13.244	7.9115	8.5974	13.75	6.1838	5.4269	5.9341	7.672	16.128	10.51	10.237	8.5959	12.662	14.157	13.991	14.904	15.482	14.073	15.736	12.993	13.904	12.054	8.7433	10.955	16.666	12.033	13.787	14.062	10.881	9.034	11.662	12.997	10.598	10.642	13.662	11.702	11.226	13.399	10.155	9.1381	701.33	6.8716	3.6628	5.3547	6.6314	5.7132	5.5385
685.01	11.447	12.979	13.557	8.5072	9.0943	13.845	6.2112	5.4303	5.9636	7.6342	16.195	10.964	10.259	8.5953	12.695	14.409	14.035	14.897	15.536	14.102	15.773	13.045	13.863	12.071	8.7819	10.997	16.678	12.213	13.81	14.069	10.969	9.0524	11.842	12.941	10.634	10.634	13.739	11.647	11.227	13.421	10.215	9.1691	703.33	6.8822	3.6913	5.4006	6.6955	5.7141	5.5828
687.01	11.779	13.486	14.191	9.339	9.8785	14.302	6.4326	5.6145	6.155	7.8333	16.769	11.608	10.552	8.8824	13.099	14.991	14.469	15.392	16.055	14.58	16.3	13.5	14.257	12.461	9.0897	11.348	17.171	12.644	14.294	14.587	11.38	9.352	12.282	13.308	10.991	11.012	14.203	11.993	11.479	13.841	10.593	9.4625	705.33	6.9004	3.721	5.4485	6.7523	5.7094	5.6373
689.01	11.938	13.684	14.433	9.9943	10.435	14.468	6.5337	5.6472	6.1827	7.9027	16.937	11.934	10.636	8.9222	13.271	15.212	14.64	15.581	16.255	14.73	16.511	13.737	14.381	12.563	9.1457	11.417	17.367	12.83	14.525	14.779	11.58	9.4585	12.467	13.382	11.073	11.124	14.442	12.126	11.627	13.99	10.754	9.5509	707.33	6.9259	3.7533	5.5129	6.7979	5.7266	5.6914
691	11.927	13.675	14.497	10.559	10.875	14.479	6.5455	5.6303	6.1614	7.8716	16.981	12.061	10.592	8.9102	13.246	15.301	14.655	15.551	16.299	14.722	16.55	13.685	14.37	12.544	9.1517	11.457	17.382	12.846	14.579	14.795	11.63	9.4894	12.455	13.391	11.095	11.169	14.53	12.114	11.607	13.999	10.767	9.5539	709.33	6.9716	3.7884	5.5727	6.8564	5.7599	5.7378
693.01	11.956	13.652	14.539	11.149	11.333	14.517	6.5617	5.6225	6.1436	7.8229	17.048	12.187	10.589	8.8752	13.29	15.343	14.704	15.578	16.298	14.7	16.635	13.771	14.365	12.543	9.1586	11.48	17.348	12.848	14.664	14.857	11.715	9.5146	12.501	13.385	11.175	11.244	14.549	12.166	11.66	14.031	10.864	9.5721	711.33	7.0024	3.8174	5.6161	6.8973	5.7894	5.7861
695.01	11.946	13.604	14.553	11.691	11.727	14.543	6.5641	5.6206	6.1272	7.8036	17.076	12.195	10.554	8.8331	13.27	15.315	14.676	15.539	16.302	14.634	16.624	13.82	14.328	12.506	9.1487	11.428	17.339	12.831	14.72	14.842	11.789	9.5007	12.448	13.398	11.206	11.199	14.637	12.187	11.665	13.964	10.885	9.598	713.33	7.0448	3.8553	5.6618	6.9528	5.8423	5.8529
697.01	12.013	13.655	14.666	12.294	12.173	14.649	6.6216	5.6493	6.1276	7.8189	17.2	12.32	10.636	8.8548	13.325	15.401	14.759	15.645	16.437	14.694	16.758	13.873	14.483	12.556	9.1963	11.529	17.407	12.867	14.825	14.973	11.808	9.5919	12.511	13.504	11.238	11.292	14.803	12.186	11.769	14.068	10.977	9.6363	715.33	7.0897	3.8876	5.7117	7.0049	5.9041	5.9175
699.01	12.056	13.644	14.702	12.868	12.588	14.743	6.6462	5.6549	6.102	7.8162	17.286	12.383	10.647	8.8515	13.232	15.422	14.779	15.662	16.5	14.695	16.867	13.953	14.508	12.573	9.1937	11.6	17.425	12.887	14.919	15.047	11.86	9.6503	12.531	13.559	11.239	11.39	14.861	12.29	11.798	14.06	11.019	9.724	717.33	7.4079	4.066	5.9719	7.324	6.1772	6.1977
701.01	12.107	13.624	14.741	13.4	12.952	14.806	6.6554	5.6517	6.0412	7.7911	17.407	12.465	10.68	8.8482	13.275	15.395	14.844	15.673	16.612	14.735	16.979	13.995	14.534	12.592	9.2007	11.641	17.439	12.874	14.994	15.084	11.922	9.6908	12.561	13.543	11.299	11.437	14.902	12.371	11.879	14.055	11.046	9.7983	719.33	7.4649	4.103	6.0352	7.3842	6.2422	6.2673
703.01	12.118	13.527	14.735	13.89	13.265	14.806	6.6755	5.6283	5.994	7.7309	17.417	12.452	10.676	8.7952	13.256	15.325	14.816	15.647	16.577	14.687	16.993	13.958	14.558	12.56	9.1422	11.631	17.4	12.826	14.985	15.084	11.898	9.6904	12.519	13.536	11.283	11.443	14.866	12.336	11.909	14.063	11.01	9.8173	721.33	7.1322	3.9185	5.7652	7.0511	5.9749	5.9987
705.01	12.152	13.499	14.783	14.421	13.557	14.857	6.6843	5.6178	5.9464	7.7109	17.43	12.478	10.706	8.742	13.197	15.264	14.871	15.649	16.647	14.655	17.067	14.003	14.622	12.555	9.1433	11.738	17.395	12.819	15.029	15.148	11.849	9.7421	12.502	13.534	11.288	11.522	14.95	12.399	11.965	14.122	11.045	9.869	723.33	7.149	3.9258	5.7698	7.0549	5.999	6.0219
707.01	12.219	13.499	14.838	14.923	13.82	14.907	6.7257	5.6026	5.9139	7.6847	17.448	12.537	10.753	8.7273	13.13	15.225	14.874	15.693	16.72	14.621	17.135	14.036	14.705	12.549	9.1436	11.765	17.387	12.791	15.053	15.156	11.819	9.7555	12.517	13.575	11.336	11.582	14.966	12.386	11.965	14.187	11.001	9.8886	725.33	7.1824	3.9373	5.7871	7.072	6.0338	6.056
709.01	12.291	13.523	14.9	15.42	14.038	15.02	6.7767	5.6052	5.8689	7.6853	17.461	12.549	10.864	8.7173	13.124	15.226	14.958	15.732	16.866	14.661	17.22	14.082	14.834	12.551	9.1441	11.811	17.462	12.779	15.104	15.192	11.915	9.8363	12.543	13.596	11.362	11.695	15.008	12.46	12.091	14.263	11.048	9.9478	727.33	7.2013	3.9433	5.7988	7.0802	6.0582	6.0698
711.01	12.339	13.57	14.968	15.851	14.212	15.11	6.7863	5.6309	5.8635	7.7147	17.414	12.58	10.957	8.729	13.067	15.315	15.015	15.767	16.985	14.731	17.302	14.147	14.984	12.571	9.1777	11.877	17.556	12.775	15.162	15.296	11.869	9.8777	12.57	13.698	11.408	11.839	15.16	12.47	12.18	14.338	11.073	9.9962	729.33	7.2618	3.9688	5.8316	7.1079	6.1014	6.1153
713.01	12.346	13.555	15.014	16.264	14.305	15.116	6.7955	5.6136	5.8394	7.6997	17.275	12.584	10.984	8.7373	12.949	15.279	15.046	15.747	17.028	14.666	17.288	14.11	15.032	12.558	9.153	11.908	17.512	12.677	15.154	15.269	11.819	9.8874	12.542	13.74	11.448	11.809	15.067	12.427	12.198	14.394	11.047	9.981	731.33	7.204	3.9266	5.7707	7.0178	6.0514	6.0681
715.01	12.388	13.546	15.02	16.604	14.384	15.161	6.787	5.5802	5.7927	7.6482	17.066	12.532	11.02	8.6795	12.825	15.273	15.095	15.681	17.031	14.651	17.279	14.087	15.09	12.534	9.1122	11.985	17.522	12.626	15.16	15.263	11.804	9.8739	12.514	13.692	11.484	11.863	15.037	12.395	12.156	14.442	11.033	9.9873	733.33	7.6564	4.1678	6.1231	7.4391	6.431	6.4424
717.01	12.435	13.55	15.084	16.957	14.451	15.231	6.8428	5.589	5.7731	7.6472	16.883	12.581	11.087	8.6593	12.852	15.284	15.173	15.69	17.121	14.675	17.398	14.11	15.123	12.531	9.1217	12.041	17.534	12.614	15.169	15.292	11.862	9.885	12.534	13.723	11.576	11.954	15.06	12.425	12.189	14.507	11.003	9.9854	735.33	7.2187	3.9192	5.7574	6.9841	6.0658	6.0686
719.01	12.45	13.484	15.151	17.192	14.462	15.195	6.8305	5.5585	5.7427	7.6013	16.637	12.504	11.105	8.5969	12.716	15.225	15.185	15.687	17.191	14.636	17.421	14.081	15.193	12.5	9.1053	12.058	17.585	12.551	15.14	15.274	11.812	9.8796	12.496	13.736	11.618	12.055	15.041	12.38	12.162	14.578	10.934	9.991	737.31	7.2312	3.9207	5.7538	6.984	6.0687	6.0769
721.01	12.527	13.503	15.225	17.396	14.475	15.249	6.8446	5.5501	5.711	7.6064	16.416	12.531	11.149	8.5766	12.696	15.241	15.278	15.678	17.21	14.661	17.398	14.13	15.255	12.456	9.1054	12.093	17.64	12.498	15.159	15.288	11.801	9.8595	12.51	13.786	11.662	12.194	15.043	12.332	12.188	14.648	10.945	9.9844	739.33	7.3726	3.9929	5.8581	7.1026	6.1811	6.1936
723.01	12.552	13.551	15.323	17.59	14.524	15.332	6.8704	5.5558	5.6948	7.6031	16.172	12.573	11.246	8.5778	12.637	15.28	15.381	15.671	17.323	14.713	17.536	14.149	15.307	12.452	9.0819	12.139	17.676	12.465	15.188	15.344	11.784	9.8679	12.539	13.824	11.722	12.327	15.068	12.278	12.233	14.726	10.921	10.043	741.33	7.4004	3.9985	5.8564	7.1082	6.1948	6.208
725.01	12.624	13.546	15.349	17.721	14.541	15.377	6.9177	5.5704	5.6699	7.6016	15.891	12.612	11.299	8.534	12.589	15.321	15.474	15.666	17.352	14.751	17.545	14.14	15.341	12.474	9.0848	12.177	17.739	12.413	15.229	15.369	11.788	9.8819	12.587	13.832	11.795	12.366	15.071	12.34	12.237	14.839	10.931	10.074	743.33	7.8177	4.2171	6.174	7.4837	6.5314	6.549
727.01	12.677	13.524	15.383	17.791	14.572	15.396	6.9222	5.5748	5.6359	7.5815	15.627	12.613	11.367	8.5196	12.613	15.362	15.528	15.63	17.392	14.78	17.542	14.175	15.431	12.436	9.07	12.24	17.766	12.383	15.269	15.397	11.798	9.854	12.61	13.866	11.829	12.41	15.155	12.31	12.271	14.947	10.941	10.105	745.33	7.8002	4.2045	6.1478	7.4451	6.5166	6.5308
729.01	12.728	13.502	15.401	17.853	14.578	15.421	6.9516	5.5667	5.5961	7.5852	15.371	12.623	11.394	8.4997	12.52	15.392	15.589	15.61	17.447	14.8	17.588	14.217	15.444	12.373	9.0926	12.281	17.788	12.337	15.253	15.418	11.815	9.8531	12.676	13.926	11.937	12.448	15.17	12.379	12.359	15.077	10.929	10.117	747.33	7.448	4.0075	5.8513	7.0899	6.2117	6.2249
731.01	12.764	13.466	15.383	17.935	14.594	15.448	6.9583	5.5761	5.5502	7.5795	15.066	12.635	11.424	8.4476	12.408	15.414	15.643	15.532	17.423	14.772	17.596	14.249	15.456	12.354	9.0549	12.302	17.815	12.278	15.272	15.368	11.779	9.8075	12.699	13.956	11.948	12.491	15.144	12.331	12.311	15.179	10.926	10.133	749.39	7.8987	4.2425	6.1796	7.4861	6.5706	6.5897
733.01	12.816	13.432	15.358	17.963	14.607	15.437	6.9571	5.5696	5.5096	7.5514	14.762	12.636	11.421	8.4206	12.457	15.459	15.66	15.489	17.486	14.786	17.562	14.213	15.456	12.307	8.9954	12.333	17.826	12.223	15.262	15.369	11.742	9.7942	12.736	13.973	11.97	12.449	15.077	12.229	12.266	15.256	10.886	10.12	751.33	7.4887	4.0167	5.8491	7.0826	6.2279	6.2464
735.01	12.904	13.417	15.388	18.035	14.665	15.522	6.9824	5.5821	5.4933	7.5393	14.588	12.679	11.458	8.3793	12.455	15.509	15.701	15.498	17.52	14.885	17.62	14.245	15.476	12.283	8.9983	12.399	17.874	12.234	15.321	15.421	11.774	9.7864	12.826	14.01	12.043	12.526	15.135	12.283	12.317	15.366	10.946	10.211	753.33	7.5057	4.0239	5.853	7.0874	6.2376	6.2569
737.01	12.972	13.388	15.369	18.079	14.712	15.558	7.001	5.5846	5.4609	7.5336	14.374	12.686	11.507	8.3572	12.462	15.574	15.745	15.474	17.547	14.893	17.661	14.289	15.523	12.297	9.0159	12.487	17.971	12.222	15.333	15.464	11.764	9.7659	12.915	14.053	12.074	12.669	15.193	12.238	12.319	15.506	10.925	10.225	755.33	7.5035	4.0162	5.8449	7.0634	6.2266	6.2399
739.01	12.99	13.366	15.337	18.12	14.746	15.589	7.0109	5.5933	5.4203	7.5333	14.158	12.67	11.508	8.3476	12.365	15.607	15.717	15.417	17.571	14.906	17.673	14.299	15.542	12.293	9.0116	12.522	17.911	12.171	15.338	15.452	11.723	9.7489	12.98	14.033	12.153	12.647	15.176	12.166	12.295	15.613	10.909	10.27	757.33	7.5118	4.02	5.8406	7.0652	6.226	6.2404
741.01	13	13.323	15.336	18.142	14.811	15.624	6.9968	5.6025	5.4074	7.5358	13.895	12.639	11.528	8.3304	12.25	15.643	15.709	15.392	17.575	14.93	17.675	14.315	15.544	12.259	8.9579	12.586	17.993	12.107	15.343	15.459	11.705	9.7255	13.042	14.119	12.177	12.645	15.18	12.17	12.348	15.694	10.899	10.293	759.33	7.5206	4.0192	5.8421	7.0543	6.2278	6.2469
743.01	13.06	13.309	15.292	18.196	14.893	15.617	7.0041	5.6037	5.3726	7.5451	13.657	12.649	11.534	8.3064	12.185	15.663	15.713	15.364	17.594	14.935	17.662	14.298	15.542	12.246	8.9671	12.626	18.001	12.074	15.317	15.469	11.655	9.7211	13.141	14.129	12.214	12.746	15.124	12.075	12.419	15.83	10.909	10.245	761.33	7.5435	4.0281	5.8407	7.0501	6.2369	6.2551
745.01	13.119	13.311	15.283	18.281	14.952	15.643	7.0004	5.6034	5.3709	7.5525	13.474	12.653	11.551	8.2948	12.179	15.68	15.694	15.336	17.651	15.007	17.672	14.294	15.57	12.229	8.9702	12.676	18.065	12.044	15.326	15.49	11.676	9.7053	13.213	14.187	12.245	12.802	15.175	12.083	12.427	16.011	10.949	10.316	763.33	7.5474	4.0325	5.8404	7.0435	6.2383	6.2608
747.01	13.151	13.267	15.253	18.357	14.977	15.647	6.9946	5.6095	5.3661	7.547	13.254	12.65	11.541	8.2638	12.152	15.676	15.644	15.305	17.654	15.048	17.667	14.349	15.564	12.234	8.9335	12.69	18.068	11.989	15.309	15.473	11.628	9.6842	13.304	14.22	12.283	12.814	15.22	12.065	12.378	16.112	10.957	10.304	765.33	7.5541	4.034	5.8323	7.0371	6.2287	6.2585
748.99	13.211	13.248	15.244	18.464	15.042	15.671	7.0183	5.6087	5.3426	7.5612	13.053	12.648	11.609	8.2794	12.12	15.713	15.647	15.264	17.694	15.039	17.68	14.35	15.578	12.229	8.9115	12.733	18.104	12.01	15.349	15.478	11.61	9.6922	13.377	14.224	12.316	12.869	15.235	11.999	12.445	16.266	10.936	10.33	767.33	7.5708	4.0384	5.8317	7.0397	6.2401	6.2645
751.01	13.25	13.176	15.203	18.532	15.103	15.668	7.0372	5.5887	5.3136	7.5158	12.949	12.595	11.6	8.2565	12.163	15.719	15.648	15.244	17.696	15.092	17.645	14.431	15.574	12.194	8.8776	12.745	18.096	12.002	15.378	15.497	11.595	9.6473	13.464	14.225	12.309	12.939	15.207	11.968	12.418	16.318	10.921	10.383	769.33	7.6052	4.0554	5.8504	7.0665	6.2647	6.291
753.01	13.284	13.154	15.174	18.625	15.134	15.676	7.0226	5.5778	5.3115	7.5262	12.761	12.591	11.597	8.2613	12.143	15.729	15.585	15.205	17.732	15.099	17.595	14.41	15.55	12.206	8.9015	12.781	18.099	11.977	15.377	15.477	11.594	9.6479	13.526	14.252	12.378	12.941	15.253	11.928	12.417	16.448	10.931	10.428	771.33	7.9738	4.2544	6.1243	7.4007	6.5699	6.5915
755.01	13.296	13.077	15.096	18.694	15.156	15.635	7.0019	5.5754	5.2702	7.4896	12.618	12.596	11.637	8.2096	12.132	15.714	15.554	15.154	17.693	15.077	17.576	14.386	15.503	12.14	8.8436	12.799	18.079	11.949	15.355	15.463	11.566	9.5706	13.568	14.214	12.379	12.936	15.21	11.814	12.42	16.464	10.892	10.417	773.33	7.9901	4.2676	6.1311	7.4173	6.5855	6.61
757.01	13.349	13.024	15.067	18.87	15.206	15.676	7.0036	5.5669	5.2436	7.4942	12.509	12.601	11.618	8.2172	12.114	15.756	15.505	15.162	17.751	15.096	17.53	14.368	15.466	12.168	8.8155	12.837	18.139	11.943	15.367	15.465	11.542	9.5552	13.643	14.225	12.394	13.044	15.201	11.84	12.411	16.611	10.924	10.457	775.33	7.9662	4.2529	6.104	7.3812	6.5619	6.5896
759.01	13.373	12.98	15.028	19.036	15.267	15.672	7.0165	5.5687	5.2462	7.4992	12.4	12.58	11.644	8.2046	12.135	15.77	15.457	15.147	17.76	15.104	17.534	14.425	15.499	12.163	8.795	12.836	18.133	11.973	15.388	15.465	11.555	9.5374	13.724	14.263	12.419	13.149	15.247	11.814	12.382	16.716	10.91	10.486	777.33	7.9946	4.2737	6.1196	7.3973	6.5942	6.6102
761.01	13.45	12.961	15.034	19.241	15.346	15.729	7.0096	5.5768	5.2355	7.5153	12.298	12.627	11.7	8.2176	12.119	15.786	15.498	15.163	17.82	15.187	17.553	14.466	15.499	12.19	8.8142	12.856	18.211	12.001	15.41	15.518	11.615	9.5409	13.809	14.296	12.507	13.142	15.337	11.793	12.405	16.816	10.952	10.539	779.33	8.0105	4.2803	6.1267	7.403	6.6015	6.619
763.01	13.476	12.927	14.993	19.404	15.387	15.753	7.0085	5.5807	5.2143	7.5278	12.18	12.648	11.721	8.2008	12.144	15.79	15.442	15.178	17.825	15.21	17.518	14.496	15.521	12.179	8.8132	12.895	18.208	12.017	15.411	15.53	11.608	9.5376	13.893	14.373	12.512	13.223	15.358	11.692	12.453	16.963	10.936	10.567	781.33	7.6044	4.0669	5.8086	7.0192	6.2667	6.2785
765.01	13.495	12.873	14.944	19.582	15.421	15.734	7.006	5.5846	5.2255	7.52	12.076	12.631	11.689	8.1883	12.147	15.795	15.435	15.113	17.807	15.221	17.549	14.504	15.499	12.174	8.7852	12.918	18.244	11.991	15.403	15.543	11.592	9.5133	13.918	14.384	12.575	13.301	15.374	11.73	12.459	17.107	10.974	10.591	783.33	7.5433	4.0309	5.7487	6.9492	6.2115	6.2413
767.01	13.513	12.847	14.904	19.753	15.426	15.744	6.9741	5.5663	5.2072	7.5122	11.977	12.63	11.686	8.187	12.146	15.774	15.431	15.093	17.853	15.224	17.487	14.481	15.54	12.172	8.7784	12.887	18.286	11.996	15.358	15.522	11.577	9.5062	13.995	14.401	12.575	13.273	15.327	11.679	12.461	17.177	10.968	10.618	785.33	7.735	4.1424	5.8947	7.1155	6.3722	6.4084
769.01	13.576	12.851	14.896	19.939	15.498	15.788	6.9999	5.5819	5.1882	7.5216	11.938	12.667	11.719	8.2306	12.129	15.821	15.429	15.123	17.876	15.261	17.491	14.538	15.53	12.178	8.7467	12.918	18.282	12.011	15.377	15.557	11.646	9.5283	14.062	14.404	12.626	13.299	15.331	11.636	12.479	17.316	10.99	10.663	787.33	7.7267	4.1353	5.8754	7.0975	6.3688	6.3983
771.01	13.581	12.817	14.86	20.082	15.51	15.754	7.0066	5.5903	5.174	7.5295	11.818	12.665	11.699	8.1827	12.127	15.809	15.368	15.117	17.887	15.266	17.472	14.536	15.499	12.14	8.7558	12.877	18.314	12.004	15.406	15.59	11.596	9.4885	14.101	14.424	12.587	13.355	15.406	11.552	12.469	17.384	10.972	10.663	789.33	7.7301	4.1383	5.8707	7.0949	6.3668	6.4018
773.01	13.585	12.769	14.817	20.24	15.547	15.755	7.0086	5.588	5.137	7.5193	11.793	12.646	11.738	8.1897	12.112	15.801	15.336	15.109	17.888	15.297	17.416	14.568	15.481	12.155	8.7471	12.871	18.304	11.997	15.39	15.567	11.621	9.467	14.136	14.409	12.611	13.406	15.387	11.634	12.437	17.502	10.968	10.669	791.33	7.7229	4.1371	5.8591	7.089	6.3735	6.4119
775.01	13.606	12.749	14.765	20.369	15.57	15.745	7.0038	5.5722	5.1258	7.5269	11.673	12.583	11.743	8.1754	12.059	15.836	15.312	15.081	17.904	15.307	17.39	14.542	15.461	12.09	8.7215	12.826	18.34	11.989	15.369	15.579	11.574	9.4459	14.156	14.408	12.603	13.41	15.427	11.597	12.493	17.562	10.933	10.678	793.32	7.7316	4.1418	5.8546	7.0824	6.3768	6.4172
776.99	13.626	12.718	14.741	20.48	15.573	15.753	7.0164	5.5705	5.1113	7.519	11.636	12.561	11.754	8.1813	12.073	15.818	15.319	15.096	17.913	15.317	17.364	14.583	15.447	12.106	8.7533	12.856	18.283	12.004	15.34	15.549	11.6	9.4409	14.196	14.414	12.667	13.506	15.452	11.472	12.48	17.675	10.927	10.706	795.33	7.7273	4.1376	5.8399	7.0721	6.3701	6.4181
779.01	13.652	12.651	14.709	20.567	15.566	15.708	7.0005	5.5516	5.1174	7.5258	11.583	12.518	11.778	8.162	12.037	15.789	15.248	15.087	17.91	15.336	17.351	14.588	15.449	12.106	8.7333	12.787	18.289	11.995	15.348	15.547	11.581	9.4091	14.199	14.409	12.637	13.56	15.49	11.507	12.486	17.771	10.936	10.698	797.33	7.7314	4.1416	5.8283	7.0583	6.3699	6.42
781.01	13.708	12.63	14.657	20.67	15.592	15.733	7.0083	5.5558	5.1217	7.4989	11.582	12.492	11.782	8.1768	12.075	15.797	15.249	15.079	17.961	15.351	17.343	14.63	15.442	12.064	8.706	12.808	18.335	12.033	15.354	15.542	11.646	9.3964	14.249	14.448	12.69	13.588	15.548	11.498	12.472	17.847	11.001	10.757	799.33	7.725	4.1406	5.8183	7.0491	6.3724	6.424
783.01	13.719	12.571	14.628	20.727	15.577	15.726	7.0025	5.5404	5.1308	7.4708	11.546	12.428	11.794	8.1445	12.112	15.804	15.199	15.083	17.959	15.384	17.323	14.657	15.399	12.072	8.6997	12.761	18.337	12.01	15.347	15.554	11.633	9.3665	14.255	14.432	12.717	13.663	15.529	11.396	12.452	17.947	10.95	10.737	801.33	7.7135	4.1375	5.8105	7.0409	6.3686	6.4213
785.01	13.739	12.542	14.59	20.814	15.575	15.722	7.0016	5.5513	5.1322	7.4736	11.451	12.426	11.77	8.1506	12.092	15.809	15.206	15.079	17.945	15.346	17.293	14.658	15.372	12.041	8.6722	12.774	18.347	11.979	15.333	15.556	11.676	9.3569	14.283	14.421	12.71	13.662	15.561	11.382	12.473	17.977	10.967	10.747	803.33	7.7121	4.1406	5.7994	7.0318	6.365	6.4323
786.99	13.724	12.506	14.559	20.896	15.566	15.712	6.9925	5.551	5.1257	7.4894	11.329	12.413	11.787	8.1425	12.018	15.788	15.114	15.018	17.943	15.37	17.235	14.61	15.392	12.014	8.6794	12.733	18.31	11.945	15.305	15.557	11.632	9.3594	14.307	14.447	12.693	13.645	15.533	11.373	12.456	17.996	10.943	10.742	805.33	7.7328	4.1489	5.8035	7.0416	6.3803	6.4498
789.01	13.709	12.516	14.538	20.975	15.552	15.716	6.9588	5.5466	5.0858	7.4953	11.226	12.391	11.814	8.1227	11.979	15.757	15.069	14.967	17.918	15.323	17.14	14.611	15.385	12	8.6793	12.75	18.32	11.897	15.243	15.561	11.545	9.34	14.338	14.465	12.718	13.647	15.571	11.35	12.443	18.106	10.934	10.739	807.33	7.7531	4.1676	5.8238	7.0613	6.4074	6.4844
791.01	13.772	12.511	14.576	21.118	15.565	15.742	6.968	5.552	5.1121	7.5093	11.164	12.377	11.845	8.1351	12.019	15.745	15.062	14.977	17.978	15.365	17.183	14.673	15.392	11.98	8.6676	12.733	18.343	11.917	15.293	15.581	11.594	9.3508	14.38	14.504	12.732	13.681	15.608	11.347	12.494	18.15	10.953	10.817	809.33	7.7945	4.1952	5.8497	7.099	6.4497	6.5205
793.01	13.753	12.518	14.552	21.168	15.563	15.765	6.9771	5.5707	5.1179	7.5411	11.062	12.386	11.848	8.1534	11.941	15.767	15.032	14.975	17.969	15.35	17.159	14.675	15.408	11.973	8.6829	12.739	18.346	11.844	15.242	15.598	11.586	9.342	14.381	14.499	12.717	13.696	15.642	11.32	12.496	18.194	10.952	10.82	811.33	7.7603	4.184	5.8282	7.0679	6.4223	6.5054
795.01	13.796	12.533	14.545	21.275	15.568	15.788	6.9906	5.5931	5.153	7.5336	11.017	12.421	11.883	8.1607	11.979	15.812	15.047	15.02	18.023	15.417	17.169	14.716	15.381	12.007	8.7075	12.761	18.389	11.845	15.248	15.639	11.668	9.347	14.448	14.542	12.781	13.753	15.608	11.308	12.494	18.248	10.991	10.848	813.33	7.8182	4.2188	5.8679	7.121	6.4766	6.5595
797.01	13.809	12.502	14.501	21.307	15.563	15.786	6.9655	5.5923	5.1612	7.5525	10.952	12.411	11.873	8.163	11.954	15.853	15.039	15.037	18.015	15.424	17.162	14.748	15.414	12.007	8.7096	12.765	18.396	11.824	15.233	15.649	11.634	9.3447	14.465	14.583	12.777	13.783	15.697	11.356	12.518	18.322	10.999	10.84	815.33	7.8185	4.2239	5.8674	7.1254	6.4811	6.5729
799.01	13.826	12.502	14.479	21.407	15.562	15.799	6.9736	5.6152	5.1846	7.5566	10.912	12.417	11.88	8.1734	11.954	15.843	14.976	15.011	18.034	15.434	17.157	14.784	15.407	12.038	8.6993	12.763	18.415	11.829	15.22	15.674	11.629	9.3403	14.512	14.594	12.794	13.791	15.692	11.364	12.564	18.343	11.012	10.835	817.33	7.9104	4.2813	5.9349	7.2051	6.5593	6.6481
801.01	13.827	12.502	14.465	21.474	15.558	15.784	6.9733	5.6294	5.2008	7.5778	10.811	12.438	11.888	8.1837	11.923	15.881	15.026	15.022	18.021	15.441	17.114	14.788	15.454	12.032	8.7334	12.764	18.451	11.785	15.19	15.68	11.636	9.3335	14.512	14.645	12.809	13.837	15.717	11.305	12.583	18.394	11.017	10.841	819.33	7.4933	4.0557	5.6192	6.8187	6.2145	6.3199
803.01	13.809	12.467	14.451	21.49	15.531	15.803	6.9705	5.6464	5.2033	7.572	10.746	12.453	11.847	8.1722	11.838	15.837	14.93	14.993	17.997	15.422	17.064	14.764	15.399	12.031	8.7112	12.746	18.397	11.74	15.152	15.665	11.596	9.3313	14.522	14.623	12.794	13.807	15.679	11.321	12.485	18.377	11.03	10.822	821.32	7.9488	4.2929	5.9467	7.2178	6.5807	6.6794
805.01	13.827	12.465	14.436	21.531	15.522	15.818	6.9644	5.6259	5.2113	7.5923	10.685	12.443	11.88	8.1721	11.817	15.863	14.92	14.99	18.012	15.424	17.06	14.792	15.392	12.047	8.7034	12.757	18.453	11.723	15.144	15.669	11.585	9.2997	14.546	14.616	12.791	13.863	15.695	11.282	12.568	18.455	11.038	10.833	823.33	7.6579	4.1336	5.7176	6.9446	6.3306	6.4538
807.01	13.799	12.409	14.386	21.565	15.489	15.797	6.9541	5.6438	5.2039	7.5805	10.596	12.433	11.863	8.1761	11.725	15.831	14.903	14.941	17.989	15.42	17.033	14.765	15.387	12.019	8.6792	12.782	18.46	11.685	15.067	15.651	11.619	9.3032	14.53	14.618	12.827	13.806	15.699	11.246	12.526	18.406	11.032	10.787	825.33	7.9636	4.2925	5.9291	7.2127	6.5667	6.6825
809.01	13.776	12.369	14.369	21.544	15.444	15.77	6.917	5.631	5.2151	7.5591	10.505	12.378	11.849	8.1463	11.753	15.84	14.858	14.957	17.942	15.388	16.94	14.783	15.349	11.983	8.662	12.73	18.405	11.663	15.021	15.628	11.598	9.282	14.522	14.625	12.795	13.856	15.657	11.195	12.496	18.361	10.982	10.766	827.33	7.622	4.0955	5.6577	6.8871	6.2747	6.4033
811.01	13.779	12.347	14.358	21.603	15.412	15.788	6.9274	5.6277	5.2228	7.556	10.461	12.337	11.831	8.1589	11.748	15.823	14.839	14.898	17.947	15.344	16.907	14.728	15.323	11.954	8.6534	12.693	18.396	11.661	15	15.59	11.561	9.2648	14.539	14.636	12.764	13.864	15.671	11.195	12.455	18.363	10.989	10.698	829.33	7.609	4.091	5.6439	6.8685	6.2632	6.3996
813.01	13.811	12.355	14.375	21.676	15.417	15.829	6.9542	5.6443	5.2563	7.5738	10.448	12.319	11.871	8.1683	11.783	15.845	14.851	14.945	18.007	15.405	16.947	14.78	15.352	11.977	8.6829	12.778	18.4	11.65	15.001	15.614	11.613	9.2718	14.581	14.65	12.8	13.833	15.654	11.187	12.516	18.405	11.035	10.749	831.33	7.6259	4.0949	5.6481	6.8712	6.2773	6.4146
814.99	13.814	12.338	14.396	21.695	15.404	15.845	6.9346	5.6472	5.2594	7.5908	10.372	12.282	11.893	8.1729	11.788	15.844	14.852	14.975	17.984	15.432	16.928	14.813	15.363	11.957	8.6523	12.742	18.433	11.641	14.997	15.591	11.644	9.2612	14.566	14.666	12.791	13.866	15.637	11.196	12.454	18.436	11.017	10.789	833.33	7.6636	4.1131	5.6709	6.8953	6.3011	6.4424
817.01	13.78	12.288	14.376	21.746	15.36	15.831	6.9337	5.619	5.2621	7.5687	10.344	12.244	11.881	8.1459	11.7	15.803	14.807	14.941	17.96	15.403	16.937	14.804	15.351	11.947	8.6365	12.67	18.443	11.622	14.961	15.558	11.567	9.255	14.575	14.638	12.799	13.872	15.589	11.125	12.405	18.402	10.989	10.763	835.33	7.9219	4.252	5.8583	7.1171	6.5116	6.6569
819.01	13.801	12.24	14.353	21.748	15.315	15.8	6.9273	5.612	5.2694	7.5675	10.303	12.201	11.837	8.119	11.672	15.758	14.767	14.918	17.938	15.361	16.828	14.781	15.294	11.917	8.6015	12.712	18.408	11.628	14.909	15.518	11.554	9.2265	14.572	14.65	12.798	13.897	15.632	11.109	12.423	18.426	11.002	10.753	837.33	7.9578	4.2698	5.8845	7.1494	6.5431	6.6877
821.01	13.807	12.244	14.361	21.811	15.309	15.835	6.9163	5.6105	5.2854	7.5468	10.233	12.17	11.858	8.1399	11.664	15.767	14.795	14.939	17.943	15.393	16.839	14.817	15.301	11.925	8.5916	12.696	18.428	11.583	14.911	15.496	11.618	9.2174	14.589	14.654	12.879	13.89	15.643	11.127	12.423	18.435	10.99	10.733	839.33	7.615	4.0852	5.6227	6.8367	6.263	6.4203
823.01	13.841	12.251	14.392	21.877	15.286	15.847	6.9211	5.6221	5.311	7.5563	10.237	12.178	11.859	8.1611	11.71	15.768	14.787	14.955	17.962	15.428	16.838	14.802	15.331	11.921	8.6279	12.685	18.455	11.594	14.894	15.541	11.605	9.2125	14.63	14.69	12.864	13.908	15.696	11.112	12.431	18.443	11.003	10.765	841.32	7.5991	4.0681	5.5968	6.809	6.2354	6.4066
825.01	13.827	12.215	14.348	21.883	15.269	15.836	6.911	5.6079	5.3236	7.5578	10.169	12.142	11.853	8.1423	11.65	15.737	14.8	14.922	17.916	15.392	16.798	14.831	15.277	11.891	8.551	12.664	18.423	11.564	14.873	15.494	11.612	9.1619	14.613	14.683	12.836	13.886	15.681	11.145	12.452	18.422	10.98	10.715	843.33	7.8487	4.1992	5.779	7.025	6.4402	6.6156
827.01	13.854	12.226	14.381	21.94	15.267	15.869	6.9299	5.6364	5.3543	7.5631	10.153	12.152	11.877	8.1609	11.71	15.762	14.827	14.922	17.962	15.427	16.785	14.827	15.334	11.897	8.5851	12.675	18.452	11.567	14.871	15.56	11.637	9.1739	14.656	14.754	12.888	13.899	15.71	11.106	12.397	18.467	11.03	10.736	845.33	7.966	4.2525	5.8525	7.1153	6.5277	6.6918
829.01	13.878	12.272	14.419	22.043	15.29	15.955	6.9305	5.6348	5.4083	7.6019	10.153	12.182	11.903	8.1888	11.679	15.8	14.847	14.963	18.026	15.447	16.782	14.905	15.376	11.938	8.6193	12.679	18.507	11.563	14.845	15.558	11.679	9.1816	14.697	14.798	12.942	13.941	15.701	11.111	12.46	18.518	11.03	10.755	847.33	7.9501	4.2408	5.8414	7.1012	6.514	6.682
831.01	13.895	12.263	14.435	22.062	15.258	15.988	6.9174	5.6386	5.4104	7.6028	10.129	12.148	11.905	8.1871	11.712	15.806	14.833	14.949	18.04	15.455	16.81	14.867	15.338	11.923	8.5929	12.683	18.499	11.585	14.851	15.544	11.592	9.1799	14.692	14.792	12.924	13.974	15.743	11.046	12.395	18.545	11.005	10.74	849.33	7.6236	4.0679	5.5955	6.8144	6.2478	6.434
833.01	13.914	12.243	14.432	22.083	15.253	16.025	6.931	5.6366	5.4117	7.61	10.095	12.162	11.911	8.1855	11.715	15.812	14.807	14.946	18.048	15.498	16.827	14.908	15.342	11.936	8.5846	12.686	18.52	11.561	14.82	15.539	11.662	9.1683	14.75	14.788	12.948	13.98	15.723	11.102	12.452	18.536	11.036	10.738	851.32	7.8761	4.197	5.7707	7.0369	6.4515	6.6437
834.99	13.923	12.236	14.445	22.123	15.243	16.035	6.939	5.6283	5.4306	7.6114	10.079	12.136	11.922	8.185	11.703	15.776	14.854	14.958	18.052	15.441	16.827	14.92	15.345	11.909	8.5932	12.705	18.564	11.555	14.801	15.529	11.674	9.159	14.747	14.793	12.972	13.954	15.766	11.045	12.427	18.532	11.035	10.703	853.33	7.469	3.9809	5.4683	6.6725	6.1142	6.3179
837.01	13.924	12.201	14.435	22.096	15.199	16.022	6.9042	5.6229	5.4164	7.6051	10.041	12.091	11.908	8.1771	11.723	15.756	14.817	14.961	18.028	15.44	16.801	14.907	15.296	11.897	8.5611	12.694	18.524	11.524	14.755	15.496	11.676	9.1352	14.728	14.764	12.968	13.954	15.74	11.007	12.386	18.523	10.968	10.715	855.33	7.9589	4.2362	5.8196	7.1033	6.518	6.7083
839.01	13.945	12.194	14.452	22.126	15.178	16.045	6.9284	5.632	5.4384	7.5753	10.029	12.085	11.913	8.181	11.756	15.739	14.825	14.942	18.024	15.418	16.798	14.901	15.276	11.893	8.5541	12.709	18.545	11.508	14.733	15.458	11.651	9.1085	14.741	14.763	12.996	13.949	15.782	11.006	12.398	18.561	10.992	10.733	857.33	7.9535	4.234	5.8109	7.1027	6.5161	6.7055
841.01	14.002	12.252	14.516	22.227	15.21	16.138	6.9478	5.6447	5.4542	7.6001	10.04	12.138	11.959	8.2048	11.812	15.809	14.849	15.027	18.114	15.508	16.823	14.945	15.315	11.917	8.5507	12.737	18.631	11.539	14.75	15.504	11.677	9.1515	14.807	14.867	13.046	13.981	15.846	11.037	12.39	18.602	11.073	10.769	859.33	7.4281	3.9527	5.4164	6.6238	6.0735	6.2852
843.01	13.946	12.242	14.497	22.201	15.16	16.162	6.9318	5.6412	5.4662	7.6087	9.9728	12.133	11.926	8.2102	11.79	15.778	14.865	14.952	18.079	15.486	16.798	14.954	15.321	11.885	8.5614	12.71	18.593	11.478	14.728	15.462	11.623	9.1288	14.797	14.814	13.051	13.987	15.825	10.992	12.369	18.595	11.062	10.741	861.33	7.9756	4.2376	5.8029	7.0996	6.513	6.7136
845.01	13.998	12.244	14.529	22.219	15.162	16.18	6.9622	5.6453	5.4815	7.6265	9.9719	12.091	11.963	8.2128	11.785	15.803	14.906	14.97	18.101	15.502	16.798	14.977	15.327	11.895	8.5889	12.721	18.627	11.467	14.725	15.464	11.629	9.1396	14.823	14.86	13.078	14.029	15.71	10.972	12.441	18.649	11.046	10.732	863.33	7.9462	4.2191	5.7767	7.0735	6.4804	6.6995
847.01	13.977	12.207	14.516	22.173	15.092	16.186	6.9536	5.6266	5.4875	7.5938	9.9382	12.084	11.967	8.2147	11.785	15.766	14.895	14.921	18.063	15.485	16.734	14.947	15.273	11.863	8.5454	12.715	18.61	11.438	14.697	15.413	11.671	9.1	14.808	14.846	13.048	14.02	15.66	10.948	12.308	18.609	11.073	10.74	865.33	7.9723	4.233	5.7943	7.0991	6.4996	6.715
849.01	13.956	12.18	14.496	22.155	15.056	16.16	6.9379	5.6319	5.4758	7.566	9.9016	12.005	11.963	8.1833	11.771	15.729	14.849	14.907	18.02	15.424	16.709	14.912	15.207	11.815	8.4886	12.699	18.589	11.422	14.651	15.352	11.645	9.0932	14.782	14.789	13.057	13.98	15.682	10.917	12.281	18.561	11.013	10.739
851.01	13.975	12.209	14.516	22.179	15.047	16.168	6.9518	5.6352	5.5052	7.5727	9.8788	12.001	11.952	8.1984	11.813	15.762	14.887	14.921	18.021	15.488	16.746	14.887	15.221	11.819	8.4816	12.71	18.641	11.432	14.623	15.373	11.656	9.0926	14.805	14.805	13.087	13.98	15.737	10.939	12.284	18.613	11.027	10.74
853.01	13.966	12.201	14.524	22.138	15.009	16.174	6.9427	5.6272	5.5065	7.586	9.8377	11.977	11.968	8.165	11.783	15.76	14.863	14.883	17.985	15.487	16.717	14.93	15.219	11.798	8.4873	12.672	18.6	11.386	14.582	15.341	11.58	9.0693	14.812	14.791	13.082	14.019	15.742	10.9	12.241	18.637	11.049	10.724
855.01	13.98	12.187	14.514	22.143	14.979	16.189	6.9133	5.6423	5.5092	7.5889	9.82	11.95	11.94	8.1666	11.756	15.776	14.896	14.904	17.943	15.481	16.69	14.887	15.188	11.811	8.4943	12.661	18.614	11.37	14.562	15.304	11.617	9.0552	14.805	14.83	13.144	13.98	15.671	10.938	12.278	18.606	11.038	10.7
[truncated: 50 more columns]

## Sheet: 1C-right
NEMOb																																					NEMOc
Time(s)	F/F0 for cells																																				Time(s)	F/F0 for cells
0	0.93738	1.0292	1.3909	1.4442	0.93378	0.9493	1.013	0.98576	1.0298	1.0145	1.0047	0.99705	1.0167	1.0455	0.97468	0.99442	1.0575	1.0128	1.005	0.66599	1.0911	1.0391	0.97828	0.93154	0.99568	1.1113	1.0538	1.0516	1.0293	0.8418	1.0241	1.0044	0.99236	1.0113	0.90218	1.1275	0	0.96277	0.9705	0.97475	0.99702	0.98343	0.98857	0.98731	1.0493	0.96726	0.95674	0.95283	0.96605
1.998	0.95121	1.0416	1.3568	1.4109	0.92609	0.99865	1.0356	0.99646	1.0391	1.0623	1.0288	1.0119	1.0178	1.0434	0.97801	1.0248	1.0703	1.0413	1.014	0.68838	1.0787	1.0642	1.0406	0.93639	1.0121	1.0863	1.0777	1.0688	1.0244	0.86145	1.0236	1.0362	1.0205	1.0298	0.99658	1.0609	1.999	0.97778	0.98556	1.0006	0.99907	1.0061	0.99499	0.99818	1.0451	1.0012	0.96295	0.95296	0.98711
3.999	0.9743	1.04	1.3156	1.3295	0.9459	1.0267	1.0243	1.0014	1.0499	1.0761	1.0298	1.0172	1.0132	1.0116	0.97425	1.0643	1.0786	1.0372	1.0064	0.72448	1.0399	1.0629	1.0279	0.95455	1.0062	1.0685	1.0525	1.0522	1.0551	0.86724	1.0314	1.0459	1.0387	1.0095	0.99238	1.06	3.999	1.0219	1.0237	1.0241	1.0065	1.0081	1.0168	1.0344	1.0554	1.029	1.0088	0.96083	1.0348
5.998	0.98813	1.0425	1.2694	1.2082	0.93578	1.0322	1.0109	0.99752	1.0503	1.0589	1.033	1.0249	1.0167	0.99576	0.98337	1.0612	1.0903	1.0215	1.0163	0.89381	1.0448	1.0422	1.0048	0.91803	1.0092	1.0523	1.0266	1.0482	1.0441	0.85314	1.0365	1.0579	1.0356	1.051	1.0442	1.0202	5.999	0.98513	0.99636	1.0137	1.0179	1.0075	1.0011	1.0126	1.041	1.0054	0.99281	0.94645	1.0073
7.998	1.008	1.0482	1.2358	1.0935	0.93869	1.0373	1.0389	1.0065	1.0571	1.0724	1.0452	1.0392	1.0363	1.0213	0.9985	1.0497	1.1137	1.0268	1.0238	1.1502	1.0581	1.0319	1.0044	0.91936	1.0237	1.0349	1.0445	1.0555	1.0503	0.86837	1.0323	1.0537	1.0541	1.0912	1.1039	1.0849	8	1.003	1.0068	1.0012	1.0092	1.0027	1.0029	1.0008	1.0218	1.0006	0.99982	0.94859	0.99544
9.986	1.048	1.0485	1.1902	1.0315	0.95393	1.0232	1.0627	1.0068	1.0386	1.0779	1.0266	1.0435	1.0216	1.0274	1.0017	1.0797	1.1165	1.0014	1.0253	1.344	1.0147	1.0092	0.99283	0.90626	1.0439	1.0225	1.0356	1.0253	0.999	0.88246	1.0151	1.0086	1.0017	1.0493	1.0497	1.0715	9.987	0.99499	1.011	1.0194	1.0137	1.0067	1.0041	0.99571	1.0083	0.9915	0.98857	0.94048	0.99795
11.998	1.0691	1.0644	1.1469	1.0396	0.96502	0.99416	1.0453	1.0083	1.0433	1.0848	1.0258	1.04	1.026	1.0477	1.0104	1.0302	1.1269	1.0014	1.0247	1.438	1.0324	1.0333	1.0024	0.95496	1.0704	1.0258	1.0463	1.0352	1.0296	0.9122	0.99829	1.0102	1.0094	1.067	1.0673	1.0545	11.999	1.0248	1.0332	1.028	1.0152	1.0235	1.0122	1.0321	1.0378	1.0225	0.99699	0.96666	1.0255
13.998	1.0544	1.0776	1.0796	1.0359	0.96382	0.97155	1.0201	1.001	1.0363	1.072	1.0282	1.042	1.0281	1.0517	1.0231	0.98978	1.0992	1.0016	1.0364	1.405	1.0323	1.0224	1.0056	0.99676	1.074	1.0412	1.0677	1.0371	1.0287	0.99956	1.0038	1.0194	1.0048	1.0906	1.0762	1.0191	13.999	1.0287	1.0207	1.0216	1.0177	1.0116	1.0244	1.0122	1.0259	1.0159	1.0267	0.97816	1.0193
15.998	1.0455	1.0519	1.024	0.97729	0.96401	0.92348	1.001	0.98935	1.0135	0.99633	1.0126	1.0188	1.0168	1.0302	1.0401	0.97653	1.0588	0.9842	1.0293	1.3198	0.99874	0.98066	0.98376	1.0267	1.0586	1.022	1.0078	1.0052	0.97564	1.0548	0.97773	0.98508	0.95686	1.0531	0.96826	0.97118	15.999	1.0025	1.0046	1.0241	1.0192	1.0091	0.99956	0.99305	1.025	1.0223	0.99844	0.98665	1.0125
17.998	0.97538	0.98476	0.91973	0.87487	0.91788	0.89127	0.93034	0.96366	0.95854	0.9647	0.97907	0.96575	0.95575	0.97136	1.0258	0.91992	0.98037	0.94564	0.98328	1.1786	0.9565	0.93694	0.97122	0.99922	0.97717	0.95732	1.0058	0.95692	0.97613	1.0561	0.95304	0.95501	0.94603	0.96342	0.93467	0.9372	17.999	1.0005	0.99674	0.99555	0.99909	0.99992	1.0006	0.97935	1.0181	1.0079	1.0053	0.98415	0.99809
19.998	0.95355	0.95744	0.87977	0.83429	0.93506	0.90942	0.90237	0.97025	0.94685	0.95853	0.9762	0.97082	0.95912	0.95723	1.0269	0.93684	0.95144	0.93756	0.9837	1.1014	0.93061	0.92992	0.96435	1.0338	0.95662	0.94156	0.97331	0.94391	0.97409	1.047	0.94492	0.95555	0.93428	0.96517	0.85285	0.93267	19.999	1.0156	1.0038	1.0009	1.0065	1.0011	1.0045	0.99664	1.0062	1.0042	1.0013	0.99757	1.008
21.998	0.96592	0.95564	0.84339	0.81593	0.98122	0.92339	0.90473	0.98036	0.9511	0.96264	0.97445	0.96683	0.9647	0.95376	1.0181	0.97379	0.94279	0.95848	0.98253	1.0616	0.95286	0.96439	1.0216	1.0705	0.98339	0.94482	0.98053	0.98148	0.98964	1.0763	0.97886	0.9641	0.94693	0.99624	0.89257	0.99771	21.999	1.0019	1.0142	0.99986	0.99869	1.0057	1.007	1.0107	0.99355	1.0122	1.0061	1.0234	0.9937
23.999	0.96495	0.94255	0.823	0.7985	0.98465	0.95823	0.95397	1.0257	0.94436	0.94876	0.96525	0.96934	0.96022	0.94551	1.017	0.95732	0.93517	0.97103	0.97096	1.0022	0.93428	0.95671	1.0068	1.0449	0.96366	0.93439	0.95426	0.95128	0.9892	1.0731	0.94457	0.94894	0.93146	0.94934	0.92892	0.97412	23.999	1.0074	1.0012	0.98327	1.0023	1.0055	1.0117	0.99233	1.0047	1.0074	1.0043	1.038	1.0063
25.998	0.9953	0.95686	0.80959	0.82849	0.98421	1.0133	0.98169	1.0548	0.9577	0.95658	0.97882	0.98908	0.97999	0.97692	1.0211	0.98282	0.94274	0.99032	0.97485	0.96575	0.93609	0.96995	1.0428	1.0659	0.97776	0.95066	0.95453	0.96217	0.99398	1.0879	1.0038	0.99769	0.98092	0.97977	1.03	1.0123	25.999	1.006	0.99079	0.99555	0.99527	1.0013	1.0047	1.0053	0.97911	1.0109	0.99428	1.0587	0.99147
27.998	1.021	0.9533	0.80217	0.86126	1.0019	1.0434	0.97612	1.0613	0.9654	0.94717	0.9815	0.9857	0.99172	0.98862	0.99901	0.973	0.93204	1.0015	0.98473	0.93205	0.9564	0.99533	1.0367	1.0758	0.98285	0.96564	0.97821	0.97477	1.0098	1.1093	1.01	1.0102	1.0126	0.94445	1.0686	0.97033	27.999	1.0049	1.0097	1.0034	1.0085	1.0094	1.0121	0.99524	0.97898	0.99938	0.99368	1.0864	1.0009
29.998	1.0472	0.95343	0.78786	0.85784	1.0033	1.055	0.99174	1.0464	0.96174	0.95089	0.97779	0.98258	0.99481	1.0077	0.98477	0.99488	0.91401	1.0024	0.9867	0.90481	0.95547	0.9971	1.0074	1.0868	1.0012	0.97364	0.94033	0.96517	0.9797	1.1005	1.0121	1.0061	1.0519	0.95566	1.0561	0.94134	29.999	0.99989	1.0166	0.98826	1.0013	1.0036	0.99553	1.0031	0.96999	0.98255	1.0005	1.0701	0.99604
31.998	1.0409	0.96028	0.8035	0.88068	1.0882	1.0409	1.0382	1.0109	0.97199	0.97849	0.97591	0.98894	1.0048	1.0274	0.96851	1.0048	0.91106	1.0224	0.99044	0.83559	0.97957	1.0057	1.0005	1.0744	0.99002	0.99094	0.97646	0.97025	0.99566	1.0911	1.0111	1.0116	1.0338	0.97951	1.0747	0.93205	31.999	0.99857	0.98778	0.98508	0.98302	0.99898	0.99459	0.98938	0.93621	0.98909	1.0182	1.0551	1.0043
33.987	1.0155	0.96077	0.78782	0.89499	1.1603	1.0684	1.0481	0.98072	0.98221	0.94171	0.96916	0.98418	1.0063	0.99568	0.95786	1.0208	0.90041	1.0212	0.988	0.84962	1.0043	0.98815	0.98348	1.0127	0.96482	0.98032	0.95245	0.96185	0.95896	1.0854	1.006	0.98701	1.0024	0.94155	1.0289	0.93035	33.999	1.0125	1.0066	1.0126	1.001	1.0046	1.0098	1.0159	0.96132	1.0122	1.041	1.0465	1.0262
35.998	0.98834	0.95998	0.77564	0.88589	1.1831	1.0678	1.0295	0.95443	0.99563	0.91326	0.98896	0.97814	0.99191	0.95283	0.98787	0.98367	0.88953	1.0155	0.98059	0.79225	0.99514	0.96735	0.9488	0.99911	0.94629	0.95247	0.91035	0.964	0.92204	1.0696	0.98011	0.96111	1.0076	0.93518	0.96252	0.94414	35.999	1.0206	1.008	1.0079	0.99086	1.0028	1.0021	1.0172	0.96577	0.99978	1.0399	1.0571	0.99958
37.998	0.95598	0.97111	0.75832	0.89663	1.2331	1.0726	0.9914	0.95838	1.0066	0.96206	0.99834	0.9842	0.99734	0.94856	1.009	0.98144	0.88856	1.0058	0.99303	0.74651	1.008	1.0026	0.9756	0.9923	0.96231	0.94353	0.96131	0.98918	0.97464	1.0628	1.0126	0.98124	1.0381	0.93696	0.96947	0.95791	37.987	0.93049	0.91216	0.92017	0.91798	0.90839	0.91265	0.9283	0.87639	0.91862	0.96356	0.94932	0.92959
55.457	1.6083	6.2171	3.2394	4.8452	3.8077	3.5687	4.3646	6.7889	2.845	10.644	6.5605	4.2919	4.1405	8.1724	2.0445	2.2774	4.6366	12.127	4.0491	9.3874	13.731	9.2319	8.7798	7.0941	24.466	3.0497	15.013	6.1744	14.179	17.21	18.723	17.086	7.2608	4.6914	13.775	17.991	58.2	1.2854	1.1747	1.2021	1.211	1.1495	1.0515	1.1834	1.2013	1.0622	4.5642	1.468	1.2866
57.443	2.4189	14.195	6.7377	10.877	6.8238	6.4555	7.9821	14.342	6.8751	22.473	13.893	8.2274	8.2454	19.372	3.7602	4.6636	9.5493	27.034	9.3819	20.146	29.356	23.987	24.373	13.729	50.389	5.904	35.29	22.091	34.91	36.47	51.298	36.366	22.376	13.184	35.813	43.868	60.198	3.3445	2.6259	2.6287	3.0561	2.5212	1.6168	2.529	3.0009	1.709	22.162	2.8859	2.9931
59.455	3.4055	23.783	10.945	17.806	10.26	9.465	12.03	23.333	13.208	34.423	21.87	12.616	12.909	31.696	5.1054	7.8623	15.232	42.557	16.489	31.103	44.956	42.571	44.859	20.107	69.595	9.4003	50.328	45.446	57.883	53.722	82.66	54.433	40.164	23.965	57.365	61.728	62.198	7.8201	5.8861	8.2113	9.572	7.0081	3.13	7.5205	8.7026	3.6294	50.267	6.7151	7.8195
61.455	4.1117	30.898	14.298	22.748	12.719	11.473	15.144	29.648	19.546	42.218	27.27	15.706	16.272	39.619	5.2669	10.238	19.218	52.392	22.505	37.82	54.011	56.881	60.956	23.774	74.79	12.308	52.072	64.41	73.144	60.659	95.502	65.894	49.144	30.44	66.55	62.676	64.186	11.616	8.9753	19.701	20.934	14.796	5.2156	17.871	17.725	7.2647	72.005	12.988	15.539
63.455	4.8731	37.905	17.74	27.642	15.335	13.577	18.511	36.501	26.515	49.992	32.575	18.731	19.6	46.996	5.4809	12.601	23.137	62.031	28.517	44.819	62.31	69.851	75.551	27.168	79.446	15.225	54.568	81.196	85.367	64.727	101.82	76.263	54.215	34.365	71.789	64.693	66.198	14.821	11.648	37.643	36.136	26.233	8.0566	34.175	30.211	13.291	89.823	21.736	27.769
65.455	5.3859	42.921	20.274	30.761	17.103	14.975	20.94	41.409	32.028	55.214	35.895	20.675	21.879	52.226	5.5261	14.103	25.791	67.761	32.673	49.405	66.719	77.492	84.233	29.139	81.446	17.368	55.908	91.881	90.846	65.984	103.29	82.132	55.764	35.469	73.103	65.462	68.198	17.21	13.555	58.891	52.019	39.185	12.047	52.901	43.293	21.052	104.37	31.096	43.527
67.443	5.7453	46.442	22.114	32.818	18.286	15.969	22.574	44.848	36.41	58.607	38.182	21.943	23.397	55.907	5.5057	14.893	27.624	71.388	35.916	52	68.743	80.806	87.646	30.298	82.134	19.003	56.604	97.601	92.349	66.446	103.59	85.328	56.115	35.938	73.38	65.345	70.198	18.991	14.641	80.206	65.722	51.888	17.24	71.82	55.739	29.42	115.37	39.633	61.144
69.455	5.8505	47.798	22.92	33.496	18.651	16.278	23.197	46.276	39.211	59.601	38.755	22.308	23.892	57.029	5.3332	14.888	28.258	71.823	37.42	52.42	68.101	80.224	86.796	30.349	80.483	19.771	55.54	97.962	90.748	65.147	101.14	84.906	54.732	35.212	71.441	63.598	72.198	22.15	16.929	109.2	85.615	68.485	26.155	97.444	72.624	41.366	135.48	51.703	86.849
71.455	6.1248	50.615	24.354	35.02	19.56	17.063	24.333	48.935	43.027	62.161	40.626	23.277	25.064	60.035	5.3627	15.355	29.718	74.429	39.843	54.323	69.585	82.11	88.404	31.278	81.994	21.108	56.616	100.85	92.277	66.059	102.48	87.127	55.549	35.937	72.588	64.289	74.198	23.222	17.356	125.98	96.921	78.431	34.719	112.84	81.942	49.919	141.38	58.65	105.32
73.455	5.915	49.299	23.69	33.787	18.895	16.515	23.532	47.432	42.931	60.142	39.141	22.486	24.288	57.963	5.0404	14.599	28.749	70.977	38.934	51.786	65.873	77.586	83.514	29.825	77.496	20.719	53.614	95.735	87.262	62.642	96.631	82.593	52.457	34.038	68.429	60.69	76.198	24.634	17.904	139.57	105.9	86.804	44.105	125.65	89.662	57.708	145	64.397	121.42
75.455	6.3443	53.551	25.772	36.228	20.116	17.738	25.225	51.235	47.529	64.398	42.054	24.167	26.262	62.552	5.2694	15.456	31.194	75.653	42.26	55.103	69.993	82.096	88.454	31.829	81.991	22.702	56.937	101.52	92.087	65.942	101.81	87.724	55.299	35.93	72.35	63.942	78.198	26.267	18.543	151.69	113.69	94.089	53.791	136.71	96.376	64.254	147.24	69.016	135.21
77.455	6.5778	56.194	27.098	37.745	21	18.606	26.212	53.512	50.604	66.873	43.801	25.12	27.289	65.256	5.4252	15.983	32.461	77.908	44.27	56.772	71.904	84.487	91.18	32.747	84.321	23.904	58.593	104.81	94.585	67.675	104.79	89.782	56.915	37.23	74.404	65.61	80.198	28.054	19.293	161.24	120.15	99.742	62.712	145.65	101.5	69.692	147.75	72.65	147.52
79.455	6.5812	56.983	27.492	37.763	20.936	18.62	26.165	53.708	51.537	66.976	44.012	25.244	27.579	65.57	5.3372	15.865	32.796	77.764	44.765	56.385	71.663	83.835	90.249	32.758	83.736	24.373	58.575	104.07	94.056	67.392	103.71	89.573	56.411	37	73.878	64.989	82.198	30.353	20.5	168.85	124.88	104.36	70.627	153.35	105.09	74.48	146.91	75.443	157.37
81.455	6.5474	57.39	27.701	37.957	20.96	18.739	26.281	53.83	52.596	67.233	44.023	25.077	27.508	65.892	5.3273	15.875	32.616	76.825	44.867	56.228	70.651	83.535	90.161	32.331	83.703	24.549	58.262	104.29	92.993	66.697	103.65	88.381	56.461	37.139	73.426	64.871	84.198	29.902	20.005	158.02	117.19	98.093	70.599	144.68	98.308	71.593	131.7	70.455	150.49
83.455	6.2916	56.16	27.131	36.898	20.278	18.28	25.535	52.225	51.66	65.229	42.534	24.355	26.778	64.073	5.1084	15.339	31.673	74.186	43.621	54.082	68.272	80.652	87.062	31.194	80.924	24.147	56.369	100.72	90.102	64.496	100.14	85.352	54.456	36	70.744	62.623	86.198	32.494	21.655	162.18	120.88	100.87	76.226	149.55	100.15	74.703	129.5	71.756	156.71
85.443	6.3777	57.913	27.993	37.572	20.462	18.595	25.889	53.228	53.013	66.188	43.37	24.895	27.432	65.596	5.1459	15.545	32.455	75.539	44.711	54.691	69.648	81.712	88.342	31.814	82.16	25.092	58.018	102.19	91.829	65.707	101.36	87.015	55.257	36.606	71.896	63.454	88.198	35.021	23.376	164.86	123.89	102.86	80.797	153.03	101.1	77.098	126.49	72.506	161.61
87.455	6.2631	57.546	27.96	37.31	20.191	18.512	25.747	52.685	52.916	65.504	42.836	24.501	27.133	64.995	5.1031	15.456	32.07	74.349	44.26	54.003	68.612	80.924	87.604	31.264	81.489	25.111	57.547	101.54	90.747	64.735	100.64	85.636	55.005	36.508	71.065	63.135	90.198	38.08	25.697	168.47	127.38	105.6	85.508	157.47	102.38	79.678	124.46	73.299	166.82
89.455	6.3441	59.285	28.948	37.884	20.208	18.712	26.034	53.644	53.935	66.526	43.685	25.033	27.75	66.632	5.1241	15.616	32.698	75.627	45.359	54.602	69.892	81.99	88.819	31.919	82.632	25.993	59.377	102.76	92.725	65.801	101.73	87.421	55.658	36.982	72.737	63.987	92.198	40.883	28.041	170.92	130.13	107.57	89.299	160.68	103.04	81.702	121.11	73.6	170.56
91.443	6.3798	60.402	29.601	38.683	20.418	19.066	26.498	54.459	54.899	67.419	44.306	25.258	28.209	67.994	5.1925	15.864	33.192	76.544	46.025	55.266	70.851	83.382	90.526	32.242	83.993	26.663	60.632	104.63	94.036	66.667	104.01	88.45	56.974	37.89	73.74	65.39	94.198	47.626	33.46	189.46	145.53	120.21	101.66	179.4	113.33	91.187	129.71	80.607	190.79
93.455	6.3373	60.863	29.9	38.798	20.32	19.165	26.605	54.575	55.194	67.702	44.347	25.255	28.361	68.249	5.2252	15.92	33.316	76.607	46.187	55.335	70.986	83.5	90.911	32.182	84.338	26.985	61.12	105.19	94.55	66.58	104.65	88.56	57.352	38.257	74.066	65.943	96.198	50.403	36.305	190.43	147.5	121.73	104.42	181.08	112.81	92.74	125.55	80.047	192.97
95.455	6.1267	59.659	29.368	37.924	19.663	18.742	26.028	53.119	53.99	66.059	43.195	24.498	27.697	66.711	5.0286	15.471	32.465	74.652	45.085	53.841	69.225	81.544	88.976	31.31	82.329	26.57	60.162	102.77	92.411	64.746	102.43	86.278	56.339	37.49	72.501	64.637	98.186	51.561	38.169	185.89	144.88	119.64	103.76	177.46	108.87	91.468	117.79	76.917	189.01
97.455	6.1064	60.297	29.645	38.244	19.591	18.94	26.205	53.262	54.371	66.429	43.363	24.572	27.895	67.133	4.9829	15.458	32.599	74.916	45.287	53.958	69.559	82.082	89.827	31.342	83.07	26.907	60.791	103.48	93.044	64.84	103.21	86.593	56.712	37.927	72.75	65.241	100.2	53.23	40.88	185.6	145.16	120.06	105.14	177.43	107.24	92.042	113.23	75.519	189.28
99.455	5.9761	59.722	29.426	37.735	19.299	18.802	25.936	52.316	53.68	65.669	42.797	24.262	27.601	66.242	4.8747	15.188	32.216	73.839	44.774	53.051	68.535	81.051	88.848	30.831	82.2	26.726	60.549	102.32	92.052	63.74	102.41	85.324	56.466	37.791	71.832	64.961	102.2	54.087	42.817	182.02	143.14	118.77	104.59	175.09	103.8	91.152	107.21	72.888	186.5
101.46	6.0617	61.309	30.23	38.621	19.51	19.189	26.533	53.325	54.956	67.14	43.816	24.897	28.346	67.663	4.8293	15.365	33.026	75.332	45.882	54.136	70.023	83.07	91.163	31.377	84.169	27.465	62.169	104.83	94.279	64.599	104.65	86.893	58.083	38.697	73.658	66.883	104.2	52.977	43.244	172.97	137.1	113.86	100.72	167.2	97.173	87.753	98.697	68.087	178.19
103.46	5.5625	56.865	27.996	35.789	17.99	17.785	24.655	49.211	50.854	62.697	40.638	23.084	26.227	62.417	4.2982	14.042	30.529	69.419	42.454	50.07	64.5	76.821	84.584	28.84	78.197	25.45	57.823	97.214	87.245	59.485	97.441	80.014	54.288	36.004	68.071	62.437	106.2	56.401	47.51	179.5	142.78	119.17	105.91	174.03	99.614	91.922	98.86	69.081	185.2
105.44	5.637	58.332	28.704	36.369	18.094	18.047	25.01	49.726	51.654	63.811	41.366	23.733	27.059	63.154	4.1392	13.969	31.417	71.217	43.45	50.823	66.319	77.894	85.903	29.478	79.439	26.288	59.421	98.697	89.396	60.275	98.384	82.017	55.303	36.578	69.309	63.649	108.2	53.747	46.726	166.83	133.39	111.7	99.731	162.11	91.593	86.691	89.144	62.757	172.76
107.46	5.7421	60.116	29.597	37.45	18.586	18.623	25.651	50.878	53.267	65.762	42.666	24.421	27.817	64.647	4.062	14.07	32.282	72.965	44.711	52.26	67.819	80.097	88.527	30.036	82.049	27.014	61.022	101.77	91.584	61.094	100.85	83.676	57.425	37.888	70.988	65.944	110.2	54.065	48.349	164.67	132.06	111.02	99.729	160.82	89.481	86.658	85.374	60.473	171.52
109.46	5.707	60.262	29.681	37.476	18.455	18.595	25.656	50.634	53.243	65.849	42.806	24.471	27.93	64.123	3.7843	13.682	32.36	72.77	44.832	52.118	67.687	79.73	88.542	29.967	81.979	27.114	61.173	101.72	91.259	60.332	99.635	83.231	57.792	37.817	70.682	66.448	112.2	58.839	53.911	175.78	141.49	119.39	107.62	172.36	93.792	93.326	88.385	62.957	183.84
111.46	5.5483	59.014	29.074	36.673	18.017	18.285	25.153	49.269	52.113	64.711	41.939	24.022	27.365	62.202	3.4502	13.01	31.625	70.829	43.843	50.899	65.978	77.694	86.839	29.07	80.199	26.514	59.517	99.893	88.83	58.345	95.951	80.686	57.095	36.933	68.33	65.782	114.2	58.587	55.224	173.58	139.76	118.2	107.04	170.07	91.235	92.752	84.52	60.084	181.75
113.46	5.5104	59.137	29.088	36.355	17.659	18.035	24.887	48.745	51.756	64.725	41.997	24.194	27.612	61.4	3.1147	12.438	31.816	70.706	43.881	50.494	65.892	76.921	85.908	29.093	79.57	26.689	59.191	98.902	88.274	57.432	92.87	80.387	56.727	36.025	67.76	65.781	116.2	56.013	54.304	164.48	132.48	112.74	102.47	161.51	85.633	88.996	78.119	55.222	173.01
115.44	5.0538	54.393	26.74	33.404	16.229	16.666	22.853	44.476	47.427	60.012	38.85	22.357	25.472	55.685	2.6641	11.004	29.24	64.55	40.362	46.206	60.211	70.311	78.597	26.639	72.738	24.47	53.911	90.618	80.633	52.098	83.073	73.091	52.439	32.651	61.393	60.82	118.2	54.836	54.541	159.81	129.02	109.96	100.79	157.78	81.616	87.771	74.085	52.132	168.97
117.46	5.452	59.564	29.214	36.253	17.579	18.249	24.727	48.247	51.529	65.386	42.517	24.58	27.802	60.248	2.6314	11.502	32.008	70.377	44.253	50.359	65.571	75.825	85.245	28.725	78.672	26.69	57.945	98.441	87.149	56.202	87.281	79.053	57.255	34.63	65.85	66.641	120.2	56.1	57.426	163.63	132.14	113.03	104.13	161.54	81.763	90.727	73.458	51.56	173.41
119.52	5.4001	59.187	29.073	35.851	17.327	18.182	24.363	47.585	51.099	65.115	42.276	24.621	27.77	59.029	2.3519	10.859	31.91	69.642	44.094	49.921	64.814	74.546	83.886	28.43	77.31	26.584	56.445	97.106	85.649	54.935	83.001	77.851	56.5	33.086	64.106	66.23	122.2	53.575	56.368	156.29	126.06	108.33	100.58	154.34	76.917	87.844	68.384	47.587	166.28
121.46	5.35	59.055	29.016	35.696	17.203	18.156	24.051	47.05	50.761	65.198	42.378	24.761	27.785	58.2	2.1108	10.292	31.93	69.168	44.009	49.485	64.397	73.277	82.501	28.195	76.301	26.505	54.708	95.757	84.334	54.006	79.041	76.843	56.071	31.553	62.431	66.017	124.2	52.125	56.116	152.34	122.77	106.06	99.205	150.71	73.353	86.453	64.666	44.777	162.83
123.46	5.1969	57.621	28.258	34.81	16.76	17.753	23.27	45.571	49.313	63.991	41.522	24.315	27.212	56.078	1.8546	9.5283	31.157	67.007	43.041	48.203	62.236	70.555	79.69	27.294	73.464	25.734	51.381	92.597	81.057	51.838	73.467	73.854	54.161	29.27	59.398	64.073	126.19	50.964	56.21	149.98	120.36	104.32	98.346	148.09	70.161	85.727	61.606	42.301	160.61
125.46	5.2514	58.691	28.799	35.204	16.893	18.041	23.294	45.895	49.896	65.062	42.263	25.045	27.797	56.201	1.6953	9.1088	31.919	68.106	43.867	48.898	63.14	70.491	79.596	27.632	73.257	26.243	50.402	92.939	81.539	51.898	70.657	74.363	53.981	27.866	58.67	64.453	128.2	52.905	59.839	156.7	125.6	109.45	104.15	154.59	71.077	90.24	62.554	42.352	168.51
127.46	5.195	58.309	28.627	34.874	16.709	17.978	22.78	45.219	49.294	64.792	42.146	25.049	27.762	55.099	1.4837	8.4646	31.794	67.227	43.637	48.499	62.358	68.773	77.723	27.312	71.443	26.135	48.064	91.063	79.504	50.744	66.125	72.988	52.419	25.789	56.218	62.872	130.2	51.255	59.251	152.91	122.37	106.89	102.74	150.51	66.988	88.925	59.038	39.611	165.16
129.46	5.1159	57.944	28.413	34.44	16.548	17.851	22.185	44.526	48.588	64.539	41.963	25.051	27.648	54.038	1.2919	7.8191	31.664	66.432	43.445	48.055	61.552	66.896	75.753	26.911	69.483	26.013	45.838	89.043	77.337	49.412	61.764	71.307	50.584	23.779	53.651	61.095	132.2	45.547	53.664	136.63	108.93	95.337	92.496	134.27	57.64	80.38	51.049	33.864	148.23
131.46	4.6305	52.734	25.862	31.356	15.08	16.283	19.788	40.145	43.957	59.329	38.307	23.05	25.244	48.621	1.0472	6.6033	28.874	60.204	39.574	43.621	55.852	59.935	67.791	24.317	62.184	23.682	39.848	80.169	68.931	44.07	52.875	63.938	44.552	19.969	46.805	54.097	134.2	45.166	54.104	135.77	108.65	94.912	93.268	133.59	54.935	80.705	49.156	32.057	148.13
133.46	5.0029	57.543	28.167	33.789	16.379	17.795	21.137	43.34	47.506	64.271	41.725	25.206	27.575	52.179	1.0241	6.6446	31.567	65.305	43.191	47.398	60.172	63.608	72.1	26.207	65.971	25.85	41.288	85.318	73.738	47.093	53.706	68.448	46.687	19.923	48.712	56.988	136.2	43.642	53.062	131.59	104.37	91.673	91.237	128.7	50.565	78.695	45.909	29.463	144.02
135.46	4.9216	57.177	27.936	33.272	16.206	17.675	20.475	42.571	46.829	63.878	41.441	25.15	27.484	51.124	0.88833	6.0526	31.414	64.375	42.905	46.902	59.217	61.677	69.938	25.667	63.897	25.677	38.813	83.243	71.516	45.74	49.505	66.506	44.353	17.972	46.004	54.648	138.2	44.937	55.704	136.29	108.57	95.368	96.23	133.17	49.887	82.392	46.019	28.886	149.87
137.46	4.8439	56.833	27.688	32.818	16.081	17.551	19.839	41.843	46.084	63.511	41.164	25.083	27.354	50.042	0.77803	5.5205	31.321	63.478	42.611	46.328	58.272	59.561	67.592	25.221	61.765	25.502	36.336	80.841	69.218	44.412	45.279	64.603	41.993	16.142	43.461	52.161	140.2	43.529	54.671	132.11	104.98	92.511	94.451	128.86	45.749	80.727	42.947	26.393	146.26
139.46	4.3773	51.83	25.184	29.817	14.68	15.974	17.692	37.778	41.734	58.157	37.681	23.081	25.035	45.281	0.61062	4.5861	28.654	57.49	38.895	42.078	52.896	52.942	60.383	22.749	54.942	23.269	31.115	72.284	61.461	39.557	37.934	57.66	36.393	13.201	37.653	45.557	142.2	42.043	53.504	127.94	101.53	89.66	92.717	124.48	41.71	78.812	39.923	24.012	142.39
141.46	4.7078	56.329	27.329	32.012	15.904	17.338	18.716	40.64	44.928	62.827	40.906	25.049	27.314	48.368	0.58414	4.5302	31.187	61.934	42.362	45.535	56.753	55.802	63.58	24.34	57.87	25.329	31.661	76.344	65.086	41.944	37.544	61.283	37.305	12.875	38.403	47.04	144.19	40.27	52.388	123.9	97.816	86.553	90.737	119.33	37.829	76.775	36.975	21.762	138.14
143.46	4.6259	56.045	27.056	31.456	15.783	17.177	18.123	39.888	44.312	62.357	40.615	25	27.216	47.351	0.49054	4.0951	31.116	61.003	42.001	45.081	55.833	53.777	61.269	23.753	55.737	25.131	29.465	73.857	62.919	40.58	33.629	59.562	34.882	11.428	35.722	44.472	146.2	36.355	47.749	112.22	88.707	78.623	83.372	108.61	32.053	70.194	32.134	18.301	126.39
145.46	4.5458	55.574	26.782	30.903	15.614	17.008	17.449	39.136	43.593	61.856	40.283	24.889	27.078	46.432	0.41194	3.6993	30.9	60.045	41.733	44.432	54.754	51.695	58.769	23.277	53.536	24.975	27.343	71.252	60.628	39.191	30.02	57.721	32.312	10.147	33.088	41.728	148.2	34.148	45.497	105.52	83.5	74.193	79.793	101.96	28.059	66.535	28.941	15.995	119.59
147.46	4.4589	55.21	26.53	30.467	15.468	16.835	16.893	38.387	42.898	61.342	39.906	24.795	26.939	45.501	0.35655	3.3487	30.745	59.205	41.418	43.933	53.748	49.636	56.595	22.75	51.5	24.789	25.069	68.759	58.445	37.83	26.548	55.81	29.99	9.093	30.575	39.216	150.2	32.467	43.839	100.62	79.841	71.378	77.499	96.911	24.852	64.029	26.396	14.076	114.56
149.46	4.3762	54.895	26.298	30.03	15.388	16.707	16.323	37.687	42.21	60.909	39.706	24.702	26.867	44.651	0.28321	3.0417	30.688	58.463	41.166	43.403	52.841	47.632	54.253	22.296	49.454	24.687	23.146	66.423	56.381	36.414	23.35	54.243	27.648	8.1654	28.056	36.683	152.2	30.942	42.319	96.148	76.532	68.574	75.309	92.294	21.833	61.676	23.963	12.268	110.09
151.46	4.2939	54.494	26.061	29.563	15.245	16.53	15.765	36.872	41.432	60.299	39.398	24.556	26.733	43.719	0.22651	2.7883	30.499	57.409	40.893	42.839	51.821	45.6	51.841	21.757	47.302	24.492	21.208	63.798	54.115	35.1	20.173	52.357	25.381	7.4891	25.845	34.175	154.2	29.488	40.908	91.591	73.313	66.233	73.411	88.146	19.163	59.522	21.634	10.622	105.82
153.46	4.2315	54.349	25.856	29.157	15.177	16.443	15.263	36.34	40.862	59.942	39.18	24.499	26.683	42.995	0.18931	2.5856	30.438	56.805	40.776	42.331	51.066	43.806	49.777	21.318	45.396	24.423	19.534	61.568	52.196	33.98	17.425	50.952	23.303	6.9677	23.707	31.767	156.2	28.035	39.4	86.964	70.22	63.677	71.384	83.717	16.561	57.25	19.388	9.1104	101.21
155.44	4.1509	53.861	25.561	28.676	15.023	16.286	14.763	35.613	40.178	59.441	38.884	24.429	26.565	42.152	0.12992	2.394	30.24	55.981	40.401	41.816	50.047	41.932	47.529	20.807	43.344	24.25	17.849	59.042	50.055	32.672	14.824	49.223	21.237	6.5258	21.443	29.461	158.2	26.755	38.233	82.95	67.396	61.348	69.628	79.752	14.336	55.248	17.366	7.7505	97.069
157.44	4.0599	53.461	25.207	28.176	14.872	16.089	14.236	34.845	39.418	58.806	38.599	24.278	26.426	41.23	0.083231	2.2388	30.064	55.114	40.148	41.144	48.97	39.931	45.141	20.271	41.285	24.088	16.236	56.459	47.877	31.43	12.419	47.622	19.252	6.2259	19.362	26.959	160.2	25.398	36.965	79.05	64.809	58.968	67.717	75.735	12.227	52.998	15.322	6.4821	92.878
159.46	3.6794	49.031	23.049	25.581	13.59	14.738	12.714	31.614	35.878	53.97	35.568	22.427	24.374	37.41	0.052191	1.9611	27.649	50.128	36.873	37.559	44.416	35.132	39.666	18.268	36.362	22.11	13.753	49.927	42.43	28.042	9.5399	42.597	16.027	5.5887	16.231	22.835	162.2	24.397	36.036	75.683	62.738	57.261	66.401	72.59	10.476	51.234	13.586	5.3706	89.438
161.46	3.9077	52.714	24.625	27.142	14.535	15.731	13.267	33.436	38.126	57.656	38.129	24.025	26.229	39.481	0.037114	2.0293	29.742	53.259	39.671	39.982	46.956	36.213	40.745	19.21	37.414	23.69	13.772	51.718	43.902	29.028	8.49	44.415	15.595	5.8971	15.698	22.499	164.2	24.759	36.971	76.092	63.817	58.291	68.544	73.184	9.3843	52.076	12.548	4.6372	90.693
163.46	3.8352	52.417	24.421	26.691	14.395	15.573	12.819	32.791	37.55	57.266	37.881	23.961	26.217	38.729	-0.0010439	1.9302	29.605	52.496	39.456	39.505	46.101	34.426	38.701	18.794	35.572	23.582	12.723	49.302	42.029	27.882	6.8714	42.934	13.931	5.7706	13.888	20.397	166.2	22.142	33.724	67.884	57.85	52.731	62.884	65.221	7.4884	46.804	10.142	3.4204	81.463
165.46	3.7422	51.849	24.056	26.08	14.172	15.371	12.302	31.951	36.808	56.56	37.443	23.737	25.94	37.787	-0.038771	1.8501	29.331	51.487	39.031	38.815	44.92	32.652	36.459	18.21	33.564	23.307	11.655	46.707	39.885	26.639	5.473	41.274	12.288	5.6535	12.073	18.213	168.2	22.103	34.166	67.381	57.879	53.019	64.189	64.756	6.7125	46.846	9.0742	2.765	81.271
167.46	3.6866	51.662	23.879	25.657	14.05	15.282	11.935	31.422	36.316	56.221	37.345	23.695	25.935	37.087	-0.052087	1.7838	29.387	50.81	38.958	38.448	44.131	31.098	34.566	17.804	31.88	23.228	10.908	44.746	38.183	25.642	4.4546	40.035	10.876	5.6189	10.7	16.365	170.2	20.096	31.447	60.266	52.539	48.102	59.03	57.836	5.5219	42.386	7.2571	1.9289	73.183
169.46	3.4327	48.875	22.467	23.903	13.158	14.347	10.911	29.223	33.928	52.942	35.288	22.478	24.661	34.464	-0.081365	1.6405	27.885	47.766	36.782	36.044	41.093	27.95	31	16.522	28.725	21.996	9.8014	40.278	34.674	23.321	3.4052	36.721	9.0451	5.234	8.7079	13.737	172.2	18.953	30.121	56.352	49.64	45.559	56.786	54.034	4.7864	39.922	6.0136	1.3775	68.575
171.46	3.5342	51.079	23.361	24.666	13.688	14.991	11.052	30.021	35.04	55.017	36.78	23.423	25.776	35.475	-0.088447	1.6826	29.096	49.296	38.455	37.389	42.172	27.791	30.726	16.875	28.466	22.946	9.9047	40.281	34.522	23.429	2.9804	37.164	8.4118	5.4923	7.8698	12.724	174.2	19.149	30.625	55.804	49.903	45.91	58.19	53.418	4.488	39.954	5.2722	0.96006	68.414
173.46	3.4522	50.639	23.091	24.091	13.502	14.813	10.636	29.286	34.374	54.375	36.418	23.346	25.653	34.629	-0.10523	1.6318	28.918	48.442	38.13	36.73	41.18	26.204	28.787	16.357	26.821	22.745	9.536	38.066	32.684	22.282	2.4679	35.526	7.2467	5.3897	6.5828	11.048	176.2	18.013	29.256	51.575	46.97	43.272	55.767	49.556	4.0184	37.448	4.3735	0.57961	63.788
175.46	3.3747	50.159	22.804	23.545	13.277	14.642	10.197	28.616	33.666	53.703	36.059	23.239	25.448	33.708	-0.10277	1.583	28.676	47.478	37.756	36.108	40.093	24.637	26.839	15.896	25.137	22.583	9.1268	35.856	30.869	21.176	2.2233	34.07	6.3184	5.3565	5.5314	9.4572	178.2	17.083	27.929	47.785	44.051	40.803	53.503	45.636	3.6885	35.018	3.7152	0.34114	59.473
177.46	3.3103	49.822	22.605	23.071	13.066	14.505	9.7789	27.966	33.124	53.183	35.796	23.228	25.365	32.924	-0.12484	1.5373	28.558	46.801	37.575	35.643	39.176	23.146	25.109	15.478	23.563	22.472	8.9207	33.886	29.141	20.104	1.8829	32.775	5.4593	5.2927	4.5814	8.0159	180.2	15.636	25.85	42.77	40.05	37.255	49.667	40.731	3.2618	31.641	3.0696	0.13593	53.555
179.46	3.2345	49.312	22.301	22.538	12.89	14.35	9.3797	27.277	32.473	52.569	35.534	23.04	25.226	32.095	-0.12881	1.5038	28.331	45.876	37.215	35.019	38.043	21.665	23.33	14.991	22.083	22.272	8.6382	31.856	27.356	19.109	1.7524	31.301	4.7636	5.2507	3.7537	6.7092	182.2	15.412	25.611	40.499	38.792	36.195	49.251	38.693	3.1397	30.588	2.8411	0.043148	51.425
181.46	3.1656	48.979	22.043	22.081	12.708	14.216	8.9505	26.629	31.909	52.051	35.187	22.919	25.058	31.213	-0.11815	1.4717	28.142	45.116	36.946	34.45	37.066	20.218	21.59	14.537	20.61	22.103	8.5668	29.977	25.71	18.104	1.6422	29.975	4.1998	5.2083	3.0582	5.5305	184.2	13.937	23.203	35.028	34.345	32.204	44.723	33.473	2.7825	26.985	2.482	-0.011976	45.211
183.44	2.8691	45.03	20.214	20.012	11.577	13.024	7.9401	24.074	29.045	47.738	32.453	21.23	23.031	28.178	-0.12202	1.3176	25.94	41.131	33.936	31.53	33.416	17.476	18.515	13.074	17.785	20.362	7.687	26.071	22.312	15.872	1.3953	26.482	3.4206	4.7554	2.3092	4.1206	186.2	14.655	24.498	35.298	35.344	33.362	47.261	33.488	2.8843	27.593	2.5394	-0.079285	46.015
185.46	3.0332	48.229	21.585	21.087	12.286	13.89	8.1661	25.332	30.738	51.06	34.643	22.776	24.75	29.606	-0.134	1.397	27.865	43.662	36.331	33.415	35.089	17.523	18.373	13.637	17.818	21.803	8.174	26.324	22.539	16.174	1.4322	27.3	3.3174	5.0807	2.096	3.5378	188.2	13.955	23.38	31.966	32.851	31.207	45.196	30.195	2.7568	25.528	2.4175	-0.06496	42.345
187.46	2.9586	47.848	21.334	20.615	12.088	13.733	7.7769	24.666	30.118	50.399	34.373	22.629	24.619	28.803	-0.12746	1.3827	27.702	42.814	35.969	32.88	34.151	16.238	16.863	13.213	16.528	21.66	8.2339	24.682	20.963	15.23	1.4396	25.944	3.03	5.0581	1.7571	2.7895	190.2	13.264	22.198	28.457	30.278	28.945	42.928	27.016	2.5726	23.365	2.3005	-0.069137	38.504
189.46	2.8896	47.495	21.08	20.151	11.894	13.575	7.3925	24.051	29.55	49.894	34.124	22.523	24.486	28.073	-0.12018	1.3758	27.561	42.052	35.661	32.354	33.263	14.996	15.377	12.796	15.293	21.526	8.0798	23.052	19.554	14.349	1.4029	24.681	2.8199	5.0169	1.4889	2.1464	192.19	12.531	21.032	25.162	27.781	26.819	40.619	23.843	2.4371	21.324	2.1597	-0.074934	34.87
191.46	2.617	43.657	19.343	18.233	10.809	12.451	6.4992	21.684	26.836	45.747	31.328	20.791	22.61	25.284	-0.11788	1.2436	25.363	38.314	32.865	29.475	29.966	12.764	12.916	11.482	13.044	19.779	7.4008	19.902	16.704	12.476	1.2649	21.734	2.4373	4.6113	1.2041	1.472	194.2	11.947	19.88	21.977	25.457	24.607	38.422	20.886	2.3115	19.3	2.105	-0.013619	31.363
193.46	2.7646	46.772	20.659	19.255	11.503	13.298	6.6622	22.82	28.437	48.951	33.53	22.279	24.278	26.552	-0.11829	1.3359	27.235	40.583	35.053	31.327	31.436	12.638	12.572	11.966	13.035	21.206	7.8543	19.993	16.741	12.625	1.2931	22.235	2.5256	4.9447	1.1239	1.1786	196.2	11.327	18.836	19.031	23.209	22.55	36.358	18.097	2.1616	17.449	1.9948	-0.03204	28.076
195.44	2.6934	46.203	20.4	18.718	11.264	13.076	6.2707	22.1	27.743	48.248	33.09	22.082	24.021	25.678	-0.12366	1.3058	26.973	39.611	34.621	30.703	30.409	11.441	11.24	11.531	11.96	20.949	7.6744	18.505	15.279	11.746	1.2479	20.929	2.3812	4.8854	1.0111	0.81905	198.2	10.852	17.842	16.258	20.966	20.616	34.297	15.527	2.0957	15.678	1.9441	0.028222	24.967
197.46	2.6324	45.849	20.171	18.318	11.074	12.919	5.9114	21.457	27.196	47.777	32.781	22.01	23.923	24.924	-0.11855	1.2999	26.816	38.872	34.393	30.211	29.441	10.374	10.024	11.103	11.026	20.751	7.6377	17.139	14.045	10.996	1.253	19.763	2.36	4.8491	0.92707	0.6071	200.2	10.331	16.861	13.694	18.964	18.778	32.37	13.14	2.0139	13.983	1.9181	0.079782	22.042
199.46	2.5672	45.458	19.946	17.822	10.847	12.747	5.5738	20.822	26.637	47.247	32.458	21.875	23.756	24.114	-0.11999	1.2844	26.635	38.112	34.056	29.669	28.527	9.3406	8.8749	10.692	10.15	20.568	7.5545	15.853	12.761	10.169	1.2342	18.584	2.2699	4.8197	0.85183	0.41924	202.2	9.8624	15.938	11.233	16.94	16.897	30.427	10.963	1.9462	12.426	1.8955	0.12587	19.298
201.46	2.5005	44.922	19.663	17.338	10.642	12.555	5.2074	20.168	25.942	46.539	32.074	21.68	23.524	23.321	-0.12857	1.2625	26.371	37.211	33.689	29.042	27.531	8.3163	7.768	10.265	9.329	20.346	7.4621	14.553	11.443	9.3846	1.158	17.354	2.1847	4.7651	0.75127	0.25062	204.2	9.3999	15.031	9.0226	14.98	15.117	28.507	8.9222	1.9175	10.825	1.871	0.19628	16.699
203.46	2.4506	44.837	19.575	16.992	10.515	12.469	4.9411	19.637	25.601	46.298	31.904	21.696	23.444	22.717	-0.11101	1.2742	26.364	36.662	33.617	28.691	26.766	7.4887	6.8154	9.9287	8.6807	20.309	7.421	13.558	10.417	8.7481	1.1976	16.414	2.2052	4.7869	0.76703	0.21499	206.2	8.9401	14.1	7.0899	13.172	13.393	26.657	7.1835	1.8977	9.4377	1.8617	0.22617	14.284
205.46	2.3792	44.319	19.304	16.484	10.323	12.297	4.5959	18.968	24.992	45.587	31.504	21.553	23.262	21.933	-0.12269	1.2447	26.135	35.861	33.268	28.123	25.892	6.5741	5.8818	9.482	8.0123	20.065	7.3003	12.387	9.284	8.0336	1.1341	15.239	2.154	4.7324	0.68289	0.09867	208.2	8.5425	13.305	5.3565	11.505	11.855	24.862	5.6809	1.8746	8.1077	1.8439	0.27577	12.072
207.44	2.3095	43.767	18.989	15.978	10.085	12.075	4.2668	18.297	24.294	44.796	31.094	21.337	22.964	21.098	-0.11256	1.2321	25.853	34.886	32.817	27.371	24.842	5.7575	4.9923	9.0335	7.4329	19.772	7.1809	11.306	8.2336	7.3896	1.1205	14.07	2.1121	4.6732	0.68355	0.080363	210.19	8.1948	12.408	3.9803	9.8391	10.286	23.079	4.3851	1.8519	6.8897	1.8382	0.30472	10.063
209.46	2.2539	43.537	18.837	15.648	9.941	11.983	3.9868	17.768	23.915	44.491	30.927	21.326	22.938	20.456	-0.10397	1.2314	25.773	34.338	32.618	26.928	24.08	5.106	4.3121	8.713	6.949	19.678	7.2241	10.399	7.3482	6.8061	1.1503	13.103	2.128	4.6694	0.69364	0.032099	212.2	7.8387	11.623	2.893	8.3534	8.8896	21.3	3.4035	1.8619	5.7713	1.8372	0.36733	8.3061
211.48	2.1866	42.929	18.509	15.121	9.6884	11.719	3.6752	17.06	23.239	43.625	30.432	21.1	22.659	19.594	-0.10481	1.2224	25.412	33.383	32.145	26.241	23.136	4.3902	3.6051	8.2859	6.4509	19.355	7.0921	9.4877	6.3989	6.2025	1.1503	12.109	2.0944	4.5952	0.67625	0.057102	214.2	7.5132	10.874	2.0931	7.0127	7.6092	19.65	2.6278	1.8378	4.7828	1.8	0.40629	6.6911
213.46	2.1357	42.725	18.371	14.748	9.5401	11.604	3.392	16.574	22.783	43.377	30.29	21.056	22.6	19.011	-0.10587	1.206	25.375	32.775	31.971	25.875	22.365	3.8277	3.0493	7.9272	6.0737	19.245	7.006	8.748	5.5866	5.6772	1.1121	11.144	2.059	4.59	0.65706	0.022255	216.2	7.1986	10.158	1.5061	5.7688	6.4472	18.057	2.0528	1.8076	3.8903	1.7659	0.42693	5.312
215.46	2.0686	42.212	18.069	14.281	9.346	11.381	3.114	15.965	22.08	42.699	29.896	20.86	22.379	18.249	-0.10185	1.1938	25.137	31.931	31.61	25.218	21.428	3.2634	2.5477	7.5614	5.7052	18.972	6.9876	8.0108	4.7999	5.1425	1.1045	10.243	2.0572	4.5274	0.61859	0.028809	218.2	6.8821	9.4346	1.1807	4.7234	5.3544	16.42	1.7164	1.7931	3.1583	1.7612	0.48336	4.2383
217.46	2.0143	41.837	17.906	13.916	9.1643	11.248	2.8476	15.433	21.645	42.294	29.599	20.738	22.306	17.583	-0.10138	1.1853	25.013	31.24	31.315	24.713	20.638	2.8056	2.148	7.1926	5.3841	18.827	6.8583	7.3601	4.1241	4.6955	1.107	9.3203	2.0188	4.5029	0.63871	-0.019804	220.2	6.6156	8.7808	1.0016	3.8441	4.4718	14.985	1.4438	1.79	2.5944	1.7448	0.5023	3.3516
219.46	1.9539	41.381	17.7	13.476	8.969	11.084	2.6005	14.86	21.105	41.704	29.211	20.618	22.122	16.899	-0.098583	1.1918	24.808	30.487	30.999	24.176	19.811	2.4272	1.8238	6.8317	5.1007	18.627	6.7793	6.7603	3.5164	4.2572	1.0817	8.4614	2.0111	4.4604	0.6153	-0.010128	222.2	6.349	8.1503	0.89491	3.1184	3.7034	13.496	1.2991	1.7956	2.104	1.7115	0.55006	2.6922
221.46	1.7467	37.653	16.045	12.019	8.0752	10.019	2.1585	13.134	18.904	37.774	26.451	18.835	20.096	14.899	-0.092727	1.0834	22.602	27.296	28.233	21.634	17.421	1.9077	1.4233	5.9487	4.4472	16.926	6.1437	5.6876	2.7311	3.5513	1.0009	7.0265	1.8066	4.0678	0.56306	-0.020062	224.2	6.0969	7.5593	0.8695	2.5599	3.1097	12.162	1.1926	1.7691	1.7569	1.6944	0.57298	2.1746
223.46	1.85	40.657	17.232	12.718	8.6208	10.739	2.1427	13.779	20.112	40.688	28.536	20.376	21.762	15.586	-0.087759	1.1776	24.468	29.033	30.433	23.086	18.232	1.8219	1.3507	6.1324	4.6125	18.214	6.6994	5.7279	2.5568	3.5458	1.102	6.9496	1.9835	4.4361	0.65367	-0.00064507	226.2	5.8619	7.0114	0.89296	2.1401	2.5991	10.758	1.1545	1.7455	1.5011	1.679	0.60547	1.8098
225.46	1.7879	40.124	16.938	12.247	8.4319	10.545	1.9024	13.211	19.523	40.011	28.163	20.177	21.57	14.841	-0.097937	1.1547	24.208	28.188	29.97	22.446	17.382	1.5614	1.1821	5.7881	4.3554	17.986	6.5921	5.2268	2.0859	3.1843	1.0217	6.1772	1.9326	4.3432	0.5615	-0.055837	228.21	5.6269	6.5119	0.8872	1.853	2.2399	9.4773	1.1642	1.7509	1.3477	1.6811	0.64859	1.5909
227.46	1.7386	39.852	16.76	11.892	8.2666	10.404	1.7266	12.713	19.111	39.689	27.971	20.116	21.427	14.266	-0.081192	1.1635	24.116	27.56	29.698	21.993	16.723	1.4142	1.0709	5.4967	4.1694	17.831	6.5637	4.876	1.7977	2.9357	1.0917	5.5649	1.9811	4.3693	0.63064	0.0061153	230.2	5.4285	6.0524	0.88369	1.6482	1.9671	8.3004	1.1213	1.7276	1.224	1.6313	0.65741	1.4414
229.44	1.6799	39.223	16.478	11.442	8.0405	10.198	1.5253	12.137	18.515	38.967	27.523	19.884	21.191	13.545	-0.08082	1.145	23.814	26.717	29.281	21.39	15.899	1.2775	0.96242	5.1397	3.9571	17.576	6.4252	4.4737	1.5007	2.662	1.0496	4.8844	1.9576	4.336	0.60379	-0.010166	232.2	5.2008	5.6187	0.89799	1.495	1.7773	7.1546	1.1254	1.6974	1.1476	1.6204	0.69262	1.3493
231.44	1.6298	38.919	16.305	11.077	7.9039	10.057	1.3432	11.659	18.102	38.511	27.357	19.781	21.081	12.937	-0.088441	1.1459	23.672	26.069	29.04	20.936	15.196	1.1352	0.87779	4.8341	3.7409	17.432	6.2877	4.1434	1.2453	2.4278	1.0132	4.291	1.9151	4.2878	0.53247	-0.045168	234.2	5.0224	5.1731	0.92707	1.4161	1.643	6.1093	1.1273	1.6693	1.1118	1.5852	0.71587	1.3229
233.46	1.5733	38.374	15.998	10.678	7.7156	9.8748	1.1962	11.119	17.586	37.908	26.91	19.57	20.892	12.26	-0.079535	1.1384	23.42	25.268	28.547	20.314	14.427	1.0456	0.85378	4.5378	3.5405	17.198	6.2663	3.8343	1.0759	2.2354	1.0492	3.7681	1.9256	4.2457	0.5688	-0.0033415	236.2	4.8653	4.8568	0.9468	1.3554	1.5578	5.1478	1.1598	1.667	1.1251	1.5845	0.76423	1.329
235.46	1.5245	38.102	15.82	10.319	7.5642	9.7614	1.0392	10.658	17.186	37.44	26.632	19.479	20.825	11.657	-0.090982	1.1125	23.348	24.629	28.288	19.859	13.71	0.96242	0.7675	4.241	3.3534	17.035	6.0582	3.5681	0.88474	2.0215	0.95026	3.2446	1.8389	4.1776	0.49554	-0.046084	238.2	4.6198	4.5085	0.94321	1.3219	1.493	4.2988	1.1452	1.615	1.0822	1.5422	0.75258	1.2657
237.46	1.4776	37.687	15.58	9.9696	7.3638	9.5971	0.91477	10.183	16.737	36.909	26.278	19.321	20.569	11.068	-0.073683	1.1205	23.141	23.95	27.966	19.372	13.044	0.93692	0.76472	3.9718	3.194	16.837	5.968	3.3528	0.82612	1.8984	1.0275	2.8584	1.871	4.2023	0.59391	0.015559	240.2	4.4826	4.211	0.96547	1.2696	1.4486	3.5919	1.1356	1.5908	1.0832	1.5129	0.78689	1.2689
239.46	1.4267	37.17	15.315	9.5852	7.1618	9.4136	0.80419	9.6987	16.278	36.357	25.901	19.129	20.366	10.458	-0.073611	1.1166	22.883	23.16	27.497	18.83	12.297	0.8991	0.73673	3.6849	3.0505	16.546	5.9772	3.1411	0.7297	1.771	1.0148	2.4758	1.8695	4.1707	0.56762	0.026564	242.2	4.3218	3.9088	0.96091	1.2436	1.3929	2.9872	1.1522	1.544	1.0634	1.4835	0.79383	1.2464
241.44	1.3748	36.647	15.055	9.2106	6.9738	9.237	0.6937	9.2052	15.805	35.742	25.492	18.912	20.148	9.8797	-0.077839	1.1018	22.648	22.422	27.133	18.263	11.627	0.85436	0.70336	3.4097	2.8751	16.301	5.9193	2.9405	0.65053	1.6499	1.0033	2.1237	1.8461	4.0883	0.54882	0.008244	244.2	4.1696	3.672	0.98516	1.2254	1.3795	2.5137	1.1596	1.5345	1.0818	1.4588	0.80033	1.2605
243.46	1.2228	33.439	13.612	8.1255	6.2765	8.3546	0.55519	8.0476	14.141	32.355	23.117	17.274	18.397	8.5449	-0.077238	1.0007	20.719	20.058	24.607	16.383	10.079	0.73507	0.62779	2.9043	2.4959	14.863	5.3683	2.5157	0.51831	1.399	0.88787	1.6575	1.6517	3.7086	0.50185	-0.0045671	246.2	4.0502	3.4411	0.98463	1.2108	1.3442	2.1805	1.156	1.5116	1.0816	1.4418	0.81496	1.2354
245.46	1.2877	36.084	14.669	8.5436	6.6708	8.9786	0.53493	8.3391	15.025	34.879	24.941	18.73	19.912	8.803	-0.070124	1.0938	22.39	21.219	26.565	17.4	10.367	0.79773	0.69616	2.9458	2.6231	15.969	5.794	2.6396	0.54527	1.4796	0.99474	1.621	1.8482	4.0528	0.58696	0.028344	248.19	3.9094	3.2433	0.98297	1.1781	1.3223	1.9051	1.1172	1.4661	1.0786	1.4055	0.81216	1.2125
247.46	1.2423	35.703	14.453	8.2023	6.5084	8.8574	0.46584	7.9051	14.65	34.331	24.651	18.602	19.777	8.2699	-0.070809	1.0885	22.285	20.568	26.247	16.972	9.7673	0.76904	0.66493	2.7056	2.4835	15.768	5.6816	2.491	0.5008	1.3766	0.97355	1.4049	1.827	4.0058	0.56025	0.034731	250.2	3.7714	3.0548	0.9481	1.1673	1.3008	1.7206	1.1505	1.4251	1.066	1.3651	0.81281	1.1947
249.46	1.1953	35.196	14.216	7.8542	6.317	8.6766	0.41527	7.4452	14.191	33.777	24.243	18.443	19.554	7.7441	-0.066434	1.0761	22.033	19.875	25.827	16.439	9.1753	0.75384	0.66634	2.4887	2.3446	15.528	5.6002	2.364	0.46673	1.2947	0.97508	1.2056	1.8058	3.947	0.56551	0.045361	252.2	3.6361	2.8731	0.96701	1.1527	1.267	1.5847	1.1346	1.3867	1.0604	1.339	0.80585	1.1789
251.46	1.1545	34.827	14.029	7.5229	6.1531	8.5293	0.36788	7.0348	13.802	33.298	23.973	18.312	19.394	7.2609	-0.067148	1.0725	21.878	19.241	25.535	15.953	8.5706	0.72993	0.6465	2.2688	2.2373	15.347	5.4815	2.2366	0.45516	1.2374	0.98834	1.047	1.7826	3.9414	0.55256	0.043891	254.2	3.5274	2.7377	0.98418	1.1415	1.2627	1.4867	1.1222	1.3649	1.0472	1.3066	0.81525	1.1807
253.46	1.1146	34.41	13.819	7.2132	6.005	8.417	0.33017	6.6396	13.441	32.755	23.672	18.198	19.262	6.7904	-0.065247	1.0617	21.716	18.66	25.184	15.504	8.0232	0.73078	0.656	2.0881	2.1407	15.173	5.4451	2.1648	0.44304	1.1894	0.98356	0.94932	1.7987	3.9223	0.57046	0.076015	256.2	3.4103	2.5902	0.96825	1.1249	1.2388	1.4222	1.1415	1.3373	1.0427	1.2783	0.81363	1.1543
255.46	1.072	34.072	13.623	6.8924	5.8403	8.3004	0.29715	6.2633	13.103	32.336	23.35	18.042	19.093	6.3233	-0.062402	1.0697	21.592	18.044	24.905	15.07	7.4801	0.72401	0.65176	1.8934	2.0452	14.966	5.4146	2.0777	0.42819	1.1293	0.97948	0.84895	1.7974	3.8983	0.59006	0.089123	258.25	3.3029	2.4491	0.96452	1.1248	1.2198	1.3944	1.1041	1.2663	1.0375	1.2507	0.81309	1.1436
257.46	1.0322	33.657	13.413	6.6019	5.6817	8.1427	0.26695	5.8656	12.7	31.776	22.978	17.9	18.957	5.8909	-0.06175	1.0517	21.404	17.418	24.523	14.585	6.9125	0.69606	0.65778	1.7077	1.9533	14.741	5.286	1.9963	0.41427	1.081	0.94625	0.75031	1.7779	3.851	0.5731	0.089239	260.2	3.2199	2.3217	0.97872	1.1052	1.2127	1.3547	1.1173	1.2551	1.0276	1.2305	0.82541	1.1253
259.44	0.99422	33.209	13.181	6.2859	5.5321	8.0037	0.25346	5.5011	12.352	31.319	22.673	17.788	18.776	5.4655	-0.054021	1.0505	21.198	16.774	24.198	14.208	6.4087	0.72096	0.6554	1.5489	1.8753	14.54	5.2197	1.9342	0.40292	1.0293	0.98573	0.69189	1.7895	3.825	0.60199	0.097251	262.2	3.0787	2.2123	0.96546	1.0886	1.1969	1.3303	1.0918	1.2213	1.0287	1.1981	0.81222	1.115
261.46	0.95	32.73	12.974	5.9661	5.3497	7.8624	0.21851	5.1133	11.974	30.68	22.314	17.573	18.591	5.0158	-0.062389	1.0254	21.003	16.134	23.805	13.704	5.8836	0.68163	0.61839	1.3821	1.7661	14.314	5.0647	1.8353	0.35278	0.95808	0.91602	0.58612	1.7199	3.7569	0.53254	0.079228	264.19	2.9882	2.1268	0.93754	1.0744	1.1768	1.2779	1.0654	1.1745	1.0015	1.1436	0.79745	1.0808
263.46	0.91331	32.33	12.78	5.6914	5.1977	7.7354	0.20817	4.7743	11.666	30.239	22.016	17.477	18.421	4.6434	-0.062066	1.0221	20.87	15.564	23.538	13.285	5.4172	0.66305	0.61645	1.238	1.702	14.124	5.0133	1.7724	0.36765	0.91782	0.95404	0.55077	1.7187	3.7132	0.55078	0.084066	266.2	2.9007	2.0626	0.94369	1.0811	1.1731	1.2709	1.0772	1.1566	1.028	1.126	0.80531	1.0705
265.46	0.87991	31.951	12.591	5.4135	5.0629	7.6076	0.19916	4.4449	11.326	29.81	21.769	17.381	18.294	4.2879	-0.056507	1.0128	20.695	14.992	23.26	12.877	4.9642	0.66048	0.62206	1.1023	1.6375	13.943	4.9537	1.7196	0.3791	0.88606	0.93	0.51075	1.7137	3.6949	0.56502	0.10329	268.2	2.796	1.9499	0.89136	1.0637	1.1449	1.239	1.038	1.1199	0.98918	1.0837	0.78699	1.0297
267.46	0.84429	31.573	12.403	5.1724	4.9279	7.4767	0.19234	4.1327	11.037	29.356	21.483	17.223	18.157	3.9455	-0.051927	1.0039	20.537	14.43	22.956	12.463	4.5659	0.66973	0.63128	0.98536	1.5905	13.754	4.8499	1.6822	0.3759	0.8595	0.94906	0.46929	1.7066	3.6731	0.56069	0.11137	270.2	2.7089	1.882	0.9297	1.0688	1.1446	1.2316	1.0571	1.0989	1.0074	1.0664	0.80232	1.0333
269.44	0.81118	31.151	12.187	4.9031	4.7762	7.3546	0.17899	3.8317	10.706	28.825	21.135	17.05	18.067	3.6079	-0.047288	0.99977	20.366	13.87	22.607	12.038	4.1803	0.66186	0.62643	0.87198	1.5283	13.564	4.7736	1.6417	0.36151	0.81688	0.96009	0.44403	1.697	3.6464	0.56306	0.12963	272.2	2.6261	1.834	0.93486	1.0655	1.1448	1.2341	1.0687	1.0807	1.0109	1.0447	0.80791	1.0366
271.44	0.77737	30.798	11.98	4.659	4.6333	7.2317	0.17357	3.539	10.404	28.39	20.826	16.949	17.894	3.3089	-0.049063	0.99109	20.234	13.323	22.295	11.624	3.7875	0.66275	0.6256	0.77236	1.4922	13.35	4.6743	1.586	0.38634	0.78082	0.94645	0.43266	1.6984	3.5996	0.5662	0.14843	274.2	2.5577	1.7655	0.92558	1.0643	1.1283	1.2098	1.063	1.0496	1.0117	1.0356	0.807	1.0312
273.46	0.74457	30.374	11.761	4.4013	4.4853	7.0958	0.18086	3.2503	10.064	27.905	20.557	16.807	17.724	3.0396	-0.039756	0.98625	20.029	12.768	21.997	11.209	3.4253	0.67178	0.64168	0.70257	1.4689	13.142	4.5703	1.5731	0.39684	0.77342	0.98861	0.43442	1.7083	3.5636	0.59753	0.1927	276.2	2.4736	1.7185	0.9593	1.0489	1.1342	1.2044	1.0428	1.0378	1.0123	1.0268	0.80589	1.0289
275.46	0.71014	29.917	11.522	4.1512	4.3234	6.9357	0.15872	2.9762	9.7371	27.367	20.229	16.636	17.535	2.7388	-0.045905	0.96444	19.821	12.17	21.626	10.781	3.0789	0.64946	0.63117	0.60952	1.399	12.945	4.4699	1.51	0.36034	0.71177	0.93312	0.38567	1.6684	3.5271	0.54397	0.14625	278.2	2.3818	1.6537	0.91412	1.0405	1.1004	1.1886	1.0439	1.0102	1.0034	0.99826	0.78954	1.0063
277.46	0.6759	29.477	11.295	3.9134	4.1859	6.7961	0.15982	2.7264	9.4242	26.846	19.916	16.475	17.331	2.4855	-0.044274	0.95546	19.609	11.628	21.309	10.352	2.7789	0.64079	0.6302	0.54027	1.3567	12.721	4.446	1.4647	0.35889	0.68714	0.92665	0.35085	1.6529	3.5061	0.55814	0.15757	280.2	2.3079	1.6232	0.92197	1.0444	1.1086	1.1799	1.0487	1.0041	0.97883	0.99482	0.79778	0.99824
279.46	0.65071	29.227	11.139	3.7097	4.0621	6.6975	0.15559	2.5079	9.1858	26.559	19.7	16.437	17.241	2.2818	-0.040578	0.9511	19.514	11.176	21.073	10.008	2.5114	0.65278	0.63357	0.4885	1.332	12.572	4.3612	1.4693	0.38204	0.68	0.95511	0.36215	1.6585	3.4825	0.56402	0.17785	282.2	2.2094	1.5746	0.91557	1.0331	1.082	1.1507	1.0448	0.98807	0.98356	0.97743	0.79711	1.0006
281.46	0.62236	28.865	10.951	3.5073	3.9235	6.5478	0.15728	2.2922	8.8874	26.026	19.399	16.295	17.071	2.0797	-0.039237	0.9458	19.354	10.668	20.728	9.6042	2.2489	0.6473	0.63166	0.43779	1.2944	12.371	4.2542	1.4368	0.37511	0.65087	0.91918	0.35667	1.6456	3.4526	0.5523	0.17569	284.2	2.1366	1.5232	0.90124	1.0264	1.0905	1.1619	1.0233	0.97065	0.98601	0.96139	0.78208	0.99263
283.46	0.59199	28.528	10.758	3.2966	3.7909	6.4109	0.14873	2.086	8.6187	25.607	19.162	16.179	16.886	1.8866	-0.042689	0.93675	19.209	10.179	20.468	9.2312	2.0163	0.62781	0.62893	0.39449	1.2611	12.183	4.1805	1.3877	0.37582	0.62706	0.93538	0.34218	1.5967	3.4194	0.52745	0.17097	286.2	2.0613	1.4877	0.91762	1.0235	1.0761	1.1441	1.0396	0.96099	0.97326	0.95781	0.78595	0.96735
285.46	0.56757	28.185	10.559	3.1074	3.6643	6.2877	0.15046	1.9055	8.3349	25.116	18.885	16.013	16.766	1.7357	-0.035368	0.92923	19.056	9.7065	20.117	8.8661	1.8194	0.65274	0.6382	0.35672	1.242	11.994	4.1467	1.3738	0.38702	0.6199	0.94654	0.344	1.6253	3.3934	0.54364	0.18412	288.19	2.0265	1.4571	0.92913	1.0211	1.0797	1.1377	1.0309	0.96284	0.98515	0.94585	0.80035	0.98111
287.46	0.53898	27.754	10.347	2.9048	3.5261	6.1454	0.14599	1.7293	8.0615	24.671	18.563	15.805	16.6	1.5829	-0.042973	0.91659	18.848	9.2189	19.755	8.4424	1.5998	0.64704	0.63851	0.31843	1.2083	11.779	4.0793	1.3397	0.3865	0.58434	0.91983	0.32464	1.5977	3.3674	0.54875	0.19168	290.2	1.9049	1.4152	0.89976	0.99874	1.0585	1.1261	1.0004	0.95266	0.97331	0.92896	0.77297	0.96352
289.46	0.51433	27.404	10.2	2.7313	3.3963	6.0345	0.14408	1.5669	7.8063	24.266	18.318	15.682	16.478	1.4623	-0.036983	0.91013	18.68	8.7684	19.499	8.1242	1.4547	0.64096	0.63379	0.29679	1.1693	11.616	3.9281	1.3113	0.38016	0.57175	0.92239	0.3223	1.5982	3.3256	0.5368	0.20002	292.2	1.8554	1.4052	0.92372	1.0168	1.0782	1.1271	1.0262	0.94613	0.98302	0.93538	0.79484	0.98452
291.46	0.49067	26.909	9.9522	2.5687	3.2715	5.8713	0.14966	1.4187	7.5455	23.744	17.976	15.484	16.223	1.3548	-0.030567	0.90115	18.432	8.3214	19.137	7.7459	1.3274	0.65577	0.64687	0.28492	1.1664	11.359	3.9628	1.292	0.39054	0.5667	0.96853	0.3501	1.604	3.2985	0.58141	0.21583	294.2	1.8102	1.3708	0.91656	1.0325	1.0676	1.1262	1.0306	0.93749	0.98037	0.93776	0.78544	0.98176
293.46	0.47085	26.799	9.837	2.4266	3.176	5.7891	0.13962	1.3056	7.3584	23.52	17.848	15.467	16.248	1.2497	-0.040431	0.90635	18.443	7.9548	18.993	7.46	1.2007	0.63716	0.61919	0.2573	1.1372	11.262	3.8739	1.2739	0.38821	0.54225	0.90502	0.31986	1.5817	3.3	0.54606	0.1816	296.19	1.7216	1.3438	0.8995	1.0127	1.0473	1.1125	1.0276	0.93054	0.97543	0.918	0.78923	0.95423
295.46	0.44694	26.32	9.6339	2.2741	3.0421	5.6319	0.14477	1.1852	7.1035	22.98	17.489	15.32	16.084	1.1672	-0.035809	0.89124	18.231	7.4859	18.599	7.0823	1.0865	0.63867	0.63245	0.24259	1.1225	11.064	3.7805	1.2539	0.40238	0.53718	0.91567	0.32545	1.5716	3.2366	0.5347	0.20005	298.2	1.7043	1.347	0.92683	1.0285	1.0608	1.1163	1.0447	0.93939	0.99751	0.94724	0.80886	0.98992
297.46	0.42423	25.873	9.4372	2.1259	2.9176	5.4995	0.13708	1.0692	6.8339	22.455	17.202	15.152	15.893	1.0872	-0.037274	0.87812	18.014	7.0655	18.262	6.7535	0.97937	0.62911	0.62964	0.22216	1.086	10.831	3.7431	1.2159	0.38625	0.52064	0.92401	0.31277	1.5624	3.2017	0.52357	0.18781	300.2	1.6143	1.3091	0.92167	1.0264	1.0613	1.1126	1.029	0.92906	0.98603	0.93874	0.79936	0.97528
299.46	0.40589	25.521	9.2786	1.9967	2.8016	5.3899	0.14208	0.99207	6.6337	22.048	16.944	15.043	15.771	1.0334	-0.033783	0.8759	17.868	6.6892	18.001	6.4357	0.91477	0.63538	0.64046	0.21613	1.0698	10.699	3.6715	1.198	0.40141	0.51231	0.94522	0.31526	1.5598	3.1703	0.54554	0.20357	302.2	1.5143	1.2317	0.87373	0.98445	1.0084	1.0476	0.97786	0.89314	0.94291	0.9068	0.75739	0.93174
301.46	0.3888	25.162	9.1302	1.8891	2.7016	5.2727	0.14677	0.91493	6.441	21.641	16.691	14.907	15.646	0.98315	-0.032596	0.87513	17.715	6.3354	17.696	6.1225	0.84427	0.65522	0.65411	0.20996	1.0628	10.516	3.6512	1.2184	0.42445	0.51745	0.94975	0.33213	1.5684	3.1448	0.53754	0.22599	304.2	1.4578	1.2101	0.86555	0.98323	1.0026	1.0397	0.98474	0.88569	0.92628	0.89067	0.75183	0.93841
303.46	0.37006	24.752	8.9344	1.7708	2.5861	5.151	0.1501	0.85205	6.217	21.177	16.387	14.737	15.505	0.94334	-0.023846	0.86535	17.534	5.9571	17.366	5.7941	0.79792	0.64942	0.65839	0.21101	1.0511	10.307	3.5967	1.1906	0.43126	0.51745	0.96469	0.3487	1.574	3.1354	0.56604	0.23212	306.2	1.4113	1.177	0.88113	0.98736	1.0048	1.0534	0.98868	0.8909	0.95294	0.89961	0.76924	0.93794
305.46	0.35215	24.429	8.7647	1.6702	2.4824	5.0283	0.14319	0.79056	6.0111	20.756	16.138	14.619	15.366	0.90122	-0.026606	0.85757	17.364	5.5864	17.067	5.4977	0.7468	0.65091	0.66019	0.20016	1.0405	10.121	3.5576	1.1689	0.43748	0.50239	0.97599	0.357	1.5656	3.1033	0.54375	0.24972	308.2	1.3669	1.1681	0.87731	0.98189	0.99812	1.0431	0.96805	0.89375	0.93979	0.88511	0.75561	0.93186
307.46	0.33279	24.102	8.5823	1.5701	2.3654	4.9019	0.13947	0.7375	5.7889	20.307	15.83	14.481	15.156	0.85462	-0.031656	0.83944	17.143	5.2423	16.747	5.1766	0.68706	0.63441	0.65134	0.18848	1.0072	9.9324	3.4881	1.1477	0.43361	0.47513	0.91782	0.33864	1.5031	3.0562	0.52607	0.21805	310.2	1.3355	1.188	0.89494	1.0033	0.99693	1.0404	0.98541	0.90336	0.94869	0.88964	0.77305	0.94475
309.46	0.31888	23.829	8.4322	1.4902	2.2789	4.7996	0.14688	0.70234	5.6351	19.949	15.631	14.427	15.058	0.82936	-0.02522	0.84579	17.055	4.9347	16.54	4.9269	0.6608	0.64985	0.65351	0.18851	0.99169	9.7729	3.416	1.1487	0.43298	0.49252	0.94131	0.35532	1.5173	3.0555	0.55269	0.24286	312.2	1.3092	1.1693	0.89853	0.98405	1.0008	1.0389	0.98938	0.89704	0.95438	0.90897	0.77974	0.95397
311.46	0.30328	23.425	8.2417	1.4019	2.1807	4.6762	0.14115	0.66183	5.4157	19.51	15.332	14.25	14.886	0.79686	-0.031219	0.83259	16.875	4.6006	16.226	4.6419	0.61988	0.62777	0.6419	0.17589	0.96119	9.61	3.3465	1.1134	0.41605	0.4759	0.92475	0.32214	1.4839	3.0206	0.50718	0.23919	314.2	1.2741	1.1435	0.89711	0.9839	1.0017	1.0424	0.9735	0.88704	0.95111	0.88701	0.77159	0.93841
313.45	0.29024	23.001	8.0558	1.3348	2.0872	4.5638	0.15187	0.63389	5.256	19.026	15.045	14.104	14.711	0.78303	-0.020659	0.82724	16.661	4.3251	15.931	4.3673	0.62113	0.67016	0.67531	0.1825	0.98329	9.4021	3.3074	1.1385	0.46758	0.48079	0.96312	0.38258	1.5188	2.986	0.58261	0.26887	316.2	1.2003	1.1183	0.87767	0.97182	0.979	1.0167	0.97068	0.89354	0.94807	0.8822	0.76126	0.92185
315.46	0.25568	20.84	7.2723	1.1621	1.8338	4.0969	0.13798	0.56315	4.6754	17.152	13.646	12.89	13.401	0.70486	-0.017097	0.75471	15.193	3.7406	14.454	3.7889	0.54226	0.58821	0.61427	0.16387	0.89054	8.4904	3.017	1.0307	0.42614	0.44041	0.87937	0.32312	1.3805	2.7156	0.5233	0.23985	318.2	1.1767	1.1246	0.90191	0.97306	0.99381	1.0246	0.97947	0.90024	0.94108	0.89235	0.76687	0.93064
317.46	0.2644	22.335	7.739	1.2229	1.9052	4.3446	0.14497	0.58416	4.9257	18.238	14.571	13.889	14.411	0.74021	-0.023331	0.81184	16.341	3.7877	15.425	3.8721	0.56262	0.64192	0.66389	0.17205	0.95107	9.0718	3.1998	1.1116	0.45859	0.46953	0.94632	0.35598	1.4656	2.9399	0.56173	0.25982	320.21	1.1624	1.0978	0.87286	0.96624	0.99507	1.0141	0.96986	0.89603	0.94545	0.88581	0.75675	0.92281
319.46	0.25409	21.901	7.5603	1.1815	1.817	4.2232	0.14877	0.57301	4.7471	17.834	14.329	13.714	14.22	0.72785	-0.018118	0.81084	16.135	3.5374	15.134	3.6277	0.54549	0.64757	0.66618	0.17504	0.94647	8.8892	3.1623	1.0938	0.4588	0.46727	0.95195	0.3622	1.4682	2.9057	0.55641	0.29322	322.2	1.1436	1.0995	0.88503	0.99597	0.98844	1.0155	0.97418	0.89645	0.94234	0.89535	0.77089	0.9394
321.46	0.24144	21.527	7.3847	1.1195	1.7291	4.1025	0.14849	0.54982	4.5933	17.431	14.044	13.585	14.08	0.70125	-0.019645	0.79832	15.975	3.2749	14.876	3.3891	0.53335	0.63914	0.65264	0.17045	0.92213	8.694	3.0515	1.0811	0.45721	0.45238	0.92453	0.34996	1.4478	2.8648	0.52916	0.27337	324.19	1.1193	1.0896	0.89946	0.9623	0.98863	1.0214	0.96395	0.89085	0.95906	0.89628	0.76185	0.93031
323.46	0.2303	21.183	7.2148	1.0762	1.6434	3.9865	0.14359	0.53264	4.428	16.997	13.8	13.439	13.925	0.67964	-0.023099	0.78707	15.821	3.0478	14.575	3.158	0.51158	0.63188	0.65137	0.16439	0.90776	8.5131	3.0076	1.0632	0.46821	0.45181	0.90495	0.34437	1.4368	2.8302	0.5281	0.26164	326.2	1.1041	1.0887	0.8989	0.96902	0.98133	1.0108	0.95305	0.88283	0.956	0.90199	0.7783	0.94413
325.46	0.22117	20.796	7.0584	1.04	1.5688	3.8939	0.14612	0.52054	4.2847	16.585	13.561	13.333	13.766	0.67394	-0.023383	0.77494	15.648	2.8332	14.31	2.9591	0.50318	0.64079	0.65789	0.16316	0.89774	8.3448	2.9766	1.0526	0.46289	0.44815	0.90537	0.36492	1.4329	2.8112	0.52752	0.27707	328.2	1.0693	1.0515	0.88335	0.96219	0.97626	1.004	0.95461	0.87236	0.94353	0.89248	0.74868	0.91306
327.46	0.21154	20.467	6.9107	1.0079	1.4973	3.7905	0.14957	0.51369	4.1692	16.269	13.371	13.215	13.656	0.66965	-0.01528	0.77747	15.513	2.6467	14.051	2.7633	0.50346	0.65884	0.67824	0.16622	0.89728	8.1993	2.9185	1.048	0.48846	0.45505	0.93504	0.37319	1.4347	2.809	0.55462	0.29157	330.2	1.0478	1.0566	0.89233	0.96363	0.97745	0.99338	0.95426	0.89513	0.94584	0.89373	0.76442	0.92997
329.46	0.20471	20.133	6.7727	0.9887	1.4235	3.6878	0.15152	0.50813	4.0441	15.852	13.114	13.087	13.569	0.66271	-0.011633	0.77955	15.385	2.4798	13.8	2.5828	0.48695	0.65253	0.67465	0.16901	0.90711	8.0507	2.8701	1.0501	0.49097	0.4614	0.94137	0.3916	1.4427	2.7805	0.55307	0.31779	332.2	1.0516	1.062	0.9022	0.95946	0.98064	0.99695	0.96998	0.88462	0.9509	0.89004	0.76375	0.92949
331.46	0.19444	19.766	6.6118	0.95191	1.35	3.5894	0.15008	0.49299	3.9034	15.424	12.857	12.966	13.398	0.64014	-0.016523	0.76243	15.17	2.2964	13.535	2.3795	0.48153	0.65162	0.67296	0.16064	0.88017	7.8824	2.7948	1.0259	0.46096	0.43858	0.90997	0.37628	1.4116	2.7357	0.49083	0.27977	334.2	1.0249	1.0596	0.89555	0.97098	0.98222	0.98849	0.95595	0.88233	0.94517	0.89752	0.75994	0.92594
333.46	0.18846	19.406	6.4767	0.92633	1.2909	3.5022	0.15752	0.49344	3.792	15.051	12.6	12.818	13.269	0.64508	-0.0090623	0.76251	15.012	2.1442	13.276	2.2194	0.48992	0.66248	0.68995	0.17148	0.87834	7.7197	2.7605	1.0418	0.51092	0.46931	0.9608	0.40053	1.4136	2.727	0.57763	0.32163	336.2	1.0232	1.0445	0.87887	0.96206	0.97987	1.0061	0.95485	0.88557	0.95011	0.8871	0.75914	0.92242
335.46	0.18115	19.02	6.306	0.90114	1.2168	3.3896	0.15401	0.48639	3.6704	14.69	12.378	12.665	13.108	0.63044	-0.014742	0.7544	14.811	1.9932	12.978	2.0424	0.47117	0.6651	0.68532	0.16617	0.86901	7.546	2.7125	1.0244	0.50015	0.44698	0.93367	0.39231	1.4089	2.6798	0.55311	0.28649	338.2	1.0213	1.0429	0.88332	0.95948	0.9776	0.98545	0.9354	0.88496	0.93128	0.86969	0.76437	0.92315
337.46	0.17385	18.716	6.1615	0.87705	1.1586	3.2983	0.14897	0.47185	3.5516	14.318	12.183	12.604	12.969	0.61999	-0.020222	0.73612	14.681	1.8634	12.759	1.8897	0.46739	0.64797	0.66545	0.1572	0.85297	7.4048	2.6437	0.99424	0.49043	0.44021	0.91999	0.37512	1.359	2.6424	0.51548	0.27501	340.2	0.99523	1.0211	0.86177	0.94835	0.96876	0.98198	0.95186	0.87603	0.93032	0.87156	0.75123	0.89172
339.46	0.17004	18.423	6.0007	0.87683	1.1148	3.2145	0.16042	0.47689	3.4634	14.001	11.985	12.5	12.86	0.62667	-0.0091602	0.74915	14.531	1.7546	12.513	1.7589	0.48389	0.68081	0.69149	0.17036	0.87356	7.2605	2.6557	1.0197	0.51978	0.46555	0.95497	0.41924	1.3932	2.6631	0.54852	0.3317	342.2	0.99437	1.0335	0.89305	0.96586	0.98013	0.98539	0.94684	0.8713	0.92652	0.88316	0.7538	0.90976
341.46	0.1637	18.084	5.8749	0.85371	1.053	3.1228	0.15345	0.46661	3.3482	13.628	11.725	12.336	12.71	0.60606	-0.013783	0.73346	14.387	1.6397	12.264	1.6142	0.46324	0.65894	0.68933	0.15961	0.84637	7.1084	2.5443	1.0104	0.51102	0.45023	0.91619	0.40273	1.3884	2.6263	0.54205	0.32011	344.2	1.0015	1.0216	0.88872	0.96867	0.97413	0.9826	0.94447	0.87823	0.94079	0.87289	0.74962	0.91041
343.46	0.16038	17.707	5.7775	0.85069	1.0025	3.0423	0.1614	0.46902	3.2742	13.284	11.519	12.207	12.561	0.61717	-0.0035362	0.73439	14.199	1.5677	12.016	1.4964	0.47539	0.69013	0.70599	0.17242	0.86515	6.9633	2.5423	1.0191	0.54045	0.45852	0.96181	0.42311	1.3923	2.6195	0.57087	0.36852	346.2	1.0061	1.0255	0.88981	0.96057	0.96933	0.99299	0.95827	0.89048	0.94729	0.89058	0.76935	0.92618
345.46	0.15463	17.354	5.65	0.83578	0.95113	2.9572	0.15871	0.46953	3.1779	12.901	11.3	12.072	12.437	0.60919	-0.0060546	0.72764	14.031	1.4688	11.795	1.387	0.47143	0.67358	0.70274	0.17108	0.86052	6.7945	2.474	1.0186	0.54843	0.47012	0.97186	0.44013	1.3854	2.5933	0.56932	0.34869	348.2	0.99711	1.0149	0.87244	0.93913	0.96446	0.98129	0.94417	0.87424	0.93264	0.88346	0.75308	0.9137
347.46	0.1489	16.998	5.5211	0.81405	0.90363	2.8546	0.154	0.45337	3.0802	12.516	11.041	11.951	12.325	0.59614	-0.01086	0.71657	13.831	1.3856	11.509	1.2665	0.46692	0.66113	0.69154	0.1648	0.85104	6.6313	2.4402	0.99387	0.52071	0.44259	0.93114	0.42123	1.3735	2.5448	0.54803	0.30573	350.26	0.98906	1.0182	0.89302	0.9579	0.98212	0.98694	0.9494	0.88074	0.94367	0.88689	0.76599	0.91173
349.46	0.14621	16.695	5.4112	0.81781	0.86915	2.7769	0.16784	0.45469	3.0111	12.137	10.829	11.835	12.202	0.60351	-0.0040908	0.71776	13.678	1.3282	11.301	1.175	0.47263	0.6877	0.714	0.17634	0.85988	6.5047	2.419	0.99889	0.55533	0.4614	0.9704	0.44108	1.378	2.5488	0.55407	0.35189	352.2	0.98015	1.0126	0.89456	0.96137	0.97168	0.97383	0.94601	0.88837	0.94443	0.88315	0.76916	0.89883
351.46	0.14123	16.322	5.2756	0.80167	0.81895	2.6891	0.15975	0.45525	2.9289	11.801	10.593	11.693	12.058	0.59361	-0.0059632	0.70321	13.512	1.2465	11.058	1.0871	0.4601	0.68197	0.69432	0.16913	0.8315	6.3619	2.3223	0.98443	0.54121	0.44548	0.95423	0.42924	1.3319	2.4923	0.54368	0.33982	354.2	0.95562	0.98185	0.87108	0.95774	0.96772	0.96684	0.94398	0.87146	0.93533	0.87645	0.74659	0.88866
353.46	0.13633	15.992	5.1414	0.78811	0.77587	2.5958	0.15635	0.44891	2.8426	11.418	10.333	11.537	11.847	0.58027	-0.010804	0.694	13.322	1.1771	10.772	0.99789	0.45577	0.67347	0.68845	0.16633	0.83232	6.1931	2.2369	0.97176	0.5439	0.45206	0.92414	0.42348	1.3194	2.4675	0.52358	0.3209	356.2	0.95854	0.99967	0.86015	0.95312	0.97355	0.95945	0.94124	0.87196	0.93836	0.88654	0.7499	0.90697
355.45	0.13516	15.742	5.0281	0.78669	0.74765	2.5224	0.16525	0.45244	2.783	11.093	10.161	11.443	11.718	0.59067	-0.0020552	0.69643	13.162	1.1437	10.544	0.93723	0.46096	0.68953	0.71337	0.17308	0.84211	6.0623	2.2696	0.97898	0.55955	0.46259	0.96466	0.44468	1.3383	2.471	0.56315	0.36008	358.2	0.94965	0.99131	0.86249	0.95403	0.96183	0.95215	0.93307	0.8669	0.93344	0.87519	0.75554	0.89516
357.46	0.13069	15.42	4.8836	0.77156	0.71291	2.4385	0.158	0.44431	2.7182	10.733	9.9326	11.312	11.601	0.57262	-0.0092678	0.67798	13.001	1.0831	10.329	0.86899	0.45075	0.68565	0.70005	0.16475	0.82035	5.9324	2.1988	0.96619	0.53851	0.45936	0.91681	0.42961	1.305	2.4226	0.53967	0.3368	360.2	0.95772	0.99251	0.86723	0.96538	0.95612	0.96286	0.95583	0.8738	0.94064	0.87796	0.75137	0.89688
359.46	0.12823	15.128	4.7744	0.7705	0.68817	2.3625	0.16475	0.44771	2.6533	10.411	9.7287	11.207	11.451	0.57168	-0.0059959	0.67546	12.856	1.054	10.073	0.81221	0.459	0.69857	0.70928	0.17257	0.82299	5.7958	2.1349	0.97075	0.56085	0.46447	0.92906	0.45354	1.3103	2.4031	0.56242	0.34591	362.2	0.95759	0.97478	0.86711	0.93666	0.96687	0.969	0.93474	0.87784	0.92909	0.87936	0.76162	0.89167
361.46	0.12588	14.814	4.6714	0.76067	0.65841	2.2916	0.16538	0.44541	2.5815	10.078	9.4959	11.096	11.288	0.57592	-0.002551	0.67473	12.701	1.0237	9.8556	0.76335	0.46481	0.68476	0.71459	0.17346	0.82359	5.6513	2.0808	0.95902	0.54914	0.47172	0.94726	0.47216	1.3098	2.3793	0.53984	0.35925	364.2	0.95521	0.98385	0.88527	0.95037	0.97924	0.97286	0.9457	0.86788	0.9446	0.88125	0.76522	0.91407
363.45	0.12331	14.467	4.558	0.75078	0.62879	2.202	0.16033	0.43953	2.5254	9.711	9.2893	10.937	11.154	0.56654	-0.0060383	0.66044	12.532	0.97901	9.6042	0.71183	0.45036	0.68347	0.70337	0.16965	0.81359	5.5105	2.0358	0.9557	0.55864	0.46869	0.93682	0.44703	1.3009	2.3363	0.54751	0.3471	366.2	0.94784	0.98555	0.87606	0.94985	0.95972	0.96218	0.92923	0.87408	0.92511	0.86848	0.75356	0.89709
365.46	0.12133	14.195	4.4562	0.75355	0.60977	2.1373	0.16934	0.44318	2.4906	9.4153	9.0773	10.858	11.054	0.57715	0.0017779	0.66366	12.385	0.96212	9.3901	0.68237	0.4586	0.69629	0.72555	0.17889	0.8235	5.3944	2.0683	0.95354	0.58169	0.48325	0.95866	0.46557	1.308	2.3353	0.53425	0.38091	368.19	0.93601	0.96589	0.85643	0.93841	0.95974	0.95398	0.92347	0.86561	0.93016	0.86171	0.74501	0.88587
367.46	0.11471	13.477	4.2243	0.72005	0.56836	2.002	0.15798	0.43025	2.357	8.7855	8.5918	10.402	10.563	0.55006	-0.0066548	0.63056	11.866	0.89154	8.9053	0.61719	0.44708	0.67289	0.68563	0.16483	0.77776	5.0996	1.8937	0.92934	0.54302	0.44845	0.90458	0.44288	1.2291	2.2447	0.52165	0.34295	370.2	0.94396	0.97257	0.87407	0.95429	0.97457	0.96987	0.94283	0.87295	0.94267	0.8778	0.76376	0.90278
369.45	0.11503	13.562	4.2306	0.72932	0.56035	1.9862	0.16436	0.43703	2.3648	8.7143	8.6289	10.581	10.726	0.55383	-0.0038755	0.63862	12.021	0.88678	8.9013	0.60278	0.4491	0.69093	0.70534	0.17054	0.79452	5.108	1.9142	0.93998	0.54361	0.46025	0.89826	0.43937	1.255	2.2657	0.52417	0.34831	372.2	0.95063	0.94988	0.88888	0.94795	0.96967	0.96231	0.92733	0.87725	0.93298	0.87561	0.75157	0.88745
371.46	0.11295	13.047	4.0716	0.71511	0.53263	1.8815	0.1666	0.43319	2.2875	8.2607	8.2889	10.302	10.515	0.54917	0.0014615	0.6294	11.759	0.86961	8.5371	0.57294	0.4517	0.69142	0.70722	0.1769	0.79589	4.9217	1.8923	0.9238	0.57154	0.4545	0.94045	0.47492	1.235	2.204	0.54593	0.3665	374.2	0.94228	0.96681	0.87691	0.96568	0.95878	0.9701	0.95101	0.88072	0.94441	0.87817	0.76775	0.90072
373.46	0.10534	12.091	3.7448	0.67119	0.4872	1.7283	0.1537	0.40683	2.1207	7.5514	7.6935	9.6468	9.787	0.51956	0.0010667	0.58639	10.948	0.79401	7.8967	0.51475	0.42179	0.64535	0.65296	0.16426	0.73718	4.5368	1.7413	0.87809	0.52862	0.43371	0.86527	0.43769	1.144	2.0707	0.48353	0.33035	376.2	0.93883	0.98109	0.88553	0.96826	0.98186	0.98183	0.95775	0.88486	0.94143	0.89252	0.75879	0.91408
375.46	0.11146	12.736	3.9289	0.71921	0.5051	1.7975	0.17178	0.43938	2.2492	7.8545	8.0844	10.302	10.433	0.55601	-0.00066222	0.62903	11.671	0.8342	8.3133	0.53356	0.46009	0.70543	0.72593	0.17757	0.79748	4.7683	1.8064	0.93891	0.56125	0.46198	0.8977	0.46539	1.2331	2.1931	0.53796	0.35315	378.2	0.93346	0.97335	0.87287	0.96353	0.96988	0.972	0.94834	0.87924	0.92461	0.86442	0.76833	0.90474
377.46	0.1103	12.461	3.8288	0.72012	0.49788	1.7443	0.17392	0.44077	2.2183	7.5762	7.9046	10.175	10.329	0.55929	0.0036145	0.62614	11.52	0.82354	8.0808	0.51847	0.46289	0.71634	0.7379	0.1843	0.81094	4.6538	1.7877	0.94187	0.59331	0.47745	0.95134	0.49101	1.2363	2.1842	0.55599	0.37719	380.2	0.95387	0.97579	0.88216	0.96878	0.97476	0.97559	0.95839	0.89782	0.94916	0.89103	0.77833	0.92377
379.46	0.10886	12.149	3.7249	0.71405	0.48724	1.6785	0.17579	0.44557	2.1741	7.2947	7.7128	10.056	10.182	0.56521	0.0055196	0.61866	11.349	0.81631	7.86	0.50555	0.46558	0.72787	0.74804	0.1824	0.8083	4.5332	1.7732	0.95406	0.60435	0.48621	0.95353	0.49796	1.2449	2.1727	0.55289	0.38925	382.2	0.94933	0.95224	0.87277	0.96481	0.97551	0.97424	0.94569	0.87323	0.93983	0.87587	0.76967	0.9046
381.46	0.10802	11.911	3.6325	0.70935	0.47389	1.6241	0.17626	0.44766	2.1385	7.0254	7.5295	9.9717	10.076	0.56364	0.0066581	0.62128	11.23	0.80469	7.6562	0.48548	0.46973	0.71883	0.75027	0.184	0.81179	4.4145	1.7404	0.95021	0.59258	0.48802	0.94353	0.50392	1.2273	2.1591	0.55559	0.39711	384.2	0.90305	0.94407	0.84029	0.93198	0.95994	0.9543	0.94114	0.86712	0.9219	0.85682	0.75302	0.88655
383.45	0.10432	11.618	3.5206	0.69341	0.45435	1.5539	0.16596	0.43073	2.0873	6.7303	7.3186	9.8113	9.9181	0.54553	-0.0046192	0.59976	11.063	0.77595	7.4684	0.45804	0.44854	0.70133	0.72976	0.17617	0.77336	4.2922	1.6759	0.92613	0.55166	0.46675	0.89741	0.46202	1.1768	2.1078	0.5018	0.33842	386.2	0.93688	0.9585	0.8563	0.96517	0.97437	0.97633	0.95682	0.86978	0.93366	0.8763	0.76958	0.91236
385.46	0.10512	11.374	3.4433	0.70871	0.45691	1.503	0.17799	0.44755	2.0653	6.5026	7.1643	9.7272	9.8367	0.55917	0.0060024	0.60369	10.928	0.78917	7.2806	0.46546	0.47787	0.72861	0.74588	0.1878	0.80722	4.181	1.6755	0.9524	0.61304	0.48605	0.94027	0.51687	1.2326	2.1061	0.56518	0.3984	388.2	0.95847	0.97826	0.89568	0.97378	0.99187	0.99208	0.95575	0.90119	0.95422	0.89284	0.79198	0.91996
387.46	0.1051	11.136	3.3514	0.70302	0.44699	1.4554	0.18222	0.4498	2.0449	6.2665	7.0001	9.65	9.7385	0.55991	0.014269	0.60476	10.82	0.79165	7.128	0.4571	0.47962	0.74057	0.75176	0.18818	0.80754	4.0835	1.6633	0.94733	0.61801	0.50163	0.94109	0.51973	1.2213	2.0931	0.55226	0.40038	390.2	0.97326	0.9592	0.89379	0.96476	0.98149	0.98461	0.94997	0.88564	0.94923	0.87849	0.77701	0.91142
389.46	0.10194	10.825	3.2444	0.69478	0.43238	1.3944	0.17459	0.44221	1.9861	5.989	6.773	9.5064	9.5833	0.55094	0.0046682	0.59177	10.622	0.76379	6.8832	0.43962	0.46772	0.72807	0.74783	0.18286	0.78319	3.9475	1.6165	0.9441	0.59886	0.47251	0.91821	0.49978	1.1896	2.0537	0.53544	0.38499	392.2	0.95988	0.95882	0.89305	0.96802	0.98352	0.98854	0.96829	0.89675	0.95444	0.89012	0.77716	0.91785
391.46	0.10285	10.639	3.1692	0.69749	0.42641	1.3515	0.18115	0.44804	1.9639	5.7695	6.6245	9.4085	9.4824	0.55752	0.010876	0.59212	10.52	0.76541	6.7567	0.43567	0.47389	0.74556	0.76038	0.19025	0.80347	3.8553	1.6117	0.94833	0.62053	0.49123	0.94104	0.52583	1.2083	2.0528	0.56173	0.41236	394.2	0.95864	0.95253	0.88369	0.96886	0.97994	0.9713	0.95729	0.87964	0.94584	0.88344	0.76989	0.90784
393.46	0.10058	10.301	3.0633	0.68459	0.41546	1.2935	0.17801	0.43883	1.9184	5.4683	6.3884	9.1924	9.2554	0.55074	0.0058784	0.5796	10.272	0.74672	6.5042	0.41959	0.47151	0.73547	0.76175	0.18555	0.78769	3.7027	1.5203	0.93238	0.59329	0.49075	0.9103	0.50924	1.161	2.0013	0.54168	0.38335	396.2	0.9326	0.93698	0.84304	0.96224	0.96676	0.96957	0.9351	0.88447	0.92919	0.87283	0.76227	0.88992
395.46	0.099772	10.059	2.9687	0.68236	0.40756	1.2493	0.18238	0.44005	1.8877	5.2434	6.2239	9.1006	9.1968	0.55063	0.009656	0.57847	10.148	0.74377	6.3251	0.41921	0.46753	0.73741	0.76107	0.18873	0.78707	3.6066	1.5121	0.93801	0.60457	0.4837	0.89936	0.51345	1.1714	1.9895	0.54535	0.40187	398.2	0.93853	0.95156	0.86353	0.96474	0.97593	0.97583	0.95335	0.88138	0.94992	0.8796	0.7746	0.90474
397.46	0.092667	9.1101	2.6775	0.62883	0.37365	1.1123	0.16514	0.40988	1.7113	4.6338	5.6107	8.3073	8.3851	0.50699	0.0060513	0.53216	9.2706	0.67966	5.7109	0.38378	0.43113	0.69401	0.70433	0.16828	0.7188	3.2442	1.3873	0.86117	0.55656	0.44932	0.81815	0.47553	1.0587	1.8177	0.50542	0.36258	400.2	0.95131	0.96434	0.87881	0.96626	0.98869	0.97997	0.96929	0.87697	0.9465	0.90121	0.78699	0.91687
399.46	0.097602	9.6075	2.8123	0.67065	0.39487	1.1602	0.17528	0.44267	1.8347	4.8028	5.8905	8.8956	8.9412	0.5466	0.004081	0.55934	9.909	0.72424	6.0015	0.40066	0.46026	0.74189	0.76081	0.1848	0.76974	3.4106	1.4753	0.91953	0.58791	0.48437	0.88937	0.50396	1.1321	1.9299	0.51254	0.39054	402.2	0.94626	0.94175	0.86674	0.95398	0.96968	0.967	0.93603	0.87416	0.93739	0.88279	0.7629	0.905
401.46	0.098848	9.3687	2.7404	0.67603	0.39575	1.1248	0.18374	0.44625	1.8033	4.6074	5.7359	8.788	8.8529	0.55847	0.010778	0.56198	9.7737	0.73523	5.8484	0.40898	0.47771	0.76053	0.78515	0.18888	0.79057	3.3195	1.4491	0.93827	0.62226	0.50119	0.91137	0.53068	1.1443	1.9247	0.566	0.41686	404.2	0.92737	0.93219	0.85523	0.95219	0.96884	0.97808	0.93911	0.87409	0.92032	0.87307	0.75822	0.88965
403.46	0.097125	9.1432	2.6694	0.6655	0.38807	1.0862	0.18292	0.44445	1.7801	4.4032	5.577	8.7015	8.7527	0.55116	0.011838	0.55132	9.6697	0.72679	5.6795	0.39865	0.47555	0.756	0.7701	0.18922	0.78308	3.2412	1.3768	0.93491	0.61798	0.50165	0.8926	0.52135	1.1337	1.9007	0.53298	0.39585	406.2	0.95179	0.94523	0.85985	0.96693	0.9734	0.97151	0.95864	0.88288	0.93965	0.87174	0.78118	0.90529
405.46	0.09611	8.9076	2.5904	0.66285	0.38202	1.0432	0.18101	0.44332	1.7515	4.1946	5.4225	8.5814	8.6385	0.55163	0.0075617	0.54431	9.5128	0.71413	5.5357	0.39626	0.47566	0.75327	0.76068	0.18633	0.78344	3.1459	1.3677	0.92988	0.60628	0.48964	0.86123	0.52653	1.1191	1.8811	0.55582	0.38814	408.2	0.90412	0.89283	0.83141	0.92733	0.94793	0.94481	0.92359	0.85093	0.89858	0.85905	0.74558	0.86026
407.46	0.095619	8.6624	2.5177	0.66214	0.37834	1.0072	0.1838	0.44334	1.7276	4.0051	5.2584	8.471	8.519	0.54719	0.0119	0.53649	9.3666	0.70505	5.3721	0.39512	0.47027	0.76139	0.75926	0.19083	0.78248	3.0671	1.3511	0.93501	0.60168	0.49587	0.88222	0.5198	1.117	1.8526	0.55074	0.39196	410.2	0.939	0.94306	0.86459	0.94352	0.96745	0.9551	0.94	0.87472	0.93451	0.86647	0.77108	0.89381
409.46	0.095161	8.4376	2.4435	0.66262	0.37473	0.97192	0.18374	0.44088	1.7161	3.8133	5.114	8.3476	8.3725	0.53956	0.0076106	0.53382	9.2144	0.70396	5.2052	0.38974	0.47736	0.76571	0.76873	0.19464	0.77822	2.9765	1.3129	0.93524	0.61705	0.49615	0.85928	0.52604	1.0975	1.8363	0.52797	0.40089	412.2	0.93607	0.95497	0.87202	0.9533	0.98777	0.97353	0.95075	0.86984	0.93429	0.87738	0.77764	0.90161
411.46	0.094901	8.2189	2.3729	0.65958	0.37115	0.94253	0.18655	0.44862	1.6912	3.6316	4.962	8.2527	8.2297	0.55263	0.014869	0.53529	9.0774	0.71596	5.0544	0.39505	0.48866	0.78124	0.78616	0.20007	0.78788	2.89	1.2985	0.94083	0.64127	0.51018	0.90016	0.54314	1.0994	1.8178	0.57756	0.42321	414.2	0.91719	0.92493	0.83376	0.9442	0.96311	0.95674	0.94805	0.87066	0.92228	0.86812	0.75808	0.88141
413.45	0.094321	7.9951	2.3025	0.65383	0.36781	0.90916	0.18948	0.44708	1.6683	3.4633	4.8223	8.1496	8.1344	0.55173	0.013711	0.52105	8.9777	0.70278	4.8918	0.39075	0.48646	0.77688	0.76931	0.19741	0.7826	2.8116	1.2534	0.93536	0.62356	0.49338	0.88933	0.53302	1.0845	1.7987	0.56458	0.41728	416.2	0.93392	0.92608	0.8479	0.94661	0.96032	0.95695	0.93682	0.85334	0.91987	0.85712	0.76062	0.88596
415.46	0.094205	7.7982	2.2432	0.66085	0.36863	0.87959	0.19429	0.45067	1.656	3.2946	4.6869	8.0548	8.0376	0.55804	0.016823	0.52166	8.8529	0.70135	4.7728	0.39304	0.4845	0.79314	0.77466	0.19914	0.79115	2.7388	1.2236	0.94035	0.63075	0.50706	0.90435	0.54308	1.1029	1.7821	0.58845	0.43439	418.2	0.9175	0.93642	0.84714	0.94126	0.96398	0.97552	0.95615	0.87322	0.93046	0.88166	0.77427	0.89909
417.46	0.093671	7.5572	2.1702	0.6587	0.36571	0.84598	0.19259	0.4455	1.6341	3.1273	4.5416	7.9443	7.899	0.55891	0.015639	0.51553	8.7098	0.70214	4.6154	0.39331	0.48829	0.79054	0.78707	0.19899	0.78425	2.6507	1.2189	0.94457	0.6324	0.50018	0.88041	0.53786	1.0805	1.7786	0.58422	0.4327	420.19	0.93666	0.93993	0.84585	0.95277	0.97946	0.9685	0.95635	0.88219	0.93863	0.87725	0.76667	0.90773
419.46	0.09302	7.3672	2.1119	0.65505	0.3592	0.82122	0.19048	0.45369	1.6043	2.9882	4.4035	7.8538	7.7859	0.55964	0.01604	0.51096	8.5894	0.69987	4.491	0.3904	0.48678	0.78806	0.77772	0.19665	0.78215	2.5801	1.1763	0.9487	0.62922	0.51639	0.89664	0.54839	1.0615	1.7481	0.57468	0.43782	422.2	0.92616	0.92293	0.85053	0.96301	0.965	0.96694	0.94829	0.875	0.9318	0.87955	0.76254	0.91046
421.45	0.091308	7.138	2.0393	0.64434	0.35297	0.7863	0.19008	0.44906	1.5873	2.8145	4.2648	7.7214	7.6494	0.55165	0.010661	0.50291	8.4621	0.6838	4.3227	0.38549	0.48792	0.77445	0.76925	0.19724	0.76672	2.4936	1.1438	0.93706	0.61989	0.50566	0.87534	0.53105	1.0369	1.7156	0.55811	0.42515	424.2	0.9314	0.90995	0.82882	0.94237	0.95279	0.94257	0.92216	0.85851	0.90396	0.86717	0.75253	0.88283
423.46	0.09157	6.9428	1.9846	0.65284	0.35462	0.7627	0.19278	0.45051	1.5756	2.6869	4.1429	7.6412	7.5412	0.55923	0.017883	0.50265	8.3324	0.69058	4.2041	0.38766	0.49667	0.78196	0.77425	0.20341	0.78899	2.4229	1.148	0.93232	0.63185	0.50488	0.87923	0.55881	1.0424	1.7037	0.57738	0.43817	426.2	0.93954	0.95767	0.83827	0.95605	0.98041	0.98126	0.95393	0.8833	0.94764	0.88649	0.76986	0.9115
425.46	0.089624	6.7413	1.9215	0.64009	0.35028	0.73357	0.18745	0.44093	1.5493	2.5405	4.0042	7.533	7.4191	0.54306	0.01328	0.49173	8.2048	0.67568	4.0587	0.37649	0.48526	0.77112	0.76232	0.19402	0.76714	2.3466	1.0847	0.91671	0.61061	0.50609	0.84018	0.54071	1.0243	1.668	0.53163	0.41228	428.2	0.92565	0.92997	0.85228	0.95315	0.96898	0.95394	0.947	0.87664	0.92349	0.8739	0.76442	0.89806
427.46	0.090376	6.5544	1.8652	0.64376	0.34763	0.71174	0.19146	0.45034	1.5244	2.4237	3.8846	7.4655	7.3059	0.54946	0.015815	0.48705	8.1022	0.68176	3.9254	0.38388	0.49267	0.77934	0.76025	0.20219	0.77464	2.2827	1.0942	0.92819	0.62545	0.51649	0.85686	0.55207	1.0392	1.6734	0.55657	0.42798	430.2	0.93717	0.9293	0.84833	0.96862	0.97807	0.97667	0.96282	0.88705	0.93619	0.88194	0.76763	0.89455
429.46	0.090747	6.3626	1.8062	0.64637	0.35119	0.68859	0.19773	0.45745	1.5104	2.3151	3.7527	7.3296	7.1804	0.55704	0.02613	0.49182	7.9461	0.68444	3.8064	0.38914	0.49768	0.7849	0.77167	0.20932	0.78651	2.21	1.0738	0.9421	0.66416	0.52287	0.89245	0.56116	1.048	1.6603	0.5889	0.44062	432.2	0.90976	0.91138	0.82484	0.94037	0.95895	0.9668	0.93115	0.87497	0.91438	0.86097	0.75492	0.87099
431.46	0.089528	6.1481	1.7511	0.63684	0.34659	0.66771	0.1962	0.45052	1.4922	2.1953	3.6204	7.2298	7.058	0.55297	0.020516	0.48188	7.8203	0.67228	3.6724	0.38689	0.48297	0.78413	0.75999	0.20585	0.78502	2.1439	1.0279	0.95028	0.63775	0.52508	0.87757	0.5633	1.0265	1.6233	0.56767	0.45272	434.2	0.91163	0.92361	0.82823	0.94239	0.9569	0.94684	0.93254	0.86988	0.91597	0.86089	0.75076	0.88799
433.46	0.088571	5.9568	1.6888	0.63208	0.34223	0.64585	0.19115	0.44904	1.4582	2.0781	3.4983	7.1342	6.9451	0.54421	0.018412	0.47132	7.6902	0.66974	3.5442	0.38178	0.48213	0.75891	0.76246	0.2015	0.77735	2.0673	1.0079	0.93258	0.63731	0.51194	0.83838	0.53752	0.9828	1.5955	0.57854	0.42559	436.2	0.91428	0.91885	0.84452	0.9417	0.95519	0.95751	0.92026	0.8704	0.92275	0.86509	0.75743	0.889
435.46	0.089314	5.7904	1.6448	0.63741	0.34581	0.62564	0.19501	0.45281	1.4512	1.9985	3.3885	7.0451	6.867	0.55449	0.023641	0.4725	7.5827	0.67399	3.4414	0.38346	0.4984	0.77022	0.76809	0.20887	0.78395	2.0125	1.01	0.93889	0.65576	0.52665	0.87861	0.57389	1.0093	1.5966	0.60143	0.44746	438.2	0.91882	0.9241	0.85533	0.93431	0.95929	0.95582	0.94306	0.86414	0.91636	0.86371	0.76236	0.89114
437.46	0.089516	5.628	1.5924	0.63285	0.34716	0.61204	0.19579	0.45155	1.4387	1.8979	3.2794	6.9292	6.7518	0.55775	0.020627	0.46498	7.4445	0.67063	3.3232	0.38383	0.49532	0.77488	0.76451	0.21012	0.79274	1.9544	1.0117	0.92676	0.64115	0.52557	0.86642	0.56457	0.99532	1.5594	0.59385	0.44897	440.2	0.90808	0.90257	0.83641	0.93406	0.95299	0.94311	0.93438	0.8537	0.90096	0.8542	0.74288	0.8761
439.46	0.089477	5.4352	1.5425	0.63218	0.34518	0.59707	0.19809	0.45442	1.4303	1.817	3.1776	6.8345	6.6457	0.55506	0.02015	0.46036	7.3321	0.66566	3.2254	0.38299	0.49837	0.77692	0.77095	0.21096	0.79069	1.9021	0.97352	0.93452	0.63876	0.51584	0.86643	0.56644	0.99234	1.5607	0.59823	0.44217	442.2	0.96556	0.94755	0.86021	0.97296	0.99701	0.99199	0.98141	0.91413	0.96225	0.8962	0.7902	0.92424
441.45	0.088024	5.2746	1.4946	0.63182	0.3439	0.58259	0.19931	0.45545	1.4109	1.7312	3.07	6.7676	6.5529	0.55274	0.019178	0.45224	7.2255	0.66485	3.1172	0.38594	0.49262	0.77947	0.76436	0.20791	0.78534	1.8503	0.95553	0.92836	0.63099	0.52376	0.84466	0.55874	0.97208	1.5245	0.57013	0.44745	444.2	0.95442	0.94383	0.87502	0.98353	0.99583	0.99305	0.97519	0.9084	0.95887	0.90195	0.78554	0.9179
443.46	0.089449	5.1389	1.4581	0.63999	0.34832	0.56797	0.20678	0.4608	1.414	1.667	2.989	6.6864	6.4665	0.56231	0.028945	0.45584	7.1253	0.67277	3.0235	0.39461	0.50727	0.79321	0.7837	0.21925	0.79744	1.8001	0.94383	0.95153	0.67089	0.53456	0.88006	0.59803	0.99726	1.5309	0.60864	0.46255	446.2	0.95412	0.93308	0.85766	0.98073	0.99081	0.9931	0.97225	0.90834	0.95489	0.90535	0.78828	0.92921
445.46	0.09121	4.9847	1.4171	0.63293	0.35037	0.55905	0.207	0.46015	1.3956	1.6052	2.893	6.6017	6.36	0.56688	0.031548	0.45238	7.0127	0.68096	2.9326	0.40072	0.51553	0.80065	0.78983	0.22057	0.80835	1.7519	0.91468	0.96288	0.68036	0.54462	0.87626	0.60087	1.0015	1.5167	0.61246	0.49752	448.2	0.87649	0.87278	0.79733	0.89293	0.91738	0.90691	0.89143	0.81868	0.87867	0.8254	0.72692	0.84454
447.46	0.089431	4.8043	1.3633	0.63491	0.3421	0.54373	0.2036	0.45721	1.3826	1.5237	2.7699	6.4991	6.2516	0.55994	0.020362	0.44786	6.8818	0.665	2.8149	0.38865	0.50524	0.78111	0.77159	0.21466	0.79717	1.6986	0.90564	0.94426	0.6596	0.52887	0.85618	0.58474	0.96021	1.4831	0.58851	0.46125	450.2	0.94868	0.96885	0.86234	0.97075	0.99157	0.99139	0.96192	0.89677	0.95331	0.8882	0.7909	0.92152
449.46	0.089171	4.6629	1.3201	0.63164	0.34279	0.52736	0.20131	0.45903	1.3579	1.4529	2.6841	6.402	6.1368	0.5574	0.023804	0.43509	6.7493	0.66466	2.7154	0.38788	0.50406	0.78009	0.76994	0.21418	0.79201	1.6506	0.87317	0.95146	0.6614	0.52752	0.84278	0.58486	0.94277	1.4624	0.59418	0.46279	452.2	0.85266	0.8546	0.77159	0.88405	0.90061	0.88898	0.85449	0.81349	0.85633	0.80336	0.71191	0.82092
451.46	0.088344	4.5152	1.2854	0.62567	0.34232	0.51382	0.19931	0.45592	1.3502	1.4071	2.5896	6.3217	6.0344	0.55112	0.025135	0.43196	6.654	0.66164	2.6341	0.3866	0.50187	0.77329	0.77309	0.21255	0.79882	1.6066	0.87892	0.93747	0.66248	0.5255	0.83519	0.58145	0.94277	1.4455	0.58057	0.45347	454.2	0.95005	0.94628	0.85526	0.97211	0.98942	0.9929	0.96926	0.89131	0.95864	0.89873	0.7799	0.93124
453.46	0.089107	4.2478	1.2107	0.62204	0.34847	0.49521	0.20502	0.46177	1.3299	1.3044	2.4225	6.1323	5.858	0.55608	0.024502	0.42563	6.4213	0.66025	2.4596	0.39768	0.51459	0.78632	0.77973	0.22016	0.80877	1.5169	0.82893	0.95124	0.68058	0.53551	0.84626	0.58827	0.93568	1.4184	0.59831	0.4734	456.19	0.94033	0.93794	0.84095	0.96246	0.98314	0.98795	0.95415	0.90395	0.94318	0.88022	0.78867	0.91083
599.49	0.090521	0.68628	0.4556	0.47165	0.36369	0.35984	0.21586	0.47772	0.85727	0.74848	0.65027	0.80886	0.7427	0.55582	0.044672	0.18932	0.60206	0.59357	0.55243	0.43057	0.57574	0.7673	0.78342	0.27063	0.795	0.56969	0.57624	0.94444	0.722	0.5579	0.76993	0.68525	0.57599	0.56163	0.62435	0.60217	601.64	0.9762	0.96976	0.82009	0.98833	1.0156	0.99709	0.99651	0.88801	0.96695	0.93376	0.78886	0.94101
601.49	0.092076	0.6958	0.46217	0.47109	0.37005	0.36928	0.22454	0.48553	0.86256	0.7644	0.65482	0.81528	0.75239	0.56167	0.042705	0.19258	0.60432	0.61957	0.56001	0.4443	0.59116	0.77238	0.78483	0.2689	0.8118	0.57482	0.61218	0.95356	0.72716	0.57759	0.7854	0.71066	0.58802	0.57487	0.64819	0.6134	603.64	0.99702	1.0067	0.86242	1.0021	1.0393	1.0155	1.0171	0.91219	0.9869	0.94642	0.80963	0.9686
603.49	0.091777	0.69529	0.45924	0.47059	0.36645	0.36654	0.21974	0.48705	0.86682	0.75349	0.65316	0.80651	0.73663	0.55972	0.040177	0.18931	0.60173	0.60568	0.55587	0.43692	0.5868	0.76025	0.78248	0.2684	0.80387	0.57617	0.57425	0.96254	0.72352	0.56469	0.75915	0.70511	0.57758	0.57156	0.64884	0.59082	605.64	0.99075	1.0079	0.84976	1.0151	1.0395	1.0242	1.0281	0.9111	0.98347	0.95472	0.82012	0.96946
605.48	0.092065	0.69178	0.46572	0.47236	0.36827	0.36894	0.22573	0.48542	0.86035	0.76968	0.65997	0.80536	0.7442	0.56833	0.043586	0.1911	0.60142	0.6092	0.56467	0.44412	0.59178	0.77033	0.78792	0.27126	0.80915	0.57608	0.59065	0.96274	0.72576	0.58339	0.78548	0.70887	0.59012	0.57714	0.67462	0.61123	607.62	1.0007	1.0073	0.84389	1.0132	1.0376	1.0284	1.014	0.91004	0.98628	0.95554	0.81173	0.95288
607.49	0.091562	0.68723	0.45631	0.46379	0.36221	0.35837	0.22075	0.48078	0.85493	0.75036	0.64955	0.78629	0.72839	0.55031	0.03971	0.19048	0.5914	0.60221	0.55864	0.43594	0.58095	0.76343	0.79123	0.26564	0.79313	0.56665	0.56809	0.95301	0.71219	0.55483	0.77734	0.69358	0.57801	0.55905	0.64169	0.60482	609.64	1.0243	1.004	0.84768	1.022	1.0426	1.0304	1.0233	0.92516	1.0024	0.95509	0.82386	0.98172
609.49	0.090766	0.68331	0.45538	0.46797	0.36524	0.35878	0.22186	0.47596	0.84908	0.7466	0.64808	0.78558	0.72192	0.55562	0.042836	0.18868	0.58606	0.60438	0.55181	0.43668	0.57797	0.75727	0.78357	0.26739	0.79175	0.56521	0.59145	0.95214	0.71536	0.56617	0.77748	0.70453	0.58248	0.56462	0.63569	0.60915	611.64	1.0078	1.0085	0.86166	1.02	1.0451	1.0356	1.0217	0.92074	1.0023	0.95633	0.82079	0.98122
611.49	0.092093	0.6924	0.46054	0.47654	0.36919	0.36548	0.22518	0.48188	0.8551	0.76284	0.65777	0.79357	0.73482	0.55893	0.046293	0.18961	0.59331	0.61235	0.561	0.44115	0.58646	0.7693	0.7951	0.27373	0.81286	0.57282	0.6053	0.96585	0.73654	0.57329	0.79622	0.72067	0.59191	0.56862	0.66814	0.63163	613.64	1.024	1.0274	0.85713	1.0264	1.0535	1.0338	1.0351	0.9121	1.0239	0.95922	0.83129	0.98133
613.49	0.092125	0.69379	0.45935	0.47179	0.36994	0.3649	0.22349	0.48453	0.85972	0.77159	0.6604	0.78897	0.73259	0.5583	0.047158	0.19213	0.58918	0.61338	0.56251	0.44119	0.59416	0.76836	0.80145	0.27037	0.80273	0.57459	0.60945	0.96318	0.71906	0.58228	0.79218	0.72182	0.59149	0.57124	0.65315	0.6127	615.64	1.0026	1.0067	0.83256	1.0132	1.0451	1.0243	1.0381	0.91441	0.99702	0.9434	0.82115	0.9702
615.48	0.092172	0.69421	0.4618	0.46923	0.37137	0.36721	0.22492	0.48567	0.85811	0.76575	0.65965	0.78482	0.72449	0.56188	0.04707	0.19197	0.58888	0.61749	0.56137	0.44473	0.59383	0.77472	0.79334	0.2725	0.81052	0.57526	0.60665	0.96289	0.73071	0.58055	0.79175	0.72748	0.58972	0.57954	0.65653	0.63507	617.64	1.0102	1.0003	0.83177	1.0159	1.0437	1.0187	1.0147	0.898	0.9923	0.95217	0.80168	0.96896
617.49	0.092671	0.69728	0.46301	0.47609	0.3688	0.36676	0.22581	0.48603	0.86041	0.77118	0.66344	0.78177	0.7224	0.56191	0.045625	0.1939	0.58231	0.62163	0.56502	0.44488	0.59886	0.77538	0.79971	0.27181	0.81115	0.57367	0.60441	0.96344	0.74832	0.57764	0.79624	0.72849	0.60126	0.57431	0.65078	0.63327	619.64	1.0291	1.024	0.87107	1.0424	1.0564	1.0506	1.0418	0.92499	1.0159	0.95366	0.83372	0.99885
619.49	0.091461	0.68899	0.45954	0.47094	0.36955	0.36379	0.22481	0.48006	0.8551	0.75834	0.65615	0.78321	0.71657	0.55637	0.04017	0.18633	0.57984	0.61677	0.56286	0.43987	0.59115	0.7631	0.78789	0.26876	0.78642	0.57082	0.578	0.94586	0.72011	0.56956	0.77853	0.70739	0.57382	0.56218	0.63249	0.59807	621.64	1.0069	1.0205	0.84924	1.0216	1.0431	1.0465	1.0402	0.92028	0.99821	0.95959	0.82312	0.98096
621.49	0.092301	0.69786	0.46584	0.47092	0.37061	0.36637	0.22518	0.48503	0.85877	0.77187	0.6696	0.78168	0.72314	0.55861	0.043954	0.19205	0.58269	0.62734	0.56511	0.44162	0.59747	0.77896	0.7918	0.26997	0.80032	0.57032	0.62278	0.96982	0.75369	0.57491	0.80861	0.72037	0.59916	0.58554	0.67861	0.62011	623.64	1.0419	1.0281	0.8697	1.0399	1.0652	1.0375	1.0484	0.93008	1.0123	0.96343	0.82792	0.99539
623.49	0.092359	0.70007	0.46229	0.47211	0.37207	0.36582	0.22341	0.48389	0.86043	0.76616	0.6678	0.77829	0.72275	0.56619	0.042992	0.18947	0.57844	0.62958	0.56193	0.44422	0.5935	0.78266	0.79866	0.27436	0.79914	0.57331	0.6254	0.97116	0.73347	0.58449	0.80902	0.70833	0.5989	0.58172	0.65623	0.626	625.64	1.0031	1.0112	0.82792	1.0318	1.0447	1.0336	1.0272	0.90865	1.0067	0.96294	0.81764	0.98671
625.48	0.092105	0.6915	0.46095	0.47163	0.36883	0.36315	0.22783	0.4862	0.85614	0.76514	0.66684	0.77335	0.71881	0.55772	0.042865	0.19017	0.57199	0.61228	0.56247	0.44264	0.59727	0.77458	0.80077	0.26865	0.79943	0.56969	0.61174	0.95548	0.72386	0.57789	0.80397	0.71059	0.5968	0.57273	0.64201	0.61003	627.64	1.0182	1.031	0.86127	1.0441	1.0522	1.0517	1.0744	0.93176	1.0064	0.96442	0.82499	0.99227
627.49	0.093158	0.703	0.47003	0.47749	0.36938	0.36919	0.22541	0.48761	0.86565	0.77897	0.67399	0.77619	0.72186	0.56067	0.042953	0.18852	0.58056	0.62228	0.56554	0.44549	0.6041	0.77081	0.79846	0.27167	0.80698	0.57518	0.59743	0.97474	0.73034	0.58619	0.80719	0.71501	0.58266	0.57242	0.65275	0.62288	629.64	1.0108	1.0126	0.86471	1.0299	1.0587	1.0451	1.0445	0.92402	1.0052	0.96278	0.82331	0.98581
629.49	0.091628	0.6907	0.46275	0.4683	0.36738	0.36513	0.22227	0.48437	0.86034	0.75542	0.66606	0.7719	0.71518	0.5549	0.038647	0.18391	0.57593	0.62108	0.56223	0.43379	0.59235	0.76503	0.78862	0.26831	0.78986	0.57198	0.58496	0.95407	0.73189	0.57245	0.78061	0.69085	0.56212	0.55264	0.65061	0.61767	631.64	1.0204	1.0179	0.85223	1.0243	1.0491	1.0311	1.0331	0.92149	0.98897	0.94094	0.82533	0.98738
631.49	0.08817	0.66638	0.44497	0.4503	0.35547	0.35519	0.21275	0.47031	0.82129	0.73004	0.64443	0.7371	0.68429	0.5357	0.036292	0.17957	0.55368	0.59708	0.54033	0.42112	0.57071	0.73089	0.76337	0.25663	0.76112	0.55174	0.55594	0.91994	0.69179	0.55227	0.76254	0.67306	0.55028	0.54032	0.60296	0.58602	633.64	1.0209	1.0161	0.85991	1.0351	1.0632	1.0325	1.055	0.93152	1.0126	0.95375	0.82867	1.0086
633.49	0.090608	0.68022	0.45496	0.45535	0.35823	0.35869	0.21804	0.47735	0.84555	0.74836	0.66157	0.75247	0.70415	0.5462	0.043671	0.18329	0.55808	0.60731	0.55212	0.43195	0.58522	0.75478	0.7945	0.26349	0.78841	0.56085	0.58062	0.93872	0.71416	0.57293	0.78534	0.66676	0.56637	0.54481	0.63542	0.60172	635.64	1.03	1.0478	0.85901	1.0487	1.0662	1.0432	1.048	0.93177	0.99944	0.96642	0.83154	0.99319
635.49	0.088933	0.66498	0.44352	0.45127	0.35295	0.35067	0.21593	0.46549	0.82171	0.73039	0.64476	0.72766	0.68059	0.53741	0.042509	0.18131	0.54551	0.59419	0.54098	0.41605	0.577	0.72123	0.76855	0.25785	0.75855	0.54718	0.58835	0.92452	0.69761	0.54882	0.76609	0.65649	0.54789	0.53949	0.62306	0.59357	637.64	1.0326	1.0308	0.85278	1.0491	1.0613	1.0429	1.0601	0.93539	1.0159	0.96871	0.83424	0.99719
637.49	0.46962	1.8594	3.0367	3.5609	1.9873	1.446	2.6472	6.7091	2.4138	6.336	4.6255	2.0482	1.5367	4.2829	1.3592	3.2196	1.512	4.7758	1.6794	2.774	11.275	14.662	15.51	7.0981	12.983	2.1289	8.8476	3.0855	6.559	7.2858	21.187	7.9888	5.6203	7.2666	13.276	8.9007	639.83	1.028	1.0329	0.86716	1.0413	1.0657	1.0509	1.0417	0.93192	1.0124	0.96751	0.83426	1.0015
657.09	0.83372	2.9501	5.0897	6.5411	3.2678	2.3703	5.1338	11.287	3.9224	10.954	7.6883	2.9256	2.1347	7.5536	2.6035	6.484	2.3602	8.5241	2.7094	5.0152	19.359	26.198	27.385	12.335	23.145	3.4837	16.896	5.8279	11.609	13.116	41.887	14.004	11.573	14.262	25.676	17.766	657.8	3.6806	2.8446	2.7827	2.4575	2.3086	2.9793	4.0185	3.7107	3.236	4.143	1.8636	3.2328
659.09	1.3083	4.4395	7.5502	10.267	4.7615	3.5028	8.2631	16.483	5.8662	16.537	11.311	4.0065	2.9515	11.675	3.8051	9.9671	3.4585	13.204	4.1552	7.9803	28.573	39.056	41.051	18.411	34.929	5.0612	26.227	10.224	17.745	20.149	65.487	21.086	19.691	22.335	40.126	29.037	659.8	11.947	7.3821	7.057	5.3876	5.2172	7.9057	11.368	9.8938	8.3441	10.102	3.8427	8.3848
661.09	1.8944	6.3391	10.282	14.593	6.5039	4.8116	11.843	22.119	8.3048	22.834	15.39	5.3353	3.9856	16.428	4.5763	13.144	4.8085	18.766	6.0645	11.535	38.613	52.927	55.684	24.703	47.613	6.8786	36.25	16.437	24.883	27.91	87.8	29.008	29.089	29.925	55.001	41.623	661.8	28.498	17.052	15.824	10.636	10.54	16.961	25.591	20.768	17.11	19.969	7.7351	18.652
663.07	2.5441	8.6603	13.296	19.429	8.5329	6.3404	15.779	27.759	11.313	29.971	19.914	6.8172	5.2994	21.815	4.8599	15.486	6.3568	25.156	8.3926	15.492	48.878	65.706	69.701	30.532	59.928	9.0488	45.323	24.365	32.963	36.593	102.47	37.826	39.837	35.755	69.117	54.184	663.8	53.363	32.847	28.754	18.202	18.046	29.544	45.652	35.877	29.201	32.718	13.508	34.215
665.09	3.219	11.278	16.269	24.49	10.72	7.9647	19.763	33.659	14.775	37.664	24.804	8.4937	6.7835	27.564	4.9235	16.662	8.0564	32.214	11.038	19.847	59.06	77.132	83.115	34.971	70.557	11.366	52.488	33.587	41.64	45.298	107.07	46.886	50.209	38.702	79.815	65.459	665.8	84.862	53.763	45.039	27.418	27.004	44.71	70.264	54.359	43.357	47.525	20.98	53.412
667.09	3.9167	14.123	19.349	29.397	13.054	9.7136	23.771	39.649	18.735	45.734	29.782	10.207	8.2888	33.377	4.948	17.063	9.8469	39.65	13.847	24.545	69.117	86.751	94.629	36.749	78.331	13.844	56.079	44.021	50.475	53.998	108.54	55.975	58.042	39.87	84.866	73.859	667.78	118.98	78.642	62.821	38	36.967	61.547	97.157	74.848	58.595	63.766	29.663	75.312
669.09	4.6305	17.338	22.514	34.137	15.378	11.474	27.349	45.42	23.15	53.726	34.466	11.914	9.8408	39.097	4.9552	17.227	11.718	47.039	16.85	29.242	78.012	92.688	102.08	37.157	81.897	16.291	56.972	54.975	59.548	61.921	109.53	65.124	62.051	40.635	86.286	77.889	669.8	152.28	104.7	81.93	49.062	47.705	78.155	123.71	95.241	74.431	80.1	39.033	99.724
671.09	4.9627	19.021	23.783	35.71	16.362	12.182	28.193	47.238	25.992	56.913	36.443	12.73	10.692	41.35	4.5808	16.055	12.747	50.892	18.588	31.508	78.507	87.935	97.164	34.866	78.036	17.522	53.462	61.261	63.291	63.924	102.03	68.355	58.828	38.2	80.916	73.277	671.8	185.62	129.23	101.35	59.802	58.086	95.674	151.04	116.53	90.08	97.079	48.812	124.54
673.09	6.001	23.504	28.585	41.799	19.974	14.925	32.335	55.779	33.055	68.432	43.875	15.502	13.085	49.36	4.956	17.381	15.572	62.419	23.153	38.33	87.218	95.471	105.45	37.533	85.94	21.471	57.993	76.605	76.179	73.898	110.37	80.384	63.998	41.889	87.148	79.444	673.8	216.57	153.33	120.39	70.122	68.031	113.67	179.12	137.22	105.32	114.12	59.099	148.51
675.09	6.5259	25.95	30.757	42.595	21.646	16.218	32.624	58.493	37.502	73.662	47.249	16.951	14.414	52.791	4.7883	16.975	17.152	68.273	25.75	41.774	86.044	93.069	103.08	36.829	85.133	23.648	57.028	84.328	81.436	75.103	107.59	83.906	62.599	41.118	85.156	77.429	675.8	243.99	175.89	137.76	81.155	77.491	131.76	206.38	156.95	120.84	130.89	69.56	172.1
677.08	7.3928	29.727	34.45	44.459	24.631	18.496	33.893	63.061	44.192	82.515	52.965	19.116	16.365	58.72	4.9352	17.595	19.505	76.997	29.585	47.227	88.367	95.539	106.09	37.736	88.64	26.916	58.752	95.657	89.65	78.398	110.77	89.56	64.561	42.936	87.153	79.39	677.8	268.92	198.78	155.54	92.256	87.71	149.54	233.72	176.27	136.68	148.07	80.44	195.95
679.09	8.074	32.957	37.184	44.831	27.033	20.36	34.146	64.743	49.978	89.463	57.511	20.889	18.165	63.394	4.8982	17.636	21.513	83.804	32.707	51.565	88.903	95.785	106.43	37.89	89.912	29.694	59.117	103.15	95.19	79.144	111.07	91.268	65.014	43.472	87.431	79.763	679.8	290.76	220.44	172.75	103.05	97.997	167.49	260.44	194.96	152.21	164.97	90.682	219.17
681.09	8.7364	36.139	39.813	44.933	29.168	22.225	34.208	65.309	55.835	95.631	61.811	22.675	19.869	67.716	4.9071	17.704	23.543	89.701	35.903	55.424	89.114	95.899	106.87	37.996	90.518	32.342	59.315	108.16	98.961	79.407	111.48	92.159	65.323	43.884	87.025	79.689	681.79	308.16	240.36	189.11	113.41	108.16	184.52	284.89	212.87	167.01	181.35	101.11	241.2
683.09	9.376	39.342	42.396	44.948	31.278	24.053	34.245	65.447	61.647	101.02	65.653	24.467	21.528	71.625	4.887	17.754	25.588	94.56	39.145	58.962	89.364	95.872	107	38.057	90.78	34.948	59.57	110.59	101.34	79.439	112.07	92.869	65.552	44.4	87.238	79.515	683.8	321.57	259.94	204.61	123.5	118.18	200.82	307.71	230.44	181.8	198.01	111.39	261.61
685.09	9.968	42.618	44.611	44.867	33.309	25.883	34.201	65.408	67.184	105.14	69.486	26.187	23.283	75.074	4.8804	17.746	27.537	97.629	42.275	61.873	89.12	95.54	106.79	38.063	90.996	37.445	59.788	111.5	102.13	79.185	112.55	92.91	65.603	44.646	86.875	79.182	685.8	330.8	277.74	219.03	133.55	127.69	216.17	327.08	246.59	195.71	214.28	121.83	279.74
687.09	10.508	45.814	46.791	44.796	35.427	27.701	34.119	65.234	72.519	107.94	73.046	27.899	24.964	77.964	4.8528	17.723	29.477	99.351	45.313	64.083	89.033	95.413	106.6	38.053	91.351	39.963	59.893	111.49	102.23	79.071	112.71	92.863	65.485	44.972	86.182	78.881	687.8	337.12	295.13	232.03	143.13	136.61	231.93	343.3	261.63	208.69	230.28	131.99	295.8
689.09	10.906	48.496	48.262	44.059	37.023	29.141	33.631	64.198	76.625	108.02	75.518	29.211	26.331	79.306	4.7857	17.531	31.018	98.682	47.871	64.844	87.777	93.944	105.23	37.593	90.311	41.974	59.181	110.4	100.84	77.792	111.88	91.628	64.896	44.744	84.808	77.478	689.8	340.76	310.73	243.54	152.28	144.9	247.19	355.47	275.64	220.31	245.18	141.45	308.43
691.09	11.424	51.757	50.294	44.067	39.086	30.97	33.559	64.181	81.52	108.79	78.804	30.927	28.055	81.108	4.7909	17.548	32.936	99.041	50.954	65.704	87.691	94.048	105.34	37.754	90.554	44.525	59.652	110.56	100.39	77.56	112.69	91.732	64.991	45.141	84.392	77.175	691.8	343.75	324.98	253.23	161	152.85	261.49	363.45	288.21	230.86	259.34	150.99	318.25
693.09	11.947	55.248	52.29	44.265	41.224	32.999	33.661	64.498	86.39	109.46	82.125	32.897	29.879	82.694	4.7934	17.667	35.095	99.826	54.276	66.392	88.248	94.634	106.18	38.114	91.243	47.381	60.103	111.46	100.57	77.808	114.28	92.268	65.395	45.747	84.833	77.293	693.8	345.91	338.4	260.47	169.72	160.58	275.16	368.55	298.64	240.4	272.69	159.85	324.73
695.09	12.345	58.579	54.016	44.259	43.147	34.939	33.685	64.468	90.178	109.46	84.393	34.56	31.661	83.463	4.7899	17.721	37.059	99.949	57.153	66.298	88.309	94.575	106.39	38.363	91.574	49.996	60.693	111.8	100.24	77.669	115.43	92.554	65.823	46.19	84.921	77.132	695.8	348.13	350.86	266.35	178.18	168.27	288.24	371.52	307.37	249.01	285.25	169.49	329.05
697.09	12.645	61.81	55.543	44.4	44.969	36.882	33.693	64.312	93.296	109.06	85.937	36.165	33.39	83.722	4.804	17.776	38.905	99.983	59.945	66.086	88.338	94.754	106.73	38.535	91.591	52.58	60.968	111.95	99.998	77.681	116.4	92.655	66.118	46.582	84.809	76.825	697.8	349.72	361.33	270.94	186.54	176	301.4	373.36	313.73	255.85	297.91	178.14	332.13
699.09	12.921	65.361	56.934	44.73	47.043	38.863	33.786	64.52	96.004	109.07	87.224	38.004	35.336	84.201	4.7756	17.872	40.928	100.13	62.939	66.313	88.698	95.256	107.08	38.828	92.109	55.226	62.085	112.6	100.18	78.078	117.42	93.102	66.597	47.009	85.25	76.825	699.8	351.11	370.5	273.65	194.62	183.26	312.8	374.3	317.85	261.08	309.69	186.68	333.83
701.09	13.082	68.745	58.009	44.92	48.754	40.745	33.887	64.534	97.604	108.86	87.513	39.667	37.193	84.484	4.8108	17.971	42.796	100.07	65.654	66.211	88.761	95.478	107.5	39.115	92.533	57.741	62.483	113.08	99.937	78.307	118.49	93.344	66.885	47.488	85.604	76.774	701.79	352.62	377.81	274.75	202.21	190.49	323.29	375.05	319.5	264.69	320.27	194.91	334.41
703.09	13.145	72.032	58.628	45.141	50.441	42.574	33.916	64.53	98.318	108.42	87.382	41.39	38.954	84.599	4.7909	18.059	44.547	99.924	68.158	66.036	88.86	95.599	107.61	39.291	92.742	60.318	63.381	113.36	99.444	78.389	119.67	93.544	67.261	47.921	85.716	76.51	703.8	353.7	383.78	275.33	209.57	197.98	333.12	375.17	321.14	267.09	330.82	203.51	336.05
705.09	13.074	74.826	58.64	45.078	51.472	44.055	33.794	64.137	97.934	107.35	86.7	42.707	40.609	84.191	4.737	17.999	46.154	99.076	69.799	65.39	88.182	94.946	107.05	39.278	92.298	62.484	63.65	113.01	98.604	78.181	119.52	93.541	67.002	47.949	85.476	75.9	705.8	355.7	388.75	275.21	216.81	205.5	342.15	375.92	321.49	268.87	341.19	211.56	337.88
707.09	13.004	77.519	58.455	45.031	52.265	45.6	33.698	63.708	97.643	106.41	85.853	44.182	42.163	83.63	4.7356	18.001	47.673	98.449	71.431	64.979	87.931	94.796	106.31	39.339	91.938	64.609	64.393	113.05	97.973	78.216	119.96	93.631	67.092	48.03	85.577	75.373	707.8	356.54	391.15	275.11	223.26	212.47	349.62	376.11	321.44	269.47	350.36	219.51	339.03
709.09	13.042	80.768	58.611	45.425	53.387	47.436	33.877	63.934	98.027	106.39	85.724	45.948	43.947	83.858	4.729	18.101	49.367	98.525	73.381	65.092	88.061	95.319	106.64	39.55	92.51	67.253	65.161	113.94	97.892	78.866	120.75	94.198	67.51	48.567	85.907	75.288	709.8	357.8	392.9	275.07	230.14	219.44	356.56	376.95	321.93	270.3	359.19	227.39	340.79
711.09	13.024	83.582	58.534	45.626	53.8	49.059	33.928	63.915	98.014	105.99	85.367	47.559	45.715	83.829	4.7333	18.244	51.058	98.287	74.661	64.885	88.163	95.381	106.52	39.837	92.513	69.644	65.84	114.39	97.742	79.396	121.5	94.926	67.851	48.877	86.311	75.183	711.8	358.96	394.03	274.93	236.65	226.5	362.53	377.54	322.67	271.05	367.34	235.06	342.21
713.09	12.935	86.167	58.134	45.611	53.971	50.515	33.916	63.649	97.715	105.36	84.69	48.979	47.286	83.44	4.6569	18.271	52.516	97.805	75.189	64.703	87.966	95.122	106.16	39.771	92.579	71.81	66.392	114.48	96.896	79.52	121.31	94.949	67.726	49.145	86.149	74.975	713.8	360.35	394.5	274.97	243.41	233.04	367.1	378.75	323.39	271.88	374.69	242.56	344.04
715.08	12.938	88.845	58.005	45.949	54.228	52.241	34.1	63.677	98.003	105.52	84.498	50.662	49.046	83.603	4.6825	18.337	54.182	97.979	75.728	65.017	88.062	95.548	106.65	40.056	93.133	74.26	67.09	115.58	97.019	80.225	121.99	95.731	68.144	49.546	86.509	75.145	715.8	361.56	394.14	275.5	250	239.61	370.84	379.13	323.91	272.96	381.12	249.43	345.89
717.09	12.919	91.092	57.915	46.119	54.141	53.78	34.196	63.784	98.074	105.56	84.088	52.366	50.676	83.712	4.6692	18.4	55.736	97.977	75.855	65.055	88.173	95.584	106.63	40.226	93.316	76.478	67.45	116.61	96.616	80.711	122.85	96.276	68.516	49.765	86.775	75.182	717.8	362.95	394.01	275.93	256.47	246.13	373.76	379.54	324.95	273.9	385.26	256.05	347.62
719.09	12.912	93.073	57.78	46.316	54.07	55.092	34.27	63.741	98.233	105.68	83.761	54.2	52.235	83.647	4.616	18.426	57.262	97.959	75.941	65.258	88.053	95.878	106.78	40.268	93.414	78.172	67.595	117.48	96.486	81.026	123.12	96.694	68.473	50.033	86.776	74.95	719.79	363.92	394.08	276.4	262.7	252.22	376.04	380.98	326.33	275.22	388.75	262.61	349.7
721.08	12.91	94.849	57.736	46.512	54.013	56.211	34.337	63.714	98.338	105.86	83.6	56.241	53.853	83.703	4.6193	18.526	58.732	98.074	75.869	65.37	88.141	95.845	106.86	40.482	93.671	79.318	68.148	118.54	96.408	81.516	123.38	97.454	68.79	50.32	86.854	74.978	721.8	364.83	393.79	277.56	268.66	258.21	378.09	381.52	327.42	276	391.25	268.89	351.79
723.09	12.956	96.641	57.96	46.808	54.228	57.458	34.517	63.925	98.763	106.35	84.004	58.114	55.744	84.158	4.5741	18.604	60.33	98.533	76.091	65.768	88.444	96.281	107.11	40.78	94.211	80.396	68.591	119.83	96.514	82.216	124.39	98.536	69.139	50.749	87.261	75.235	723.8	365.37	392.95	278.02	274.76	263.76	378.86	381.83	328.3	277.11	392.5	274.43	353.03
725.09	12.964	97.741	57.959	46.967	54.14	58.093	34.608	63.884	99.03	106.94	84.056	59.922	57.544	84.253	4.5964	18.677	61.611	98.799	75.975	66.048	88.667	96.368	107.24	40.957	94.37	80.637	68.81	120.83	96.676	82.617	124.72	99.308	69.258	51.098	87.292	75.391	725.8	365.87	393.4	279.76	280.43	269.88	380.42	382.89	330.35	278.41	394.1	279.91	355.04
727.09	12.916	98.06	57.663	46.724	53.762	58.033	34.455	63.44	98.615	106.74	83.836	61.261	58.904	83.947	4.5121	18.588	62.607	98.738	75.474	65.873	88.167	95.801	106.46	40.852	93.923	80.247	68.505	121.2	95.899	82.469	124.57	99.378	69.056	50.993	87.021	74.924	727.8	367.65	394.5	280.87	286.34	275.57	381.6	383.02	331.57	279.93	395.96	285.4	357.37
729.09	12.959	98.604	57.836	46.899	53.783	58.243	34.579	63.385	98.978	107.37	84.035	62.964	60.571	84.155	4.5315	18.718	63.896	99.16	75.502	66.127	88.281	96.08	107.03	40.935	94.191	80.046	68.508	122.39	96.033	82.978	125.23	100.17	69.272	51.356	87.347	75.111	729.8	368.17	394.84	282.35	291.9	281.18	383.46	383.57	333.35	281.1	398	290.34	359.86
731.09	12.894	98.27	57.639	46.522	53.275	57.716	34.291	62.816	98.349	107.28	83.808	64.044	61.668	83.691	4.4582	18.556	64.528	98.77	74.856	65.772	87.785	95.438	105.83	40.788	93.394	79.376	67.823	121.98	95.402	82.576	124.23	100.1	68.846	51.081	86.8	74.465	731.8	368.58	395.13	283.69	296.98	286.46	385.07	383.66	334.51	282.03	400	294.38	361.3
733.09	13.134	100.18	58.727	47.32	54.213	58.683	34.917	63.831	100.22	109.86	85.539	66.885	64.247	85.321	4.5154	18.913	66.65	100.97	75.959	67.114	89.337	97.05	107.76	41.501	95.216	80.524	69.17	124.59	97.06	84.157	126.46	102.3	70.172	52.18	88.301	76.034	733.81	369.7	396.73	285.33	302.28	292.17	387.31	383.85	336.11	283.41	406.38	299.23	363.37
735.09	13.16	100.43	58.969	47.444	54.326	58.689	35.039	63.744	100.55	110.84	85.882	68.561	65.932	85.607	4.5291	18.93	67.57	101.29	75.978	67.365	89.555	97.133	108.02	41.611	95.473	80.623	69.1	125.47	97.032	84.373	127.05	102.78	70.418	52.503	88.205	76.296	735.8	369.67	397.67	286.49	307.08	297.21	389.76	384.37	337.41	284.27	411.18	302.92	365.63
737.09	13.218	100.82	59.271	47.57	54.548	58.635	35.096	63.845	100.89	111.95	86.764	70.141	67.499	86.096	4.4563	18.974	68.428	101.81	76.006	67.625	89.769	97.269	108.08	41.698	95.639	80.963	68.843	126.05	97.079	84.761	127.37	103.4	70.583	52.615	88.126	76.392	737.8	369.81	397.79	287.15	311.79	302.1	391.32	383.55	338.19	285.01	414.71	305.9	366.62
739.09	13.344	101.41	59.97	47.898	55.066	59.056	35.393	64.063	101.93	113.47	87.699	72.049	69.402	86.844	4.497	19.06	69.432	102.83	76.477	68.277	90.368	98.064	108.9	42.003	96.322	81.695	69.309	127.4	97.625	85.334	128.29	104.52	70.962	53.154	88.73	76.938	739.8	370.6	399.61	289	317.1	307.46	394.66	384.23	339.48	286.51	418.1	309.61	368.72
741.09	13.445	101.96	60.593	48.097	55.428	59.279	35.553	64.267	102.79	114.93	88.565	74.074	71.426	87.451	4.5258	19.177	70.157	103.78	76.825	68.695	91.073	98.507	109.4	42.284	96.785	82.528	69.572	128.46	98.204	85.947	129.2	105.78	71.638	53.591	89.322	77.502	741.8	369.98	400.54	290.05	320.83	311.94	396.51	383.29	340.04	286.68	420.44	311.63	369.55
743.09	13.417	101.43	60.563	47.769	55.287	59.012	35.35	63.706	102.26	114.98	88.266	74.933	72.5	87.086	4.4852	19.056	69.935	103.17	76.452	68.137	90.508	97.626	108.74	42.021	96.053	82.482	68.954	127.99	97.553	85.472	128.85	105.54	71.078	53.382	88.727	77.062	743.8	371.63	402.99	291.91	327.4	317.39	400.06	385.08	341.61	288.35	424.35	314.61	371.81
745.09	13.521	101.96	61.171	48.011	55.443	59.098	35.565	63.918	103.14	116.51	89.151	76.796	74.195	87.766	4.4531	19.14	70.376	103.7	76.952	68.639	91.128	98.114	109.23	42.154	96.497	83.441	69.043	128.65	97.918	85.982	129.22	106.16	71.33	53.493	89.144	77.408	745.8	371.19	403.47	292.96	330.78	321.37	401.77	384.54	342.06	289.02	425.48	316.73	372.51
747.09	13.668	102.64	61.855	48.329	56.182	59.66	35.853	64.209	104.24	118.18	90.304	78.905	76.373	88.583	4.4839	19.281	71.002	104.36	77.791	69.142	91.855	98.676	109.81	42.515	97.157	84.861	69.426	129.92	98.41	86.636	130.27	107.34	71.998	54.058	89.776	78.292	747.8	371.55	404.79	294.13	334.37	325.26	403.51	384.51	342.99	289.59	427.05	318.15	373.65
749.09	13.297	99.503	60.305	46.805	54.692	58.083	34.687	62.136	101.24	115.22	87.87	78.04	75.501	86.045	4.3345	18.628	68.758	101.18	75.673	66.918	89.225	95.466	106.26	41.238	93.911	82.852	67.071	125.99	95.326	83.98	126.54	104.38	69.758	52.644	86.785	75.814	749.8	371.05	405.72	295.19	337.72	329.36	404.72	383.99	343.6	289.96	428.77	320.11	375.06
751.09	13.814	103.11	62.678	48.477	56.609	60.187	35.935	64.375	105.05	120.26	91.415	82.295	79.646	89.395	4.4779	19.325	71.204	104.62	78.668	69.398	92.482	98.605	110	42.725	97.133	86.437	68.9	130.75	98.761	87.058	131.05	108.71	72.331	54.278	90.042	78.768	751.8	371.43	407.27	296.16	340.47	333.85	406.63	384.56	344.13	290.82	430.11	321.58	376.47
753.09	13.938	103.74	63.419	48.646	57.036	60.844	36.156	64.544	105.81	121.41	92.304	84.038	81.462	90.164	4.4792	19.364	71.527	105.05	79.405	69.671	93.187	99.016	110.57	42.979	97.764	87.447	69.126	131.53	99.172	87.619	132.01	109.65	72.817	54.592	90.295	79.443	753.8	371.5	407.98	297.31	342.96	337.97	408.01	384.27	344.69	291.44	431.23	322.97	377.01
755.09	13.981	103.98	63.826	48.695	57.155	61.361	36.225	64.544	106.26	122.34	92.904	85.59	83.147	90.533	4.4746	19.351	71.771	105.11	79.811	69.858	93.561	99.202	110.84	43.097	97.9	88.315	69.165	131.79	99.392	87.844	132.22	109.98	72.82	54.613	90.554	79.56	755.8	371.82	409.67	298.22	345.62	341.5	409.3	385.05	345.56	292.23	433.19	324.6	378.66
757.09	14.021	104.03	64.045	48.653	57.181	61.777	36.24	64.341	106.41	122.89	93.146	86.767	84.238	90.636	4.456	19.322	71.847	104.92	80.227	69.852	93.75	98.95	110.67	43.053	97.672	88.756	68.773	131.94	99.272	87.825	132.15	110.05	72.681	54.555	90.403	79.699	757.8	371.95	410.8	298.4	347.37	344.43	410.2	384.83	345.72	292.6	433.81	325.52	379.22
759.09	14.063	104.12	64.319	48.507	57.261	62.281	36.216	64.267	106.55	123.65	93.687	87.939	85.613	90.995	4.416	19.217	71.875	104.71	80.557	69.86	93.761	98.692	110.52	43.067	97.584	89.202	68.312	131.68	99.215	87.749	132.02	110.38	72.719	54.466	90.317	79.556	759.8	371.01	410.23	298.73	349.11	346.81	410.57	383.99	344.89	292.92	433.42	326.17	379.27
761.09	13.728	101.55	63.017	47.214	55.577	60.834	35.253	62.553	104.01	120.89	91.504	86.835	84.761	88.813	4.3112	18.674	70.493	101.91	78.818	68.075	91.591	95.982	107.38	42.056	94.818	87.481	66.53	128.19	96.74	85.493	128.4	108.16	70.771	52.857	87.937	77.517	761.8	370.73	411.23	299.07	350.11	349	410.89	383.84	344.75	293.04	433.95	327.51	380.04
763.09	14.149	104.42	65.04	48.476	57.164	63.15	36.218	64.096	106.88	124.72	94.31	90.22	87.822	91.367	4.4038	19.158	72.343	104.31	81.394	69.86	94.307	98.469	110.49	43.179	97.186	89.919	68.129	131.75	99.061	87.895	132.24	111.14	72.677	54.348	90.423	79.749	763.85	370.53	412.22	299.82	351.64	351.83	411.54	383.43	344.47	293.29	434.64	328.27	380.49
765.09	14.21	104.79	65.474	48.592	57.374	63.731	36.367	64.23	107.14	125.51	94.892	91.527	89.261	91.799	4.4146	19.184	72.898	104.27	81.951	70.007	94.715	98.545	110.66	43.32	97.337	90.374	68.199	132.14	99.236	88.223	132.91	111.57	72.921	54.562	90.726	80.13	765.8	370	413.19	300.18	352.61	354.48	411.62	382.91	344.3	293.27	435.25	329.38	381.17
767.09	13.883	102.39	64.092	47.317	56.025	62.515	35.445	62.506	104.69	122.92	92.829	89.952	87.883	89.598	4.3206	18.651	71.323	101.41	80.048	68.236	92.486	95.876	107.78	42.213	94.912	88.246	66.205	128.9	96.83	85.97	129.57	108.99	71.118	53.232	88.211	78.318	767.8	369.86	413.5	300.09	354.39	356.88	412.24	382.38	344	293.08	434.97	329.83	381.6
769.09	13.852	102.12	63.932	47.062	55.695	62.439	35.301	62.14	104.2	122.84	92.736	90.299	88.288	89.41	4.2857	18.583	71.466	100.41	79.872	67.798	92.055	95.28	107.29	42.018	94.459	87.873	65.556	128.41	96.15	85.418	128.99	108.68	70.881	53.021	87.871	78.265	769.8	369.56	414.25	300.37	354.44	359.31	412.26	381.71	343.65	293.11	434.04	330.64	382.18
771.08	13.709	100.84	63.24	46.384	55.098	62.15	34.826	61.086	102.91	121.54	91.699	89.64	87.686	88.193	4.2239	18.294	70.845	98.784	78.992	66.754	90.915	93.923	105.68	41.377	93.002	86.55	64.426	126.67	94.718	84.235	127.54	106.93	69.947	52.494	86.598	77.084	771.8	369.36	414.41	300.87	355.38	361.34	412.34	381.71	343.07	293.61	433.73	331.78	382.7
773.09	14.352	105.88	66.299	48.46	57.503	64.851	36.435	63.828	107.64	127.45	96.219	94.365	92.469	92.449	4.3719	19.047	74.659	102.78	82.831	69.712	95.248	97.971	110.5	43.363	97.199	90.617	67.232	132.31	98.926	88.189	132.94	112.02	73.144	54.629	90.407	80.698	773.8	368.06	413.36	299.3	354.69	362.09	410.3	379.09	340.84	292.67	431.25	331.27	381.66
775.09	14.425	106.36	66.576	48.593	57.61	65.161	36.6	63.974	108.01	128.14	96.808	95.298	93.272	92.856	4.3972	19.087	75.396	102.74	83.281	69.719	95.652	98.023	110.62	43.533	97.424	90.888	67.382	132.44	99.199	88.486	133.11	112.5	73.344	54.898	90.734	80.992	775.8	368.2	415.1	300.89	356.6	365.91	411.44	379.91	341.68	293.28	433.58	332.98	383.09
777.09	14.16	104.31	65.237	47.456	56.354	63.967	35.775	62.491	105.78	125.91	95.058	93.97	91.675	90.964	4.2897	18.644	74.394	100.41	81.553	68.219	93.927	95.853	108.3	42.613	95.199	88.958	65.759	129.66	97.043	86.613	130.35	110.18	71.91	53.798	88.714	79.345	777.8	368.54	416.77	301.39	357.18	368.01	411.65	379.95	341.59	293.78	433.43	334.19	383.36
779.09	14.335	105.47	66.136	47.853	56.858	64.819	36.139	62.881	106.89	127.28	96.307	95.416	93.034	91.871	4.2993	18.747	75.783	101.28	82.555	68.704	95.052	96.663	109.18	43.174	95.784	89.698	66.005	130.85	97.723	87.403	131.47	111.28	72.468	54.403	89.644	80.192	779.8	368.4	416.36	301.87	358.21	370.09	410.69	379.29	340.98	293.6	433	334.57	383.54
781.09	14.59	107.06	67.281	48.478	57.566	65.851	36.68	63.739	108.46	129.58	98.016	97.139	94.451	93.275	4.3523	19.003	77.478	102.74	83.791	69.506	96.69	98.022	110.92	43.847	97.045	90.772	66.934	132.7	98.898	88.509	133.5	112.93	73.543	55.136	91.004	81.071	781.8	368.11	416.41	301.75	358.88	371.9	410.37	378.84	340.28	293.34	432.71	334.76	384.04
783.09	14.608	107.06	67.306	48.303	57.263	65.789	36.577	63.524	108.27	129.38	98.124	97.206	94.178	93.13	4.3326	18.959	78.058	102.38	83.779	69.175	96.572	97.751	110.79	43.848	96.615	90.385	66.685	132.2	98.675	88.355	133.24	112.91	73.315	55.113	90.787	81.058	783.8	368.06	416.95	302.37	359.48	374.04	410.23	379.13	339.91	294.05	432.71	335.75	384.34
785.09	14.49	106.17	66.774	47.733	56.524	65.164	36.171	62.733	107.19	128.31	97.383	96.344	93.013	92.381	4.3047	18.734	77.866	101.26	83.006	68.261	95.913	96.619	109.48	43.433	95.285	89.187	65.69	130.8	97.601	87.314	131.96	111.72	72.594	54.699	89.816	80.048	785.8	368.68	418.41	302.94	360.49	377.15	410.19	380.03	339.93	294.6	434.06	337.41	385.53
787.09	14.561	106.68	67.058	47.828	56.653	65.287	36.247	62.97	107.59	129.04	97.875	96.822	93.106	92.776	4.3677	18.831	78.558	101.37	83.335	68.417	96.294	96.899	109.81	43.593	95.458	89.153	65.64	131.24	97.884	87.443	132.49	112.33	73.103	54.947	90.141	80.429	787.8	368.45	418.71	303.19	361.26	379.74	409.67	379.56	339.39	294.42	434.1	337.74	385.15
789.09	14.291	104.83	65.804	46.71	55.349	63.805	35.487	61.637	105.2	126.62	96.127	94.772	91.13	90.892	4.233	18.337	77.625	98.967	81.736	66.726	94.711	94.506	107.42	42.678	93.313	87.188	64.167	128.08	95.774	85.587	129.82	109.99	71.3	53.767	88.39	78.617	789.8	368.22	419.38	303.51	361.74	382.16	409.1	379.66	339.12	294.62	434.44	338.33	385.49
791.09	14.168	103.98	65.238	46.228	55.002	63.384	35.188	60.947	104.29	125.54	95.39	94	90.326	90.05	4.2169	18.165	77.497	97.711	80.884	65.999	94.184	93.662	106.64	42.283	92.514	86.196	63.415	127.07	94.911	84.655	128.78	108.91	70.796	53.506	87.398	78.116	791.8	368	419.77	303.43	362.4	384.4	408.58	379.44	338.22	294.52	434.44	339.44	385.57
793.09	14.308	105.16	65.819	46.577	55.489	63.845	35.451	61.397	105.13	126.92	96.366	94.746	91.025	90.844	4.2258	18.291	78.578	98.188	81.643	66.423	95.291	94.13	107.2	42.64	93.239	86.746	63.885	127.86	95.628	85.369	129.78	109.79	71.344	53.98	88.028	78.932	793.8	367.72	420.35	303.7	364.02	387	408.25	380.28	337.96	295.06	434.88	340.7	386.27
795.09	14.238	104.85	65.441	46.251	55.157	63.451	35.258	61.031	104.59	126.35	96.008	94.221	90.55	90.355	4.1875	18.121	78.716	97.43	81.302	65.928	95.128	93.383	106.69	42.442	92.677	86.125	63.407	127.33	94.917	84.71	129.26	109.15	70.959	53.679	87.571	78.523	795.8	367.2	420.42	303.91	365	389.09	407.5	379.45	337.1	294.58	435.53	340.91	386.15
797.09	14.1	104	64.785	45.618	54.474	62.67	34.876	60.246	103.43	124.94	95.112	93.197	89.18	89.284	4.1393	17.889	78.247	96.045	80.508	64.992	94.356	92.335	105.43	41.936	91.735	84.88	62.569	125.76	93.719	83.76	127.79	107.76	70.167	53.167	86.48	77.691	797.8	366.64	420.01	303.71	365.27	390.45	405.8	378.9	335.82	294.27	435.35	341.95	385.6
799.09	14.271	105.48	65.632	46.187	55.09	63.371	35.262	60.935	104.56	126.56	96.221	94.224	90.063	90.432	4.1782	18.035	79.518	96.982	81.365	65.562	95.86	93.25	106.78	42.483	92.468	85.728	63.203	127.19	94.81	84.706	129.33	109.27	70.912	53.746	87.236	78.547	799.8	365.6	420.28	303.27	365.66	391.78	404.75	378.49	335.4	294.19	435.22	342.35	385.28
801.08	14.307	105.95	65.728	46	55.083	63.316	35.24	60.907	104.49	126.7	96.507	94.174	90.036	90.486	4.201	18.033	79.996	96.804	81.45	65.431	96.281	93.168	106.68	42.547	92.446	85.657	63.133	127.14	94.853	84.701	129.54	109.29	71.033	53.796	87.504	78.73	801.8	365.05	420.03	303.21	365.88	392.88	403.77	377.32	334.51	293.52	434.64	342.68	384.94
803.09	14.346	106.39	65.838	46.025	55.195	63.455	35.29	60.909	104.67	127.03	96.73	94.121	90.005	90.613	4.1882	18.037	80.519	96.594	81.616	65.419	96.754	93.316	107.03	42.564	92.577	85.568	63.161	127.48	94.964	84.805	129.8	109.54	71.188	54.051	87.608	78.783	803.8	364.63	419.93	302.58	366.35	393.78	402.14	376.46	333.71	293.25	434.34	342.33	384.34
805.09	14.47	107.5	66.391	46.206	55.443	63.657	35.403	61.346	105.26	127.87	97.596	94.761	90.769	91.197	4.2193	18.076	81.58	97.413	82.127	65.71	98.009	93.761	107.41	42.998	93.063	86.098	63.487	127.95	95.668	85.394	130.53	110.42	71.481	54.288	88.048	79.169	805.8	364.93	420.6	303.14	368.05	395.6	401.65	377.09	333.51	293.6	435.22	343.09	385.24
807.09	14.516	107.94	66.575	46.158	55.423	63.638	35.494	61.435	105.31	128.35	97.938	94.653	90.805	91.466	4.1978	18.095	82.065	97.292	82.2	65.621	98.302	93.918	107.68	43.095	92.987	85.955	63.288	128.12	95.648	85.498	130.57	110.46	71.514	54.394	88.193	79.328	807.8	363.8	419.86	302.48	368.23	396.88	400.36	376.04	332.59	292.97	434.49	342.98	385.04
809.09	14.5	108.16	66.509	46.099	55.364	63.428	35.399	61.277	105.17	128.26	98	94.382	90.651	91.5	4.2021	18.027	82.353	96.938	82.089	65.475	98.551	93.609	107.53	43.018	92.908	85.644	63.193	127.88	95.38	85.334	130.58	110.36	71.519	54.365	88.135	79.32	809.8	363.61	420.16	302.56	369.55	398	399.49	376.36	332.19	293	435.8	343.51	385.11
811.09	14.807	110.62	67.846	46.974	56.447	64.631	36.055	62.524	107.2	131	100.08	96.245	92.526	93.335	4.276	18.381	84.362	98.72	83.694	66.707	100.81	95.453	109.71	43.94	94.81	87.146	64.368	130.4	97.015	87.059	133.04	112.59	72.983	55.527	89.893	80.975	811.8	363.21	420.4	302.4	370.15	399.22	398.9	375.83	331.43	293.01	435.88	343.74	385.32
813.09	14.943	111.86	68.475	47.351	57.043	65.265	36.397	63.105	108.28	132.47	101.13	97.047	93.293	94.309	4.321	18.568	85.449	99.504	84.394	67.132	102.12	96.358	110.69	44.355	95.555	87.611	65.104	131.71	97.623	87.674	134.61	113.53	73.822	56.205	90.757	81.879	813.8	361.52	419.33	301.87	369.42	399.23	397.57	373.77	329.97	291.84	434.47	343.25	384.1
815.09	14.808	111.13	67.823	46.904	56.474	64.536	36.077	62.442	107.27	131.31	100.39	95.124	92.313	93.365	4.2707	18.374	85.011	98.181	83.643	66.367	101.31	95.299	109.8	43.907	94.837	86.549	64.023	130.67	96.666	86.711	133.36	112.23	73.116	55.73	89.625	81.209	815.8	361.13	419.57	301.87	369.89	399.93	397.25	373.38	329.75	291.97	434.6	343.49	383.85
817.09	14.787	111.03	67.648	46.624	56.289	64.309	36	62.228	107.07	131.09	100.31	94.424	92.157	93.159	4.2329	18.318	85.11	97.889	83.39	66.159	101.28	95.089	109.32	43.796	94.503	86.211	63.81	130.18	96.137	86.485	133.14	111.83	72.921	55.635	89.211	80.946	817.79	360.48	418.65	300.95	369.73	399.95	395.25	372.61	328.41	291.19	434.04	343.15	383.4
819.09	14.709	110.76	67.278	46.345	56.01	63.861	35.731	61.881	106.35	130.36	99.944	93.562	91.816	92.598	4.2003	18.18	84.935	97.334	82.869	65.551	101.09	94.57	108.9	43.612	93.832	85.527	63.568	129.4	95.551	85.96	132.5	111.28	72.588	55.367	88.823	80.455	819.8	359.7	418.8	301.07	369.86	401.05	394.94	372.12	328.06	291.01	434.26	343.05	383.11
821.09	14.715	110.94	67.22	46.271	55.95	63.66	35.702	61.773	106.23	130.48	100.06	93.39	91.862	92.515	4.2046	18.145	85.182	97.123	82.742	65.375	101.07	94.294	108.56	43.617	93.895	85.233	63.291	129.41	95.41	85.858	132.19	111.01	72.467	55.432	88.665	80.413	821.8	359.69	419.17	301.69	369.96	401.9	394.56	372.31	327.94	291.34	434.79	343.86	383.29
823.09	14.614	110.36	66.765	46.001	55.75	63.385	35.511	61.403	105.65	129.93	99.614	92.739	91.463	92.08	4.189	17.999	85.023	96.539	82.144	64.85	100.88	93.893	108.2	43.378	93.305	84.709	62.596	128.71	94.468	85.176	131.84	110.44	72.133	55.266	88.053	79.952	823.8	358.92	419.11	300.8	369.96	402.15	393.76	371.65	327.28	290.87	435.54	343.71	382.91
825.09	14.707	111.11	67.162	46.169	55.949	63.625	35.695	61.705	106.25	130.71	100.1	93.213	92.321	92.583	4.2089	18.11	85.842	97.069	82.662	65.129	101.7	94.496	108.77	43.691	93.722	84.984	62.916	129.57	94.958	85.655	132.79	111.07	72.713	55.643	88.768	80.44	825.81	357.84	417.87	300.37	369.84	402.23	391.99	370.56	325.85	289.69	434.73	343.25	381.9
827.09	14.7	111.39	67.091	46.031	55.922	63.483	35.579	61.755	106.17	130.79	100.3	93.279	92.489	92.645	4.1957	18.034	86.042	96.949	82.56	65.034	101.81	94.271	108.57	43.615	93.646	84.866	62.896	129.3	94.772	85.435	132.61	110.85	72.607	55.601	88.656	80.559	827.8	357.9	418.34	300.23	369.55	402.93	391.69	370.36	325.79	289.95	435.44	343.48	381.92
829.09	14.76	112.04	67.263	46.196	56.043	63.6	35.718	61.929	106.48	131.3	100.68	93.823	93.189	92.95	4.2059	18.064	86.545	97.208	82.797	65.091	102.24	94.702	108.81	43.758	93.892	85.019	62.77	129.65	94.819	85.753	133.36	111.09	72.788	55.778	88.948	80.652	829.8	357.35	418.23	300.21	369.75	403.48	390.68	370.05	325.4	289.57	435.82	343.63	381.96
831.08	14.78	112.22	67.179	46.019	55.963	63.506	35.622	61.782	106.24	131.09	100.58	93.966	93.426	92.848	4.1983	18.03	86.788	97.146	82.682	64.717	102.39	94.395	108.64	43.821	93.567	84.855	62.979	129.63	94.405	85.743	133.2	111.3	72.926	55.838	88.9	80.595	831.8	357.36	418.29	300.19	369.85	403.91	390.48	370.07	325.22	289.43	436.81	344.01	382.12
833.09	14.87	112.99	67.569	46.203	56.299	63.646	35.776	62.131	106.78	131.75	101.22	94.668	94.273	93.347	4.2357	18.083	87.479	97.616	83.065	64.98	103.22	94.882	109.03	44.122	94.061	85.242	63.095	130.13	94.772	86.063	133.65	111.91	73.191	56.185	89.366	80.961	833.8	357.07	418.19	300.01	370	404.72	389.79	370.31	324.73	289.78	437.68	344.18	382.08
835.09	14.878	113.08	67.488	46.167	56.17	63.551	35.783	62.007	106.77	131.58	101.17	94.738	94.461	93.266	4.2354	18.074	87.501	97.434	82.957	64.747	103.18	94.991	109.06	44.07	93.902	84.974	62.922	130.11	94.31	85.904	133.77	111.6	73.304	56.193	89.464	80.986	835.8	356.84	418.21	299.81	370.3	405.17	389.2	369.64	324.4	289.63	437.8	344.03	381.41
837.09	15.055	114.55	68.173	46.608	56.695	64.051	36.123	62.702	107.7	133.13	102.48	96.021	95.766	94.308	4.2859	18.242	88.678	98.571	83.724	65.273	104.65	95.889	110.04	44.569	94.894	85.843	63.381	131.31	95.014	86.791	135.38	113.01	74.203	56.769	90.35	81.8	837.8	356.24	418.19	299.61	369.87	405.63	388.63	369.25	323.9	289.18	437.82	344.15	380.77
839.09	15.067	114.78	68.115	46.522	56.685	63.918	36.08	62.663	107.71	133.04	102.43	96.162	96.006	94.232	4.2835	18.225	88.745	98.422	83.756	65.139	104.71	95.772	109.97	44.529	94.88	85.741	63.473	131.3	94.583	86.702	135.47	113.03	74.186	56.78	90.386	81.78	839.79	355.74	418.15	299.25	370.21	406.06	388.05	369.19	323.32	289.22	438.23	344.57	381.16
841.09	15.146	115.59	68.559	46.725	56.989	64.099	36.194	63.059	108.23	133.89	103.14	96.851	96.873	94.734	4.3148	18.296	89.448	99.054	84.14	65.33	105.6	96.255	110.22	44.825	95.321	86.14	63.777	131.72	95.078	87.184	136.04	113.66	74.621	57.178	90.93	82.19	841.8	355.33	417.74	299.19	370.42	406.66	387.22	368.61	322.73	289.23	437.81	344.43	380.4
843.09	15.008	114.72	67.89	46.235	56.389	63.373	35.858	62.433	107.12	132.44	102.14	96.188	96.205	93.766	4.2693	18.081	88.812	98.027	83.348	64.58	104.76	95.216	109.02	44.329	94.398	85.218	63.022	130.27	94.042	86.293	134.77	112.57	73.813	56.678	90.036	81.4	843.8	354.44	417.33	298.99	370.33	406.49	386.11	367.69	322.07	288.2	437.06	343.92	379.58
845.09	15.005	114.81	67.861	46.138	56.255	63.12	35.756	62.339	107.03	132.42	102.24	96.353	96.51	93.668	4.2045	18.028	89.026	97.998	83.256	64.313	104.79	94.945	108.77	44.39	94.007	85.216	62.836	130.04	93.955	86.246	134.44	112.51	73.714	56.626	89.772	81.164	845.8	354.16	417.31	298.93	370.48	407.34	386.23	367.37	321.69	288.21	437.48	343.94	379.45
847.09	15.086	115.66	68.207	46.378	56.545	63.265	35.908	62.7	107.63	133.25	102.85	97.144	97.133	94.167	4.2687	18.103	89.627	98.491	83.709	64.682	105.74	95.47	109.34	44.559	94.589	85.57	63.391	130.85	94.215	86.549	135.26	113.01	74.159	56.949	90.386	81.695	847.79	353.39	416.77	298.11	369.54	407.21	384.84	366.56	321.37	287.84	437.41	343.43	378.87
849.09	15.212	116.54	68.663	46.669	56.923	63.476	36.195	63.131	108.34	134.17	103.72	97.914	97.86	94.882	4.3168	18.265	90.244	98.998	84.174	65.001	106.26	96.113	110.19	44.841	95.326	85.978	63.441	131.71	94.699	87.199	136.59	113.72	74.746	57.429	91.026	82.332	849.8	353.84	417.19	298.52	370.84	408.24	385.1	366.88	321.43	288.17	438.59	344.3	379.45
851.09	15.235	116.79	68.754	46.637	56.916	63.469	36.119	63.172	108.48	134.45	103.9	98.525	98.297	94.925	4.2893	18.236	90.495	99.097	84.252	64.965	106.68	96.195	110.01	44.884	95.28	85.943	63.445	131.62	94.54	87.168	136.39	113.8	74.837	57.528	91.039	81.999	851.8	353.28	417.15	298.56	370.79	408.61	384.95	366.32	321.13	287.7	439.06	344.05	379.22
853.09	15.062	115.54	67.905	46.14	56.33	62.683	35.731	62.464	107.31	132.99	102.72	97.616	97.194	93.808	4.2339	17.967	89.423	97.877	83.106	64.158	105.47	95.115	108.84	44.307	94.344	84.795	62.593	130.09	93.314	86.025	135.19	112.24	74.02	56.96	89.814	81.127	853.8	353.92	417.94	298.7	372.33	410.16	385.16	367.09	321.22	288.02	439.92	344.01	379.88
855.09	15.117	116.05	68.11	46.222	56.444	62.662	35.807	62.5	107.52	133.38	103.15	98.091	97.775	93.947	4.2416	18.023	89.795	98.098	83.367	64.215	105.88	95.275	109.01	44.489	94.524	84.964	62.772	130.38	93.556	86.126	135.51	112.47	74.313	57.157	90.105	81.237	855.86	354.34	418.46	298.73	372.95	411.56	385.23	367.67	321.31	288.7	440.8	344.57	380.25
857.09	15.158	116.22	68.167	46.205	56.401	62.669	35.789	62.591	107.55	133.61	103.31	98.422	97.914	94.001	4.2426	17.993	89.994	98.19	83.432	64.103	106.22	95.296	109.02	44.487	94.505	84.931	62.637	130.53	93.481	86.175	135.73	112.32	74.326	57.186	90.096	81.098	857.8	354.01	418.32	298.56	372.86	411.4	384.67	367.39	320.92	288.29	440.99	344.31	380.21
859.08	15.285	117.15	68.62	46.372	56.648	62.812	35.913	62.868	108.14	134.43	104.07	99.199	98.844	94.513	4.2344	18.086	90.543	98.827	83.829	64.34	107.01	95.774	109.53	44.782	95.036	85.373	62.983	131.1	93.89	86.671	136.3	112.8	74.734	57.473	90.544	81.372	859.8	352.76	417.57	298.06	372.4	410.87	383.46	366.57	320.23	287.34	440.52	343.33	379.42
861.09	15.337	117.56	68.846	46.451	56.691	62.867	36.013	63.09	108.4	134.93	104.6	99.664	99.41	94.8	4.257	18.102	90.775	99.175	84.019	64.412	107.43	96.019	109.79	45.003	95.216	85.513	62.901	131.29	94.219	86.859	136.7	112.95	74.881	57.705	91.018	81.453	861.8	352.17	417.49	297.55	372.6	410.53	382.58	366.25	319.81	287.5	440.8	343.37	379.21
863.09	15.309	117.29	68.665	46.263	56.426	62.454	35.818	62.911	108.13	134.6	104.36	99.638	99.176	94.485	4.2195	17.967	90.506	98.951	83.741	64.055	107.24	95.699	109.06	44.803	94.937	85.197	62.562	130.63	93.685	86.554	136.22	112.41	74.646	57.431	90.565	81.123	863.8	352.17	417.43	297.64	372.36	410.87	382.66	365.53	319.56	287.24	440.87	343.14	378.54
865.09	15.27	117.1	68.396	46.101	56.426	62.304	35.674	62.695	107.76	134.22	104.19	99.569	99.228	94.191	4.2341	17.91	90.215	98.561	83.387	63.739	106.98	95.239	108.69	44.713	94.574	84.965	62.37	130.2	93.359	86.274	135.97	111.99	74.537	57.506	90.288	80.892	865.8	351.28	416.89	297.24	372.4	411.05	381.61	365.3	319.22	287.33	441.03	343.08	378.53
867.09	15.491	118.73	69.263	46.623	56.919	62.87	36.138	63.444	109.08	136.04	105.47	100.97	100.43	95.346	4.2987	18.098	91.238	99.675	84.451	64.292	108.52	96.533	110.14	45.277	95.658	85.799	63.201	131.85	94.347	87.231	137.59	113.34	75.326	58.178	91.585	81.633	867.79	351.33	417.84	297.36	372.54	411.25	381.5	365.44	319.21	287.55	441.17	343.17	378.62
869.09	15.406	117.79	68.806	46.17	56.275	62.247	35.726	62.814	108.12	134.8	104.61	100.47	99.734	94.454	4.2186	17.916	90.587	99.019	83.714	63.529	107.84	95.753	109.11	44.964	94.699	85.109	62.598	130.44	93.471	86.674	136.47	112.5	74.684	57.629	90.578	80.793	869.8	350.65	417.27	296.76	372.89	411.16	380.79	364.46	318.41	287.06	440.98	342.56	378.3
871.09	15.436	118.02	68.848	46.225	56.52	62.257	35.742	62.921	108.3	135.03	104.96	100.8	100.25	94.586	4.2295	17.955	90.791	99.06	83.851	63.547	108.07	95.803	109.09	45.086	94.83	85.316	62.553	130.66	93.638	86.823	136.94	112.5	74.894	57.853	90.772	80.865	871.8	348.86	415.18	295.15	371.09	409.01	378.85	362.54	316.94	285.73	439.22	340.88	376.26
873.08	15.476	118.17	68.95	46.206	56.407	62.198	35.762	63.013	108.45	135.31	105.22	101.2	100.42	94.731	4.2468	17.921	90.823	99.349	83.843	63.503	108.43	95.862	109	45.213	94.763	85.274	62.697	130.76	93.602	87.096	137	112.66	74.929	57.844	90.825	80.68	873.8	348.55	415.5	295.15	371.08	409.07	378.19	362.03	316.94	285.59	438.73	340.39	375.57
[truncated: 136 more columns]

## Sheet: 1D
	basal fluorescence	Dynamic range(ΔF/Fmin)
NCaMP7	4925	16.85
GCaMP6m	927	21.86
jGCaMP8f	691.8	6.54
jGCaMP8m	763.9	6.607
jGCaMP8s	872.1	5.1
NeoCaMP0.1(mNG-146-236-GGTGGS-mNG-1-145)	5405	0.2
NeoCaMP0.2(mNG-148-236-GGTGGS-mNG-1-147)	3143	0.1
NeoCaMP0.3(mNG-160-236-GGTGGS-mNG-1-159)	0	-1
Neo-linker-0	717	55.11
Neo-linker--1	364.9	149
Neo-linker--2	347.5	204.9
Neo-linker-3	187.3	156.8
Neo-linker-4	586	79.56
Neo-linker-5	526.4	153.5
Neo-linker-6	952.1	94.07
Neo-linker-7	280.1	236.2
Neo-linker-8	624.6	47.13
5-8f-2-	1848.79	11.6
5-A14D	546.328	43.91
5-A14E	272.036	133.1
5-A14E+M35F	312.042	90.14
5-A14L	603.104	60.64
5-A14L+M35F	2102	68.53
5-A14L-Q2D-M328I	602.7	235.9
5-A14L-Q2D-M35F-M328I	557.3	278.8
5-A14Q	469.248	126.6
5-E13A-A14E	224.021	69.45
5f-ckkap-LHWL	637.524	0.0975
5f-intensity	520.8	78.41
5f-M328I-rest intensity	177.6	265.2
5F-N189S	255.904	71.2795
5f-Q40L	445	95.7
5-jGCaMP8	1448.35	14.04
5-M328I	444.9	421.2
5-M328I-ΔC10	361.62	213.6
5-M35F	566.256	93.03
5-Q2D-A14E	143.482	105.3
5-Q2D-A14L+M35F	1827	42.84
5-Q2D	675.296	106.9
5-Q2D+M35F	724.552	75.1
5-Q2D-A14L	2023	58.78
5-Q40L	533	201.1
6F	430	80.8135
6f-Q40L	490.2	80.06
6-M328I	322.6	279.1
7F	231	172
7F-N189S	229.221	154.374
7f-Q40L	419	163.7
sF7-I328M	455.241	136.049
NCaMP7-M328I	1198	169.8
NCaMP7-M328I-A14D	436.6	121.8
NCaMP7-M328I-A14E	246.3	171.7
NCaMP7-M328I-A14E-M35F	184.4	191.4
NCaMP7-M328I-E13A-A14E	129.2	175.8
NCaMP7-M328I-Q2D-A14E	165	147.7
NCaMP7-M328I-Q2D-A14E-M35F	301.9	146.2
NCaMP7-M328I-ΔC10	1720.29	31.91
NCaMP7-without His	3498.6	14.76
NES2-NCaMP7-M328I (normalized)	1380	101.3
NES2-NCaMP7-M328I-ΔC10	2440.2	14.45
NES-5-A14E-M328I	114	422.5
NES-5-A14E-M328I-ΔC10	152.39	211.3
NES-5-E13A-A14E-M328I	143.1	303.8
NES-5f-M328I (normalized)	508	244.5
NES-5f-M328I-ΔC10	235.004	71.16
NES-5f-Q40L	592.9	75.6
NES-5-M328I （normalized)	220	383.1
NES-5-Q40L	936.1	123.1
NES-6-M328I (normalized)	1085.93	239.7
NES-6-M328I-ΔC10	1807.32	89.56
NES-7f-Q40L	530.7	143.7
NES-NCaMP7-M328I-rest intensity	2230	127.8
NES-NCaMP7-M328I-ΔC10	4141.48	27.79
NES-Neo5f	638.8	72.07
NES-Neo6	1078	48.1651
NES-Neo7	681	188.77
NES-Neo7f	268	149.088
NES-NeoCaMP5-A14L-Q2D	1562	35.61
NES-NeoCaMP5-A14L-Q2D-M35F	2025	38.41

## Sheet: 1E
[Ca2+](nM)	GCaMP6m-Mg																												NCaMP7-Mg																NEMOf-Mg
2	0.95428	1.03334	0.973627	1.03875	0.937104	1.00551	0.89903	1.15836	0.959462	0.99575	1.01447	1.03031	0.941561	1.00971	1.02	1.02873	0.938103	1.29228	0.851555	0.918058	0.98485	0.994757	1.00326	1.01713	0.941769	1.02346	0.924159	1.11061	0.972709	1.02085	1.00562	1.00081	0.963866	1.03581	1.00407	0.996253	0.928594	1.01825	1.01647	1.03669	0.979791	0.994166	1.00425	1.0218	0.954602	0.946237	1.07465	1.02451	1.02568
16.7225	0.992935	1.04598	0.984173	1.098	1.03532	0.998401	0.944651	1.00741	1.02566	1.01348	1.1077	1.03769	1.01239	1.02634	1.04534	1.06698	1.14561	1.02822	1.07788	1.1421	1.03678	1.07111	1.09912	1.08374	1.01229	1.0922	0.981909	1.14826	2.05652	2.10208	2.08516	2.12577	2.09161	2.44507	2.3116	2.16384	2.2239	2.28536	2.24346	2.314	1.92184	2.00837	2.0059	2.00821	0.988097	1.05231	1.0355	1.01189	1.08563
37.6255	1.27938	1.33043	1.34968	1.40385	1.29797	1.41051	1.30485	1.33976	1.28042	1.27674	1.32273	1.37187	1.13637	1.14044	1.1493	1.17838	1.55868	1.57878	1.56122	1.34486	1.13933	1.16275	1.17671	1.20373	1.29422	1.47755	1.29882	1.49407	5.2903	5.47625	5.46815	5.48505	6.1163	5.74281	5.77152	5.82806	4.78982	5.39204	5.48307	5.2786	4.33128	4.5374	4.46112	4.55482	0.964823	1.01676	0.988332	0.987871	1.12221
64.5008	2.42076	2.46892	2.48406	2.55932	2.47496	2.52994	2.49414	2.57628	1.89306	1.92302	2.00563	1.99682	1.76687	1.80815	1.82301	1.88678	2.34565	2.24609	2.02309	2.03095	1.30982	1.38834	1.41166	1.45258	2.07848	2.23016	2.11739	2.36145	12.0336	12.4504	12.3795	12.4397	13.1696	14.1541	14.5231	14.7404	9.5002	9.72871	9.7743	10.5205	9.14009	9.4679	9.52483	9.85864	1.25177	1.22051	1.20735	1.22197	1.29496
100.334	4.95906	5.02063	5.02003	5.26965	5.29708	5.30765	5.21728	5.27936	3.28647	3.40134	3.45355	3.6171	2.95206	3.08894	3.0986	3.16045	4.05907	4.21802	4.12563	4.13267	2.10838	2.14178	2.25626	2.26973	3.84684	3.99814	3.88734	4.03953	25.1678	25.7234	25.9816	25.8713	30.6037	32.5422	32.2521	33.451	19.6967	20.6535	21.1275	20.7292	17.7608	18.1304	18.4453	18.4289	4.35741	4.29466	4.5953	4.58686	1.6947
150.5	9.66972	9.51719	10.0156	9.82136	10.4692	10.44	10.5671	10.3518	7.53034	7.47466	7.5113	7.46467	5.46234	6.3905	6.23791	6.20309	8.66585	8.53091	8.51422	8.61704	3.71922	3.85771	3.83877	3.85824	7.47647	7.45538	7.55429	7.50431	34.7577	35.1017	35.8245	35.953	35.8161	37.6831	38.8978	38.4101	32.557	32.6051	32.6318	31.059	28.553	27.811	28.4572	26.9362	2.66572	2.73211	2.8254	2.74969	3.18081
225.746	14.6375	14.2542	15.1512	14.66	16.4223	16.3227	16.4851	15.9903	13.8307	13.6303	13.4936	13.52	11.8048	11.9499	11.6847	11.8197	15.1579	15.5297	16.2109	15.7451	7.38478	7.40226	7.52688	7.35452	13.4778	13.7968	13.8077	13.6462	41.3466	42.7247	42.9814	43.1014	43.4746	46.3691	45.698	45.9216	42.5399	44.2287	45.2819	43.6182	36.7834	36.5867	36.6352	35.1185	6.92151	7.34776	7.46651	7.696	11.0254
351.143	17.9302	17.6099	18.3961	18.4596	20.3895	20.2115	20.4538	19.6997	17.7403	17.8436	17.7723	17.4265	15.4926	15.2366	15.5702	15.5862	20.6178	18.8096	19.927	20.0983	11.8567	11.6387	11.9015	11.6588	18.2434	18.3944	18.787	18.5525	44.6375	44.4337	44.6966	44.462	46.8021	48.7952	50.9509	47.1237	40.646	46.7486	45.4646	45.275	41.3746	41.1412	40.6615	39.6302	26.5855	27.0951	26.8744	26.8584	47.4341
601.864	21.1257	20.6164	21.3954	21.3127	22.2293	22.5008	22.7038	22.3428	21.5609	21.3976	21.005	20.8597	18.8536	18.7333	18.9257	18.8698	22.0129	23.5193	23.4826	23.276	16.8	16.8684	17.3983	16.931	21.2592	19.5211	21.7251	24.0405	43.0304	44.1318	44.427	43.4251	48.9062	52.3674	50.5206	47.4084	44.4556	46.8747	46.9263	47.2268	42.1316	42.0084	41.9213	41.2546	78.5711	81.5695	83.5827	82.3892	117.666
1352.87	22.4872	22.6593	22.8712	22.7269	25.0983	24.7027	25.0067	24.5137	22.2296	21.3597	22.5139	22.371	19.8558	19.3825	19.6217	19.6302	24.5717	23.8997	24.0177	23.9779	19.8584	19.5298	19.841	19.3524	24.7078	24.9909	25.4595	24.8087	43.8656	44.519	45.1279	44.2065	48.3347	55.2513	52.8099	50.2452	44.9833	47.5458	46.5882	45.3582	42.5768	41.9945	42.0675	40.4366	122.626	123.353	120.847	123.979	145.146
38869.7	23.5996	23.3094	24.5485	24.1262	27.7419	28.5277	27.1878	26.632	22.8313	22.3176	22.989	22.5917	19.4106	19.6717	19.3079	19.0669	26.4126	23.6169	23.0475	22.3262	20.0829	20.6737	19.6963	19.248	27.1247	27.8325	28.587	28.0851	46.4986	47.3569	47.5894	46.7976	47.5121	49.8139	49.8857	51.9077	39.5913	43.6078	43.1842	45.0226	43.2509	42.5008	41.9155	40.9471	125.061	123.771	125.848	125.659	127.52
[truncated: 59 more columns]

## Sheet: 1F-Top
GCaMP6m-ratio-YFP	NEMOm-ratio-YFP	NEMOb-ratio-YFP	NEMOc-ratio-YFP	NEMOs-ratio-YFP	NEMOf-ratio-YFP	NCaMP7-ratio-YFP
0.226733	0.027227	0.182125	0.025909	0.139843	0.041948	2.84907
0.082477	0.039397	0.185038	0.03183	0.798997	0.032047	0.690997
0.120969	0.051667	0.243387	0.021257	0.169155	0.214561	0.817967
0.109097	0.49928	0.394756	0.016851	0.247562	0.042533	0.789202
0.088912	0.097008	0.44967	0.022415	0.243523	0.057516	0.771627
0.177935	1.30318	0.273341	0.014941	0.213066	0.059247	1.04886
0.126585	0.091562	0.42484	0.016341	0.230101	0.057925	1.11465
0.116809	0.054036	0.457831	0.017713	0.225084	0.060237	1.76474
0.153145	0.069715	0.375201	0.018062	0.402648	0.040005	1.0009
0.233632	0.555512	0.342552	0.042039	0.260857	0.04438	0.959794
0.200714	0.038408	0.543765	0.019804	0.280791	0.032116	1.44368
0.110628	0.045503	0.153996	0.009777	0.257657	0.058748	1.32168
0.057059	0.068654	0.178881	0.013897	0.349103	0.054816	0.857507
0.146704	0.061143	0.380796	0.018124	0.188857	0.03769	1.39961
0.073078	0.097308	0.450459	0.041044	0.187603	0.046267	1.50036
0.115331	0.077239	0.29671	0.028943	0.731049	0.037193	1.0989
0.127762	0.086906	0.267606	0.018498	0.256796	0.023957	0.968158
0.068933	0.28357	0.37311	0.023276	0.410856	0.035399	0.923279
0.275581	0.094091	0.275352	0.012661	0.140511	0.048136	0.659231
0.204762	0.080426	0.250932	0.034847	0.286706	0.030354	1.23825
0.193238	0.040613	0.306695	0.028255	0.273158	0.033215	0.663056
0.12998	0.072299	0.492061	0.009781	0.175386	0.052644	1.01646
0.120843	0.061136	0.189978	0.042921	0.148134	0.061557	0.944199
0.097789	0.080468	0.393391	0.031296	0.160083	0.058673	0.918933
0.270537	0.084179	0.304657	0.058975	0.187133	0.087847	0.969256
0.174045	0.054537	0.332304	0.0359	0.229025	0.047383	0.931605
0.149137	5.23456	0.551473	0.028302	0.160104	0.056516	0.798322
0.065427	0.032649	0.503368	0.027831	0.158705	0.023096	1.00171
0.055575	0.041916	0.437715	0.03845	0.160372	0.045438	1.05886
0.06215	0.047508	0.401834	0.038923	0.216035	0.15804	0.736365
0.071172	0.03312	0.399396	0.02637	0.189616	0.088871	2.9087
0.104656	1.31638	0.309994	0.024988	0.173955	0.02864	1.01805
0.231334	0.04679	0.578512	0.033497	0.273344	0.023009	1.19922
0.184269	0.011343	0.385789	0.032137	0.203516	0.044638	1.05033
0.130965	0.138082	0.500135	0.036036	0.190936	0.091066	1.09316
0.232362	0.156491	0.575986	0.015801	0.209727	0.02865	0.843838
0.153519	0.846322	0.491547	0.056328	0.215191	0.032743	1.35067
0.079198	0.1363	0.506375	0.016357	0.171706	0.093375	0.939884
0.073093	0.098702	2.03286	0.011036	0.560472	0.055817	0.804021
0.111013	0.168975	0.42087	0.013231	0.170904	0.062278	0.873823
0.187543	0.060998	0.494244	0.01449	0.272096	0.062065	1.60987
0.110382	0.069269	0.298736	0.021027	0.302118	0.057785	0.914676
0.159664	0.053664	1.40105	0.022876	0.196291	0.0521	1.26317
0.180565	0.05322	1.18318	0.019808	0.134219	0.03027	0.883555
0.104667	0.151375	0.342388	0.02213	0.118603	0.178238	1.69884
0.166054	0.058675	0.31877	0.042495	0.188688	0.098771	0.809864
0.187333	0.084302	1.09981	0.02752	0.204654	0.095138	0.896167
0.417014	0.065248	0.395755	0.034221	0.121649	0.055489	1.84265
0.099364	1.44429	0.339221	0.04928	0.289486	0.071677	2.34179
0.177095	0.040017	0.300711	0.047248	0.946546	0.150125	1.42016
0.066928	0.045886	0.480801	0.072041	0.205057	0.03961	0.854248
0.153214	0.044663	0.404273	0.020753	0.157051	0.046762	0.946113
0.134652	0.038808	1.10657	0.020198	0.182264	0.045442	1.33189
0.164037	0.084674	0.473153	0.022809	0.195207	0.04153	1.06738
0.089255	0.256385	0.337585	0.024594	0.162687	0.069129	0.980439
0.05642	0.027102	0.530925	0.025554	0.132282	0.037849	1.14335
0.062962	0.219685	0.305069	0.024999	0.113596	0.032765	1.31436
0.075866	0.049165	0.318111	0.548282	0.37218	0.152983	1.03809
0.134452	0.106848	0.365801	0.37538	0.233649	0.039979	0.532016
0.370514	0.058591	0.293675	0.026228	0.206227	0.04201	2.80168
0.079057	0.210605	0.36136	1.66551	0.203811	0.025088	0.775326
0.114126	0.054677	0.271145	0.015076	0.470185	0.029348	0.800076
0.147293	0.38843	0.453815	0.019225	0.205506	0.026316	0.762205
0.091023	0.097158	0.333228	0.033231	0.193201	0.025138	0.800505
0.137524	0.416385	0.305086	0.023765	0.2261	0.023679	0.79932
0.089606	0.037616	0.313965	0.039384	0.322918	0.042072	1.07847
0.091698	0.045982	0.729934	0.029389	0.362012	0.036232	0.644811
0.173575	0.037422	0.823729	0.041989	0.60406	0.033113	0.906164
0.242801	0.171158	0.330161	0.019828	0.211069	0.044455	0.854105
0.229181	0.037036	0.286271	0.00894	0.200751	0.044543	0.761478
0.08565	0.028466	0.446107	0.020385	0.624887	0.100278	0.700667
0.118715	1.52172	0.297821	0.021552	0.280269	0.050772	0.99136
0.146998	0.061753	0.468199	0.008569	0.232461	0.171992	1.04202
0.316232	0.049636	0.334326	0.022918	0.343069	0.115772	0.991295
0.084236	0.074515	0.519371	0.02019	0.273959	0.083194	1.4936
0.072494	0.32687	0.570114	0.017215	0.212025	0.083974	0.927763
0.125551	0.048193	0.346627	0.019313	0.13523	0.04705	0.715257
0.084804	0.039606	0.74343	0.017294	0.131515	0.059744	0.895249
0.090443	0.052852	0.387112	0.019992	0.139785	0.031408	0.971097
0.102356	0.034746	0.536769	0.028309	0.168177	0.149351	0.749761
0.241768	0.129834	0.58518	0.017616	0.15129	0.050073	0.78157
0.214571	0.098982	0.356305	0.018755	0.189869	0.041167	0.813854
0.071945	0.633234	0.338503	0.027635	0.120601	0.040006	0.974603
0.08845	0.020441	0.553429	0.04472	0.18095	0.042158	0.623491
0.06983	0.315331	0.695756	0.011447	0.204056	0.0498	0.739242
0.131206	0.036543	0.456166	0.021607	0.212974	0.052624	2.57901
0.180531	0.026521	0.241887	0.024623	0.132209		1.03829
0.107098	0.039918	0.359235	0.029561	0.149092		0.704625
0.074651	0.035616	0.438576	0.005758	0.190445		0.734535
0.077441	0.028872	0.804379		0.122607		1.41242
0.232573	0.147701	0.476436		0.168173		0.777175
0.078667	0.100702	1.18233				0.808895
0.099342	0.041705	0.352247				1.15486
0.108767	0.044524	0.388182				1.4012
0.277485	0.103724	0.618048				1.05197
0.438342	0.040262	0.390892				0.891696
0.312966	0.050866	0.400919				3.20743
0.084681	0.898963	0.457876				0.7942
0.109957	0.040938	0.365082				0.753145
	0.040752	0.372002				0.622492
	0.136595	0.338426				0.677828
	0.073202	0.353293				0.756697
	0.730069	0.267657				0.817848
	0.062412	0.244157				1.04938
	0.429184	0.55018				0.928519
	0.061832	0.372457				0.736951
	0.084766	0.386481				0.832265
	0.075124	0.319173				1.12285
	0.085121	0.436339				0.979387
	0.06745	0.55187				1.01324
	0.051993	0.568837				1.37567
	0.060176	0.755081				0.807969
	0.042713	0.388927				0.661284
	0.024634	0.617898				0.851375
	0.115829	0.321836
	0.036469	0.356791
	0.062194	0.305517
	0.06061	0.457717
	0.052416	0.441444
	0.06464
	0.030533
	0.069793
	0.044072
	0.053651
	0.061767
	0.040471
	0.046067
	0.035284
	1.62415
	0.41312
	0.04155
	0.067871
	0.347116
	0.308308
	0.377407
	0.132485
	0.040316
	0.04556
	0.070307
	0.28679
	0.055971
	0.089281

## Sheet: 1F-bottom
GCaMP6m-ratio-GFP	NEMOm-ratio-GFP	NEMOb-ratio-GFP	NEMOc-ratio-GFP	NEMOs-ratio-GFP	NEMOf-ratio-GFP	NCaMP7-ratio-GFP
0.28853	0.006485	0.10453	0.021926	0.094562	0.035037	1.82753
0.08968	0.022493	0.12039	0.031762	0.509997	0.01802	0.458001
0.124275	0.041693	0.207584	0.031596	0.131294	0.152957	0.424035
0.180007	0.321064	0.322866	0.018125	0.132083	0.018644	0.384936
0.087975	0.045956	0.322703	0.005945	0.13586	0.039589	0.410445
0.242502	0.685064	0.208369	0.007998	0.14567	0.03125	0.661345
0.141091	0.056026	0.187376	0.01186	0.14547	0.034233	0.593562
0.079926	0.020538	0.243081	0.017584	0.176048	0.037589	1.1927
0.183784	0.075786	0.216562	0.02173	0.288824	0.02247	0.597302
0.313062	0.295227	0.126055	0.020181	0.175652	0.029769	0.56684
0.17908	0.030485	0.277249	0.002973	0.2878	0.028726	1.19029
0.132239	0.042372	0.076173	0.016185	0.292066	0.067966	0.88498
0.082043	0.061306	0.107056	0.013256	0.308533	0.042733	0.656728
0.215841	0.047711	0.32147	0.008132	0.123982	0.035791	1.07764
0.100789	0.07613	0.302029	0.034094	0.133206	0.047238	0.761024
0.137757	0.064051	0.105455	0.017573	0.542411	0.020216	0.660385
0.186022	0.076416	0.113181	0.055647	0.147369	0.046866	0.580862
0.078826	0.231071	0.206007	0.023579	0.277235	0.055701	0.629486
0.319237	0.041896	0.17189	0.007601	0.056694	0.034701	0.554293
0.236357	0.0374	0.16837	0.029016	0.150793	0.007536	0.906922
0.184596	0.021131	0.192741	0.015027	0.202382	0.018273	0.465355
0.107914	0.041366	0.34683	0.004246	0.057482	0.047163	0.644756
0.132825	0.033668	0.131763	0.01434	0.066353	0.06111	0.597274
0.153523	0.037859	0.247214	-0.00259	0.146817	0.069285	0.503527
0.317592	0.028728	0.151972	0.019218	0.157134	0.096263	0.51603
0.158288	0.033362	0.160704	0.030025	0.188047	0.071581	0.529451
0.213483	2.58647	0.314527	0.026047	0.096901	0.002673	0.39781
0.059492	0.017273	0.272479	0.028552	0.113374	0.003372	0.58916
0.065611	0.029921	0.318121	0.029193	0.138211	0.026838	0.640171
0.06065	0.035577	0.241403	0.043611	0.244295	0.119361	0.475682
0.08722	0.027665	0.300576	0.01652	0.204106	0.083669	1.79053
0.075549	0.447253	0.207747	0.013161	0.180908	0.034507	0.711762
0.313071	0.040167	0.429996	0.012268	0.259336	0.026108	0.864546
0.16763	0.006364	0.264769	0.001631	0.160167	0.013321	0.684485
0.108899	0.099984	0.353932	0.01776	0.146536	0.033219	0.56556
0.276603	0.088237	0.362308	0.011752	0.193199	0.033667	0.52169
0.168558	0.4214	0.339714	0.063052	0.163651	0.036262	0.798176
0.06767	0.086674	0.359755	0.00761	0.149005	0.069419	0.638651
0.084479	0.051729	1.44707	0.003558	0.241977	0.034895	0.402552
0.134668	0.060338	0.224546	0.006362	0.1147	0.042103	0.490511
0.309046	0.031423	0.250049	0.008595	0.144672	0.035115	0.89834
0.153335	0.046783	0.142934	0.011007	0.208924	0.042865	0.503976
0.17898	0.043672	0.762096	0.009786	0.096068	0.03982	0.684498
0.256663	0.042593	0.726212	0.006197	0.08347	0.025021	0.518513
0.162929	0.052069	0.199371	0.009527	0.089978	0.139542	0.90933
0.187795	0.054789	0.193626	0.0171	0.135014	0.114995	0.446047
0.216607	0.054232	0.632148	0.00759	0.143881	0.118031	0.604198
0.523616	0.042611	0.290465	0.026992	0.083153	0.013503	1.10364
0.110028	1.6438	0.20806	0.015432	0.256544	0.035391	1.72552
0.243043	0.016705	0.200182	0.008348	0.756078	0.128854	0.903471
0.091591	0.027706	0.275702	0.051131	0.173499	0.045606	0.47508
0.245125	0.017987	0.205117	0.016441	0.129946	0.045465	0.494404
0.151404	0.009579	0.706596	0.015377	0.207898	0.028732	0.814248
0.202636	0.057985	0.363251	0.003224	0.072686	0.015831	0.638982
0.091166	0.186704	0.258329	0.001528	0.074717	0.045169	0.742375
0.058473	0.013748	0.353957	0.004161	0.079856	0.023965	0.750291
0.06712	0.137422	0.16357	0.004117	0.084966	0.01951	0.785309
0.083972	0.02465	0.188685	0.345331	0.207804	0.138439	0.872598
0.161612	0.05467	0.207019	0.234231	0.133597	0.022675	0.372758
0.52049	0.024329	0.154637	0.014285	0.142709	0.026249	1.86186
0.087562	0.100651	0.172783	1.40518	0.120778	0.006382	0.517342
0.13493	0.02813	0.16777	0.013063	0.228973	0.027869	0.491697
0.174674	0.178842	0.277289	0.025469	0.111591	0.020807	0.551322
0.120889	0.054999	0.145409	0.026271	0.106233	0.022877	0.590595
0.230175	0.292667	0.168507	0.014974	0.153223	0.02777	0.584928
0.108048	0.026782	0.161799	0.017244	0.268638	0.029329	0.955718
0.095678	0.036232	0.430359	0.015696	0.320273	0.030967	0.592424
0.279327	0.02512	0.381914	0.009656	0.423321	0.014002	0.863446
0.424068	0.113145	0.188144	0.023267	0.150834	0.023887	0.531007
0.335174	0.031027	0.151113	0.005058	0.124561	0.02258	0.502919
0.115117	0.023955	0.334537	0.015908	0.379179	0.053841	0.425887
0.13659	1.9435	0.233107	0.035333	0.204805	0.022829	0.612415
0.194262	0.051041	0.295624	0.005819	0.147594	0.082526	0.681261
0.38799	0.034631	0.265562	0.015494	0.243893	0.033092	0.734069
0.1421	0.031686	0.3281	0.007976	0.180051	0.008293	0.875509
0.118674	0.133946	0.301826	0.019616	0.18409	0.018018	0.571908
0.165896	0.023205	0.251925	0.021261	0.051071	0.022068	0.421755
0.086396	0.012156	0.375303	0.016792	0.084089	0.023555	0.554117
0.081859	0.029947	0.266243	0.014198	0.078324	0.014474	0.627902
0.097252	0.021618	0.194165	0.006279	0.069434	0.1279	0.657692
0.306504	0.069849	0.334684	0.008224	0.083607	0.040209	0.51959
0.275064	0.053093	0.233127	0.011186	0.078282	0.048194	0.524554
0.075683	0.488369	0.143893	0.031152	0.053123	0.020212	0.671221
0.084857	0.022342	0.285595	0.054115	0.036867	0.017271	0.407837
0.102668	0.193235	0.295642	0.00905	0.134771	0.03091	0.4886
0.218625	0.018254	0.308282	0.005934	0.14863	0.024119	1.81789
0.297465	0.014715	0.147427	0.005964	0.084427		0.912084
0.178799	0.034312	0.244102	0.023769	0.096569		0.518256
0.101204	0.035788	0.368668	0.00302	0.088834		0.580462
0.067592	0.018212	0.660163		0.100157		1.82084
0.303758	0.096922	0.290708		0.014956		0.507481
0.087854	0.074577	0.705108				0.569069
0.12982	0.021987	0.143209				0.702242
0.134329	0.02173	0.233953				0.84412
0.36266	0.032529	0.307658				0.615416
0.614184	0.017898	0.172327				0.839944
0.423488	0.014031	0.277338				3.40065
0.172954	0.610801	0.326904				0.49408
0.187691	0.030889	0.294566				0.438066
	0.025329	0.256584				0.387367
	0.06478	0.218261				0.382425
	0.0395	0.287731				0.40083
	0.585439	0.213492				0.450279
	0.027064	0.180676				0.508558
	0.413419	0.498029				0.536508
	0.04621	0.260973				0.446335
	0.06323	0.241976				0.448777
	0.053635	0.238189				0.629698
	0.076041	0.26871				0.491732
	0.03959	0.442631				0.481095
	0.020649	0.365373				0.926221
	0.039723	0.529055				0.547072
	0.028281	0.260035				0.500339
	0.015917	0.505734				0.58728
	0.119863	0.239938
	0.033082	0.229344
	0.057882	0.245167
	0.05006	0.380761
	0.039176	0.277653
	0.049461
	0.020005
	0.037684
	0.022719
	0.041235
	0.066009
	0.035602
	0.042744
	0.024447
	1.15719
	0.259042
	0.031008
	0.052503
	0.204843
	0.192482
	0.323639
	0.120521
	0.023794
	0.018725
	0.043335
	0.227685
	0.045468
	0.075501

## Sheet: 1G
NEMOc-basal intensity	NEMOc-DR	NEMOm-basal intensity	NEMOm-DR	NEMOm-basal intensity	NEMOm-DR	NEMOm-basal intensity	NEMOm-DR	NEMOm-basal intensity	NEMOm-DR	GCaMP6m-basal intensity	GCaMP6m-DR
333.55	482.958	209.69	219.395	755.68	270.276	118.9	52.527	1578.9	82.1267	230.4	16.899
172.68	565.621	266.33	190.918	640.67	273.42	472.53	79.5562	960	87.7958	712.58	19.271
130.15	523.428	218.93	182.496	190.67	286.251	2696.4	106.918	2652.1	79.8172	666.4	18.568
127.73	510.572	197.45	218.279	509.54	196.889	724.25	88.0905	1168.2	75.492	617.07	18.772
234.16	517.815	337.61	233.28	141.39	235.901	168.69	85.7421	1474.2	85.9237	458.52	20.534
259.48	510.83	196.21	217.877	118.54	282.545	419.99	85.1499	1490.8	84.0192	250.5	21.812
224.65	424.195	93.627	203.294	535.31	289.011	384.41	57.1746	2717.5	65.6819	446.91	16.63
144.24	412.482	197.09	256.447	139.01	153.139	242.56	73.366	922.92	58.8625	1328.7	19.305
206.81	506.927	215.3	227.621	188.71	207.319	273.43	85.8715	1124	71.0737	1217.2	22.338
274.94	440.313	264.9	186.694	197.6	229.949	321.44	76.2291	1056.9	62.5389	427.38	22.174
136.48	434.627	281.57	223.112	44.923	167.595	217.27	50.4198	1923.9	67.9586	438.55	17.228
147.43	483.063	775.3	242.275	38.94	288.914	443.21	57.5431	1230.3	76.6595	423.51	22.822
376.76	372.551	769.97	243.43	72.497	193.896	227.39	65.2179	1449.7	94.9939	347.69	16.766
555.01	379.221	376.15	223.493	59.06	171.726	307.33	76.9414	634.93	61.5505	405.15	12.263
605.79	374.063	387.29	234.669	118.54	147.428	97.265	128.822	799.67	82.8448	344.07	18.182
441.16	384.855	170.69	181.355	1601.9	145.185	233.06	99.0536	735.76	95.5019	321.28	19.398
574.72	398.262	326.79	325.545	317.31	227.206	183.76	79.0519	715.34	88.6922	299.59	18.525
119.56	342.368	500.49	228.089	290.99	226.584	110.21	80.3347	1282.6	88.2458	313.14	15.18
110.19	390.168	251.66	214.778	496.76	202.041	81.634	94.1586	668.44	37.3686	138.17	30.286
124.08	481.891	80.914	112.569	80.981	255.211	79.35	89.7446	638	87.0289	199.31	12.549
137.52	492.639	483.58	268.312	581.91	218.733	234.44	69.719	501.6	78.3879	293.24	16.814
104.66	366.564	621.79	213.998	305.23	203.223	136.14	59.7832	460	81.0108	359.2	18.331
326.45	411.711	106.91	201.834	493.96	186.437	133.06	91.9944	888.86	68.1654	230.11	13.608
527.12	279.216	199.6	183.335	433.97	226.347	2504.2	86.642	732.18	82.1412	242.53	11.6021
507.92	271.457	88.412	293.704	481.45	192.348	2408.8	88.1664	689.1	69.0841	296.36	13.1541
540.06	318.981	67.93	241.035	148.18	150.948	1867.9	93.8928	438.46	56.5983	394.05	14.238
478.75	380.322	163.15	207.231	131.69	175.579	1166.3	107.042	468.65	69.5333	425.77	17.9771
699.89	314.973	139.95	163.283	134.52	124.998	961.77	73.9508	339.76	67.9445	374.88	14.4343
92.032	301.541	244.1	207.808	1081.7	263.853	1189.3	80.9626	413.21	57.9958	312.86	13.8394
130.7	371.583	227.98	185.167	1090.7	204.361	925.88	78.0513	264.38	59.9419	257.95	15.2205
111.67	404.978	203.14	157.409	905.67	201.538	670.22	88.4219	584.7	62.1276	182.97	11.6017
87.6	410.24	403.45	237.553	590.29	223.955	497.26	99.7386	471.07	70.1178	112.76	12.5282
122.76	326.211	323.55	221.127	963.32	200.03	1015.4	64.3495	534.91	85.3508	89.54	13.0325
233.56	401.252	188.81	252.58	780.78	245.254	456.38	86.901	413.82	65.3968	109.39	13.5401
220.39	327.225	266.65	197.173	464.74	206.394	430.55	89.6387	210.82	75.2593	85.778	9.48178
133.04	195.648	228.99	196.868	517.86	196.534	369.49	92.2651	324.18	65.4596	212.08	17.0114
124.67	295.541	199.21	171.37	863.8	240.664	482.83	112.427	763.11	75.4529	191.21	15.6187
87.184	288.438	227.49	169.972	671.8	234.565	502.3	99.9033	274.98	64.6551	159.87	11.7499
88.043	314.807	542.89	197.252	375.99	211.895	906.57	75.3229	1068.5	54.3916	113.85	13.1316
320.85	339.49	164.77	129.223	334.84	220.896	498.02	89.7722	304.41	80.0793	939.18	13.2839
180.71	283.781	237.25	184.383	606.12	202.782	365.57	89.549	1147.1	60.386	147.36	13.3893
362.89	333.864	134.08	183.326	633.93	180.151	323.37	73.2265	1368.6	66.5701	99.655	12.2835
489.06	309.217	158.57	224.886	356.76	285.164	811.11	82.8152	1327.3	33.1754	133.53	15.5032
324.12	293.507	496.83	198.289	514.36	299.086	442.97	111.487	1960.5	72.7255	5341.84	18.8585
344.11	331.623	169.07	137.999	561.45	200.823	273.46	74.3527	309.88	38.0107	4672.03	12.1121
240.23	285.279	73.445	258.57	511.22	202.38	449.25	62.4679	250.64	69.0298	1429.29	15.8488
354.26	327.973	194.14	200.49	483.82	176.534	2850.1	94.9984	193.25	78.1269	1296.14	16.7227
247.49	262.693	150.76	241.178	300.81	213.685	1574.4	99.9772	842.97	32.1169	3222.74	13.706
209.55	342.983	139.87	184.905	1100	207.393	2382.5	94.5111	444.07	80.0542	1412.35	13.0296
363.98	409.516	320.35	165.324	1175.8	201.136	1492.1	96.3571	219.89	57.7043	906.327	18.1118
338.12	330.98	105.44	153.833	985.9	202.315	2242.4	88.3655	220.56	61.3314	775.982	17.3434
206.61	330.239	181.43	194.622	351.76	234.614	215.35	107.275	353.94	60.8771	1010.14	12.5947
568.12	406.886	1003.8	186.958	886.2	228.161	1266.5	100.751	239.86	66.4508	856.776	16.0525
600	406.207	899.83	205.972	181.72	237.631	1187.5	98.678	208.76	40.1773	1693.84	15.0879
		773.45	178.979	520.27	167.593	1064.8	79.8427	112.31	68.6557	1026.34	18.3253
		750.95	179.88	339.66	206.901	3383.2	107.334	890.28	43.3791	687.102	15.3441
		781.65	159.869	272.04	172.323	3793.9	68.7257	1985.7	77.7318	679.408	14.7487
		1149.4	175.818	500.08	288.137	2724.2	69.7566	1619.8	81.6345	766.393	15.5947
		990.05	195.158	198.31	195.411	1147.3	83.5236	1466	58.3826	967.933	13.8317
		611.72	165.487	356.86	191.368	265.6	97.6319	1230.2	75.6895	1643.55	15.1539
		834.75	261.177	496.07	205.212	840.14	78.0934	1881	79.6537	756.7	14.5036
		610.69	190.745			998.51	81.3709	3651.6	67.2577	1214.57	17.3834
		420.83	182.93			1090.7	83.4539	1911.4	63.7067	1863.63	13.0435
		757.3	183.558			1615.8	88.0161	700.06	56.5527	683.578	13.1832
		516.71	171.437			1928.5	91.1988	2429.6	58.669	572.566	11.0638
		1286.6	177.19			888.7	94.6282	1073.9	48.4542	1232.94	16.3953
						686.08	78.4978	1623.2	67.8776	910.645	13.1652
						475.79	91.1556	975.22	72.2792	727.214	14.0085
						608.79	77.8231	794.55	74.7843	434.297	14.1239
						459.78	89.7452	754.99	77.9285	770.242	16.7573
						460.92	91.5341	768.4	72.0546	782.494	14.9421
						355.11	81.3262	2377.5	49.4853	760.074	14.5406
						448.62	104.129	820.4	59.8665	569.037	15.0011
						329.15	91.602	896.01	61.2417	1581.03	13.5179
						346.52	47.8047	738.45	56.5275	1335.17	21.6254
						199.96	84.0754	1301.8	72.3403	1450.56	13.5845
						325.19	109.328	1822.5	63.4935	539.414	15.3321
								861.7	52.0372
								1794.7	67.2
								979.28	73.1645
								1218.1	54.2455
								1232.8	49.5904
								1093.7	61.3774
								3561.3	80.6727
								812.8	57.8477
								634.3	60.1782
								2035.9	44.3734
								760.12	82.1843
								2454.4	40.7155
								787.13	93.8669
								2531.7	54.9996
