# Supplementary material for: Engineering of NEMO as calcium indicators with large dynamics and high sensitivity
Source: Nat Methods. 2023 Apr 20;20(6):918–24. doi: 10.1038/s41592-023-01852-9 (PMC10250196; doi:10.1038/s41592-023-01852-9)
Supplement: Source Data Figs. 1–4 and Extended Data Figs. 2–9 — Source data [file 41592_2023_1852_MOESM8_ESM.zip › Source_Data_Fig.2.xlsx]

## Sheet: 2A
jGCaMP8f		NCaMP7		GCaMP6m		NEMOc		NEMOb		NEMOs		NEMOm		NEMOf
Time(s)	typical trace	Time(s)	typical trace	Time(s)	typical trace	Time(s)	typical trace	Time(s)	typical trace	Time(s)	typical trace	Time(s)	typical trace	Time(s)	typical trace
0	0.0151	0	-0.00119	0	-0.01313	0	-0.28359	0	-0.00994	0	-0.04379	0	-0.01779	0	0.0761
1	-0.00882	1	0.0145	0.999	0.0204	1	0.0924	1	-0.0444	0.988	-0.05223	1	0.0805	1	0.0273
2	0.0096	2	0.0107	1.999	-0.02172	2	-0.06761	2	-0.10353	1.988	-0.04563	1.999	0.0709	2	-0.03481
3.001	-0.00134	3.001	0.0066	2.999	0.0173	3	0.1755	3	0.0369	3	-0.09021	2.988	0.0417	3	-0.09022
4.001	-0.00465	4.001	-0.00359	3.998	0.0102	3.999	-0.08417	3.999	-0.00332	4	-0.11707	4	0.0634	4	0.0087
5.001	-0.02648	5.001	-0.01488	4.999	-0.00401	5	-0.07095	5	0.0366	5	-0.09661	5	0.0135	5	-0.00651
5.989	0.0015	5.989	-0.02754	5.999	0.0201	6	0.019	6	0.0774	5.999	-0.01614	6	0.0631	6	-0.07149
7	-0.07806	7	-0.03093	6.999	0.0256	7	0.1942	6.999	-0.05489	7	0.0493	7	0.0769	6.988	0.0406
8.001	-0.02135	8.001	-0.01962	7.999	0.0223	7.999	0.0899	7.988	0.0102	7.999	0.0389	8	0.0525	8	-0.04336
9.001	-0.08686	9.001	-0.00195	8.999	0.0033	8.999	-0.05469	8.999	-0.10798	9	0.0179	9	-0.02473	9	0.0778
10.001	-0.04747	10.001	-0.01901	9.998	-0.01378	10	-0.01516	10	-0.02366	10	0.024	10	-0.04484	10	-0.04352
11	-0.0321	11	-0.02655	10.999	-0.01017	10.999	-0.02263	11	-0.02976	11	0	10.999	-0.0018	10.999	-0.08609
12.001	-0.09384	12.001	-0.01907	11.998	-0.00173	12	0.0794	12	0.0696	11.999	0.0627	11.999	0.0089	11.999	0.0251
13.002	0.022	13.002	-0.00959	12.987	-0.03171	13	0.0569	13	0.0022	13	0.053	13	-0.08892	13	0.0386
14.001	0.0454	14.001	-0.01462	13.999	-0.00261	14	-0.07148	14	0.0246	14	0.0316	14	-0.05863	14	-0.00781
15.001	0.0311	15.001	0.0151	14.998	-0.01814	15	0.175	14.988	0.0771	14.999	0.0446	15	-0.10448	15	0.0335
16	0.035	16	0.0139	15.998	-0.00498	16	-0.24147	16	-0.01254	16	0.0396	16	0.0279	15.988	0.0971
17.001	0.1212	17.001	0.0416	17	0.007	17	-0.03663	17	-0.0409	17	0.0465	17.001	-0.05982	17	-0.05179
18.002	0.0284	18.002	0.0367	17.999	0.0001	18	0.001	18.001	-0.01238	18	0.0179	18	-0.06508	18	0.0257
19.002	0.0917	19.002	0.0496	18.999	-0.00435	19	0.0651	19	0.1088	18.999	0.0355	18.999	-0.03302	18.999	-0.01496
20.002	0.0183	20.002	0.0474	19.999	0.027	19.988	-0.10107	20	-0.01035	19.999	0.0445	20	-0.06539	19.999	0.0046
21.002	0.0364	21.002	0.045	20.999	-0.0031	20.988	-0.00561	21	0.0835	20.999	-0.07886	21	-0.10507	21	-0.01613
22.001	0.0345	22.001	0.0455	21.987	0.0117	22	-0.03557	21.999	-0.06529	21.988	-0.0913	21.989	-0.00146	21.999	0.0285
23.003	0.0417	23.003	0.0534	22.999	-0.01189	23	0.3431	23.001	0.0298	22.988	-0.02839	23	-0.0355	23	-0.01474
24.002	0.0291	24.002	0.0443	23.999	-0.00562	24	-0.13882	24	-0.01226	23.988	-0.08648	24	-0.06954	24	-0.01083
25.002	0.0353	25.002	0.0369	24.999	0.0179	25	0.0536	25	-0.0705	25	-0.03419	25	-0.08915	25	-0.04857
26.002	-0.00801	26.002	0.0121	25.998	-0.00918	26	-0.10268	26	-0.01883	26	-0.03126	26.048	-0.03634	25.988	0.0283
27.002	-0.01242	27.002	0.0082	26.999	0.0187	27	0.0474	27	-0.0361	27	-0.03149	27	-0.13452	27	-0.00465
28.001	-0.01353	28.001	0.0201	27.999	0.0044	27.999	-0.08364	28	-0.05473	28	0.0219	28	-0.10422	28	-0.03925
29.002	0.0148	29.002	0.0355	28.999	0.0023	28.999	0.1576	29	0.0179	29	0.145	29	-0.06141	29	0.0213
30.002	0.0287	30.002	0.0335	29.999	0.0396	30	0.0483	30	0.0142	30	0.1644	30	-0.08419	30	-0.04363
31.002	-0.03465	31.002	0.0505	31	0.024	31	-0.01473	31	0.0728	31	0.1046	31	-0.10558	31	-0.03418
32.002	0.0019	32.002	0.0655	32	0.0163	32	0.0865	32	-0.07232	32	0.1481	32.001	-0.1987	32	-0.01331
33.002	0.0299	33.002	0.0723	33	0.0215	33	0.0177	32.989	0.0466	33	0.1356	33	-0.13463	33	0.0828
34.002	-0.0319	34.002	0.0727	34.001	0.0355	34	-0.08133	34	0.2163	34	0.1626	34	-0.15474	34	0.1271
35.002	0.0122	35.002	0.0718	35	0.0184	35	0.0766	34.988	0.0994	35	0.1629	34.999	0.4178	35	-0.0235
36.002	-0.02046	36.002	0.0728	36	0.0316	35.999	0.1576	36	0.2578	36	0.1641	35.999	65.523	35.999	0.0575
37.002	-0.00358	37.002	0.0747	37	0.0288	36.999	-0.27705	37	0.0441	36.988	0.1323	37.001	127.58	37	-0.02769
38.003	0.0145	38.003	0.0652	38	0.1434	38	-0.11556	38.001	0.1214	37.988	0.2085	38	135.59	38	-0.06292
39.002	0.4353	39.002	0.0755	38.999	1.7045	39	0.054	39	2.3314	38.988	0.1947	39	138.24	39	0.0694
40.002	5.6084	40.002	0.0729	40	10.38	40	-0.01183	40	44.84	40	0.2012	39.988	138.35	40	203.67
41.002	5.7593	41.002	0.1012	41	10.881	41	0.1867	41	52.538	41	0.2541	41	138.79	41	221.89
42.002	5.7088	42.002	1.5734	41.988	10.915	42	-0.36086	42	52.826	42	4.8471	42	137.97	42	221.95
43.002	5.5567	43.002	8.2444	42.988	10.824	43	-0.51179	43.001	53.002	43	39.126	42.999	144.13	43	220.79
44.002	5.3558	44.002	8.409	43.999	10.763	43.999	15.152	44	53.045	44	40.181	43.999	143.61	44	218.44
45.002	5.0843	45.002	8.6156	45	10.637	45	50.838	45	52.794	45	40.277	44.999	143.02	44.999	214.69
46.002	4.7808	46.002	8.7674	46	10.534	45.999	75.923	46	52.862	46	40.275	45.999	142.37	46	210.22
47.002	4.5039	47.002	8.9004	47	10.325	46.999	89.916	47	52.29	46.988	40.138	46.999	136	47	203.23
48.002	4.1082	48.002	9.031	48	10.042	48	97.685	48.001	52.562	48	38.12	48	134.87	48	196.17
49.002	3.8426	49.002	9.192	49	9.768	49	102.3	49	52.165	49	35.943	49	134.9	49	186.63
50.002	3.3907	50.002	9.212	49.999	9.42	50	104.4	49.988	52.486	50	35.717	50	137.83	50	176.47
51.002	3.0551	51.002	9.208	51	9.034	50.999	105.68	50.988	51.905	51	35.118	50.999	135.78	51	165.85
52.001	2.8468	52.001	9.174	51.988	8.574	51.999	105.7	52	51.861	52	34.629	51.999	128.45	51.999	154.31
52.991	2.4181	52.991	9.119	52.988	7.9915	52.999	104.95	53.001	51.399	52.999	34.394	52.999	126.47	53	141.63
53.991	2.0085	53.991	8.9954	53.988	7.434	53.999	103.61	54	50.915	54	38.351	53.999	125.84	53.988	132.25
54.991	1.7781	54.991	8.7937	55	6.7357	55	102.98	55	50.498	55	38.183	54.988	129.87	54.988	122.36
56.003	1.522	56.003	8.5998	56	6.3768	56	101.48	56	49.984	56	37.862	56	129.15	56	112.8
57.002	1.3475	57.002	8.443	57	5.938	57	100.57	57	49.822	57	36.93	57	128.23	57	104.36
58.003	1.171	58.003	8.3245	58	5.5885	58	99.14	58	49.062	58	36.268	58	127.74	58	96.003
59.003	0.9651	59.003	8.2681	59	5.172	59	97.828	59	48.765	58.999	35.145	59	127.11	59	87.64
60.003	0.7291	60.003	8.3593	60	4.8623	60	96.967	60	48.629	59.999	33.969	59.999	126.72	59.999	79.266
61.003	0.6127	61.003	8.6498	61	4.5241	60.987	96.475	61	48.164	61	32.192	61	126.51	60.999	70.895
62.002	0.4921	62.002	9.01	62	4.2298	61.999	95.877	62	47.834	62	30.812	62.001	121.06	62	63.079
63.002	0.4412	63.002	9.308	62.987	4.0277	63	96.081	62.999	47.514	63	28.862	62.999	120.79	63	54.288
64.002	0.3915	64.002	9.375	63.988	3.8204	64	96.118	63.988	47.203	63.999	26.826	64	120.66	63.988	42.693
65.002	0.267	65.002	9.388	64.988	3.7147	65	96.421	65	46.551	65	24.75	64.988	125.69	65	30.639
66.003	0.2012	66.003	9.416	66	3.6372	66	96.486	66	46.231	65.988	22.686	66	124.97	66	20.733
67.002	0.1966	67.002	9.416	67	3.5282	67	97.101	67	45.479	67	20.52	66.999	123.7	67	13.113
68.004	0.2211	68.004	9.402	68	3.4142	68	97.748	68	45.133	67.999	18.592	67.999	122.21	68	7.3475
69.003	0.1348	69.003	9.397	69	3.389	68.999	98.482	69	44.322	68.999	16.985	68.999	118.98	68.999	3.3192
70.003	0.1722	70.003	9.379	70	3.2495	69.999	99.1	70	43.425	70	15.153	69.999	112.15	69.999	1.2327
71.002	0.1166	71.002	9.331	71	3.2077	71	99.84	70.999	41.956	71	13.667	71	110.07	71	0.3047
72.003	0.0809	72.003	9.244	72	3.0324	72	99.69	72	40.534	72	12.156	72.001	107.55	72	0.0282
73.002	0.1498	73.002	9.099	73	2.9021	73	98.322	73	39.308	73	10.61	73	109.31	73	0.0308
74.002	0.0968	74.002	8.7745	73.999	2.9096	74	97.15	74	37.662	74	9.363	73.999	105.17	74	-0.14541
75.002	0.0944	75.002	8.338	75	2.8259	75	95.875	75	36.1	75	8.2503	74.999	101.52	75	-0.08505
76.002	0.0574	76.002	7.7472	76	2.8342	76	92.904	75.999	34.066	75.988	7.2025	75.999	98.126	76	-0.10621
77.002	0.0278	77.002	7.0455	77	2.8023	76.999	90.556	77	32.126	77	6.2493	77	94.69	76.999	0.0327
78.003	0.1034	78.003	6.3491	78	2.675	77.999	87.273	78	29.809	78	5.4689	78	91.114	78	0.0671
79.003	0.1219	79.003	5.6747	79	2.5927	79	83.33	79	27.99	78.999	4.7073	79	87.561	79	-0.03563
80.003	0.0616	80.003	4.9907	80	2.5084	80	78.309	80	26.265	80	4.1183	80	80.757	80	-0.01622
81.003	0.0801	81.003	4.3209	81	2.5132	80.988	73.488	81	25.041	80.988	3.5931	81.012	76.869	81	0.0556
82.003	0.1	82.003	3.7665	81.988	2.5161	82	68.141	82	24.794	82	3.1618	82.001	74.148	81.988	0.16
83.003	0.1272	83.003	3.2571	82.988	2.4216	83	63.187	83	25.011	83	2.8426	83	71.362	82.999	0.0739
84.003	0.13	84.003	2.7914	84	2.4325	83.999	57.55	84	24.436	84	2.5942	84	70.254	84	-0.0157
85.039	0.0582	85.039	2.3667	85	2.4849	84.999	51.537	85	23.718	85	2.2879	84.999	69.008	84.999	0.1795
86.002	0.0844	86.002	2.0485	86	2.4847	85.999	42.596	85.988	22.362	86	2.1926	86	66.367	86	-0.02816
87.003	0.0859	87.003	1.7772	86.999	2.4381	86.999	30.265	87	21.466	87	1.9219	87.001	64.156	86.999	0.0893
88.003	0.1065	88.003	1.561	88	2.3753	87.999	20.423	87.999	21.091	88	1.8021	88	62.287	88	0.0805
89.003	0.1133	89.003	1.3527	89	2.375	89	12.386	89.001	21.008	89	1.7437	89	60.69	89	0.0759
90.003	0.1173	90.003	1.2302	90	2.4521	90.06	6.8744	90	21.514	90	1.647	90	60.138	90	0.0119
91.003	0.1483	91.003	1.1058	91	2.4521	90.988	1.9255	90.989	23.509	91	1.5952	91	59.625	91	0.1578
92.003	0.0893	92.003	1.0102	91.988	2.629	92	-1.63069	92.001	29.185	92	1.7777	92	56.727	91.988	-0.00422
92.991	0.1126	92.991	0.9689	92.988	2.6275	93	-3.9912	93.001	37.762	93	1.8305	92.987	57.009	93	0.1576
93.991	0.0912	93.991	0.9012	94	2.6515	93.999	-6.0442	94.001	43.365	94	1.8945	93.999	57.78	93.999	0.0569
94.991	0.172	94.991	0.8446	95	2.8368	94.999	-7.2513	95.001	45.543	95	2.0225	95	58.561	95	0.0023
96.003	0.2145	96.003	0.7828	96	2.9212	96	-7.5366	96.001	46.023	96	2.2352	96	60.254	96	0.1567
97.003	0.1728	97.003	0.7261	97	3.1522	97	-7.1644	97.001	46.072	97	2.4838	97	61.894	97	0.0958
98.003	0.1819	98.003	0.6896	97.999	3.2728	98	-5.7369	98.001	45.546	98	2.7404	98	62.861	98	0.0198
99.003	0.1512	99.003	0.6756	99	3.6254	99	-4.7464	99.001	44.879	99	3.1739	99	64.013	99	0.0421
100	0.1559	100	0.647	100.06	3.7772	99.988	-2.8007	100	44.277	100	3.8095	100	64.576	100	0.0634
101	0.1472	101	0.6388	101	4.0362	101	-1.73352	101	43.799	101	5.2946	101	65.028	101	0.0473
101.99	0.2937	101.99	0.6252	102	4.669	102	-0.86379	102	42.839	102	12.22	102	64.45	102	0.1119
103	0.7144	103	0.6182	103	5.0957	103	0.0529	103	41.2	103	24.016	103	63.792	103	0.0948
104	1.399	104	0.6097	104	5.767	104	0.624	104	39.453	104	34.343	104	62.922	104	0.0933
105	2.8631	105	0.5985	105	6.6201	105	0.7458	105	37.049	105	38.599	105	61.513	105	0.1247
106	4.0596	106	0.5769	106	7.6668	106	0.8467	106	34.812	106	39.707	106	59.591	106	-0.00382
107	4.8058	107	0.5891	107	8.3304	107	0.9866	107	32.126	107	39.908	107	57.29	107	0.0835
108	5.0088	108	0.5858	108	8.7023	108	0.9143	107.99	29.236	108	39.947	108	55.048	108	0.0374
109	5.0528	109	0.5755	109	8.7846	109	0.8722	109	26.784	109	36.072	109.07	51.86	109	0.1397
110	4.9257	110	0.5669	110	8.7344	110	0.9692	110	24.404	110	35.811	110	49.297	110	0.0425
111	4.6599	111	0.5543	110.99	8.7354	111	0.8269	111	22.268	111	35.596	111	46.378	110.99	-0.04738
112	4.322	112	0.5408	112	8.5524	112	0.7174	112	20.298	112	35.092	112	44.179	111.99	0.0492
113	3.9875	113	0.5276	113	8.1025	113	0.9313	113	18.382	113	34.369	113	41.765	112.99	0.0874
114	3.5294	114	0.5318	114	7.5936	114	1.0044	114	16.477	114	33.213	114	39.255	114	0.107
115	3.0018	115	0.5291	115	6.836	115	1.6243	115	15.097	115	34.221	115	37.277	115	0.0932
116	2.4447	116	0.5036	116	6.0583	116	2.8643	116	13.579	116	33.033	116	35.783	116	0.1399
117	1.8757	117	0.4763	117	5.3419	116.99	4.8285	117	12.882	117	30.665	117	34.807	117	-0.09377
118	1.3684	118	0.45	118	4.5851	118	7.5924	118	12.289	118	27.947	118	34.639	118	0.0074
119	1.0348	119	0.4481	119.01	3.9521	119	10.552	118.99	11.909	119	25.226	119	34.596	119	0.1377
120	0.6812	120	0.4512	120	3.5104	120	12.933	120	12.252	120	22.178	120	35.318	120	0.0834
121	0.4514	121	0.4286	121	3.0074	121	14.706	121	14.767	121	19.641	121	37.739	121	0.067
122	0.3674	122	0.4186	122	2.6956	121.99	15.795	122	22.023	122	16.642	122	42.644	121.99	0.1531
123	0.2232	123	0.4039	123	2.4054	123	15.859	123	32.272	123	14.522	123	49.796	123	0.0696
123.99	0.1758	123.99	0.4158	124	2.1365	124	15.782	124	39.315	124	13.147	124	55.8	124	-0.00876
124.99	0.1149	124.99	0.4489	125	1.9558	125	15.057	125	41.932	125	11.416	125	59.505	125	0.1986
125.99	0.1135	125.99	0.4479	126	1.8283	126	14.074	126	43.259	126	9.492	126	61.452	125.99	0.0455
126.99	0.0846	126.99	0.4314	127	1.6929	127	12.188	127	43.316	127	8.3528	127	62.093	126.99	0.0721
127.99	0.0915	127.99	0.41	128	1.5772	128	9.369	127.99	43.571	128	7.175	128	61.549	128	0.147
129	0.0577	129	0.4255	129	1.4851	129	6.5257	128.99	43.721	129	6.1278	129	60.518	129	0.1094
130	0.0673	130	0.4454	130	1.3615	130	3.9774	130	43.281	130	5.5168	130	57.988	130	0.0483
131	0.0734	131	0.4122	131	1.31	131	2.577	131	42.921	131	4.7096	130.99	54.908	131	0.016
132	0.0411	132	0.4483	132	1.2736	131.99	1.4137	132	43.742	132	4.1763	132.01	50.669	132	0.0239
133	0.0447	133	0.4394	133	1.2016	132.99	0.8935	133	43.651	133	3.8317	133	46.104	133	0.0666
134	0.081	134	0.4252	134	1.125	134	0.3784	134	42.177	134	3.5396	134	41.438	134	0.0192
135	0.0513	135	0.4293	135	1.0594	135	0.208	135	40.078	135	3.1786	135	36.618	135	0.1541
135.99	0.0582	135.99	0.4426	136	0.991	136	0.1516	136	37.959	136	2.8006	136	32.653	136	0.1242
136.99	0.0488	136.99	0.4316	137	0.9803	137	0.2528	137	35.54	137	2.5252	137	28.784	137	0.0448
138	0.0688	138	0.45	138	0.9289	138	0.4391	137.99	33.199	138	2.3852	138	25.154	138	0.1838
139	0.0303	139	0.4943	139	0.8783	139	0.3001	139	30.786	139	2.1521	139	21.946	139	0.0366
140	-0.00587	140	0.4947	139.99	0.7865	140	0.2996	140	28.702	140	1.9905	140	19.073	140	0.1305
141	0.0112	141	0.5035	141	0.7869	141	0.1946	141	26.342	141	1.8508	141	16.637	140.99	0.019
142	0.0169	142	0.4704	142	0.7213	142	0.3008	142	24.392	142	1.6514	142	14.88	142	0.0428
143	0.0644	143	0.4666	143	0.7455	143	0.31	143	22.616	143	1.56	143	13.206	143	0.0682
143.99	0.0333	143.99	0.475	143.99	0.6759	144	0.1432	144	22.712	143.99	1.4382	144	11.983	144	0.1283
144.99	0.0639	144.99	0.483	145	0.5905	145	0.0652	144.99	22.37	145	1.4729	145	10.627	145	0.0411
146	0.0876	146	0.4295	146	0.6036	146	0.12	145.99	22.372	146	1.4388	146	9.517	146	-0.01833
147	0.0362	147	0.428	147	0.5541	147	0.0888	146.99	23.414	147	1.3711	147	8.5977	147	0.0583
148	0.0575	148	0.4285	148	0.5236	148	0.1282	147.99	27.421	148	1.1792	148	8.1291	148	-0.07354
149	0.0579	149	0.447	149	0.5185	149	0.2412	148.99	33.091	149	1.195	149	7.4979	149	-0.07029
150	0.035	150	0.4639	150	0.4914	150	0.0636	149.99	38.031	150	1.1504	150	6.9936	149.99	0.0324
151	0.0004	151	0.4599	151	0.4351	151	0.4604	150.99	40.124	151	1.3505	151	6.4875	150.99	-0.02581
152	0.0626	152	0.4301	152	0.4311	152	0.1444	152	41.792	151.99	1.2876	152	6.1918	152	0.047
153	0.0502	153	0.4405	153	0.3643	153	0.3764	153	42.249	152.99	1.2581	153	6.0179	153	0.0629
154	0.0048	154	0.4663	154	0.3683	154	0.4277	154	42.179	154	1.2721	154	6.0308	154	-0.08579
154.99	0.0906	154.99	0.4734	155	0.3151	155	0.2786	155	41.896	155	1.1898	154.99	5.8767	155	0.0764
156	0.0341	156	0.4514	156	0.3213	156	0.4609	156	41.774	156	1.1505	155.99	5.6965	156	-0.0313
157	0.0244	157	0.4355	157	0.3076	156.99	0.6139	157	41.107	157	1.1872	157	5.7091	157	0.0661
158	0.0432	158	0.4306	158	0.3252	157.99	0.5886	158	39.669	158	1.1223	158	5.7062	158	-0.03445
159	0.0458	159	0.477	159	0.2864	159	0.647	159	38.963	159	1.0593	159	5.7154	159	0.0912
160	0.0499	160	0.4808	160	0.2557	160	0.7009	160	36.718	160	0.9157	160	5.6575	160	0.0427
161	0.002	161	0.528	161.12	0.2528	161	0.6132	161	34.852	161	0.8943	161	5.9478	161	-0.05968
162	0.0381	162	0.5365	162	0.224	162	0.4653	162	32.857	162	0.8984	162	6.3816	162	0.0056
163	0.024	163	0.5484	163	0.2304	163	0.4735	163	31.127	163	0.9058	162.99	7.0593	163	0.1203
164	0.0207	164	0.5469	164	0.1855	164	0.3677	164	28.697	164	0.9049	164	8.6996	164	-0.01702
164.99	-0.00051	164.99	0.5781	165	0.1757	165	0.3214	165	26.598	165	0.9364	165	11.596	165	-0.00013
166	0.0433	166	0.541	166	0.1642	166	0.2588	166	25.584	166	0.8697	166	15.174	166	0.0271
167.04	0.0155	167.04	0.5337	167	0.1274	167	0.223	167	23.919	167	0.8294	167	19.151	167	0.1838
168	0.015	168	0.5043	168	0.1473	168	0.3141	168.07	21.663	167.99	0.8749	168	21.8	168	0.1481
169	-0.01724	169	0.4929	169	0.1344	169	0.1236	169	21.308	169	0.8036	169	23.463	168.99	0.0435
170	-0.00157	170	0.4908	170	0.1105	170	0.1947	170	21.001	170	0.7547	169.99	23.334	169.99	0.0487
171	-0.02169	171	0.4644	171	0.1289	170.99	0.0276	171	20.676	171	0.6901	171	23.809	171	-0.06993
172	0.0077	172	0.5318	172	0.1302	171.99	0.0923	172	21.704	172	0.628	172	23.494	172	0.1206
173	0.0786	173	0.583	173	0.1317	173	0.1406	173	23.421	173	0.5617	173	22.236	173	0.0367
174	0.0627	174	0.5924	174	0.0851	174	0.1942	174	27.486	174	0.5407	174	20.57	174	0.0704
175	0.0735	175	0.6047	175	0.1032	175	0.3905	175	32.86	175	0.5198	175	18.433	175	0.0959
176	0.0133	176	0.6304	176	0.1027	176	0.1287	176	37.501	176	0.498	176	16.305	176	-0.05993
177	0.0006	177	0.6148	177	0.1275	177	0.0951	176.99	39.712	177	0.5298	177	14.102	177	-0.05733
178	0.0361	178	0.5977	178	0.1111	178	0.0484	178	40.913	178	0.5336	178	12.029	178	0.0253
179	0.0904	179	0.6141	179	0.0814	179	0.0945	179	41.181	179	0.5762	179	10.26	179	-0.02368
180	0.0577	180	0.6613	180	0.1241	180	0.1759	180	41.103	180	0.5354	180	8.4889	180	0.0982
181	0.0497	181	0.6147	181.02	0.1093	180.99	-0.01394	181	40.502	181	0.5409	181	7.2117	181	0.1234
182	0.0301	182	0.6257	181.99	0.1134	181.99	0.1908	182	40.242	182	0.6639	181.99	6.1098	182	0.0507
183	0.078	183	0.6533	182.99	0.1243	183	-0.31706	183	39.026	183	0.6949	182.99	5.1926	183	0.0144
184	0.0502	184	0.6133	183.99	0.1014	184	0.0934	184	37.727	184	0.613	183.99	4.3814	184	-0.0281
185	0.0318	185	0.5707	184.99	0.0944	185	0.1933	185	35.847	185	0.6153	185	3.8476	185	0.0407
186	0.0353	186	0.5234	186	0.1006	186	-0.23387	185.99	34.109	186	0.5227	186	3.319	186	-0.02536
186.99	0.004	186.99	0.506	187	0.0733	187	0.0358	186.99	32.377	187	0.5144	187	2.8694	187	0.027
188	0.0381	188	0.5054	188	0.0492	188	-0.06192	188	29.977	188	0.6404	188	2.5538	188	0.0926
189	0.0067	189	0.5001	189	0.0676	189	0.0631	189	27.854	189	0.6856	189	2.3895	189	-0.02716
190	-0.02614	190	0.492	190	0.0707	190	-0.00538	190	25.2	190	0.7	190	2.1951	190	0.0814
191	0.0034	191	0.536	191	0.0817	191	0.0624	191	23.489	191	0.6221	191	2.1112	191	-0.00379
192	0.0307	192	0.5715	192	0.0607	192	0.0326	192	21.764	192	0.5881	191.99	1.9154	192	0.1074
193	0.0264	193	0.5592	193	0.0516	193	0.0671	193	20.662	193	0.584	193	1.844	193	-0.00572
194.06	0.0286	194.06	0.5669	194	0.0759	194	0.088	194	20.09	194	0.524	193.99	1.7705	194	-0.0203
195	0.0147	195	0.5756	195	0.0406	195	0.0366	195	20.216	195	0.4808	195	1.706	194.99	-0.02633
196	0.0546	196	0.5716	196	0.0805	196	0.1549	196	22.019	196	0.4972	196	1.7135	195.99	0.0718
197	0.02	197	0.6982	196.99	0.0533	197	0.0858	197	22.465	197	0.5151	197	1.5961	196.99	0.0952
198	0.0426	198	0.764	197.99	0.0308	198	-0.16524	198	24.181	198	0.593	198	1.6934	197.99	-0.01833
199	0.0294	199	0.8548	199	0.0567	199	0.077	199	27.453	199	0.5398	199	1.7524	199	0.0641
200	0.0712	200	0.9164	200	0.0926	200	-0.03909	200	31.582	200	0.6118	200	1.7674	200	-0.02018
201	0.0538	201	1.0214	201	0.0763	201	0.01	201	37.018	201	0.5148	201	1.7731	201	0.0715
202	-0.0138	202	1.1536	202	0.04	202	0.0759	202	40.815	202	0.6156	202	1.8259	202	0.1274
203	-0.02177	203	1.2496	203	0.0643	203	-0.01728	203	42.712	203	0.5795	203	1.7824	203	0.0675
204	-0.02931	204	1.2885	204	0.0621	204	-0.03838	203.99	42.819	204	0.5553	204	1.8199	204	0.0432
205.1	-0.06025	205.1	1.2874	205	0.0608	205	-0.03518	204.99	43.638	205	0.6824	205	1.8071	205	0.0552
205.99	-0.02868	205.99	1.2347	206	0.05	206	-0.08806	206	43.679	206	0.6544	206	1.7857	205.99	-0.01735
207	0.0095	207	1.2265	207	0.0596	206.99	0.0904	207	42.738	207	0.7362	207	1.7774	207	-0.05322
208	-0.00168	208	1.3099	208	0.0689	208	-0.1361	208	39.638	208	0.677	208	1.6723	208	0.0415
209	-0.03566	209	1.3189	209.06	0.0709	209	-0.2084	209	38.487	209	0.6586	209	1.7103	209	0.0794
210	-0.02622	210	1.3222	210	0.0223	209.99	0.0283	210	37.439	209.99	0.5732	209.99	1.7148	210	0.0917
211	-0.03173	211	1.3258	211	0.0457	210.99	0.1831	211	36.875	211	0.5414	210.99	1.6844	211	0.0496
212	-0.01108	212	1.4754	212	0.0533	212	-0.00125	212	34.477	212	0.4763	212	1.7552	212	0.0367
213	-0.04931	213	1.6696	213	0.0332	213	0.0335	213	31.284	213	0.4649	213	1.6727	213	0.0813
214	-0.01919	214	1.7393	214	0.0125	214	-0.08594	214	28.899	214	0.6224	214	1.7299	214	0.064
215	-0.00246	215	1.6552	215	0.0302	215	0.0073	214.99	27.118	215	0.6134	215	1.6553	215	0.0935
216	-0.0652	216	1.5547	216	0.0633	216	0.0446	215.99	24.823	216	0.6563	216	1.6072	216	-0.03138
217	-0.02726	217	1.5417	217	0.0367	217	0.1028	217	23.909	217	0.6684	217	1.7514	217	0.0277
218	-0.03933	218	1.5509	218	0.0729	218	0.2677	218	21.668	218	0.6713	218	1.6755	218	-0.00262
219	-0.01302	219	1.6105	219	0.0882	219	0.0628	219	20.799	219	0.6167	219	1.6993	219	0.0684
220	-0.08374	220	1.6114	220	0.1053	220	0.0139	220	19.389	220	0.5364	220	1.8126	220	0.0765
221	-0.02954	221	1.5041	221	0.0852	221	-0.05775	221	18.857	221	0.5456	221	1.8358	221	0.0713
222	-0.04398	222	1.3655	222	0.1292	222	0.0923	222	18.678	222	0.592	222	1.8103	222	-0.00182
223	0.0279	223	1.2695	223	0.1018	223	-0.17482	223	18.805	223	0.4991	223	1.9408	223	-0.07959
224	0.0415	224	1.2069	224	0.114	224	-0.06503	224	19.014	223.99	0.5033	224	2.0496	224	-0.03021
225	0.0343	225	1.262	225	0.1581	225	-0.08622	225	20.525	225	0.5837	225	2.0915	224.99	-0.09183
226	0.0714	226	1.2471	226	0.115	226	0.0829	226	24.807	226	0.4878	226	2.0658	226	0.0663
227	0.0659	227	1.2029	227	0.1133	227	-0.03866	227	30.628	227	0.5149	227	2.0871	227	-0.07038
228	0.0045	228	1.1739	227.99	0.097	228	0.0351	228	35.035	228	0.4509	228	2.3012	228	-0.04233
229	0.0502	229	1.1013	228.99	0.133	229	0.174	229	37.093	229	0.4844	229	2.4811	229	-0.02629
230	0.0211	230	0.9802	229.99	0.1139	230	-0.01963	230	38.425	230	0.5104	230	3.2522	230	-0.04923
230.99	0.0427	230.99	0.9484	231	0.1151	231	0.1807	231	39.013	231	0.5359	231	5.4417	231	-0.01273
231.99	-0.0171	231.99	0.9115	231.99	0.0838	232	0.039	232	39.183	232	0.5312	232	12.619	232	0.1025
233	-0.01161	233	0.8608	233	0.0714	233	0.0487	232.99	39.293	233	0.5328	233	22.111	233	-0.09941
234	0.0077	234	0.8353	233.99	0.0614	234	-0.10577	234	38.935	234	0.4893	234	29.048	234	0.0337
235	-0.0075	235	0.8993	234.99	0.0742	235	0.0347	235	38.152	235	0.501	235	33.241	235	-0.01979
236	0.0487	236	0.9273	235.99	0.0699	235.99	0.2716	236	37.278	236	0.5566	236	35.525	236	0.0511
237	0.0128	237	0.9604	237	0.0217	237	0.0688	237	35.733	237	0.5185	237	36.422	237	0.0167
238	0.049	238	0.9754	238	0.0111	238	0.1505	238	34.137	238	0.5012	238	36.244	238	0.0388
239	-0.00045	239	0.935	239	0.0414	239	0.0385	239	31.936	238.99	0.5149	239	34.845	239	0.0653
240	0.0088	240	0.8682	240	0.0185	240	-0.05455	240	30.214	240	0.5422	239.99	32.738	240	0.0463
241	0.0264	241	0.8598	241	0.0406	241	-0.0256	241	27.748	241	0.4893	240.99	29.759	241	-0.1071
241.99	0.0142	241.99	0.832	242	0.054	242	0.1127	242	25.685	242	0.4089	242	26.101	241.99	0.0733
243	0.0056	243	0.8038	243	0.0137	243	0.1146	243	23.766	243	0.4495	243	22.5	242.99	0.0044
244	0.0235	244	0.8326	244	0.0189	244	-0.00915	244	22.37	244	0.5681	244	18.927	244	0.0374
245	0.0313	245	0.8333	245	0.0344	245.01	-0.04476	245	20.951	245	0.6207	245	15.864	245	0.1132
245.99	-0.03692	245.99	0.8387	246	0.0276	245.99	0.0292	246	19.416	246	0.657	246	12.916	246	0.0827
247	0.0727	247	0.8277	247	0.0122	247	-0.02403	247	19.345	247	0.6106	247	10.265	247	-0.05961
248	-0.00133	248	0.8015	248	0.0203	248	0.0634	248	18.805	248	0.6593	248	8.3239	248	-0.0233
249	0.0304	249	0.7557	249	-0.00874	249	-0.03698	249	18.867	249	0.5333	249	6.6995	249	-0.06384
250	0.0143	250	0.749	250	-0.00721	249.99	0.1286	250	20.426	250	0.5803	250	5.4207	250	-0.0561
251	0.0055	251	0.7503	251	0.0308	251	-0.04637	251	24.538	251	0.5598	251	4.4666	251	-0.01695
252	0.0506	252	0.7579	252	0.0374	252	0.1093	251.99	30.006	252	0.4849	252	3.8447	252	0.0378
253	0.0047	253	0.7348	253	0.0379	253	0.0519	253	35.066	253	0.4887	253	3.3372	252.99	0.0198
254	0.032	254	0.6754	254	0.0136	254	0.011	254	38.686	253.99	0.5544	254	2.9054	253.99	0.0058
255	0.0051	255	0.6557	255	0.0046	255	0.0902	255	39.986	255	0.5261	255	2.5478	255	0.0013
256	0.0192	256	0.6235	256	0.003	256	0.1353	256	39.954	256	0.4685	256	2.3167	256	0.0532
257	0.0139	257	0.5937	257	0.0003	257	-0.13371	257	40.183	257	0.4431	257	2.1592	257	-0.04495
257.99	0.044	257.99	0.5795	258	0.039	258	0.0049	258	40.201	258	0.4446	258	1.9579	258	0.0345
258.99	-0.01527	258.99	0.5628	259	0.0072	259	0.0642	259	39.616	259	0.4354	259	1.9381	259	0.072
260	-0.00125	260	0.5048	260	0.0341	260	0.1413	259.99	38.798	260	0.4305	260	2.0278	260	-0.0391
261	0.0243	261	0.483	261	0.0124	261	-0.06719	260.99	37.665	261	0.4153	261	1.9181	261	-0.17657
262	-0.00306	262	0.4786	262	0.0204	262	-0.01371	262	35.539	262	0.3426	262	1.9225	262	-0.13031
263	0.0143	263	0.5323	263	0.0081	263	0.0067	263	33.652	263	0.3655	263	1.8503	263	-0.03805
264	-0.00627	264	0.5541	264	0.02	264	-0.12974	264	31.282	264	0.3434	264	1.7869	264	-0.02309
265	0.0315	265	0.5829	265.03	0.0151	264.99	0.069	265	28.688	265	0.409	265	1.7663	265	0.0053
266	0.0168	266	0.5471	266	-0.00752	265.99	-0.2514	266	26.346	266	0.4396	266	1.8112	266	0.042
267	0.0087	267	0.4964	267	-0.03512	267	0.0527	267	24.168	266.99	0.4316	267	1.7306	267	-0.01911
268	-0.01398	268	0.5027	267.99	-0.02794	268	-0.02836	268	22.315	267.99	0.3956	267.99	1.7991	268	-0.13499
269	-0.00383	269	0.6501	269	-0.0369	269	0.0417	269	20.892	269	0.3587	268.99	1.7079	269	0.1208
270	-0.03461	270	0.7637	270	0.0045	270	0.0813	270	19.582	270	0.4889	270	1.8029	270	-0.0943
271	0.0249	271	0.7625	271	-0.00202	271	0.1154	271	18.442	271	0.5729	271	1.7897	271	-0.07131
272	0.0307	272	0.7213	272	0	272	-0.0513	272	17.702	272	0.606	272	1.7643	272	0.0627
272.99	0.0038	272.99	0.693	273	-0.00722	273	-0.03585	273	17.241	273	0.6573	273	1.6831	272.99	0.0481
273.99	0.0118	273.99	0.6897	274	-0.01291	273.99	-0.09112	274	17.272	274	0.6338	274	1.8121	274	0.0368
275	0.0265	275	0.724	275	-0.0216	275	-0.0507	275	17.885	275	0.6657	275	1.8089	275	0.0078
276	-0.00223	276	0.7402	276	0.0156	276	-0.08985	276	20.112	276	0.7224	276	1.8255	276	0.0286
277	-0.00791	277	0.8264	277	-0.04962	277	0.0362	277	24.817	277	0.7554	277	1.7843	277	-0.02244
278	-0.03935	278	0.8266	278	-0.00936	278	-0.01047	278	29.509	278	0.766	278	1.7362	278	-0.16233
279	0.0197	279	0.8074	279	0.0026	279	-0.0852	279	32.681	278.99	0.6881	279	1.8476	279	-0.122
280	0.0056	280	0.7402	279.99	-0.00545	280	0.175	280	34.915	280	0.73	280	1.7795	280	-0.05539
281	-0.02212	281	0.6493	280.99	-0.00534	281	0.2425	281	36.038	281	0.761	281	1.8744	281	-0.0103
282	0.0204	282	0.5578	282	-0.04079	282	0.0132	282	36.66	282	0.7797	282	1.836	282	0.0135
283	-0.02059	283	0.5963	283	-0.00214	282.99	0.0953	283	36.694	283	0.7957	283	1.8661	282.99	0.0012
284	-0.00859	284	0.553	284	-0.01765	284	0.0831	284	36.535	284	0.7877	284	1.868	284	-0.05135
285	0.014	285	0.4979	285	-0.0071	285	0.0066	285	36.163	285	0.873	284.99	1.8329	285	0.0199
286	-0.02138	286	0.4609	286	-0.0066	286	0.1252	286	34.913	286	0.8601	286	1.9515	286	0.0795
287	-0.02779	287	0.449	287	0.0005	287	-0.00872	287	33.503	287	0.8613	287	1.9577	287	0.1005
287.99	-0.02867	287.99	0.4283	288	-0.01707	288	-0.1291	288	31.476	287.99	0.7805	288	2.0371	288	0.0892
289	0.0079	289	0.4401	289	-0.00775	289	0.2181	288.99	29.544	288.99	0.6427	289	2.3739	289	0.0548
290	0.0041	290	0.432	290	-0.00446	290	-0.03707	289.99	27.255	290	0.7139	290	4.5545	289.99	0.0607
291	-0.00045	291	0.374	291	0.0029	291	0.0835	290.99	24.858	291	0.7669	291	11.9	291	0.2905
292	-0.02949	292	0.3208	292	0.0122	291.99	0.0925	292	22.807	292	0.8203	292	21.851	292	0.3955
293	0.0265	293	0.2382	293.05	0.0246	292.99	0.0458	293	21.156	293	0.8231	293	30.032	293	0.8661
294	0.0117	294	0.2306	294	0.0231	294	0.1608	294	19.747	294	0.854	294	35.394	294	1.1305
295	-0.02069	295	0.2072	295	0.0176	295	-0.05215	295	18.581	295	0.8055	295	38.137	295	0.6568
296	-0.01902	296	0.2145	296	0.0085	296	-0.01784	295.99	17.598	296	0.7125	296	39.212	296	0.3056
297	0.0382	297	0.1379	297	0.0156	297	0.0914	297	16.924	296.99	0.8153	297	39.452	297	0.9001
298	0.0325	298	0.1502	298	-0.01627	298	-0.08557	298	16.815	297.99	0.918	298	38.077	298	23.537
298.99	-0.0006	298.99	0.17	299	-0.03331	299	-0.04552	299	17.232	299	1.0485	299	35.094	299	91.79
300	0.013	300	0.1845	300	-0.01514	300	0.1013	300	18.723	300	1.1804	300	32.09	300	113.41
301	-0.03378	301	0.1626	301	-0.00734	300.99	0.089	301	21.129	301	1.2418	301	27.839	300.99	110.29
302	0.0119	302	0.1334	302	-0.03708	301.99	0.1619	302	26.551	302	1.5377	302	23.854	302	95.714
303	0.0211	303	0.1218	303	0.0169	303	-0.16045	303	33.165	303	1.7688	303	20.087	303	75.534
304	0.0475	304	0.1142	304	-0.02295	304	0.1894	304	37.1	304	2.0126	304	16.917	304	55.951
305	0.0295	305	0.1094	305	-0.00311	305	-0.1589	305	39.26	305	2.3455	305	13.63	305	38.885
306	0.0271	306	0.1209	306	-0.01287	306	0.1207	306	40.137	306	2.6131	306	10.861	306	24.393
307	0.0154	307	0.1015	307	-0.01067	307	0.0224	307.04	40.238	306.99	2.9608	307	8.619	307	13.697
307.99	-0.00461	307.99	0.083	308	-0.007	308	-0.01003	308	39.974	308	3.4727	308	6.9082	308	6.7651
308.99	-0.00743	308.99	0.071	309	0.008	309	0.0752	309	39.03	308.99	4.1466	309	5.5506	309	3.1498
310	-0.01636	310	0.0607	310	0.0022	310	-0.01793	310	38.159	310	5.9515	310	4.3875	310	1.2609
311	0.0118	311	0.1289	311	0.0338	310.99	0.0488	311	36.703	311	10.416	311	3.5971	311	0.3093
312	0.0286	312	0.1751	312	-0.00636	312	0.0849	312	34.421	312	17.431	311.99	2.8953	311.99	0.0803
313	0.003	313	0.1757	313	0.0258	313	0.0331	313	32.508	313	23.884	312.99	2.4911	313	0.1523
314	0.0209	314	0.175	314	0.0251	314	0.1618	314	30.062	314	27.612	313.99	2.2202	314	0.0245
315	-0.02131	315	0.1634	315	0.0231	315	-0.04421	315	27.645	315	29.327	315	1.8681	315	0.0661
316	-0.00509	316	0.1747	315.99	0.0167	316	0.0647	316	25.701	316	30.11	316	1.8586	316	-0.03106
316.99	-0.0038	316.99	0.1529	317	0.0031	317	0.1036	317	23.386	317	30.315	317	1.6324	317	0.0458
318	0.0013	318	0.1388	318	0.0005	318	-0.09202	317.99	21.241	317.99	30.274	318	1.5762	318	0.0437
319	-0.02133	319	0.1315	319	0.0061	319	0.1558	319	19.718	319	29.846	319	1.4668	319.04	0.0251
320	-0.03239	320	0.0774	320	0.0187	319.99	0.1704	320	18.113	320	29.131	320	1.3766	320	0.0462
321	0.0348	321	0.0792	321	0.0036	321	0.2121	321	17.211	321	28.074	321	1.4009	321	-0.04184
322	-0.01258	322	0.1008	322	0.0172	322	-0.00139	322	16.253	322	26.439	322	1.3616	322	0.0244
323	-0.02988	323	0.1084	323	0.008	323	0.0459	323	15.639	323	24.437	323	1.3769	323	0.0726
324	-0.02773	324	0.1325	324	0.0069	324	0.2405	324	15.17	324	22.261	324	1.3253	324	-0.04834
325	0.0243	325	0.1672	325	0.0155	325	0.1213	325	15.656	325	19.948	325	1.3347	325	0.0757
326	0.0436	326	0.1965	326	0.003	326	0.0552	326	17.405	326	17.814	326	1.3049	326	-0.06885
326.99	0.0002	326.99	0.1978	327	-0.00533	327	0.0922	327	21.342	327	15.738	326.99	1.2554	327	-0.13099
328	0.0233	328	0.1893	328	0.0038	328	0.0382	327.99	26.94	328	13.812	328	1.2806	328	0.0223
329	0.0343	329	0.1736	329	0.0206	329	-0.00515	329	31.475	329	11.926	329	1.2683	329	0.068
330	0.0434	330	0.1599	330	0.0203	330	-0.2057	330	34.214	330	10.257	330	1.2167	329.99	-0.12862
331	0.0069	331	0.1468	331	-0.00296	331	0.038	331	35.361	331	8.7155	331	1.2838	331	-0.05578
332	0.0337	332	0.1411	332	0.0332	332	-0.04669	332	35.84	332	7.3866	332	1.281	332	0.0248
333	0.0393	333	0.1299	333	0.0376	333	-0.03467	333	35.771	333	6.2643	333	1.3167	333	0.1608
334	0.0634	334	0.1354	334	0.0158	334	0.055	334.06	35.51	334	5.206	334	1.2512	334	0.0353
335	0.0484	335	0.1446	335	0.01	335	0.0006	335	34.856	334.99	4.3566	335	1.2629	335	0.2899
336	0.0151	336	0.1588	336	0.0474	336	0.1646	336	33.481	336	3.6498	335.99	1.2756	336	0.7549
336.99	0.0579	336.99	0.154	337	0.0335	337	-0.0013	337	31.671	336.99	3.0438	337	1.2779	337	0.9014
338	-0.01294	338	0.1421	338	0.0002	338	0.2018	338	29.527	338	2.5758	338	1.3114	338	0.5809
339.01	0.0291	339.01	0.1416	339	0.0283	339.04	-0.07058	339	27.252	339	2.1194	339	1.2004	339	0.1882
340	-0.01895	340	0.169	340	0.0124	340	0.0074	340	24.61	340	1.7593	340	1.2407	339.99	0.011
341	-0.00912	341	0.2131	341	0.004	341	-0.16791	341	22.756	341	1.4121	341	1.358	341	-0.06666
342	-0.00498	342	0.2904	342	0.0248	342	0.0868	342	20.255	342	1.2166	342	1.3517	342	-0.05743
343	-0.00567	343	0.3179	343	0.0228	343	-0.18799	343	18.727	343	1.063	343	1.4252	343	0.0044
344	-0.0791	344	0.3279	344	0.0695	344	0.0208	344	16.97	344	0.9065	344	1.3572	344	-0.03811
344.99	-0.07838	344.99	0.3877	344.99	0.0713	345	-0.1785	345	15.261	344.99	0.768	345	1.3035	345	-0.07715
345.99	-0.01864	345.99	0.4194	345.99	0.0524	346	0.1755	345.99	13.994	346	0.663	346	1.2698	346	-0.0359
347	-0.04088	347	0.4038	347	0.0738	347	0.0235	346.99	12.814	347	0.5219	347	1.3469	347	-0.07454
348	-0.03097	348	0.4012	348	0.0612	348	0.1531	347.99	11.649	348	0.4537	348	1.3377	348	-0.06849
349	0.0119	349	0.4455	349	0.0084	349	0.0783	348.99	11.163	349	0.4148	349	1.2813	349	-0.03524
350	-0.00656	350	0.4897	350	0.063	350	-0.06986	350	10.88	350	0.4251	350	1.3096	350	0.3484
351	-0.01495	351	0.5039	350.99	0.0492	351	0.1481	351	10.808	351	0.3382	351	1.3825	351	3.1714
352	-0.03381	352	0.4863	351.99	0.0193	352	0.005	352	10.997	352	0.3121	352	1.3724	352	5.7954
353	-0.05847	353	0.4539	352.99	0.0281	353	-0.1048	352.99	12.02	353	0.2961	353	1.4489	353	6.7844
354	-0.09063	354	0.4125	354	0.0204	354	0.0809	354	14.557	354	0.2518	354	1.599	354	5.9764
355	-0.06356	355	0.3992	355	0.0386	355	-0.07203	355	18.669	355	0.298	354.99	2.1436	355	4.7476
356	-0.04976	356	0.4065	356	0.0139	356	-0.08449	356	23.887	356	0.2088	355.99	3.541	356	2.9813
357	0.0212	357	0.4066	357	-0.00342	357	0.0612	357	27.748	357	0.2877	357	8.0868	357	1.5757
358	-0.03619	358	0.4354	358	0.011	358	0.0462	358	30.981	358	0.261	358	17.529	358	0.5824
359	0.0419	359	0.4328	359	0.002	359	0.1165	359	32.89	359	0.3109	359	27.887	359	0.2347
360	0.0318	360	0.4673	360	-0.00269	360	-0.00731	360	33.705	360	0.3578	360	34.78	360	0.0387
361	-0.00966	361	0.4868	361	0.0073	361	-0.01206	361	34.102	361	0.4359	361	39.306	361	-0.08016
362	-0.0468	362	0.5073	362	-0.0029	362	-0.00961	362	34.16	362	0.5007	362	41.513	362	0.16
363	0.0091	363	0.5386	363	0.0267	363	0.0719	363	33.468	363	0.4983	363	41.854	363	5.2872
364	-0.00112	364	0.5753	364	0.0298	364	0.0666	364	32.94	363.99	0.6675	364	37.794	364	73.853
365	0.0001	365	0.5649	364.99	0.0289	365	0.1412	365	31.793	365	0.683	365	35.816	365	128.45
366	0.0236	366	0.532	366	0.014	366	0.0049	366	31.431	366	0.7678	366	32.715	366	130.64
367	0.0296	367	0.4846	367	0.0541	367.07	0.0407	367	30.744	367	0.7865	367	31.851	366.99	114.88
368	-0.00399	368	0.4671	368	0.049	368	0.04	368	29.509	368	0.8848	368	27.703	367.99	93.133
369	-0.03195	369	0.4863	369	0.01	369	-0.15109	369	27.946	369	0.9621	369	23.664	369	70.935
370	0.0058	370	0.4593	370	0.0043	370	-0.1542	370	26.276	370	1.1083	370	19.633	370	50.396
371	-0.03758	371	0.4625	371	0.0472	371	-0.12007	371	24.263	371	1.2702	371	15.992	371	33.043
372	0.0265	372	0.5028	372	0.0208	372	0.0416	372	22.903	372	1.3971	372	12.753	372	20.793
373	-0.02323	373	0.5219	373	0.0029	373	0.1111	373	21.371	373	1.6509	373	9.359	373	12.666
373.99	-0.02423	373.99	0.56	374	0.0057	374	0.1322	374	20.058	374	1.9499	374	7.3593	374	6.6115
374.99	-0.06193	374.99	0.5085	374.99	0.0337	375	-0.1142	375	18.773	375	2.1671	375	5.7818	375	3.1412
376	0.008	376	0.4943	376	0.0561	376	0.0318	376	17.662	376	2.5688	376	4.6336	376	1.5117
377	-0.05796	377	0.477	377	0.0369	377	0.0876	376.99	16.962	377	3.3829	377	3.9464	377	0.9719
378	-0.01496	378	0.4875	378	0.0501	377.99	-0.03223	378	17.199	378	5.0036	378	3.1604	378	0.4962
379	-0.00492	379	0.5409	379	0.0672	378.99	-0.00911	379	18.198	379	9.098	379	2.6255	379	0.2557
380	-0.03361	380	0.6224	380	0.0514	379.99	0.1815	380	21.394	380	16.584	380	1.9735	380	0.271
381	-0.02079	381	0.669	381	0.0662	381	0.1664	381	26.314	381	24.493	381	1.772	381	0.1802
382	-0.0152	382	0.6463	382	0.0373	382	0.1037	382	30.401	382	29.082	382	1.6023	382	0.3943
383	-0.02351	383	0.6032	383	0.0443	383	-0.03829	383	32.717	383	30.739	383	1.7983	383	0.8349
384	-0.04891	384	0.5546	384	0.0729	384	-0.02746	384	33.92	384	31.485	384	1.68	384	1.2737
385	-0.10938	385	0.4946	385	0.0711	385	0.1676	385	34.504	385	31.616	384.99	1.5733	384.99	0.9076
386	-0.04767	386	0.4433	386	0.0534	386	0.0496	386	34.384	386	31.613	386	1.5216	386	0.5022
387	0.0139	387	0.4032	387	0.0796	387	0.2271	387	33.871	387	31.183	387	1.3208	387	0.3492
388	-0.06608	388	0.3908	388	0.0185	388	0.1077	388	33.272	388	30.522	388	1.3095	388	0.2239
388.99	-0.01841	388.99	0.429	389	0.0396	389	0.0999	389	32.22	389	29.219	389	1.3229	389	0.1862
390	-0.03819	390	0.4232	390	0.0396	390	0.0052	390	30.405	390	27.454	390	1.4121	390	0.1986
391	-0.02125	391	0.436	391	0.032	391	0.1704	391	28.542	391	25.153	391	1.5894	391	0.119
392	-0.03172	392	0.4134	392	0.0194	392	0.1465	392	26.485	392	22.494	392	1.6279	392	0.2036
393	-0.04158	393	0.416	392.99	0.0351	393	0.0069	393	24.238	393	19.781	393	1.6002	393	0.1206
394	-0.00394	394	0.4379	394	-0.00279	394	0.0089	394	22.095	394	17.081	393.99	1.6971	394	0.117
395	-0.01391	395	0.4786	395	0.0415	395	0.0037	395	19.86	395	14.705	395	1.7701	395	0.2545
396	-0.02818	396	0.5124	396	0.0022	396	0.1059	396	18.006	396	12.43	396	2.0394	396	0.0782
397	0.0045	397	0.4863	397	-0.0121	397	0.0948	397	16.133	397	10.344	397	2.7899	397	0.1655
398	-0.03458	398	0.5013	398	0.0062	397.99	-0.02189	398	14.623	398	8.5311	398	6.2865	398	0.0916
399	0.003	399	0.565	399	0.0349	399	0.0373	399	13.303	398.99	7.0331	399	14.551	399	-0.05071
400	-0.0106	400	0.6021	400	0.0165	400	0.0841	400	12.363	400	5.7133	400	24.528	400	-0.00103
401	-0.05052	401	0.6206	401	0.0256	401	0.1623	401	11.348	401	4.5653	401	32.584	401	0.0394
402	-0.04259	402	0.5918	401.99	0.0348	402	-0.18695	402	10.461	402	3.5866	402	37.295	402	0.6494
402.99	-0.05501	402.99	0.5691	402.99	0.0251	403	0.0611	403	10.02	403	2.9744	402.99	39.702	402.99	16.17
404	-0.0329	404	0.5997	404	0.0645	404	0.0245	403.99	9.579	404	2.4233	404	40.585	404	80.031
405	0.015	405	0.6045	405	0.067	405	0.0491	405	9.379	405	1.9374	405	40.288	405	129.09
406	-0.05577	406	0.5865	406.06	0.0381	406	-0.10128	406	9.712	406	1.5314	406	39.161	406	138.18
407	-0.01687	407	0.5827	407	0.0489	407	-0.02841	407	11.374	407	1.1491	407	36.526	407	130.59
408	-0.03473	408	0.5758	408	0.0983	408	0.0517	408	15.813	408	0.9763	408	33.649	408	116.32
409	-0.00027	409	0.5492	409	0.0892	409	0.1027	409	22.075	409	0.7348	409	29.697	409	95.493
410	-0.02056	410	0.5528	410	0.0853	410	0.1367	410	27.336	409.99	0.5515	410	25.722	410	74.748
411	-0.00941	411	0.5189	411	0.1119	411	0.1237	411	30.325	410.99	0.4218	411	21.967	411	54.867
412	-0.01871	412	0.5568	412	0.083	412	0.0797	412	31.871	412	0.3127	412	18.745	412	36.464
413	-0.03154	413	0.5922	413	0.077	413	0.2148	413	32.77	412.99	0.2296	413	15.564	413	21.546
414	0.0053	414	0.5743	414	0.0863	414	0.0654	414	32.929	414	0.1735	414	13.907	414	11.316
415	-0.01343	415	0.5808	415	0.0896	415	0.1372	415	32.905	415	0.1643	415	11.933	415	5.4458
416	-0.0173	416	0.5866	416	0.0664	416	0.445	416	32.19	416	0.1235	416	9.564	416	2.3471
417	-0.02172	417	0.5321	417	0.0773	417	-0.05975	417.06	30.996	417	0.0516	417	7.7343	417	1.0313
418	-0.00623	418	0.4777	418	0.1023	418	0.0433	418	29.114	418	0.0226	418	6.2501	418	0.454
419	-0.02411	419	0.4655	419	0.0941	419	0.1694	419	27.072	419	-0.05482	419	5.0377	419	0.0086
420	0.0162	420	0.4975	420	0.1212	419.99	0.2032	420	24.538	420	-0.06009	420	4.3246	420	-0.00564
421	0.014	421	0.524	421	0.1852	421	-0.09234	421	22.242	420.99	-0.10221	421	3.5618	421	-0.16329
421.99	-0.01956	421.99	0.5296	422	0.1679	422.02	0.0885	422	20.322	422	-0.12924	422	3.1183	422	-0.19748
422.99	-0.01849	422.99	0.5478	423	0.227	423	0.0725	423	18.446	422.99	-0.08018	423	2.9303	423	-0.09108
423.99	-0.0284	423.99	0.5911	423.99	0.2055	424	0.0618	424	16.775	424	-0.10667	423.99	2.6617	424	-0.034
425	-0.03599	425	0.6447	425	0.2271	425	0.0753	425	15.506	425	-0.07536	425	2.3601	425	-0.14247
426	-0.02225	426	0.6637	426	0.2591	426	0.1533	426	14.421	426	-0.08611	426	2.3164	426	-0.06605
427	-0.0129	427	0.702	427	0.2636	427	-0.08322	427	13.716	427	-0.05608	427	2.3215	427	-0.00228
428	-0.03687	428	0.7363	428	0.271	428	0.1765	428	13.521	428	-0.00216	428	1.9888	428	0.016
429	0.0188	429	0.8009	429	0.2694	429	0.1048	429	13.497	429	-0.0194	429	2.2361	429	0.0585
430	-0.01508	430	0.8356	430	0.3249	430	0.0406	430	13.321	430	0.1219	430	2.1632	430	0.1039
430.99	0.0476	430.99	0.8687	431	0.3338	431	0.0061	431	13.925	431	0.0918	431	2.1021	431	1.2114
432	-0.00266	432	0.954	432	0.3074	431.99	-0.14785	431.99	15.235	432	0.0546	432	2.011	432	1.4588
433	0.0313	433	1.0146	432.99	0.3095	432.99	0.0076	432.99	17.723	433	0.1386	432.99	1.9021	433	1.2422
434	-0.01665	434	1.0812	434	0.3206	434	-0.15941	433.99	21.699	434	0.1106	433.99	1.8845	434	0.7457
435	-0.01138	435	1.0741	435	0.4592	435	0.1556	435	26.374	435	0.0849	435	1.8979	435	0.5162
436	0.0274	436	1.0544	436	0.5377	435.99	-0.10671	436	29.921	436	0.1437	436	1.816	436	0.6869
437	-0.02703	437	0.9972	437	0.5962	437	-0.04891	437	32.541	437	0.1626	437	1.8231	437	0.6614
438	-0.01143	438	0.9375	438	0.5748	438	-0.00708	438	33.847	438	0.1619	438	1.7552	438	0.9434
439	0.0157	439	0.9544	439	0.5864	439	-0.2285	439	34.381	439	0.2041	439	1.8072	439	0.3667
440	-0.01647	440	0.9804	440	0.5823	440	0.0656	440	34.265	440	0.2468	440	1.8769	440	0.0924
441	0.0066	441	0.922	441	0.6002	441	0.2705	441	33.999	441	0.3752	441	1.639	441	-0.05565
442	0.0329	442	0.8651	442	0.5585	441.99	0.2476	442	32.446	442	0.4244	442	1.5928	442	0.1451
443	0.0388	443	0.8663	443.01	0.6117	443	-0.08647	443	30.745	443	0.4936	443	1.7509	443	1.2266
444	-0.00818	444	0.8236	444	0.5741	444	0.0215	444	28.145	444	0.7758	444	3.491	444	15.078
445	-0.02211	445	0.9162	445	0.5978	445	-0.05554	445	25.822	445	1.2402	445	13.291	445	75.458
446	-0.12079	446	0.957	446	0.5334	446	0.0865	446	23.387	446	2.3348	446	26.368	446	113.97
447	-0.09451	447	0.9828	447	0.559	447	0.1914	447	21.039	447	9.496	447	34.792	447	121.58
448	-0.06717	448	0.9811	448	0.5068	448	0.081	448	18.657	448	22.196	448	39.478	448	113.8
449	-0.03758	449	0.9875	449	0.5384	449	0.101	449	16.643	449	29.7	449	41.68	448.99	94.694
450	-0.06857	450	0.9664	450	0.499	450.06	-0.12148	450	14.855	450	32.195	450	42.353	450	72.22
451	-0.03773	451	1.1269	450.99	0.5098	451	0.0829	451	13.341	451	32.96	451	41.924	451	52.089
452	-0.04578	452	1.2571	452	0.5114	452	-0.09004	452	11.874	452	33.057	452	40.51	452	35.476
453	-0.0738	453	1.3228	453	0.5321	453	-0.01003	453	10.537	453	32.999	453	37.144	453.01	22.728
454	-0.02057	454	1.4417	454	0.5377	454	0.027	454	9.65	454	32.789	454	33.576	454	13.28
455	-0.01277	455	1.5784	455	0.5198	455	0.1786	455	9.166	454.99	32.436	455	29.218	455	6.7348
456	-0.02946	456	1.6699	456	0.5531	456	0.2136	456	8.5343	455.99	31.621	456	25.237	456	2.9102
457	-0.06626	457	1.6668	457	0.5925	457	-0.13145	457	8.5522	457	30.214	457	21.944	457	1.1782
458	-0.07959	458	1.7325	458	0.5463	458	-0.08039	458	8.1392	458	28.167	458	18.302	458	0.5232
459	-0.01014	459	1.8621	459	0.561	459	-0.06507	459	8.6451	459	25.489	459	16.817	459	0.3638
459.99	-0.03638	459.99	2.0477	460	0.5354	460	0.1106	460	9.44	460	22.456	460	13.545	460.02	0.254
461	0.0141	461	2.2583	461	0.5586	461	0.0681	461	11.733	461	19.407	461	10.932	461	0.1359
462	0.0185	462	2.5374	462	0.5295	462	0.0414	462	16.406	462	16.502	461.99	9.222	462	0.1402
463	0.0157	463	2.7621	463	0.5423	463	0.0893	463	22.098	463	13.789	463	7.7191	463	0.0646
464	-0.06016	464	3.1472	463.99	0.5555	464	-0.06673	464	27.032	464	11.471	464	6.4047	464	0.2513
465	-0.00645	465	3.79	464.99	0.5751	465	-0.10466	465	30.381	465	9.474	465	5.263	465	2.7736
466	0.0032	466	4.4713	465.99	0.5649	466	0.1627	466	32.32	466	7.695	466	4.3957	466	6.1288
467	0.0601	467	5.3584	466.99	0.589	467	-0.03599	467	32.631	467	6.1939	467	3.6844	467	7.2163
468	-0.0272	468	6.4862	467.99	0.5779	468	0.1243	468	32.922	468	4.941	468	3.0812	468	7.4247
469	0.0194	469	7.2499	468.99	0.565	469	0.2982	469	32.475	469	3.8573	469	2.5261	469	6.1175
469.99	-0.00034	469.99	7.4936	470	0.5434	470	0.1204	470	31.515	470	3.0867	470	2.1578	469.99	4.4002
471	0.015	471	7.5429	471	0.5633	471	-0.11853	471	29.817	471	2.3309	471	1.8974	471	2.6722
472	0.0011	472	7.5284	472	0.6986	472	0.0172	472	28.256	472	1.8589	472	1.4188	472	1.4543
473	0.0049	473	7.4797	473	0.7614	473	0.0619	473	26.056	473	1.4029	472.99	1.1828	473	0.622
474	-0.00928	474	7.3892	474.01	0.8222	474	0.0683	474	23.687	474	1.0744	474	1.1968	474	0.1587
475	-0.00831	475	7.1903	475	0.8574	475	-0.09248	475	21.543	475	0.7508	475	0.9988	475	0.3845
476	-0.04603	476	6.8991	476	0.8725	476	-0.13214	476	19.672	476	0.4905	476	0.8666	476	0.9354
477	0.0248	477	6.4185	477	0.8431	477	-0.30803	477	17.456	476.99	0.403	477	0.7244	477	0.7302
478	-0.01393	478	5.8369	477.99	0.8538	478	0.1883	478	15.991	478	0.2339	478	0.6144	478	0.5849
478.99	-0.04772	478.99	5.2834	478.99	0.8523	479	-0.10485	479	14.744	478.99	0.1732	479	0.7306	478.99	0.9884
479.99	-0.04793	479.99	4.752	480	0.8743	480	0.0801	480	13.8	480	0.1418	480	0.6244	480	1.4641
480.99	0.0024	480.99	4.1982	481	0.9131	481	0.1232	481	12.428	481	0.0663	480.99	0.7317	481	1.0691
482	-0.03066	482	3.6282	482	0.9557	482	0.56	482	11.51	482	0.032	482	0.6965	482	0.9488
483	-0.00982	483	3.1215	483	1.0781	483	0.26	483	10.851	483	0.0122	483	0.9779	483	2.0229
484	-0.041	484	2.717	484	1.2253	484	0.4047	484	10.607	484	0.0897	484	1.8942	484	23.081
485	-0.01047	485	2.3745	485	1.2917	485	0.5714	485	10.747	485	0.0927	485	9.926	484.99	92.032
486	-0.01195	486	2.0254	486	1.3938	486	2.0942	486	10.927	486	0.1382	485.99	24.162	485.99	131.41
487	-0.05124	487	1.7079	487	1.5398	487	5.5084	487	12.085	487	0.1407	487	35.887	487	141.88
488	-0.04992	488	1.4211	487.99	1.5769	488	9.757	488	14.631	488	0.1605	488	47.981	488	133.38
488.99	-0.00893	488.99	1.2217	489	1.6358	489	13.472	489	19.654	489	0.1653	489	51.379	489.01	113.7
489.99	-0.06704	489.99	1.0695	490	1.7839	490	15.85	490	25.402	490	0.2131	490	52.993	490	90.413
491	-0.08287	491	0.9385	491	1.8289	491	14.827	491	29.342	491	0.3002	491	53.044	491	69.446
492	-0.07878	492	0.8149	491.99	1.9925	491.99	10.113	491.99	31.291	492	0.4246	492	51.899	492	51.378
493	-0.04861	493	0.7564	492.99	2.14	492.99	7.0432	493	32.193	493	0.4831	493	49.368	493	37.389
494	-0.00144	494	0.6921	494	2.4154	493.99	4.7592	494	32.782	494	0.5712	494	45.436	494.01	25.45
495	-0.09715	495	0.6228	495	2.9177	495	3.0822	495	32.917	495	0.853	495	40.31	495	15.302
496	-0.03541	496	0.5942	496	4.0578	496	1.1546	495.99	32.732	496	1.0053	496	34.84	496	8.5275
496.99	0.0247	496.99	0.5564	497	6.403	497	-0.94995	497	32.028	497	1.1347	497	29.872	497	4.6668
498	0.0165	498	0.5027	498	7.7942	498	-2.7434	498	32.116	497.99	1.6628	498	25.77	498	2.2784
499	-0.03763	499	0.4854	499	8.0255	499	-4.6339	499	29.334	499	3.2663	498.99	21.914	499	1.1609
500	-0.00396	500	0.4795	500	8.0575	499.99	-5.2062	500	27.597	500	12.94	499.99	18.69	500	0.6674
501	-0.05081	501	0.4485	501	7.956	501	-4.622	501	25.802	501	25.501	501	16.005	501	0.3829
502	-0.06625	502	0.445	502	7.6668	502	-3.7414	502	25.58	502	30.913	502	11.864	502	0.4614
503	-0.0299	503	0.4567	503	7.1982	503	-2.0458	503	22.052	503	32.704	503	10.179	503	1.7651
504	0.0126	504	0.4706	504	6.3896	504	-0.75412	504	20.429	504	33.114	504	8.8215	504	2.0802
505	-0.018	505	0.5047	505	5.6099	505	-0.0302	505	19.303	505	33.209	505	7.8014	505	2.542
506	-0.0055	506	0.481	505.99	4.8138	506	0.4076	506	18.101	506	32.998	506	7.21	506	6.0463
507	0.0152	507	0.4543	507	4.0837	507	0.6284	507	16.953	507	32.779	507	6.8909	506.99	8.6777
508	-0.01738	508	0.462	508	3.3415	508	0.8719	508	16.268	508	32.26	507.99	6.9258	507.99	9.08
508.99	0.0203	508.99	0.4622	509	2.8128	508.99	0.9441	509	16.127	509	31.237	508.99	7.8912	509.01	8.4791
509.99	-0.02044	509.99	0.5118	510	2.3733	510	0.8331	509.99	16.147	510	29.518	510	15.068	510	6.7086
511	-0.05318	511	0.5508	511	2.0903	511	0.8799	510.99	16.584	511	27.237	510.99	30.422	511	4.6378
512	-0.03974	512	0.5699	512	1.7998	512	0.7626	512	18.097	512	24.559	511.99	42.692	512	2.6476
513	-0.0322	513	0.6253	513	1.6898	513	0.7911	513	20.908	513	21.7	513	49.781	513	1.3506
514	-0.1263	514	0.6557	514	1.6168	514	0.577	514	24.549	513.99	18.874	514	52.916	514	0.4882
515	-0.10993	515	0.6349	514.99	1.5456	515	0.8869	515	27.955	515	16.127	515	54.019	515	0.1487
516	-0.12214	516	0.6456	515.99	1.4828	516	0.9004	516	30.159	516	13.612	516	53.951	515.99	0.0975
517	-0.14024	517	0.6336	517	1.4314	517	0.8865	517	31.641	517	11.539	517	52.291	517	1.0287
517.99	-0.11164	517.99	0.6773	518	1.3815	518	0.7011	518	32.236	518	9.592	518	49.288	518	14.053
519	-0.11902	519	0.7551	518.99	1.3763	519	0.6068	519	32.573	519	7.9676	519	44.887	519.01	74.567
520	-0.10791	520	0.8223	520	1.4088	520	0.6459	520	32.077	520	6.4969	520	39.07	520	128.93
521	-0.09341	521	0.8997	520.99	1.3577	521	0.8335	521	31.121	521	5.2749	521	33.86	521	144.43
522	-0.12044	522	0.9327	522	1.3502	521.99	1.5206	522	29.985	522	4.2522	522	28.757	522	137.58
523	-0.09566	523	0.9635	523	1.3042	522.99	3.7385	523	31.342	522.99	3.3858	523	24.189	523	119.46
524	-0.09129	524	0.9741	524	1.3486	524	7.1131	524	29.934	523.99	2.6271	524	20.279	524.01	95.535
525	-0.10962	525	0.9916	525	1.3068	525	10.941	525	27.82	525	2.1232	525	16.764	524.99	73.519
526	-0.14536	526	1.0968	526	1.3104	526	13.936	526	25.985	526	1.7404	526	13.672	525.99	53.512
526.99	-0.12048	526.99	1.1782	527	1.3132	527	15.625	527	22.653	527	1.3245	527	11.239	526.99	36.478
528	-0.10935	528	1.2965	528	1.3435	528	16.171	528	20.124	528	1.0618	527.99	9.305	528	24.041
529	-0.08092	529	1.3411	529.01	1.3354	529	16.496	529	18.637	529	0.952	528.99	7.5062	529.01	15.876
530	-0.13794	530	1.3703	530.01	1.4014	530	16.211	530	17.472	530	0.6663	530	6.1849	530	9.577
531	-0.103	531	1.3124	531.01	1.3572	531	15.262	531	16.435	531	0.5518	531	4.9981	531	5.0029
532	-0.08503	532	1.2754	532.01	1.3238	532	13.962	531.99	15.638	532	0.3584	532	4.4139	532	2.6828
533	-0.06132	533	1.2225	533.01	1.2732	533.04	11.732	533	15.064	533	0.1696	533	3.9076	533	1.2759
534	-0.11425	534	1.2441	534.01	1.3358	534	8.8026	534	14.71	534	0.1663	534	4.0311	534.01	0.6358
535	-0.07	535	1.3072	534.99	1.2946	535	6.2415	535	14.854	535	0.2334	535	3.6454	534.99	1.0619
536	-0.05611	536	1.3913	535.99	1.2873	535.99	3.9945	536	14.989	536	0.2753	535.99	3.3423	536	1.672
536.99	-0.05253	536.99	1.3937	537	1.3324	537	2.1482	537	15.735	537	0.2517	536.99	3.1381	537	1.2682
538	-0.00514	538	1.3972	538.01	1.3131	538	0.9654	538	18.04	538	0.2993	538	3.1923	538	0.785
539	0.0329	539	1.5098	539.01	1.3864	539	0.6809	538.99	21.891	539	0.3236	539	3.4467	539	0.276
540	-0.02486	540	1.6289	540	1.391	540	0.6478	540	26.443	540	0.3606	540	5.0787	540	0.0535
541	-0.03596	541	1.676	541.01	1.4775	541	0.3116	541	29.392	541	0.5579	541	16.274	541	0.0246
542	-0.01974	542	1.7667	542.01	1.5158	542	0.1678	542	31.028	541.99	0.8115	542	33.747	542	-0.11899
543	0.0157	543	1.8207	543.01	1.5672	543	0.1664	543	31.758	543	1.3538	543	46.17	543	-0.12049
544	-0.01495	544	1.8548	544.01	1.6262	544	0.1264	544	31.815	544	5.1704	544	53.096	543.99	-0.15033
544.99	-0.05296	544.99	1.9373	545.01	1.628	545	0.0298	545	31.479	545	17.007	545	56.052	545	0.0851
546	-0.02838	546	1.8863	546.01	1.6057	546	-0.06236	546	30.505	546	27.742	546	57.075	546	2.1331
547	-0.04705	547	1.8152	547.01	1.7568	547	0.1463	547	29.093	547.06	32.329	547	56.216	547	6.7312
548	-0.04291	548	1.767	547.99	1.8078	547.99	0.2263	548	26.659	548	33.296	548	54.063	548	9.218
549	0.0009	549	1.8687	549.01	1.9484	548.99	-0.07143	549	24.445	549	33.496	549	50.254	549	10.215
550	0.0064	550	2.1789	549.99	2.0922	549.99	-3.3952	550	22.244	550	33.353	550	45.161	549.99	8.726
551	0.0641	551	2.4118	550.99	3.3317	551	-7.6196	550.99	20.195	551	33.114	551	39.948	551	6.4916
552	0.0008	552	2.5411	552.01	5.6419	552	-9.7221	552	18.218	551.99	32.602	551.99	34.307	552	4.6771
553	-0.02652	553	2.7622	553.01	7.9336	553	-11.209	553	16.343	553	31.862	553	29.502	553	3.121
554	0.0038	554	2.9301	554.01	8.1544	554	-11.666	554	15.3	554	30.312	554	25.748	554	2.4038
554.99	0.0007	554.99	3.0295	555.01	8.1764	555	-11.627	555	14.29	555	28.246	555	18.884	555	8.6629
556	-0.03842	556	3.1648	556.01	8.0976	556	-11.629	556	13.975	556	25.393	555.99	15.873	556	59.601
557	-0.00748	557	3.6109	557.01	7.8524	556.99	-10.6717	557	14.083	557	22.104	556.99	13.222	557	119.57
558	0.0603	558	3.9174	558.01	7.5882	558	-8.7337	558	13.403	558	18.866	558	11.198	558.01	140.58
559	0.017	559	4.19	559.01	7.0735	559	-6.8213	559	12.982	559	15.868	559	9.473	559.01	138.33
560	-0.03497	560	4.5857	560.01	6.4091	560	-4.567	559.99	12.466	560	13.33	560	7.8959	560.01	122.63
561	-0.00716	561	5.2823	561	5.7232	561	-2.9279	561	11.891	561	10.872	561	6.6865	561.01	100.5
562	0.0028	562	6.2132	562.01	4.9832	562	-1.51406	562	11.632	562	8.6322	562	5.819	562.01	78.317
563	0.0055	563	7.2143	563.01	4.4068	563	-0.60089	563	11.362	563	6.8382	563	5.1151	563	55.871
564	-0.03297	564	7.8049	563.99	3.8141	564	-0.394	564	11.182	563.99	5.3374	564	4.7304	563.99	37.893
565	-0.00055	565	8.0022	565.01	3.2512	565	-0.0112	565	11.549	565	4.1664	565	4.4897	565.01	23.503
566	0.0628	566	8.042	566.01	2.9074	566	-0.09149	566	12.694	566	3.1431	565.99	4.5176	566	13.476
567	-0.00019	567	8.0276	567.01	2.6686	567	0.0165	567	16.066	567	2.4113	566.99	5.0628	567.01	7.747
568	0.0205	568	7.9792	568.01	2.3979	568	-0.13624	568	22.653	568	1.9062	568	8.4572	568.01	4.8839
569	-0.00586	569	7.8771	569.01	2.1701	569	0.0444	568.99	27.81	569	1.4138	569	18.715	569.01	3.8148
570	0.0279	570	7.743	570.01	2.0038	570	-0.0586	570	30.917	569.99	1.1245	570	29.528	570.01	2.2133
571	0.0231	571	7.4851	571.01	1.8077	571	0.0598	571	32.276	570.99	0.9323	571	36.766	571.01	1.2169
572	0.0439	572	7.0223	572	1.7244	572	0.0919	572	33.117	571.99	0.732	572	41.236	572	0.6145
572.99	0.024	572.99	6.4035	573.01	1.5973	572.99	0.8217	573	33.243	572.99	0.5946	573	43.331	573.01	0.2859
574	-0.00731	574	5.6929	574.01	1.5291	574	3.0998	574	33.055	574	0.5609	574	43.896	574.01	0.2526
575	0.0005	575	5.0645	575	1.3887	575	6.5651	575	31.895	575	0.7283	574.99	43.401	575	0.0955
576	0.0432	576	4.3973	576.01	1.4392	576	9.916	576	30.269	576	0.7652	576	41.285	576.01	0.0381
577	0.0859	577	3.7657	576.99	1.3621	577	12.456	577	28.262	577	0.9982	577	38.143	577.01	0.0381
578	0.1498	578	3.1707	577.99	1.3576	578	14.258	578	26.145	578	1.3869	578	34.197	578.01	-0.16207
579	0.2258	579	2.6828	578.99	1.344	579	14.944	579	23.615	579	2.3584	579	29.687	578.99	0.036
580	0.2174	580	2.2705	579.99	1.3214	580	15.057	579.99	20.965	580	6.1311	580	25.434	580	0.0161
581	0.2441	581	1.9271	581.01	1.3129	581	15.235	581	18.537	581	18.483	581	24.448	581	0.0356
582	0.309	582	1.651	582.01	1.3398	582	14.496	582	16.829	582	26.999	582	20.289	582.01	0.1432
582.99	0.4835	582.99	1.4254	583	1.367	583	13.167	583	15.172	583	30.855	583	16.352	583.01	0.5943
584	1.1299	584	1.268	584.01	1.3785	584	10.973	584	13.418	584	32.256	584	13.165	584	1.1626
585	2.7697	585	1.1437	585	1.1783	585	8.3066	585	12.111	585	32.646	585	10.596	585.01	1.3021
586	3.6686	586	0.9904	586.01	1.1304	585.99	6.1246	586	10.701	586	32.765	585.99	8.647	586.01	0.8079
587	3.8517	587	0.8677	587.01	1.1305	587	4.0619	586.99	9.376	586.99	32.717	587	6.9151	587	0.4849
588	3.7329	588	0.7878	588.01	1.1105	588	2.7848	588	8.7081	588	32.367	588	5.4866	588	0.224
589	3.4055	589	0.7292	589.01	1.1226	589	2.0505	588.99	8.0686	589	31.62	589	4.6054	589.01	0.0736
590	3.0316	590	0.7055	590.01	1.0859	590	1.3299	590	7.5887	590	30.468	590	3.6902	590.01	0.1506
591	2.4932	591	0.6634	591	1.0542	591	1.2123	591	7.5345	591	28.534	591	3.0845	591.01	0.0874
592	2.049	592	0.6496	592.01	1.1305	592	0.8901	592	7.3223	592	26.072	592	2.653	592.01	0.9456
592.99	1.4918	592.99	0.6283	593.01	1.1623	593	1.1505	593	7.185	593	23.287	593	2.4761	593.01	4.5775
594	1.114	594	0.6114	594.01	1.2782	594	0.5048	594	6.8582	594	20.582	594	2.1932	594.01	7.8785
595	0.7492	595	0.6908	595.01	1.3296	595	0.5877	595	6.9273	595	17.893	595	1.977	595	9.117
596	0.5005	596	0.7431	596	1.4615	596	0.6322	596	7.4621	595.99	15.384	596	1.8515	596	11.556
597	0.2886	597	0.7474	597.01	1.5253	597	0.3792	597	8.3342	596.99	13.096	597	1.6386	597.01	49.111
598	0.2021	598	0.7278	598.01	1.6149	598	0.3569	598	11.989	598.06	11.002	598	1.5415	598.01	99.02
599	0.1644	599	0.6938	599.01	1.7465	599	0.4521	599	18.016	598.99	9.56	599	1.621	599.01	130.76
600	0.0669	600	0.6647	600.01	1.9733	599.99	0.0533	600	22.884	599.99	8.2374	600	1.5348	600.01	138.49
601	0.0184	601	0.669	601.01	2.3065	600.99	0.2243	601	26.057	601	6.9346	601	1.5792	601.01	125.46
602	0.0406	602	0.6873	602.01	2.6507	602	-0.02456	602	28.479	602	5.8838	602	1.5989	602.01	103.05
603	0.0557	603	0.655	603.01	3.4058	603	-0.12811	602.99	29.724	603	4.9246	603	1.7488	603.01	80.447
604	0.0364	604	0.6636	603.99	4.6824	604	-0.15169	603.99	30.554	604	4.1888	604	1.9516	604.01	57.301
605	0.0277	605	0.6652	604.99	6.8303	605	-0.29271	604.99	30.827	605	3.5622	605	2.7796	605	37.86
606	-0.01149	606	0.6645	606.01	8.4321	606	-0.02334	605.99	31.034	606	3.19	606	8.2433	606.01	23.351
607	-0.05275	607	0.6717	607	8.6116	607	0.0238	606.99	30.557	607	2.8413	607	23.422	607	13.009
608	-0.0517	608	0.6834	607.99	8.5953	607.99	-0.18235	608	29.445	608	2.6685	608	38.181	608.01	6.1998
609	-0.00106	609	0.6587	609	8.4042	608.99	0.0888	609	28.255	609	2.5266	609	46.417	609.01	2.4888
610	0.0223	610	0.6395	610.01	8.2585	609.99	0.1423	610	27.117	610	2.4863	610	49.782	610.01	0.892
610.99	-0.02429	610.99	0.6267	611.01	7.8679	610.99	-0.04018	611	25.458	611	2.6285	611	48.744	611.01	0.3886
612	-0.07569	612	0.5833	612.01	7.2021	611.99	0.0752	612	23.574	612	2.7289	612	51.605	612	0.2407
613	-0.00366	613	0.5901	613.01	6.4135	612.99	-0.75407	613	21.852	613	3.0238	612.99	50.633	613	-0.02193
614	-0.06498	614	0.577	614.01	5.4528	613.99	-4.2189	614	20.225	614	3.5286	614	47.818	614	0.0349
615	-0.03222	615	0.5854	615.01	4.6201	614.99	-7.4289	615	18.645	614.99	5.1724	614.99	43.892	615.01	0.2044
616	0.0134	616	0.6216	616.01	3.9281	616	-9.3975	616	17.24	616	12.366	616	38.9	616.01	0.1399
617	-0.0412	617	0.652	617.01	3.3273	617	-9.8883	616.99	15.875	617	23.98	616.99	33.399	617.01	0.2079
618	0.0168	618	0.667	618.01	2.8588	618	-9.7528	618	14.646	618	30.839	618	28.794	618.01	0.2506
619	-0.02629	619	0.6879	618.99	2.3045	619	-9.922	619	13.243	619	33.133	619	24.196	619.01	0.3353
620	-0.02003	620	0.7025	620	1.9696	620	-9.1273	619.99	12.23	620	33.73	620	20.081	619.99	0.2125
621	0.0142	621	0.7003	621.01	1.7722	621	-7.9903	620.99	11.167	621	33.812	621	16.524	620.99	0.7435
622	0.01	622	0.7293	622.01	1.6165	622	-5.9796	621.99	10.431	622	33.702	622	13.053	621.99	1.0088
623	-0.01715	623	0.7385	623.01	1.4396	623	-3.7301	623	9.944	623	33.093	623	11.099	623	0.6696
624	0.0006	624	0.7721	624.01	1.3269	623.99	-2.1682	624	9.487	623.99	32.449	624	9.023	624.01	0.3446
625	-0.03491	625	0.7709	625.01	1.1996	624.99	-0.86953	624.99	9.231	625	31.193	625	7.5386	625.01	0.088
626	-0.05895	626	0.7719	626.01	1.1591	626	-0.46045	626	8.8877	626	29.086	626	5.9764	626.01	-0.00546
627	-0.04897	627	0.7727	627.01	1.1391	627	-0.01111	627	9.15	627	26.623	627	5.3171	627.01	-0.01271
628	-0.00671	628	0.7601	628.01	1.1305	628	0.2081	628	10.523	628	23.661	628	4.4028	628	0.0611
629	-0.00536	629	0.7494	629.01	1.202	629	0.207	629	14.327	628.99	20.952	629	3.5831	629	0.2112
630	0.0021	630	0.7937	630.01	1.1698	630	0.1414	630	21.05	630	17.945	630	3.1673	630.02	0.0844
630.99	0.0287	630.99	0.835	631	1.2986	631	0.3017	631	27.029	631	15.211	631	2.8619	631.01	0.1015
632	0.097	632	0.8462	632.01	1.2571	632	0.1216	632	30.679	632	12.89	632	2.5552	632.01	0.0141
633	0.0671	633	0.8368	633.01	1.252	633	0.0059	633	32.502	633	10.762	633	2.4535	633.01	0.2026
634	0.0641	634	0.7695	634.01	1.3112	633.99	0.0683	634	33.33	634	8.9597	634	2.2257	634.01	0.2226
635	0.0566	635	0.747	635.01	1.3837	635	0.0215	635	33.204	635	7.4404	635	2.0558	635.01	0.1849
636	0.0122	636	0.7487	635.99	1.4103	636	0.217	636	32.719	636	6.1783	636	1.8963	636.01	0.401
637	0.1101	637	0.7409	637.01	1.435	637	-0.03423	637	31.668	637	5.0473	637	1.8946	637	1.784
638	0.1204	638	0.7385	637.99	1.412	638	0.0455	638	29.965	638	4.2486	638	1.843	638	25.85
638.99	0.0994	638.99	0.7481	639.01	1.4486	639	0.0925	639	27.976	639	3.5077	639	2.0093	639.01	95.968
640	0.2799	640	0.8036	640.01	1.4037	640	0.311	640	25.445	640	2.9146	639.99	2.6686	640	131.11
640.99	1.1323	640.99	0.8232	641.01	1.3902	641	0.2246	640.99	23.107	640.99	2.54	641	7.0203	641.01	136.91
642	3.5958	642	0.8431	642	1.3485	642	0.3952	642	20.959	641.99	2.1488	642	21.681	642.01	124.97
643	4.2854	643	0.8355	643.01	1.2407	642.99	2.2396	643	19.023	642.99	1.8822	643	34.048	643.01	103.18
644	4.3903	644	0.8182	644.01	1.247	644	5.5445	644	16.953	644	1.6662	644	40.109	644.01	78.646
645	4.2043	645	0.8326	645.01	1.2368	645	9.439	645	15.176	645	1.5917	645	45.478	645	60.801
646	3.7515	646	0.803	646.01	1.2773	646	12.706	646	13.664	646	1.5162	646	46.516	646	45.692
646.99	3.2725	646.99	0.7929	647.01	1.3328	647	14.621	647	12.318	647	1.3585	647	46.106	647.01	31.723
648	2.7783	648	0.799	647.99	1.3564	648	15.645	648	11.371	648	1.5145	648	44.607	648.01	20.837
649	2.1676	649	0.7988	649.01	1.4037	649	16.126	649	10.326	649	1.7056	649	41.656	649.01	13.2
650	1.6579	650	0.8323	650.01	1.4257	650	15.922	650	9.501	650	2.2032	650	37.406	649.99	8.0122
651	1.1969	651	0.8612	651.01	1.2903	651	14.839	651	8.6857	650.99	3.0939	651	31.15	650.99	4.6973
652	0.7873	652	0.8417	652.01	1.2347	652	12.857	651.99	8.162	651.99	5.952	652	26.554	652.01	2.5021
653	0.4807	653	0.8083	653.01	1.4106	652.99	10.327	653	7.8321	652.99	14.343	653	23.387	653	1.2718
654	0.2967	654	0.8195	654.01	1.5905	654	7.0693	654	7.8928	654	24.469	654	19.437	654	0.609
655	0.1324	655	0.8155	654.99	1.9521	655	4.5546	654.99	8.1806	655	30.025	655	16.002	655.01	0.1969
656	0.1365	656	0.7951	655.99	2.6731	656	2.3592	656	8.699	656	32.528	656	12.695	656.01	0.0965
657	0.1432	657	0.7831	657.01	3.6864	657	1.4244	657	10.315	657	33.427	657	9.897	657.01	0.1359
658	0.128	658	0.7319	658.01	5.7701	658	0.6652	658	14.357	658	33.495	658	8.0489	658.04	0.1159
659	0.0926	659	0.7234	659.01	7.6572	659	0.3471	659	20.348	659	33.251	659	6.4457	659.01	0.0532
659.99	0.0097	659.99	0.7295	660.01	8.0813	660	0.366	660	25.551	660	32.723	660	4.8894	660	-0.09197
661	0.0518	661	0.8015	661.01	8.181	661	0.2405	661	28.836	661	31.836	661	3.8696	661	-0.07955
662	-0.00831	662	0.8025	662.01	8.2204	662	0.1425	662	30.405	662	30.286	662	3.3206	662	-0.00461
663	0.0409	663	0.7685	663	8.0085	663	0.0937	663	31.604	663	27.972	663	2.7441	663	-0.03965
664	0.0249	664	0.7063	664.01	7.7394	663.99	0.4483	663.99	32.437	664	25.071	664	2.2875	664.01	-0.00453
665	-0.02119	665	0.6552	664.99	7.2308	665	0.2997	664.99	32.199	665	22.098	665	2.0195	665.01	-0.0437
666	-0.01693	666	0.6298	666	6.5047	666	0.4655	666	32.049	666	19.097	666	1.7834	666.01	0.0874
667	0.0056	667	0.5989	667.01	5.675	667	0.1873	667	30.878	667	16.265	667	1.5529	667.01	0.0251
667.99	-0.00587	667.99	0.59	668.01	4.8028	668	0.2549	668	30.257	668	13.643	668	1.4712	667.99	0.0414
669	-0.0659	669	0.6122	669.01	4.0368	669	0.3438	669	28.815	669	11.569	669	1.311	669.01	0.1626
669.99	-0.12193	669.99	0.6245	670.01	3.329	670	0.2898	670	27.315	670	9.721	670	1.2166	670	0.2768
671	-0.02892	671	0.5983	671.01	2.8022	671	0.0809	671	25.903	671	8.04	670.99	1.2034	671	0.1826
672	-0.06701	672	0.5431	672.01	2.4582	672	0.27	672	24.165	672	6.7784	672	1.1959	672	0.161
673	-0.03856	673	0.515	673.01	2.1371	672.99	-0.00121	673	22.77	673	5.882	673	1.0887	673.01	0.2162
674	0.0113	674	0.5171	674	1.938	673.99	-0.02813	673.99	21.496	674	5.1961	674	1.0972	674.01	0.2754
675	-0.02333	675	0.5057	674.99	1.7463	675	0.1786	674.99	21.162	675	4.6938	675	1.1071	675.01	1.1553
676	-0.04125	676	0.5244	676.01	1.6324	676	-0.22903	676	20.974	676	4.3181	676	1.2117	676	1.2422
677	-0.00437	677	0.5048	677.01	1.4944	677	-0.09868	677	21.066	677	4.0011	677	1.3561	677.01	1.1933
678	-0.00109	678	0.4791	678.01	1.3832	678	-0.02574	678	21.523	678	3.8335	678	1.7946	678	1.255
679	-0.04158	679	0.533	679.01	1.3616	679	-0.12035	679	23.617	678.99	3.7945	679	4.2477	679.01	4.7832
680	-0.01489	680	0.548	680.01	1.3386	680	-0.15796	680	27.286	679.99	4.1907	679.99	12.388	680.01	37.289
681	0.0201	681	0.5228	681.01	1.3121	681	-0.21171	681	30.186	681.06	5.5404	680.99	24.088	681.01	91.936
682	0.0528	682	0.5427	682.01	1.3205	681.99	-0.06973	682	32.432	682	9.575	682	31.839	682.01	116.88
683	0.0344	683	0.5778	683.01	1.2606	682.99	0.09	683	34.146	683	18.046	683	35.912	683.01	118.86
684	-0.01277	684	0.5818	683.99	1.0961	684	0.0138	683.99	34.393	684	26.288	684	37.552	684.01	108.45
685	0.0066	685	0.5714	685.01	0.9351	685	-0.0045	685	34.386	685	31.147	685	37.851	685.01	89.853
686	0.0035	686	0.6076	686.01	1.0022	686	-0.11959	686	34.207	686	33.113	686	37.173	686.08	64.269
687	-0.02767	687	0.5915	687.01	1.0071	687	-0.02442	687	33.154	687	33.703	687	35.609	687	45.402
688	0.0185	688	0.5853	688.01	1.0044	688	-0.08472	688	31.587	687.99	33.71	688	32.605	688.01	27.776
689	0.0208	689	0.5951	689.01	1.0442	689	0.1195	689	29.715	689	33.36	689	29.286	689	15.8
690	0.0528	690	0.5867	690	1.0357	690	0.097	690	28.038	690	32.411	690	24.222	690	8.8796
691	0.0916	691	0.5964	691.01	1.0566	691	-0.10413	691	26.223	691	30.908	691	21.854	691.01	4.2663
692	0.0661	692	0.6218	692.01	1.0675	692	0.1035	691.99	24.002	692	28.373	692	17.308	692	3.5579
693	0.0154	693	0.6562	693.01	1.1116	693	-0.06738	692.99	21.833	693	25.35	693	14.508	693.01	6.6319
694	0.1007	694	0.6669	693.99	1.1153	694	0.2563	693.99	19.64	694	22.386	694	12.748	693.99	9.051
695	0.1162	695	0.6608	695.01	1.1693	695	-0.29548	695	17.876	695	19.382	695	9.687	695	9.578
696	0.1223	696	0.6794	696.01	1.1414	696	0.0489	696	16.497	696	16.61	696	8.2139	696	8.3199
697	0.1802	697	0.6888	697.01	1.1634	697	0.0173	697	15.158	697	14	697	6.8485	697.01	6.4523
698	0.2512	698	0.6483	698.01	1.2206	698	0.21	698	13.945	698	11.604	698	5.9539	698.01	5.2043
699	0.3805	699	0.6442	699.01	1.1851	699	0.2235	699	12.841	698.99	9.512	699	4.9831	699.01	3.4374
700	1.1216	700	0.6234	700.01	1.1959	700	0.292	700	11.81	700	7.8839	700	4.1864	700.01	1.4679
701	2.8329	701	0.6661	701.01	1.1581	701	0.4146	701	10.779	701	6.4632	701	3.5372	701.01	0.678
702	3.9688	702	0.6676	702.01	1.205	701.99	0.9131	701.99	10.436	702	5.3887	702	3.0472	702.01	0.4393
703	4.2289	703	0.6942	703	1.2893	703	2.3557	703	9.881	703	4.401	703	2.361	703.01	0.2344
704	4.1787	704	0.8006	704.01	1.3458	704	5.0945	704	9.731	704	3.7693	704	2.081	704	-0.01177
705	3.8886	705	0.7985	705.01	1.4406	705	7.8803	705	9.794	705	3.2317	704.99	1.7491	705.01	0.016
706.01	3.4382	706.01	0.7934	706.01	1.4629	706	7.3363	706	11.154	706	2.7505	706	1.5177	706.01	-0.0788
707	2.9326	707	0.7428	707.01	1.5919	707	6.0536	707	12.161	707	2.2519	707	1.507	707.01	0.074
708.01	2.3264	708.01	0.7443	708.01	1.5112	708	5.4781	708	13.287	708	2.0536	708	1.3688	708.01	-0.00314
709.01	1.8171	709.01	0.7714	709.01	1.5722	709	4.2198	709	15.483	709	1.8746	709	1.4302	709.01	0.0208
710.01	1.2776	710.01	0.7832	710.01	1.6641	710	4.1397	710	20.277	710	1.7641	710	1.3647	710.01	-0.04218
711.01	0.8391	711.01	0.7567	711.01	1.853	710.99	2.8743	711	26.548	711	1.7799	711	1.331	711	0.0463
712.01	0.5412	712.01	0.7697	711.99	2.0682	712	1.5112	712	31.63	711.99	1.9275	712	1.2917	712	0.2121
713	0.3242	713	0.7198	712.99	2.3456	713	0.2613	713	34.05	712.99	2.3921	713.06	1.2455	713	0.0374
714.01	0.1369	714.01	0.6945	714	2.9098	714	-0.3063	714	35.201	713.99	3.9876	714	1.2967	714.02	0.0407
715.01	0.1256	715.01	0.7995	715.01	3.4934	715	-0.26878	715	35.284	714.99	10.414	715	1.3696	715.01	0.4614
715.99	0.0577	715.99	0.8435	716.01	4.518	716	-0.18465	716	35.012	716	21.57	716	1.791	716.01	1.3179
717.01	0.0149	717.01	0.9676	717.01	6.2811	717	-0.10282	717	34.33	717	29.155	717	0.886	717.01	1.1075
718.01	0.0157	718.01	1.0805	718.01	7.6186	718	0.2324	718	33.115	718	32.349	718	0.9078	718.01	0.6454
719.01	0.0199	719.01	1.2157	719.01	7.9685	719	0.4569	719	31.894	719	33.287	718.99	0.9336	719	0.4243
720.01	0.0571	720.01	1.3251	720.01	7.8996	720	0.6236	719.99	30.306	720	33.306	720	0.9447	720	0.2535
721	-0.01853	721	1.4656	721.01	7.7898	721	0.5746	720.99	28.108	721	33.132	721	0.9856	739.1	19.487
722.01	0.0158	722.01	1.653	735.37	2.0806	722	0.8375	722	25.906	738.71	25.017	722	0.9502	740.1	38.466
723.01	-0.002	723.01	1.8451	736.36	1.9643	723	0.6535	723	23.671	739.71	26.161	723	0.9721	741.1	66.25
724.01	-0.09109	724.01	1.9188	737.36	1.7989	724	0.6566	724	22.156	740.71	26.222	724	0.9116	742.1	101.16
725.01	-0.01663	725.01	2.1973	738.36	1.5833	725	0.6708	725	21.059	741.71	25.242	725	1.0154	743.1	135.23
726.01	-0.00173	726.01	2.6357	739.37	1.3483	726	0.7812	726	20.15	742.71	23.377	726	0.9696	744.1	162.91
727.01	-0.04344	727.01	3.4136	740.37	1.0631	727	0.509	727	19.148	743.71	20.837	727	0.743	745.1	181.53
728.01	-0.01896	728.01	4.4572	741.37	0.8975	744.7	-0.22652	728	18.343	744.71	17.763	727.99	0.7236	746.11	193.7
729.01	-0.01881	729.01	6.4644	742.37	0.7595	745.7	0.225	729	17.719	745.71	14.834	728.99	0.6712	747.1	200.81
730.01	-0.02896	730.01	7.841	743.37	0.6622	746.7	-0.01482	730	17.393	746.71	11.96	730	0.7212	748.1	204.21
731.01	-0.01184	731.01	8.0516	744.37	0.5109	747.7	0.055	731	17.771	747.71	9.398	731	0.6984	749.1	207.3
732.01	-0.02784	732.01	8.0957	745.37	0.4444	748.7	0.0462	732	18.979	748.71	7.3379	732	0.7249	750.1	208.76
733.01	-0.04073	733.01	8.1069	746.37	0.3301	749.7	0.0524	733	21.456	749.71	5.4357	733	0.7741	751.1	210.59
734.01	-0.04427	734.01	8.0729	747.37	0.2811	750.7	-0.1218	734	24.532	750.71	4.0526	734	1.5042	752.1	211.12
735.01	0.0039	735.01	8.0314	748.37	0.2558	751.7	0.0719	735	27.301	751.71	2.9424	735	7.3759	753.1	212.16
735.99	-0.05621	735.99	7.9131	749.37	0.1551	752.7	0.0998	736	29.094	752.71	2.0114	736	21.667	754.08	213.13
737.07	0.0255	737.07	7.6622	750.37	0.1442	753.7	-0.2151	737	30.076	753.71	1.2971	737	32.596	755.1	213.35
738.01	0.0059	738.01	7.2803	751.37	0.11	754.7	0.0316	738	30.778	754.71	0.7883	738	38.146	756.1	214.06
739.01	0.0181	739.01	6.7392	752.37	0.0751	755.68	0.0127	738.99	30.891	755.71	0.4485	739	40.527	757.1	214.47
740.01	0.0056	740.01	6.1126	753.37	0.0777	756.68	0.0046	740	30.547	756.71	0.1081	740	41.35	758.1	214.75
741.01	-0.01376	741.01	5.4752	754.37	0.0061	757.68	-0.04543	741	29.407	757.69	-0.1037	741	40.995	759.1	214.72
742.01	-0.00729	742.01	4.8754	755.37	0.0115	758.68	-0.06535	761.94	37.731	758.71	-0.19128	742	39.48	760.1	215.11
743.01	0.0102	743.01	4.3726	756.37	-0.0064	759.68	-0.0946	762.94	37.182	759.71	-0.31238	743	36.771	761.1	214.89
744.01	-0.00125	744.01	3.9044	757.37	0.0007	760.68	-0.00759	763.94	34.894	760.71	-0.37256	744	33.091	762.1	215.32
745.01	0.0262	745.01	3.5205	758.37	-0.03008	761.7	0.1153	764.94	31.949	761.71	-0.43631	745	29.021	763.1	215.45
745.99	-0.00254	745.99	3.1151	759.37	-0.04872	762.7	-0.09319	765.94	28.597	762.71	-0.49884	762.08	1.4922	764.08	214.94
747.01	0.0035	747.01	2.8546	760.36	-0.05168	763.7	0.0289	766.94	24.993	763.71	-0.48527	763.08	1.3168	765.1	215.02
748.01	-0.00425	748.01	2.6684	761.37	-0.08461	764.7	-0.1376	767.94	21.395	764.71	-0.44778	764.08	1.1505	766.1	215.3
749.01	-0.04342	749.01	2.4615	762.37	-0.09096	765.7	-0.04006	768.94	18.372	765.71	-0.47168	765.08	0.8552	767.1	214.81
750.01	-0.00384	750.01	2.2504	763.37	-0.09678	766.7	-0.10476	769.94	15.601	766.71	-0.52675	766.08	0.6273	768.1	214.29
751.01	-0.01753	751.01	2.1233	764.37	-0.08511	767.7	0.0176	770.94	12.979	767.71	-0.49318	767.08	0.4049	769.1	214.43
752.01	0.0011	752.01	2.0486	765.37	-0.09591	768.7	0.0135	771.94	10.879	768.71	-0.55184	768.08	0.2107	770.1	214.66
753.01	0.0112	753.01	2.0048	766.37	-0.10848	769.7	-0.16321	772.94	9.1	769.71	-0.52635	769.08	-0.04057	771.1	214.06
754.01	-0.00229	754.01	1.8816	767.37	-0.08705	770.7	0.0159	773.94	7.5308	770.71	-0.47137	770.08	-0.1386	772.1	214.28
755.01	-0.05049	755.01	1.8084	768.37	-0.09742	771.7	0.0376	774.94	6.3875	771.71	-0.49874	771.08	-0.15214	773.1	214.01
755.99	-0.00734	755.99	1.8132	769.36	-0.0854	772.7	-0.07947	775.94	4.9729	772.71	-0.51565	772.08	-0.29446	774.1	213.67
756.99	-0.02835	756.99	1.7962	770.37	-0.11498	773.7	-0.00862	776.94	4.1967	773.71	-0.53118	773.08	-0.32358	775.1	213.19
757.99	0.0083	757.99	1.7528	771.37	-0.10278	774.7	0.0997	777.94	3.4107	774.71	-0.53054	774.08	-0.35595	776.1	212.53
758.99	-0.02429	758.99	1.7335	772.37	-0.08274	775.7	-0.02673	778.94	2.7349	775.71	-0.52463	775.08	-0.33417	777.1	212.37
759.99	0.0189	759.99	1.6943	773.37	-0.06801	776.76	-0.02574	779.94	2.1348	776.71	-0.48625	776.08	-0.37489	778.1	212.06
760.99	0.1215	760.99	1.7296	774.37	-0.1042	777.7	0.0602	780.94	1.9086	777.69	-0.51898	777.08	-0.4086	779.08	211.96
761.99	0.068	761.99	1.8508	775.37	-0.10464	778.7	-0.05662	781.94	1.6132	778.71	-0.49918	778.08	-0.44205	780.08	211.32
763.01	0.1167	763.01	2.0289	776.37	-0.10088	779.7	0.0199	782.94	1.1916	779.71	-0.4964	779.08	-0.39271	781.08	210.7
764.01	0.0481	764.01	2.0873	777.37	-0.11136	780.7	0.1549	783.94	1.079	780.71	-0.56298	780.08	-0.4297	782.08	209.99
765.01	0.0398	765.01	2.1643	778.37	-0.13153	781.7	-0.02329	784.94	0.7775	781.71	-0.48684	781.08	-0.3722	783.09	209.93
765.99	0.0479	765.99	2.3138	779.37	-0.10796	782.7	0.0668	785.93	0.8144	782.71	-0.46751	782.08	-0.42084	784.1	209.39
767.01	0.0504	767.01	2.6342	780.37	-0.1256	798.63	4.1113	786.95	0.6635	797.16	3.1237	783.08	-0.45587	785.1	208.93
768.01	0.077	768.01	3.1013	781.37	-0.13314	799.64	24.915	787.95	0.5465	798.16	14.322	784.08	-0.43532	786.1	208.17
769.01	0.0208	769.01	3.6623	782.37	-0.11496	800.64	79.281	788.95	0.3882	799.16	26.199	785.08	-0.45225	787.1	206.86
770.01	0.0521	770.01	4.4773	783.37	-0.08092	801.64	152.93	789.94	0.3852	800.16	31.044	786.08	-0.46205	788.1	206.32
770.99	-0.02535	770.99	5.4505	784.37	-0.10532	802.64	210.58	790.95	0.2854	801.15	31.946	787.08	-0.35496	789.1	206.09
771.99	-0.00841	771.99	6.9883	785.37	-0.10963	803.64	246.07	791.95	0.3084	802.16	32.003	788.08	-0.36719	790.1	205.54
772.99	0.0095	772.99	8.013	786.37	-0.10901	804.64	263.48	792.95	0.3351	803.16	32.253	789.08	-0.40374	791.1	204.49
773.99	0.0101	773.99	8.2517	787.36	-0.11739	805.64	271.41	793.95	0.2787	804.16	32.337	790.08	-0.39859	792.1	203.4
775.01	-0.04955	775.01	8.2917	788.36	-0.10277	806.64	275.75	794.95	0.2755	805.16	32.38	791.08	-0.38722	793.23	202.48
776.01	-0.01246	776.01	8.2945	789.37	-0.08974	807.64	277.54	795.93	0.3925	806.16	32.366	792.06	-0.38088	794.1	201.56
777.01	-0.0198	777.01	8.2773	790.37	-0.11617	808.64	277.04	796.93	0.3352	807.16	32.463	793.08	-0.38523	795.1	200.3
778.01	-0.07447	778.01	8.2233	791.37	-0.11283	809.64	276.41	797.95	0.3573	808.16	32.381	794.08	-0.336	796.1	199.16
779.01	-0.02745	779.01	8.1031	792.37	-0.11823	810.63	275.67	798.95	0.4436	809.16	32.582	795.08	-0.40543	797.1	198.16
780.01	0.063	780.01	7.9373	793.37	-0.11693	811.64	274.82	799.94	0.1917	810.15	32.49	796.08	-0.40851	798.11	197.31
781.01	0.011	781.01	7.6148	794.37	-0.10906	812.64	273.75	800.95	0.2767	811.15	32.583	797.08	-0.39635	799.1	195.99
782.01	0.0204	782.01	7.1354	795.37	-0.10248	813.64	273.61	801.94	0.2261	812.16	32.667	798.08	-0.445	800.1	194.78
783.01	0.0205	783.01	6.5549	796.37	-0.10594	814.64	273.2	802.93	0.2418	813.16	32.616	799.08	-0.34159	801.1	193.17
784.01	0.0461	784.01	5.9017	797.37	-0.09581	815.64	272.97	803.93	0.2847	814.16	32.52	800.06	-0.40277	802.1	192.14
785.01	0.0113	785.01	5.2657	798.37	-0.11332	816.64	272.65	804.93	0.2355	815.16	32.637	801.07	-0.37716	803.1	190.9
786.01	0.0859	786.01	4.7546	799.37	-0.10249	817.64	272.15	819.96	3.1021	816.16	32.703	802.08	-0.32346	804.1	189.21
787.01	0.1106	787.01	4.2616	800.37	-0.14226	818.64	271.84	820.96	13.521	817.16	32.575	817.68	3.1087	805.1	187.57
787.99	0.0901	787.99	3.7972	801.37	-0.14999	819.63	270.8	821.96	30.325	818.16	32.552	818.68	20.383	806.1	185.59
788.99	0.0613	788.99	3.3417	802.37	-0.12023	820.63	270.41	822.96	40.617	819.16	32.545	819.68	55.948	807.1	184.45
789.99	0.074	789.99	2.9319	803.37	-0.14466	821.64	270.09	823.96	43.019	820.16	32.658	820.67	87.133	808.1	182.65
791.01	0.055	791.01	2.5967	804.37	-0.10656	822.64	269.5	824.96	43.39	821.16	32.572	821.68	102.22	809.1	180.25
792.01	0.0586	792.01	2.2879	805.37	-0.10341	823.64	270.43	825.96	43.47	822.16	32.428	822.68	107.13	810.1	179.11
793.01	0.1498	793.01	2.0886	806.36	-0.15759	824.64	269.93	826.95	43.566	823.16	32.412	823.66	108.64	811.1	176.54
794.01	0.2228	794.01	1.9095	807.37	-0.12525	825.64	268.99	827.96	43.861	824.16	32.405	824.68	110.08	812.1	174.64
795.01	0.6452	795.01	1.7842	823.66	-0.00134	826.64	269.22	828.96	43.813	825.16	32.345	825.68	110.59	813.1	172.31
796.01	1.9772	796.01	1.7005	824.66	-0.01279	827.64	269.36	829.96	43.98	826.15	32.238	826.68	110.89	814.1	169.88
797.01	3.0844	797.01	1.5956	825.66	-0.00271	828.64	269.17	830.96	43.86	827.16	32.208	827.67	111.5	815.1	167.58
798.01	3.7371	798.01	1.5052	826.66	0.0007	829.64	268.23	831.96	43.604	828.16	32.336	828.67	111.51	816.1	165.17
799.01	3.8311	799.01	1.5063	827.66	-0.02391	830.64	269.25	832.96	43.603	829.16	32.295	829.67	111.75	817.1	163.27
799.99	3.7842	799.99	1.4683	828.66	-0.02093	831.64	268.88	833.96	43.708	830.16	32.198	830.68	112.03	818.1	160.49
801.01	3.4152	801.01	1.4031	829.66	-0.00512	832.64	268.51	834.96	43.718	831.16	32.302	831.68	112.23	819.1	157.77
802.21	-0.05968	802.21	1.3674	830.66	0.0093	833.64	267.84	835.95	43.763	832.16	32.206	832.68	112.73	820.1	155.36
803.02	-0.04598	803.02	1.3804	831.66	0.0745	834.64	268.39	836.96	43.894	833.16	32.152	833.67	112.72	821.1	152.45
804.02	-0.0314	804.02	1.3294	832.66	0.1473	835.64	268.93	837.96	43.875	834.16	31.971	834.68	112.52	822.1	149.11
805.02	-0.01034	805.02	1.3022	833.66	0.3257	836.64	268.84	838.96	43.983	835.16	32.047	835.68	112.75	823.1	146.6
806.02	-0.03408	806.02	1.2389	834.66	0.4703	837.63	269.45	839.96	44.024	836.16	32.147	836.68	112.69	824.08	143.52
807.02	-0.09437	807.02	1.2411	835.66	0.7566	838.64	270.88	840.96	43.72	837.16	31.934	837.68	112.85	825.08	140.07
808.02	-0.07531	808.02	1.3331	836.66	1.1198	839.64	270.43	841.96	43.534	838.16	32.06	838.68	113.06	826.16	137.77
809.02	-0.05193	809.02	1.3989	837.65	1.6228	840.64	271.17	842.96	43.598	839.16	32.019	839.67	113.08	827.1	134.29
810.02	-0.04693	810.02	1.5072	838.66	2.3055	841.64	270.35	843.96	43.647	840.15	31.918	840.68	113.21	828.1	131.42
811.01	-0.05347	811.01	1.6042	839.66	3.1489	842.64	270.32	844.96	43.497	841.15	31.96	841.68	113.05	829.1	128.49
812.01	-0.0642	812.01	1.6274	840.66	4.0419	843.64	270.93	845.96	43.425	842.16	31.894	842.67	113.36	830.1	125.61
813.01	-0.04405	813.01	1.6348	841.66	5.0974	844.64	271.25	846.95	43.559	843.16	31.823	843.67	113.13	831.1	122.57
814.02	-0.00845	814.02	1.6566	842.66	5.9812	845.64	271.26	847.96	43.503	844.16	31.762	844.68	113.25	832.1	119.51
815.02	-0.05098	815.02	1.6791	843.66	6.7993	846.64	271.72	848.96	43.325	845.16	31.53	845.68	113.08	833.1	116.43
816.02	-0.05398	816.02	1.7252	844.66	7.402	847.63	272.64	849.96	43.195	846.16	31.525	846.68	113.48	834.1	113.05
817.02	-0.03898	817.02	1.7933	845.66	7.7531	848.63	272.57	850.96	43.173	847.16	31.415	847.68	113.39	835.1	110.07
818.02	-0.09485	818.02	1.883	846.66	8.0447	849.64	272.91	851.96	43.098	848.16	31.366	848.68	113.58	836.1	107.32
819.02	-0.08842	819.02	1.8961	847.66	8.235	850.64	273.07	852.96	43.3	849.16	31.295	849.68	113.56	837.1	104.04
820.02	-0.05424	820.02	1.8928	848.66	8.4222	851.64	272.98	853.96	43.055	850.15	31.077	850.68	113.61	838.1	101.4
821.02	-0.08315	821.02	2.005	849.66	8.4618	852.64	274.89	854.96	42.823	851.16	31.101	851.68	113.69	839.1	98.546
822.02	-0.04326	822.02	2.1794	850.66	8.5993	853.64	274.99	855.96	43.421	852.16	30.96	852.68	113.71	840.1	95.228
823.01	-0.07344	823.01	2.2854	851.65	8.6359	854.64	273.9	856.96	43.159	853.16	30.755	853.68	113.63	841.1	92.125
824.01	-0.11071	824.01	2.3244	852.66	8.6974	855.63	274.97	857.96	42.824	854.16	30.815	854.68	113.91	842.1	89.242
825.02	-0.08437	825.02	2.3981	853.66	8.7424	856.64	275.39	858.96	43.023	855.16	30.707	855.66	113.93	843.1	86.42
826.02	-0.06288	826.02	2.4695	854.66	8.8021	857.64	275.21	859.96	42.815	856.16	30.659	856.68	113.83	844.1	83.428
827.02	-0.12458	827.02	2.6722	855.66	8.8371	858.64	276.79	860.96	42.653	857.16	30.475	857.68	113.84	845.1	80.658
828.02	-0.07785	828.02	2.9537	856.66	8.908	859.64	276.4	861.95	42.522	858.16	30.54	858.68	113.9	846.1	77.768
829.02	-0.05373	829.02	3.1833	857.72	8.9096	860.64	276.45	862.96	42.639	859.16	30.435	859.68	113.8	847.1	74.993
830.02	-0.08606	830.02	3.4789	858.66	8.921	861.64	277.52	863.95	42.402	860.15	30.273	860.68	114.11	848.09	72.186
831.01	-0.09573	831.01	3.7753	859.66	8.9509	862.65	277.65	864.96	42.589	861.16	30.197	861.66	114	849.1	69.469
832.01	-0.08154	832.01	4.0606	860.66	8.9745	863.64	277.55	865.95	42.504	862.16	30.077	862.66	114.27	850.09	66.68
833.02	-0.12138	833.02	4.4825	861.66	9.012	864.64	278.28	866.96	42.362	863.16	29.994	863.66	114.72	851.09	64.294
834.02	-0.11963	834.02	4.9986	862.66	9.042	865.64	277.9	867.96	42.462	864.16	30.042	864.66	114.44	852.09	61.698
835.02	-0.07495	835.02	5.7008	863.66	9.068	866.64	278.26	868.96	42.163	865.16	29.933	865.66	114.38	853.1	59.076
836.02	-0.07432	836.02	6.8048	864.66	9.118	867.63	278.86	869.96	42.403	866.16	30.009	866.68	114.17	854.1	56.694
837.02	-0.07871	837.02	7.8017	865.66	9.177	868.64	279.11	870.96	42.115	867.16	29.999	867.68	114.32	855.14	53.93
838.01	-0.0842	838.01	8.1849	866.66	9.192	869.64	279.52	871.96	41.875	868.16	29.959	868.67	113.95	856.1	51.982
839.01	-0.12576	839.01	8.2823	867.66	9.2	870.64	280.32	872.95	42.021	869.15	29.94	869.68	113.74	857.1	49.684
840.02	-0.06015	840.02	8.2718	868.66	9.201	871.64	280.57	873.95	41.945	870.15	29.85	870.68	113.28	858.1	47.572
841.01	-0.08384	841.01	8.2517	869.66	9.213	872.64	280.89	874.96	41.717	871.16	29.862	871.68	113.4	859.1	45.523
842.01	-0.08637	842.01	8.2095	870.66	9.224	873.64	282.01	875.95	42.001	872.16	29.82	872.68	113.38	860.1	43.376
843.01	-0.09598	843.01	8.0863	871.66	9.262	874.64	280.72	876.95	41.81	873.16	29.729	873.68	113.21	861.1	41.534
844.02	-0.05705	844.02	7.8565	872.65	9.203	875.63	282.21	877.96	41.612	874.16	29.798	874.68	113.2	862.1	39.77
845.02	0.0439	845.02	7.5028	873.65	9.237	876.63	282.27	878.96	41.73	875.16	29.712	875.68	112.75	863.1	37.947
846.02	0.1371	846.02	6.9359	874.65	9.224	877.63	282.57	879.96	41.435	876.16	29.757	876.68	112.94	864.1	36.171
847.02	0.3014	847.02	6.2842	875.65	9.233	878.64	282.3	880.96	41.482	877.16	29.636	877.68	113.19	865.08	34.397
848.02	0.5863	848.02	5.6404	876.65	9.261	879.64	282.6	881.96	41.644	878.16	29.495	878.68	112.81	866.09	32.917
849.02	0.9709	849.02	5.0559	877.66	9.169	880.64	283.44	882.96	41.389	879.16	29.497	879.68	112.74	867.1	31.332
850.02	1.4285	850.02	4.5011	878.66	9.228	881.64	283.46	883.96	41.407	880.15	29.499	880.68	112.37	868.1	29.57
851.01	1.8965	851.01	3.9936	879.66	9.208	882.64	283.97	884.96	41.234	881.2	29.496	881.68	112.24	869.1	28.147
852.01	2.3336	852.01	3.5463	880.66	9.236	883.64	283.46	885.96	41.434	882.16	29.419	882.68	112.37	870.1	26.871
853.02	2.747	853.02	3.1913	881.66	9.24	884.64	284.08	886.96	41.155	883.16	29.568	883.66	112.24	871.1	25.512
854.02	3.0931	854.02	2.8134	882.66	9.249	885.63	283.9	887.96	41.093	884.16	29.621	884.66	112.39	872.1	24.304
855.02	3.3958	855.02	2.4616	883.66	9.195	886.64	284.39	888.96	40.912	885.16	29.417	885.66	112.2	873.1	23.127
856.02	3.6057	856.02	2.1707	884.66	9.28	887.64	283.56	889.96	41.109	886.16	29.418	886.68	112.25	874.1	21.935
857.02	3.7878	857.02	1.966	885.66	9.219	888.64	283.78	890.96	40.878	887.16	29.377	887.74	111.86	875.08	20.782
858.02	3.8943	858.02	1.776	886.66	9.226	889.64	283.44	891.96	40.977	888.15	29.406	888.68	111.93	876.09	19.875
859.02	3.9272	859.02	1.6621	887.66	9.223	890.69	283.75	892.96	40.845	889.16	29.461	889.68	111.88	877.09	18.949
860.02	4.0449	860.02	1.5569	888.66	9.249	891.64	283.88	893.96	40.86	890.16	29.409	890.68	111.68	878.1	17.827
861.01	4.1011	861.01	1.4374	889.66	9.267	892.64	283.27	894.96	40.919	891.16	29.354	891.67	111.71	879.1	17.03
862.02	4.0997	862.02	1.3566	890.66	9.212	893.64	282.6	895.96	40.738	892.16	29.4	892.68	111.66	880.1	16.313
863.02	4.1853	863.02	1.3017	891.66	9.218	894.64	282.43	896.96	40.81	893.16	29.286	893.68	111.44	881.1	15.727
864.02	4.1593	864.02	1.255	892.66	9.23	895.64	282.69	897.96	40.568	894.16	29.177	894.68	111.68	882.1	14.86
865.02	4.073	865.02	1.2165	893.66	9.215	896.63	282.95	898.96	40.639	895.16	29.221	895.68	111.72	883.1	14.268
866.02	4.1296	866.02	1.1742	894.65	9.236	897.64	283.26	899.96	40.759	896.16	29.256	896.67	111.83	884.1	13.747
867.02	4.1369	867.02	1.168	895.66	9.245	898.64	281.71	900.96	40.639	897.16	29.228	897.68	111.94	885.1	13.297
868.02	4.0774	868.02	1.1838	896.66	9.308	899.64	281.97	901.96	40.575	898.16	29.279	898.68	111.92	886.1	12.589
869.02	4.136	869.02	1.197	897.66	9.259	900.64	282.24	902.96	40.507	899.15	29.165	899.68	111.96	887.1	12.254
870.02	4.0731	870.02	1.1713	898.66	9.268	901.64	280.85	903.95	40.53	900.16	29.144	900.68	111.81	888.1	11.512
871.02	4.1416	871.02	1.2285	899.66	9.264	902.64	282.08	904.95	40.654	901.16	29.099	901.68	111.84	889.1	10.912
872.02	4.1372	872.02	1.2924	900.66	9.3	903.64	280.49	905.96	40.375	902.16	29.081	902.67	111.8	890.1	10.73
873.02	4.1653	873.02	1.363	901.66	9.313	904.63	280.04	906.96	40.461	903.16	29.133	903.67	111.52	891.1	10.167
874.02	4.113	874.02	1.3508	902.66	9.279	905.63	279.76	907.96	40.46	904.16	29.023	904.67	111.77	892.1	9.757
875.02	4.1419	875.02	1.3829	903.66	9.256	906.64	279.13	908.96	40.575	905.16	29.036	905.68	111.16	893.08	9.501
876.02	4.1521	876.02	1.3411	904.66	9.23	907.64	278.97	909.96	40.284	906.16	29.063	906.67	111.43	894.09	9.187
877.02	4.0039	877.02	1.3083	905.66	9.182	908.65	278.71	910.96	40.519	907.16	28.938	907.68	111.28	895.1	8.8766
878.02	4.1222	878.02	1.313	906.65	9.231	909.64	278.73	911.96	40.46	908.16	28.992	908.67	111.49	896.1	8.5808
879.01	4.0965	879.01	1.2863	907.66	9.221	910.65	278.88	912.96	40.423	909.24	29.15	909.67	111.28	897.1	8.4667
880.01	4.0382	880.01	1.2642	908.66	9.21	911.64	278.29	913.96	40.541	910.16	29.161	910.68	111.14	898.1	8.063
881.02	4.0924	881.02	1.2651	909.66	9.215	912.64	278.53	914.96	40.502	911.16	29.18	911.69	111.1	899.1	7.7709
882.02	4.0811	882.02	1.2144	910.66	9.207	913.64	277.08	915.96	40.286	912.16	29.174	912.67	111.12	900.1	7.5822
883.02	4.0384	883.02	1.1837	911.66	9.206	914.64	277	916.96	40.474	913.16	29.11	913.66	111	901.1	7.3801
884.02	4.0934	884.02	1.1684	912.66	9.186	915.64	276.56	917.96	40.453	914.16	29.164	914.66	110.91	902.1	7.1735
885.02	3.9809	885.02	1.2344	913.66	9.133	916.64	276.56	918.96	40.33	915.16	29.175	915.69	110.8	903.1	7.0338
886.02	4.0231	886.02	1.2787	914.66	9.193	917.64	274.14	919.96	40.675	916.16	29.238	916.68	110.6	904.09	6.7786
887.02	4.0291	887.02	1.2824	915.66	9.1	918.64	273.19	920.96	40.533	917.16	29.253	917.67	110.64	905.1	6.8858
888.02	3.9063	888.02	1.2945	916.66	9.155	919.64	273.23	921.96	40.627	918.15	29.177	918.68	110.57	906.1	6.7107
889.01	3.9845	889.01	1.3025	917.66	9.205	920.64	272.69	922.96	40.316	919.16	29.198	919.67	110.48	907.1	6.7311
890.02	3.9886	890.02	1.3432	918.66	9.118	921.64	272.32	923.96	40.626	920.16	29.162	920.68	110.57	908.1	6.3005
891.02	3.9287	891.02	1.3793	919.66	9.14	922.64	271.64	924.96	40.688	921.16	29.146	921.68	110.5	909.1	6.4582
892.02	3.9635	892.02	1.3858	920.66	9.171	923.64	271.76	925.96	40.628	922.16	29.113	922.67	110.71	910.1	6.106
893.02	3.8873	893.02	1.401	921.66	9.132	924.64	270.99	926.96	40.939	923.16	29.094	923.67	110.42	911.1	6.0358
894.02	3.9115	894.02	1.381	922.66	9.114	925.63	270.14	927.96	40.657	924.16	29.14	924.67	110.31	912.1	5.9236
895.02	3.9258	895.02	1.3974	923.66	9.094	926.64	269.99	928.96	40.827	925.16	29.206	925.68	110.56	913.1	5.8655
896.02	3.8992	896.02	1.3982	924.66	9.057	927.64	269.48	929.96	40.796	926.16	29.081	926.68	110.66	914.1	5.5708
897.02	3.9155	897.02	1.3653	925.66	9.062	928.64	268.71	930.96	40.631	927.16	29.076	927.68	110.28	915.1	5.6748
898.02	3.8545	898.02	1.3551	926.66	9.093	929.64	267.98	931.96	40.546	928.16	29.15	928.68	110.04	916.1	5.6126
919.82	3.799	919.82	7.8217	927.66	9.081	930.64	267.58	932.95	40.729	929.16	29.115	929.68	110.1	917.1	5.2425
920.82	3.7714	920.82	7.9184	928.66	9.062	931.64	267.39	933.96	40.811	930.16	29.099	930.68	110.19	918.1	5.4462
921.82	3.7783	921.82	7.7613	929.66	9.011	932.64	266.68	934.96	40.677	931.16	29.258	931.68	110.13	919.1	5.2989
922.82	3.6991	922.82	7.4878	930.66	9.08	933.64	265.07	935.96	40.556	932.16	29.224	932.68	109.98	920.1	5.0808
923.82	3.7202	923.82	7.0475	931.66	9.044	934.64	264.73	936.96	40.776	933.16	29.206	933.68	110.29	921.1	5.1954
924.81	3.6524	924.81	6.4293	932.66	8.9802	935.64	263.58	937.96	40.494	934.16	29.27	934.68	109.82	922.1	5.0449
925.82	3.6498	925.82	5.6892	933.66	8.9983	936.64	263.23	938.96	40.799	935.16	29.27	935.68	109.46	923.1	4.9593
926.82	3.657	926.82	4.9376	934.65	9.044	937.64	263.09	939.96	41.008	936.16	29.173	936.68	109.69	924.1	4.8589
927.82	3.6126	927.82	4.2075	935.65	8.9792	938.63	262.31	941.03	40.802	937.16	29.342	937.68	109.75	925.1	4.8993
928.82	3.5588	928.82	3.5219	936.66	8.9993	939.64	262.89	941.95	40.642	938.16	29.279	938.68	109.59	926.1	4.7912
929.82	3.5468	929.82	2.919	937.66	9.001	940.64	262.28	942.95	40.832	939.16	29.271	939.68	109.85	927.1	4.9778
930.82	3.5498	930.82	2.3819	938.66	9.017	941.64	260.47	943.95	40.849	940.16	29.294	940.68	109.58	928.1	4.9536
931.82	3.5013	931.82	1.9222	939.66	8.9726	942.64	260.28	944.96	40.977	941.16	29.317	941.68	109.42	929.1	4.9006
932.82	3.5191	932.82	1.6019	940.66	8.9412	943.64	260.23	945.96	41.085	942.16	29.191	942.73	109.32	930.1	4.8032
933.82	3.4336	933.82	1.3184	941.66	8.9169	944.64	259.24	946.96	40.819	943.16	29.136	943.68	109.21	931.1	4.7015
934.82	3.4305	934.82	1.0767	942.66	8.8848	945.65	259.6	947.96	40.886	944.16	29.245	944.68	109.56	932.09	4.7346
935.82	3.4071	935.82	0.879	943.66	8.9198	946.64	258.17	948.96	41.394	945.16	29.102	945.68	109.16	933.09	4.6258
936.82	3.4183	936.82	0.7145	944.66	8.9152	947.64	257.86	949.95	41.163	946.16	29.087	946.68	109.4	934.1	4.6456
937.82	3.3149	937.82	0.5961	945.66	8.8301	948.64	257	950.95	41.383	947.16	29.142	947.68	109.27	935.1	4.691
938.82	3.339	938.82	0.5182	946.66	8.8554	949.64	256.5	951.95	41.096	948.15	29.147	948.68	109.24	936.1	4.7717
939.82	3.3257	939.82	0.4538	947.66	8.8523	950.63	255.75	952.96	41.393	949.16	29.102	949.68	109.47	937.1	4.6357
940.82	3.3025	940.82	0.4008	948.66	8.8384	951.64	254.56	953.95	41.494	950.16	29.182	950.67	109.21	938.1	4.5035
941.82	3.2277	941.82	0.3478	949.65	8.8199	952.64	255	954.96	41.193	951.16	29.005	951.67	108.89	939.1	4.7474
942.81	3.2067	942.81	0.3145	950.66	8.8347	953.64	254.74	955.96	41.361	952.16	29.018	952.67	109.04	940.1	4.6124
943.82	3.2022	943.82	0.2612	951.66	8.7919	954.64	254.49	956.96	41.496	953.16	29.1	953.68	109.19	941.1	4.5288
944.82	3.1883	944.82	0.2359	952.66	8.7902	955.64	253.43	957.96	41.736	954.16	29.108	954.68	109.24	942.1	4.5459
945.82	3.1208	945.82	0.208	953.66	8.7874	956.64	253.23	958.96	41.986	955.16	29.051	955.68	109.07	943.1	4.6058
946.82	3.1016	946.82	0.2017	954.66	8.735	957.64	252.95	959.96	41.698	956.16	29.133	956.68	108.95	944.1	4.7008
947.82	3.0269	947.82	0.1938	955.66	8.771	958.64	252.92	960.95	42	957.16	29.038	957.68	108.77	945.1	4.4436
948.82	3.0208	948.82	0.169	956.66	8.7538	959.64	252.35	961.95	41.578	958.16	29.086	958.68	108.87	946.1	4.3556
949.82	2.9562	949.82	0.1477	957.66	8.6785	960.64	252.77	962.95	41.464	959.15	29.075	959.68	108.6	947.1	4.3296
950.82	2.9716	950.82	0.1389	958.66	8.7334	961.64	251.56	963.96	41.434	960.16	29.091	960.68	108.46	948.1	4.4246
965.48	2.8857	965.48	0.2378	959.66	8.6577	962.64	251.9	964.96	41.438	961.16	29.026	961.68	108.55	949.1	4.4415
966.48	2.8963	966.48	0.7407	960.66	8.6771	963.64	251.94	965.96	41.486	962.16	29.062	962.68	108.57	950.08	4.3481
967.48	2.8173	967.48	1.8691	961.66	8.6858	964.64	250.52	966.96	41.427	963.16	29.086	963.68	108.52	951.09	4.5449
968.48	2.7811	968.48	3.7902	962.66	8.6661	965.64	251.59	967.96	41.33	964.2	29.108	964.68	108.54	952.1	4.5254
969.48	2.7004	969.48	6.0456	963.65	8.6491	966.64	250.53	968.96	41.617	965.16	28.974	965.68	108.75	953.1	4.2932
970.48	2.6557	970.48	7.4579	964.66	8.5776	967.64	250.21	969.96	41.473	966.16	28.984	966.68	108.6	954.1	4.5129
971.48	2.6716	971.48	7.9457	965.66	8.6333	968.64	249.42	970.96	41.584	967.16	28.943	967.68	108.59	955.1	4.4333
972.48	2.6121	972.48	8.0445	966.66	8.5206	969.64	249.95	971.96	41.62	968.16	28.99	968.68	108.62	956.1	4.3659
973.48	2.5976	973.48	8.1533	967.66	8.5477	970.64	249.74	972.96	41.641	969.16	29.069	969.75	108.78	957.1	4.4167
974.48	2.5273	974.48	8.1963	968.66	8.5873	971.64	249.62	973.96	41.676	970.16	28.948	970.67	108.63	958.1	4.3023
975.48	2.5101	975.48	8.2539	969.66	8.6477	972.64	248.89	974.96	41.691	971.16	29.114	971.67	108.67	959.08	4.5167
976.48	2.576	976.48	8.312	970.66	8.524	973.69	249.47	975.96	41.806	972.16	29.104	972.68	108.67	960.09	4.4405
977.48	2.4384	977.48	8.3174	971.66	8.5322	974.64	248.93	976.96	41.956	973.16	29.052	973.68	108.45	961.09	4.631
978.48	2.4082	978.48	8.3401	972.66	8.493	975.64	249.05	977.96	41.839	974.16	29.195	974.66	108.74	962.1	4.5275
979.48	2.3836	979.48	8.3386	973.66	8.4455	976.64	248.73	978.96	42.165	975.16	29.272	975.68	108.28	963.1	4.388
980.48	2.3478	980.48	8.361	974.66	8.481	977.64	248.47	979.96	42.156	976.16	29.261	976.68	108.34	964.1	4.4924
981.48	2.3029	981.48	8.3719	975.66	8.4687	978.64	247.68	980.96	42.016	977.15	29.27	977.68	108.32	965.1	4.5986
982.47	2.1978	982.47	8.3995	976.66	8.4679	979.64	248.54	981.95	42.095	978.16	29.234	978.68	108.52	966.1	4.4518
983.47	2.1912	983.47	8.3975	977.66	8.4031	980.64	248.1	982.96	42.12	979.16	29.214	979.68	108.36	967.1	4.4732
984.48	2.2206	984.48	8.4205	978.66	8.3771	981.64	247.51	983.96	42.099	980.16	29.254	980.68	108.51	968.1	4.6002
985.48	2.1119	985.48	8.4148	979.66	8.3106	982.64	247.64	984.96	42.024	981.16	29.229	981.68	108.41	969.1	4.472
986.48	2.1586	986.48	8.4361	980.66	8.3477	983.64	248.23	985.96	41.954	982.16	29.316	982.68	108.43	970.1	4.5699
987.47	2.0403	987.47	8.4679	981.66	8.3785	984.64	248.42	986.96	42.299	983.16	29.41	983.68	108.32	971.1	4.5233
988.47	2.0487	988.47	8.49	982.66	8.3431	985.64	247.08	987.96	41.948	984.16	29.43	984.68	108.46	972.1	4.4133
989.47	2.0371	989.47	8.4892	983.65	8.3082	986.64	247.28	988.96	42.104	985.16	29.237	985.68	108.26	973.1	4.3715
990.48	1.9844	990.48	8.5163	984.66	8.2803	987.64	247.73	989.96	41.664	986.16	29.351	986.68	108.39	974.1	4.495
991.48	1.897	991.48	8.5356	985.66	8.3082	988.64	247.14	990.96	41.873	987.16	29.365	987.68	108.26	975.1	4.5165
992.48	1.9208	992.48	8.5407	986.66	8.2934	989.64	247.64	991.95	41.574	988.16	29.245	988.68	107.19	976.1	4.5037
993.46	1.8773	993.46	8.5464	987.66	8.1991	990.64	247.82	992.96	41.962	989.16	29.227	989.67	107.14	977.1	4.6793
994.47	1.8325	994.47	8.5795	988.66	8.2586	991.64	247.74	993.96	41.953	990.16	29.171	990.68	107.22	978.08	4.6317
995.48	1.7858	995.48	8.6132	989.66	8.1713	992.64	246.66	994.96	41.76	991.16	29.294	991.68	107.04	979.1	4.6469
996.47	1.7485	996.47	8.6011	990.66	8.2012	993.64	246.53	995.96	42.006	992.16	29.149	992.68	107.21	980.1	4.6314
997.48	1.7822	997.48	8.6365	991.66	8.1554	994.64	246.96	996.96	42.088	993.16	29.245	993.68	107.36	981.1	4.5348
998.47	1.7105	998.47	8.6412	992.66	8.1442	995.64	245.5	997.96	42.035	994.16	29.195	994.68	107.22	982.1	4.784
999.47	1.7144	999.47	8.6703	993.65	8.1856	996.64	245.82	998.96	41.988	995.16	29.333	995.68	107.24	983.1	4.5194
1000.5	1.6854	1000.5	8.667	994.66	8.1431	997.64	246.17	999.96	41.727	996.16	29.206	996.68	107.23	984.1	4.6111
1001.5	1.6615	1001.5	8.6792	995.66	8.1205	998.64	246.68	1001	42.01	997.16	29.298	997.69	107.57	985.1	4.7393
1002.5	1.6433	1002.5	8.6959	996.66	8.1127	999.64	246	1002	42.045	998.16	29.341	998.68	107.31	986.1	4.6368
1003.5	1.5549	1003.5	8.6832	997.66	8.0522	1000.7	246.16	1003	42.212	999.16	29.232	999.68	107.57	987.1	4.546
1004.5	1.5449	1004.5	8.7209	998.66	8.0857	1001.6	245.88	1004	41.84	1000.2	29.356	1000.7	107.51	988.1	4.7158
1005.5	1.5203	1005.5	8.7276	999.66	8.0849	1002.6	245.72	1005	42.194	1001.2	29.445	1001.7	107.44	989.1	4.6482
1006.5	1.5314	1006.5	8.7514	1000.7	8.0341	1003.6	245.84	1006	42.102	1002.2	29.271	1002.7	107.41	990.1	4.6677
1007.5	1.4735	1007.5	8.747	1001.7	8.0545	1004.6	246.85	1007	41.983	1003.2	29.506	1003.7	107.52	991.1	4.7071
1008.5	1.4603	1008.5	8.7723	1002.7	7.992	1005.6	246.62	1008	41.935	1004.2	29.377	1004.7	107.48	992.1	4.6261
1009.5	1.3982	1009.5	8.7944	1003.7	8.018	1006.6	245.64	1009	41.814	1005.2	29.425	1005.7	107.29	993.1	4.9065
1010.5	1.3967	1010.5	8.7958	1004.7	8.0279	1007.6	246.13	1010	42.166	1006.2	29.412	1006.7	107.29	994.1	4.8338
1011.5	1.3709	1011.5	8.826	1005.7	8.0213	1008.6	246.13	1011	41.972	1007.2	29.495	1007.7	107.34	995.1	4.8823
1012.5	1.3499	1012.5	8.8293	1006.7	7.9958	1009.6	246.07	1012	41.887	1008.2	29.451	1008.7	107.47	996.1	4.9801
1013.5	1.2987	1013.5	8.86	1007.7	8.0119	1010.6	245.83	1013	41.676	1009.2	29.392	1009.7	107.56	997.1	4.8025
1014.5	1.2993	1014.5	8.8359	1008.7	7.9629	1011.6	246.03	1014	41.958	1010.2	29.412	1010.7	107.56	998.1	4.8301
1015.5	1.3034	1015.5	8.8494	1009.7	7.9424	1012.6	246.25	1015	42.157	1011.2	29.326	1011.7	107.61	999.1	4.7277
1016.5	1.2998	1016.5	8.872	1010.7	7.8767	1013.6	246.67	1016	41.955	1012.2	29.38	1012.7	107.73	1000.1	4.8202
1017.5	1.2823	1017.5	8.8637	1011.7	7.9058	1014.6	247.09	1017	41.878	1013.2	29.34	1013.7	107.7	1001.1	4.9524
1018.5	1.224	1018.5	8.8714	1012.7	7.8815	1015.6	246.4	1018	42.099	1014.2	29.318	1014.7	107.7	1002.1	4.8745
1019.5	1.1601	1019.5	8.8677	1013.7	7.8375	1016.6	246.05	1019	42.047	1015.2	29.339	1015.7	107.63	1003.1	4.924
1020.5	1.2099	1020.5	8.8744	1014.7	7.8445	1017.6	246.69	1019.9	41.976	1016.2	29.31	1016.7	107.85	1004.1	4.7975
1021.5	1.1423	1021.5	8.9209	1015.7	7.8342	1018.6	247.15	1021	41.926	1017.2	29.403	1017.7	107.95	1005.1	4.9981
1022.5	1.1552	1022.5	8.9365	1016.7	7.7725	1019.6	247.39	1022	42.037	1018.2	29.353	1018.7	107.93	1006.1	4.9546
1023.5	1.1455	1023.5	8.9176	1017.7	7.7247	1020.6	246.66	1023	42.109	1019.2	29.396	1019.7	107.98	1007.1	4.9963
1024.5	1.1409	1024.5	8.9059	1018.7	7.7692	1021.6	246.4	1024	42.041	1020.2	29.322	1020.7	107.85	1008.1	4.9391
1025.5	1.1254	1025.5	8.941	1019.7	7.6995	1022.6	246.14	1025	41.848	1021.2	29.419	1021.7	108.52	1009.1	4.9385
1026.5	1.0537	1026.5	8.942	1020.7	7.7211	1023.6	246.51	1026	42.003	1022.2	29.39	1022.7	108.09	1010.1	4.9689
1027.5	1.0476	1027.5	8.9406	1021.7	7.6968	1024.6	246.91	1027	42.139	1023.2	29.305	1023.7	108.08	1011.1	4.9431
1028.5	1.0055	1028.5	8.9508	1022.7	7.6239	1025.6	246.17	1028	42.151	1024.2	29.338	1024.7	108.11	1012.1	5.0861
1029.5	1.0195	1029.5	8.9583	1023.7	7.683	1026.6	246.59	1029	41.89	1025.2	29.382	1025.7	108.51	1013.1	4.947
1030.5	0.9601	1030.5	9.046	1024.7	7.6251	1027.6	246.33	1030	41.946	1026.2	29.45	1026.7	108.14	1014.1	5.0492
1031.5	1.0338	1031.5	9.059	1025.7	7.5829	1028.6	245.49	1031	41.982	1027.2	29.299	1027.7	108.04	1015.1	4.8907
1032.5	1.0159	1032.5	9.06	1026.7	7.6373	1029.6	245.34	1032	42.06	1028.2	29.42	1028.7	108.35	1016.1	4.9569
1033.5	0.99	1033.5	9.062	1027.7	7.5893	1030.6	245.97	1033	42.282	1029.2	29.432	1029.7	108.06	1017.1	5.0784
1034.5	0.9852	1034.5	9.065	1028.7	7.5289	1031.6	246.81	1034	42.181	1030.2	29.252	1030.7	108.24	1018.1	4.9785
1035.5	0.9221	1035.5	9.066	1029.7	7.5511	1032.6	246.18	1035	41.764	1031.2	29.275	1031.7	108.03	1019.1	5.0791
1036.5	0.9754	1036.5	9.077	1030.7	7.5131	1033.6	245.91	1036	41.97	1032.2	29.18	1032.7	108.17	1020.1	4.9376
1037.5	0.9626	1037.5	9.065	1031.7	7.4736	1034.6	246.56	1037	42.082	1033.2	29.279	1033.7	108.16	1080.1	-0.17898
1038.5	0.8741	1038.5	9.083	1032.7	7.5045	1035.6	246.18	1038	42.014	1034.2	29.342	1034.7	107.97	1081.1	-0.15165
1039.5	0.9026	1039.5	9.069	1033.7	7.4378	1036.6	246.28	1039	42.101	1035.2	29.368	1035.7	108.17	1082.1	-0.03034
1040.5	0.9136	1040.5	9.109	1034.7	7.4271	1037.6	246.43	1039.9	42.091	1036.2	29.387	1036.7	108.45	1083.1	-0.07976
1041.5	0.9365	1041.5	9.089	1035.7	7.3951	1038.6	246.98	1041	42.343	1037.2	29.427	1037.7	108.25	1084.1	-0.02751
1042.5	0.8682	1042.5	9.103	1036.7	7.4241	1039.6	247.36	1042	42.18	1038.2	29.261	1038.7	108.24	1085.1	-0.08709
1043.5	0.8786	1043.5	9.125	1037.7	7.3696	1040.6	246.72	1043	42.498	1039.2	29.255	1039.7	108.56	1086.1	-0.10792
1044.5	0.8705	1044.5	9.129	1038.7	7.3929	1041.6	247.12	1044	42.412	1040.2	29.118	1040.7	108.41	1087.1	-0.06029
1045.5	0.8787	1045.5	9.112	1039.7	7.3841	1042.6	246.4	1045	42.39	1041.2	29.028	1041.7	108.62	1088.1	-0.10198
1046.5	0.8415	1046.5	9.126	1040.7	7.345	1043.6	247.22	1046	42.16	1042.2	29.219	1042.7	108.22	1089.1	0.0956
1047.5	0.8588	1047.5	9.105	1041.7	7.3282	1044.6	247.14	1047	42.278	1043.2	29.093	1043.7	108.5	1090.1	-0.05365
1048.5	0.8331	1048.5	9.083	1042.7	7.3266	1045.6	247.08	1048	42.223	1044.2	28.892	1044.7	108.47	1091.1	-0.11279
1049.5	0.8464	1049.5	9.085	1043.7	7.3396	1046.6	247.24	1048.9	42.322	1045.2	29.074	1045.7	108.41	1092.1	-0.09445
1050.5	0.7719	1050.5	9.101	1044.7	7.2807	1047.6	247.2	1050	42.35	1046.2	28.976	1046.7	108.38	1093.1	-0.02816
1051.5	0.7623	1051.5	9.102	1045.7	7.2933	1048.6	247.06	1051	42.545	1047.2	28.914	1047.7	108.44	1094.1	0.0307
1052.5	0.7519	1052.5	9.08	1046.7	7.254	1049.6	247.53	1051.9	42.286	1048.2	28.906	1048.7	108.26	1095.1	-0.00837
1053.5	0.7887	1053.5	9.091	1047.7	7.2551	1050.6	246.41	1052.9	42.483	1049.2	28.777	1049.7	108.22	1096.1	0.0403
1054.5	0.8164	1054.5	9.091	1048.7	7.311	1051.6	247.64	1053.9	42.323	1050.2	28.876	1050.7	108.4	1097.1	-0.07257
1055.5	0.7394	1055.5	9.092	1101.3	1.9752	1052.6	247.43	1055	42.531	1051.2	28.914	1051.7	108.72	1098.1	-0.06414
1056.5	0.7435	1056.5	9.084	1102.3	1.7745	1053.6	247.2	1056	42.563	1052.2	28.868	1052.7	108.58	1099.1	-0.02973
1057.5	0.8086	1057.5	9.103	1103.3	1.6779	1054.6	247.17	1057	42.725	1053.2	28.873	1053.7	108.74	1100.1	-0.10474
1058.5	0.7265	1058.5	9.091	1104.3	1.5224	1055.6	246.32	1058	42.643	1054.2	28.913	1054.7	108.58	1101.1	0.0684
1059.5	0.7717	1059.5	9.085	1105.3	1.4107	1056.6	245.73	1059	42.787	1055.2	28.925	1055.7	108.96	1102.1	-0.0157
1060.5	0.7764	1060.5	9.1	1106.3	1.2823	1057.6	246.13	1060	42.863	1056.2	28.946	1056.7	108.97	1103.1	-0.03678
1061.5	0.7719	1061.5	9.114	1107.3	1.2141	1058.6	246.56	1061	42.803	1117.9	8.9065	1057.7	109.15	1104.1	-0.01267
1062.5	0.7545	1062.5	9.1	1108.3	1.0839	1059.6	246.96	1062	42.661	1118.9	7.8583	1058.7	109.02	1105.1	-0.0438
1063.5	0.715	1063.5	9.084	1109.3	0.9974	1060.6	246.65	1063	43.013	1119.9	6.9613	1059.7	108.9	1106.1	-0.00876
1064.5	0.7037	1064.5	9.053	1110.3	0.9334	1061.6	245.91	1064	42.766	1120.9	6.0782	1060.7	109.11	1107.1	-0.00103
1065.5	0.735	1065.5	9.065	1111.3	0.9012	1062.6	245.89	1065	42.835	1121.9	5.1337	1061.7	108.9	1108.1	-0.01269
1066.5	0.7254	1066.5	9.062	1112.3	0.774	1063.6	246.18	1066	42.688	1122.9	4.3525	1062.7	109.15	1109.1	-0.05392
1067.5	0.7222	1067.5	9.058	1113.3	0.7364	1064.6	246.65	1067	42.95	1123.9	3.5984	1063.7	109.27	1110.1	-0.05904
1068.5	0.7387	1068.5	9.046	1114.3	0.6444	1065.6	247.69	1068	42.964	1124.9	2.939	1064.7	109.22	1111.1	-0.01879
1069.5	0.7368	1069.5	9.034	1115.3	0.5911	1066.6	246.97	1068.9	42.952	1125.9	2.319	1065.7	109.24	1112.1	-0.07558
1070.5	0.699	1070.5	9.015	1116.3	0.5446	1109.1	124.89	1070	42.673	1126.9	1.7445	1066.7	109.5	1113.1	-0.00824
1071.5	0.7172	1071.5	9.008	1117.3	0.5122	1110.1	114.9	1071	42.905	1127.9	1.2434	1067.7	109.46	1114.1	-0.03044
1072.5	0.6845	1072.5	8.9931	1118.3	0.4512	1111.1	105.43	1072	42.938	1128.9	0.8281	1068.7	109.91	1115.1	-0.05982
1073.5	0.6989	1073.5	8.9637	1119.3	0.445	1112.1	94.622	1073	43.221	1129.9	0.4822	1069.7	109.6	1116.1	0.0046
1074.5	0.6928	1074.5	8.9846	1120.3	0.3801	1113.1	84.193	1074	42.87	1130.9	0.177	1070.7	109.85	1117.1	-0.11993
1075.5	0.7387	1075.5	8.9584	1121.3	0.3003	1114.1	74.527	1075	43.237	1131.9	-0.03916	1071.7	109.72	1118.1	-0.08831
1076.5	0.6566	1076.5	8.9611	1122.3	0.3214	1115.1	64.837	1076	42.885	1132.9	-0.27585	1072.7	109.73	1119.1	-0.12444
1077.5	0.6861	1077.5	8.9395	1123.3	0.2848	1116.1	55.808	1077	42.695	1133.9	-0.40675	1073.7	109.76	1120.1	0.0029
1078.5	0.6861	1078.5	8.9205	1124.3	0.2398	1117.1	46.944	1078	42.885	1134.9	-0.46347	1074.7	109.72	1121.1	-0.059
1079.5	0.6374	1079.5	8.9138	1125.3	0.22	1118.1	38.941	1079	42.856	1135.9	-0.55345	1075.7	110.16	1122.1	-0.07161
1080.5	0.6399	1080.5	8.906	1126.3	0.1605	1119.1	31.36	1080	42.763	1136.9	-0.70373	1076.7	109.93	1123.1	-0.02346
1081.5	0.6607	1081.5	8.923	1127.3	0.16	1120.1	25.175	1141.3	1.1135	1137.9	-0.74455	1077.7	109.87	1124.1	-0.03012
1082.5	0.6873	1082.5	8.9239	1128.3	0.1348	1121.1	20.139	1142.3	0.8044	1138.9	-0.72594	1078.7	109.96	1125.1	-0.20935
1083.5	0.7003	1083.5	8.9132	1129.3	0.1284	1122.1	15.812	1143.3	0.5974	1139.9	-0.77133	1079.7	109.7	1126.1	-0.05897
1084.5	0.6944	1084.5	8.9113	1130.3	0.0767	1123.1	12.034	1144.3	0.1753	1140.9	-0.82882	1080.7	109.77	1127.1	0.007
1085.5	0.6244	1085.5	8.9146	1131.3	0.0494	1124.1	9.885	1145.3	0.1308	1141.9	-0.86615	1081.7	109.66	1128.1	-0.02862
1086.5	0.659	1086.5	8.9098	1132.3	0.0166	1125.1	7.674	1146.3	-0.13695	1142.9	-0.86768	1082.7	109.41	1129.1	0.0253
1087.5	0.6376	1087.5	8.8922	1133.3	0.0257	1126.1	6.5135	1147.3	-0.26122	1143.9	-0.82341	1083.7	109.65	1130.1	0.0216
1088.5	0.5914	1088.5	8.8633	1134.3	-0.01806	1127.1	5.6367	1148.3	-0.40012	1144.9	-0.8891	1084.7	109.71	1131.1	0.0315
1089.5	0.6216	1089.5	8.8484	1135.3	-0.02809	1128.1	4.7656	1149.3	-0.46951	1145.9	-0.83095	1085.7	109.57	1132.1	0.0673
1090.5	0.6432	1090.5	8.8522	1136.3	-0.02479	1129.1	4.3449	1150.3	-0.51047	1146.9	-0.88484	1086.7	109.56	1133.1	-0.13291
1091.5	0.7067	1091.5	8.8303	1137.3	-0.08459	1130.1	4.119	1151.3	-0.49883	1147.9	-0.85314	1087.7	109.63	1134.1	-0.05451
1092.5	0.6287	1092.5	8.8258	1138.3	-0.0636	1131.1	3.7531	1152.3	-0.60226	1148.9	-0.90941	1088.7	109.73	1135.1	0.0122
1093.5	0.6045	1093.5	8.81	1139.3	-0.08873	1132.1	3.57	1153.3	-0.42133	1149.9	-0.88452	1089.7	109.68	1136.1	-0.11036
1094.5	0.6319	1094.5	8.8105	1140.3	-0.09486	1133.1	3.3609	1154.3	-0.62015	1150.9	-0.86897	1090.7	109.79	1137.1	-0.01478
1095.5	0.6126	1095.5	8.8191	1141.3	-0.10911	1134.1	3.0547	1155.3	-0.49567	1151.9	-0.90008	1091.7	109.62	1138.1	-0.03492
1096.5	0.6564	1096.5	8.8036	1142.3	-0.09705	1135.1	2.5324	1156.2	-0.63797	1152.9	-0.92399	1092.7	109.68	1139.1	-0.09977
1097.5	0.5867	1097.5	8.8016	1143.3	-0.09387	1136.1	2.6326	1157.2	-0.44567	1153.9	-0.96819	1093.7	109.93	1140.1	-0.0106
1098.5	0.6107	1098.5	8.7695	1144.3	-0.13827	1137.1	2.5664	1158.2	-0.66321	1154.9	-0.93771	1094.7	109.86	1141.1	-0.02339
1099.5	0.6352	1099.5	8.7745	1145.3	-0.14904	1138.1	2.0387	1159.3	-0.83289	1155.9	-0.91612	1095.7	109.44	1142.1	-0.07319
1100.5	0.6448	1100.5	8.7382	1146.3	-0.1482	1139.1	1.8918	1160.3	-0.5779	1156.9	-0.86765	1096.7	109.56	1143.1	-0.0662
1101.5	0.6278	1101.5	8.7419	1147.3	-0.14421	1140.1	2.0563	1161.3	-0.59519	1157.9	-0.87262	1097.7	109.8	1144.1	-0.02308
1102.5	0.6043	1102.5	8.7281	1148.3	-0.15837	1141.1	1.3517	1162.3	-0.75393	1158.9	-0.91163	1098.7	109.91	1145.1	0.0631
1103.5	0.605	1103.5	8.7281	1149.3	-0.16328	1142.1	1.3958	1163.3	-0.64784	1159.9	-0.95073	1099.7	109.8	1146.1	-0.03168
1104.5	0.5544	1104.5	8.7053	1150.3	-0.19396	1143.1	1.2802	1164.3	-0.79824	1160.9	-0.91288	1100.7	109.98	1147.1	-0.04731
1105.5	0.5598	1105.5	8.7109	1151.3	-0.19388	1144.1	0.8644	1165.3	-0.7184	1161.9	-0.89921	1101.7	110.05	1148.1	0.0438
1106.5	0.5712	1106.5	8.6719	1152.3	-0.20225	1145.1	0.6491	1166.3	-0.89094	1162.9	-0.90689	1102.7	109.89	1149.1	-0.07347
1107.5	0.6075	1107.5	8.6826	1153.3	-0.16045	1146.1	0.6557	1167.3	-0.83241	1163.9	-0.8596	1103.7	110.16	1150.1	-0.12275
1108.5	0.571	1108.5	8.6754	1154.3	-0.25027	1147.1	0.6722	1168.3	-0.75161	1164.9	-0.88079	1104.7	110.37	1151.1	-0.28239
1109.5	0.5728	1109.5	8.6889	1155.3	-0.19613	1148.1	0.4535	1169.3	-0.69128	1165.9	-0.95936	1105.7	110	1152.1	-0.01616
1110.5	0.6046	1110.5	8.6467	1156.3	-0.2091	1149.1	0.4671	1170.3	-0.88387	1166.9	-0.88883	1106.7	110.14	1153.1	-0.07607
1111.5	0.6254	1111.5	8.64	1157.3	-0.23541	1150.1	0.1362	1171.3	-0.81261	1167.9	-0.92934	1107.7	110.03	1154.1	-0.11946
1112.5	0.6016	1112.5	8.6618	1158.3	-0.20096	1151.1	-0.10784	1172.3	-0.7875	1168.9	-0.8912	1108.7	109.7	1155.1	-0.06842
1113.5	0.5609	1113.5	8.6458	1159.3	-0.24907	1152.1	-0.25782	1173.3	-0.94139	1169.9	-0.92046	1109.7	110.02	1156.1	-0.11298
1114.5	0.5901	1114.5	8.6403	1160.3	-0.25247	1153.1	-0.35363	1174.3	-0.92539	1170.9	-0.90413	1110.7	110.22	1157.1	-0.05172
1115.5	0.5846	1115.5	8.6312	1161.3	-0.26683	1154.1	-0.31828	1175.3	-1.06131	1171.9	-0.93242	1111.7	109.86	1158.1	-0.01195
1116.5	0.5941	1116.5	8.6262	1162.3	-0.2501	1155.1	0.0725	1176.3	-0.95273	1172.9	-0.92529	1112.7	109.97	1159.1	-0.10843
1117.5	0.5709	1117.5	8.6163	1163.3	-0.26882	1156.1	-0.35927	1177.3	-1.11824	1173.9	-0.87191	1113.7	109.88	1160.1	-0.02742
1118.5	0.5744	1118.5	8.5953	1164.3	-0.26096	1157.1	-0.07138	1178.3	-0.86105	1174.9	-0.94745	1114.7	109.95	1161.1	-0.08736
1119.5	0.5876	1119.5	8.6066	1165.3	-0.25841	1158.1	-0.21816	1179.3	-0.98444	1175.9	-1.00156	1115.7	110.12	1162.1	0.0064
1120.5	0.5985	1120.5	8.5937	1166.3	-0.26179	1159.1	-0.55366	1180.3	-0.9034	1176.9	-0.91669	1116.7	110.23	1163.1	-0.01389
1121.5	0.552	1121.5	8.5758	1167.3	-0.25327	1160.1	-0.02804	1181.3	-0.97826	1177.9	-0.92973	1117.7	110.24	1164.1	-0.06513
1122.5	0.5654	1122.5	8.559	1168.3	-0.23337	1161.1	-0.7599	1182.3	-0.98329	1178.9	-0.95159	1118.7	110.1	1165.1	-0.04182
1123.5	0.5182	1123.5	8.5765	1169.3	-0.27403	1162.1	-0.96852	1183.3	-0.92045	1179.9	-0.91588	1175.6	50.21	1166.1	-0.07555
1124.5	0.5215	1124.5	8.5539	1170.3	-0.29599	1163.1	-0.51056	1184.3	-0.9083	1180.9	-0.90387	1176.6	47.092	1167.1	-0.01033
1125.5	0.5298	1125.5	8.5406	1171.3	-0.24829	1164.1	-0.83155	1185.2	-0.89353	1181.9	-0.88241	1177.6	43.284	1168.1	-0.15169
1126.5	0.5491	1126.5	8.5538	1172.3	-0.26709	1165.1	-0.85205	1186.3	-0.93025	1182.9	-0.87629	1178.6	39.882	1169.1	-0.09323
1127.5	0.546	1127.5	8.5418	1173.3	-0.26461	1166.1	-0.68754	1187.3	-0.9857	1183.9	-0.88578	1179.6	36.59	1170.1	0.0081
1128.5	0.5892	1128.5	8.5351	1174.3	-0.27321	1167.1	-1.07421	1188.3	-0.89943	1184.9	-0.88774	1180.6	33.352	1171.1	-0.02988
1129.5	0.5348	1129.5	8.5295	1175.3	-0.29692	1168.1	-0.97955	1189.3	-0.79757	1185.9	-0.88235	1181.6	30.429	1172.1	0.0394
1130.5	0.5811	1130.5	8.5106	1176.3	-0.29131	1169.1	-1.1977	1190.3	-1.02585	1186.9	-0.91182	1182.6	27.593	1173.1	-0.01932
1131.5	0.5672	1131.5	8.5354	1177.3	-0.30284	1170.1	-1.24657	1191.3	-0.82126	1187.9	-0.88495	1183.6	24.891	1174.1	-0.12897
1132.5	0.5454	1132.5	8.5269	1178.3	-0.28879	1171.1	-0.74972	1192.3	-0.85051	1188.9	-0.88931	1184.6	22.406	1175.1	-0.11268
1133.5	0.551	1133.5	8.5094	1179.3	-0.28042	1172.1	-1.19266	1193.3	-0.84293	1189.9	-0.83442	1185.6	20.408	1176.1	-0.01822
1134.5	0.4993	1134.5	8.5038	1180.3	-0.29467	1173.1	-1.37264	1194.3	-0.84451	1190.9	-0.85211	1186.6	18.405	1177.1	-0.03409
1135.5	0.5495	1135.5	8.5104	1181.3	-0.32209	1174.1	-1.16804	1195.2	-0.85952	1191.9	-0.89457	1187.6	16.905	1178.1	-0.08517
1136.5	0.5718	1136.5	8.5026	1182.3	-0.29271	1175.1	-1.00117	1196.3	-0.77485	1192.9	-0.90017	1188.6	15.289	1179.1	-0.04834
1137.5	0.5115	1137.5	8.5109	1183.3	-0.3042	1176.1	-1.40341	1197.3	-0.90098	1193.9	-0.83643	1189.6	13.903	1180.1	0.0311
1138.5	0.5498	1138.5	8.5105	1184.3	-0.28619	1177.1	-1.21269	1198.3	-1.02326	1194.9	-0.90573	1190.6	12.768	1181.1	-0.13284
1139.5	0.5459	1139.5	8.5258	1185.3	-0.3061	1178.1	-1.73257	1199.3	-0.85543	1195.9	-0.86016	1191.6	11.726	1182.1	-0.06081
1140.5	0.5358	1140.5	8.4907	1186.3	-0.3292	1179.1	-1.43669	1200.3	-1.07187	1196.9	-0.84253	1192.6	10.792	1183.1	-0.04186
1141.5	0.5185	1141.5	8.5049	1187.3	-0.28622	1180.1	-1.43236	1201.2	-0.95254	1197.9	-0.86852	1193.6	9.872	1184.1	-0.11694
1142.5	0.494	1142.5	8.4781	1188.3	-0.29438	1181.1	-1.50687	1202.2	-0.97711	1198.9	-0.89519	1194.6	9.14	1185.1	-0.08917
1143.5	0.5065	1143.5	8.4776	1189.3	-0.30973	1182.1	-1.85731	1203.2	-1.01685	1199.9	-0.8503	1195.6	8.4008	1186.1	-0.11985
1144.5	0.5294	1144.5	8.474	1190.3	-0.32626	1183.1	-1.79444	1204.3	-0.99861	1200.9	-0.8573	1196.6	7.5495	1187.1	-0.09933
1145.5	0.4906	1145.5	8.4605	1191.3	-0.33126	1184.1	-1.65558	1205.3	-0.9907	1201.9	-0.83701	1197.6	6.9814	1188.1	-0.01833
1146.5	0.5659	1146.5	8.4599	1192.3	-0.32484	1185.1	-1.91406	1206.3	-0.99661	1202.9	-0.80585	1198.6	6.2141	1189.1	-0.10699
1147.5	0.527	1147.5	8.4609	1193.3	-0.30745	1186.1	-1.73884	1207.3	-1.00476	1203.9	-0.83629	1199.6	5.5646	1190.1	-0.05071
1148.5	0.4819	1148.5	8.4687	1194.3	-0.31555	1187.1	-2.2935	1208.3	-0.94144	1204.9	-0.81896	1200.6	5.1402	1191.1	-0.038
1149.5	0.5629	1149.5	8.4538	1195.3	-0.31724	1188.1	-2.1131	1209.3	-0.90921	1205.9	-0.8581	1201.6	4.4715	1192.1	-0.06569
1150.5	0.5249	1150.5	8.4393	1196.3	-0.29177	1189.1	-2.0148	1210.3	-0.96229	1206.9	-0.84041	1202.6	3.9786	1193.1	-0.07713
1151.5	0.504	1151.5	8.434	1197.3	-0.31138	1190.1	-1.79973	1211.3	-0.8255	1207.9	-0.85534	1203.6	3.5309	1194.1	-0.10557
1152.5	0.4742	1152.5	8.4483	1198.3	-0.32049	1191.1	-1.87744	1212.2	-0.90615	1208.9	-0.83716	1204.6	3.0096	1195.1	-0.10091
1153.5	0.5308	1153.5	8.4066	1199.3	-0.31928	1192.1	-2.4352	1213.2	-0.90823	1209.9	-0.83694	1205.6	2.552	1196.1	-0.16538
1154.5	0.472	1154.5	8.3991	1200.3	-0.32565	1193.1	-2.5045	1214.2	-0.94305	1210.9	-0.82007	1206.6	2.287	1197.1	-0.09505
1155.5	0.5037	1155.5	8.4101	1201.3	-0.32746	1194.1	-1.98398	1215.3	-0.97014	1211.9	-0.86446	1207.6	1.7439	1198.1	-0.18512
1156.5	0.5071	1156.5	8.3965	1202.3	-0.3451	1195.1	-2.2215	1216.3	-0.96562	1212.9	-0.83623	1208.6	1.4533
1157.5	0.5247	1157.5	8.3809	1203.3	-0.31686	1196.1	-2.3612	1217.3	-1.05693	1213.9	-0.8209	1209.6	1.3144
1158.5	0.5194	1158.5	8.3852	1204.3	-0.34963	1197.1	-2.2654	1218.3	-0.88626	1214.9	-0.82582	1210.6	0.9386
1159.5	0.5161	1159.5	8.3495	1205.3	-0.29699	1198.1	-2.3675	1219.3	-0.92121	1215.9	-0.84579	1211.6	0.7541
1160.5	0.5348	1160.5	8.3767	1206.3	-0.29711	1199.1	-2.2407	1220.3	-1.01167	1216.9	-0.83648	1212.6	0.6107
1161.5	0.5652	1161.5	8.3856	1207.3	-0.3346	1200.1	-2.7179	1221.3	-0.97202	1217.9	-0.80896	1213.6	0.4584
1162.5	0.4972	1162.5	8.3847	1208.3	-0.35814	1201.1	-2.5432	1222.2	-0.89873	1218.9	-0.81633	1214.6	0.3006
1163.5	0.4498	1163.5	8.3928	1209.3	-0.33155	1202.1	-2.3901	1223.3	-0.86988	1219.9	-0.83404	1215.6	0.1882
1164.5	0.4804	1164.5	8.3722	1210.3	-0.31853	1203.1	-2.475	1224.3	-1.07826	1220.9	-0.86102	1216.6	0.0981
1165.5	0.4936	1165.5	8.3702	1211.3	-0.33531	1204.2	-2.519	1225.3	-0.86806	1221.9	-0.78058	1217.6	0.069
1166.5	0.4322	1166.5	8.3628	1212.3	-0.35392	1205.1	-2.6915	1226.2	-1.029	1222.9	-0.78613	1218.6	-0.00665
1167.5	0.5378	1167.5	8.3662	1213.3	-0.35167	1206.1	-2.5759	1227.2	-0.94998	1223.9	-0.79822	1219.6	0.009
1168.5	0.4767	1168.5	8.3895	1214.3	-0.30882	1207.1	-2.6513	1228.3	-1.06439	1224.9	-0.78225	1220.6	0.0085
1169.5	0.4661	1169.5	8.3784	1215.3	-0.32489	1208.1	-2.4095	1229.2	-1.04239	1225.9	-0.80102	1221.6	0.0569
1170.5	0.4229	1170.5	8.3622	1216.3	-0.32976	1209.1	-2.7569	1230.3	-0.99251	1226.9	-0.82176	1222.6	0.0626
1171.5	0.4498	1171.5	8.3673	1217.3	-0.3277	1210.1	-2.9897	1231.3	-0.88597	1227.9	-0.80684	1223.6	-0.01809
1172.5	0.4659	1172.5	8.3456	1218.3	-0.32716	1211.1	-3.0434	1232.3	-0.96733	1228.9	-0.82431	1224.6	-0.0417
1173.5	0.4573	1173.5	8.3544	1219.3	-0.33662	1212.1	-3.1951	1233.3	-0.86973	1229.9	-0.84941	1225.6	0.0473
1174.5	0.4945	1174.5	8.3545	1220.3	-0.34338	1213.1	-2.792	1234.3	-0.95253	1230.9	-0.82239	1226.6	-0.01598
1175.5	-0.30575	1175.5	8.3742	1221.3	-0.331	1214.1	-3.2214	1235.3	-0.93413	1231.9	-0.78256	1227.6	0.0494
1176.5	-0.28233	1176.5	8.3614	1222.3	-0.33695	1215.1	-3.2539	1236.3	-0.91224	1232.9	-0.81799	1228.6	-0.06637
1177.5	-0.27956	1177.5	8.363	1223.3	-0.34841	1216.1	-2.7302	1237.3	-1.04211	1233.9	-0.79081	1229.6	-0.09775
1178.5	-0.31024	1178.5	8.3473	1224.3	-0.35763	1217.1	-2.9758	1238.3	-0.87997	1234.9	-0.78096	1230.6	-0.09818
1179.5	-0.2755	1179.5	8.3547	1225.3	-0.35746	1218.1	-3.0625	1239.3	-0.8672	1235.9	-0.81246	1231.6	0.0192
1180.5	-0.33634	1180.5	8.3696	1226.3	-0.38137	1219.1	-3.0977	1240.3	-0.94546	1236.9	-0.79496	1232.6	0.0539
1181.5	-0.28875	1181.5	8.3634	1227.3	-0.32442	1220.1	-3.0499	1241.3	-0.8146	1237.9	-0.80472	1233.6	-0.06451
1182.5	-0.28892	1182.5	8.3534	1228.3	-0.35111	1221.1	-3.3256	1242.3	-1.08825	1238.9	-0.80853	1234.6	0.042
1183.5	-0.32726	1183.5	8.3664	1229.3	-0.33429	1222.1	-3.0646	1243.3	-0.98646	1239.9	-0.7951	1235.6	-0.02508
1184.5	-0.30164	1184.5	8.3593	1230.3	-0.35629	1223.1	-3.253	1244.3	-0.91875	1240.9	-0.82267	1236.6	0.103
1185.5	-0.3322	1185.5	8.3584	1231.3	-0.34761	1224.1	-3.1859	1245.3	-0.9395	1241.9	-0.82494	1237.6	0.0733
1186.5	-0.27405	1186.5	8.3504	1232.3	-0.35651	1225.1	-3.2286	1246.2	-0.89831	1242.9	-0.82218	1238.6	0.048
1187.5	-0.35564	1187.5	8.3722	1233.3	-0.37816	1226.1	-3.1882	1247.3	-0.90631	1243.9	-0.78615	1239.6	0.0942
1188.5	-0.29366	1188.5	8.3682	1234.3	-0.35045	1227.1	-3.1997	1248.3	-0.82095	1244.9	-0.79344	1240.6	0.0944
1189.5	-0.19131	1189.5	8.3439	1235.3	-0.32622	1228.1	-3.1668	1249.3	-0.91249	1245.9	-0.81293	1241.6	0.1112
1190.5	-0.1839	1190.5	8.3459	1236.3	-0.36316	1229.1	-3.3922	1250.3	-0.86947	1246.9	-0.77849	1242.6	0.0522
1191.5	-0.19264	1191.5	8.3609	1237.3	-0.34633	1230.1	-3.3571	1251.3	-0.95299	1247.9	-0.81888	1243.6	0.0979
1192.5	-0.17939	1192.5	8.3667	1238.3	-0.36686	1231.1	-3.3361	1252.3	-0.87844	1248.9	-0.74043	1244.6	0.0968
1193.5	-0.19389	1193.5	8.3283	1239.3	-0.35778	1232.1	-3.3191	1253.3	-0.87301	1249.9	-0.79402	1245.6	0.1018
1194.5	-0.1888	1194.5	8.3588	1240.3	-0.3559	1233.1	-3.3496	1254.3	-0.78738	1250.9	-0.79485	1246.6	0.0488
1195.5	-0.1778	1195.5	8.3346	1241.3	-0.34952	1234.1	-3.3237	1255.3	-0.89271	1251.9	-0.78328	1247.6	0.021
1196.5	-0.17986	1196.5	8.3156	1242.3	-0.36096	1235.1	-3.3193	1256.3	-0.83922	1252.9	-0.80374	1248.6	0.0645
1197.5	-0.1891	1197.5	8.343	1243.3	-0.37018	1236.1	-3.568	1257.3	-0.84957	1253.9	-0.77824	1249.6	0.067
1198.5	-0.16481	1198.5	8.3239	1244.3	-0.35481	1237.1	-3.3521	1258.3	-0.72488	1254.9	-0.76331	1250.6	0.0221
1199.5	-0.12052	1199.5	8.3119	1245.3	-0.34143	1238.1	-3.4853	1259.3	-0.88549	1255.9	-0.81868	1251.6	0.0924
1200.5	-0.18352	1200.5	8.3029	1246.3	-0.36708	1239.1	-3.5797	1260.2	-0.74289	1256.9	-0.83021	1252.6	0.0794
1201.5	-0.18461	1201.5	8.3391	1247.3	-0.35645	1240.1	-3.4878	1261.3	-0.73739	1257.9	-0.74947	1253.6	0.0892
1202.5	-0.20717	1202.5	8.3064	1248.3	-0.36055	1241.1	-3.1462	1262.3	-0.86241	1258.9	-0.78025	1254.6	0.1661
1203.5	-0.1761	1203.5	8.2885	1249.3	-0.35293	1242.1	-3.2904	1263.3	-0.83494	1259.9	-0.75338	1255.6	0.0552
1204.5	-0.1573	1204.5	8.2882	1250.3	-0.35466	1243.1	-3.3138	1264.3	-0.77167	1260.9	-0.78004	1256.6	0.1479
1205.5	-0.16916	1205.5	8.2779	1251.3	-0.3326	1244.1	-3.1188	1265.3	-0.78733	1261.9	-0.72098	1257.6	0.0156
1206.5	-0.16989	1206.5	8.3041	1252.3	-0.37799	1245.1	-3.4868	1266.3	-0.93434	1262.9	-0.77036	1258.6	0.043
1207.5	-0.18199	1207.5	8.2854	1253.3	-0.36888	1246.1	-3.4951	1267.3	-0.66634	1263.9	-0.77432	1259.6	0.0508
1208.5	-0.13323	1208.5	8.2853	1254.3	-0.34007	1247.1	-3.5269	1268.3	-0.80586	1264.9	-0.75697	1260.6	0.0912
1209.5	-0.20932	1209.5	8.2741	1255.3	-0.35812	1248.1	-3.6374	1269.3	-0.8919	1265.9	-0.77195	1261.6	0.0568
1210.5	-0.17349	1210.5	8.2658	1256.3	-0.36008	1249.1	-3.2804	1270.2	-0.78073	1266.9	-0.78399	1262.6	-0.00636
1211.5	-0.18833	1211.5	8.2566	1257.3	-0.32038	1250.1	-3.3006	1271.3	-0.65226	1267.9	-0.75168	1263.6	0.1779
1212.5	-0.16395	1212.5	8.2618	1258.3	-0.35217	1251.1	-3.6067	1272.3	-0.74415	1268.9	-0.78968	1264.6	0.156
1213.5	-0.19045	1213.5	8.2709	1259.3	-0.36818	1252.1	-3.4464	1273.3	-0.66335	1269.9	-0.75049	1265.6	0.0071
1214.5	-0.17203	1214.5	8.2725	1260.3	-0.35665	1253.1	-3.3571	1274.3	-0.74757	1270.9	-0.81007	1266.6	-0.0122
1215.5	-0.16826	1215.5	8.2646	1261.3	-0.37643	1254.1	-3.2356	1275.3	-0.64901	1271.9	-0.79187	1267.6	0.0692
1216.5	-0.1787	1216.5	8.2351	1262.3	-0.36442	1255.1	-3.4639	1276.3	-0.79277	1272.9	-0.74921	1268.6	0.0816
1217.5	-0.19696	1217.5	8.2358	1263.3	-0.37451	1256.1	-3.4514	1277.3	-0.69102	1273.9	-0.78232	1269.6	0.0647
1218.5	-0.20653	1218.5	8.2544	1264.3	-0.35372	1257.1	-3.6483	1278.3	-0.7262	1274.9	-0.73501	1270.6	0.0603
1219.5	-0.19836	1219.5	8.2549	1265.3	-0.36786	1258.1	-3.7739	1279.3	-0.62534	1275.9	-0.77795	1271.6	0.0751
1220.5	-0.20855	1220.5	8.2455	1266.3	-0.35864	1259.1	-3.731	1280.3	-0.58141	1276.9	-0.77012	1272.6	0.0878
1221.5	-0.19968	1221.5	8.2573	1267.3	-0.35217	1260.1	-3.5486	1281.3	-0.80235	1277.9	-0.77241	1273.6	0.1258
1222.5	-0.21231	1222.5	8.2582	1268.3	-0.3254	1261.1	-3.4999	1282.3	-0.75879	1278.9	-0.74145	1274.6	0.0783
1223.5	-0.19443	1223.5	8.2584	1269.3	-0.36817	1262.1	-3.5616	1283.3	-0.86146	1279.9	-0.74881	1275.6	0.0469
1224.5	-0.18949	1224.5	8.248	1270.3	-0.35964	1263.1	-3.4938	1284.3	-0.67572	1280.9	-0.754	1276.6	0.0446
1225.5	-0.20158	1225.5	8.2241	1271.3	-0.38207	1264.1	-3.7074	1285.3	-0.68022	1281.9	-0.72309	1277.6	0.0609
1226.5	-0.21082	1226.5	8.2267	1272.3	-0.34674	1265.1	-3.515	1286.3	-0.62135	1282.9	-0.782	1278.6	0.0869
1227.5	-0.23059	1227.5	8.2159	1273.3	-0.38864	1266.1	-3.5144	1287.3	-0.55086	1283.9	-0.75257	1279.6	0.1082
1228.5	-0.1966	1228.5	8.2022	1274.3	-0.38778	1267.1	-3.661	1288.2	-0.64985	1284.9	-0.73041	1280.6	0.0381
1229.5	-0.20562	1229.5	8.1997	1275.3	-0.37326	1268.1	-3.8648	1289.3	-0.67424	1285.9	-0.78435	1281.6	0.0847
1230.5	-0.22031	1230.5	8.2144	1276.3	-0.35009	1269.1	-3.6889	1290.3	-0.62428	1286.9	-0.74184	1282.6	0.0391
1231.5	-0.19134	1231.5	8.209	1277.3	-0.37084	1270.1	-3.6192	1291.3	-0.65537	1287.9	-0.73167	1283.6	0.0782
1232.5	-0.11523	1232.5	8.2132	1278.3	-0.36779	1271.1	-3.6427	1292.3	-0.75286	1288.9	-0.822	1284.6	0.0711
1233.5	-0.18527	1233.5	8.2177	1279.3	-0.36272	1272.1	-3.9047	1293.3	-0.59457	1289.9	-0.70175	1285.6	0.0375
1234.5	-0.25312	1234.5	8.2125	1280.3	-0.3733	1273.1	-3.6423	1294.3	-0.64136	1290.9	-0.75619	1286.6	0.1179
1235.5	-0.19751	1235.5	8.197	1281.3	-0.37439	1274.1	-3.8755	1295.3	-0.59115	1291.9	-0.72682	1287.6	0.1073
1236.5	-0.19052	1236.5	8.2157	1282.3	-0.36142	1275.1	-3.9499	1296.2	-0.66843	1292.9	-0.78387	1288.6	0.0628
1237.5	-0.17089	1237.5	8.2175	1283.3	-0.34292	1276.1	-3.7168	1297.2	-0.59781	1293.9	-0.74095	1289.6	0.0559
1238.5	-0.21225	1238.5	8.2189	1284.3	-0.36045	1277.1	-4.2405	1298.2	-0.54963	1294.9	-0.74609	1290.6	0.0502
1239.5	-0.23271	1239.5	8.1821	1285.3	-0.37279	1278.1	-3.6286	1299.2	-0.64088	1295.9	-0.74182	1291.6	0.0299
1240.5	-0.19236	1240.5	8.2036	1286.3	-0.35139	1279.1	-3.5414	1300.3	-0.6794	1296.9	-0.77537	1292.6	0.0045
1241.5	-0.21986	1241.5	8.184	1287.3	-0.37371	1280.1	-3.9149	1301.3	-0.57299	1297.9	-0.75195	1293.6	0.0073
1242.5	-0.17443	1242.5	8.2011	1288.3	-0.35866	1281.1	-3.6647	1302.3	-0.72852	1298.9	-0.73692	1294.6	0.0415
1243.5	-0.15386	1243.5	8.1592	1289.3	-0.36904	1282.1	-3.6955	1303.3	-0.59915	1299.9	-0.75949	1295.6	0.027
1244.5	-0.16966	1244.5	8.1466	1290.3	-0.36857	1283.1	-3.5131	1304.3	-0.52986	1300.9	-0.74218	1296.6	0.054
1245.5	-0.23004	1245.5	8.1444	1291.3	-0.37012	1284.1	-3.8142	1305.3	-0.50136	1301.9	-0.77559	1297.6	0.0675
1246.5	-0.21374	1246.5	8.1252	1292.3	-0.36278	1285.1	-3.9542	1306.2	-0.5454	1302.9	-0.7589	1298.6	0.0524
1247.5	-0.17901	1247.5	8.1378	1293.3	-0.37917	1286.1	-3.9084	1307.2	-0.54242	1303.9	-0.73697	1299.6	-0.00695
1248.5	-0.16953	1248.5	8.1484	1294.3	-0.37876	1287.1	-3.5175	1308.3	-0.6464	1304.9	-0.73821	1300.6	-0.00884
1249.5	-0.23492	1249.5	8.119	1295.3	-0.34423	1288.1	-3.71	1309.3	-0.51436	1305.9	-0.74057	1301.6	0.0316
1250.5	-0.19444	1250.5	8.1085	1296.3	-0.35528	1289.1	-3.7862	1310.3	-0.53883	1306.9	-0.76389	1302.6	0.0027
1251.5	-0.22168	1251.5	8.105	1297.3	-0.36886	1290.1	-3.9318	1311.3	-0.5904	1307.9	-0.74009	1303.6	-0.00949
1252.5	-0.1731	1252.5	8.0997	1298.3	-0.33675	1291.1	-3.92	1312.3	-0.39983	1308.9	-0.71722	1304.6	0.0221
1253.5	-0.20887	1253.5	8.078	1299.3	-0.3574	1292.1	-3.7267	1313.3	-0.56623	1309.9	-0.77114	1305.6	0.0137
1254.5	-0.20333	1254.5	8.0024	1300.3	-0.34978	1293.1	-3.6349	1314.3	-0.4605	1310.9	-0.73959	1306.6	-0.03944
1255.5	-0.13648	1255.5	7.9408	1301.3	-0.36654	1294.1	-3.767	1315.3	-0.41344	1311.9	-0.78138	1307.6	0.0154
1256.5	-0.20435	1256.5	7.9339	1302.3	-0.34571	1295.1	-3.8293	1316.2	-0.62656	1312.9	-0.78726	1308.6	-0.01923
1257.5	-0.15155	1257.5	7.909	1303.3	-0.35372	1296.1	-3.842	1317.3	-0.59308	1313.9	-0.74576	1309.6	-0.00184
1258.5	-0.22096	1258.5	7.9162			1297.1	-3.7851	1318.2	-0.53259	1314.9	-0.73882	1310.6	-0.0371
1259.5	-0.22017	1259.5	7.9249			1298.1	-3.7749	1319.3	-0.51621	1315.9	-0.7841	1311.6	-0.04823
1260.5	-0.18881	1260.5	7.914			1299.1	-3.8207	1320.3	-0.61032	1316.9	-0.75303	1312.6	-0.07734
1261.5	-0.23685	1261.5	7.928			1300.1	-3.8971	1321.3	-0.54715	1317.9	-0.79436	1313.6	-0.08366
1262.5	-0.21787	1262.5	7.933			1301.1	-3.6648	1322.3	-0.43756	1318.9	-0.74075	1314.6	-0.06429
1263.5	-0.17398	1263.5	7.9137			1302.1	-3.6884	1323.3	-0.44785	1319.9	-0.72695	1315.6	-0.09383
1311.7	-0.21141	1311.7	4.3791			1303.1	-3.7017	1324.3	-0.64669	1320.9	-0.73521	1316.6	-0.08863
1312.7	-0.19012	1312.7	4.0986			1304.1	-3.6622	1325.3	-0.5427	1321.9	-0.79374	1317.6	-0.09649
1313.7	-0.16134	1313.7	3.5839			1305.1	-3.5023	1326.3	-0.44087	1322.9	-0.77292	1318.6	-0.07801
1314.7	-0.24629	1314.7	3.3273			1306.1	-4.0138	1327.3	-0.48211	1323.9	-0.74538	1319.6	-0.08121
1315.7	-0.19208	1315.7	3.0577			1307.1	-3.6497	1328.3	-0.47578	1324.9	-0.77584	1320.6	-0.09497
1316.7	-0.22164	1316.7	2.812			1308.1	-3.4278	1329.3	-0.49323	1325.9	-0.76676	1321.6	-0.03391
1317.7	-0.16143	1317.7	2.567			1309.1	-3.689	1330.2	-0.50983	1326.9	-0.78341	1322.6	-0.05109
1318.7	-0.19948	1318.7	2.3351			1310.2	-3.646	1331.2	-0.44857	1327.9	-0.73758	1323.6	-0.06492
1319.7	-0.21319	1319.7	2.1208			1311.1	-3.6751	1332.2	-0.35583	1328.9	-0.72875	1324.6	-0.1054
1320.7	-0.22209	1320.7	1.9232			1312.1	-3.733	1333.3	-0.54676	1329.9	-0.79515	1325.6	-0.08853
1321.7	-0.21512	1321.7	1.7307			1313.1	-3.7221	1334.3	-0.35191			1326.6	-0.10366
1322.7	-0.21658	1322.7	1.5487					1335.3	-0.49565			1327.6	-0.06201
1323.7	-0.22951	1323.7	1.3812					1336.3	-0.26928			1328.6	-0.09137
1324.7	-0.19104	1324.7	1.2237					1337.3	-0.47494			1329.6	-0.1256
1325.7	-0.20411	1325.7	1.0908					1338.3	-0.56166			1330.6	-0.02172
1326.7	-0.22987	1326.7	0.9648					1339.3	-0.42095			1331.6	-0.07071
1327.7	-0.23121	1327.7	0.8443					1340.3	-0.4292			1332.6	-0.07615
1328.7	-0.21804	1328.7	0.7397					1341.3	-0.38625			1333.6	-0.11995
1329.7	-0.21444	1329.7	0.6486					1342.3	-0.49703			1334.6	-0.03548
1330.7	-0.18644	1330.7	0.5644					1343.2	-0.45945			1335.6	-0.05921
1331.7	-0.20365	1331.7	0.4824					1344.2	-0.47843			1336.6	-0.15176
1332.7	-0.17635	1332.7	0.4145					1345.3	-0.31614			1337.6	-0.05242
1333.7	-0.23571	1333.7	0.3607					1346.3	-0.34828			1338.6	-0.07923
1334.7	-0.18207	1334.7	0.3102					1347.3	-0.40464			1339.6	-0.11688
1335.7	-0.23368	1335.7	0.259					1348.3	-0.46016			1340.6	-0.05021
1336.7	-0.28446	1336.7	0.2371					1349.3	-0.29582			1341.6	-0.09224
1337.7	-0.24521	1337.7	0.2212					1350.3	-0.4125			1342.6	-0.11806
1338.7	-0.21727	1338.7	0.1727					1351.3	-0.49364			1343.6	-0.1591
1339.7	-0.18333	1339.7	0.1385					1352.3	-0.39775			1344.6	-0.14484
1340.7	-0.24003	1340.7	0.1161					1353.2	-0.61254			1345.6	-0.1014
1341.7	-0.20993	1341.7	0.0866					1354.2	-0.43649			1346.6	-0.11389
1342.7	-0.19223	1342.7	0.0608					1355.2	-0.45004			1347.6	-0.1331
1343.7	-0.19827	1343.7	0.0473					1356.3	-0.25611			1348.6	-0.10581
1344.7	-0.20009	1344.7	0.0193					1357.3	-0.41287			1349.6	-0.10113
1345.7	-0.21076	1345.7	-0.01246					1358.3	-0.38731			1350.6	-0.10981
1346.7	-0.20568	1346.7	-0.01307					1359.3	-0.40076			1351.6	-0.15091
1347.7	-0.14167	1347.7	-0.03764					1360.3	-0.5201			1352.6	-0.08678
1348.7	-0.19381	1348.7	-0.0399					1361.3	-0.52878			1353.6	-0.05809
1349.7	-0.21581	1349.7	-0.0597					1362.3	-0.38656			1354.6	-0.13134
1350.7	-0.22162	1350.7	-0.06949					1363.3	-0.35668			1355.6	-0.11684
1351.7	-0.22138	1351.7	-0.08521					1364.3	-0.33721			1356.6	-0.10575
1352.7	-0.15286	1352.7	-0.09671					1365.3	-0.30328			1357.6	-0.12281
1353.7	-0.22941	1353.7	-0.11052					1366.3	-0.30445			1358.6	-0.10551
1354.7	-0.19336	1354.7	-0.121					1367.3	-0.17323			1359.6	-0.1027
1355.7	-0.21303	1355.7	-0.12951					1368.3	-0.31619			1360.6	-0.1124
1356.7	-0.20144	1356.7	-0.143					1369.3	-0.42601			1361.6	-0.17135
1357.7	-0.25059	1357.7	-0.15513					1370.3	-0.35976			1362.6	-0.12204
1358.7	-0.20705	1358.7	-0.15792					1371.3	-0.44962			1363.6	-0.12415
1359.7	-0.17799	1359.7	-0.17664					1372.3	-0.39747			1364.6	-0.0932
1360.7	-0.20293	1360.7	-0.17176					1373.3	-0.31373			1365.6	-0.15592
1361.7	-0.22113	1361.7	-0.18934					1374.2	-0.30689			1366.6	-0.12726
1362.7	-0.23222	1362.7	-0.19502					1375.2	-0.47362			1367.6	-0.15883
1363.7	-0.21759	1363.7	-0.2017					1376.3	-0.30273			1368.6	-0.14566
1364.7	-0.20848	1364.7	-0.20829					1377.3	-0.40674			1369.6	-0.18528
1365.7	-0.2098	1365.7	-0.21963					1378.3	-0.41667			1370.6	-0.09503
1366.7	-0.13661	1366.7	-0.21965					1379.3	-0.37728			1371.6	-0.13081
1367.7	-0.21262	1367.7	-0.23263					1380.3	-0.27042			1372.6	-0.17197
1368.7	-0.17459	1368.7	-0.23801					1381.3	-0.39098			1373.6	-0.14587
1369.7	-0.16344	1369.7	-0.23232					1382.3	-0.36739			1374.6	-0.13458
1370.7	-0.18571	1370.7	-0.26057					1383.3	-0.41446			1375.6	-0.2153
1371.7	-0.21083	1371.7	-0.26356					1384.3	-0.40136			1376.6	-0.14361
1372.7	-0.18757	1372.7	-0.26564					1385.2	-0.29273			1377.6	-0.1737
1373.7	-0.1965	1373.7	-0.26435					1386.2	-0.33432			1378.6	-0.19477
1374.7	-0.21064	1374.7	-0.27844					1387.3	-0.36789			1379.6	-0.13639
1375.7	-0.18155	1375.7	-0.28088					1388.3	-0.30665			1380.6	-0.12294
1376.7	-0.16506	1376.7	-0.28718					1389.3	-0.30794			1381.6	-0.17669
1377.7	-0.16408	1377.7	-0.28632					1390.3	-0.27387			1382.6	-0.12946
1378.7	-0.22265	1378.7	-0.29227					1391.3	-0.34955			1383.6	-0.14699
1379.7	-0.1846	1379.7	-0.30246					1392.3	-0.43446			1384.6	-0.19366
1380.7	-0.16676	1380.7	-0.29778					1393.3	-0.30462			1385.6	-0.19589
1381.7	-0.18259	1381.7	-0.30792					1394.3	-0.35218			1386.6	-0.22243
1382.7	-0.21979	1382.7	-0.31514					1395.3	-0.32042			1387.6	-0.14957
1383.7	-0.18242	1383.7	-0.31704					1396.3	-0.21328			1388.6	-0.22061
1384.7	-0.1957	1384.7	-0.32483					1397.3	-0.30082			1389.6	-0.14248
1385.7	-0.2274	1385.7	-0.32253					1398.3	-0.44863			1390.6	-0.18515
1386.7	-0.20324	1386.7	-0.32915					1399.3	-0.33981			1391.6	-0.12822
1387.7	-0.20645	1387.7	-0.34877					1400.3	-0.42735			1392.6	-0.13853
1388.7	-0.17168	1388.7	-0.34367					1401.3	-0.31552			1393.6	-0.14752
1389.7	-0.19117	1389.7	-0.34506					1402.3	-0.22055			1394.6	-0.11852
1390.7	-0.21276	1390.7	-0.35172					1403.3	-0.33599			1395.6	-0.17457
1391.7	-0.19857	1391.7	-0.35466					1404.3	-0.35282			1396.6	-0.17847
1392.7	-0.17372	1392.7	-0.36194					1405.3	-0.37394			1397.6	-0.14824
1393.7	-0.20315	1393.7	-0.36784					1406.3	-0.30429			1398.6	-0.08708
1394.7	-0.23292	1394.7	-0.35625					1407.3	-0.36151			1399.6	-0.16928
1395.7	-0.19131	1395.7	-0.3727					1408.3	-0.21344			1400.6	-0.12166
		1396.7	-0.3784					1409.3	-0.42128			1401.6	-0.19253
		1397.7	-0.37056					1410.3	-0.43536			1402.6	-0.18683
		1398.7	-0.37721					1411.3	-0.33044			1403.6	-0.15826
		1399.7	-0.38218					1412.3	-0.34661			1404.6	-0.1596
		1400.7	-0.38774					1413.3	-0.37343			1405.6	-0.18544
		1401.7	-0.39564									1406.6	-0.21299
		1402.7	-0.39825									1407.6	-0.17589
		1403.7	-0.39332									1408.6	-0.19391
		1404.7	-0.38925									1409.6	-0.17025
		1405.7	-0.39962									1410.6	-0.19396
		1406.7	-0.40682									1411.6	-0.17733
		1407.7	-0.39751									1412.6	-0.13401
		1408.7	-0.40345									1413.6	-0.14655
		1409.7	-0.41444									1414.6	-0.16831
		1410.7	-0.41561									1415.6	-0.18452
		1411.7	-0.42014									1416.6	-0.12084
		1412.7	-0.41341									1417.6	-0.17924
		1413.7	-0.41792									1418.6	-0.14021
		1414.7	-0.42355									1419.6	-0.16879
		1415.7	-0.43162									1420.6	-0.14435
		1416.7	-0.43144									1421.6	-0.12572
		1417.7	-0.43472									1422.6	-0.14462
		1418.7	-0.43149									1423.6	-0.17522
		1419.7	-0.43744									1424.6	-0.0908
		1420.7	-0.43612									1425.6	-0.15436
		1421.7	-0.43627									1426.6	-0.13235
		1422.7	-0.44327									1427.6	-0.20053
		1423.7	-0.44867									1428.6	-0.11397
		1424.7	-0.45094									1429.6	-0.17698
		1425.7	-0.44441									1430.6	-0.10376
		1426.7	-0.45323									1431.6	-0.19633
		1427.7	-0.45576									1432.6	-0.12202
		1428.7	-0.45713									1433.6	-0.19418
		1429.7	-0.45971									1434.6	-0.22679
		1430.7	-0.46067									1435.6	-0.18395
		1431.7	-0.4607									1436.6	-0.16622
		1432.7	-0.46604									1437.6	-0.16859
		1433.7	-0.46056									1438.6	-0.13537
		1434.7	-0.47066									1439.6	-0.14796
		1435.7	-0.46889									1440.6	-0.16654
		1436.7	-0.47166									1441.6	-0.23882
		1437.7	-0.46567									1442.6	-0.10837
		1438.7	-0.47053									1443.6	-0.17232
		1439.7	-0.47342									1444.6	-0.17626
		1440.7	-0.47613									1445.6	-0.11976
		1441.7	-0.48173									1446.6	-0.17963
		1442.7	-0.47858									1447.6	-0.11361
		1443.7	-0.47732									1448.6	-0.17726
		1444.7	-0.48591									1449.6	-0.21235
		1445.7	-0.47939									1450.6	-0.14814
		1446.7	-0.47954									1451.6	-0.13873
		1447.7	-0.47987									1452.6	-0.15546
		1448.7	-0.48125									1453.6	-0.18736
		1449.7	-0.47843									1454.6	-0.13291
		1450.7	-0.47487									1455.6	-0.18191
		1451.7	-0.48413									1456.6	-0.13214
		1452.7	-0.48736									1457.6	-0.15393
		1453.7	-0.4826									1458.6	-0.13525
		1454.7	-0.48077									1459.6	-0.12232
		1455.7	-0.48673									1460.6	-0.17224
		1456.7	-0.48413									1461.6	-0.14268
		1457.7	-0.48109									1462.6	-0.17356
		1458.7	-0.48687									1463.6	-0.19304
		1459.7	-0.49015									1464.6	-0.16416
		1460.7	-0.49327									1465.6	-0.106
		1461.7	-0.48546									1466.6	-0.15404
		1462.7	-0.48592									1467.6	-0.17342
		1463.7	-0.49008									1468.6	-0.1502
		1464.7	-0.49387									1469.6	-0.19722
		1465.7	-0.48804									1470.6	-0.15146
		1466.7	-0.4875									1471.6	-0.14395
		1467.7	-0.49499									1472.6	-0.20515
		1468.7	-0.49763
		1469.7	-0.4899
		1470.7	-0.50092
		1471.7	-0.49704
		1472.7	-0.49738
		1473.7	-0.50467
		1474.7	-0.50102
		1475.7	-0.4996
		1476.7	-0.50598
		1477.7	-0.49755
		1478.7	-0.49963
		1479.7	-0.50038
		1480.7	-0.49974
		1481.7	-0.50745
		1482.7	-0.50837
		1483.7	-0.51199
		1484.7	-0.50879
		1485.7	-0.51237
		1486.7	-0.5032
		1487.7	-0.51137
		1488.7	-0.50595
		1489.7	-0.51193
		1490.7	-0.51259
		1491.7	-0.50607
		1492.7	-0.51697
		1493.7	-0.50872
		1494.7	-0.51324
		1495.7	-0.51276
		1496.7	-0.51391
		1497.7	-0.51031
		1498.7	-0.51479
		1499.7	-0.51636
		1500.7	-0.51333
		1501.7	-0.50723
		1502.7	-0.50974
		1503.7	-0.51173
		1504.7	-0.50902
		1505.7	-0.52091
		1506.7	-0.52098
		1507.7	-0.5152
		1508.7	-0.52064
		1509.7	-0.509
		1510.7	-0.5222

## Sheet: 2B
NCaMP7
Time(s)	ΔF/F0
0	0.0484	-0.12093	0.0154	0.0933	0.0979	0.0094	0.0269	0.0459	0.0487	0.1149	0.0415	0.1303	0.0889	0.0499	0.0889	0.1005	-0.11993	0.0313	0.0251	0.0796	0.0272	0.0156	0.084	0.0222	0.0457	-0.16563	0.0219	-0.00357	0.0551	0.0715	0.0738	0.0411	-0.02237	0.1622	0.0719	-0.03988	0.0553	0.0372	0.0354	0.0262	0.0068	0.0155	0.0433	0.0625	0.0079	0.0245	-0.07941	0.0513	0.1035
1.998	0.0369	-0.08756	0.0021	0.09	0.0927	0.0159	0.0292	0.0492	0.0531	0.1074	0.0314	0.1047	0.0757	0.0408	0.0888	0.0814	-0.12245	0.0295	0.0256	0.0723	0.0443	0.0187	0.0741	0.0287	0.0601	-0.15381	0.0295	-0.02448	0.0535	0.0694	0.0572	0.0351	-0.027	0.1405	0.0567	-0.02737	0.0632	0.0354	0.0324	0.0384	0.007	0.0071	0.08	0.06	0.0051	0.0203	-0.06966	0.0476	0.1094
3.986	0.0271	-0.04486	0.0001	0.0821	0.0885	0.0171	0.0266	0.0422	0.0556	0.0857	0.0082	0.0793	0.0603	0.0373	0.0826	0.0629	-0.1295	0.0237	0.0201	0.063	0.039	0.0206	0.059	0.0283	0.0718	-0.13887	0.0166	-0.05683	0.0499	0.0461	0.0439	0.0341	-0.02249	0.111	0.0489	-0.00206	0.0585	0.0353	0.0135	0.0309	0.0067	-0.01274	0.071	0.0544	-0.00043	0.0152	-0.06744	0.041	0.1126
5.998	0.0138	-0.01485	-0.00173	0.0787	0.0753	0.0213	0.0194	0.0464	0.0507	0.069	0.005	0.0625	0.0527	0.0241	0.0792	0.0423	-0.1346	0.0171	0.0139	0.0565	0.0387	0.0288	0.0531	0.0255	0.0671	-0.08236	0.014	-0.04907	0.0356	0.0377	0.0284	0.029	-0.02423	0.1221	0.0505	0.0261	0.0626	0.0202	0.0026	0.0499	0.0093	-0.02798	0.0626	0.0492	-7e-05	0.0252	-0.0656	0.0339	0.0899
7.998	0.0028	0.0064	0.0103	0.0726	0.0641	0.0165	0.0177	0.0398	0.045	0.0554	0.0006	0.0516	0.0397	0.0139	0.0697	0.0306	-0.13441	0.0124	0.0092	0.0502	0.0204	0.0401	0.0545	0.0127	0.0593	-0.03017	0.0006	-0.04681	0.0303	0.0397	0.019	0.0303	-0.04105	0.1191	0.05	0.0425	0.0761	0.0037	-0.00469	0.0567	0.0069	-0.03465	0.0562	0.0395	-0.00325	0.0151	-0.06479	0.0271	0.0679
9.998	-0.00805	0.0231	0.0105	0.0572	0.0514	0.0135	0.0305	0.0359	0.0337	0.0339	-0.00676	0.0361	0.0326	0.0034	0.0516	0.0189	-0.12139	0.0093	0.0024	0.0454	0.0141	0.0477	0.0567	-0.00086	0.0574	0.0222	-0.00469	-0.04241	0.0171	0.0223	0.0159	0.0159	-0.03996	0.0812	0.038	0.0529	0.0694	-0.01273	0.0153	0.0278	0.0094	-0.05087	0.0399	0.0318	-0.00539	0.0106	-0.06001	0.0218	0.0544
11.998	-0.01487	0.0417	0.0049	0.0467	0.034	0.0083	0.0316	0.0287	0.0318	0.0175	-0.01774	0.0195	0.0238	-0.0044	0.0374	0.0109	-0.09488	0.0066	0.0027	0.0358	-0.00625	0.0274	0.048	-0.00747	0.0529	0.0605	-0.0032	-0.02423	0.0187	0.0054	0.0122	0.0272	-0.04112	0.032	0.0255	0.046	0.067	-0.01509	0.037	0.0338	-0.00059	-0.06188	0.0282	0.025	-0.00638	0.0243	-0.05809	0.0139	0.0268
13.998	-0.01622	0.0452	-0.00467	0.045	0.0184	0.0022	0.0315	0.018	0.0195	0.0092	-0.023	0.0004	0.0179	0.0029	0.0272	-0.00714	-0.07447	0.0051	0.0062	0.0283	-0.0202	0.0224	0.036	-0.01951	0.0365	0.0701	-0.00797	0.0021	0.011	-0.01871	-0.00477	0.0231	-0.03941	-0.0044	0.0151	0.0506	0.0751	-0.01547	0.0369	0.0487	-0.00475	-0.05762	0.008	0.0167	-0.00628	0.0146	-0.04832	0.0083	0.013
15.998	-0.01629	0.0452	-0.01853	0.0354	0.0108	0.0013	0.0315	0.0162	0.0054	0.0002	-0.01931	-0.00549	0.0095	0.0107	0.013	-0.00498	-0.04711	0.0061	0.0085	0.0181	-0.0323	0.026	0.0257	-0.02179	0.0197	0.088	-0.00197	-0.00699	0.0173	-0.02009	-0.00591	0.0199	-0.02892	-0.02214	-0.00611	0.0553	0.0739	-0.01492	0.0432	0.0336	-0.00013	-0.05082	0.0108	0.015	-0.00351	0.0104	-0.02188	0.0024	0.0028
17.998	-0.01012	0.0532	-0.02293	0.0171	-0.00429	-0.00158	0.0234	0.0023	-0.00368	-0.00689	-0.01855	-0.01561	-0.00134	0.0147	-0.00569	-0.01482	-0.01969	0.0059	0.0021	0.0064	-0.03801	0.0165	0.018	-0.02678	0.0022	0.0964	-0.0019	-0.0225	0.0201	-0.0277	-0.0172	0.006	-0.00791	-0.03783	-0.00997	0.0653	0.0442	-0.02496	0.0273	0.0037	-0.00323	-0.06238	0.0127	0.0059	-0.00259	0.0045	0.0001	-0.00308	-0.00506
19.998	-0.00348	0.0576	-0.01011	0.006	-0.01228	-0.00767	0.0199	-0.01311	-0.0162	-0.00626	-0.019	-0.0111	-0.00595	0.0218	-0.01476	-0.0111	0.0194	0.0052	0.0007	-0.00273	-0.03319	0.0174	0.009	-0.00721	0.0035	0.0963	0.0002	-0.00585	0.0102	-0.01621	-0.00693	-0.00343	0.0025	-0.06418	-0.02048	0.0611	0.0368	-0.0344	0.0167	-0.01268	-0.00338	-0.0643	-0.00303	0	0.0022	0.0051	0.023	-0.00677	-0.0103
21.998	0.0001	0.0452	0.001	-0.01888	-0.02682	-0.01562	0.0077	-0.02953	-0.03534	-0.01841	-0.01371	0.0074	-0.01588	0.0202	-0.02449	-0.01552	0.049	0.0052	0.0001	-0.01059	-0.02679	0.0106	0.0002	-0.00553	-0.00508	0.0711	-0.00046	-0.00691	0.0017	-0.01381	-0.01324	-0.01364	-0.0091	-0.08327	-0.02052	0.0295	0.0021	-0.03329	-0.0058	-0.00849	-0.00505	-0.05726	-0.015	-0.00872	0.0036	0.0003	0.036	-0.01449	-0.02421
23.998	0.0066	0.0305	0.01	-0.03426	-0.03584	-0.02787	-0.00328	-0.0412	-0.03326	-0.03102	0.0033	-0.01391	-0.02089	0.0089	-0.03421	-0.0137	0.076	0.0035	-0.00376	-0.0179	-0.01482	-0.00184	-0.0084	-0.01291	-0.02281	0.0386	0.0005	0.0189	-0.0174	-0.01587	-0.02284	-0.01436	-0.01662	-0.08957	-0.01474	0.0158	-0.03896	-0.02481	-0.03221	-0.00995	-0.00325	-0.05339	-0.03474	-0.01736	0.0054	-0.00438	0.0464	-0.01741	-0.03293
25.998	0.0106	0.0211	0.027	-0.05245	-0.03949	-0.03027	-0.01201	-0.03174	-0.02743	-0.04018	0.0263	-0.01916	-0.02222	-0.00194	-0.04428	-0.02683	0.0904	-0.00094	-0.00774	-0.02357	-0.01272	-0.01292	-0.03193	0.0014	-0.03365	0.0153	-0.00563	0.0485	-0.02294	-0.01812	-0.03379	-0.01985	-0.00281	-0.06013	-0.00918	0.0062	-0.05506	-0.01099	-0.03243	-0.02422	0.003	0.0022	-0.0169	-0.02506	0.0053	-0.00267	0.0498	-0.02082	-0.03157
27.998	0.0077	0.0032	0.0174	-0.07096	-0.04249	-0.02815	-0.02404	-0.03059	-0.02842	-0.05132	0.0197	-0.03699	-0.03171	-0.01869	-0.05255	-0.02634	0.1032	-0.01129	-0.01345	-0.03407	-0.01413	-0.02996	-0.05746	0.0076	-0.04712	-0.00407	-0.01658	0.0451	-0.03908	-0.01763	-0.02698	-0.01253	0.0103	-0.04597	-0.00459	-0.0268	-0.06208	-0.01644	-0.04108	-0.03356	0.0069	0.0317	-0.02152	-0.03744	0.0038	-0.00251	0.0527	-0.02583	-0.04529
29.998	-0.00309	-0.004	0.0139	-0.07608	-0.05308	-0.0167	-0.04268	-0.03902	-0.03648	-0.05301	0.004	-0.05566	-0.04203	-0.02853	-0.0584	-0.0401	0.1122	-0.01591	-0.01748	-0.04897	-0.00656	-0.0506	-0.06852	0.028	-0.06127	0.003	-0.01914	0.0432	-0.03926	-0.01079	-0.03314	-0.01879	0.0334	-0.06321	-0.02243	-0.04565	-0.06789	-0.01615	-0.02898	-0.03872	0.0033	0.0428	-0.0353	-0.04401	0.0024	-0.01001	0.053	-0.0251	-0.05426
31.998	-0.00742	-0.0092	0.0033	-0.08433	-0.05932	-0.00728	-0.05178	-0.04162	-0.04569	-0.05441	-0.00254	-0.07069	-0.05493	-0.0352	-0.05885	-0.04576	0.1269	-0.02334	-0.01879	-0.05967	0.0022	-0.04782	-0.08235	0.0203	-0.06699	0.0218	-0.00577	0.0518	-0.03184	-0.0111	-0.0402	-0.03196	0.059	-0.07654	-0.04166	-0.06085	-0.08596	0.0173	-0.02035	-0.04038	0.0021	0.0563	-0.04121	-0.05054	0.0005	-0.01581	0.0571	-0.02607	-0.0625
33.986	-0.01967	-0.02083	-0.01038	-0.09316	-0.07174	-0.00613	-0.05379	-0.04561	-0.0524	-0.06566	-0.01398	-0.07639	-0.06108	-0.0451	-0.06784	-0.04917	0.1361	-0.0299	-0.02131	-0.07304	0.004	-0.05307	-0.09559	-0.00857	-0.07222	0.0228	-0.00203	0.0463	-0.04347	-0.02428	-0.02834	-0.04306	0.074	-0.08062	-0.06333	-0.07207	-0.11163	0.0304	-0.02847	-0.05411	-0.00873	0.1	-0.066	-0.05431	-0.00204	-0.02771	0.0576	-0.0227	-0.06581
35.998	-0.02401	-0.02697	-0.01974	-0.09599	-0.08449	0.0144	-0.05321	-0.02931	-0.03775	-0.07511	-0.00708	-0.08929	-0.07003	-0.0544	-0.08356	-0.04496	0.1426	-0.03639	-0.017	-0.08811	0.0072	-0.0489	-0.08902	-0.02118	-0.07772	-0.00626	-0.00367	0.0331	-0.05144	-0.04054	-0.01245	-0.04914	0.0768	-0.07463	-0.06636	-0.08135	-0.12381	0.0231	-0.03037	-0.06019	-0.01686	0.1329	-0.07982	-0.06113	-0.00354	-0.02694	0.0563	-0.02262	-0.07197
37.998	-0.03084	-0.04318	-0.02782	-0.09803	-0.10319	0.0214	-0.05511	-0.02288	-0.02681	-0.09085	0.0017	-0.09755	-0.07509	-0.06009	-0.09372	-0.04709	0.1427	-0.04296	-0.01703	-0.09703	0.0079	-0.04676	-0.08513	-0.04293	-0.08926	-0.02489	-0.01042	0.0007	-0.07524	-0.05728	-0.00454	-0.05489	0.067	-0.0655	-0.07717	-0.09518	-0.13883	0.0167	-0.03609	-0.06728	-0.01543	0.1453	-0.0993	-0.0615	-0.00225	-0.03918	0.0549	-0.02988	-0.08401
55.798	-0.00986	0.0446	0.0145	-0.03283	-0.15679	0.0074	-0.04893	-0.01433	-0.08849	-0.11834	-0.04853	-0.13944	-0.10095	-0.09428	-0.11046	0.0244	0.1419	-0.079	-0.02574	-0.16003	-0.00472	-0.06782	-0.05325	-0.05159	-0.10027	0.0109	0.0318	-0.00645	-0.13452	-0.00902	0.0337	-0.01404	-0.15875	-0.04186	-0.022	-0.16948	-0.1476	0.1027	0.1099	0.0088	-0.04905	-0.01852	-0.14229	-0.06125	-0.00056	-0.0409	0.0482	-0.0325	-0.09239
57.796	-0.01677	0.0491	-0.01071	-0.0289	-0.17045	-0.00135	-0.05645	-0.00995	-0.10596	-0.11448	-0.04829	-0.1291	-0.10518	-0.10021	-0.10943	0.0332	0.1222	-0.08206	-0.02623	-0.16161	-0.01805	-0.08407	-0.06035	-0.05818	-0.09836	0.0214	0.0345	0.0244	-0.12785	-0.0303	0.0475	-0.03279	-0.19546	-0.04192	-0.02361	-0.16119	-0.18297	0.1035	0.0948	0.0064	-0.0632	-0.03561	-0.15542	-0.06786	0.0026	-0.05343	-0.04486	-0.05972	0.0322
59.797	-0.01462	0.0597	-0.02345	-0.0101	-0.18117	-0.0166	-0.04924	0.0176	-0.10717	-0.08391	-0.0142	-0.07008	-0.09867	-0.0941	-0.10012	0.0804	0.112	-0.08385	-0.01696	-0.15393	-0.01631	-0.05729	-0.03527	-0.01925	-0.08677	0.0581	0.0703	0.0863	-0.10977	-0.03159	0.0735	-0.02209	-0.1842	0.0134	-0.00811	-0.1293	-0.18908	0.1287	0.0945	0.0264	-0.0541	0.0199	-0.14766	-0.07389	-0.01094	-0.06711	-0.06313	-0.083	0.0211
61.796	0.0016	0.0983	-0.02219	0.0175	-0.18462	-0.02254	-0.01602	0.071	-0.08445	-0.0377	0.0384	0.0274	-0.08247	-0.08332	-0.07765	0.1515	0.1157	-0.075	0.0019	-0.13948	-0.00628	-0.00034	-0.0001	0.0451	-0.0617	0.1158	0.1149	0.189	-0.07149	-0.01001	0.0825	-0.00025	-0.13122	0.0843	0.0142	-0.04142	-0.16397	0.1774	0.0892	0.0892	-0.01362	0.0825	-0.11458	-0.07444	-0.01496	-0.07004	-0.05571	-0.09572	-0.00188
63.796	0.0437	0.1563	0.0045	0.0694	-0.1839	-0.01546	0.0428	0.1586	-0.04275	0.0306	0.1307	0.148	-0.04741	-0.05589	-0.03389	0.2917	0.1347	-0.05613	0.0252	-0.1183	0.0394	0.0894	0.0684	0.1636	-0.00973	0.2288	0.2007	0.3325	-0.00778	0.0282	0.1081	0.0422	-0.01907	0.1961	0.061	0.1159	-0.11861	0.2806	0.1469	0.1779	0.0648	0.1902	-0.05114	-0.0684	-0.01309	-0.07068	-0.04431	-0.09734	-0.02099
65.796	0.1041	0.2384	0.0452	0.1376	-0.17472	0.0029	0.1308	0.2868	0.0024	0.1272	0.2639	0.3075	0.0043	-0.01065	0.0226	0.4412	0.169	-0.02592	0.0677	-0.08701	0.1021	0.2385	0.1267	0.2864	0.0572	0.3772	0.3028	0.5552	0.0935	0.0911	0.1291	0.1128	0.1366	0.3143	0.1264	0.2634	-0.03188	0.4607	0.2476	0.3272	0.1653	0.317	0.0386	-0.05742	0.0006	-0.06769	-0.02001	-0.09236	-0.01898
67.796	0.1787	0.3295	0.0904	0.2256	-0.16044	0.0334	0.2178	0.4338	0.0562	0.2414	0.4359	0.4866	0.0723	0.0459	0.0962	0.6203	0.2165	0.0102	0.1228	-0.04651	0.1863	0.47	0.217	0.4454	0.1233	0.5648	0.4271	0.8227	0.2103	0.1766	0.1787	0.2068	0.3093	0.4811	0.2176	0.3846	0.0802	0.6511	0.3855	0.5619	0.3432	0.4776	0.1531	-0.0374	0.0219	-0.0411	0.0117	-0.07709	0.0002
69.796	0.2743	0.4483	0.138	0.33	-0.13517	0.0595	0.3188	0.6323	0.1206	0.3869	0.6632	0.6879	0.1544	0.1165	0.191	0.8304	0.2732	0.0561	0.1961	0.0002	0.348	0.7182	0.3212	0.6098	0.2208	0.8065	0.5747	1.127	0.3427	0.2897	0.2456	0.3237	0.4966	0.6634	0.3213	0.4985	0.2108	0.8794	0.5795	0.831	0.5998	0.6743	0.3051	-0.01122	0.047	0.0058	0.055	-0.05222	0.036
71.796	0.3861	0.6006	0.1801	0.4425	-0.10507	0.1015	0.4409	0.8306	0.2145	0.5511	0.9149	0.9087	0.2397	0.2009	0.2912	1.0594	0.3453	0.1115	0.2739	0.0505	0.4788	0.9567	0.4303	0.8059	0.3218	1.0565	0.7362	1.4748	0.4717	0.4153	0.3176	0.4653	0.6489	0.865	0.4539	0.601	0.3298	1.1212	0.8053	1.1371	0.8894	0.898	0.4666	0.0244	0.0809	0.0592	0.1172	-0.01566	0.0943
73.796	0.5183	0.7717	0.2292	0.571	-0.07297	0.1331	0.5611	1.0496	0.3212	0.7254	1.1756	1.1371	0.3399	0.3024	0.4144	1.3151	0.4185	0.171	0.3553	0.1074	0.6139	1.197	0.5727	1.016	0.4327	1.3162	0.9256	1.8197	0.6222	0.5521	0.3992	0.63	0.832	1.1319	0.5868	0.7151	0.4602	1.3787	1.0602	1.476	1.202	1.1398	0.6232	0.0617	0.1154	0.126	0.1755	0.0288	0.165
75.796	0.6539	0.9437	0.2797	0.7094	-0.02978	0.1753	0.6958	1.2829	0.4349	0.9144	1.4414	1.3742	0.442	0.4194	0.5455	1.5759	0.5053	0.237	0.4488	0.1641	0.781	1.4692	0.7312	1.241	0.5622	1.6081	1.1194	2.2244	0.7856	0.6991	0.4888	0.7898	1.07	1.424	0.7578	0.8404	0.5773	1.6456	1.3555	1.8988	1.522	1.4234	0.8204	0.1014	0.1523	0.2048	0.2434	0.0783	0.2315
77.784	0.8106	1.1197	0.3317	0.8565	0.0177	0.2267	0.842	1.5203	0.5562	1.1052	1.6717	1.6212	0.5508	0.5451	0.6822	1.8297	0.5939	0.3097	0.5458	0.222	0.9531	1.743	0.8918	1.4742	0.7065	1.9061	1.3331	2.6386	0.9642	0.8827	0.5924	0.9989	1.2872	1.727	0.9393	0.9706	0.6669	1.9236	1.6476	2.3219	1.8452	1.7095	0.9968	0.1414	0.1899	0.2875	0.3108	0.1329	0.3158
79.796	0.9692	1.2983	0.3835	1.0184	0.062	0.288	0.9927	1.788	0.6856	1.3046	1.9067	1.8896	0.6634	0.6819	0.8321	2.1161	0.6866	0.3945	0.6472	0.2818	1.1446	2.0296	1.0653	1.7179	0.8467	2.2088	1.5588	3.0699	1.1383	1.0961	0.7234	1.2299	1.5139	2.0543	1.1523	1.1102	0.7382	2.2094	1.9844	2.819	2.1775	2.0157	1.2006	0.1842	0.2288	0.3852	0.3823	0.1945	0.4101
81.796	1.1348	1.4845	0.4325	1.1885	0.0987	0.3456	1.1542	2.0579	0.8374	1.5125	2.1512	2.1376	0.7777	0.8271	0.9761	2.4239	0.7781	0.4754	0.754	0.3524	1.3394	2.3211	1.2513	1.9735	1.008	2.4778	1.7814	3.4483	1.3243	1.3348	0.8637	1.4778	1.7575	2.3843	1.3867	1.2796	0.7955	2.4816	2.3267	3.3419	2.5008	2.3164	1.4281	0.2264	0.2663	0.4848	0.4541	0.2543	0.5062
83.796	1.2955	1.6882	0.4875	1.3676	0.1454	0.4159	1.3197	2.3396	1.0033	1.709	2.3662	2.405	0.8862	0.9776	1.1347	2.7257	0.8704	0.5624	0.8633	0.4257	1.5606	2.5693	1.4516	2.2466	1.1711	2.7121	2.003	3.7995	1.519	1.567	1.0055	1.7114	2.0018	2.7196	1.6273	1.445	0.8222	2.7594	2.6438	3.8946	2.8148	2.6354	1.6523	0.2731	0.2952	0.6021	0.5342	0.3137	0.5991
85.796	1.4603	1.8906	0.5353	1.5643	0.1923	0.4881	1.4719	2.5931	1.1584	1.9055	2.5653	2.6575	0.9976	1.1367	1.2825	3.0249	0.9582	0.6475	0.977	0.5042	1.7946	2.7828	1.6609	2.4847	1.3497	2.9322	2.2244	4.1368	1.6991	1.8332	1.1498	1.9605	2.2519	3.0384	1.8567	1.625	0.8438	3.0218	2.9568	4.473	3.1201	2.9278	1.8995	0.3164	0.3302	0.7251	0.6177	0.373	0.7005
87.796	1.6254	2.088	0.5756	1.7529	0.2458	0.565	1.6245	2.8467	1.3201	2.0978	2.7368	2.9069	1.1123	1.3095	1.4337	3.2932	1.041	0.7337	1.0937	0.5784	2.036	2.9956	1.8839	2.7353	1.5329	3.1402	2.4295	4.4644	1.8849	2.09	1.3308	2.2071	2.4739	3.3727	2.0776	1.7956	0.867	3.2635	3.2676	4.9874	3.3653	3.2245	2.1377	0.3604	0.3618	0.8668	0.7009	0.4357	0.8237
89.796	1.7928	2.2908	0.6119	1.9601	0.2959	0.6531	1.7799	3.1004	1.4962	2.2738	2.897	3.1472	1.2309	1.4894	1.5872	3.5733	1.1269	0.8172	1.2185	0.6601	2.2742	3.1967	2.1257	2.9796	1.7299	3.3262	2.6375	4.7768	2.0652	2.3573	1.5154	2.4902	2.7227	3.695	2.3302	1.958	0.8788	3.4814	3.5824	5.5416	3.5946	3.535	2.3579	0.4247	0.3909	1.0042	0.7836	0.4909	0.9557
91.796	1.9571	2.477	0.6411	2.1688	0.3407	0.7345	1.9352	3.3526	1.673	2.4574	3.021	3.381	1.3398	1.6649	1.734	3.8647	1.2052	0.9049	1.3385	0.7464	2.5413	3.3622	2.362	3.2223	1.9186	3.4942	2.8242	5.0704	2.2268	2.6025	1.6958	2.7533	2.9585	4.0038	2.5682	2.0884	0.8835	3.6948	3.8543	6.0973	3.7887	3.8029	2.5631	0.4912	0.4153	1.151	0.8702	0.545	1.0915
93.796	2.1271	2.6639	0.6728	2.3686	0.3872	0.8177	2.0832	3.5925	1.853	2.619	3.1249	3.6032	1.4408	1.845	1.8808	4.1356	1.2819	0.9895	1.4521	0.8309	2.8098	3.5232	2.5987	3.4598	2.12	3.6351	3.0159	5.3328	2.3977	2.8444	1.8708	3.0302	3.2184	4.2854	2.8211	2.1904	0.8945	3.9024	4.085	6.643	3.9504	4.074	2.783	0.5497	0.432	1.3101	0.9531	0.5958	1.2187
95.796	2.2847	2.8266	0.7029	2.5754	0.4365	0.8971	2.2309	3.8251	2.0335	2.7842	3.2136	3.8076	1.5444	2.0219	2.0271	4.401	1.3611	1.0775	1.5691	0.9057	3.0977	3.6493	2.8287	3.7109	2.3124	3.7642	3.1999	5.6056	2.5668	3.0809	2.0881	3.3159	3.4501	4.5391	3.0717	2.2762	0.899	4.0893	4.2675	7.13	4.0897	4.3117	2.9886	0.6079	0.4516	1.47	1.0338	0.648	1.3657
97.796	2.4448	2.9766	0.7307	2.7815	0.4986	0.9798	2.3751	4.0536	2.2188	2.9431	3.2768	3.9979	1.642	2.1938	2.1687	4.6526	1.4343	1.1645	1.6769	0.9868	3.364	3.7434	3.0503	3.9357	2.5016	3.864	3.3612	5.8545	2.7187	3.2926	2.2731	3.58	3.6577	4.7582	3.3117	2.3478	0.9057	4.2742	4.4354	7.6046	4.2162	4.5477	3.1889	0.6658	0.4703	1.6407	1.1077	0.6938	1.5059
99.796	2.5861	3.1085	0.7505	2.9928	0.5742	1.0526	2.5086	4.2715	2.4102	3.086	3.3353	4.1812	1.7367	2.3558	2.2971	4.9172	1.5081	1.2467	1.7854	1.0618	3.6398	3.8264	3.2679	4.1431	2.6873	3.936	3.5157	6.1006	2.8732	3.5075	2.4688	3.8333	3.862	4.9697	3.5366	2.4033	0.9121	4.4433	4.5631	8.0964	4.3382	4.7468	3.3831	0.7123	0.4842	1.8094	1.1752	0.7446	1.6464
101.78	2.711	3.2354	0.7731	3.186	0.6478	1.1336	2.6309	4.48	2.6018	3.2235	3.379	4.3305	1.8213	2.5039	2.4286	5.1736	1.5721	1.3293	1.892	1.1332	3.9234	3.9129	3.4888	4.3519	2.8565	4.0012	3.6656	6.3283	3.0145	3.6904	2.6638	4.1076	4.0198	5.1192	3.7604	2.4419	0.9117	4.5872	4.6905	8.5202	4.4283	4.9474	3.5509	0.7598	0.495	1.986	1.2382	0.7899	1.7845
103.8	2.8388	3.3627	0.7885	3.3753	0.7142	1.2151	2.7524	4.6926	2.7767	3.3533	3.4138	4.4919	1.9099	2.652	2.5422	5.3853	1.6357	1.4169	1.9978	1.2044	4.2124	3.9895	3.7196	4.5618	3.0006	4.052	3.8092	6.5048	3.1619	3.8648	2.8351	4.3119	4.1517	5.274	3.9856	2.4785	0.9115	4.7391	4.8011	8.8925	4.507	5.1448	3.7092	0.8	0.5028	2.1574	1.2932	0.8311	1.927
105.8	2.9673	3.4877	0.8071	3.5632	0.78	1.3029	2.862	4.8855	2.9764	3.4746	3.4349	4.6081	1.9925	2.7993	2.6506	5.6197	1.6943	1.5027	2.0955	1.2799	4.49	4.0486	3.9534	4.736	3.1398	4.0908	3.944	6.6588	3.3074	4.0325	3.0001	4.5589	4.2945	5.3877	4.2079	2.4939	0.9166	4.8989	4.8807	9.231	4.5843	5.2944	3.8228	0.839	0.5105	2.3387	1.3468	0.8762	2.0755
107.8	3.0675	3.5805	0.8157	3.7281	0.8476	1.386	2.9655	5.0475	3.136	3.5941	3.437	4.713	2.0716	2.9209	2.7448	5.8358	1.7496	1.5809	2.1917	1.3393	4.751	4.077	4.1705	4.8813	3.2659	4.1001	4.0618	6.7678	3.4336	4.1653	3.1493	4.7295	4.4112	5.482	4.4082	2.5027	0.9001	5.0157	4.8977	9.507	4.638	5.3952	3.8934	0.8719	0.5181	2.4943	1.3993	0.9213	2.2103
109.8	3.1686	3.6813	0.8277	3.9021	0.9132	1.4815	3.0536	5.222	3.3124	3.711	3.4692	4.7941	2.1492	3.0533	2.8407	6.0676	1.8018	1.6662	2.2965	1.4046	5.0205	4.1292	4.3713	5.0302	3.3965	4.1349	4.1678	6.8987	3.5714	4.2833	3.3302	4.9695	4.5383	5.5794	4.5976	2.5173	0.9078	5.1523	4.9631	9.815	4.6828	5.5399	4.0152	0.9053	0.5192	2.6635	1.4394	0.9586	2.3259
111.78	3.2614	3.768	0.8379	4.0662	0.9765	1.5681	3.1469	5.3775	3.4652	3.8127	3.4865	4.8687	2.2263	3.1742	2.9241	6.2895	1.8476	1.7569	2.4012	1.4654	5.2725	4.1624	4.5642	5.187	3.5185	4.162	4.2653	6.9906	3.6979	4.3664	3.471	5.1631	4.6365	5.6499	4.7841	2.5258	0.9065	5.278	5.0108	10.071	4.7345	5.6307	4.0875	0.9354	0.5221	2.8466	1.4762	0.9924	2.4465
113.8	3.3388	3.8505	0.8478	4.2218	1.0417	1.6566	3.2495	5.5234	3.6219	3.9049	3.4975	4.9343	2.3019	3.2937	2.9936	6.4962	1.89	1.8344	2.5039	1.5252	5.5146	4.1936	4.7305	5.3244	3.6073	4.1799	4.3342	7.0989	3.8191	4.424	3.6114	5.3505	4.7175	5.6902	4.968	2.5324	0.8967	5.3683	5.0189	10.288	4.7739	5.7285	4.159	0.9595	0.5211	2.9938	1.5035	1.0236	2.5685
115.8	3.4179	3.9332	0.857	4.3553	1.0977	1.7497	3.3453	5.6709	3.7636	3.9934	3.5242	4.9815	2.3758	3.4026	3.0698	6.6878	1.9353	1.9181	2.5988	1.5801	5.7514	4.2193	4.8882	5.4409	3.6859	4.193	4.397	7.1938	3.9248	4.4725	3.758	5.5508	4.7948	5.7717	5.1233	2.5265	0.8912	5.4638	5.0497	10.485	4.8	5.7784	4.1981	0.9824	0.5178	3.1651	1.5312	1.0538	2.6987
117.8	3.4738	4.0039	0.86	4.4858	1.1647	1.837	3.4251	5.7968	3.909	4.0631	3.5307	5.028	2.4406	3.5081	3.1453	6.861	1.9754	2.0076	2.6934	1.6306	5.9587	4.231	5.0156	5.5373	3.7601	4.2094	4.4743	7.2598	4.0336	4.5072	3.8769	5.7211	4.8307	5.7908	5.2534	2.5388	0.8838	5.544	5.0603	10.608	4.8124	5.8395	4.251	0.998	0.5123	3.3293	1.5524	1.0801	2.8284
119.78	3.5342	4.069	0.8655	4.6136	1.2244	1.921	3.5101	5.9303	4.0475	4.1301	3.5433	5.0583	2.5027	3.6105	3.2042	7.0332	2.0135	2.0872	2.7842	1.6746	6.1655	4.2596	5.1512	5.6258	3.8297	4.2222	4.5286	7.3189	4.1428	4.5357	4.0055	5.8862	4.8952	5.8405	5.4118	2.5364	0.8776	5.5995	5.0763	10.773	4.8283	5.8873	4.2776	1.0187	0.51	3.4973	1.5726	1.1031	2.961
121.78	3.5798	4.1195	0.8711	4.7139	1.2852	2.0146	3.5762	6.0336	4.1698	4.1836	3.5428	5.0814	2.563	3.6946	3.2562	7.1753	2.0497	2.1637	2.8695	1.7196	6.3343	4.2737	5.2658	5.7158	3.8756	4.2271	4.5764	7.3635	4.2398	4.5547	4.1017	5.9998	4.9332	5.8524	5.5422	2.534	0.8608	5.6524	5.0741	10.876	4.8497	5.9016	4.2955	1.0311	0.5034	3.6436	1.587	1.1313	3.0842
123.8	3.6123	4.1656	0.8779	4.8275	1.3451	2.1048	3.6481	6.1484	4.2924	4.236	3.5479	5.1038	2.6161	3.7723	3.3081	7.3463	2.0888	2.2365	2.9522	1.759	6.5285	4.2767	5.3818	5.7783	3.9192	4.2416	4.6082	7.4152	4.3327	4.555	4.1698	6.1475	4.9959	5.8752	5.6844	2.5403	0.8396	5.7124	5.0643	11.024	4.8515	5.9329	4.3093	1.047	0.4979	3.7898	1.6021	1.1578	3.2221
125.8	3.6393	4.2074	0.8822	4.9277	1.4016	2.195	3.7222	6.2411	4.407	4.2917	3.5542	5.1366	2.6763	3.8542	3.3656	7.462	2.1187	2.305	3.0339	1.797	6.6992	4.2881	5.4789	5.8359	3.9511	4.2485	4.6509	7.4209	4.4227	4.574	4.2646	6.2301	5.0063	5.9061	5.7951	2.5389	0.8245	5.747	5.0659	11.11	4.8746	5.959	4.3433	1.065	0.4903	3.938	1.6087	1.1815	3.3643
127.8	3.6722	4.2268	0.8822	5.0165	1.4572	2.2851	3.7876	6.3257	4.5011	4.3363	3.5451	5.1373	2.7231	3.9267	3.4066	7.6192	2.1476	2.3756	3.1049	1.8278	6.8399	4.3047	5.5682	5.8795	3.9878	4.2682	4.6754	7.471	4.5048	4.5729	4.3597	6.3098	5.035	5.9363	5.8875	2.5415	0.8014	5.8099	5.0527	11.208	4.8815	5.9751	4.3591	1.0746	0.4818	4.0612	1.6171	1.2047	3.5032
129.8	3.6906	4.2544	0.8771	5.0811	1.5049	2.3794	3.848	6.3829	4.5937	4.3707	3.5352	5.1457	2.7682	3.9852	3.4432	7.6918	2.1659	2.4281	3.175	1.8552	6.9501	4.2971	5.6374	5.9126	4.0112	4.2611	4.6928	7.4583	4.5701	4.5654	4.433	6.3279	5.0551	5.9015	5.9471	2.5278	0.7806	5.8358	5.0624	11.226	4.8906	5.987	4.3482	1.0883	0.4724	4.1822	1.6207	1.2291	3.6259
131.8	3.7167	4.2752	0.8699	5.162	1.5526	2.4587	3.8973	6.4671	4.6744	4.404	3.5372	5.1552	2.8255	4.0324	3.4772	7.81	2.1936	2.492	3.2522	1.8831	7.066	4.3181	5.7252	5.9594	4.0303	4.2565	4.7111	7.4542	4.6341	4.5728	4.4776	6.3916	5.0524	5.9452	6.0378	2.5257	0.7604	5.8735	5.0396	11.288	4.8835	5.9888	4.3659	1.0973	0.4656	4.2816	1.629	1.2537	3.7498
133.8	3.7445	4.3033	0.8681	5.2323	1.604	2.5506	3.9504	6.5115	4.7599	4.4443	3.5325	5.1697	2.864	4.0979	3.5146	7.9069	2.21	2.5446	3.3291	1.9215	7.1741	4.309	5.7963	5.9934	4.0543	4.2579	4.7243	7.4681	4.7115	4.5775	4.5459	6.4392	5.0722	5.9549	6.1069	2.5194	0.7341	5.8891	5.0234	11.362	4.9029	6.0097	4.3598	1.1091	0.4607	4.394	1.6347	1.2769	3.8609
135.8	3.7656	4.3369	0.8594	5.3082	1.6507	2.6463	3.996	6.5778	4.8329	4.4824	3.5251	5.1764	2.9164	4.1515	3.5437	7.982	2.2325	2.6029	3.3953	1.9437	7.2838	4.3025	5.8632	6.0435	4.0716	4.2792	4.7484	7.4687	4.7787	4.5762	4.5962	6.5233	5.081	5.9686	6.1891	2.5209	0.7049	5.9178	5.032	11.431	4.893	6.0191	4.367	1.1159	0.4504	4.4861	1.6356	1.2942	3.9682
137.8	3.791	4.3417	0.8605	5.3721	1.6988	2.7239	4.0446	6.6498	4.8963	4.514	3.5257	5.1894	2.9572	4.1887	3.5666	8.0672	2.2455	2.6609	3.4557	1.9647	7.3806	4.3076	5.9164	6.0862	4.0903	4.2663	4.7665	7.4633	4.8443	4.5807	4.6322	6.5552	5.0886	5.9839	6.2685	2.5138	0.6817	5.9346	5.0185	11.483	4.9203	6.0221	4.3758	1.1266	0.438	4.5903	1.6383	1.3149	4.0746
139.8	3.8171	4.3673	0.8524	5.428	1.7451	2.81	4.0972	6.7088	4.9633	4.5415	3.5351	5.2104	3.0015	4.2454	3.5924	8.1691	2.2635	2.7212	3.5291	1.9846	7.4751	4.3207	5.9775	6.1057	4.1146	4.2728	4.7808	7.4765	4.9195	4.5844	4.6807	6.575	5.0957	5.9975	6.3024	2.5176	0.6537	5.9696	5.0175	11.537	4.9272	6.0451	4.383	1.1322	0.4268	4.6704	1.6409	1.3347	4.1797
141.8	3.8219	4.382	0.8468	5.4805	1.7919	2.8972	4.1456	6.7568	5.0201	4.5757	3.5343	5.2231	3.0528	4.2825	3.6203	8.2286	2.2777	2.7731	3.6026	2.0016	7.5551	4.3276	6.0338	6.1456	4.133	4.2713	4.7915	7.4882	4.983	4.5926	4.7377	6.614	5.1192	6.0082	6.3795	2.5146	0.6278	6.0081	5.0351	11.557	4.9243	6.0515	4.3977	1.1405	0.4117	4.7552	1.6392	1.3556	4.2616
143.8	3.8478	4.4009	0.8431	5.5287	1.8337	2.9705	4.1883	6.8203	5.0756	4.5995	3.5361	5.2296	3.0889	4.3254	3.6429	8.3295	2.2948	2.8282	3.6717	2.0183	7.6258	4.3409	6.0812	6.1745	4.1505	4.277	4.7962	7.4767	5.047	4.5853	4.7832	6.6486	5.1346	6.028	6.4046	2.51	0.6029	6.0264	5.0458	11.583	4.9214	6.0869	4.4048	1.1437	0.3977	4.8298	1.6404	1.3775	4.3668
145.8	3.863	4.408	0.827	5.5699	1.8727	3.0628	4.2386	6.8531	5.1258	4.6276	3.5346	5.2447	3.1349	4.3605	3.6658	8.4177	2.3102	2.8885	3.7254	2.0308	7.681	4.3451	6.1223	6.1949	4.1624	4.2745	4.8	7.4689	5.1398	4.5957	4.8006	6.6938	5.1401	6.0279	6.4557	2.508	0.57	6.0508	5.0519	11.579	4.9455	6.0888	4.4107	1.1455	0.3849	4.8891	1.6404	1.3939	4.4544
147.78	3.8646	4.4195	0.8139	5.6067	1.9138	3.1348	4.2811	6.8987	5.1641	4.6454	3.5343	5.2492	3.1706	4.398	3.6777	8.4861	2.3263	2.9351	3.7883	2.0403	7.7343	4.3468	6.1628	6.2087	4.1788	4.2737	4.8153	7.463	5.2164	4.6005	4.8167	6.7182	5.153	6.0411	6.497	2.5109	0.5435	6.0653	5.033	11.563	4.9524	6.0884	4.4139	1.155	0.3737	4.9698	1.6407	1.4127	4.5452
149.8	3.8717	4.4388	0.8038	5.6379	1.9424	3.2006	4.3091	6.9339	5.215	4.6635	3.5396	5.2538	3.2012	4.4311	3.6914	8.5663	2.3383	2.9953	3.8449	2.051	7.7746	4.3568	6.1846	6.2201	4.1933	4.2842	4.8329	7.4791	5.2805	4.6122	4.8466	6.6906	5.1612	6.0515	6.5408	2.5063	0.5063	6.0972	5.044	11.607	4.9466	6.0893	4.4058	1.1547	0.3579	5.0447	1.6431	1.422	4.6306
151.8	3.8726	4.4402	0.7857	5.6597	1.9726	3.2789	4.3366	6.9699	5.2593	4.6749	3.5404	5.2511	3.2292	4.4465	3.705	8.6194	2.3464	3.0497	3.8969	2.0562	7.7942	4.3585	6.1941	6.2092	4.1948	4.2782	4.8394	7.4636	5.3166	4.6067	4.8734	6.7144	5.1568	6.0606	6.5489	2.5111	0.4781	6.1054	5.0448	11.616	4.9441	6.0961	4.4169	1.1562	0.3474	5.0994	1.6462	1.4383	4.7279
153.8	3.8679	4.4434	0.7707	5.6788	2.0016	3.354	4.3741	6.9818	5.2929	4.6754	3.5397	5.2562	3.258	4.4768	3.7272	8.6678	2.3534	3.0952	3.9485	2.0659	7.8137	4.3543	6.2109	6.2322	4.2054	4.2623	4.8372	7.4519	5.3736	4.6034	4.8689	6.7084	5.1692	6.0619	6.5618	2.5033	0.435	6.1219	5.0413	11.597	4.9411	6.1167	4.4149	1.1518	0.3335	5.1668	1.6467	1.4504	4.8152
155.8	3.8708	4.4379	0.7472	5.705	2.029	3.4183	4.3992	7.0079	5.328	4.6847	3.5319	5.2566	3.2895	4.4963	3.7313	8.7117	2.357	3.1412	4.0013	2.0744	7.8243	4.3429	6.2149	6.2235	4.2138	4.2574	4.8301	7.4187	5.4012	4.595	4.8893	6.7034	5.1522	6.0383	6.5901	2.5051	0.3889	6.1329	5.0155	11.586	4.9428	6.1065	4.4131	1.1611	0.3222	5.2392	1.6461	1.4601	4.8922
157.8	3.8736	4.4322	0.7274	5.7137	2.055	3.4703	4.4109	7.0205	5.3459	4.6827	3.5309	5.2485	3.3101	4.5142	3.7382	8.741	2.3606	3.1791	4.048	2.084	7.8419	4.3393	6.226	6.2199	4.2019	4.2523	4.8308	7.3956	5.4145	4.5942	4.9131	6.7183	5.1489	6.0362	6.6017	2.5039	0.352	6.1466	4.9931	11.579	4.9357	6.091	4.4158	1.1646	0.3097	5.2842	1.6379	1.4701	4.9673
159.8	3.8685	4.438	0.7057	5.7312	2.0826	3.522	4.4467	7.0567	5.3892	4.695	3.5228	5.2415	3.331	4.5401	3.7481	8.7737	2.3728	3.218	4.1022	2.0838	7.8474	4.3378	6.2311	6.2222	4.2122	4.2532	4.8357	7.3958	5.4585	4.5944	4.934	6.7234	5.1527	6.0349	6.6264	2.5008	0.3046	6.1423	5.0011	11.579	4.9451	6.0824	4.3969	1.1719	0.2946	5.3313	1.6312	1.4727	5.0233
161.8	3.8702	4.4476	0.6823	5.7486	2.1103	3.585	4.4824	7.0751	5.4195	4.6962	3.5344	5.2408	3.3616	4.5567	3.7664	8.8202	2.3783	3.2551	4.155	2.0852	7.89	4.3579	6.2702	6.2327	4.2131	4.2526	4.823	7.3994	5.4875	4.5931	4.9523	6.7233	5.1464	6.0526	6.6457	2.5109	0.2606	6.151	5.0092	11.584	4.9299	6.1001	4.4049	1.1779	0.281	5.3907	1.6267	1.4873	5.0988
163.8	3.8831	4.4409	0.6685	5.7718	2.142	3.6421	4.4948	7.1298	5.4532	4.7077	3.5503	5.2488	3.3892	4.5827	3.7833	8.8798	2.3918	3.2992	4.2041	2.0962	7.9171	4.3594	6.3007	6.2341	4.2255	4.2469	4.8532	7.3876	5.5288	4.6017	4.9669	6.7542	5.1445	6.0511	6.683	2.4989	0.2231	6.1792	5.0096	11.598	4.9324	6.1005	4.4087	1.1875	0.2721	5.4399	1.6235	1.4976	5.175
165.8	3.8847	4.4429	0.6459	5.7767	2.1616	3.7056	4.524	7.1515	5.467	4.7097	3.548	5.2658	3.4144	4.592	3.789	8.9165	2.393	3.326	4.253	2.1029	7.9293	4.3671	6.3288	6.2312	4.2246	4.2463	4.8583	7.3542	5.5489	4.5969	4.9936	6.747	5.1451	6.0479	6.6938	2.504	0.1829	6.204	5.0118	11.635	4.9138	6.094	4.4171	1.1948	0.2588	5.4882	1.6187	1.5063	5.2288
167.8	3.892	4.4428	0.6231	5.8025	2.1796	3.7519	4.5536	7.1715	5.4847	4.7164	3.5536	5.263	3.4368	4.606	3.796	8.961	2.403	3.3614	4.2993	2.1087	7.9391	4.3657	6.3456	6.246	4.2331	4.2422	4.8576	7.354	5.5659	4.5998	4.9846	6.7457	5.1464	6.0549	6.7135	2.5035	0.1367	6.2031	5.0286	11.608	4.921	6.1013	4.4264	1.2035	0.2483	5.5265	1.6168	1.5135	5.2787
169.8	3.8924	4.4512	0.6058	5.8121	2.2032	3.8144	4.5781	7.207	5.5169	4.7312	3.5652	5.2769	3.4641	4.6205	3.8053	8.9807	2.4119	3.4003	4.3584	2.1221	7.9511	4.37	6.3767	6.2683	4.2356	4.2529	4.8708	7.3319	5.5874	4.6185	5.0156	6.7503	5.1427	6.0893	6.7199	2.5082	0.0954	6.2123	5.0299	11.616	4.9208	6.1081	4.4512	1.2072	0.2376	5.5589	1.6129	1.5161	5.3383
171.8	3.8894	4.4406	0.5805	5.8109	2.2185	3.8475	4.5921	7.202	5.5279	4.7373	3.5544	5.274	3.4846	4.6302	3.8148	9.034	2.4118	3.4323	4.4014	2.1258	7.9706	4.386	6.3771	6.2555	4.2379	4.2395	4.8823	7.3036	5.5885	4.6063	5.0334	6.748	5.1387	6.1166	6.7362	2.5137	0.053	6.2196	5.0262	11.585	4.9025	6.1196	4.4573	1.2148	0.225	5.5986	1.6133	1.5179	5.3857
173.8	3.8817	4.4396	0.5576	5.8178	2.2328	3.9002	4.6075	7.2078	5.5401	4.7295	3.5609	5.271	3.5031	4.634	3.8109	9.034	2.4135	3.4587	4.441	2.1359	7.9674	4.3824	6.3813	6.2685	4.2305	4.2195	4.8641	7.2833	5.5956	4.6025	5.0282	6.7371	5.1407	6.1058	6.7434	2.5042	0.0123	6.2183	5.0312	11.555	4.8954	6.0999	4.4608	1.2151	0.2115	5.6561	1.6061	1.5216	5.4419
175.78	3.881	4.4269	0.5292	5.8126	2.2448	3.9417	4.6135	7.2131	5.5424	4.7213	3.5486	5.2675	3.5231	4.6417	3.815	9.059	2.4181	3.4886	4.4861	2.1382	7.9446	4.3856	6.3753	6.2698	4.232	4.2147	4.8628	7.2699	5.6097	4.5947	5.0127	6.7302	5.1261	6.1242	6.7405	2.4917	-0.03478	6.2214	5.0136	11.522	4.8953	6.0924	4.4606	1.2202	0.1994	5.6859	1.602	1.5243	5.4791
177.8	3.8818	4.4214	0.5057	5.8215	2.2559	3.9848	4.6142	7.2262	5.5385	4.7197	3.5428	5.2636	3.5269	4.6392	3.8142	9.079	2.4176	3.5074	4.5213	2.1362	7.9402	4.3758	6.3795	6.2621	4.2244	4.2	4.8443	7.2535	5.5949	4.5866	5.025	6.7253	5.1144	6.1183	6.7325	2.4954	-0.07072	6.2018	5.014	11.513	4.8653	6.0751	4.4464	1.2176	0.1858	5.7291	1.5942	1.5194	5.5363
179.8	3.8787	4.4243	0.4823	5.8196	2.2669	4.0186	4.6253	7.2166	5.5438	4.7119	3.5399	5.2529	3.5556	4.6394	3.8181	9.096	2.4233	3.533	4.5563	2.1455	7.9398	4.3714	6.3829	6.251	4.2258	4.1949	4.8456	7.2244	5.6032	4.579	5.0328	6.7219	5.1074	6.1307	6.7342	2.4846	-0.10977	6.1844	5.0077	11.504	4.8403	6.0911	4.4416	1.2181	0.176	5.7728	1.5879	1.5244	5.5912
181.8	3.8782	4.4232	0.4588	5.8227	2.2802	4.0434	4.6378	7.2383	5.5458	4.7107	3.5256	5.2513	3.5636	4.6484	3.8225	9.107	2.4262	3.5654	4.599	2.1463	7.9361	4.3734	6.3923	6.2519	4.22	4.1829	4.8433	7.2134	5.6092	4.5842	5.0575	6.6949	5.1009	6.1281	6.725	2.4813	-0.14062	6.1988	4.9975	11.481	4.8168	6.0686	4.438	1.2139	0.1653	5.8029	1.5831	1.5191	5.6182
183.8	3.8877	4.4104	0.4326	5.8268	2.2966	4.0793	4.6414	7.2336	5.5646	4.7093	3.536	5.2558	3.5859	4.6579	3.8297	9.12	2.4331	3.5906	4.6319	2.1527	7.937	4.3683	6.4009	6.2542	4.2243	4.1773	4.8351	7.2038	5.6133	4.5834	5.0571	6.701	5.0943	6.1218	6.7312	2.494	-0.17764	6.2093	4.9995	11.49	4.7862	6.0656	4.4478	1.2103	0.1511	5.8237	1.5716	1.5176	5.6556
185.8	3.8832	4.4075	0.4072	5.8177	2.3039	4.11	4.6505	7.2468	5.5666	4.7046	3.5324	5.2413	3.5984	4.6578	3.8325	9.123	2.4376	3.6066	4.6553	2.1466	7.9523	4.3698	6.4031	6.2497	4.2128	4.1619	4.8289	7.1623	5.6198	4.5735	5.0489	6.6994	5.0851	6.1209	6.7226	2.4857	-0.21518	6.1903	4.9728	11.455	4.7704	6.0602	4.4551	1.2062	0.14	5.8534	1.5642	1.5153	5.6793
187.8	3.8857	4.3989	0.3787	5.8086	2.3196	4.1331	4.6404	7.2244	5.5548	4.6968	3.5264	5.2512	3.6139	4.6525	3.8276	9.127	2.4345	3.6325	4.6874	2.1504	7.9256	4.3754	6.4038	6.2364	4.2166	4.1466	4.821	7.1339	5.6227	4.5664	5.0402	6.6885	5.0641	6.1206	6.7222	2.4906	-0.2499	6.1826	4.9786	11.461	4.7108	6.0508	4.4301	1.2013	0.1296	5.8788	1.5552	1.5133	5.7132
189.8	3.88	4.3926	0.3515	5.8083	2.333	4.1542	4.6471	7.2273	5.5523	4.698	3.5261	5.229	3.6199	4.6673	3.828	9.125	2.4385	3.6477	4.7243	2.1498	7.9227	4.3782	6.4048	6.2233	4.2215	4.1401	4.8242	7.1142	5.6254	4.5594	5.0564	6.6739	5.047	6.1205	6.7056	2.4814	-0.28337	6.194	4.9588	11.42	4.6867	6.0663	4.409	1.2039	0.1191	5.8993	1.5403	1.5048	5.7387
191.8	3.8835	4.4004	0.3259	5.7964	2.3444	4.1807	4.6479	7.2177	5.5473	4.7009	3.5197	5.2284	3.6292	4.6814	3.8237	9.146	2.4376	3.6553	4.7507	2.1459	7.9198	4.3759	6.4032	6.2115	4.218	4.1202	4.808	7.0838	5.6181	4.5616	5.067	6.6791	5.0469	6.1356	6.7087	2.4826	-0.30881	6.1733	4.9677	11.422	4.674	6.0495	4.4258	1.1977	0.1104	5.9182	1.5351	1.5008	5.7833
193.8	3.8902	4.3805	0.3013	5.79	2.3595	4.2038	4.6564	7.223	5.5423	4.6908	3.5237	5.2217	3.6266	4.6888	3.829	9.129	2.4445	3.6776	4.7733	2.1501	7.898	4.3647	6.4038	6.218	4.2218	4.0946	4.805	7.0422	5.616	4.5622	5.0624	6.6735	5.0276	6.1202	6.6956	2.4781	-0.34087	6.1671	4.9519	11.395	4.6347	6.0443	4.4236	1.1945	0.1005	5.9408	1.5261	1.4928	5.8003
195.8	3.895	4.3701	0.2772	5.7858	2.3773	4.233	4.6525	7.2196	5.541	4.698	3.5135	5.2191	3.6436	4.6837	3.8323	9.143	2.4454	3.6926	4.8009	2.153	7.9014	4.3582	6.3939	6.2401	4.2309	4.0985	4.815	7.0247	5.622	4.5542	5.0857	6.6605	5.027	6.1259	6.6837	2.4758	-0.36428	6.1702	4.9512	11.378	4.6226	6.018	4.416	1.1906	0.0895	5.9513	1.5186	1.493	5.8503
197.8	3.8913	4.3618	0.2539	5.781	2.3904	4.2603	4.6631	7.2433	5.5513	4.696	3.5108	5.2156	3.6485	4.6856	3.8271	9.118	2.4479	3.7082	4.8352	2.1499	7.8996	4.3503	6.3932	6.2235	4.2314	4.087	4.7887	7.0239	5.6347	4.5562	5.0753	6.6714	5.0222	6.1401	6.6687	2.4781	-0.38772	6.1449	4.9422	11.368	4.571	6.033	4.4315	1.1885	0.0784	5.9842	1.5093	1.4834	5.8755
199.8	3.8901	4.3531	0.2302	5.7704	2.4013	4.2949	4.666	7.2271	5.5501	4.7105	3.498	5.2054	3.6574	4.6946	3.8204	9.117	2.4492	3.7375	4.8654	2.1516	7.9175	4.3498	6.4004	6.2273	4.2275	4.0757	4.8006	6.9939	5.6465	4.5636	5.0527	6.6608	5.0298	6.1206	6.6734	2.4834	-0.40689	6.1464	4.9564	11.381	4.5445	6.0362	4.4318	1.1837	0.0661	6.0081	1.5037	1.4737	5.9042
201.8	3.8841	4.3471	0.2065	5.7629	2.4138	4.3253	4.6723	7.2291	5.5556	4.7066	3.4907	5.2052	3.667	4.6938	3.8282	9.122	2.4512	3.7527	4.8926	2.1524	7.914	4.3467	6.3819	6.245	4.2316	4.0675	4.8065	6.9745	5.6498	4.5517	5.0545	6.6627	5.0159	6.133	6.6701	2.474	-0.42738	6.146	4.9358	11.345	4.511	6.0234	4.4244	1.1858	0.0514	5.9842	1.4846	1.4598	5.9091
203.79	3.8888	4.3386	0.1815	5.757	2.4233	4.3578	4.6721	7.2371	5.5501	4.6852	3.485	5.2052	3.6714	4.6974	3.819	9.134	2.4502	3.7672	4.9171	2.1464	7.9088	4.3562	6.3732	6.2352	4.2237	4.0446	4.7904	6.9434	5.6441	4.5416	5.033	6.6504	4.9999	6.1202	6.66	2.4798	-0.44355	6.1341	4.9255	11.34	4.4721	6.024	4.4204	1.1796	0.0403	5.9902	1.4751	1.4504	5.9296
205.8	3.8896	4.3327	0.152	5.7505	2.4308	4.3903	4.6795	7.2482	5.5391	4.6899	3.4771	5.198	3.6756	4.6926	3.8147	9.132	2.4472	3.7823	4.9428	2.1413	7.9136	4.339	6.3589	6.2305	4.2254	4.0249	4.7917	6.9136	5.6447	4.5529	5.0262	6.5859	4.9963	6.1229	6.6579	2.4735	-0.46519	6.1531	4.9021	11.294	4.4501	6.0048	4.4007	1.1759	0.0298	6.0263	1.4692	1.4451	5.969
207.8	3.8947	4.3058	0.1243	5.7377	2.4378	4.4076	4.6797	7.2241	5.5346	4.6742	3.4637	5.1938	3.6643	4.6895	3.8133	9.114	2.445	3.7871	4.9622	2.1372	7.8964	4.3346	6.3415	6.2201	4.2112	4.0006	4.777	6.8876	5.6413	4.5366	5.0469	6.605	4.9758	6.1215	6.6465	2.4711	-0.48392	6.1446	4.8797	11.26	4.4241	5.9777	4.3987	1.1693	0.0168	6.0197	1.4581	1.4315	5.9834
209.8	3.8912	4.289	0.1042	5.7153	2.4401	4.4376	4.6719	7.2105	5.5449	4.6646	3.4673	5.1813	3.6654	4.6879	3.8125	9.141	2.4372	3.7852	4.9782	2.1415	7.8919	4.3177	6.3429	6.2024	4.2156	3.9675	4.767	6.8618	5.6418	4.5364	5.0223	6.5901	4.9623	6.097	6.6294	2.4696	-0.49528	6.1358	4.9036	11.234	4.3838	5.9793	4.3824	1.1625	0.0064	6.0377	1.4469	1.4218	6.0243
211.8	3.9056	4.2987	0.0796	5.7267	2.4573	4.4705	4.7031	7.2368	5.5609	4.6909	3.4632	5.1938	3.6861	4.7002	3.8215	9.153	2.4411	3.8128	5.0154	2.1437	7.8972	4.3267	6.3624	6.2167	4.2317	3.968	4.7762	6.8896	5.6555	4.5387	5.0426	6.6149	4.9518	6.1301	6.6366	2.4712	-0.51762	6.151	4.8831	11.226	4.3658	5.9819	4.3928	1.1653	-0.00547	6.0642	1.4416	1.4184	6.0406
213.8	3.9083	4.2929	0.0574	5.7169	2.4682	4.4972	4.7139	7.2481	5.563	4.6937	3.4604	5.1934	3.6955	4.7125	3.8331	9.166	2.4424	3.8368	5.0415	2.1382	7.9283	4.3421	6.369	6.2252	4.2284	3.9439	4.7805	6.8867	5.6541	4.5267	5.0485	6.6338	4.9365	6.1211	6.6544	2.4771	-0.52774	6.1566	4.8682	11.209	4.3406	6.0103	4.384	1.1598	-0.01546	6.0831	1.4362	1.4089	6.0693
215.8	3.9222	4.2933	0.0346	5.7131	2.4736	4.5113	4.7207	7.247	5.5834	4.6936	3.4598	5.1956	3.705	4.7222	3.8248	9.172	2.4446	3.8531	5.0653	2.1401	7.9316	4.3492	6.3893	6.238	4.2363	3.9273	4.7801	6.8703	5.67	4.5355	5.0425	6.6383	4.921	6.1308	6.6603	2.4794	-0.53783	6.1551	4.8738	11.208	4.3143	5.9834	4.372	1.1586	-0.02589	6.1006	1.4259	1.4029	6.096
217.8	3.9144	4.2651	0.0107	5.7026	2.4719	4.5238	4.7133	7.2566	5.5842	4.6963	3.4552	5.1867	3.7018	4.7207	3.8276	9.16	2.4452	3.8646	5.0847	2.136	7.9148	4.3352	6.3642	6.2244	4.2327	3.9143	4.7665	6.8401	5.6728	4.5294	5.0443	6.6066	4.9024	6.1309	6.6449	2.4767	-0.55226	6.1429	4.8485	11.166	4.2749	5.9944	4.4062	1.1568	-0.03885	6.1009	1.416	1.396	6.1049
219.8	3.9265	4.2471	-0.00896	5.6945	2.4777	4.5243	4.7158	7.2301	5.5823	4.698	3.4446	5.1867	3.7141	4.7242	3.8206	9.164	2.4399	3.8742	5.1033	2.1355	7.9037	4.337	6.3756	6.2303	4.2324	3.8939	4.7708	6.8142	5.6678	4.5124	5.0117	6.6375	4.8818	6.1338	6.6534	2.4672	-0.5541	6.1379	4.8519	11.156	4.2384	5.993	4.4063	1.1474	-0.05221	6.109	1.401	1.3854	6.101
221.78	3.9071	4.2288	-0.03256	5.6733	2.4742	4.5177	4.7127	7.1982	5.5664	4.6763	3.4202	5.1591	3.7094	4.7233	3.813	9.123	2.4375	3.8807	5.1009	2.1291	7.8858	4.3135	6.3579	6.2098	4.2236	3.8731	4.757	6.7425	5.6489	4.5134	5.0059	6.5884	4.8565	6.1148	6.6293	2.4596	-0.57277	6.1255	4.8149	11.097	4.1803	5.9536	4.3968	1.1395	-0.06329	6.1203	1.3905	1.3835	6.1025
223.81	3.8948	4.2051	-0.05776	5.6463	2.471	4.5223	4.7023	7.1694	5.5468	4.6611	3.4077	5.144	3.7041	4.7105	3.7982	9.093	2.4248	3.8918	5.105	2.1246	7.8558	4.3001	6.3474	6.178	4.2112	3.8449	4.7254	6.7073	5.631	4.5032	4.9775	6.5817	4.8351	6.1054	6.609	2.4431	-0.58316	6.1019	4.7764	11.058	4.1311	5.9484	4.3822	1.1346	-0.07334	6.115	1.3778	1.3713	6.1194
225.8	3.8864	4.1822	-0.08157	5.6321	2.4726	4.5167	4.697	7.1519	5.5394	4.6628	3.3897	5.1422	3.7025	4.6935	3.7953	9.079	2.421	3.8946	5.1073	2.123	7.8518	4.3089	6.3489	6.1884	4.2147	3.821	4.7249	6.69	5.6276	4.4999	4.9742	6.5277	4.8082	6.083	6.5911	2.4516	-0.59455	6.0962	4.7553	11.038	4.0902	5.9257	4.361	1.1249	-0.08599	6.1319	1.367	1.3633	6.1332
227.8	3.8657	4.1644	-0.10489	5.614	2.4674	4.5278	4.6935	7.137	5.5275	4.6558	3.3668	5.1283	3.7052	4.6872	3.7913	9.047	2.4128	3.894	5.1201	2.1167	7.8201	4.2845	6.3401	6.1822	4.2204	3.7902	4.724	6.6475	5.6158	4.4839	4.9691	6.5216	4.7627	6.083	6.577	2.4511	-0.60377	6.0882	4.7117	10.998	4.0508	5.9115	4.3637	1.1162	-0.09797	6.1608	1.3535	1.3533	6.1296
229.8	3.8759	4.1467	-0.12683	5.6009	2.4686	4.5223	4.6902	7.1053	5.5266	4.6445	3.337	5.1173	3.7025	4.6838	3.7786	9.045	2.4084	3.9015	5.1376	2.1162	7.8077	4.2923	6.3397	6.1648	4.203	3.7663	4.7034	6.6174	5.61	4.4773	4.9743	6.4964	4.7406	6.0543	6.5719	2.4458	-0.6161	6.0601	4.6888	10.961	4.0061	5.887	4.3583	1.1138	-0.10968	6.1509	1.342	1.3412	6.141
231.8	3.8737	4.1176	-0.14514	5.5885	2.4656	4.5313	4.6804	7.0966	5.5091	4.6366	3.3246	5.111	3.7066	4.6836	3.7728	9.018	2.4017	3.9112	5.1519	2.1191	7.7985	4.2921	6.3281	6.1702	4.2149	3.7445	4.6965	6.5847	5.6126	4.4742	4.9828	6.4986	4.7038	6.0729	6.5529	2.4442	-0.61892	6.056	4.6625	10.936	3.9754	5.8819	4.3511	1.1101	-0.12226	6.1554	1.3285	1.3278	6.1531
233.79	3.8716	4.1021	-0.16476	5.5648	2.4664	4.5283	4.6887	7.0898	5.4994	4.6347	3.3013	5.0965	3.6984	4.6784	3.7633	8.9981	2.3967	3.9174	5.1659	2.1217	7.7923	4.2767	6.3166	6.1641	4.2202	3.7304	4.6762	6.5664	5.6012	4.4637	4.9872	6.4801	4.6802	6.0421	6.5394	2.4392	-0.63224	6.0528	4.6347	10.911	3.937	5.8757	4.3439	1.1055	-0.13254	6.1763	1.318	1.3164	6.1785
235.8	3.8553	4.082	-0.18434	5.5369	2.4665	4.5194	4.6914	7.0658	5.4753	4.6269	3.2715	5.0819	3.7051	4.6706	3.7525	8.9885	2.3862	3.9191	5.1681	2.1195	7.7528	4.2646	6.283	6.1584	4.2043	3.7042	4.6554	6.542	5.6044	4.4619	5.0044	6.4645	4.6618	6.0461	6.52	2.4292	-0.6455	6.0448	4.6028	10.871	3.8986	5.8791	4.3142	1.1005	-0.14501	6.1891	1.3066	1.3048	6.1814
237.8	3.8478	4.0724	-0.20436	5.5194	2.464	4.5158	4.6871	7.0421	5.4748	4.6148	3.2494	5.0538	3.7071	4.6653	3.7431	8.9687	2.381	3.9227	5.1783	2.1267	7.7393	4.2682	6.2737	6.1612	4.2067	3.6785	4.6356	6.5117	5.5768	4.4459	4.9991	6.46	4.6213	6.021	6.5165	2.4183	-0.65417	6.0197	4.5719	10.819	3.8758	5.8749	4.3027	1.0923	-0.15668	6.1863	1.2929	1.2946	6.1815
239.8	3.8382	4.0401	-0.22302	5.5031	2.4605	4.5179	4.6965	7.052	5.4711	4.6214	3.2426	5.0399	3.7065	4.6621	3.724	8.9459	2.3745	3.9212	5.1867	2.1276	7.7158	4.2517	6.2506	6.1437	4.2047	3.6458	4.617	6.4885	5.591	4.4347	5.0205	6.4097	4.6002	6.0018	6.4753	2.4169	-0.66074	5.9787	4.5583	10.817	3.8603	5.8465	4.294	1.0863	-0.16958	6.1853	1.2814	1.2839	6.1816
241.8	3.8241	4.0221	-0.23791	5.4853	2.4565	4.5107	4.6899	7.0266	5.4413	4.6004	3.2113	5.0352	3.6991	4.6516	3.7145	8.9096	2.3675	3.9177	5.1939	2.1287	7.7039	4.2334	6.2347	6.1127	4.2011	3.6222	4.5995	6.4536	5.5708	4.4251	5.0116	6.3906	4.5643	5.9912	6.4514	2.4032	-0.66751	5.9724	4.5302	10.792	3.8115	5.8353	4.2744	1.0773	-0.17928	6.2055	1.269	1.2755	6.2006
243.8	3.8146	3.9871	-0.25802	5.4526	2.4498	4.5088	4.672	6.9819	5.4167	4.5876	3.1825	5.0096	3.679	4.6453	3.7008	8.8173	2.3567	3.9201	5.1937	2.1154	7.6788	4.2151	6.2096	6.0824	4.175	3.5847	4.5743	6.4274	5.541	4.4154	4.9957	6.3572	4.5213	5.9505	6.4212	2.387	-0.67984	5.9518	4.4749	10.696	3.7764	5.795	4.246	1.0653	-0.18974	6.2037	1.2557	1.2618	6.1933
245.8	3.8112	3.9651	-0.27854	5.4172	2.4376	4.5093	4.666	6.9744	5.3979	4.5899	3.1642	4.9753	3.6825	4.6298	3.69	8.794	2.3505	3.9109	5.2023	2.1088	7.6529	4.2074	6.2026	6.0608	4.1641	3.5514	4.5673	6.3792	5.5356	4.4102	4.9917	6.3246	4.48	5.9532	6.3966	2.3786	-0.68497	5.9225	4.4388	10.658	3.7316	5.7797	4.2473	1.0536	-0.20077	6.198	1.2453	1.2465	6.1999
247.8	3.7968	3.9275	-0.29645	5.3831	2.4289	4.4962	4.6506	6.9522	5.3916	4.5768	3.1285	4.9465	3.678	4.6193	3.6768	8.7467	2.3373	3.915	5.2165	2.1068	7.6341	4.195	6.193	6.042	4.1586	3.5238	4.55	6.3229	5.5227	4.3909	4.9605	6.2981	4.4443	5.9261	6.3666	2.3663	-0.69587	5.8882	4.4007	10.585	3.6754	5.7578	4.2193	1.0451	-0.21473	6.2173	1.2343	1.2336	6.198
249.8	3.7903	3.9008	-0.31344	5.3503	2.4196	4.4942	4.648	6.9117	5.3853	4.5613	3.1151	4.9233	3.6678	4.6107	3.6771	8.6914	2.3236	3.9062	5.2195	2.0959	7.5941	4.1714	6.1708	6.0265	4.1498	3.4968	4.5365	6.2676	5.5176	4.3909	4.9721	6.2887	4.4037	5.9027	6.3333	2.3592	-0.70434	5.8767	4.3408	10.512	3.6207	5.7528	4.1969	1.0359	-0.22444	6.2162	1.2208	1.2206	6.239
251.8	3.7739	3.867	-0.33199	5.3167	2.4128	4.4913	4.6308	6.9007	5.3761	4.5616	3.0816	4.9044	3.6648	4.6002	3.6585	8.6653	2.3197	3.8971	5.2258	2.0881	7.5682	4.1628	6.1679	5.984	4.138	3.4582	4.5129	6.2221	5.5104	4.3881	4.9745	6.2673	4.3614	5.866	6.3156	2.3492	-0.71422	5.8505	4.3302	10.472	3.5586	5.7293	4.207	1.0266	-0.23589	6.2242	1.205	1.2074	6.2404
253.79	3.7644	3.8356	-0.34862	5.2927	2.4038	4.4943	4.6153	6.8693	5.3638	4.5527	3.0659	4.8768	3.6537	4.5875	3.6479	8.6314	2.31	3.8995	5.2258	2.0821	7.5557	4.1485	6.1467	5.9699	4.1224	3.4266	4.4889	6.1792	5.507	4.3817	4.9539	6.2485	4.3174	5.8582	6.2846	2.3448	-0.71966	5.8441	4.3031	10.414	3.5136	5.7137	4.2096	1.0139	-0.24679	6.2439	1.197	1.1947	6.2626
255.8	3.7633	3.8095	-0.36331	5.2681	2.3956	4.4917	4.6072	6.8363	5.343	4.5443	3.0433	4.8598	3.6451	4.5856	3.6443	8.577	2.304	3.9014	5.2278	2.0735	7.5232	4.1287	6.1391	5.9669	4.1259	3.3817	4.4761	6.1467	5.5009	4.3746	4.9452	6.2101	4.2863	5.8235	6.2476	2.3382	-0.72916	5.833	4.2662	10.364	3.4741	5.7007	4.1953	1.0065	-0.25664	6.2602	1.1841	1.1851	6.2701
257.8	3.7418	3.7895	-0.3777	5.2269	2.3856	4.4703	4.6003	6.8478	5.3275	4.5287	3.0219	4.8342	3.6335	4.575	3.6368	8.5768	2.2914	3.8917	5.225	2.0663	7.4943	4.1155	6.1149	5.9395	4.1209	3.354	4.466	6.1115	5.4848	4.3592	4.9272	6.1769	4.2415	5.8013	6.2338	2.3231	-0.73587	5.7934	4.2195	10.27	3.415	5.6885	4.1888	0.9983	-0.26712	6.258	1.1726	1.1722	6.2795
259.8	3.7476	3.7599	-0.39348	5.1964	2.3719	4.4547	4.5993	6.8181	5.3032	4.5175	2.9945	4.813	3.6161	4.5601	3.6235	8.5454	2.2847	3.8856	5.2172	2.0565	7.4653	4.1085	6.0867	5.9147	4.1162	3.3066	4.4388	6.0724	5.4764	4.3522	4.8964	6.1383	4.205	5.7623	6.2019	2.3113	-0.74312	5.7773	4.1874	10.222	3.3779	5.6677	4.1868	0.9876	-0.27944	6.2623	1.1579	1.1568	6.2933
261.8	3.7286	3.7233	-0.40828	5.1525	2.3566	4.4428	4.5637	6.778	5.2769	4.5021	2.951	4.7837	3.5979	4.5434	3.6083	8.4958	2.2689	3.8708	5.2051	2.0493	7.4171	4.0789	6.0469	5.8765	4.0963	3.264	4.4049	6.0281	5.4629	4.3313	4.8712	6.117	4.1468	5.7339	6.1638	2.2957	-0.7515	5.7401	4.1338	10.137	3.3186	5.6579	4.1585	0.975	-0.29006	6.2705	1.1443	1.1464	6.2929
263.8	3.7303	3.6981	-0.41931	5.124	2.3439	4.4315	4.5662	6.7677	5.2556	4.4837	2.9217	4.7492	3.5968	4.5328	3.6035	8.4559	2.2626	3.8663	5.2122	2.0425	7.4009	4.0761	6.0315	5.8581	4.1059	3.2319	4.3945	5.9879	5.4602	4.3202	4.8526	6.105	4.1204	5.7143	6.148	2.2824	-0.75351	5.7056	4.0956	10.113	3.2854	5.6495	4.1687	0.9682	-0.29987	6.296	1.1321	1.1359	6.2996
265.8	3.716	3.6674	-0.43237	5.0997	2.3394	4.4274	4.5606	6.748	5.2314	4.4787	2.8925	4.7385	3.5902	4.5367	3.5952	8.4222	2.2588	3.8753	5.225	2.0478	7.3898	4.0719	6.0157	5.844	4.0907	3.203	4.3743	5.9494	5.4566	4.3056	4.8264	6.0734	4.0786	5.6693	6.1082	2.2746	-0.76452	5.6969	4.055	10.045	3.2363	5.6294	4.1466	0.9591	-0.30917	6.2972	1.1207	1.1233	6.3094
267.78	3.7054	3.63	-0.44471	5.0612	2.3278	4.4216	4.5551	6.7192	5.2301	4.4699	2.869	4.7155	3.5796	4.5191	3.5841	8.3731	2.2466	3.876	5.2132	2.04	7.3553	4.0615	6.0028	5.8187	4.0816	3.1438	4.3464	5.8891	5.4496	4.2892	4.8241	6.0322	4.0461	5.6599	6.0755	2.2592	-0.76476	5.6832	4.0066	9.992	3.1992	5.639	4.1444	0.9496	-0.32006	6.2978	1.1064	1.107	6.2954
269.8	3.6981	3.602	-0.45425	5.02	2.3196	4.4068	4.5452	6.6902	5.2185	4.4545	2.8392	4.6799	3.5621	4.4973	3.5732	8.3162	2.2383	3.8723	5.2095	2.0321	7.3318	4.0462	5.9664	5.791	4.0773	3.0942	4.3157	5.8452	5.4152	4.2681	4.8213	5.9981	3.9913	5.6138	6.0435	2.2459	-0.77606	5.6687	3.9259	9.918	3.1453	5.6021	4.1004	0.9375	-0.33036	6.276	1.0922	1.0911	6.2921
271.8	3.6783	3.577	-0.46788	4.9836	2.3005	4.3933	4.5433	6.6657	5.2035	4.4396	2.8171	4.6382	3.5443	4.4893	3.5473	8.2646	2.2248	3.8575	5.201	2.0247	7.2725	4.0263	5.9423	5.7784	4.0638	3.0505	4.2943	5.7755	5.4031	4.2417	4.7935	5.9722	3.9493	5.5697	6.0024	2.2279	-0.77915	5.6446	3.8754	9.836	3.094	5.5767	4.0982	0.9255	-0.33823	6.2843	1.0812	1.0775	6.3008
273.8	3.6795	3.5406	-0.47488	4.9522	2.2888	4.373	4.5317	6.631	5.2026	4.4228	2.7791	4.6119	3.5258	4.4791	3.5318	8.2198	2.2124	3.85	5.1927	2.0163	7.2499	4.0194	5.9162	5.7558	4.0602	3.0089	4.2783	5.7272	5.3861	4.2303	4.7635	5.9363	3.8976	5.5506	5.9718	2.2215	-0.77961	5.6267	3.8347	9.755	3.0512	5.5592	4.0749	0.9161	-0.34867	6.2895	1.0715	1.0639	6.298
275.8	3.6586	3.5157	-0.48626	4.9195	2.284	4.3609	4.5284	6.6087	5.1952	4.4188	2.757	4.5888	3.5228	4.4753	3.5278	8.1835	2.2007	3.8498	5.2073	2.0128	7.2341	4.0277	5.902	5.729	4.0456	2.9688	4.2488	5.7032	5.3822	4.2233	4.744	5.8992	3.8526	5.5423	5.9586	2.2129	-0.78546	5.6101	3.778	9.715	2.996	5.5548	4.063	0.9121	-0.35857	6.2892	1.0597	1.0503	6.2914
277.8	3.6464	3.4854	-0.49644	4.8682	2.2725	4.3354	4.5065	6.5845	5.1845	4.3941	2.7143	4.5471	3.5036	4.4549	3.5129	8.1306	2.1905	3.8487	5.2128	2.0068	7.183	4.0158	5.8723	5.7035	4.0352	2.9208	4.2219	5.6529	5.3631	4.1962	4.7235	5.8839	3.7952	5.4932	5.921	2.1931	-0.79403	5.5915	3.7235	9.664	2.9418	5.5169	4.0051	0.9009	-0.36703	6.2956	1.0501	1.0358	6.2928
279.8	3.6332	3.4413	-0.50831	4.8182	2.2539	4.3206	4.4908	6.5497	5.1603	4.3757	2.6684	4.517	3.4915	4.4326	3.498	8.0909	2.1709	3.8344	5.1987	1.9949	7.133	3.9913	5.8479	5.6611	4.0182	2.8855	4.1799	5.6112	5.353	4.1725	4.6993	5.8458	3.7394	5.4675	5.8886	2.174	-0.79849	5.5519	3.664	9.576	2.8967	5.4489	4.0016	0.8898	-0.3745	6.3056	1.0385	1.029	6.297
281.8	3.621	3.4129	-0.51495	4.7869	2.2456	4.3049	4.4924	6.5484	5.1579	4.3664	2.6397	4.4786	3.49	4.432	3.4944	8.0481	2.165	3.8393	5.1962	1.9969	7.1009	3.9753	5.8323	5.6525	4.0125	2.8345	4.1575	5.5531	5.3525	4.1558	4.6866	5.8181	3.7025	5.4272	5.871	2.1658	-0.80183	5.5235	3.6162	9.511	2.8469	5.444	3.9776	0.881	-0.3833	6.2982	1.0266	1.0161	6.2864
283.8	3.6139	3.386	-0.52463	4.7433	2.2317	4.2858	4.465	6.5058	5.1442	4.3602	2.6086	4.4409	3.4749	4.4058	3.4759	8.0092	2.1461	3.8322	5.1812	1.9842	7.0517	3.9396	5.8015	5.6459	3.9915	2.7965	4.1404	5.4984	5.3311	4.1443	4.6604	5.7766	3.6495	5.3871	5.8228	2.1487	-0.80137	5.5131	3.5694	9.447	2.8	5.4334	3.9736	0.8688	-0.39337	6.2922	1.0128	1.0021	6.2828
285.8	3.5905	3.3505	-0.53624	4.6946	2.2153	4.2655	4.4372	6.4703	5.1178	4.3237	2.5664	4.401	3.4588	4.39	3.4559	7.9549	2.1324	3.8275	5.1733	1.9766	6.9962	3.931	5.7748	5.6005	3.9809	2.7411	4.0919	5.4266	5.3215	4.1226	4.6441	5.7452	3.5951	5.3243	5.7919	2.1266	-0.81033	5.487	3.5064	9.359	2.7439	5.3824	3.9272	0.854	-0.40322	6.2645	0.995	0.9819	6.2419
287.8	3.5665	3.3201	-0.54389	4.653	2.1953	4.2419	4.4329	6.4426	5.0848	4.3031	2.5326	4.3532	3.4281	4.3717	3.4377	7.9038	2.122	3.8116	5.1768	1.9688	6.9487	3.903	5.7387	5.5567	3.9659	2.7015	4.0655	5.336	5.291	4.0918	4.6027	5.6887	3.5432	5.2858	5.746	2.1124	-0.81738	5.4542	3.4646	9.284	2.702	5.3393	3.9104	0.844	-0.41058	6.2583	0.9795	0.9667	6.2199
289.8	3.5584	3.2772	-0.55389	4.611	2.1754	4.2144	4.4195	6.4054	5.0721	4.2828	2.4875	4.3165	3.4124	4.3527	3.4262	7.8449	2.1087	3.8059	5.1558	1.9613	6.9077	3.8655	5.7084	5.5274	3.9496	2.6557	4.0317	5.3097	5.2609	4.067	4.5806	5.6542	3.4735	5.2549	5.7191	2.0991	-0.81541	5.4351	3.4138	9.162	2.6554	5.3292	3.9005	0.8305	-0.41825	6.2596	0.9654	0.9543	6.2054
291.8	3.5547	3.255	-0.56054	4.5729	2.1698	4.2183	4.4185	6.3951	5.0746	4.2777	2.4621	4.2832	3.4111	4.354	3.4161	7.8309	2.1055	3.8111	5.168	1.9652	6.8747	3.856	5.7039	5.5079	3.9434	2.6297	4.0118	5.2495	5.2596	4.0527	4.5707	5.6323	3.4506	5.214	5.6951	2.0866	-0.82069	5.4181	3.3666	9.115	2.6087	5.3149	3.8716	0.8221	-0.42577	6.2554	0.953	0.9413	6.1956
293.8	3.5356	3.2164	-0.5714	4.5187	2.1505	4.1975	4.4002	6.3749	5.0577	4.2512	2.4082	4.2419	3.3933	4.3306	3.3977	7.7816	2.0894	3.8069	5.157	1.9576	6.8234	3.8284	5.668	5.471	3.9257	2.5818	3.9781	5.1863	5.2581	4.0353	4.5607	5.6121	3.3882	5.1613	5.6428	2.0711	-0.82524	5.3876	3.2987	9.053	2.5627	5.2753	3.8245	0.8131	-0.43264	6.2433	0.941	0.9306	6.1932
295.8	3.5156	3.183	-0.57642	4.4777	2.1357	4.1777	4.3697	6.315	5.0388	4.2251	2.3707	4.2077	3.376	4.3175	3.3781	7.7164	2.0738	3.7957	5.1457	1.947	6.7493	3.8053	5.6415	5.4412	3.9049	2.5336	3.9459	5.1087	5.2329	4.0056	4.5282	5.5705	3.3438	5.105	5.5934	2.0496	-0.82633	5.3488	3.2428	8.9825	2.5078	5.2732	3.8027	0.7985	-0.44151	6.2241	0.9265	0.9138	6.1802
297.78	3.4846	3.1629	-0.58534	4.4301	2.1263	4.1621	4.3616	6.301	5.0139	4.2203	2.3312	4.1657	3.3533	4.3015	3.3551	7.6874	2.0635	3.7876	5.1436	1.9462	6.71	3.7857	5.635	5.4112	3.9074	2.4951	3.9107	5.0524	5.2266	3.993	4.4894	5.5274	3.3029	5.0664	5.5581	2.032	-0.8287	5.3202	3.2012	8.8848	2.4551	5.2645	3.7746	0.7893	-0.44909	6.2317	0.9091	0.8989	6.1753
299.8	3.4721	3.1332	-0.59131	4.3821	2.1154	4.1468	4.3442	6.2468	4.9832	4.2042	2.3058	4.1248	3.342	4.275	3.3482	7.6147	2.0504	3.7821	5.1418	1.9436	6.657	3.7683	5.5945	5.3884	3.8907	2.4451	3.8912	4.9751	5.2148	3.9754	4.4684	5.5091	3.2535	5.0364	5.5026	2.0105	-0.83197	5.289	3.1455	8.8257	2.4131	5.2241	3.7384	0.7794	-0.45755	6.2109	0.8943	0.8838	6.1708
301.8	3.4476	3.1019	-0.60296	4.337	2.1012	4.1323	4.3272	6.2292	4.9688	4.1787	2.256	4.0937	3.3296	4.263	3.3279	7.5755	2.0357	3.7675	5.1338	1.9413	6.6076	3.7519	5.58	5.35	3.884	2.397	3.8566	4.9382	5.205	3.9369	4.4382	5.4767	3.2088	4.9652	5.4698	1.9885	-0.83313	5.2684	3.0882	8.7489	2.3671	5.2144	3.7326	0.7683	-0.46375	6.2198	0.884	0.8727	6.1585
303.8	3.4285	3.0703	-0.60763	4.2873	2.0887	4.117	4.3005	6.2043	4.9402	4.1477	2.2062	4.0428	3.3153	4.2372	3.3006	7.5297	2.0207	3.7576	5.1335	1.9359	6.5573	3.729	5.5654	5.321	3.8651	2.3648	3.8242	4.896	5.1923	3.9139	4.4107	5.4174	3.1577	4.9271	5.4065	1.971	-0.83889	5.2329	3.024	8.6532	2.3149	5.1872	3.6716	0.7612	-0.47078	6.213	0.8757	0.8612	6.1589
305.8	3.4196	3.0448	-0.61343	4.2527	2.0733	4.1012	4.2762	6.1746	4.9097	4.1427	2.1758	4.0068	3.2981	4.2307	3.2894	7.4733	2.0063	3.7513	5.1378	1.9364	6.5304	3.7132	5.5349	5.3013	3.8565	2.3104	3.7915	4.8431	5.1977	3.8961	4.4112	5.3932	3.1156	4.8582	5.373	1.9563	-0.83655	5.2137	2.9924	8.6254	2.2703	5.1706	3.6704	0.7473	-0.47724	6.2165	0.8619	0.846	6.1464
307.8	3.3978	3.0138	-0.61864	4.2085	2.0618	4.0688	4.2508	6.1603	4.8767	4.1022	2.1349	3.9716	3.2681	4.2107	3.2733	7.4373	1.9895	3.7387	5.1357	1.9259	6.4918	3.6903	5.4935	5.2755	3.8288	2.2751	3.7572	4.7854	5.1683	3.8624	4.3865	5.3544	3.0527	4.8171	5.326	1.9327	-0.83701	5.1632	2.9302	8.537	2.2284	5.1601	3.6416	0.7389	-0.4835	6.2023	0.8522	0.8333	6.1215
309.8	3.3667	2.9683	-0.62667	4.1479	2.0397	4.0445	4.2181	6.0998	4.8289	4.0751	2.0842	3.9162	3.2373	4.1716	3.2482	7.3781	1.9701	3.7222	5.1157	1.9129	6.4238	3.6516	5.4632	5.2173	3.8087	2.2091	3.7156	4.7245	5.1316	3.8368	4.343	5.2908	2.9901	4.7296	5.2759	1.9135	-0.84219	5.1203	2.8586	8.4282	2.168	5.1291	3.5896	0.7229	-0.49001	6.1943	0.8382	0.8188	6.1154
311.8	3.3538	2.9435	-0.63391	4.1027	2.023	4.0291	4.1963	6.0779	4.8013	4.0504	2.0488	3.87	3.22	4.1529	3.2315	7.3357	1.9597	3.7083	5.1188	1.9104	6.3781	3.6259	5.4366	5.193	3.8017	2.1624	3.6708	4.6895	5.1137	3.7911	4.3125	5.2466	2.9391	4.6788	5.2275	1.8926	-0.84408	5.1084	2.8101	8.3654	2.1145	5.1041	3.546	0.7092	-0.49621	6.1826	0.8259	0.8073	6.095
313.8	3.3328	2.9121	-0.63621	4.0659	2.0081	4.0081	4.1696	6.0448	4.7743	4.0177	2.0155	3.8281	3.2069	4.1341	3.2067	7.2633	1.9454	3.7011	5.116	1.9063	6.304	3.6031	5.4223	5.1513	3.7856	2.1143	3.6404	4.64	5.0829	3.7674	4.2726	5.2139	2.8902	4.6251	5.176	1.8718	-0.84511	5.0695	2.7646	8.2569	2.0661	5.0812	3.5418	0.6995	-0.50219	6.1865	0.8167	0.7934	6.0902
315.8	3.3082	2.8791	-0.64253	4.0203	1.9936	3.9838	4.1507	6.0233	4.7502	4.0024	1.9693	3.7815	3.1782	4.1288	3.1886	7.229	1.9331	3.6914	5.1138	1.9016	6.2666	3.5864	5.3778	5.1205	3.7682	2.0747	3.6093	4.5931	5.0686	3.7367	4.2488	5.1714	2.8469	4.5658	5.1315	1.8503	-0.84514	5.0419	2.7061	8.18	2.0146	5.056	3.4842	0.6892	-0.50821	6.1805	0.8044	0.7807	6.0903
317.8	3.2927	2.8392	-0.65103	3.9748	1.9827	3.9636	4.1193	5.9853	4.7123	3.9778	1.9186	3.7371	3.1459	4.0898	3.1654	7.1618	1.9206	3.6786	5.0996	1.9008	6.1989	3.5613	5.3484	5.0825	3.7613	2.0408	3.5642	4.5346	5.0466	3.6989	4.2196	5.11	2.7929	4.5	5.0786	1.8263	-0.84831	5.0082	2.6443	8.1169	1.9754	5.0132	3.4741	0.673	-0.51443	6.19	0.7912	0.767	6.072
319.8	3.2594	2.7984	-0.65564	3.922	1.9585	3.9368	4.0946	5.93	4.6621	3.9584	1.8806	3.6906	3.1371	4.0766	3.1414	7.1116	1.9101	3.6595	5.0753	1.8966	6.1416	3.5346	5.3096	5.0313	3.7362	2.0017	3.5253	4.4748	5.0204	3.6677	4.1809	5.0851	2.7325	4.4317	5.026	1.7937	-0.84802	4.9701	2.584	7.9913	1.9147	5.0009	3.4353	0.663	-0.52056	6.1794	0.7779	0.7579	6.0579
321.8	3.245	2.7629	-0.66251	3.8648	1.9455	3.9196	4.0691	5.8955	4.6193	3.9268	1.8377	3.6402	3.1166	4.0492	3.125	7.0722	1.8958	3.6501	5.0596	1.8916	6.1083	3.5121	5.2969	5.0145	3.7145	1.9629	3.4866	4.4284	4.9986	3.6229	4.1515	5.0289	2.6894	4.3681	4.976	1.7734	-0.8495	4.9437	2.5264	7.9132	1.8706	4.9867	3.4171	0.6492	-0.52735	6.1562	0.7667	0.745	6.0432
323.8	3.2369	2.7284	-0.66801	3.825	1.9283	3.8986	4.0435	5.8562	4.581	3.9104	1.8025	3.5948	3.1036	4.0245	3.1098	7.0231	1.8828	3.6378	5.0531	1.8867	6.0665	3.494	5.2588	4.9775	3.7024	1.9274	3.4521	4.3565	4.9863	3.6014	4.1145	5.0157	2.6389	4.3139	4.9171	1.7574	-0.84645	4.9306	2.4837	7.8101	1.8265	4.9536	3.3892	0.6387	-0.53227	6.1776	0.759	0.7346	6.0448
325.8	3.2114	2.699	-0.67461	3.7787	1.9147	3.8805	4.0228	5.8311	4.5357	3.8865	1.7608	3.5468	3.091	4.0112	3.0912	6.9805	1.8684	3.6308	5.0514	1.8799	6.0154	3.4781	5.236	4.9542	3.6875	1.8832	3.4264	4.3002	4.967	3.5841	4.0963	4.9567	2.5859	4.2475	4.878	1.7376	-0.85125	4.9073	2.4155	7.702	1.7837	4.9495	3.3792	0.6298	-0.53715	6.1498	0.7458	0.7201	6.0204
327.8	3.1929	2.6652	-0.67928	3.733	1.8956	3.8629	3.9962	5.8076	4.4937	3.8592	1.7224	3.5094	3.0597	3.9842	3.0621	6.9227	1.8544	3.625	5.0472	1.8783	5.9629	3.4552	5.1874	4.9079	3.6626	1.841	3.3765	4.2333	4.9375	3.5494	4.089	4.8995	2.5328	4.1919	4.8433	1.7133	-0.85145	4.8738	2.368	7.6222	1.7488	4.9106	3.3403	0.6208	-0.54034	6.1589	0.7328	0.7061	6.013
329.8	3.1757	2.6198	-0.6864	3.6857	1.8725	3.8334	3.957	5.7736	4.4335	3.8369	1.6785	3.4563	3.0389	3.9563	3.0472	6.8791	1.8398	3.6097	5.0387	1.8783	5.8872	3.437	5.1564	4.8566	3.6528	1.7943	3.3502	4.1845	4.9104	3.5262	4.0356	4.862	2.4802	4.1199	4.7647	1.6895	-0.85395	4.8452	2.2954	7.5155	1.6975	4.8667	3.2861	0.6046	-0.54647	6.1465	0.7184	0.6934	5.9961
331.8	3.1553	2.5829	-0.68904	3.6385	1.8599	3.812	3.9356	5.7247	4.406	3.8159	1.6427	3.4147	3.0235	3.9433	3.0359	6.838	1.8332	3.5977	5.0312	1.8738	5.8514	3.4142	5.1216	4.8279	3.6327	1.7548	3.3088	4.1369	4.9098	3.4911	4.0113	4.8275	2.435	4.0845	4.7191	1.6675	-0.85191	4.8105	2.2563	7.4404	1.656	4.868	3.2522	0.5983	-0.55225	6.1263	0.7016	0.6787	5.9664
333.8	3.1391	2.543	-0.69499	3.5875	1.8431	3.7874	3.9037	5.6926	4.3565	3.7868	1.6092	3.3622	3.0033	3.9296	3.0116	6.7719	1.8195	3.5811	5.0324	1.8764	5.8052	3.3923	5.0941	4.7945	3.6153	1.7191	3.2668	4.0831	4.8807	3.4609	3.9741	4.7856	2.3814	4.0333	4.6604	1.6412	-0.85501	4.7749	2.2049	7.344	1.6048	4.8199	3.2141	0.5855	-0.55649	6.1294	0.6895	0.6656	5.9464
335.8	3.1106	2.507	-0.69866	3.5358	1.8274	3.766	3.8764	5.6437	4.3137	3.7658	1.5678	3.32	2.9838	3.8996	2.9963	6.7142	1.8055	3.5633	5.0174	1.862	5.746	3.3654	5.0546	4.7455	3.5927	1.6767	3.224	4.0351	4.8507	3.4379	3.9588	4.738	2.3353	3.9633	4.603	1.6229	-0.85603	4.7272	2.1379	7.2396	1.5585	4.8017	3.181	0.5725	-0.56228	6.1227	0.6765	0.6495	5.9359
337.8	3.0902	2.4688	-0.70566	3.4776	1.805	3.7312	3.8469	5.5945	4.2618	3.7293	1.517	3.2563	2.9484	3.8594	2.966	6.6695	1.7869	3.5429	4.9865	1.8604	5.6734	3.3383	5.0044	4.6987	3.5616	1.6347	3.1832	3.9395	4.8394	3.3903	3.8877	4.6685	2.282	3.8945	4.5359	1.5941	-0.86081	4.6774	2.0595	7.1307	1.5041	4.7551	3.1297	0.5569	-0.56596	6.1003	0.661	0.6348	5.8964
339.8	3.0684	2.434	-0.70733	3.4265	1.7816	3.7162	3.8207	5.5321	4.2111	3.7102	1.4811	3.197	2.9278	3.8283	2.9417	6.578	1.768	3.5222	4.9614	1.85	5.6145	3.3149	4.9642	4.6699	3.5369	1.5864	3.1508	3.8624	4.8298	3.3572	3.8588	4.6167	2.2271	3.8103	4.4843	1.5768	-0.85769	4.6443	2.0065	7.0424	1.4637	4.7278	3.1008	0.5455	-0.57083	6.0992	0.6502	0.6248	5.9054
341.8	3.0353	2.3933	-0.71314	3.3676	1.7647	3.6751	3.794	5.4881	4.1611	3.6667	1.4315	3.1408	2.9006	3.7989	2.9128	6.5111	1.753	3.5081	4.933	1.8377	5.5468	3.2733	4.9381	4.6354	3.5081	1.5521	3.1097	3.7708	4.7916	3.3178	3.7914	4.5539	2.1749	3.7364	4.4007	1.5479	-0.85972	4.6078	1.9482	6.9121	1.4015	4.6956	3.054	0.5295	-0.57525	6.085	0.6371	0.6125	5.885
343.8	3.0113	2.3637	-0.71615	3.3247	1.7464	3.6652	3.7756	5.47	4.1219	3.6491	1.4015	3.0894	2.8858	3.7798	2.8919	6.4788	1.7415	3.5022	4.9271	1.8373	5.4993	3.2568	4.903	4.5903	3.4926	1.5095	3.0712	3.7134	4.775	3.2828	3.7816	4.5202	2.1209	3.6899	4.3632	1.5272	-0.86099	4.5972	1.906	6.8411	1.3694	4.6638	3.0287	0.5172	-0.58066	6.0691	0.6233	0.598	5.8716
345.8	2.9835	2.3305	-0.72179	3.267	1.7265	3.6353	3.7459	5.422	4.0698	3.6152	1.3597	3.029	2.8706	3.746	2.8575	6.406	1.7271	3.4941	4.9032	1.8297	5.4391	3.2445	4.8626	4.5394	3.4704	1.4741	3.0381	3.6564	4.7426	3.2451	3.7466	4.457	2.0729	3.62	4.2977	1.4991	-0.86056	4.5637	1.8328	6.7335	1.3293	4.6294	2.9904	0.5019	-0.58445	6.0558	0.6102	0.5847	5.8568
347.8	2.9602	2.2858	-0.72802	3.2149	1.7099	3.61	3.7256	5.3708	4.0207	3.592	1.3168	2.9747	2.844	3.7186	2.829	6.3496	1.7077	3.4753	4.8832	1.8219	5.373	3.2094	4.8214	4.4989	3.4452	1.4302	2.9969	3.5947	4.719	3.2096	3.7029	4.3939	2.0171	3.5399	4.2381	1.4718	-0.8638	4.5256	1.7739	6.6339	1.296	4.6142	2.9572	0.4923	-0.58873	6.0575	0.5993	0.5706	5.831
349.8	2.9264	2.2502	-0.73208	3.1512	1.6885	3.585	3.6835	5.324	3.9701	3.5463	1.2826	2.9191	2.8178	3.6799	2.798	6.2752	1.6922	3.4566	4.8498	1.8142	5.302	3.1649	4.7816	4.4421	3.4205	1.3917	2.9516	3.5076	4.6966	3.1714	3.6642	4.3444	1.9627	3.4801	4.1653	1.4477	-0.86512	4.4761	1.7228	6.5392	1.2527	4.55	2.9252	0.4745	-0.59274	6.0491	0.5874	0.563	5.8234
351.8	2.9116	2.205	-0.73642	3.0986	1.6756	3.5551	3.6597	5.2819	3.9199	3.5282	1.2355	2.8647	2.7806	3.6497	2.7705	6.2278	1.6786	3.4435	4.8353	1.8112	5.2429	3.145	4.7381	4.4088	3.3921	1.3504	2.9146	3.4461	4.669	3.1249	3.6316	4.3053	1.9106	3.3996	4.1072	1.4191	-0.86549	4.4518	1.6729	6.4475	1.2212	4.5298	2.8735	0.464	-0.5966	6.0347	0.5731	0.5504	5.789
353.8	2.8787	2.1631	-0.74233	3.0453	1.6566	3.526	3.6334	5.23	3.882	3.4904	1.1917	2.8073	2.761	3.621	2.7379	6.1619	1.6608	3.4234	4.8086	1.7967	5.166	3.1088	4.6914	4.3608	3.3672	1.3118	2.8771	3.3771	4.6423	3.0885	3.5972	4.2389	1.8592	3.335	4.0381	1.3873	-0.86958	4.4151	1.6134	6.3407	1.1722	4.5017	2.8299	0.4466	-0.60017	6.024	0.5579	0.5371	5.7732
355.8	2.8525	2.1255	-0.74595	2.9915	1.6353	3.4925	3.6063	5.1864	3.8366	3.4684	1.1463	2.755	2.7417	3.5929	2.7129	6.0921	1.6477	3.4064	4.7906	1.7925	5.1015	3.0764	4.6365	4.3011	3.3324	1.2773	2.8364	3.3183	4.6193	3.0391	3.5662	4.1737	1.8033	3.2869	3.9783	1.3601	-0.86605	4.3811	1.5612	6.2097	1.1465	4.4358	2.8054	0.4333	-0.60343	6.0117	0.5455	0.5245	5.7563
357.78	2.8188	2.0792	-0.75005	2.9381	1.6166	3.4661	3.5699	5.1237	3.774	3.4314	1.1031	2.6958	2.7111	3.5687	2.6773	6.0364	1.6305	3.3893	4.7701	1.7823	5.0321	3.0512	4.5934	4.2647	3.3112	1.24	2.7921	3.2504	4.5996	3.0032	3.5214	4.1292	1.7546	3.2209	3.9098	1.3331	-0.86493	4.3413	1.4959	6.1035	1.1032	4.3972	2.7482	0.4157	-0.60671	6.0091	0.5319	0.5152	5.7408
359.8	2.7899	2.0427	-0.75513	2.8762	1.5957	3.4269	3.5352	5.0762	3.7184	3.3933	1.0614	2.6394	2.6857	3.5282	2.6472	5.979	1.6078	3.3634	4.7471	1.7716	4.9478	3.0084	4.5278	4.212	3.2845	1.2006	2.7438	3.1871	4.5813	2.9466	3.4586	4.0459	1.6945	3.1526	3.8366	1.3009	-0.86923	4.2872	1.4497	5.9925	1.0666	4.3454	2.6954	0.4031	-0.60941	5.9939	0.5174	0.4988	5.708
361.8	2.7533	1.9961	-0.75758	2.8208	1.5731	3.3943	3.4931	5.0181	3.6674	3.3567	1.0205	2.577	2.6548	3.4932	2.6222	5.8995	1.5918	3.3435	4.7247	1.7602	4.8788	2.9831	4.4922	4.1777	3.2465	1.1616	2.7041	3.1283	4.5485	2.9051	3.4272	3.9843	1.6482	3.0772	3.7787	1.2746	-0.86907	4.2504	1.39	5.8853	1.0348	4.3107	2.6571	0.3915	-0.6133	5.979	0.5035	0.4856	5.6738
363.8	2.7106	1.952	-0.76218	2.7579	1.5447	3.353	3.4467	4.9549	3.6066	3.3079	0.9749	2.508	2.6237	3.4463	2.5842	5.8178	1.5665	3.3183	4.681	1.7445	4.8012	2.9473	4.4218	4.091	3.204	1.1243	2.6532	3.0471	4.5067	2.8409	3.3722	3.9181	1.5842	3.0044	3.6975	1.2399	-0.87023	4.1805	1.3242	5.7577	0.9936	4.2298	2.606	0.3714	-0.61561	5.9724	0.4923	0.4762	5.6595
365.8	2.702	1.9277	-0.76521	2.7209	1.5332	3.3294	3.4357	4.9395	3.5759	3.284	0.9493	2.4726	2.6029	3.4259	2.567	5.7837	1.5624	3.316	4.6814	1.7416	4.758	2.9434	4.3838	4.0653	3.1917	1.0999	2.6246	3.0063	4.5165	2.8212	3.3468	3.8713	1.5489	2.959	3.6469	1.2197	-0.86931	4.1714	1.2829	5.6783	0.9579	4.2034	2.5802	0.3619	-0.61981	5.9576	0.4798	0.4642	5.6313
367.78	2.6646	1.885	-0.76987	2.6689	1.5113	3.2982	3.4081	4.8876	3.5128	3.2491	0.9151	2.41	2.571	3.3978	2.535	5.722	1.5406	3.2977	4.6501	1.7241	4.6856	2.9036	4.331	4.0074	3.1603	1.0705	2.5765	2.9316	4.475	2.7648	3.3134	3.7969	1.4969	2.8977	3.584	1.196	-0.86988	4.1034	1.243	5.5784	0.9284	4.1796	2.5409	0.345	-0.62296	5.9525	0.4637	0.4534	5.6104
369.8	2.6247	1.8487	-0.77288	2.6115	1.4901	3.2698	3.3676	4.8208	3.4538	3.2158	0.8737	2.3571	2.537	3.3563	2.5046	5.6526	1.5195	3.2727	4.625	1.7088	4.6127	2.8813	4.289	3.9389	3.122	1.0336	2.5352	2.8748	4.4489	2.7191	3.2652	3.7523	1.4386	2.8386	3.5113	1.1681	-0.87252	4.0658	1.1824	5.4795	0.897	4.1278	2.4779	0.331	-0.62565	5.9481	0.4513	0.4413	5.5938
371.8	2.5937	1.7987	-0.77734	2.5449	1.4646	3.2248	3.3267	4.762	3.3802	3.1662	0.8321	2.2928	2.5025	3.3102	2.4659	5.5813	1.4953	3.2382	4.5988	1.6902	4.5149	2.8421	4.2203	3.8677	3.0821	0.9907	2.4772	2.7941	4.4111	2.6627	3.2111	3.6756	1.3857	2.7494	3.4338	1.1384	-0.87462	4.0045	1.1243	5.3563	0.8601	4.083	2.4196	0.3157	-0.62823	5.9406	0.4408	0.4295	5.5745
373.8	2.5811	1.7763	-0.77961	2.5058	1.4566	3.2074	3.3097	4.7252	3.3445	3.1474	0.8025	2.2508	2.4895	3.2997	2.4499	5.5346	1.4917	3.2357	4.5979	1.6885	4.4728	2.8253	4.1875	3.8315	3.0627	0.9637	2.4481	2.7588	4.3946	2.6323	3.1794	3.6337	1.3514	2.7032	3.3949	1.1223	-0.87492	3.9716	1.0721	5.2796	0.8424	4.0662	2.3999	0.3072	-0.63137	5.9278	0.4274	0.4168	5.5484
375.8	2.5468	1.7312	-0.7826	2.449	1.4405	3.1806	3.2764	4.6812	3.2933	3.112	0.7622	2.1961	2.4606	3.262	2.4188	5.4669	1.4777	3.2204	4.5703	1.6819	4.3905	2.7921	4.1266	3.7758	3.0354	0.9279	2.398	2.7037	4.3588	2.5881	3.1345	3.5793	1.3022	2.6311	3.3331	1.0949	-0.87608	3.932	1.0283	5.1633	0.82	4.0335	2.3478	0.2934	-0.63397	5.9068	0.416	0.4054	5.5228
377.8	2.51	1.6948	-0.7879	2.4019	1.4162	3.1384	3.2342	4.6351	3.2314	3.0709	0.7257	2.1495	2.4323	3.2259	2.3821	5.4074	1.4559	3.1857	4.534	1.6592	4.3141	2.7548	4.0705	3.7137	2.9956	0.8966	2.3598	2.6321	4.3165	2.5336	3.0896	3.5227	1.2557	2.565	3.2578	1.063	-0.8779	3.8824	0.9736	5.0602	0.7866	4.0007	2.2968	0.2801	-0.63781	5.8973	0.4002	0.3912	5.5003
379.8	2.4677	1.6511	-0.79075	2.3339	1.3911	3.0973	3.1973	4.5636	3.1555	3.0207	0.6889	2.0877	2.3953	3.1847	2.3385	5.3074	1.4317	3.1558	4.4893	1.6431	4.2315	2.7179	4.0034	3.6379	2.944	0.8615	2.3131	2.5847	4.2647	2.4864	3.0387	3.4443	1.2097	2.5029	3.1798	1.0312	-0.877	3.8404	0.9219	4.9484	0.7533	3.9404	2.2441	0.2611	-0.64031	5.8919	0.3895	0.3819	5.4795
381.8	2.4367	1.6113	-0.79389	2.2834	1.3687	3.0583	3.1687	4.4908	3.1022	2.9957	0.6517	2.033	2.3629	3.1514	2.3067	5.233	1.4185	3.1363	4.4615	1.635	4.1568	2.6744	3.9456	3.5824	2.922	0.8279	2.2649	2.5175	4.2245	2.4371	2.9997	3.3937	1.1659	2.4302	3.1065	1.0003	-0.88031	3.8087	0.8678	4.8519	0.7351	3.8958	2.1928	0.2494	-0.64222	5.8818	0.3771	0.3686	5.4612
383.78	2.4009	1.5828	-0.79818	2.2343	1.3525	3.0236	3.1331	4.4637	3.06	2.9641	0.6221	1.9891	2.3338	3.1209	2.2804	5.1779	1.4019	3.1229	4.4339	1.6305	4.0893	2.6678	3.8908	3.5333	2.8902	0.7956	2.2249	2.4822	4.2014	2.3986	2.974	3.3485	1.1313	2.3592	3.0592	0.9752	-0.88087	3.7485	0.8251	4.7554	0.7017	3.8644	2.1599	0.2369	-0.64372	5.8646	0.3648	0.3583	5.4472
385.78	2.3832	1.5589	-0.80032	2.1875	1.3423	3.0087	3.1104	4.4169	3.0257	2.9409	0.5973	1.9515	2.3147	3.1054	2.2572	5.1324	1.3916	3.1188	4.4241	1.6261	4.0464	2.6455	3.8521	3.4718	2.8727	0.7675	2.1998	2.4448	4.1981	2.3644	2.9339	3.3006	1.098	2.323	3.0128	0.9566	-0.88036	3.7192	0.7904	4.6774	0.6824	3.8449	2.1278	0.2247	-0.64715	5.8525	0.3484	0.3419	5.4079
387.8	2.3508	1.5268	-0.80324	2.1404	1.3275	2.9789	3.093	4.3719	2.9787	2.913	0.5676	1.8951	2.2898	3.0767	2.2346	5.0747	1.3756	3.1013	4.4033	1.6171	3.9722	2.6134	3.8074	3.4301	2.8396	0.7351	2.1596	2.409	4.1653	2.3228	2.8928	3.2398	1.0637	2.2646	2.9479	0.9286	-0.88269	3.6706	0.7496	4.5764	0.6578	3.8015	2.0868	0.2155	-0.64903	5.8496	0.3393	0.3305	5.4007
389.8	2.3168	1.4937	-0.80689	2.0916	1.3064	2.9388	3.063	4.31	2.9296	2.8749	0.5378	1.8528	2.2589	3.0415	2.2091	5.0048	1.3562	3.0803	4.3845	1.6026	3.9023	2.5794	3.7533	3.3639	2.8089	0.7071	2.1096	2.3676	4.1248	2.2757	2.8559	3.1655	1.0238	2.1906	2.8887	0.8982	-0.88229	3.6235	0.7099	4.4757	0.6392	3.7663	2.0267	0.1969	-0.65146	5.8241	0.3246	0.3188	5.3782
391.8	2.2768	1.4476	-0.81012	2.0351	1.285	2.8945	3.0174	4.2464	2.8696	2.8265	0.503	1.7939	2.2259	3.0001	2.1738	4.9438	1.3287	3.0446	4.3466	1.5814	3.8149	2.5299	3.691	3.2932	2.7768	0.6797	2.0608	2.3055	4.0746	2.2269	2.7961	3.1059	0.9801	2.119	2.8136	0.8681	-0.87931	3.5606	0.6617	4.3715	0.6102	3.7088	1.9815	0.1766	-0.65436	5.8135	0.3088	0.3023	5.3383
393.87	2.2467	1.4171	-0.81069	1.9846	1.2678	2.8597	2.9859	4.1929	2.8263	2.7948	0.4779	1.7435	2.1995	2.9692	2.1505	4.886	1.3167	3.0226	4.3214	1.5725	3.7556	2.5012	3.6477	3.25	2.7386	0.65	2.0194	2.2671	4.0522	2.1907	2.7551	3.0445	0.9459	2.0572	2.755	0.8447	-0.88361	3.522	0.6274	4.286	0.5908	3.6846	1.9395	0.1609	-0.65698	5.8016	0.295	0.2888	5.316
395.8	2.2241	1.3887	-0.81292	1.9396	1.252	2.822	2.9467	4.141	2.7794	2.7636	0.4517	1.6974	2.1722	2.9405	2.1211	4.8187	1.3015	3.0016	4.2987	1.5609	3.6828	2.478	3.598	3.1979	2.7084	0.6327	1.9777	2.2233	4.0265	2.1394	2.7349	2.9982	0.9133	1.9939	2.6885	0.8141	-0.88112	3.4815	0.5856	4.2032	0.5575	3.6422	1.9051	0.1469	-0.65756	5.7858	0.2846	0.2792	5.2899
397.8	2.1675	1.3495	-0.8164	1.8771	1.2269	2.7793	2.8893	4.0791	2.7094	2.7061	0.4198	1.6447	2.1363	2.8907	2.0761	4.743	1.2752	2.9824	4.2646	1.5404	3.5907	2.4309	3.5306	3.1093	2.6689	0.6032	1.9294	2.1806	3.9841	2.092	2.6661	2.927	0.8751	1.9239	2.6255	0.7806	-0.88388	3.4202	0.54	4.088	0.5375	3.5954	1.8384	0.1283	-0.66	5.7628	0.2703	0.2643	5.2756
399.8	2.1378	1.3193	-0.81727	1.8248	1.2024	2.7387	2.8554	4.0378	2.6673	2.672	0.3865	1.5942	2.0998	2.8552	2.0468	4.6869	1.2526	2.9548	4.236	1.5272	3.5211	2.4053	3.4767	3.0577	2.637	0.5739	1.8863	2.1517	3.9373	2.0419	2.6212	2.8844	0.831	1.8666	2.5605	0.7575	-0.884	3.3609	0.5124	4.003	0.5176	3.5474	1.8021	0.1085	-0.66244	5.7463	0.2579	0.2508	5.2501
401.8	2.1061	1.2901	-0.8214	1.7748	1.185	2.7048	2.8255	3.9859	2.6116	2.6427	0.3683	1.5476	2.0695	2.8112	2.011	4.6181	1.2318	2.9338	4.2106	1.5116	3.4511	2.3656	3.4219	3.0006	2.5955	0.5441	1.836	2.1126	3.9043	1.9968	2.584	2.8071	0.7942	1.8014	2.4937	0.7239	-0.88357	3.2963	0.4738	3.9062	0.4992	3.5149	1.7505	0.0911	-0.66513	5.7356	0.246	0.2408	5.2095
403.8	2.0811	1.2562	-0.8236	1.7248	1.1612	2.6591	2.797	3.9355	2.5568	2.5995	0.3372	1.4962	2.0383	2.7783	1.9802	4.5368	1.2127	2.9052	4.1774	1.4976	3.3669	2.3417	3.3682	2.9353	2.5557	0.5176	1.7972	2.0723	3.8617	1.952	2.5384	2.7383	0.7477	1.7222	2.4238	0.6974	-0.88733	3.2489	0.4259	3.8089	0.4741	3.4341	1.6869	0.0777	-0.66606	5.7162	0.2356	0.2312	5.1934
405.8	2.0448	1.2231	-0.82508	1.6807	1.1471	2.6347	2.7644	3.8621	2.506	2.5658	0.3189	1.4595	2.0082	2.7396	1.9555	4.4871	1.1948	2.8902	4.1555	1.4868	3.3171	2.306	3.329	2.8904	2.5258	0.4951	1.7651	2.0445	3.8248	1.9026	2.4885	2.6781	0.7256	1.6565	2.3684	0.67	-0.88517	3.2043	0.4005	3.7421	0.4552	3.4228	1.6478	0.0629	-0.66953	5.6908	0.2225	0.2194	5.1617
407.8	2.0098	1.1973	-0.82922	1.6413	1.1289	2.5999	2.74	3.8378	2.4633	2.544	0.293	1.417	1.9871	2.718	1.9216	4.4406	1.1806	2.8738	4.1237	1.4743	3.2375	2.2816	3.2774	2.8498	2.5012	0.4772	1.7244	2.0199	3.7946	1.8627	2.4475	2.6362	0.6939	1.6222	2.3197	0.6456	-0.888	3.1711	0.3691	3.6759	0.4393	3.3663	1.5965	0.0505	-0.67424	5.6097	0.2001	0.1968	5.0685
409.8	1.992	1.1719	-0.82858	1.6042	1.1165	2.58	2.7226	3.7988	2.4237	2.5167	0.2704	1.3896	1.9661	2.6998	1.9095	4.3993	1.1698	2.8652	4.1236	1.4713	3.1917	2.2696	3.2447	2.8109	2.4812	0.4507	1.6967	2.0237	3.7683	1.8338	2.4341	2.5823	0.6661	1.5697	2.2794	0.6305	-0.88506	3.1299	0.3321	3.5912	0.4256	3.3344	1.5714	0.0385	-0.6747	5.5847	0.19	0.1884	5.0328
411.8	1.9525	1.1428	-0.8308	1.558	1.0978	2.5479	2.6782	3.7372	2.3777	2.4821	0.2391	1.3332	1.939	2.6605	1.8743	4.3322	1.1518	2.8351	4.0982	1.4576	3.1071	2.2315	3.1849	2.7534	2.4435	0.4284	1.6481	1.9962	3.7259	1.7856	2.3725	2.5304	0.6272	1.4981	2.2151	0.5935	-0.88963	3.081	0.2974	3.5037	0.4083	3.2894	1.505	0.0223	-0.67626	5.5677	0.1783	0.1757	5
413.8	1.9219	1.1095	-0.83221	1.5177	1.0813	2.5208	2.6475	3.6929	2.3381	2.4451	0.2187	1.2955	1.9095	2.6296	1.8499	4.2853	1.1349	2.8076	4.0643	1.4481	3.0324	2.2094	3.1268	2.7121	2.4097	0.4042	1.6184	1.9579	3.6972	1.744	2.3309	2.4662	0.5992	1.4407	2.1457	0.5672	-0.8844	3.038	0.2619	3.4249	0.388	3.2484	1.4684	0.0058	-0.6785	5.5596	0.1702	0.1648	4.9802
415.8	1.8901	1.0805	-0.83529	1.4703	1.0612	2.4775	2.6047	3.644	2.2861	2.4164	0.1971	1.2538	1.8728	2.5915	1.8192	4.2091	1.1168	2.7875	4.0316	1.4322	2.9713	2.1734	3.0724	2.6605	2.3641	0.3787	1.5698	1.9201	3.6689	1.6947	2.2859	2.4088	0.5604	1.3775	2.0876	0.5393	-0.88974	2.9957	0.2314	3.3272	0.3643	3.1789	1.4213	-0.00963	-0.67963	5.5363	0.1583	0.1534	4.9604
417.8	1.855	1.0501	-0.83721	1.426	1.0427	2.4394	2.5708	3.5852	2.2409	2.3768	0.1743	1.2132	1.8527	2.5527	1.7818	4.157	1.1016	2.7593	4.0085	1.4182	2.8934	2.1409	3.0166	2.602	2.3359	0.3533	1.5286	1.8824	3.6246	1.6443	2.2393	2.3511	0.5217	1.3281	2.028	0.5107	-0.89307	2.9445	0.1923	3.239	0.344	3.1485	1.3667	-0.02562	-0.68033	5.5195	0.1488	0.1434	4.9294
419.8	1.8188	1.0195	-0.83966	1.3841	1.0229	2.4026	2.5362	3.5197	2.1932	2.3387	0.1518	1.1751	1.8316	2.5206	1.7549	4.1063	1.0853	2.738	3.981	1.4055	2.8273	2.1065	2.9703	2.5472	2.3028	0.3257	1.4962	1.8391	3.5898	1.6054	2.1959	2.2916	0.4956	1.2743	1.9684	0.4801	-0.89256	2.8845	0.1613	3.1666	0.3241	3.1022	1.3259	-0.04097	-0.68184	5.5138	0.139	0.1345	4.895
421.8	1.7851	0.9939	-0.84101	1.3388	1.0004	2.369	2.5019	3.4751	2.152	2.3042	0.1288	1.1326	1.7978	2.4859	1.7251	4.0423	1.0642	2.7108	3.9623	1.3923	2.7533	2.0769	2.9279	2.4902	2.2656	0.2968	1.4534	1.8053	3.54	1.5598	2.1536	2.2331	0.4598	1.2286	1.9071	0.4549	-0.88985	2.8535	0.1355	3.0793	0.3167	3.0644	1.2721	-0.05496	-0.68176	5.508	0.1354	0.1268	4.8825
423.79	1.7497	0.9569	-0.84382	1.2927	0.9756	2.318	2.4592	3.41	2.1009	2.256	0.1	1.0878	1.7666	2.4445	1.6883	3.9539	1.0401	2.6821	3.9232	1.3732	2.6739	2.0336	2.8565	2.4347	2.2125	0.2702	1.4095	1.7665	3.4852	1.4978	2.0937	2.1651	0.426	1.1665	1.8422	0.4253	-0.89559	2.7896	0.0914	2.9712	0.292	3.0022	1.213	-0.07412	-0.68403	5.4675	0.1245	0.1154	4.8598
425.8	1.7177	0.9383	-0.84484	1.2572	0.9576	2.283	2.4242	3.3619	2.0649	2.2241	0.081	1.0499	1.7341	2.4102	1.6614	3.9247	1.0237	2.6583	3.8981	1.3623	2.6033	2.0027	2.7993	2.3795	2.1779	0.2459	1.3745	1.7245	3.4547	1.4573	2.0586	2.123	0.3937	1.1208	1.7893	0.3981	-0.89291	2.7514	0.0769	2.903	0.2715	2.9571	1.1662	-0.08754	-0.68454	5.4681	0.1184	0.107	4.8477
427.8	1.691	0.9037	-0.84753	1.2156	0.9385	2.2527	2.3893	3.3108	2.013	2.1901	0.0657	1.0093	1.7175	2.3758	1.631	3.862	1.0053	2.634	3.886	1.3501	2.5402	1.9767	2.7491	2.3332	2.1346	0.2191	1.3298	1.6803	3.4165	1.4116	2.013	2.0651	0.3511	1.0628	1.7402	0.3724	-0.89416	2.712	0.0484	2.8319	0.2549	2.92	1.1329	-0.10006	-0.6848	5.4337	0.1119	0.0964	4.8186
429.8	1.6542	0.8789	-0.84764	1.1748	0.918	2.2077	2.354	3.2746	1.963	2.1627	0.0389	0.9791	1.6844	2.3348	1.6042	3.813	0.9883	2.6031	3.8628	1.3366	2.4648	1.942	2.7091	2.2851	2.1053	0.2014	1.2959	1.6466	3.3744	1.3635	1.973	2.0066	0.3277	1.0219	1.6783	0.3471	-0.89389	2.6568	0.0203	2.7623	0.237	2.8702	1.0863	-0.1148	-0.68567	5.4254	0.1021	0.0856	4.7904
431.8	1.6199	0.8525	-0.85041	1.1312	0.9012	2.1826	2.3172	3.2237	1.9186	2.1183	0.0225	0.9312	1.655	2.2914	1.5709	3.7437	0.9713	2.5799	3.8296	1.3203	2.4112	1.9115	2.6449	2.2419	2.0587	0.1761	1.2605	1.6116	3.3373	1.3235	1.9285	1.9554	0.2894	0.9881	1.6257	0.3237	-0.89222	2.6098	-0.00348	2.6725	0.2205	2.8425	1.0494	-0.13035	-0.68706	5.4161	0.0934	0.0747	4.7616
433.8	1.5869	0.8209	-0.85211	1.0964	0.8832	2.1356	2.2754	3.156	1.8734	2.0802	-0.00327	0.8889	1.6265	2.255	1.5365	3.6864	0.9496	2.5606	3.8024	1.3036	2.3474	1.8782	2.6025	2.1866	2.0162	0.1525	1.2134	1.5713	3.3011	1.2719	1.8819	1.8854	0.2585	0.9423	1.5665	0.2967	-0.89547	2.5608	-0.02866	2.5833	0.1949	2.7924	1.0037	-0.14539	-0.68731	5.4061	0.087	0.0674	4.7473
435.8	1.5554	0.795	-0.85482	1.0593	0.8649	2.096	2.2381	3.104	1.8184	2.0417	-0.02301	0.8521	1.5986	2.2167	1.5082	3.6214	0.9271	2.5371	3.7838	1.2894	2.2694	1.852	2.5573	2.1369	1.9812	0.1274	1.1786	1.5238	3.2553	1.2323	1.8363	1.8237	0.2303	0.9163	1.5125	0.2696	-0.89529	2.5103	-0.04697	2.5273	0.1819	2.7291	0.9548	-0.16003	-0.68924	5.374	0.0792	0.0572	4.7351
437.8	1.5185	0.7688	-0.85593	1.014	0.843	2.0531	2.1909	3.0542	1.7703	2.0084	-0.04822	0.8083	1.5689	2.1756	1.4768	3.5606	0.903	2.5061	3.7567	1.2708	2.2074	1.8173	2.4925	2.089	1.9341	0.1036	1.1284	1.4859	3.2161	1.1792	1.7925	1.7889	0.1951	0.8676	1.4571	0.2384	-0.8969	2.4637	-0.07052	2.4419	0.1638	2.6816	0.905	-0.17569	-0.69009	5.3545	0.0696	0.0475	4.7037
439.8	1.4826	0.7397	-0.85768	0.979	0.8251	2.0081	2.1591	2.9999	1.7233	1.9678	-0.06533	0.7683	1.5405	2.1449	1.4426	3.5192	0.8846	2.4787	3.7356	1.2574	2.1372	1.7872	2.4451	2.0278	1.9007	0.0833	1.0971	1.4497	3.1766	1.1386	1.7581	1.7268	0.1626	0.8268	1.4099	0.2141	-0.89837	2.4161	-0.09655	2.3773	0.1423	2.6524	0.8657	-0.1853	-0.69085	5.3341	0.0634	0.0399	4.6866
441.8	1.4564	0.7142	-0.85998	0.9399	0.8067	1.971	2.1204	2.9591	1.6773	1.9332	-0.08847	0.7258	1.5092	2.1071	1.4092	3.4511	0.8617	2.447	3.7041	1.2394	2.0676	1.7471	2.3959	1.9817	1.8634	0.0544	1.0625	1.4088	3.141	1.0893	1.7057	1.6758	0.1369	0.7894	1.3415	0.1848	-0.89954	2.3779	-0.11373	2.3069	0.1237	2.6121	0.81	-0.19978	-0.69258	5.303	0.0525	0.0283	4.6539
443.8	1.418	0.6864	-0.8623	0.9042	0.791	1.9378	2.0832	2.8924	1.6357	1.9016	-0.10797	0.6897	1.4776	2.0692	1.3766	3.4031	0.8472	2.4267	3.6767	1.2234	1.9941	1.7174	2.3401	1.9447	1.822	0.0338	1.0228	1.364	3.1082	1.0467	1.6652	1.6236	0.1046	0.7484	1.2967	0.1612	-0.90039	2.3202	-0.14733	2.2385	0.104	2.5703	0.7739	-0.21356	-0.69267	5.2958	0.0437	0.0206	4.6232
445.8	1.3895	0.6656	-0.86415	0.8685	0.7709	1.9014	2.0503	2.8515	1.5821	1.8605	-0.13416	0.6521	1.4486	2.0291	1.3495	3.3442	0.8283	2.3985	3.6533	1.2128	1.9334	1.6805	2.2862	1.8854	1.7739	0.0041	0.9921	1.3296	3.0801	1.0116	1.6303	1.5682	0.0829	0.7153	1.2402	0.1342	-0.9036	2.2803	-0.16091	2.173	0.0834	2.5246	0.7443	-0.22527	-0.69275	5.2877	0.0376	0.0119	4.5959
447.8	1.3619	0.6432	-0.86458	0.8343	0.7605	1.8665	2.0129	2.8093	1.5404	1.8315	-0.14401	0.6119	1.4195	1.9961	1.3201	3.3038	0.8122	2.3781	3.632	1.2009	1.8795	1.6584	2.2497	1.8509	1.7431	-0.01222	0.9597	1.2943	3.0393	0.9686	1.5906	1.5218	0.0509	0.6865	1.1977	0.1145	-0.90009	2.2413	-0.17055	2.1054	0.0747	2.4901	0.6999	-0.23812	-0.69402	5.2653	0.0303	0.0055	4.5691
449.79	1.3361	0.6168	-0.86536	0.8014	0.7443	1.8363	1.9784	2.7589	1.499	1.798	-0.16584	0.574	1.3902	1.9639	1.2927	3.2488	0.7911	2.3494	3.6028	1.1857	1.8187	1.6218	2.2088	1.7924	1.7059	-0.03463	0.9292	1.2667	3.0028	0.9295	1.5531	1.4684	0.0247	0.646	1.1425	0.0852	-0.90041	2.2022	-0.18733	2.0356	0.0527	2.4538	0.6615	-0.24898	-0.69688	5.2443	0.0232	-0.00441	4.537
451.8	1.3047	0.5923	-0.8664	0.7679	0.7248	1.7954	1.9441	2.7027	1.4593	1.765	-0.18218	0.5329	1.3635	1.9263	1.2639	3.1799	0.7717	2.3292	3.58	1.1703	1.7568	1.5974	2.1621	1.7598	1.6685	-0.05743	0.8906	1.2186	2.9659	0.8868	1.5089	1.429	-0.00572	0.6169	1.1028	0.0626	-0.89781	2.1573	-0.19548	1.9835	0.0456	2.4086	0.6328	-0.26125	-0.69624	5.2366	0.0165	-0.0118	4.5187
453.8	1.2705	0.5652	-0.86807	0.7303	0.7067	1.7551	1.91	2.6495	1.4152	1.7284	-0.20397	0.4884	1.3351	1.8791	1.2292	3.1444	0.7514	2.2967	3.5488	1.1479	1.6961	1.5563	2.106	1.7108	1.623	-0.08138	0.8503	1.1705	2.9221	0.8367	1.4664	1.3792	-0.04028	0.5796	1.0513	0.0372	-0.90226	2.1126	-0.21802	1.9152	0.0206	2.3673	0.5858	-0.27515	-0.69622	5.227	0.0107	-0.01671	4.4982
455.8	1.2438	0.5403	-0.86984	0.7015	0.69	1.7243	1.8751	2.5991	1.3745	1.6973	-0.22104	0.4539	1.3051	1.8436	1.1941	3.0695	0.7293	2.2789	3.5242	1.1335	1.6359	1.528	2.0593	1.6677	1.5875	-0.10434	0.8262	1.1387	2.8803	0.7957	1.4316	1.3146	-0.05783	0.555	1.0085	0.012	-0.90072	2.0662	-0.23438	1.8374	0.0062	2.3285	0.5534	-0.28661	-0.69586	5.1958	0.0028	-0.02512	4.4788
457.8	1.2166	0.5149	-0.87265	0.6646	0.6771	1.6948	1.8415	2.5491	1.3326	1.6715	-0.23989	0.4117	1.2848	1.8095	1.1709	3.0343	0.7164	2.2596	3.4952	1.1178	1.585	1.4863	2.0102	1.6254	1.5506	-0.1245	0.7958	1.1032	2.8362	0.7615	1.4032	1.289	-0.08551	0.5212	0.9655	-0.00925	-0.90418	2.0353	-0.24785	1.7882	-0.01176	2.299	0.5125	-0.29756	-0.69621	5.1908	-0.00277	-0.03343	4.4548
459.8	1.195	0.4923	-0.87319	0.6325	0.6603	1.6653	1.8145	2.5094	1.2961	1.6335	-0.25074	0.3788	1.2619	1.7729	1.1499	2.9846	0.7027	2.2404	3.4744	1.1011	1.5375	1.4715	1.9617	1.5826	1.515	-0.14472	0.7629	1.0767	2.8171	0.724	1.386	1.2515	-0.10707	0.5109	0.9399	-0.02554	-0.89982	2.0029	-0.24906	1.7453	-0.02432	2.2693	0.4792	-0.30727	-0.6971	5.1907	-0.00953	-0.04033	4.444
461.8	1.1637	0.4689	-0.87433	0.6029	0.6409	1.6372	1.7824	2.4522	1.2548	1.6038	-0.26739	0.3403	1.2378	1.7433	1.1171	2.9155	0.6877	2.2167	3.4557	1.0814	1.4767	1.4391	1.9217	1.5309	1.4849	-0.16399	0.733	1.0457	2.7779	0.6862	1.3266	1.2048	-0.13604	0.4774	0.8879	-0.04598	-0.90305	1.9594	-0.26678	1.6903	-0.04148	2.223	0.4524	-0.31925	-0.69691	5.1927	-0.01466	-0.04486	4.4236
463.8	1.1362	0.4472	-0.87457	0.5704	0.622	1.6025	1.7475	2.4023	1.2136	1.5729	-0.28219	0.2992	1.2003	1.7097	1.09	2.8712	0.668	2.1893	3.4256	1.0667	1.432	1.4074	1.8742	1.4981	1.4446	-0.18501	0.7104	1.0139	2.7348	0.6502	1.2983	1.1604	-0.15942	0.4532	0.8526	-0.06903	-0.90263	1.9092	-0.27804	1.6378	-0.06387	2.1809	0.4178	-0.32933	-0.69745	5.1839	-0.02154	-0.05296	4.4094
465.8	1.1039	0.4163	-0.87724	0.5359	0.606	1.5659	1.7053	2.3393	1.1706	1.5318	-0.30157	0.2564	1.1705	1.6665	1.0559	2.8189	0.6513	2.1627	3.3958	1.0447	1.3711	1.3724	1.8143	1.4418	1.4028	-0.21013	0.6744	0.9665	2.6956	0.608	1.255	1.1036	-0.18774	0.421	0.803	-0.09238	-0.90612	1.8636	-0.29528	1.5742	-0.0858	2.1422	0.3741	-0.34259	-0.69808	5.1679	-0.02895	-0.0587	4.3791
467.8	1.0783	0.3955	-0.87653	0.5047	0.5868	1.5321	1.6715	2.2938	1.1293	1.5036	-0.31302	0.2218	1.1472	1.638	1.027	2.7559	0.637	2.1377	3.3607	1.027	1.3318	1.3543	1.7732	1.4081	1.3706	-0.2264	0.6499	0.9403	2.6614	0.5808	1.2371	1.0737	-0.20517	0.4117	0.7764	-0.10554	-0.90139	1.8318	-0.29239	1.5489	-0.10001	2.093	0.3482	-0.35363	-0.69645	5.1491	-0.03438	-0.06465	4.3565
469.8	1.047	0.3681	-0.87916	0.4715	0.5721	1.497	1.6349	2.2374	1.0905	1.4705	-0.3318	0.1813	1.1234	1.5945	1.0021	2.7063	0.6164	2.1131	3.3377	1.0122	1.2801	1.3207	1.7271	1.3707	1.334	-0.25034	0.6134	0.8996	2.6157	0.5467	1.1885	1.0267	-0.23599	0.3853	0.7458	-0.12824	-0.90783	1.7848	-0.31015	1.4969	-0.1195	2.0497	0.3186	-0.36414	-0.69659	5.126	-0.03915	-0.07032	4.331
471.8	1.0292	0.3494	-0.87873	0.4455	0.5559	1.4713	1.6001	2.1875	1.0591	1.4457	-0.33979	0.1446	1.0991	1.5652	0.9764	2.6582	0.6011	2.09	3.3096	0.9959	1.2471	1.2965	1.6877	1.3332	1.2989	-0.26886	0.5879	0.8745	2.5861	0.5174	1.1621	0.9937	-0.25409	0.3681	0.7114	-0.14467	-0.90174	1.7578	-0.31491	1.455	-0.13087	2.0192	0.3031	-0.37109	-0.69644	5.1104	-0.04347	-0.07417	4.305
473.8	1.0012	0.3223	-0.882	0.4106	0.5367	1.4416	1.5643	2.1368	1.0199	1.4141	-0.35414	0.1106	1.0759	1.5286	0.9422	2.5846	0.5815	2.0622	3.2832	0.9777	1.1925	1.2616	1.6378	1.2889	1.2651	-0.28604	0.5595	0.8434	2.5393	0.4801	1.1206	0.9578	-0.28366	0.3463	0.6724	-0.16411	-0.90636	1.7113	-0.32835	1.4083	-0.15458	1.9783	0.2685	-0.38265	-0.69632	5.1072	-0.04903	-0.08079	4.2787
475.8	0.9754	0.3003	-0.88231	0.3836	0.5249	1.407	1.5334	2.0888	0.9823	1.3798	-0.36773	0.0732	1.0445	1.4902	0.9117	2.5428	0.5679	2.0339	3.2566	0.961	1.1439	1.2355	1.5965	1.252	1.2418	-0.30137	0.5383	0.7997	2.5117	0.4532	1.0837	0.9147	-0.30016	0.3287	0.6354	-0.17915	-0.90233	1.6832	-0.33649	1.3666	-0.16444	1.9428	0.2437	-0.39255	-0.69722	5.0967	-0.05422	-0.08779	4.2678
477.79	0.9442	0.2759	-0.88385	0.3452	0.5105	1.3768	1.4975	2.0392	0.9428	1.3452	-0.38617	0.0329	1.0266	1.457	0.8845	2.4992	0.5495	2.0155	3.2331	0.9443	1.0993	1.2124	1.5515	1.2205	1.1996	-0.32112	0.5055	0.7655	2.4784	0.4151	1.0464	0.8719	-0.32488	0.3083	0.602	-0.20154	-0.90433	1.6452	-0.35007	1.3103	-0.18588	1.8821	0.2144	-0.40272	-0.69767	5.0884	-0.05886	-0.09194	4.2451
479.8	0.9159	0.2469	-0.88535	0.3137	0.4899	1.3402	1.4605	1.9898	0.9073	1.3126	-0.3987	-0.00371	0.9991	1.4221	0.8574	2.452	0.5325	1.9876	3.1906	0.9268	1.0598	1.1795	1.5046	1.1684	1.1659	-0.33935	0.4772	0.7186	2.4326	0.3826	0.9994	0.8368	-0.34795	0.2857	0.5652	-0.21721	-0.90556	1.6033	-0.35954	1.2687	-0.20046	1.8493	0.1992	-0.41381	-0.69691	5.0838	-0.0623	-0.09885	4.2387
481.8	0.8877	0.2261	-0.88536	0.2859	0.4774	1.3164	1.4331	1.9339	0.8729	1.2869	-0.41322	-0.0369	0.9698	1.3836	0.8312	2.4104	0.5161	1.9564	3.1645	0.909	1.026	1.1469	1.4498	1.1402	1.1339	-0.35007	0.4493	0.6907	2.3973	0.3625	0.9735	0.7984	-0.3693	0.2699	0.5373	-0.23387	-0.90507	1.5663	-0.36421	1.2294	-0.21464	1.8107	0.1659	-0.42251	-0.69792	5.0624	-0.06902	-0.10611	4.2138
483.8	0.8631	0.2034	-0.88769	0.2576	0.4613	1.2903	1.394	1.8943	0.842	1.2505	-0.42171	-0.06958	0.9439	1.3492	0.8067	2.3681	0.4993	1.9324	3.1396	0.8931	0.9786	1.1195	1.4184	1.1129	1.0983	-0.36906	0.4291	0.6614	2.3621	0.3347	0.9392	0.7638	-0.38433	0.2516	0.5085	-0.25571	-0.9062	1.5286	-0.37365	1.1832	-0.22555	1.7629	0.1545	-0.43115	-0.69718	5.0547	-0.07288	-0.11253	4.2086
485.8	0.8308	0.1836	-0.88859	0.225	0.4457	1.2509	1.3618	1.8444	0.8062	1.2245	-0.43587	-0.10717	0.9216	1.3148	0.7814	2.3092	0.482	1.908	3.1046	0.8759	0.9417	1.0937	1.3725	1.0719	1.0631	-0.3857	0.4014	0.628	2.3208	0.3088	0.902	0.7312	-0.39933	0.231	0.4784	-0.27021	-0.90648	1.4862	-0.37542	1.1449	-0.24138	1.7198	0.1271	-0.43981	-0.69621	5.0423	-0.07591	-0.11623	4.1947
487.8	0.805	0.1523	-0.88928	0.1909	0.4291	1.2159	1.3201	1.7945	0.77	1.1881	-0.44977	-0.13957	0.8966	1.2778	0.7518	2.2622	0.4657	1.8826	3.0731	0.855	0.9034	1.0557	1.324	1.0374	1.0277	-0.40405	0.3697	0.5922	2.2811	0.2789	0.8581	0.6896	-0.41825	0.2128	0.4406	-0.28916	-0.9088	1.4459	-0.39297	1.1055	-0.25182	1.675	0.0999	-0.44958	-0.69558	5.035	-0.08154	-0.1207	4.1891
489.8	0.7808	0.1336	-0.88992	0.1643	0.4193	1.1932	1.2918	1.7531	0.7377	1.1589	-0.46224	-0.16969	0.8749	1.2473	0.7284	2.2169	0.4498	1.8585	3.0515	0.8464	0.8611	1.0351	1.2886	1.0002	0.9989	-0.41633	0.3475	0.56	2.2452	0.2561	0.8313	0.6791	-0.43276	0.2024	0.4181	-0.30249	-0.90729	1.4004	-0.39618	1.0685	-0.26549	1.6515	0.0897	-0.45798	-0.69509	5.0303	-0.08347	-0.12372	4.169
491.8	0.7536	0.1083	-0.89194	0.1368	0.4046	1.166	1.2576	1.7085	0.7098	1.1365	-0.47522	-0.20024	0.849	1.2163	0.7063	2.1701	0.4341	1.8354	3.0252	0.8298	0.8319	1.0049	1.2482	0.9724	0.9604	-0.4314	0.3223	0.5299	2.2116	0.2276	0.7914	0.639	-0.45027	0.1777	0.3888	-0.31736	-0.90851	1.374	-0.40588	1.0311	-0.27797	1.6051	0.0551	-0.4667	-0.69597	5.0058	-0.08931	-0.12875	4.157
493.8	0.7284	0.0877	-0.8935	0.1058	0.3869	1.1323	1.2263	1.6604	0.6729	1.0995	-0.48401	-0.23115	0.8258	1.1763	0.6826	2.1294	0.4197	1.8041	2.9938	0.8132	0.7873	0.9832	1.2142	0.9399	0.9345	-0.44498	0.3047	0.498	2.1747	0.2066	0.7756	0.6046	-0.46201	0.1609	0.3562	-0.33243	-0.90735	1.3327	-0.41132	0.9887	-0.29255	1.5615	0.0399	-0.47699	-0.69531	4.9865	-0.09414	-0.13384	4.1197
495.8	0.7009	0.0602	-0.8936	0.0746	0.3728	1.1076	1.1972	1.6086	0.6385	1.0658	-0.498	-0.25983	0.8021	1.143	0.6577	2.0718	0.4038	1.7721	2.9625	0.7965	0.7579	0.9485	1.17	0.9002	0.9039	-0.45877	0.2818	0.4619	2.1395	0.1889	0.7238	0.5818	-0.47732	0.1487	0.3279	-0.34572	-0.90855	1.298	-0.41629	0.9676	-0.30438	1.5197	0.0105	-0.4837	-0.694	4.9673	-0.09706	-0.13949	4.1089
497.79	0.673	0.0364	-0.89534	0.0486	0.3583	1.0736	1.1673	1.5714	0.6129	1.0314	-0.51391	-0.28707	0.7765	1.1095	0.633	2.0213	0.3863	1.7439	2.9299	0.7795	0.7219	0.9167	1.1307	0.8678	0.8743	-0.47127	0.2592	0.4327	2.1051	0.1689	0.703	0.5475	-0.49241	0.1245	0.3012	-0.36118	-0.91021	1.2568	-0.43145	0.9323	-0.32022	1.471	-0.01069	-0.4932	-0.69547	4.9538	-0.10221	-0.14533	4.0947
499.8	0.6519	0.0132	-0.89692	0.0175	0.3438	1.0405	1.1381	1.522	0.5793	0.9982	-0.52537	-0.31419	0.7496	1.0772	0.6085	1.9778	0.3718	1.7162	2.9005	0.7613	0.6901	0.8862	1.0897	0.833	0.8426	-0.48555	0.2414	0.4039	2.0705	0.1443	0.662	0.5092	-0.50056	0.1068	0.2727	-0.37283	-0.91197	1.2213	-0.43877	0.8998	-0.33094	1.4342	-0.02213	-0.50339	-0.69407	4.9526	-0.10554	-0.14829	4.07
501.8	0.625	-0.01199	-0.89797	-0.0095	0.3277	1.0144	1.1132	1.474	0.5468	0.9663	-0.53626	-0.33876	0.728	1.0432	0.5856	1.9354	0.3552	1.6974	2.8744	0.7418	0.658	0.8636	1.0482	0.8012	0.8117	-0.49698	0.2183	0.3647	2.0313	0.1211	0.6379	0.4877	-0.51349	0.0892	0.2431	-0.38588	-0.9128	1.1835	-0.44553	0.8686	-0.34281	1.3954	-0.04766	-0.51118	-0.69418	4.9301	-0.11004	-0.1528	4.0519
503.8	0.6002	-0.03397	-0.89988	-0.0379	0.3145	0.9903	1.0769	1.436	0.5199	0.9359	-0.5499	-0.36201	0.6993	1.0152	0.5584	1.8891	0.3406	1.6644	2.8386	0.7251	0.6314	0.8313	1.0144	0.7662	0.779	-0.51166	0.1928	0.3466	1.9953	0.1032	0.5922	0.4687	-0.52584	0.0762	0.2186	-0.39949	-0.91162	1.1481	-0.45098	0.8365	-0.35086	1.3575	-0.06565	-0.52055	-0.69406	4.9247	-0.11229	-0.15637	4.0387
505.8	0.572	-0.05565	-0.89943	-0.06605	0.2989	0.9567	1.0474	1.3814	0.4968	0.9031	-0.56057	-0.38567	0.6747	0.9756	0.54	1.8515	0.3212	1.6362	2.81	0.7084	0.5903	0.811	0.9742	0.7409	0.7446	-0.52244	0.1737	0.3157	1.9671	0.0864	0.5819	0.4413	-0.54211	0.0558	0.1979	-0.41228	-0.91094	1.1181	-0.45047	0.8196	-0.36716	1.3282	-0.07724	-0.52792	-0.69439	4.9153	-0.1155	-0.16089	4.0158
507.8	0.5524	-0.0781	-0.90056	-0.09058	0.2823	0.9232	1.018	1.3413	0.4635	0.8692	-0.56896	-0.40294	0.654	0.9492	0.5168	1.8243	0.3075	1.6132	2.7758	0.6892	0.559	0.7844	0.9415	0.7015	0.7147	-0.53092	0.1516	0.287	1.9292	0.0668	0.5461	0.4164	-0.55135	0.0465	0.1675	-0.42309	-0.90837	1.075	-0.45879	0.8013	-0.37319	1.282	-0.08919	-0.53591	-0.69429	4.9029	-0.1169	-0.16613	3.9909
509.8	0.5238	-0.09756	-0.9027	-0.12094	0.268	0.8989	0.9884	1.3001	0.4399	0.8391	-0.58282	-0.42835	0.6239	0.9173	0.4911	1.7639	0.2909	1.5891	2.7447	0.6734	0.5212	0.7504	0.9053	0.6658	0.6828	-0.54084	0.1309	0.2626	1.8958	0.0456	0.5111	0.3805	-0.56213	0.023	0.144	-0.43535	-0.91234	1.052	-0.46755	0.7631	-0.38368	1.245	-0.09936	-0.54325	-0.69325	4.89	-0.11704	-0.1683	3.968
511.8	0.507	-0.12137	-0.90396	-0.14751	0.2551	0.8696	0.9606	1.2654	0.4089	0.8107	-0.59144	-0.44686	0.5973	0.8818	0.468	1.7322	0.2756	1.5637	2.7103	0.6573	0.4945	0.7238	0.8667	0.6446	0.6579	-0.55273	0.1111	0.2352	1.8646	0.0283	0.4946	0.3618	-0.57451	0.014	0.1187	-0.44695	-0.91089	1.0248	-0.47584	0.7402	-0.39213	1.21	-0.11718	-0.55144	-0.69118	4.8883	-0.12072	-0.17296	3.9361
513.8	0.4796	-0.14237	-0.90522	-0.17469	0.2398	0.8422	0.9336	1.2244	0.3864	0.7747	-0.6031	-0.46565	0.5782	0.8518	0.4433	1.6889	0.2578	1.5436	2.6748	0.6427	0.4599	0.6989	0.8374	0.6043	0.6245	-0.56091	0.0976	0.2124	1.8327	0.0128	0.467	0.334	-0.59433	-0.00427	0.0852	-0.45594	-0.91364	0.9876	-0.48619	0.7158	-0.40636	1.1747	-0.14026	-0.55997	-0.69058	4.8743	-0.12243	-0.17721	3.9229
515.78	0.4601	-0.16032	-0.90607	-0.19786	0.2262	0.8163	0.9087	1.1906	0.3627	0.7541	-0.61615	-0.48168	0.5584	0.8235	0.4219	1.6493	0.2403	1.5152	2.6501	0.6286	0.4308	0.6708	0.7914	0.5905	0.6016	-0.57247	0.0784	0.1906	1.7981	-0.00389	0.4324	0.3094	-0.59857	-0.02875	0.0718	-0.47023	-0.91543	0.9545	-0.48815	0.6863	-0.41101	1.1376	-0.15354	-0.56585	-0.69108	4.8594	-0.12351	-0.17871	3.8993
517.8	0.4394	-0.17913	-0.90473	-0.22022	0.2125	0.7948	0.8785	1.1591	0.3469	0.7297	-0.62277	-0.49185	0.5398	0.7948	0.3991	1.6246	0.2264	1.496	2.6215	0.6143	0.4068	0.6521	0.7569	0.5666	0.5784	-0.58023	0.0649	0.1657	1.7731	-0.01479	0.4149	0.2887	-0.61028	-0.03245	0.0475	-0.4783	-0.9107	0.9367	-0.49628	0.6604	-0.4195	1.1198	-0.16108	-0.57333	-0.68976	4.8456	-0.12735	-0.1831	3.8847
519.8	0.4182	-0.19785	-0.90748	-0.24293	0.1976	0.7718	0.8506	1.1182	0.3196	0.6969	-0.63395	-0.51018	0.5128	0.769	0.3799	1.5802	0.2112	1.4751	2.5891	0.5972	0.3763	0.6255	0.7315	0.5399	0.547	-0.5917	0.0456	0.1411	1.7431	-0.03598	0.3923	0.264	-0.61874	-0.05346	0.0291	-0.48945	-0.91217	0.9008	-0.50512	0.6337	-0.43007	1.0703	-0.17188	-0.58098	-0.68819	4.8288	-0.12758	-0.1867	3.8728
521.8	0.3997	-0.21848	-0.90894	-0.26709	0.1863	0.742	0.8264	1.0813	0.2939	0.6731	-0.64333	-0.52523	0.4897	0.7405	0.3584	1.5463	0.1972	1.4537	2.5629	0.5812	0.3492	0.6031	0.7009	0.507	0.5191	-0.60378	0.0328	0.1135	1.7134	-0.05244	0.3724	0.2334	-0.62737	-0.07554	-0.00518	-0.50028	-0.91529	0.8634	-0.5103	0.6134	-0.44089	1.0465	-0.18279	-0.58703	-0.68651	4.827	-0.12715	-0.18802	3.8521
523.78	0.3798	-0.2337	-0.90842	-0.28749	0.1741	0.7177	0.8075	1.0585	0.2785	0.65	-0.64568	-0.53369	0.4729	0.7182	0.3418	1.5179	0.1808	1.4337	2.5401	0.5704	0.3285	0.5797	0.6696	0.4942	0.4967	-0.6069	0.023	0.1017	1.6846	-0.06376	0.3454	0.2242	-0.6304	-0.0797	-0.02245	-0.50621	-0.91176	0.8385	-0.51124	0.6019	-0.44919	1.0176	-0.18576	-0.59176	-0.68509	4.8163	-0.12555	-0.19254	3.8346
525.8	0.3533	-0.2548	-0.91107	-0.31297	0.1583	0.6917	0.7762	1.0125	0.2559	0.6215	-0.65478	-0.54893	0.4469	0.686	0.3188	1.4769	0.1654	1.4094	2.5132	0.5537	0.2988	0.5602	0.6374	0.4615	0.4643	-0.6151	0.0041	0.0733	1.6476	-0.07775	0.3192	0.196	-0.64432	-0.10495	-0.04573	-0.52061	-0.91776	0.7966	-0.52345	0.5751	-0.45389	0.9765	-0.2115	-0.59955	-0.68475	4.7979	-0.12807	-0.19508	3.8127
527.79	0.3292	-0.26987	-0.91035	-0.33115	0.1475	0.6684	0.7584	0.9915	0.2318	0.5965	-0.66551	-0.56197	0.4297	0.6638	0.2985	1.4422	0.1513	1.3855	2.4853	0.541	0.2789	0.5389	0.609	0.4343	0.4436	-0.62306	-0.01079	0.0554	1.6253	-0.09587	0.2998	0.1828	-0.65107	-0.11714	-0.06265	-0.52988	-0.91558	0.7745	-0.52952	0.5653	-0.45929	0.9436	-0.21995	-0.6058	-0.68419	4.7785	-0.13016	-0.19842	3.789
529.8	0.3078	-0.28586	-0.91133	-0.34531	0.133	0.6416	0.7304	0.9556	0.2154	0.5681	-0.67524	-0.57259	0.4095	0.6313	0.2825	1.403	0.1362	1.3566	2.4537	0.5256	0.2478	0.5149	0.5803	0.4083	0.4209	-0.63101	-0.02312	0.0394	1.5861	-0.11212	0.2835	0.1609	-0.65762	-0.13624	-0.09117	-0.53708	-0.91727	0.7445	-0.53683	0.5412	-0.47043	0.9031	-0.2346	-0.61208	-0.68342	4.7715	-0.13169	-0.20254	3.7693
531.8	0.2858	-0.30274	-0.91302	-0.36739	0.1206	0.6237	0.7036	0.9262	0.195	0.5424	-0.6821	-0.5807	0.391	0.6088	0.26	1.3704	0.1203	1.3378	2.4255	0.5105	0.2233	0.4939	0.5449	0.3856	0.3956	-0.63724	-0.04013	0.0129	1.557	-0.12779	0.2557	0.1407	-0.66359	-0.14746	-0.11391	-0.55024	-0.91583	0.7092	-0.54304	0.518	-0.47765	0.8787	-0.24438	-0.61822	-0.68312	4.7432	-0.13364	-0.2033	3.744
533.81	0.2616	-0.31923	-0.91501	-0.38803	0.1059	0.5929	0.682	0.8913	0.1795	0.5155	-0.68911	-0.59314	0.372	0.5786	0.2376	1.3342	0.1022	1.3156	2.4013	0.4945	0.1933	0.4837	0.5169	0.3674	0.3671	-0.64334	-0.05248	-4e-05	1.5243	-0.14694	0.2408	0.1167	-0.67119	-0.16949	-0.13966	-0.56196	-0.91794	0.6803	-0.55601	0.5083	-0.48342	0.8421	-0.2694	-0.62406	-0.68323	4.7139	-0.13645	-0.20783	3.7224
535.8	0.2394	-0.33992	-0.91517	-0.40564	0.092	0.5703	0.6592	0.8655	0.1596	0.492	-0.69444	-0.59983	0.3584	0.559	0.218	1.3026	0.0849	1.2937	2.3679	0.4806	0.1754	0.4549	0.4903	0.3469	0.3435	-0.64892	-0.06215	-0.01565	1.4957	-0.16296	0.2125	0.1022	-0.67759	-0.18378	-0.15653	-0.57071	-0.91702	0.6533	-0.55815	0.4895	-0.48553	0.8174	-0.27202	-0.62813	-0.6814	4.7027	-0.13626	-0.20991	3.7109
537.8	0.2185	-0.35147	-0.91422	-0.42163	0.0775	0.5476	0.639	0.8401	0.1466	0.4664	-0.70201	-0.6105	0.3344	0.532	0.203	1.2719	0.0679	1.2704	2.338	0.4707	0.1434	0.4374	0.4639	0.3215	0.3227	-0.65359	-0.07677	-0.02924	1.4654	-0.17686	0.197	0.0861	-0.68202	-0.19712	-0.17089	-0.58042	-0.91625	0.6328	-0.56735	0.482	-0.48992	0.7824	-0.2905	-0.63521	-0.68021	4.6901	-0.13871	-0.21194	3.6927
539.8	0.2003	-0.3673	-0.91548	-0.43764	0.0675	0.5271	0.6132	0.8121	0.1342	0.4415	-0.70784	-0.61857	0.3155	0.5136	0.1825	1.2467	0.0517	1.2497	2.3079	0.4573	0.1242	0.4211	0.4383	0.3054	0.2975	-0.65496	-0.08554	-0.03789	1.4435	-0.19035	0.1817	0.0693	-0.68285	-0.20512	-0.19551	-0.58743	-0.9151	0.6069	-0.56727	0.4648	-0.49604	0.7611	-0.2995	-0.6391	-0.68029	4.6768	-0.13889	-0.21654	3.6805
541.8	0.1742	-0.38242	-0.91694	-0.45332	0.0528	0.5032	0.5911	0.7804	0.1146	0.4176	-0.71402	-0.62499	0.2939	0.4886	0.1658	1.2106	0.0354	1.2246	2.2751	0.445	0.0873	0.4014	0.4096	0.2873	0.2714	-0.66083	-0.09915	-0.05808	1.4106	-0.20842	0.1597	0.0544	-0.69079	-0.22857	-0.2211	-0.5996	-0.91595	0.5736	-0.57949	0.4531	-0.50023	0.7282	-0.31797	-0.64418	-0.67816	4.6595	-0.13938	-0.21965	3.6652
543.8	0.1518	-0.39889	-0.9178	-0.47255	0.0403	0.472	0.5694	0.752	0.0956	0.3963	-0.72346	-0.63566	0.2743	0.4639	0.1485	1.1798	0.0217	1.2031	2.2428	0.431	0.0598	0.3777	0.3795	0.2681	0.2519	-0.66673	-0.11212	-0.07119	1.3878	-0.22586	0.1355	0.0303	-0.69663	-0.24399	-0.23443	-0.60921	-0.91966	0.5566	-0.59392	0.4432	-0.50791	0.6957	-0.32304	-0.65021	-0.67868	4.6471	-0.14115	-0.22386	3.6402
545.8	0.1341	-0.41092	-0.91737	-0.48456	0.0285	0.4538	0.5463	0.7358	0.0816	0.3729	-0.72719	-0.64017	0.2533	0.4441	0.1354	1.1528	0.007	1.1848	2.2134	0.4169	0.0436	0.3653	0.3612	0.2487	0.226	-0.67162	-0.12529	-0.08005	1.3575	-0.23784	0.1255	0.0136	-0.70071	-0.25089	-0.25379	-0.61632	-0.91509	0.5436	-0.58835	0.4426	-0.50754	0.6709	-0.32567	-0.65523	-0.67731	4.6304	-0.14349	-0.22716	3.609
547.8	0.1066	-0.42726	-0.91947	-0.50084	0.0147	0.4279	0.5282	0.7051	0.0674	0.3498	-0.73526	-0.64704	0.2355	0.4197	0.1141	1.1353	-0.00776	1.159	2.1794	0.4012	0.0179	0.3448	0.3343	0.2278	0.1952	-0.67951	-0.132	-0.1022	1.329	-0.25522	0.1048	-0.01412	-0.7104	-0.26372	-0.27643	-0.62717	-0.91935	0.516	-0.60763	0.4186	-0.51979	0.65	-0.34676	-0.66271	-0.67638	4.6169	-0.14471	-0.22799	3.5969
549.8	0.0941	-0.44097	-0.91868	-0.51196	0.0033	0.4059	0.5068	0.6829	0.0482	0.3277	-0.73843	-0.65248	0.2156	0.3956	0.0989	1.0982	-0.02463	1.1441	2.1481	0.3906	-0.00782	0.327	0.3055	0.2151	0.1747	-0.68074	-0.14216	-0.10983	1.2982	-0.26764	0.0906	-0.02518	-0.71148	-0.27664	-0.28499	-0.63416	-0.9172	0.4917	-0.60616	0.4136	-0.5232	0.6313	-0.35666	-0.6672	-0.67461	4.6162	-0.14308	-0.22964	3.5889
551.8	0.0741	-0.45333	-0.91942	-0.52578	-0.01	0.3851	0.4818	0.6611	0.0421	0.3061	-0.74099	-0.65707	0.2016	0.3796	0.0829	1.0814	-0.04118	1.1237	2.1167	0.3779	-0.02979	0.3094	0.2883	0.1931	0.1482	-0.68566	-0.14957	-0.11604	1.2697	-0.28148	0.0774	-0.04899	-0.71496	-0.29202	-0.30814	-0.64232	-0.91772	0.4739	-0.61432	0.4037	-0.53229	0.6062	-0.35968	-0.67014	-0.67266	4.6019	-0.14234	-0.23072	3.5703
553.8	0.0477	-0.46706	-0.92049	-0.53981	-0.02685	0.3584	0.4579	0.6277	0.0257	0.2831	-0.74848	-0.66449	0.1833	0.3553	0.0644	1.0444	-0.05782	1.0963	2.0928	0.365	-0.05624	0.2914	0.2628	0.1772	0.1205	-0.68995	-0.16225	-0.13907	1.2345	-0.30083	0.0629	-0.0726	-0.71788	-0.3045	-0.32746	-0.65144	-0.91858	0.4544	-0.62572	0.3886	-0.53606	0.5629	-0.37828	-0.67514	-0.67108	4.5834	-0.1442	-0.23294	3.5601
555.8	0.0288	-0.47902	-0.92107	-0.55152	-0.03859	0.3356	0.4386	0.6072	0.01	0.2643	-0.7547	-0.66904	0.1683	0.3372	0.0458	1.0164	-0.07254	1.0712	2.0643	0.3466	-0.07908	0.2805	0.2429	0.1636	0.0929	-0.69178	-0.1706	-0.14219	1.2163	-0.31392	0.0477	-0.08072	-0.72057	-0.31535	-0.34178	-0.65992	-0.9181	0.4326	-0.62719	0.3892	-0.53989	0.5478	-0.38461	-0.67809	-0.66978	4.5728	-0.14446	-0.23594	3.5267
557.8	0.0081	-0.49074	-0.92046	-0.56158	-0.05092	0.3159	0.4219	0.5833	0.0024	0.2496	-0.75518	-0.66904	0.1539	0.3154	0.0322	0.9955	-0.08601	1.0485	2.0443	0.3335	-0.09747	0.2588	0.2207	0.1518	0.0763	-0.69599	-0.17965	-0.15435	1.1888	-0.32496	0.0398	-0.09931	-0.72471	-0.32525	-0.35456	-0.6677	-0.91751	0.4164	-0.63548	0.3829	-0.54297	0.5233	-0.39357	-0.683	-0.6682	4.5635	-0.14568	-0.238	3.4963
559.8	-0.01357	-0.50238	-0.92196	-0.57271	-0.06589	0.2927	0.4	0.5643	-0.00972	0.2326	-0.7587	-0.67393	0.1326	0.2984	0.0151	0.97	-0.1001	1.0277	2.0174	0.3181	-0.12054	0.2418	0.2004	0.1378	0.0516	-0.6986	-0.18901	-0.16376	1.1549	-0.34088	0.0278	-0.11457	-0.72525	-0.3378	-0.37278	-0.67429	-0.91825	0.3894	-0.63916	0.3713	-0.5502	0.5041	-0.40785	-0.6859	-0.66726	4.5327	-0.14583	-0.24188	3.4673
561.8	-0.03348	-0.51407	-0.92171	-0.58088	-0.07987	0.2703	0.3806	0.5394	-0.0246	0.2073	-0.76625	-0.6802	0.1192	0.2761	-0.00022	0.9477	-0.11514	1.0068	1.9924	0.3017	-0.14509	0.2255	0.1776	0.124	0.0325	-0.70341	-0.197	-0.17717	1.1321	-0.35475	0.015	-0.13824	-0.72965	-0.35029	-0.38752	-0.68405	-0.9178	0.3729	-0.64908	0.3695	-0.55312	0.4804	-0.42196	-0.69105	-0.66747	4.5232	-0.14472	-0.24319	3.4361
563.8	-0.05926	-0.52712	-0.92294	-0.59287	-0.09257	0.2462	0.3542	0.5105	-0.03422	0.1848	-0.7708	-0.68125	0.1003	0.2548	-0.01552	0.9217	-0.12995	0.985	1.9693	0.2855	-0.16608	0.2088	0.1531	0.1079	0.0033	-0.70582	-0.20707	-0.19122	1.0982	-0.37364	-0.00532	-0.15945	-0.73177	-0.36732	-0.40152	-0.69241	-0.9214	0.3491	-0.65826	0.339	-0.55782	0.4506	-0.43213	-0.6938	-0.66582	4.5228	-0.1432	-0.2458	3.4121
565.8	-0.08133	-0.53712	-0.92429	-0.6044	-0.10856	0.2245	0.3338	0.4888	-0.04525	0.1708	-0.77287	-0.68642	0.0818	0.2378	-0.03192	0.9006	-0.14489	0.9607	1.9461	0.271	-0.196	0.1922	0.1331	0.0869	-0.02508	-0.71021	-0.2185	-0.20311	1.0685	-0.38932	-0.01496	-0.17603	-0.73894	-0.38229	-0.41861	-0.70092	-0.92343	0.3315	-0.66159	0.3355	-0.56235	0.4181	-0.4497	-0.69853	-0.66515	4.5063	-0.14273	-0.24619	3.3939
567.8	-0.09697	-0.54643	-0.92336	-0.61156	-0.12035	0.2004	0.3126	0.4635	-0.05664	0.1559	-0.77444	-0.68796	0.066	0.2178	-0.04547	0.8618	-0.15807	0.9458	1.9244	0.2574	-0.20689	0.1795	0.1233	0.0781	-0.04543	-0.71219	-0.22162	-0.21392	1.0463	-0.40105	-0.02964	-0.18963	-0.73393	-0.3913	-0.42455	-0.70566	-0.91826	0.3243	-0.66115	0.335	-0.56387	0.4064	-0.45673	-0.70256	-0.66491	4.4964	-0.14306	-0.24795	3.3661
569.8	-0.11772	-0.55807	-0.92429	-0.62061	-0.13558	0.178	0.2873	0.4451	-0.06723	0.1367	-0.77842	-0.69265	0.0471	0.1995	-0.06464	0.8418	-0.17477	0.9202	1.8982	0.2419	-0.23278	0.1614	0.1006	0.0599	-0.0699	-0.71441	-0.23079	-0.22555	1.015	-0.41719	-0.0528	-0.20881	-0.73845	-0.40428	-0.44329	-0.71468	-0.92061	0.3037	-0.67558	0.325	-0.56802	0.3719	-0.47138	-0.7051	-0.66314	4.4815	-0.14259	-0.24845	3.3455
571.8	-0.14215	-0.56952	-0.9247	-0.6261	-0.15006	0.1553	0.2729	0.4304	-0.07767	0.1216	-0.78154	-0.69589	0.0347	0.1762	-0.07984	0.8179	-0.18827	0.9014	1.8719	0.2284	-0.25439	0.1453	0.0815	0.0462	-0.09567	-0.71743	-0.2387	-0.23551	0.982	-0.43082	-0.0668	-0.22345	-0.73948	-0.41476	-0.45148	-0.72231	-0.91987	0.2892	-0.67691	0.3069	-0.57167	0.3651	-0.48021	-0.70912	-0.66218	4.4674	-0.14216	-0.25081	3.3231
573.8	-0.16093	-0.57852	-0.92488	-0.63459	-0.16288	0.1341	0.2501	0.4015	-0.08757	0.1015	-0.78728	-0.69634	0.0149	0.1607	-0.09619	0.7964	-0.20275	0.879	1.8479	0.2099	-0.27776	0.1325	0.0642	0.0341	-0.11695	-0.72068	-0.24015	-0.24087	0.9608	-0.44682	-0.08525	-0.24893	-0.74328	-0.42662	-0.46491	-0.7285	-0.9218	0.2765	-0.68223	0.3045	-0.57953	0.3412	-0.50605	-0.71292	-0.66057	4.4463	-0.14122	-0.25377	3.3038
575.8	-0.17291	-0.58534	-0.92528	-0.6415	-0.17401	0.1156	0.2331	0.3891	-0.1001	0.0882	-0.78661	-0.69926	-0.00036	0.1404	-0.10749	0.7829	-0.21389	0.861	1.824	0.1979	-0.29329	0.1179	0.051	0.0254	-0.1414	-0.72272	-0.2437	-0.24686	0.932	-0.45791	-0.08891	-0.25553	-0.74466	-0.43756	-0.47426	-0.73403	-0.91986	0.2644	-0.68364	0.2969	-0.57882	0.3109	-0.50783	-0.71494	-0.66183	4.4215	-0.14253	-0.25801	3.2882
577.8	-0.19625	-0.59555	-0.92505	-0.64769	-0.18842	0.0917	0.2097	0.3633	-0.10918	0.0662	-0.78848	-0.70122	-0.01806	0.1189	-0.12368	0.7533	-0.2279	0.8419	1.7979	0.1829	-0.31314	0.104	0.035	0.0143	-0.16286	-0.72082	-0.2499	-0.25589	0.8989	-0.47121	-0.10246	-0.27154	-0.74363	-0.44669	-0.48021	-0.7411	-0.91827	0.2492	-0.68832	0.29	-0.58003	0.3021	-0.52022	-0.71821	-0.66169	4.4064	-0.14283	-0.26037	3.2719
579.8	-0.21241	-0.6034	-0.9243	-0.65404	-0.20218	0.0683	0.1912	0.3391	-0.11831	0.057	-0.79134	-0.70414	-0.03216	0.1008	-0.13975	0.7415	-0.24124	0.8253	1.7756	0.1687	-0.32868	0.0936	0.0236	-0.00256	-0.18627	-0.71998	-0.25277	-0.25798	0.8733	-0.48195	-0.12179	-0.2902	-0.74917	-0.45106	-0.49053	-0.74769	-0.91834	0.2417	-0.69291	0.287	-0.5838	0.2925	-0.53179	-0.72044	-0.65936	4.4028	-0.14261	-0.26283	3.2544
581.8	-0.23109	-0.61317	-0.9258	-0.66022	-0.21572	0.0468	0.1689	0.3166	-0.12731	0.0353	-0.79507	-0.70599	-0.04814	0.0838	-0.15537	0.7142	-0.25346	0.8057	1.7469	0.1568	-0.35209	0.0712	0.0094	-0.01309	-0.2153	-0.72768	-0.26691	-0.2675	0.8333	-0.49599	-0.12617	-0.30422	-0.75019	-0.46583	-0.50541	-0.75625	-0.92075	0.2228	-0.7012	0.2693	-0.59031	0.2602	-0.54926	-0.72415	-0.65894	4.3764	-0.13877	-0.26519	3.2329
583.78	-0.25564	-0.61813	-0.92471	-0.66498	-0.22748	0.0257	0.1499	0.3	-0.13714	0.0239	-0.79596	-0.7068	-0.0639	0.0645	-0.16862	0.69	-0.26747	0.7844	1.7243	0.1393	-0.36638	0.0639	-0.00185	-0.0166	-0.23104	-0.72611	-0.27488	-0.26859	0.8113	-0.50441	-0.14597	-0.31961	-0.7492	-0.47353	-0.51377	-0.76216	-0.91835	0.2161	-0.69859	0.2735	-0.5871	0.246	-0.55914	-0.72463	-0.6582	4.3673	-0.14141	-0.26869	3.1944
585.8	-0.2716	-0.62475	-0.9251	-0.66911	-0.24128	0.005	0.1263	0.2803	-0.14619	0.0095	-0.79622	-0.70824	-0.075	0.0484	-0.1852	0.6747	-0.2784	0.7644	1.6981	0.1267	-0.38621	0.0461	-0.01373	-0.02613	-0.2505	-0.7283	-0.27939	-0.26905	0.7805	-0.51543	-0.15583	-0.33242	-0.75163	-0.48009	-0.51933	-0.76633	-0.9178	0.2044	-0.70266	0.2769	-0.5926	0.2341	-0.56798	-0.72882	-0.65788	4.3523	-0.1408	-0.27024	3.1798
587.8	-0.29102	-0.63464	-0.92743	-0.67944	-0.25453	-0.02014	0.1053	0.2629	-0.15824	-0.01003	-0.80339	-0.71394	-0.09119	0.0323	-0.19968	0.648	-0.29093	0.7422	1.6682	0.1106	-0.40641	0.0367	-0.02747	-0.04215	-0.27951	-0.73012	-0.29659	-0.28976	0.748	-0.53234	-0.16287	-0.35695	-0.75506	-0.49783	-0.5339	-0.77705	-0.9227	0.1866	-0.7181	0.2605	-0.60007	0.2044	-0.59265	-0.7323	-0.65688	4.3235	-0.13979	-0.27291	3.1599
589.8	-0.31104	-0.63935	-0.92591	-0.6805	-0.26564	-0.04093	0.0823	0.2395	-0.17053	-0.02472	-0.80314	-0.71264	-0.10697	0.012	-0.2142	0.6323	-0.30426	0.7242	1.6462	0.0997	-0.41744	0.02	-0.03721	-0.04751	-0.29737	-0.7308	-0.30433	-0.29021	0.7197	-0.54071	-0.17529	-0.36786	-0.75295	-0.50302	-0.53962	-0.77741	-0.92054	0.1741	-0.71328	0.2584	-0.60006	0.1886	-0.59029	-0.73392	-0.65521	4.3209	-0.1377	-0.27285	3.1461
591.8	-0.33232	-0.64683	-0.92727	-0.68828	-0.27955	-0.06484	0.0607	0.2113	-0.17954	-0.03777	-0.80661	-0.71686	-0.12517	-0.00302	-0.23279	0.601	-0.31799	0.7018	1.6141	0.0819	-0.43679	0.0025	-0.05126	-0.05304	-0.32263	-0.73462	-0.31027	-0.30588	0.6872	-0.55387	-0.18897	-0.38216	-0.75532	-0.50883	-0.54995	-0.78567	-0.92187	0.1607	-0.72298	0.2429	-0.60444	0.1645	-0.61147	-0.73672	-0.6547	4.3006	-0.13757	-0.2744	3.1231
593.8	-0.35092	-0.6515	-0.92774	-0.69006	-0.29218	-0.08384	0.0386	0.1975	-0.18796	-0.0502	-0.80891	-0.71444	-0.14042	-0.01877	-0.24331	0.5866	-0.32875	0.689	1.5883	0.067	-0.44812	-0.01159	-0.05973	-0.06691	-0.34136	-0.73439	-0.31879	-0.30676	0.6606	-0.56084	-0.20237	-0.3995	-0.75813	-0.51522	-0.55915	-0.79197	-0.92156	0.1522	-0.7251	0.2367	-0.60664	0.1468	-0.62347	-0.73794	-0.65333	4.2994	-0.13517	-0.27416	3.1028
595.8	-0.36496	-0.66005	-0.92844	-0.69495	-0.30446	-0.10591	0.017	0.1766	-0.201	-0.06504	-0.81082	-0.71843	-0.15598	-0.03625	-0.25806	0.5646	-0.34187	0.6689	1.5655	0.059	-0.46906	-0.02727	-0.0729	-0.08138	-0.35855	-0.73646	-0.32384	-0.31833	0.6317	-0.57502	-0.21202	-0.41371	-0.76045	-0.52851	-0.56621	-0.79661	-0.92221	0.1368	-0.73131	0.2209	-0.61231	0.1298	-0.6374	-0.7394	-0.6522	4.2789	-0.13749	-0.27558	3.0828
597.8	-0.38177	-0.66415	-0.92824	-0.69608	-0.31553	-0.12442	-0.0005	0.1493	-0.20681	-0.07804	-0.81336	-0.72054	-0.17057	-0.05336	-0.27256	0.5523	-0.35218	0.6501	1.5377	0.0451	-0.47676	-0.04127	-0.083	-0.08861	-0.3792	-0.73866	-0.33275	-0.32222	0.5992	-0.58228	-0.21661	-0.42929	-0.75771	-0.53473	-0.57257	-0.79959	-0.921	0.1263	-0.73065	0.2165	-0.61239	0.1144	-0.64091	-0.74136	-0.65268	4.2769	-0.13469	-0.27777	3.0593
599.8	-0.39623	-0.66957	-0.92832	-0.70083	-0.32657	-0.14709	-0.02025	0.1277	-0.21646	-0.08873	-0.81428	-0.7227	-0.18425	-0.07154	-0.2854	0.5342	-0.36234	0.6326	1.5115	0.0323	-0.49544	-0.06164	-0.09548	-0.09445	-0.39974	-0.7409	-0.34244	-0.3295	0.5769	-0.59291	-0.23672	-0.44243	-0.76315	-0.54015	-0.57684	-0.8062	-0.92367	0.1125	-0.73654	0.2139	-0.61591	0.0999	-0.65526	-0.74374	-0.65114	4.2494	-0.13456	-0.27792	3.0367
601.8	-0.4155	-0.67472	-0.92886	-0.70492	-0.34022	-0.16701	-0.04186	0.1091	-0.22215	-0.10237	-0.81342	-0.72047	-0.19817	-0.0854	-0.30065	0.5126	-0.37536	0.6131	1.4862	0.0177	-0.50574	-0.07404	-0.10764	-0.10568	-0.41798	-0.74203	-0.35575	-0.33759	0.5427	-0.6033	-0.25169	-0.45214	-0.76284	-0.55071	-0.58406	-0.81204	-0.92379	0.0994	-0.73986	0.2022	-0.61829	0.0682	-0.66673	-0.74574	-0.65576	4.1443	-0.14855	-0.2908	2.9555
603.8	-0.42943	-0.67979	-0.92736	-0.70636	-0.35095	-0.18471	-0.06391	0.0908	-0.23302	-0.11072	-0.81361	-0.7212	-0.21029	-0.10404	-0.31591	0.4867	-0.38551	0.5964	1.4605	0.007	-0.51345	-0.08977	-0.11717	-0.10743	-0.43422	-0.74405	-0.35886	-0.34131	0.5182	-0.60559	-0.25855	-0.46049	-0.75823	-0.55345	-0.5891	-0.81461	-0.92081	0.089	-0.73988	0.194	-0.61589	0.0681	-0.666	-0.74839	-0.65398	4.14	-0.14568	-0.29139	2.9407
605.8	-0.44311	-0.68305	-0.92761	-0.70922	-0.36058	-0.20617	-0.07783	0.0657	-0.23982	-0.12067	-0.81378	-0.72301	-0.2256	-0.11673	-0.33005	0.4765	-0.39569	0.5796	1.4414	-0.00331	-0.52465	-0.10663	-0.12603	-0.11986	-0.45078	-0.74506	-0.37149	-0.3453	0.4942	-0.61775	-0.26334	-0.47647	-0.75781	-0.55216	-0.59496	-0.81883	-0.92271	0.0783	-0.74172	0.1888	-0.6201	0.0457	-0.68236	-0.74977	-0.65319	4.1104	-0.14724	-0.29096	2.92
607.8	-0.46088	-0.68807	-0.92823	-0.7124	-0.37313	-0.22545	-0.10169	0.0463	-0.25152	-0.14128	-0.81662	-0.72168	-0.24136	-0.13542	-0.34325	0.4558	-0.40792	0.5637	1.4196	-0.01633	-0.53412	-0.12234	-0.13856	-0.12418	-0.46688	-0.7456	-0.38159	-0.35171	0.4635	-0.62544	-0.27673	-0.48571	-0.76245	-0.55995	-0.59785	-0.82194	-0.92217	0.074	-0.74407	0.1703	-0.62328	0.0349	-0.69252	-0.7532	-0.65201	4.0985	-0.14828	-0.29145	2.8981
609.8	-0.47645	-0.69293	-0.92948	-0.71457	-0.38435	-0.24319	-0.11833	0.0262	-0.26274	-0.14823	-0.82035	-0.72361	-0.25335	-0.14898	-0.35604	0.4256	-0.41909	0.5459	1.3965	-0.02742	-0.54578	-0.13957	-0.15098	-0.12839	-0.48558	-0.74898	-0.38879	-0.36198	0.4358	-0.63364	-0.28756	-0.5015	-0.76472	-0.57064	-0.60529	-0.82598	-0.92367	0.0598	-0.75148	0.1622	-0.6275	0.0198	-0.69901	-0.75497	-0.65149	4.0724	-0.14854	-0.29307	2.8814
611.8	-0.48825	-0.69444	-0.92832	-0.71631	-0.39454	-0.26272	-0.13757	0.0059	-0.26987	-0.15839	-0.81907	-0.72441	-0.26728	-0.16809	-0.36947	0.412	-0.42929	0.5315	1.3745	-0.03969	-0.55279	-0.15759	-0.16252	-0.12692	-0.49936	-0.74827	-0.39763	-0.36257	0.411	-0.6391	-0.29757	-0.50499	-0.76092	-0.57404	-0.60656	-0.82883	-0.92241	0.051	-0.74827	0.1561	-0.62827	0.0082	-0.70452	-0.75737	-0.64911	4.0621	-0.1453	-0.29264	2.8698
613.8	-0.50108	-0.69891	-0.92857	-0.71883	-0.40684	-0.28215	-0.15965	-0.0131	-0.2772	-0.16973	-0.82058	-0.72649	-0.28462	-0.18033	-0.38009	0.4041	-0.43823	0.5103	1.3494	-0.04949	-0.55926	-0.17622	-0.17019	-0.14355	-0.51299	-0.75036	-0.40614	-0.3686	0.3818	-0.64396	-0.31007	-0.51581	-0.76275	-0.57439	-0.61357	-0.8319	-0.92114	0.0412	-0.74646	0.1394	-0.63025	-0.01215	-0.71103	-0.75989	-0.64809	4.0393	-0.1447	-0.29336	2.8467
630.34	-0.19637	-0.25111	-0.75705	-0.41068	-0.30908	-0.20361	-0.03168	0.6191	0.2293	0.3473	-0.36832	-0.50531	-0.16841	0.0709	-0.0635	0.9906	-0.28538	0.6141	1.4351	-0.10891	-0.35108	0.5495	0.3599	0.2792	-0.01732	-0.1268	0.0291	0.2249	0.7824	-0.09562	0.4081	0.4055	-0.22273	1.4338	-0.42644	-0.53643	-0.78397	0.6015	-0.03126	1.9094	0.1582	1.0914	-0.04318	-0.53964	-0.58293	4.3169	0.0366	-0.17976	3.0772
632.33	0.1753	0.2601	-0.54783	-0.05847	-0.13017	0.0032	0.2048	1.3785	0.7761	0.9115	0.1486	-0.31151	0.035	0.3917	0.3259	1.5804	-0.1056	0.8059	1.6926	-0.08388	-0.07927	1.2989	0.9221	0.7336	0.6084	0.485	0.5721	0.7149	1.2365	0.5578	1.1797	1.5359	0.3983	3.3744	-0.21722	-0.23224	-0.59601	1.0671	0.8285	3.8449	0.9808	2.1441	0.6835	-0.34361	-0.5435	4.5623	0.1732	-0.0946	3.3052
634.33	0.5625	0.8453	-0.29276	0.3562	0.0805	0.2211	0.4562	2.2321	1.3622	1.5246	0.7339	-0.09802	0.258	0.741	0.7645	2.2137	0.0863	1.0188	1.9819	-0.05823	0.1988	2.0642	1.5531	1.2294	1.3021	1.1697	1.2037	1.2276	1.7115	1.2481	2.0046	2.7959	1.1178	4.9374	0.008	0.093	-0.37158	1.4874	1.8179	5.8287	1.8972	3.1619	1.4062	-0.14622	-0.50006	4.8424	0.3241	0.0012	3.5498
636.33	0.9466	1.4737	-0.01852	0.8162	0.2942	0.4568	0.7164	3.067	1.9546	2.1545	1.3601	0.1193	0.4968	1.1091	1.229	2.8409	0.2876	1.2321	2.2719	-0.03177	0.4833	2.7597	2.2077	1.7442	1.999	1.8664	1.8873	1.7257	2.1996	1.9257	2.8233	4.04	1.8626	5.7614	0.2503	0.4283	-0.1246	1.8905	2.8008	7.7055	2.7914	4.1008	2.0835	0.0461	-0.45475	5.0915	0.4784	0.1043	3.7847
638.33	1.32	2.1174	0.2559	1.2961	0.514	0.7084	0.9822	3.8881	2.5321	2.7568	1.9635	0.3447	0.7441	1.4831	1.6801	3.4934	0.4881	1.4481	2.5721	-0.0038	0.7659	3.3739	2.8343	2.2671	2.6542	2.5404	2.5848	2.2114	2.6861	2.5663	3.5711	5.205	2.605	6.0589	0.4946	0.7622	0.1169	2.2919	3.7317	9.285	3.6041	4.8784	2.648	0.2427	-0.4045	5.3569	0.64	0.2087	4.0261
640.33	1.6699	2.7337	0.5069	1.7748	0.7468	0.9504	1.2433	4.6692	3.0956	3.3187	2.5447	0.5661	0.9982	1.8448	2.1125	4.1066	0.6869	1.6714	2.8612	0.0234	1.0246	3.9132	3.4313	2.7754	3.2516	3.1746	3.2351	2.6839	3.1686	3.1493	4.215	6.1584	3.314	6.1423	0.7398	1.0812	0.326	2.6656	4.4639	10.455	4.2693	5.4782	3.1055	0.4311	-0.35312	5.5894	0.7969	0.3166	4.2703
642.34	2.0155	3.2987	0.7268	2.2538	0.9773	1.1889	1.4965	5.3778	3.6099	3.8015	3.0257	0.8004	1.2563	2.2063	2.5266	4.7324	0.8762	1.8896	3.141	0.0447	1.2968	4.3494	3.998	3.2782	3.7475	3.7434	3.8465	3.1138	3.6452	3.6503	4.7508	6.8557	3.981	6.213	0.9953	1.3836	0.5088	3.0265	4.9692	11.239	4.7292	5.8826	3.4706	0.6007	-0.29827	5.8003	0.9505	0.4233	4.5059
644.33	2.3357	3.8289	0.9037	2.7137	1.2044	1.4343	1.7477	6.0267	4.0691	4.2197	3.4007	1.0181	1.5004	2.538	2.9126	5.2826	1.055	2.1008	3.4055	0.0654	1.5694	4.6555	4.5183	3.7237	4.126	4.2013	4.3893	3.4849	4.0838	4.0343	5.1178	7.2501	4.5492	6.239	1.2494	1.6625	0.6458	3.3724	5.2526	11.647	4.9923	6.1235	3.7467	0.7659	-0.24283	5.9816	1.0984	0.5346	4.7512
646.33	2.6222	4.28	1.025	3.17	1.432	1.6778	1.9828	6.6028	4.4892	4.5447	3.659	1.229	1.7398	2.8296	3.2518	5.8589	1.2341	2.313	3.6659	0.0787	1.8467	4.8533	4.9822	4.1657	4.3709	4.527	4.8103	3.8361	4.4899	4.3422	5.3512	7.4381	5.0276	6.2533	1.5011	1.9062	0.7477	3.6841	5.4011	11.838	5.0896	6.2339	3.9001	0.9165	-0.18741	6.1231	1.2306	0.6486	4.9848
648.33	2.8882	4.6199	1.098	3.6082	1.6402	1.8976	2.2138	7.0638	4.8662	4.7929	3.8282	1.4486	1.973	3.1108	3.5322	6.3804	1.3994	2.51	3.9094	0.0936	2.1044	4.9504	5.3953	4.558	4.5147	4.7554	5.1226	4.1493	4.8547	4.5396	5.4674	7.5247	5.3804	6.2943	1.7348	2.1038	0.8214	3.982	5.4834	11.936	5.1679	6.304	4.0045	1.058	-0.13075	6.1976	1.3489	0.7631	5.1969
650.32	3.1469	4.8728	1.1394	4.0147	1.8608	2.1383	2.4475	7.4646	5.1983	4.995	3.9424	1.6793	2.2068	3.3936	3.7819	6.8987	1.5616	2.7211	4.1514	0.1083	2.3805	5.0503	5.7684	4.9311	4.6175	4.9066	5.3557	4.4594	5.212	4.7001	5.5547	7.6214	5.6449	6.3408	1.9701	2.2971	0.8835	4.2688	5.5403	12.067	5.2704	6.4067	4.0729	1.1794	-0.0769	6.2891	1.4613	0.8759	5.4029
652.33	3.3616	5.0237	1.1637	4.3891	2.0632	2.3547	2.6518	7.7376	5.471	5.1157	3.9864	1.8723	2.4316	3.6539	3.9685	7.3274	1.7089	2.9033	4.3739	0.1183	2.6378	5.1038	6.0674	5.2828	4.662	4.9752	5.4946	4.7215	5.5011	4.7805	5.6043	7.669	5.7758	6.3513	2.1885	2.4283	0.9114	4.5299	5.569	12.136	5.3125	6.4574	4.1235	1.2843	-0.02441	6.3396	1.5686	0.9906	5.5831
654.33	3.5319	5.0943	1.1776	4.7335	2.2495	2.5621	2.8274	7.8673	5.6866	5.1872	4.0032	2.0582	2.6424	3.8676	4.1011	7.7256	1.8488	3.0739	4.5626	0.1316	2.8707	5.1255	6.2951	5.5654	4.6901	5.0218	5.5637	4.9368	5.7334	4.8341	5.6088	7.6826	5.8777	6.3517	2.3946	2.5207	0.9312	4.7639	5.5973	12.195	5.3398	6.4783	4.1446	1.3707	0.0245	6.376	1.6568	1.1019	5.7418
656.33	3.672	5.1273	1.1817	5.0455	2.4226	2.7723	2.9989	7.9929	5.8679	5.2249	4.0073	2.2311	2.8352	4.081	4.1915	8.1106	1.9756	3.2409	4.7411	0.142	3.096	5.1348	6.4672	5.8303	4.6897	5.0501	5.619	5.1461	5.9543	4.8767	5.6201	7.701	5.934	6.354	2.6021	2.5949	0.9486	4.9789	5.5981	12.212	5.359	6.5125	4.1669	1.4419	0.0723	6.4155	1.7332	1.2117	5.9056
658.33	3.812	5.1656	1.188	5.3429	2.5876	2.9816	3.1675	8.0631	5.9926	5.2654	4.0419	2.4039	3.0257	4.2628	4.2604	8.4714	2.0941	3.3899	4.902	0.158	3.33	5.1428	6.621	6.0722	4.7058	5.0603	5.645	5.3573	6.1456	4.8994	5.6308	7.7229	5.978	6.3598	2.7951	2.6417	0.9635	5.1826	5.6259	12.263	5.3895	6.5376	4.1883	1.4993	0.1191	6.4183	1.8014	1.3138	6.0386
660.33	3.9114	5.1771	1.1959	5.6053	2.7366	3.1742	3.334	8.1443	6.0896	5.2727	4.0462	2.5738	3.1945	4.4227	4.2935	8.7968	2.205	3.5399	5.0369	0.1748	3.5412	5.148	6.7022	6.281	4.7055	5.0852	5.662	5.4806	6.2859	4.9325	5.6356	7.7217	6.0035	6.384	2.9948	2.6891	0.9806	5.3603	5.6279	12.262	5.4037	6.5487	4.2172	1.5494	0.1618	6.433	1.8545	1.4136	6.1669
662.34	3.9881	5.1923	1.1966	5.8426	2.8696	3.3569	3.4846	8.1893	6.1677	5.2888	4.051	2.7347	3.3614	4.5624	4.3301	9.08	2.3028	3.6702	5.1705	0.1827	3.7552	5.1631	6.7728	6.436	4.7128	5.0883	5.6823	5.6316	6.3997	4.9468	5.6238	7.7449	6.0134	6.3977	3.1775	2.7078	0.9843	5.5252	5.6372	12.29	5.407	6.5808	4.2188	1.581	0.2051	6.4325	1.8964	1.5071	6.2698
664.33	4.0421	5.2005	1.1978	6.0331	2.9856	3.5277	3.6395	8.2043	6.2281	5.2977	4.0537	2.9006	3.5162	4.6724	4.3501	9.329	2.3998	3.7963	5.2696	0.1878	3.9532	5.1607	6.8226	6.5955	4.7067	5.0909	5.6905	5.7608	6.4847	4.9462	5.6213	7.7657	6.0273	6.3827	3.3624	2.7301	0.9815	5.6914	5.6511	12.345	5.4171	6.5577	4.2191	1.6141	0.251	6.4279	1.9312	1.5978	6.379
666.33	4.081	5.1907	1.1989	6.1988	3.0885	3.7039	3.7774	8.2225	6.2671	5.3076	4.053	3.0526	3.6509	4.7688	4.3654	9.539	2.4845	3.9108	5.3648	0.1919	4.1413	5.1531	6.8613	6.7068	4.6965	5.1046	5.6921	5.837	6.5455	4.9466	5.6298	7.7374	6.0322	6.3741	3.5248	2.7416	0.9862	5.8352	5.6383	12.362	5.4099	6.5688	4.2244	1.6379	0.2952	6.4427	1.959	1.6818	6.4595
668.32	4.0984	5.2038	1.1984	6.3364	3.1709	3.8742	3.9026	8.2509	6.298	5.3194	4.0569	3.2089	3.7892	4.8527	4.3834	9.755	2.5562	4.0246	5.4491	0.1978	4.3311	5.159	6.9169	6.8035	4.6972	5.1104	5.6829	5.9317	6.6004	4.9588	5.646	7.7643	6.036	6.3801	3.6888	2.754	0.993	5.9528	5.6318	12.379	5.4167	6.5666	4.2339	1.6565	0.3397	6.4368	1.9833	1.7556	6.5406
670.32	4.1242	5.2046	1.2002	6.4549	3.2341	4.036	4.0156	8.2683	6.3197	5.3235	4.0621	3.3449	3.9102	4.9056	4.3867	9.945	2.6148	4.1186	5.514	0.2057	4.5275	5.1633	6.9221	6.8914	4.6927	5.1119	5.6957	5.9946	6.6349	4.9657	5.6294	7.7577	6.0542	6.3784	3.8462	2.7606	0.9989	6.0592	5.6508	12.4	5.4372	6.5755	4.2311	1.6675	0.3849	6.4405	2.0025	1.8269	6.6083
672.34	4.141	5.2072	1.1987	6.555	3.2882	4.1909	4.118	8.2835	6.3456	5.3296	4.0579	3.482	4.0206	4.9548	4.3922	10.095	2.6712	4.2224	5.576	0.2076	4.7254	5.1673	6.9377	6.9562	4.6974	5.1179	5.6913	6.0909	6.6713	4.9681	5.6351	7.7726	6.0587	6.3914	4.0012	2.7609	1.0002	6.165	5.6491	12.443	5.4492	6.5873	4.2231	1.6774	0.4242	6.4684	2.0148	1.8987	6.691
674.33	4.1533	5.2224	1.1965	6.6299	3.3219	4.3251	4.2227	8.2948	6.358	5.3371	4.0606	3.6223	4.108	4.999	4.4009	10.257	2.7124	4.3066	5.6223	0.2146	4.9099	5.1642	6.9376	7.0044	4.6801	5.1145	5.701	6.1381	6.6965	4.9629	5.6359	7.7456	6.0539	6.3924	4.154	2.7727	1.0034	6.2624	5.6571	12.467	5.4545	6.6063	4.2149	1.6815	0.4618	6.4617	2.0291	1.9572	6.7523
676.33	4.1525	5.2099	1.1975	6.6918	3.3426	4.4449	4.304	8.2757	6.3671	5.3226	4.0517	3.74	4.1675	5.0347	4.3878	10.403	2.7401	4.3701	5.6535	0.2182	5.0775	5.1448	6.9459	7.0404	4.6725	5.1049	5.6811	6.1796	6.7167	4.965	5.6268	7.7496	6.0326	6.3799	4.2797	2.7775	1.0004	6.3143	5.6318	12.46	5.4585	6.5722	4.2119	1.6895	0.4989	6.4576	2.0385	2.0138	6.7957
678.33	4.1499	5.2016	1.1908	6.731	3.3553	4.5651	4.3775	8.2657	6.3681	5.3097	4.047	3.8421	4.2282	5.0614	4.3822	10.486	2.7702	4.428	5.6835	0.22	5.2218	5.1374	6.938	7.0807	4.6603	5.0996	5.6649	6.2388	6.7136	4.9662	5.6011	7.748	6.0283	6.3727	4.4162	2.7677	0.9932	6.3757	5.6212	12.465	5.4526	6.5721	4.1832	1.6926	0.5363	6.467	2.0481	2.0679	6.8446
680.33	4.1415	5.1771	1.1829	6.7511	3.3608	4.6682	4.4494	8.2549	6.3552	5.3027	4.0218	3.9336	4.2678	5.063	4.3732	10.555	2.7833	4.4712	5.6946	0.2182	5.3551	5.1166	6.9306	7.0974	4.6516	5.0879	5.6383	6.2495	6.705	4.943	5.5913	7.7373	6.0045	6.3614	4.5376	2.762	0.9899	6.4269	5.5982	12.424	5.4497	6.5502	4.1536	1.695	0.5651	6.4645	2.0563	2.1124	6.8844
682.34	4.1611	5.1857	1.1872	6.7871	3.3707	4.7844	4.5308	8.2732	6.3782	5.3116	4.0423	4.0399	4.3249	5.0895	4.38	10.663	2.8131	4.5207	5.726	0.2261	5.5069	5.1302	6.9378	7.1402	4.6538	5.0873	5.6418	6.2791	6.7249	4.9473	5.5986	7.7638	6.0258	6.3757	4.6962	2.7628	0.9972	6.4892	5.6351	12.466	5.4489	6.5729	4.1771	1.6998	0.5949	6.4617	2.0605	2.1523	6.9122
684.33	4.1578	5.1928	1.1788	6.7928	3.3737	4.886	4.5644	8.2573	6.3811	5.3045	4.0384	4.109	4.349	5.0978	4.366	10.701	2.8191	4.5604	5.7275	0.2264	5.6214	5.1102	6.91	7.1458	4.643	5.0852	5.6286	6.2962	6.7052	4.9439	5.5995	7.7718	6.0102	6.3691	4.8075	2.7565	0.9938	6.5237	5.6146	12.442	5.4361	6.5567	4.1473	1.6979	0.6206	6.443	2.0578	2.1851	6.9289
686.33	4.1587	5.184	1.1831	6.8093	3.3714	4.9734	4.6195	8.2926	6.3752	5.3042	4.0411	4.2131	4.3753	5.1074	4.3608	10.742	2.8332	4.6018	5.7399	0.2319	5.7465	5.1148	6.9076	7.1669	4.6388	5.0803	5.6236	6.3098	6.6973	4.944	5.5986	7.7663	6.0319	6.391	4.9204	2.7592	1.0007	6.5509	5.6167	12.455	5.4607	6.5569	4.1419	1.6969	0.6447	6.433	2.054	2.2143	6.9362
688.32	4.1515	5.1949	1.1767	6.8199	3.374	5.0399	4.6649	8.284	6.3698	5.2996	4.0303	4.2998	4.396	5.1187	4.3553	10.809	2.8454	4.6311	5.7515	0.2321	5.8664	5.1143	6.8915	7.1862	4.6326	5.0753	5.6331	6.3234	6.6883	4.9392	5.5982	7.7429	6.008	6.3875	5.0377	2.7616	0.9946	6.5972	5.6233	12.448	5.4511	6.5508	4.156	1.7013	0.6668	6.4217	2.0587	2.2412	6.9555
690.33	4.1639	5.1891	1.1758	6.8263	3.3696	5.1147	4.708	8.2812	6.3808	5.2961	4.0411	4.381	4.4225	5.1212	4.3522	10.839	2.8568	4.6528	5.7629	0.2339	5.9709	5.1052	6.8853	7.2223	4.6338	5.0805	5.6205	6.3374	6.697	4.9316	5.595	7.7723	6.0127	6.4046	5.143	2.7538	0.9975	6.6219	5.6401	12.467	5.4661	6.5334	4.1461	1.7044	0.6919	6.4104	2.0587	2.263	6.9732
692.34	4.1674	5.1949	1.1728	6.8385	3.3694	5.1828	4.7372	8.2892	6.3847	5.2885	4.0303	4.4604	4.4473	5.146	4.3475	10.855	2.8658	4.6746	5.7801	0.2338	6.0807	5.1034	6.8906	7.2428	4.6302	5.075	5.6139	6.3544	6.6914	4.9261	5.6029	7.7755	6.0072	6.4235	5.2247	2.7501	1.001	6.6498	5.6473	12.501	5.4649	6.5305	4.1318	1.7048	0.7148	6.3989	2.0591	2.2867	6.983
694.33	4.1643	5.1866	1.1729	6.8297	3.3692	5.2344	4.7714	8.2767	6.3812	5.2936	4.0155	4.5363	4.457	5.1474	4.3424	10.87	2.8697	4.6834	5.7886	0.2322	6.167	5.0865	6.8663	7.2332	4.616	5.0731	5.5961	6.3647	6.6854	4.9167	5.6024	7.7922	6.0022	6.447	5.3174	2.7464	0.9979	6.6836	5.6348	12.486	5.4565	6.5067	4.112	1.7014	0.7353	6.3998	2.0562	2.3074	6.9936
696.33	4.1659	5.1978	1.1747	6.8438	3.3722	5.2839	4.7954	8.2959	6.389	5.3063	4.0293	4.6092	4.4637	5.1538	4.3499	10.89	2.88	4.7085	5.7963	0.2337	6.2603	5.0939	6.8685	7.2617	4.629	5.0753	5.6012	6.4024	6.6962	4.9317	5.6178	7.8047	6.0106	6.472	5.3887	2.7521	1.0023	6.7233	5.6583	12.523	5.4601	6.5459	4.1081	1.7054	0.7567	6.4053	2.0563	2.3204	7.0039
698.33	4.1657	5.2122	1.1823	6.8555	3.376	5.3436	4.8186	8.3052	6.4008	5.2972	4.0277	4.6704	4.4923	5.1648	4.3534	10.951	2.8924	4.734	5.8041	0.2384	6.3405	5.1111	6.8709	7.2741	4.6287	5.0907	5.6207	6.4244	6.7016	4.937	5.6175	7.8166	6.0219	6.4954	5.4912	2.7425	1.0059	6.7457	5.6803	12.556	5.4805	6.5384	4.1133	1.7069	0.776	6.3935	2.055	2.3334	6.9994
700.33	4.1566	5.187	1.1702	6.8272	3.3667	5.3681	4.8266	8.2786	6.3752	5.2751	4.012	4.7085	4.4645	5.1667	4.3389	10.925	2.8863	4.7229	5.796	0.2353	6.4197	5.0829	6.845	7.2625	4.6112	5.083	5.5922	6.4069	6.685	4.9296	5.6154	7.7989	5.9988	6.4899	5.546	2.7319	1.0004	6.7288	5.6915	12.501	5.441	6.5244	4.0718	1.6996	0.7913	6.387	2.0534	2.3511	7.0114
702.33	4.1617	5.2141	1.1792	6.848	3.3804	5.4303	4.8627	8.3105	6.4002	5.3039	4.0234	4.79	4.494	5.1965	4.36	11.004	2.9062	4.7501	5.8258	0.2428	6.5398	5.1099	6.8637	7.2982	4.63	5.1042	5.6242	6.4537	6.7096	4.954	5.645	7.8236	6.0228	6.5432	5.6351	2.7421	1.0137	6.7819	5.7256	12.577	5.4749	6.5564	4.0801	1.7147	0.8061	6.3781	2.0496	2.3554	7.0024
704.33	4.1502	5.1971	1.1719	6.8428	3.3662	5.4653	4.8815	8.2917	6.3886	5.287	4.0187	4.8271	4.4796	5.1972	4.3383	10.981	2.8948	4.7395	5.8057	0.2423	6.5831	5.0867	6.8392	7.2843	4.6154	5.0934	5.5931	6.4616	6.6852	4.9248	5.6228	7.8014	6.0063	6.5569	5.6998	2.7241	1.0092	6.7797	5.7304	12.545	5.4638	6.5263	4.0676	1.7043	0.8207	6.3683	2.0451	2.3652	7.0011
706.33	4.1519	5.2096	1.1701	6.8502	3.3688	5.4904	4.8966	8.2842	6.3952	5.286	4.0303	4.8895	4.484	5.2117	4.3447	10.984	2.9097	4.7492	5.8157	0.2461	6.6588	5.0892	6.8526	7.2907	4.6199	5.0971	5.598	6.4842	6.695	4.9311	5.6387	7.8277	6.017	6.5783	5.7661	2.7277	1.0037	6.8223	5.7627	12.541	5.4653	6.5234	4.0365	1.712	0.8088	6.2546	2.0008	2.3276	6.889
708.33	4.1485	5.219	1.1757	6.8516	3.3735	5.5211	4.925	8.2983	6.3993	5.2919	4.0479	4.9375	4.4857	5.2267	4.3439	11.011	2.9121	4.7527	5.8263	0.2514	6.7403	5.0974	6.8608	7.3019	4.6231	5.0974	5.6103	6.5277	6.7108	4.9395	5.6471	7.8381	6.0114	6.6209	5.8367	2.7314	1.0127	6.8274	5.7811	12.575	5.4749	6.5422	4.0517	1.7138	0.8195	6.2345	1.9942	2.3346	6.8895
710.33	4.1417	5.2111	1.1662	6.8379	3.3664	5.5228	4.923	8.2896	6.3934	5.282	4.0437	4.9706	4.4854	5.2238	4.3269	11.004	2.9089	4.7476	5.818	0.2506	6.7875	5.0839	6.8558	7.2661	4.618	5.093	5.5971	6.5386	6.6962	4.9417	5.6482	7.8418	5.9957	6.6353	5.888	2.7208	1.002	6.8316	5.7953	12.57	5.4723	6.528	4.0043	1.7107	0.8305	6.2218	1.9911	2.3369	6.8915
712.34	4.1248	5.2131	1.1697	6.8403	3.3633	5.5558	4.9426	8.2849	6.3794	5.2777	4.0417	5.0079	4.478	5.2378	4.3244	10.993	2.9143	4.7451	5.8144	0.2509	6.8455	5.0837	6.8543	7.27	4.6058	5.0894	5.5869	6.5524	6.6805	4.9297	5.651	7.835	5.9962	6.6632	5.9584	2.7142	1.0032	6.8225	5.8226	12.571	5.4763	6.5274	4.0126	1.7121	0.8387	6.2353	1.9896	2.3462	6.9176
714.33	4.1158	5.2169	1.1702	6.8265	3.3603	5.5585	4.9618	8.2725	6.3897	5.28	4.0468	5.0358	4.4826	5.2476	4.3198	11.024	2.9164	4.7395	5.8268	0.252	6.9101	5.0844	6.8695	7.2748	4.6193	5.1015	5.5779	6.563	6.6824	4.9406	5.6438	7.8536	5.9898	6.6789	6.0202	2.7162	1.0106	6.8151	5.83	12.591	5.4645	6.5477	3.9992	1.7126	0.841	6.1891	1.979	2.3419	6.8937
716.33	4.1113	5.2105	1.171	6.8162	3.3531	5.5688	4.9705	8.2731	6.3865	5.2677	4.0468	5.0679	4.4824	5.2403	4.3063	10.988	2.9193	4.7332	5.8266	0.2493	6.9544	5.0691	6.8639	7.2808	4.6136	5.094	5.561	6.5468	6.6825	4.9366	5.6463	7.8772	5.965	6.6798	6.0572	2.7081	1.0014	6.8125	5.8504	12.554	5.4704	6.5246	3.9996	1.7138	0.8442	6.1666	1.973	2.3429	6.8865
718.33	4.086	5.2045	1.1698	6.8039	3.3494	5.5734	4.9602	8.2491	6.3772	5.2587	4.0395	5.0895	4.4793	5.2416	4.3113	10.974	2.916	4.729	5.8304	0.2473	7.001	5.061	6.8399	7.2735	4.6071	5.0892	5.5541	6.5598	6.6698	4.9229	5.6536	7.8751	5.98	6.6551	6.1205	2.6975	0.9952	6.8283	5.8458	12.543	5.4624	6.5191	3.9616	1.7101	0.8524	6.1441	1.9716	2.3454	6.8756
720.33	4.082	5.2004	1.1707	6.809	3.3521	5.5878	4.9782	8.2427	6.3748	5.2539	4.0575	5.1105	4.4841	5.247	4.2949	10.981	2.9212	4.7388	5.8314	0.2466	7.0547	5.0731	6.8383	7.2742	4.614	5.1024	5.5657	6.5598	6.6675	4.941	5.6436	7.8624	5.9734	6.7236	6.1726	2.7013	0.9958	6.8491	5.8811	12.578	5.4644	6.5441	3.9819	1.7162	0.8552	6.1443	1.9656	2.3459	6.857
722.34	4.079	5.2013	1.1792	6.806	3.3494	5.5975	4.9889	8.2577	6.3732	5.2626	4.0794	5.1457	4.484	5.2489	4.3024	10.971	2.9211	4.7341	5.8224	0.2462	7.0955	5.0723	6.8355	7.2776	4.6185	5.0962	5.5524	6.5766	6.6777	4.9311	5.646	7.8716	5.9807	6.7149	6.2206	2.6958	0.9921	6.8484	5.914	12.568	5.4599	6.5356	3.9816	1.714	0.8606	6.1409	1.9686	2.3517	6.8732
724.32	4.0715	5.1877	1.1777	6.8	3.3462	5.6088	5.0061	8.2607	6.3605	5.255	4.074	5.1571	4.4591	5.2449	4.2997	10.953	2.921	4.7435	5.8044	0.2467	7.1361	5.0762	6.8256	7.2676	4.6246	5.0994	5.5429	6.5798	6.6775	4.9279	5.6562	7.8916	5.9656	6.7399	6.2864	2.685	0.99	6.843	5.9161	12.585	5.4573	6.534	3.9802	1.7164	0.8629	6.1328	1.9657	2.3547	6.8662
726.33	4.0528	5.1719	1.1753	6.7839	3.3423	5.6087	5.011	8.249	6.3564	5.2334	4.0711	5.182	4.4526	5.2558	4.2897	10.945	2.9194	4.7385	5.7965	0.245	7.1568	5.0602	6.8065	7.2625	4.6141	5.0983	5.5283	6.5862	6.6727	4.9302	5.6267	7.8814	5.9524	6.7188	6.319	2.6845	0.9852	6.8446	5.9401	12.564	5.4473	6.5268	3.9812	1.7104	0.8687	6.1295	1.9633	2.3551	6.8584
728.33	4.041	5.1625	1.177	6.7804	3.3406	5.6143	5.0027	8.2261	6.3369	5.2301	4.0801	5.1877	4.4379	5.2456	4.2834	10.931	2.9119	4.7271	5.7849	0.2438	7.1883	5.0682	6.7977	7.2392	4.628	5.09	5.5279	6.5835	6.6696	4.9333	5.6246	7.878	5.9534	6.7517	6.3494	2.6756	0.9786	6.8332	5.9476	12.557	5.4451	6.5115	3.9667	1.712	0.875	6.13	1.963	2.3588	6.8619
730.33	4.0429	5.1551	1.1807	6.7812	3.3337	5.6055	5.0078	8.2192	6.3377	5.2252	4.0854	5.1982	4.4438	5.2361	4.2757	10.906	2.9141	4.7193	5.7795	0.2438	7.2094	5.06	6.7954	7.2412	4.6265	5.0876	5.5229	6.6043	6.6519	4.9286	5.6138	7.879	5.9536	6.7391	6.3897	2.6671	0.969	6.8495	5.9644	12.536	5.4349	6.4979	3.9532	1.7154	0.8768	6.1224	1.9629	2.3618	6.8688
732.34	4.0405	5.1608	1.1796	6.7819	3.3335	5.613	5.0215	8.2229	6.3293	5.2264	4.0886	5.2272	4.4521	5.2553	4.2781	10.905	2.9192	4.7297	5.7782	0.2444	7.2663	5.082	6.7869	7.2381	4.6314	5.0977	5.5192	6.6091	6.6612	4.9302	5.609	7.8931	5.9544	6.7596	6.418	2.6744	0.97	6.8598	5.9767	12.525	5.434	6.515	3.9358	1.7169	0.8807	6.1238	1.9612	2.3611	6.862
734.33	4.0285	5.1616	1.1856	6.7782	3.3362	5.6244	5.0213	8.2492	6.3425	5.2376	4.1068	5.2331	4.4748	5.2619	4.2886	10.936	2.9216	4.7298	5.7975	0.2414	7.3082	5.0768	6.7954	7.2484	4.6449	5.1078	5.5316	6.6187	6.6565	4.9379	5.6067	7.9096	5.9642	6.7698	6.4547	2.6709	0.9739	6.8574	5.994	12.563	5.4493	6.5123	3.9347	1.7154	0.8842	6.1266	1.9599	2.3598	6.8692
736.32	4.0184	5.151	1.1842	6.7696	3.3365	5.6266	5.0172	8.24	6.3348	5.24	4.1103	5.2471	4.4823	5.2524	4.2797	10.915	2.92	4.727	5.7899	0.2377	7.3259	5.0771	6.8033	7.2404	4.6481	5.0981	5.5295	6.6154	6.655	4.9396	5.6052	7.8972	5.963	6.7742	6.4881	2.666	0.9679	6.8705	6.013	12.55	5.4595	6.518	3.9233	1.7183	0.8875	6.1156	1.9557	2.3576	6.8647
738.33	4.0001	5.1545	1.1823	6.7736	3.3368	5.6352	5.0364	8.2553	6.3293	5.2397	4.1142	5.2687	4.4741	5.2504	4.2714	10.905	2.9217	4.7283	5.7931	0.2409	7.3591	5.0734	6.7983	7.2427	4.6491	5.1104	5.5211	6.638	6.6497	4.9402	5.6146	7.9218	5.9661	6.7782	6.5184	2.6744	0.9737	6.8703	6.0243	12.573	5.4488	6.5065	3.9325	1.7207	0.8939	6.1169	1.9582	2.361	6.8638
740.33	3.991	5.1443	1.1839	6.7621	3.3299	5.6406	5.0343	8.2367	6.328	5.2301	4.1221	5.284	4.4731	5.2469	4.2695	10.901	2.9205	4.7197	5.7955	0.2394	7.3849	5.0792	6.7989	7.2331	4.6544	5.1086	5.5265	6.6262	6.6416	4.9406	5.6075	7.9183	5.96	6.7626	6.5198	2.6629	0.9668	6.8797	6.0292	12.551	5.4497	6.5053	3.9138	1.7216	0.8899	6.1297	1.9582	2.3623	6.8677
742.34	3.9856	5.1394	1.1803	6.7586	3.3373	5.657	5.0461	8.2191	6.3124	5.2334	4.1346	5.2856	4.4718	5.2599	4.2724	10.881	2.9281	4.7232	5.806	0.24	7.3797	5.0794	6.8037	7.2435	4.6562	5.1194	5.5108	6.6495	6.6371	4.9415	5.5927	7.9333	5.9528	6.7577	6.5365	2.6649	0.9669	6.8794	6.0417	12.568	5.4442	6.5018	3.9042	1.721	0.8895	6.1187	1.9585	2.3663	6.8842
744.33	3.978	5.124	1.1856	6.7634	3.3366	5.6562	5.0368	8.2422	6.3098	5.2395	4.1493	5.3047	4.4818	5.26	4.2806	10.902	2.9285	4.7243	5.8108	0.2397	7.4081	5.0931	6.7915	7.2517	4.6734	5.1212	5.5285	6.6513	6.6467	4.9546	5.6074	7.9392	5.9703	6.7587	6.5675	2.6722	0.9647	6.89	6.0466	12.597	5.4475	6.5371	3.9014	1.7203	0.8935	6.126	1.9571	2.3649	6.8986
746.33	3.9777	5.1272	1.1823	6.7553	3.3381	5.6496	5.0494	8.2473	6.3068	5.2441	4.1504	5.3076	4.4712	5.2592	4.2773	10.872	2.9323	4.7256	5.8103	0.2366	7.4315	5.0864	6.7968	7.2357	4.6565	5.1201	5.5189	6.6609	6.6454	4.9543	5.6163	7.9469	5.9538	6.775	6.5823	2.6761	0.9693	6.8996	6.0596	12.572	5.4363	6.5014	3.8888	1.7172	0.9148	6.1899	1.9855	2.3972	6.9763
748.33	3.9776	5.1285	1.1866	6.7596	3.3385	5.6473	5.0539	8.2497	6.2982	5.2505	4.1608	5.3201	4.4708	5.2624	4.2809	10.874	2.9306	4.7293	5.8161	0.2374	7.4524	5.0954	6.7993	7.2461	4.6712	5.1094	5.5212	6.6651	6.6553	4.96	5.6304	7.9454	5.9616	6.7735	6.6097	2.6723	0.9642	6.9066	6.0874	12.571	5.4559	6.5099	3.8909	1.7192	0.9118	6.1874	1.9834	2.3956	6.9659
750.33	3.9864	5.1252	1.1845	6.7747	3.3423	5.6679	5.0552	8.2532	6.3051	5.2575	4.1744	5.3311	4.4821	5.2734	4.2817	10.864	2.9389	4.7231	5.8182	0.2336	7.4766	5.1115	6.8131	7.2662	4.6765	5.1229	5.5255	6.6773	6.6595	4.9689	5.6417	7.9717	5.9716	6.7916	6.6294	2.6848	0.9687	6.9218	6.1015	12.582	5.451	6.5046	3.9077	1.7203	0.9143	6.2011	1.982	2.3941	6.9548
752.34	3.9872	5.1281	1.189	6.7721	3.3524	5.6776	5.0624	8.2705	6.3054	5.2662	4.1826	5.3442	4.4809	5.2743	4.2868	10.888	2.9434	4.7295	5.8213	0.2323	7.4874	5.1128	6.8332	7.2803	4.688	5.1308	5.5264	6.6945	6.6711	4.9712	5.6604	7.9655	5.9939	6.7678	6.6583	2.6873	0.9659	6.9432	6.1081	12.569	5.4475	6.5462	3.9031	1.7215	0.9151	6.181	1.9787	2.3895	6.9537
754.33	3.9845	5.1305	1.1883	6.7748	3.353	5.6908	5.0587	8.2673	6.3056	5.2786	4.1825	5.3556	4.4778	5.2703	4.2917	10.867	2.9442	4.7274	5.8228	0.2334	7.4817	5.1118	6.8352	7.2869	4.7024	5.1387	5.526	6.7023	6.6698	4.9858	5.6646	7.9586	5.9733	6.7708	6.6749	2.6872	0.9675	6.932	6.1176	12.55	5.4472	6.5627	3.9172	1.7254	0.9179	6.1885	1.9756	2.3885	6.9522
756.33	3.9791	5.1224	1.1854	6.7614	3.3515	5.6896	5.0526	8.2458	6.2939	5.2681	4.1897	5.3554	4.4746	5.2681	4.2865	10.854	2.9388	4.7279	5.8135	0.2321	7.507	5.1159	6.8413	7.2722	4.7035	5.1325	5.5247	6.6998	6.6612	4.9699	5.6566	7.9512	5.9719	6.7455	6.6706	2.6829	0.9643	6.9242	6.1149	12.512	5.4239	6.5223	3.8892	1.7234	0.9163	6.1874	1.9757	2.383	6.9359
758.33	3.9678	5.1249	1.1817	6.7594	3.3536	5.7087	5.0504	8.245	6.2945	5.2786	4.195	5.365	4.4925	5.2688	4.2835	10.845	2.9351	4.7288	5.8094	0.2324	7.5207	5.1201	6.8293	7.2556	4.7202	5.1371	5.5309	6.7157	6.6593	4.9801	5.6466	7.9285	5.9771	6.766	6.6912	2.6854	0.9653	6.9094	6.1169	12.499	5.4479	6.5302	3.9037	1.7332	0.9308	6.2509	1.9932	2.4014	6.9914
760.33	3.9697	5.1279	1.1871	6.7571	3.3502	5.7073	5.0458	8.2545	6.2958	5.2737	4.192	5.3668	4.4999	5.2723	4.2738	10.85	2.939	4.7341	5.8079	0.231	7.5229	5.1322	6.8268	7.2687	4.7229	5.1398	5.5272	6.7318	6.6686	4.9773	5.6639	7.94	5.9868	6.7689	6.7055	2.6893	0.9607	6.9206	6.1197	12.501	5.435	6.5469	3.9017	1.7256	0.9367	6.2636	1.996	2.4072	6.9974
762.34	3.9633	5.1179	1.1875	6.7567	3.3519	5.7123	5.0528	8.2557	6.2981	5.2876	4.2087	5.3708	4.5038	5.2765	4.2815	10.842	2.9393	4.7353	5.8022	0.2295	7.5408	5.1211	6.8206	7.2739	4.7393	5.1472	5.5411	6.7312	6.6768	4.9842	5.6727	7.9226	6.0003	6.7775	6.7294	2.6986	0.9604	6.9415	6.119	12.498	5.4284	6.5331	3.8894	1.7288	0.9232	6.1898	1.9733	2.3784	6.9304
764.33	3.9674	5.1274	1.1887	6.7747	3.3514	5.7156	5.0518	8.2404	6.3055	5.2868	4.2139	5.3768	4.5009	5.2776	4.2888	10.839	2.9412	4.7351	5.8073	0.23	7.5565	5.1232	6.823	7.2676	4.7425	5.1518	5.5479	6.7428	6.6717	4.9966	5.6634	7.9358	5.9888	6.7784	6.7452	2.6908	0.9563	6.9546	6.1472	12.498	5.4239	6.5074	3.8813	1.7231	0.94	6.2722	1.9935	2.4051	6.9882
766.33	3.9633	5.1203	1.1895	6.7588	3.3487	5.7212	5.0602	8.2584	6.2901	5.2843	4.2133	5.3886	4.4887	5.282	4.2885	10.821	2.9368	4.7415	5.7913	0.2224	7.5758	5.138	6.8284	7.3002	4.7422	5.1571	5.5312	6.7165	6.6817	4.9929	5.6583	7.9269	5.9901	6.776	6.7482	2.6942	0.9478	6.9708	6.1447	12.475	5.4206	6.5328	3.8823	1.7258	0.9344	6.241	1.9855	2.3898	6.9572
768.33	3.9548	5.119	1.1828	6.7389	3.3489	5.7161	5.0476	8.2483	6.2905	5.2751	4.2096	5.3913	4.4651	5.2719	4.2768	10.785	2.935	4.7473	5.7789	0.2204	7.557	5.1412	6.814	7.2781	4.7371	5.1539	5.5238	6.6812	6.6631	4.9848	5.6518	7.9095	5.981	6.749	6.7623	2.688	0.9444	6.96	6.1341	12.472	5.3924	6.5051	3.8701	1.7249	0.9462	6.2968	2.0026	2.4034	6.9979
770.33	3.9497	5.1088	1.1789	6.7321	3.3504	5.7155	5.0489	8.2605	6.2879	5.273	4.1994	5.3952	4.4554	5.2783	4.2861	10.775	2.9325	4.7501	5.7764	0.2125	7.5585	5.1404	6.8102	7.2678	4.7327	5.1532	5.5221	6.6649	6.6631	4.9958	5.666	7.9034	5.9873	6.7259	6.7595	2.689	0.9322	6.9382	6.1201	12.42	5.4011	6.5177	3.8551	1.7232	0.9284	6.2199	1.9786	2.3688	6.9144
772.34	3.949	5.1188	1.1813	6.7186	3.3494	5.7086	5.039	8.2553	6.2947	5.2716	4.1986	5.3861	4.4455	5.2817	4.2848	10.795	2.9364	4.7471	5.7721	0.2119	7.5447	5.1497	6.8237	7.2599	4.7484	5.1495	5.5366	6.6707	6.6541	4.9976	5.6451	7.9078	5.9888	6.7203	6.747	2.6908	0.9363	6.9525	6.1207	12.438	5.4018	6.5144	3.8448	1.7228	0.9303	6.239	1.9752	2.3643	6.9075
774.33	3.9547	5.1227	1.182	6.7263	3.3565	5.7196	5.0511	8.2668	6.3001	5.2802	4.1976	5.3931	4.4465	5.2925	4.2942	10.807	2.9399	4.7509	5.7805	0.2129	7.5696	5.154	6.8206	7.2721	4.7599	5.1676	5.5238	6.6713	6.6699	5.0009	5.6696	7.9216	5.9937	6.7351	6.7683	2.7001	0.9301	6.9492	6.1382	12.438	5.4044	6.5225	3.8362	1.727	0.9272	6.2164	1.968	2.3572	6.8736
776.33	3.9706	5.1156	1.1819	6.7224	3.3606	5.7317	5.0553	8.2656	6.3069	5.2884	4.2033	5.41	4.4434	5.2946	4.299	10.797	2.9376	4.7574	5.7787	0.2085	7.5793	5.1669	6.8304	7.2689	4.773	5.174	5.5569	6.6789	6.6696	5.0177	5.6602	7.9278	5.9975	6.7125	6.7876	2.7033	0.9342	6.9716	6.1397	12.47	5.408	6.5503	3.8343	1.7348	0.9321	6.239	1.9726	2.367	6.8939
778.33	3.9652	5.1106	1.1804	6.7146	3.3568	5.7134	5.0504	8.2702	6.2936	5.2828	4.1947	5.4054	4.4384	5.2915	4.2899	10.786	2.928	4.7612	5.7765	0.2074	7.5821	5.1848	6.8265	7.2684	4.7719	5.1731	5.5597	6.6547	6.6661	5.0235	5.641	7.9142	5.9978	6.699	6.8049	2.6999	0.9302	6.9459	6.1371	12.464	5.3936	6.5291	3.8401	1.7325	0.9395	6.2689	1.9821	2.3695	6.9109
780.33	3.9608	5.1229	1.1797	6.7135	3.3576	5.7174	5.0639	8.2774	6.2912	5.2859	4.1816	5.3918	4.441	5.2864	4.2986	10.778	2.9325	4.7581	5.7635	0.2039	7.6055	5.1757	6.819	7.2743	4.7733	5.1675	5.5615	6.6461	6.6679	5.0239	5.6435	7.915	6.0016	6.693	6.797	2.7069	0.9261	6.9563	6.1236	12.422	5.387	6.5496	3.8304	1.7316	0.9329	6.2476	1.9708	2.3599	6.8725
782.34	3.9537	5.1022	1.1752	6.7008	3.3488	5.7182	5.042	8.2514	6.2789	5.2714	4.1765	5.3753	4.4162	5.2731	4.2915	10.753	2.9247	4.7445	5.7532	0.202	7.5902	5.1618	6.8198	7.2551	4.7681	5.1587	5.5378	6.615	6.6582	4.9989	5.6399	7.9074	5.9884	6.6592	6.7929	2.6945	0.9165	6.9604	6.1133	12.396	5.3772	6.5265	3.8304	1.7256	0.9317	6.2095	1.9624	2.3462	6.8392
784.32	3.9545	5.1005	1.1742	6.6946	3.3529	5.7193	5.0472	8.2506	6.2787	5.2643	4.1717	5.383	4.4246	5.2755	4.2878	10.753	2.9268	4.7403	5.7516	0.2014	7.5847	5.1736	6.8068	7.2516	4.7787	5.1598	5.5417	6.5956	6.6763	5.006	5.6308	7.8946	5.9821	6.6513	6.8065	2.693	0.9144	6.9477	6.1015	12.404	5.3928	6.5389	3.7998	1.7289	0.9426	6.2418	1.9746	2.3546	6.8584
786.33	3.9597	5.1116	1.1773	6.7015	3.3547	5.7353	5.0449	8.2558	6.3016	5.2736	4.1707	5.3831	4.4225	5.271	4.3011	10.759	2.9335	4.7428	5.7586	0.1998	7.6058	5.1838	6.8101	7.2654	4.7808	5.1626	5.5526	6.5711	6.6805	5.0129	5.6325	7.9149	5.9966	6.6434	6.8239	2.7031	0.9127	6.9481	6.1024	12.403	5.3795	6.545	3.7997	1.7339	0.9584	6.2935	2.0022	2.3836	6.9196
788.33	3.9601	5.1133	1.1766	6.7	3.3601	5.7295	5.0519	8.2628	6.2999	5.2651	4.1629	5.3836	4.425	5.2674	4.2979	10.754	2.93	4.7424	5.7552	0.1949	7.5946	5.1786	6.8204	7.257	4.7825	5.1525	5.5424	6.5669	6.6746	5.0147	5.6395	7.8866	5.9846	6.6352	6.7973	2.6981	0.9112	6.9292	6.1068	12.382	5.3613	6.5332	3.7908	1.7291	0.9603	6.3008	1.9969	2.3791	6.9143
790.33	3.9609	5.1142	1.1736	6.6885	3.3552	5.7138	5.0533	8.2545	6.2908	5.2637	4.155	5.3685	4.4101	5.271	4.292	10.756	2.932	4.743	5.7414	0.1893	7.5797	5.1817	6.8025	7.2723	4.7736	5.1612	5.5495	6.5379	6.6671	5.0073	5.6289	7.8712	5.9686	6.6168	6.7823	2.6975	0.9003	6.9264	6.1077	12.336	5.3742	6.5493	3.7739	1.7298	0.9584	6.2804	1.993	2.3742	6.8999
792.34	3.9601	5.1183	1.1706	6.6806	3.3486	5.7089	5.055	8.2391	6.281	5.2602	4.1471	5.3546	4.4011	5.2588	4.2848	10.732	2.9245	4.7228	5.744	0.1886	7.5812	5.183	6.8085	7.257	4.7755	5.1532	5.549	6.493	6.6669	4.9981	5.601	7.87	5.9802	6.5953	6.7555	2.6943	0.8969	6.9069	6.0977	12.31	5.366	6.5442	3.7761	1.7277	0.959	6.299	1.9938	2.3726	6.9092
794.33	3.9608	5.1338	1.1738	6.6806	3.3509	5.7057	5.0549	8.2318	6.2888	5.2655	4.1423	5.3687	4.4149	5.2547	4.2953	10.752	2.9297	4.7342	5.7545	0.1821	7.5864	5.1836	6.8052	7.2638	4.7798	5.1469	5.5557	6.4741	6.6814	4.9936	5.5838	7.8602	5.977	6.5789	6.7618	2.7002	0.8954	6.9032	6.0963	12.285	5.3503	6.5498	3.7755	1.7282	0.9596	6.296	1.9952	2.3738	6.9115
796.33	3.9699	5.1511	1.1724	6.688	3.3582	5.7141	5.058	8.23	6.2827	5.2652	4.1432	5.3633	4.4111	5.2641	4.3004	10.75	2.9258	4.734	5.7563	0.1797	7.601	5.1822	6.8118	7.2772	4.7934	5.1495	5.5519	6.4704	6.6774	5.0086	5.5838	7.8675	5.978	6.5493	6.7677	2.7049	0.8939	6.9207	6.0771	12.3	5.3626	6.5747	3.7827	1.7296	0.9596	6.3111	1.9938	2.3815	6.9185
798.33	3.9801	5.1609	1.1758	6.692	3.3623	5.7226	5.0593	8.2474	6.2883	5.2905	4.1462	5.3857	4.4181	5.2842	4.32	10.807	2.938	4.7471	5.7621	0.1796	7.6206	5.2006	6.7982	7.2947	4.803	5.1613	5.5885	6.4567	6.6951	5.0297	5.605	7.8751	5.9815	6.5734	6.784	2.7113	0.8948	6.9324	6.0973	12.306	5.378	6.5883	3.802	1.7374	0.9596	6.3195	1.9963	2.3794	6.9193
800.32	3.9862	5.1836	1.184	6.7053	3.3707	5.7271	5.071	8.2763	6.3033	5.3011	4.1461	5.3898	4.4331	5.2952	4.327	10.821	2.943	4.7552	5.7787	0.1777	7.6029	5.2091	6.8157	7.312	4.7999	5.1577	5.5877	6.4767	6.6985	5.0226	5.581	7.8862	6.0053	6.5576	6.7897	2.7191	0.891	6.9315	6.0854	12.301	5.3928	6.6018	3.7804	1.7429	0.9628	6.3246	2.0008	2.3832	6.9229
802.34	3.9876	5.1766	1.1812	6.706	3.3708	5.7276	5.0776	8.2693	6.3177	5.3187	4.1486	5.3892	4.4419	5.2913	4.3395	10.807	2.9421	4.7522	5.7841	0.1739	7.6152	5.2141	6.8197	7.3159	4.8047	5.1775	5.5816	6.4477	6.7022	5.0369	5.5764	7.8993	5.9986	6.5524	6.7902	2.7226	0.8916	6.9348	6.0979	12.266	5.3952	6.6184	3.7884	1.7436	0.9611	6.3285	2.0016	2.3805	6.9152
804.34	3.9836	5.187	1.1833	6.6993	3.3762	5.7298	5.0813	8.2653	6.3089	5.3151	4.135	5.3848	4.4425	5.2924	4.339	10.796	2.9351	4.7557	5.7958	0.1686	7.6147	5.2119	6.8001	7.3099	4.8104	5.1649	5.5902	6.4341	6.7095	5.0384	5.5792	7.9153	6.0135	6.539	6.7913	2.7265	0.8914	6.9526	6.0889	12.209	5.3999	6.621	3.7773	1.7458	0.9573	6.3112	1.9967	2.3745	6.9126
806.34	3.9813	5.1816	1.1827	6.6885	3.3738	5.7218	5.0773	8.2577	6.3131	5.3134	4.1351	5.3863	4.4494	5.2906	4.3395	10.791	2.9359	4.7545	5.7975	0.1662	7.6079	5.2056	6.8044	7.3117	4.7924	5.1628	5.5915	6.4492	6.7047	5.0341	5.5773	7.8893	6.0148	6.5113	6.7687	2.7321	0.8881	6.9435	6.0894	12.192	5.3962	6.6057	3.7685	1.747	0.9572	6.3011	2.0027	2.377	6.9212
808.34	3.9821	5.1775	1.185	6.6769	3.3739	5.7172	5.0678	8.2639	6.3093	5.3023	4.1197	5.3833	4.4451	5.2862	4.3404	10.757	2.9342	4.7489	5.7915	0.1616	7.6045	5.2013	6.7895	7.3011	4.7988	5.1567	5.5883	6.4492	6.693	5.0393	5.5796	7.8987	6.017	6.4998	6.7709	2.7328	0.8822	6.9453	6.067	12.177	5.3897	6.604	3.7539	1.7474	0.9551	6.3104	2.0039	2.3739	6.9174
810.34	3.9737	5.1869	1.1831	6.6766	3.3775	5.7169	5.0693	8.2606	6.3078	5.3098	4.1157	5.3861	4.4499	5.2852	4.3419	10.796	2.9316	4.7568	5.7864	0.1575	7.5948	5.202	6.7959	7.3109	4.7931	5.1499	5.5952	6.4466	6.6917	5.0306	5.5611	7.8869	6.0216	6.4815	6.7863	2.73	0.8739	6.9351	6.0619	12.179	5.3974	6.6021	3.7725	1.7464	0.9546	6.3076	2.0026	2.3713	6.9066
812.34	3.9823	5.2001	1.1851	6.6791	3.3764	5.7102	5.069	8.2643	6.302	5.3054	4.1152	5.39	4.467	5.2846	4.3493	10.787	2.9332	4.7564	5.7832	0.155	7.5901	5.2041	6.7945	7.317	4.802	5.1472	5.5879	6.4445	6.7017	5.0303	5.5761	7.8874	6.003	6.4802	6.7593	2.7375	0.8764	6.937	6.0609	12.168	5.3938	6.5964	3.741	1.7458	0.9556	6.3168	2.0045	2.3749	6.9081
814.34	3.968	5.1959	1.1821	6.671	3.3791	5.709	5.0656	8.281	6.3016	5.3104	4.1034	5.3806	4.4805	5.2763	4.3475	10.767	2.9279	4.7541	5.779	0.1485	7.6012	5.2109	6.7955	7.3136	4.7939	5.1451	5.6065	6.4471	6.6896	5.0276	5.5685	7.8975	6.0213	6.4596	6.7652	2.7386	0.8671	6.9452	6.0536	12.133	5.3998	6.5736	3.7419	1.7512	0.958	6.3408	2.007	2.3766	6.9199
816.34	3.9581	5.1912	1.1827	6.676	3.3725	5.7237	5.076	8.2854	6.2986	5.299	4.0988	5.3746	4.4919	5.271	4.3531	10.764	2.9264	4.7625	5.7792	0.1471	7.6018	5.2014	6.799	7.3211	4.7898	5.1539	5.6028	6.4512	6.6997	5.0157	5.5792	7.8905	6.0051	6.4395	6.7497	2.7365	0.8691	6.9387	6.0432	12.09	5.3985	6.5953	3.7401	1.7528	0.9564	6.3449	2.0092	2.3758	6.9279
818.34	3.9715	5.2007	1.1837	6.68	3.3801	5.7113	5.0785	8.2832	6.3037	5.3119	4.0916	5.3811	4.4996	5.2805	4.351	10.761	2.9308	4.7596	5.7774	0.1434	7.5943	5.221	6.7994	7.3284	4.7889	5.151	5.5991	6.4334	6.7024	5.0192	5.5794	7.918	6.0048	6.4577	6.748	2.7408	0.8663	6.956	6.0482	12.054	5.4112	6.5985	3.752	1.7538	0.9565	6.3628	2.0117	2.3782	6.9239
820.34	3.9612	5.2005	1.1827	6.6587	3.3713	5.7018	5.0732	8.2723	6.2951	5.3126	4.0835	5.3618	4.4838	5.2649	4.3546	10.76	2.9272	4.7466	5.7748	0.1383	7.5837	5.2093	6.7993	7.3338	4.7776	5.1405	5.5963	6.4215	6.6953	5.0146	5.5812	7.8941	6.0217	6.4261	6.7496	2.7381	0.8689	6.9625	6.034	12.044	5.3919	6.5771	3.7281	1.752	0.9533	6.3627	2.0146	2.3759	6.929
822.34	3.9597	5.1952	1.1828	6.6487	3.3737	5.7029	5.0667	8.2629	6.2982	5.3111	4.0904	5.362	4.4909	5.2625	4.3516	10.776	2.9269	4.7481	5.7741	0.1323	7.5555	5.1894	6.7854	7.3098	4.7684	5.1418	5.5785	6.4195	6.6937	5.0123	5.5644	7.9039	5.9897	6.4237	6.728	2.7427	0.8552	6.9515	6.0215	12.05	5.3945	6.5586	3.7065	1.7527	0.9542	6.3727	2.0145	2.3814	6.9374
824.34	3.9539	5.1906	1.1839	6.649	3.3711	5.709	5.069	8.2564	6.2904	5.3032	4.0783	5.3594	4.4841	5.2614	4.3546	10.746	2.9246	4.7399	5.7825	0.1255	7.5375	5.1978	6.7839	7.3203	4.7685	5.1405	5.5848	6.3881	6.6906	5.0081	5.5683	7.8905	5.9864	6.4043	6.723	2.7362	0.8498	6.9559	6.0086	12.036	5.3984	6.5795	3.7118	1.7506	0.96	6.3994	2.0192	2.3842	6.9487
826.34	3.9478	5.1857	1.1858	6.6472	3.371	5.6938	5.0709	8.2658	6.2871	5.2964	4.0735	5.3453	4.487	5.2566	4.3583	10.763	2.9256	4.7395	5.7842	0.1204	7.5162	5.2085	6.7894	7.3033	4.7617	5.1398	5.5948	6.3913	6.7016	5.0144	5.572	7.9009	5.9895	6.4024	6.7048	2.7374	0.8435	6.9216	5.9851	11.99	5.3915	6.5642	3.6974	1.751	0.9611	6.3957	2.0153	2.3807	6.9502
828.34	3.9473	5.1951	1.183	6.6508	3.3711	5.6879	5.076	8.2627	6.2892	5.2958	4.0586	5.336	4.4723	5.2572	4.3446	10.768	2.926	4.7354	5.7762	0.1148	7.5139	5.2053	6.7831	7.3165	4.7523	5.1331	5.5928	6.3696	6.7031	5.0105	5.5452	7.8954	5.9843	6.3688	6.69	2.734	0.8362	6.9276	5.9758	11.974	5.3772	6.5558	3.6609	1.7509	0.961	6.3957	2.0162	2.3807	6.9284
830.32	3.9571	5.2048	1.1888	6.6564	3.386	5.7031	5.0715	8.2815	6.2833	5.3022	4.0674	5.3452	4.4718	5.2642	4.3573	10.767	2.9304	4.737	5.7879	0.1105	7.514	5.2022	6.7973	7.3352	4.7591	5.1318	5.6032	6.3613	6.7019	5.0202	5.5604	7.8922	6.0038	6.3774	6.7061	2.7387	0.846	6.9392	5.9946	11.986	5.3861	6.5859	3.662	1.7553	0.9618	6.3954	2.0198	2.3771	6.9418
832.34	3.9409	5.2132	1.1891	6.6488	3.3828	5.6852	5.0629	8.2867	6.2855	5.2936	4.0585	5.3343	4.4602	5.2541	4.353	10.765	2.9304	4.7417	5.783	0.1043	7.5031	5.1979	6.7796	7.336	4.7431	5.1359	5.5911	6.3418	6.6986	5.0153	5.5714	7.904	5.9988	6.3685	6.6812	2.7391	0.8369	6.9169	5.9856	11.981	5.3825	6.5926	3.6625	1.7501	0.9623	6.3885	2.0158	2.3747	6.9368
834.34	3.9492	5.2174	1.1877	6.6511	3.3866	5.6944	5.0754	8.3018	6.2795	5.2883	4.0656	5.3239	4.4565	5.2596	4.3607	10.768	2.9348	4.7384	5.7886	0.1003	7.4874	5.1949	6.8025	7.3201	4.7504	5.1292	5.6075	6.3289	6.7033	5.0113	5.5683	7.9247	6.0001	6.3637	6.6753	2.7398	0.8434	6.9114	5.9853	11.943	5.3835	6.6036	3.6521	1.7536	0.9615	6.3804	2.0131	2.3752	6.9444
836.34	3.9358	5.2126	1.1855	6.6354	3.3778	5.68	5.0609	8.2785	6.2753	5.2856	4.0539	5.301	4.4485	5.2514	4.3506	10.792	2.9284	4.7275	5.7806	0.094	7.4512	5.1908	6.7733	7.3096	4.7307	5.1204	5.5916	6.3091	6.7093	5.0151	5.5598	7.916	5.9912	6.3416	6.646	2.7337	0.8393	6.8919	5.9898	11.886	5.3863	6.5804	3.6537	1.7462	0.9594	6.4055	2.0108	2.3749	6.9462
838.34	3.9357	5.2086	1.1821	6.6318	3.3784	5.6687	5.0663	8.2634	6.2657	5.2797	4.0566	5.2961	4.4311	5.249	4.3457	10.769	2.9201	4.7163	5.7822	0.0866	7.4372	5.1799	6.7619	7.3007	4.7251	5.1181	5.5904	6.3102	6.6906	5.0009	5.5488	7.9122	5.9901	6.3254	6.6233	2.7313	0.8361	6.8857	5.9739	11.874	5.3653	6.5726	3.6498	1.745	0.9541	6.3912	2.0083	2.3724	6.9342
840.32	3.9341	5.2009	1.1829	6.616	3.3749	5.6646	5.0546	8.2486	6.2588	5.2748	4.039	5.2734	4.431	5.2389	4.3427	10.785	2.9207	4.7187	5.7733	0.0796	7.4163	5.163	6.7486	7.2954	4.7297	5.1155	5.5826	6.3065	6.6965	5.0087	5.5413	7.9186	5.9841	6.3163	6.6194	2.7302	0.83	6.8814	5.953	11.846	5.3416	6.571	3.6458	1.7394	0.9458	6.3662	1.9957	2.3568	6.9186
842.34	3.9362	5.204	1.1844	6.6254	3.3786	5.6662	5.0592	8.2641	6.2527	5.2968	4.0437	5.2733	4.4245	5.2367	4.355	10.772	2.921	4.7224	5.7724	0.0759	7.3988	5.1795	6.747	7.2959	4.7297	5.1119	5.588	6.3033	6.6869	5.0008	5.545	7.9202	5.9685	6.3047	6.6213	2.7284	0.8307	6.8629	5.9489	11.821	5.3497	6.5747	3.651	1.7401	0.9403	6.348	1.9955	2.3509	6.9259
844.34	3.9301	5.2055	1.1845	6.6227	3.3873	5.656	5.0731	8.2762	6.2589	5.295	4.0491	5.2667	4.4108	5.2289	4.3438	10.747	2.9203	4.7183	5.7788	0.068	7.3731	5.17	6.7543	7.292	4.7223	5.1088	5.5861	6.3068	6.7052	4.9958	5.5283	7.9227	5.9786	6.3158	6.6073	2.7334	0.8272	6.8468	5.9472	11.819	5.3318	6.576	3.647	1.7377	0.9424	6.352	1.9948	2.3498	6.9203
846.34	3.9332	5.2205	1.1801	6.6222	3.3832	5.6528	5.06	8.2796	6.2652	5.2898	4.0397	5.2566	4.4126	5.2269	4.3364	10.753	2.9128	4.7146	5.7815	0.061	7.3568	5.1684	6.7471	7.2795	4.7142	5.0961	5.5785	6.2903	6.7094	4.9984	5.5475	7.9317	5.9817	6.3034	6.6015	2.732	0.822	6.8344	5.9695	11.829	5.3203	6.5658	3.6431	1.7366	0.9377	6.3408	1.9897	2.3463	6.9053
848.34	3.9257	5.2206	1.1792	6.6196	3.3828	5.6519	5.0719	8.2907	6.2669	5.2883	4.0355	5.2487	4.4053	5.2287	4.3336	10.739	2.906	4.7148	5.7868	0.0542	7.3458	5.1733	6.7353	7.2815	4.7016	5.0935	5.5794	6.2985	6.6916	4.9884	5.5393	7.9152	5.9722	6.2977	6.5894	2.727	0.8193	6.8098	5.945	11.811	5.3107	6.5779	3.66	1.7369	0.938	6.3492	1.9903	2.3487	6.9026
850.34	3.9209	5.219	1.1794	6.6147	3.3808	5.6405	5.0531	8.2823	6.2572	5.2748	4.0129	5.2338	4.3997	5.2218	4.3284	10.719	2.9044	4.7068	5.7815	0.0457	7.32	5.1581	6.7272	7.2679	4.7106	5.0888	5.5786	6.2778	6.6828	4.985	5.5423	7.9002	5.9768	6.2789	6.5559	2.7216	0.8101	6.8081	5.9435	11.82	5.3249	6.5622	3.6427	1.7317	0.9365	6.3637	1.985	2.3449	6.8922
852.34	3.9024	5.2063	1.1756	6.5962	3.3761	5.6207	5.0558	8.2686	6.2446	5.2766	4.0282	5.2188	4.3813	5.2047	4.3228	10.682	2.8964	4.706	5.7673	0.0378	7.3103	5.1583	6.7253	7.2576	4.6975	5.0826	5.5737	6.2712	6.6671	4.9772	5.5145	7.9009	5.9414	6.267	6.5393	2.7212	0.8145	6.7771	5.9341	11.739	5.293	6.5586	3.6368	1.7277	0.9368	6.3725	1.9858	2.3405	6.8862
854.34	3.8932	5.2089	1.1751	6.5789	3.3764	5.6079	5.0597	8.2773	6.2398	5.2793	4.0122	5.2132	4.3884	5.1946	4.3203	10.674	2.8889	4.7051	5.7658	0.0319	7.2911	5.148	6.707	7.2569	4.6885	5.0754	5.5725	6.2498	6.6748	4.9779	5.5072	7.8744	5.9334	6.2621	6.5211	2.7238	0.8044	6.7678	5.9133	11.751	5.276	6.5417	3.6175	1.724	0.9402	6.3584	1.9834	2.338	6.8791
856.34	3.8897	5.2192	1.1728	6.5951	3.3773	5.617	5.0686	8.2593	6.239	5.2693	4.0137	5.1989	4.371	5.1987	4.3296	10.703	2.8874	4.7012	5.7634	0.025	7.2861	5.1473	6.7107	7.2436	4.6907	5.079	5.5568	6.2374	6.6702	4.9748	5.5067	7.874	5.9386	6.2803	6.502	2.7279	0.8001	6.7466	5.9205	11.732	5.2618	6.5416	3.625	1.7272	0.9427	6.3395	1.9855	2.3327	6.8786
858.34	3.8827	5.2102	1.1704	6.5799	3.3813	5.6022	5.0627	8.2365	6.2376	5.2731	4.0016	5.1946	4.3693	5.1846	4.3256	10.666	2.8883	4.6976	5.7611	0.0183	7.271	5.149	6.7219	7.2321	4.698	5.0741	5.5628	6.248	6.6671	4.9604	5.5076	7.9081	5.9331	6.2744	6.4983	2.7199	0.8021	6.7468	5.9207	11.726	5.2572	6.5471	3.6182	1.7247	0.9415	6.3601	1.9793	2.3288	6.8697
860.34	3.8831	5.2287	1.1721	6.5723	3.3776	5.6001	5.0504	8.2322	6.2257	5.2599	4.0068	5.1743	4.3588	5.1745	4.3245	10.663	2.8872	4.6893	5.7477	0.012	7.2472	5.1492	6.714	7.2176	4.6959	5.0693	5.5458	6.2337	6.6625	4.9625	5.5072	7.8813	5.941	6.2603	6.4552	2.721	0.7973	6.7405	5.9011	11.72	5.2405	6.5416	3.5663	1.7239	0.9339	6.3394	1.9782	2.3202	6.8526
862.34	3.8588	5.2256	1.1758	6.5678	3.377	5.6019	5.0436	8.2169	6.2168	5.2627	4.0037	5.1635	4.3545	5.1663	4.3274	10.696	2.8803	4.6946	5.7507	0.0078	7.2467	5.149	6.696	7.2275	4.6867	5.0713	5.5478	6.223	6.6469	4.9672	5.5083	7.8844	5.9403	6.2612	6.4372	2.7246	0.8039	6.7232	5.9036	11.678	5.2404	6.5193	3.5484	1.7255	0.9263	6.3302	1.9683	2.3135	6.845
864.34	3.8638	5.225	1.1744	6.5593	3.376	5.6059	5.0501	8.2135	6.2157	5.2626	4.0076	5.1569	4.3352	5.1567	4.3267	10.683	2.8778	4.6894	5.7468	0.0023	7.2233	5.1539	6.699	7.2332	4.6818	5.0547	5.5464	6.2013	6.6356	4.9514	5.515	7.8945	5.9273	6.2672	6.4284	2.7197	0.7988	6.7124	5.9066	11.684	5.2476	6.5411	3.5502	1.7238	0.9219	6.3273	1.968	2.3095	6.848
866.34	3.8621	5.2206	1.1676	6.5524	3.3723	5.5989	5.0433	8.213	6.2009	5.2524	4.0058	5.1396	4.3185	5.1521	4.32	10.696	2.8765	4.6834	5.7414	-0.00379	7.209	5.1329	6.6998	7.1957	4.6684	5.055	5.5422	6.1683	6.6254	4.9526	5.5045	7.8778	5.9066	6.2561	6.4036	2.715	0.7949	6.7062	5.8917	11.632	5.2302	6.5128	3.5301	1.7198	0.9222	6.3168	1.967	2.3036	6.8465
868.32	3.8533	5.2162	1.164	6.5488	3.3785	5.5949	5.0576	8.2385	6.2007	5.2529	4.0076	5.1432	4.3229	5.1543	4.3269	10.689	2.8774	4.6767	5.7376	-0.00783	7.1914	5.1362	6.7035	7.1859	4.6665	5.0585	5.544	6.1533	6.6277	4.9542	5.5117	7.873	5.9293	6.2379	6.3918	2.7161	0.793	6.6904	5.8677	11.591	5.2264	6.5066	3.5097	1.7188	0.9187	6.3033	1.9652	2.3037	6.8395
870.34	3.8558	5.2209	1.1605	6.551	3.3723	5.5892	5.0405	8.2302	6.2057	5.2418	4.0011	5.1366	4.3263	5.151	4.3312	10.673	2.8691	4.6717	5.7366	-0.0097	7.1684	5.1385	6.6837	7.188	4.6598	5.0476	5.5494	6.1713	6.6322	4.9464	5.5081	7.8351	5.9209	6.2609	6.3897	2.7117	0.8011	6.6978	5.8563	11.58	5.2239	6.5039	3.5218	1.7205	0.9176	6.2958	1.9633	2.2992	6.8364
872.34	3.8616	5.2233	1.1649	6.5511	3.3839	5.6093	5.0543	8.2426	6.2178	5.2558	3.9951	5.1367	4.3193	5.1519	4.3325	10.667	2.8734	4.6761	5.7458	-0.01386	7.1652	5.1492	6.6974	7.1795	4.6757	5.0529	5.5504	6.2086	6.6462	4.9587	5.5069	7.847	5.9264	6.26	6.3776	2.7123	0.7989	6.7063	5.8886	11.567	5.227	6.4884	3.519	1.7204	0.9191	6.2972	1.9663	2.2936	6.8323
874.34	3.8485	5.2232	1.1622	6.5475	3.3809	5.6011	5.0416	8.2284	6.2096	5.2458	3.9966	5.1314	4.3122	5.1462	4.3382	10.681	2.8648	4.6792	5.7317	-0.01869	7.1399	5.1264	6.7021	7.1875	4.667	5.0492	5.5361	6.1799	6.6315	4.9532	5.4962	7.8487	5.9242	6.2492	6.3567	2.7078	0.7943	6.6955	5.8516	11.543	5.2404	6.4985	3.4875	1.7201	0.9225	6.296	1.965	2.2926	6.8251
876.34	3.8493	5.2234	1.1621	6.5377	3.3796	5.5995	5.04	8.2332	6.2146	5.245	4.0094	5.1226	4.3204	5.1455	4.3424	10.686	2.8605	4.672	5.7197	-0.02356	7.1112	5.1223	6.6962	7.1906	4.6577	5.0625	5.5309	6.1845	6.6378	4.9572	5.4824	7.8588	5.9101	6.2505	6.3517	2.705	0.7946	6.6936	5.8562	11.507	5.2219	6.4843	3.4957	1.7197	0.9227	6.3039	1.9636	2.2895	6.8156
878.32	3.8563	5.2256	1.157	6.5327	3.3811	5.6115	5.0467	8.2438	6.2117	5.2504	4.0128	5.1205	4.3138	5.1495	4.3396	10.69	2.8584	4.6706	5.7203	-0.02629	7.0888	5.1277	6.7115	7.1581	4.6629	5.0472	5.5424	6.1656	6.6336	4.9624	5.485	7.8502	5.9252	6.2609	6.3574	2.7102	0.7908	6.6997	5.8723	11.478	5.2316	6.4953	3.4867	1.7178	0.9216	6.2926	1.962	2.2876	6.8166
880.34	3.8539	5.2259	1.1593	6.5395	3.3781	5.5967	5.0378	8.2423	6.2137	5.237	4.0104	5.1078	4.3044	5.1477	4.3414	10.671	2.8544	4.6696	5.7128	-0.03119	7.0624	5.1159	6.6851	7.1708	4.6565	5.0512	5.5565	6.1699	6.6195	4.9544	5.477	7.8521	5.9378	6.2334	6.3421	2.7112	0.7898	6.6923	5.8466	11.443	5.2242	6.4808	3.4592	1.7184	0.8996	6.1882	1.925	2.2415	6.6983
882.34	3.8486	5.2241	1.1569	6.5265	3.3802	5.5976	5.0355	8.233	6.2032	5.241	4.0065	5.0955	4.3057	5.1431	4.3387	10.672	2.8507	4.6687	5.7116	-0.03652	7.0507	5.1089	6.6758	7.1527	4.6581	5.0424	5.5517	6.1616	6.6148	4.9503	5.4857	7.8631	5.9395	6.2593	6.3133	2.7063	0.7856	6.6841	5.8434	11.436	5.2187	6.4847	3.4592	1.719	0.899	6.1984	1.9181	2.2387	6.6994
884.34	3.8519	5.2276	1.1614	6.5209	3.3832	5.596	5.0403	8.2295	6.2037	5.2502	4.0069	5.0916	4.3104	5.1366	4.333	10.649	2.8529	4.665	5.7068	-0.04046	7.0325	5.1074	6.6657	7.1707	4.6596	5.0525	5.5488	6.172	6.614	4.9639	5.4835	7.8761	5.9436	6.2521	6.2977	2.7057	0.7853	6.6776	5.842	11.444	5.2058	6.4782	3.4441	1.7181	0.9001	6.2011	1.916	2.2367	6.7021
886.34	3.85	5.2277	1.1596	6.5245	3.3849	5.5816	5.0478	8.217	6.1965	5.2445	4.005	5.0837	4.3026	5.133	4.3323	10.659	2.8507	4.6637	5.7072	-0.04418	6.9988	5.1131	6.6706	7.1694	4.6476	5.0485	5.5523	6.1394	6.6077	4.9595	5.4623	7.8474	5.9269	6.2365	6.3028	2.6991	0.7858	6.6763	5.8304	11.4	5.1971	6.4827	3.4313	1.715	0.8999	6.2055	1.9175	2.2328	6.6904
888.34	3.8529	5.2314	1.1587	6.5206	3.3873	5.5675	5.04	8.2131	6.1832	5.2491	3.9977	5.0716	4.3073	5.1264	4.3378	10.642	2.8488	4.6583	5.7104	-0.04804	6.9656	5.1101	6.6746	7.1662	4.6514	5.0459	5.5587	6.1324	6.6036	4.9657	5.4572	7.8637	5.9274	6.2487	6.2824	2.7038	0.7817	6.6818	5.8154	11.335	5.1973	6.4946	3.4475	1.7164	0.9001	6.188	1.9116	2.2328	6.6908
890.34	3.846	5.2458	1.1644	6.5254	3.3874	5.5468	5.0362	8.1992	6.1892	5.2437	4.0032	5.0669	4.3017	5.1336	4.3404	10.66	2.8489	4.6542	5.7118	-0.05129	6.9532	5.1133	6.6905	7.1676	4.6548	5.0458	5.5537	6.1392	6.6068	4.9684	5.4526	7.871	5.9306	6.2328	6.2644	2.703	0.7816	6.667	5.8184	11.371	5.194	6.4813	3.4396	1.7169	0.9028	6.1866	1.9055	2.2253	6.6733
892.34	3.8468	5.245	1.1621	6.5211	3.3848	5.5543	5.0358	8.2093	6.1963	5.249	4.005	5.0598	4.2964	5.1304	4.3381	10.646	2.8466	4.6588	5.7007	-0.05272	6.941	5.1082	6.6709	7.1773	4.6422	5.0474	5.5596	6.1306	6.6071	4.9623	5.4456	7.8769	5.9288	6.2278	6.2482	2.6963	0.7796	6.6827	5.8251	11.358	5.1947	6.4548	3.4198	1.7132	0.9078	6.1891	1.9087	2.2301	6.6811
894.34	3.8483	5.2413	1.1591	6.53	3.3861	5.5423	5.0318	8.1863	6.1869	5.2503	4.0103	5.0602	4.2846	5.1301	4.3352	10.629	2.8414	4.6621	5.695	-0.05689	6.9242	5.0885	6.6669	7.1804	4.637	5.0423	5.5581	6.1251	6.6117	4.9592	5.4711	7.8731	5.9379	6.241	6.2113	2.7094	0.7778	6.6488	5.8047	11.343	5.1946	6.474	3.4099	1.7126	0.9109	6.1952	1.9078	2.2264	6.6794
896.34	3.8506	5.2419	1.1649	6.5396	3.3907	5.5339	5.0445	8.2157	6.1915	5.2636	4.0053	5.0654	4.2786	5.1329	4.3389	10.639	2.8411	4.6697	5.7057	-0.05791	6.9222	5.092	6.6627	7.18	4.6487	5.0508	5.5603	6.1281	6.6146	4.9701	5.4611	7.8878	5.9238	6.2627	6.1763	2.7096	0.7804	6.6777	5.8163	11.314	5.1932	6.4911	3.4	1.7094	0.9111	6.2043	1.9115	2.2234	6.6894
898.32	3.8522	5.2342	1.1601	6.5207	3.3869	5.5206	5.0352	8.1951	6.1735	5.2514	4.0117	5.0485	4.2662	5.1202	4.3292	10.603	2.832	4.6649	5.6989	-0.06119	6.9063	5.0871	6.6671	7.1599	4.6379	5.0484	5.5616	6.0914	6.5995	4.9582	5.4511	7.8737	5.9352	6.2391	6.1591	2.6999	0.7678	6.6591	5.8013	11.306	5.1753	6.4565	3.3963	1.7077	0.909	6.2022	1.9089	2.2225	6.6903
900.34	3.8579	5.2403	1.1645	6.5245	3.3903	5.5161	5.0491	8.1799	6.1808	5.2655	4.0117	5.0396	4.2613	5.1185	4.3238	10.603	2.8351	4.6727	5.6915	-0.06161	6.8925	5.0926	6.652	7.1667	4.6339	5.0453	5.5629	6.095	6.5921	4.9469	5.4662	7.8917	5.934	6.2402	6.1456	2.7048	0.7661	6.648	5.8226	11.279	5.1675	6.4751	3.3959	1.7089	0.9019	6.1769	1.897	2.211	6.672
902.34	3.8638	5.2424	1.1616	6.5172	3.3973	5.5166	5.0478	8.1719	6.1871	5.2631	4.0069	5.0464	4.265	5.1228	4.3311	10.599	2.8356	4.6755	5.6902	-0.06153	6.877	5.0823	6.6526	7.1765	4.6339	5.0491	5.5787	6.0674	6.5792	4.9416	5.4563	7.879	5.9382	6.231	6.1223	2.7054	0.7598	6.6405	5.8138	11.299	5.1528	6.4918	3.3854	1.7051	0.898	6.1997	1.8974	2.2135	6.666
904.34	3.8729	5.2479	1.1651	6.5123	3.3925	5.5219	5.0405	8.1702	6.16	5.2559	4.0075	5.0374	4.269	5.1136	4.3234	10.593	2.8384	4.6728	5.6811	-0.06153	6.8596	5.0876	6.6569	7.1843	4.6321	5.0593	5.5864	6.0585	6.5684	4.9453	5.4419	7.8751	5.9403	6.2196	6.0924	2.7009	0.7525	6.6346	5.8049	11.267	5.1578	6.4956	3.3862	1.7035	0.9006	6.2126	1.9052	2.2184	6.6676
906.34	3.8717	5.2328	1.1607	6.4967	3.3894	5.4973	5.0271	8.1688	6.1534	5.2642	4.005	5.0202	4.254	5.1122	4.3296	10.574	2.8353	4.663	5.6658	-0.06299	6.8519	5.0636	6.6569	7.156	4.6271	5.0583	5.5711	6.068	6.5564	4.9329	5.4293	7.8576	5.9348	6.1966	6.065	2.696	0.7528	6.6124	5.7862	11.221	5.1494	6.5104	3.3812	1.6975	0.9032	6.2165	1.9073	2.2193	6.6812
908.34	3.8655	5.2277	1.16	6.4909	3.3892	5.4676	5.0145	8.1645	6.1405	5.2518	3.9899	5.0137	4.2566	5.1014	4.3183	10.536	2.8316	4.6544	5.6689	-0.06758	6.8211	5.0605	6.6463	7.1358	4.6272	5.0391	5.5657	6.0778	6.5593	4.9238	5.4176	7.8603	5.919	6.201	6.0512	2.6952	0.7459	6.6012	5.7874	11.177	5.149	6.4993	3.3611	1.6953	0.9039	6.2136	1.907	2.2233	6.6836
910.34	3.8697	5.2327	1.1622	6.4962	3.3948	5.4894	5.0254	8.1673	6.1389	5.257	3.999	5.012	4.2533	5.1092	4.3264	10.536	2.8356	4.6596	5.6676	-0.07002	6.8236	5.0709	6.6492	7.1343	4.634	5.0492	5.5724	6.08	6.5437	4.9159	5.4285	7.8566	5.9228	6.2164	6.0375	2.694	0.739	6.6058	5.792	11.184	5.1386	6.5042	3.3619	1.6917	0.8997	6.2283	1.9086	2.2246	6.6937
912.4	3.8642	5.2275	1.1658	6.4929	3.3895	5.4751	5.018	8.1671	6.1325	5.2706	3.996	5.0017	4.2427	5.103	4.326	10.53	2.8399	4.6572	5.6759	-0.07167	6.8122	5.0677	6.6469	7.1298	4.6317	5.0493	5.5759	6.0731	6.553	4.9136	5.4133	7.8636	5.9314	6.1995	6.0212	2.6948	0.737	6.5945	5.7895	11.156	5.1384	6.506	3.3588	1.694	0.8982	6.2227	1.9082	2.2237	6.6941
914.34	3.874	5.2249	1.1656	6.4872	3.3888	5.4762	5.0228	8.1897	6.1247	5.2554	3.9985	5.003	4.2371	5.1045	4.3265	10.525	2.8351	4.6585	5.6824	-0.07597	6.7955	5.0712	6.6517	7.1242	4.6237	5.0235	5.5539	6.0749	6.5496	4.9204	5.4116	7.8681	5.9301	6.1886	6.0014	2.686	0.7362	6.5802	5.773	11.116	5.1311	6.4986	3.3694	1.6959	0.8957	6.2279	1.9039	2.2193	6.6996
916.34	3.8577	5.2292	1.1664	6.4897	3.3876	5.4643	5.0204	8.181	6.1016	5.2482	3.9943	4.9797	4.2196	5.0944	4.3165	10.518	2.8323	4.6527	5.6781	-0.08137	6.7789	5.0627	6.6474	7.1068	4.6152	5.0227	5.5629	6.0927	6.5526	4.9092	5.4054	7.8621	5.9177	6.1737	5.9865	2.6885	0.7256	6.5674	5.7418	11.056	5.1268	6.4809	3.3438	1.6961	0.8967	6.2255	1.9078	2.2227	6.7059
918.34	3.8673	5.2373	1.1683	6.488	3.3935	5.4622	5.0271	8.1798	6.1097	5.2585	3.9989	4.9925	4.2351	5.0986	4.3186	10.513	2.838	4.6577	5.6802	-0.08386	6.7781	5.0751	6.6544	7.1084	4.627	5.0383	5.559	6.0852	6.5536	4.9193	5.4171	7.8565	5.9364	6.1897	5.9805	2.6946	0.7258	6.5748	5.7606	11.077	5.1264	6.5199	3.3225	1.6967	0.8933	6.224	1.8989	2.2201	6.6977
920.34	3.8763	5.2345	1.1731	6.5018	3.3962	5.4526	5.0189	8.1984	6.0989	5.2596	4.0027	4.983	4.2173	5.1051	4.3224	10.503	2.8361	4.6599	5.6861	-0.08684	6.7642	5.0861	6.6352	7.0991	4.619	5.0403	5.5658	6.0973	6.565	4.9063	5.4295	7.8579	5.9357	6.1941	5.9594	2.6913	0.7284	6.5779	5.7596	11.073	5.1389	6.5232	3.3402	1.6993	0.8943	6.2186	1.8962	2.2182	6.7038
922.34	3.8655	5.2297	1.1626	6.4704	3.3889	5.4371	5.001	8.1634	6.0883	5.232	3.9782	4.9709	4.2021	5.0899	4.3059	10.481	2.821	4.6396	5.6688	-0.0945	6.7189	5.0626	6.6309	7.0722	4.613	5.0194	5.542	6.0941	6.5393	4.8918	5.4086	7.8174	5.9276	6.164	5.9321	2.6828	0.7173	6.5394	5.7233	11.019	5.1348	6.5028	3.329	1.6884	0.896	6.2345	1.9015	2.2247	6.6992
924.34	3.86	5.2265	1.1622	6.4702	3.3842	5.4236	4.989	8.1666	6.069	5.24	3.9949	4.9649	4.2023	5.0855	4.2987	10.471	2.8219	4.6377	5.6641	-0.09694	6.6965	5.0761	6.6228	7.0653	4.6051	5.0257	5.5389	6.0761	6.5362	4.8828	5.3869	7.8414	5.9286	6.1489	5.9179	2.6802	0.7118	6.5333	5.7287	10.997	5.1108	6.5148	3.306	1.6848	0.9014	6.2519	1.9101	2.2346	6.7314
926.34	3.8662	5.2397	1.1649	6.4849	3.3941	5.4388	5.0079	8.1847	6.0806	5.262	4.0116	4.9726	4.2019	5.1075	4.3248	10.521	2.8304	4.6629	5.6867	-0.09759	6.701	5.0981	6.6472	7.0712	4.628	5.0506	5.5553	6.0866	6.5611	4.8981	5.4149	7.8431	5.9459	6.1669	5.9088	2.6887	0.7151	6.5406	5.7504	11.036	5.1345	6.5186	3.3346	1.688	0.9051	6.2311	1.9031	2.2346	6.7222
928.34	3.8632	5.2558	1.1702	6.4882	3.3942	5.4477	5.0135	8.1635	6.0791	5.2784	4.0148	4.9733	4.1977	5.1051	4.321	10.553	2.8325	4.6604	5.6844	-0.09772	6.702	5.1083	6.6587	7.0879	4.6272	5.0574	5.568	6.0928	6.5696	4.9032	5.4122	7.8548	5.9381	6.1885	5.8993	2.6944	0.7126	6.5465	5.7621	11.063	5.134	6.5209	3.3277	1.6886	0.8999	6.2235	1.8967	2.2255	6.6957
[truncated: 578 more columns]

## Sheet: 2C-left
NEMOs																																		GCaMP6s
Time(S)	ΔF/F0																																	Time(S)	ΔF/F0
0	-0.07024	-0.02152	-0.01216	-0.0059	0.0657	0.053464	0.042822	0.064338	-0.072062	0.004449	0.013404	-0.0071022	-0.032123	-0.11494	0.021958	0.030608	-0.01578	0.072342	-0.028057	-0.058248	-0.070724	0.0065816	-0.10362	-0.10025	0.011776	-0.045907	-0.020187	0.0065816	-0.10362	-0.10025	0.011776	-0.045907	-0.020187	0.028565	-0.029899	0.0035607	-0.097802	0.0044454	-0.028294	0.013462	0.029642	0.029241	0.024079	0.053349	0.048728	-0.070659	0.006032	-0.13022	0.012374
2.012	-0.05603	-0.01556	0.0086	-0.00374	0.0612	0.059205	0.027678	0.056535	-0.05554	0.0063282	0.0094622	-0.0064902	-0.024669	-0.08887	0.02493	0.020569	-0.010766	0.053532	-0.011473	-0.041037	-0.056176	0.010604	-0.08019	-0.05848	0.0029475	-0.037391	-0.016314	0.010604	-0.08019	-0.05848	0.0029475	-0.037391	-0.016314	0.019067	-0.014327	0.0053049	-0.11833	0.0097314	0.0013288	0.013175	0.010814	0.03395	0.032997	0.05551	0.040612	-0.04884	0.015237	-0.12156	0.041609
4.012	-0.02867	0.0074	-0.00707	0.0027	0.0506	0.034923	0.00452	0.020816	-0.036892	-0.0089575	0.0019939	-0.0061017	-0.015422	-0.068159	0.023987	0.011947	-0.0089125	0.041815	-0.0079205	-0.028487	-0.047858	0.017475	-0.051602	0.015123	-0.0012997	-0.027886	-0.0094664	0.017475	-0.051602	0.015123	-0.0012997	-0.027886	-0.0094664	0.0032872	0.00038851	0.0062743	-0.05481	0.022616	0.0039968	0.011693	-0.003025	0.010737	0.015921	0.032601	0.025542	-0.0023603	0.014343	-0.13332	0.063584
6.012	-0.00246	0.0113	-0.03	0.0064	0.0189	0.00947	-0.0063809	0.0083868	-0.014174	-0.010784	0.0054792	0.004687	-0.0079127	-0.05194	-0.00024162	0.003689	-0.0070672	0.038227	-0.0031525	-0.0064631	-0.031788	0.015622	-0.02683	0.04667	0.0022199	-0.014114	0.0089874	0.015622	-0.02683	0.04667	0.0022199	-0.014114	0.0089874	-0.0063221	-0.0088901	0.00049265	-0.043894	0.023954	-0.0026864	0.0051177	-0.022942	-0.018611	-0.014763	0.0089006	-0.0011775	-0.0040994	-0.0083659	-0.15742	0.018116
7.999	0.0076	0.004	-0.0197	-0.00059	-0.00418	0.010298	-0.002819	0.01523	0.0276	0.0019874	0.0017519	0.005855	-0.0027874	-0.030802	0.0042799	-0.0049636	0.0009781	0.023418	-0.004613	0.01427	-0.024491	0.0095035	-0.0062001	0.057756	0.0028723	-0.003539	0.035248	0.0095035	-0.0062001	0.057756	0.0028723	-0.003539	0.035248	-0.019459	-0.010342	-0.0024188	-0.032677	0.022031	-0.027941	0.00077575	-0.024397	-0.025544	-0.01835	-0.0075422	-0.015442	0.0018938	-0.01597	-0.15428	-0.024407
10.011	0.0197	0.006	-0.01068	-0.01431	-0.01848	-0.010907	-0.017622	-0.0018333	0.036418	0.0036725	0.001772	0.01033	0.0044804	0.008572	-0.0055329	-0.0066119	0.0044001	0.0011342	-0.00060078	0.025621	-0.014209	0.007094	0.0093644	0.060097	0.0080407	0.0055259	0.047546	0.007094	0.0093644	0.060097	0.0080407	0.0055259	0.047546	-0.016204	-0.0042142	0.0014716	0.0042224	0.031146	0.019155	0.0062282	-0.014292	-0.018831	-0.01847	-0.026239	-0.019825	0.033763	-0.014986	-0.12284	-0.0042338
12.011	0.03	0.002	0.0088	0.0103	-0.02518	-0.031212	-0.010319	-0.011856	0.038565	0.01104	-0.0068146	0.0044539	0.013645	0.061386	-0.033641	-0.010368	0.0031501	-0.024503	0.00452	0.024937	0.0068139	0.00034178	0.027183	0.049224	0.0034288	0.013202	0.036583	0.00034178	0.027183	0.049224	0.0034288	0.013202	0.036583	-0.003665	-0.0060769	-0.0021775	0.022727	0.0069692	0.0027544	-0.0041058	-0.0035468	-0.0078876	-0.005174	-0.026807	-0.022415	0.033704	-0.0087077	-0.080857	-0.035849
14.011	0.0507	0.0037	0.0131	-0.0048	-0.04265	-0.036897	-0.013046	-0.035669	0.019106	0.0098574	-0.01023	-0.0047759	0.023557	0.090194	-0.048143	-0.010867	0.0034324	-0.04488	0.011682	0.023135	0.027821	-0.0046705	0.03962	0.037516	-0.0046087	0.016054	0.017419	-0.0046705	0.03962	0.037516	-0.0046087	0.016054	0.017419	0.0013754	0.010186	-0.0029861	0.064647	-0.030839	0.0020089	-0.016121	0.018411	0.0065469	-0.0061949	-0.031299	-0.023882	0.027628	0.0018703	0.24769	-0.047211
16	0.0342	0.0024	0.0113	-0.00877	-0.04755	-0.041049	-0.010592	-0.046516	0.024056	-0.0018683	-0.0046608	0.0016153	0.01997	0.092513	-0.026372	-0.010192	0.0061936	-0.050022	0.015181	0.018883	0.05288	-0.011954	0.049334	0.0078819	-0.0089987	0.025705	-0.0044462	-0.011954	0.049334	0.0078819	-0.0089987	0.025705	-0.0044462	-0.0016023	0.0234	-0.0038338	0.11649	-0.040339	0.017913	-0.020379	0.014146	0.0013796	0.003962	-0.019519	-0.012725	0.023452	0.017713	0.32494	-0.0026009
18	0.0152	0.0001	0.0379	0.0187	-0.05837	-0.047295	-0.014242	-0.06943	0.032924	-0.015725	-0.012158	-0.0024715	0.021261	0.10204	0.038775	-0.011386	0.0088204	-0.052483	0.014522	0.013238	0.069281	-0.021663	0.057976	-0.040156	-0.0088013	0.033308	-0.04204	-0.021663	0.057976	-0.040156	-0.0088013	0.033308	-0.04204	-0.005042	0.039775	-0.005688	0.13943	-0.049714	0.011766	-0.0098452	-0.0048099	-0.01098	-0.014007	-0.038954	-0.019417	0.005518	-0.0071665	0.32786	-0.021381
37.089	0.3008	0.101	0.7408	0.0205	0.1104	0.063975	0.22107	0.15906	0.32145	0.28931	-0.04513	0.49289	0.22808	0.073081	0.65228	-0.012424	0.01555	-0.05858	0.0099129	0.014152	0.08845	-0.028935	0.084965	-0.075384	-0.0075773	0.035042	-0.053331	-0.028935	0.084965	-0.075384	-0.0075773	0.035042	-0.053331	0.36105	0.22568	0.15072	0.32462	0.055361	0.29585	0.45958	0.10645	0.1153	0.0038119	0.14318	0.19849	0.23577	0.04498	0.816	0.56126
39.101	0.3934	0.1855	1.04	-0.02163	0.1741	0.084902	0.2811	0.21701	0.36736	0.40006	-0.035442	0.54093	0.25588	0.084727	0.67744	0.062832	0.095205	0.011762	0.054106	0.15488	0.17174	0.09272	0.38185	-0.13671	0.15123	0.038597	0.085899	0.09272	0.38185	-0.13671	0.15123	0.038597	0.085899	0.34954	0.20612	0.19325	0.37458	0.12011	0.30437	0.42771	0.13005	0.13654	0.0062003	0.18649	0.19916	0.28412	0.066022	0.86535	0.59672
41.101	0.4793	0.2666	1.239	-0.00623	0.2619	0.11332	0.33702	0.26213	0.39494	0.49427	-0.025749	0.57765	0.27419	0.086753	0.70072	0.082663	0.13793	0.036672	0.080919	0.1778	0.27732	0.11837	0.38699	-0.11666	0.16815	0.035491	0.15738	0.11837	0.38699	-0.11666	0.16815	0.035491	0.15738	0.35268	0.19246	0.21811	0.32395	0.18044	0.34948	0.40607	0.13736	0.14861	0.013906	0.23044	0.21018	0.29245	0.070771	0.87738	0.58303
43.1	0.5784	0.3087	1.4626	-0.01054	0.3061	0.12208	0.38409	0.31128	0.40577	0.5607	-0.027765	0.62484	0.31339	0.070201	0.74524	0.1094	0.18474	0.0493	0.10485	0.20257	0.37623	0.1429	0.39198	-0.093478	0.18548	0.040493	0.23179	0.1429	0.39198	-0.093478	0.18548	0.040493	0.23179	0.35228	0.18807	0.23914	0.2978	0.20709	0.40562	0.40934	0.16133	0.17543	0.016955	0.28091	0.21663	0.29265	0.078483	0.91767	0.52995
45.101	0.6787	0.347	1.5924	-0.02182	0.3583	0.12687	0.41904	0.34983	0.41725	0.60953	-0.028727	0.69353	0.35813	0.056377	0.78973	0.13424	0.23005	0.056144	0.13531	0.22446	0.46559	0.16758	0.38023	-0.068082	0.19393	0.050312	0.27111	0.16758	0.38023	-0.068082	0.19393	0.050312	0.27111	0.3453	0.17955	0.29516	0.23637	0.22617	0.44464	0.41276	0.17192	0.18941	0.027595	0.31226	0.25523	0.29817	0.086303	1.0037	0.54035
47.101	0.7908	0.3786	1.6143	0.0092	0.4057	0.13576	0.4491	0.37964	0.40795	0.65053	-0.024014	0.76793	0.42794	0.044354	0.83164	0.1552	0.27452	0.06562	0.17037	0.25281	0.5564	0.19118	0.37864	-0.043913	0.19694	0.063879	0.30585	0.19118	0.37864	-0.043913	0.19694	0.063879	0.30585	0.32513	0.16914	0.31723	0.17788	0.29213	0.39481	0.40947	0.17961	0.20881	0.035508	0.34144	0.29168	0.30255	0.086374	1.0833	0.47929
49.101	0.9277	0.4097	1.6016	0.0218	0.4665	0.13523	0.46337	0.39674	0.38119	0.66422	-0.01336	0.82199	0.48682	0.025274	0.80713	0.16749	0.3229	0.086231	0.20415	0.2809	0.64448	0.21226	0.38849	-0.02002	0.19579	0.080166	0.31684	0.21226	0.38849	-0.02002	0.19579	0.080166	0.31684	0.29108	0.15631	0.36081	0.18075	0.33595	0.3816	0.33433	0.20093	0.24694	0.054045	0.37413	0.3168	0.30844	0.092989	1.1616	0.44037
51.101	1.0072	0.4298	1.5861	0.0206	0.5274	0.12498	0.46373	0.41182	0.3585	0.68294	-0.018889	0.86851	0.53562	0.003891	0.78614	0.17867	0.36396	0.10864	0.23493	0.30918	0.73357	0.23249	0.4065	-0.0032821	0.19789	0.090774	0.37256	0.23249	0.4065	-0.0032821	0.19789	0.090774	0.37256	0.26291	0.1507	0.40062	0.234	0.3849	0.32916	0.268	0.20019	0.26408	0.062766	0.4034	0.33308	0.29275	0.094584	1.211	0.36223
53.101	1.0619	0.433	1.3958	0.0242	0.5626	0.11408	0.46025	0.42614	0.33433	0.70748	-0.022698	0.92594	0.58143	0.019594	0.76459	0.19554	0.40386	0.12323	0.2689	0.33022	0.82709	0.25875	0.4014	0.020309	0.20414	0.098788	0.47635	0.25875	0.4014	0.020309	0.20414	0.098788	0.47635	0.23823	0.20788	0.46195	0.30163	0.34508	0.27972	0.23928	0.2232	0.28139	0.073054	0.4366	0.36267	0.30005	0.099903	1.2989	0.34728
55.1	1.1045	0.4297	1.08	0.0389	0.6074	0.10197	0.4577	0.42421	0.33175	0.72594	-0.019241	0.9671	0.60262	0.039848	0.72742	0.21545	0.44649	0.14279	0.2929	0.35343	0.91562	0.2912	0.39483	0.027223	0.21171	0.10692	0.57278	0.2912	0.39483	0.027223	0.21171	0.10692	0.57278	0.21853	0.27185	0.49386	0.35329	0.27647	0.16778	0.20828	0.23255	0.36358	0.074195	0.46579	0.37176	0.2889	0.10516	1.5306	0.4029
57.101	1.126	0.4474	0.7599	0.0473	0.6384	0.076597	0.43546	0.40196	0.31008	0.71934	-0.015697	0.98432	0.60311	0.053166	0.71311	0.23327	0.49111	0.16697	0.3118	0.37622	1.0043	0.31144	0.37973	0.033997	0.22231	0.10993	0.65518	0.31144	0.37973	0.033997	0.22231	0.10993	0.65518	0.20575	0.33028	0.5115	0.36182	0.21036	0.098111	0.17772	0.22141	0.31703	0.076439	0.49568	0.35264	0.29176	0.099117	1.6955	0.40594
59.089	1.1704	0.4576	0.489	0.0312	0.6996	0.05937	0.42629	0.39495	0.30186	0.71171	0.0047182	0.99485	0.59863	0.050984	0.65053	0.24783	0.52935	0.19538	0.33557	0.39573	1.0854	0.34107	0.3541	0.040732	0.2452	0.11462	0.75877	0.34107	0.3541	0.040732	0.2452	0.11462	0.75877	0.20863	0.35136	0.44026	0.39148	0.16197	0.064211	0.14755	0.23943	0.33806	0.076906	0.50887	0.34156	0.28199	0.10352	1.9198	0.37985
61.101	1.1976	0.4868	0.2751	0.017	0.7225	0.045138	0.41372	0.38994	0.29497	0.71148	0.020333	1.009	0.59995	0.043225	0.57781	0.25786	0.56224	0.2239	0.35571	0.4131	1.1443	0.36965	0.3312	0.029634	0.26129	0.11613	0.87852	0.36965	0.3312	0.029634	0.26129	0.11613	0.87852	0.20145	0.35992	0.40303	0.42519	0.16521	0.070489	0.1126	0.25776	0.35377	0.089593	0.54253	0.3229	0.26263	0.11552	1.9503	0.35319
63.101	1.1875	0.5012	0.1321	0.0506	0.7571	0.03445	0.40555	0.38867	0.30499	0.70651	0.023956	1.017	0.60348	0.069069	0.5279	0.26858	0.60399	0.25318	0.37886	0.43536	1.212	0.4058	0.33307	0.035247	0.26419	0.1208	1.041	0.4058	0.33307	0.035247	0.26419	0.1208	1.041	0.19343	0.35741	0.37463	0.49959	0.16415	0.05881	0.079246	0.26784	0.35789	0.090144	0.56322	0.28258	0.24886	0.10728	1.865	0.41387
65.101	1.151	0.4902	0.013	0.0331	0.7772	0.037959	0.39309	0.38036	0.33077	0.69434	0.012791	1.0229	0.60515	0.091939	0.56436	0.28322	0.64421	0.2763	0.40568	0.47321	1.2784	0.43483	0.3489	0.073777	0.26047	0.12511	1.1717	0.43483	0.3489	0.073777	0.26047	0.12511	1.1717	0.18769	0.35651	0.3521	0.53141	0.16966	0.087674	0.085176	0.28297	0.39082	0.089727	0.59043	0.26633	0.23456	0.10847	1.5784	0.36303
67.1	1.0931	0.4735	-0.05549	0.061	0.8641	0.03935	0.38248	0.37505	0.36903	0.69196	0.015584	1.0327	0.60069	0.10219	0.55159	0.30127	0.68376	0.29747	0.42019	0.50046	1.3476	0.46314	0.35957	0.09997	0.25822	0.13703	1.3307	0.46314	0.35957	0.09997	0.25822	0.13703	1.3307	0.17795	0.36059	0.334	0.50987	0.171	0.056717	0.1794	0.28235	0.40428	0.085616	0.59929	0.25649	0.22002	0.10853	1.4479	0.36069
69.088	1.0465	0.4721	-0.09895	0.0904	1.2013	0.049242	0.37728	0.39729	0.38496	0.68234	0.017319	1.0389	0.60093	0.11608	0.59733	0.31313	0.71856	0.31303	0.43311	0.51644	1.3983	0.48912	0.36099	0.15003	0.25531	0.14455	1.4406	0.48912	0.36099	0.15003	0.25531	0.14455	1.4406	0.17592	0.35829	0.3114	0.49601	0.16858	0.084117	0.31918	0.31007	0.39854	0.09146	0.60933	0.25551	0.20438	0.11219	1.5246	0.40677
71.101	1.0175	0.4721	-0.13657	0.1263	1.6508	0.063988	0.37799	0.42512	0.39752	0.67798	0.012995	1.043	0.60844	0.11659	0.66337	0.31917	0.74401	0.3239	0.44374	0.53384	1.4448	0.51153	0.3551	0.22952	0.25369	0.15163	1.5657	0.51153	0.3551	0.22952	0.25369	0.15163	1.5657	0.1785	0.34686	0.28865	0.49338	0.15341	0.090172	0.44297	0.30796	0.36824	0.097711	0.613	0.26384	0.20316	0.10935	1.5081	0.39865
73.101	0.9861	0.4463	-0.15476	0.1538	2.1647	0.07072	0.39202	0.44351	0.41338	0.66355	0.011415	1.0243	0.60235	0.11535	0.674	0.3212	0.76938	0.33207	0.45844	0.54795	1.4748	0.5307	0.35325	0.33565	0.24992	0.15266	1.7338	0.5307	0.35325	0.33565	0.24992	0.15266	1.7338	0.18305	0.3566	0.2685	0.4913	0.1281	0.1044	0.48352	0.30113	0.3406	0.10529	0.62122	0.26497	0.20905	0.10124	1.5053	0.39991
75.089	0.9616	0.419	-0.15055	0.2077	2.6672	0.070965	0.39708	0.4603	0.43701	0.6486	0.0085244	1.031	0.61479	0.10116	0.68506	0.31844	0.7929	0.34107	0.46783	0.56759	1.4976	0.55215	0.34006	0.37505	0.26131	0.15266	1.9132	0.55215	0.34006	0.37505	0.26131	0.15266	1.9132	0.1795	0.34955	0.25082	0.5282	0.097572	0.11374	0.46742	0.30684	0.34633	0.10547	0.62737	0.24279	0.22167	0.10272	1.3823	0.35412
77.101	0.9442	0.406	-0.15251	0.402	3.0429	0.10795	0.39913	0.45347	0.46366	0.65191	-0.014306	1.0417	0.60619	0.08483	0.68338	0.31621	0.81726	0.35743	0.47858	0.58259	1.5203	0.5771	0.32107	0.38313	0.31596	0.15981	2.1058	0.5771	0.32107	0.38313	0.31596	0.15981	2.1058	0.1667	0.35229	0.23774	0.55688	0.064086	0.088511	0.52942	0.31186	0.34825	0.093109	0.626	0.2147	0.22195	0.099513	1.2957	0.35676
79.101	0.9329	0.3927	-0.13623	0.6958	3.3177	0.1763	0.40982	0.465	0.49981	0.66298	-0.050247	1.0412	0.60453	0.068108	0.67565	0.3174	0.83538	0.36569	0.49363	0.59619	1.5425	0.59551	0.30842	0.36209	0.37982	0.16078	2.274	0.59551	0.30842	0.36209	0.37982	0.16078	2.274	0.15633	0.37002	0.22939	0.58824	0.027198	0.11544	0.60429	0.33279	0.36781	0.0985	0.64461	0.19945	0.20531	0.10947	1.1636	0.29845
81.1	0.9142	0.3772	-0.1427	1.33	3.6171	0.23735	0.40329	0.46252	0.51749	0.67038	-0.089414	1.0385	0.58035	0.077628	0.69489	0.31766	0.85717	0.37825	0.50561	0.60554	1.566	0.60788	0.32659	0.32161	0.40556	0.1708	2.3991	0.60788	0.32659	0.32161	0.40556	0.1708	2.3991	0.1524	0.36925	0.2187	0.63582	-0.022808	0.13634	0.73641	0.32543	0.36179	0.090614	0.65481	0.18374	0.2152	0.11438	1.1681	0.3319
83.101	0.9271	0.3525	-0.15749	1.9562	3.814	0.2781	0.40371	0.46168	0.52738	0.69106	-0.12105	1.0228	0.55525	0.094198	0.70785	0.31299	0.87255	0.39509	0.51653	0.6155	1.5858	0.60909	0.33689	0.31626	0.44103	0.18365	2.5231	0.60909	0.33689	0.31626	0.44103	0.18365	2.5231	0.13934	0.35984	0.21348	0.65879	-0.033098	0.1574	0.79146	0.32065	0.34627	0.08358	0.66967	0.17293	0.20896	0.12091	1.0898	0.32519
85.102	0.9367	0.3369	-0.17297	2.4962	3.8575	0.3103	0.40227	0.47517	0.54015	0.68273	-0.14145	1.0159	0.56226	0.1128	0.73985	0.30585	0.89639	0.41838	0.52673	0.62363	1.5958	0.60387	0.32895	0.29719	0.44366	0.19272	2.6167	0.60387	0.32895	0.29719	0.44366	0.19272	2.6167	0.13	0.37496	0.20953	0.59053	-0.036331	0.15575	0.81861	0.31829	0.36398	0.078265	0.68405	0.15852	0.22648	0.12406	1.0204	0.35149
87.101	0.9448	0.3315	-0.18854	2.8869	3.9114	0.34246	0.41226	0.47498	0.54814	0.67535	-0.15937	0.9983	0.53763	0.11303	0.84106	0.30528	0.91693	0.43622	0.53707	0.63864	1.6328	0.5993	0.3085	0.29335	0.43448	0.19337	2.7424	0.5993	0.3085	0.29335	0.43448	0.19337	2.7424	0.13177	0.37779	0.20779	0.52472	-0.044423	0.15695	0.84362	0.31282	0.37898	0.085324	0.71516	0.14782	0.25728	0.1254	0.93385	0.37715
89.089	0.9299	0.3243	-0.19765	3.0748	3.8992	0.39537	0.42894	0.48084	0.56622	0.67168	-0.1739	0.99362	0.51455	0.1172	0.99572	0.30251	0.94214	0.45523	0.53999	0.65493	1.7001	0.602	0.27793	0.27935	0.42236	0.19684	2.8256	0.602	0.27793	0.27935	0.42236	0.19684	2.8256	0.13465	0.37549	0.20029	0.53356	-0.065361	0.12439	0.87407	0.31146	0.38454	0.10363	0.74904	0.14398	0.29054	0.12565	0.88304	0.42565
91.101	0.9188	0.3074	-0.19635	3.0934	3.8754	0.46896	0.43719	0.48176	0.57041	0.65671	-0.18576	0.97707	0.50438	0.12842	1.153	0.30084	0.95561	0.47369	0.54598	0.66516	1.7712	0.59812	0.2635	0.24786	0.40121	0.2006	2.8766	0.59812	0.2635	0.24786	0.40121	0.2006	2.8766	0.15188	0.36585	0.19813	0.55903	-0.11161	0.114	0.84629	0.2953	0.35202	0.11001	0.78913	0.13891	0.30082	0.13467	0.88441	0.44766
93.1	0.9171	0.3069	-0.21361	3.0306	3.7607	0.5441	0.44347	0.48418	0.56149	0.6541	-0.18086	0.97864	0.5195	0.16616	1.3475	0.29677	0.95954	0.49059	0.54976	0.67686	1.8247	0.59704	0.25347	0.24221	0.40227	0.2101	2.9387	0.59704	0.25347	0.24221	0.40227	0.2101	2.9387	0.16486	0.35143	0.1962	0.55856	-0.098457	0.10338	0.79933	0.27515	0.32534	0.13312	0.79984	0.13255	0.28062	0.14828	0.80287	0.48124
95.101	0.9199	0.306	-0.2225	2.8203	3.7729	0.62759	0.44739	0.48134	0.55993	0.6545	-0.18471	0.96066	0.52585	0.17999	1.4949	0.29536	0.96297	0.51716	0.55993	0.69226	1.8801	0.59046	0.24337	0.22835	0.39963	0.22142	3.1076	0.59046	0.24337	0.22835	0.39963	0.22142	3.1076	0.1609	0.32629	0.18697	0.5008	-0.11814	0.12204	0.73616	0.25722	0.33587	0.14995	0.78577	0.14383	0.26149	0.14991	0.81769	0.44916
97.101	0.9271	0.3149	-0.239	2.5589	3.8547	0.68915	0.44968	0.46813	0.55349	0.64013	-0.19061	0.95139	0.53869	0.21337	1.5812	0.29208	0.97474	0.53753	0.56809	0.70405	1.9542	0.58668	0.21527	0.2569	0.38718	0.23137	3.327	0.58668	0.21527	0.2569	0.38718	0.23137	3.327	0.18299	0.32413	0.17543	0.45392	-0.15161	0.11641	0.69784	0.2391	0.32382	0.14172	0.75487	0.19158	0.24814	0.14808	0.91714	0.4075
99.101	0.9336	0.3332	-0.2473	2.2343	3.9452	0.73458	0.45102	0.45838	0.55417	0.61355	-0.19372	0.9597	0.55582	0.23564	1.6642	0.29681	0.97939	0.55342	0.57863	0.71992	2.0136	0.57926	0.18549	0.35059	0.38318	0.23683	3.5347	0.57926	0.18549	0.35059	0.38318	0.23683	3.5347	0.18831	0.31919	0.17195	0.41777	-0.13239	0.15757	0.71233	0.24948	0.34551	0.12825	0.73618	0.22116	0.21879	0.13846	0.85708	0.3856
101.1	0.9401	0.344	-0.25	1.8891	3.8825	0.77444	0.43496	0.44452	0.54763	0.59163	-0.19643	0.94003	0.54754	0.22457	1.729	0.30623	0.97827	0.55323	0.58485	0.7312	2.0671	0.58351	0.16764	0.40971	0.36729	0.23869	3.7259	0.58351	0.16764	0.40971	0.36729	0.23869	3.7259	0.18301	0.29665	0.16272	0.34098	-0.11682	0.12395	0.68622	0.26433	0.34697	0.14563	0.70266	0.25862	0.19679	0.14281	0.7704	0.3857
103.1	0.9547	0.366	-0.25942	1.5377	3.683	0.81289	0.42558	0.43367	0.51906	0.57645	-0.2078	0.9048	0.53308	0.20498	1.7588	0.31196	0.98507	0.55277	0.59243	0.74561	2.1175	0.57793	0.14797	0.50066	0.36309	0.24987	3.8432	0.57793	0.14797	0.50066	0.36309	0.24987	3.8432	0.17141	0.27819	0.15469	0.31813	-0.11768	0.18476	0.64865	0.27335	0.33645	0.14931	0.67017	0.24041	0.1853	0.13609	0.6923	0.41425
105.1	0.9685	0.3721	-0.27997	1.2325	3.3827	0.84776	0.41432	0.42124	0.50364	0.55641	-0.21139	0.87977	0.51825	0.18628	1.8922	0.31209	0.99455	0.54767	0.60524	0.75776	2.1533	0.5713	0.13178	0.62271	0.38715	0.26608	3.8377	0.5713	0.13178	0.62271	0.38715	0.26608	3.8377	0.16505	0.27203	0.15835	0.29907	-0.12989	0.27586	0.65134	0.272	0.32593	0.13459	0.63739	0.22855	0.18843	0.12088	0.66268	0.41317
107.1	0.9615	0.3776	-0.28969	0.9659	3.0866	0.82505	0.39986	0.40979	0.49246	0.54767	-0.21588	0.85434	0.51382	0.15493	2.1167	0.31086	1.011	0.56179	0.62117	0.76957	2.1958	0.57411	0.12727	0.79982	0.41998	0.29094	3.6754	0.57411	0.12727	0.79982	0.41998	0.29094	3.6754	0.1522	0.26302	0.15408	0.27154	-0.1352	0.3231	0.57781	0.29102	0.36624	0.1536	0.61096	0.23642	0.21163	0.13656	0.65103	0.43587
109.1	0.9363	0.3815	-0.30097	0.7379	2.8053	0.78814	0.38324	0.4137	0.4948	0.53453	-0.22738	0.81455	0.50566	0.14928	2.3205	0.30871	1.0276	0.56592	0.62422	0.78192	2.2294	0.56631	0.12265	0.88368	0.45014	0.32348	3.4981	0.56631	0.12265	0.88368	0.45014	0.32348	3.4981	0.14732	0.26015	0.15191	0.2323	-0.14109	0.35151	0.47422	0.27716	0.40702	0.15597	0.58246	0.24982	0.22601	0.1428	0.64644	0.43724
111.1	0.9225	0.4124	-0.30417	0.6109	2.647	0.75964	0.37154	0.42552	0.50732	0.52927	-0.24399	0.77903	0.49577	0.15144	2.3688	0.31055	1.0468	0.5639	0.63099	0.79786	2.2514	0.55939	0.1293	0.94243	0.46483	0.34998	3.3184	0.55939	0.1293	0.94243	0.46483	0.34998	3.3184	0.1422	0.26329	0.15359	0.21232	-0.15486	0.35811	0.43818	0.2625	0.40133	0.15053	0.54525	0.26162	0.23373	0.13326	0.64849	0.39008
113.1	0.9012	0.4144	-0.30098	0.5366	2.5774	0.72106	0.35821	0.42374	0.50657	0.52793	-0.25087	0.74451	0.47943	0.15772	2.369	0.31576	1.0701	0.55404	0.63797	0.8212	2.252	0.55762	0.12398	1.0172	0.46489	0.36918	3.1192	0.55762	0.12398	1.0172	0.46489	0.36918	3.1192	0.13367	0.26441	0.15618	0.19705	-0.13124	0.34226	0.41816	0.24916	0.42267	0.16689	0.51727	0.25649	0.23457	0.13673	0.62001	0.33127
115.1	0.8737	0.42	-0.305	0.4328	2.5158	0.68369	0.37359	0.42212	0.51248	0.52605	-0.25426	0.71863	0.45528	0.17233	2.3185	0.31721	1.0884	0.5483	0.64239	0.84825	2.2447	0.56689	0.11755	1.0885	0.4474	0.38943	2.8956	0.56689	0.11755	1.0885	0.4474	0.38943	2.8956	0.12888	0.26515	0.15223	0.18249	-0.11378	0.30959	0.40502	0.22348	0.43138	0.21074	0.49571	0.24805	0.24106	0.13317	0.65423	0.28643
117.1	0.8491	0.4214	-0.31191	0.3652	2.4285	0.65629	0.39798	0.43646	0.52337	0.54698	-0.24199	0.71547	0.41789	0.21287	2.2681	0.32426	1.0973	0.54656	0.64366	0.86509	2.2075	0.57575	0.10362	1.1611	0.43961	0.40684	2.6992	0.57575	0.10362	1.1611	0.43961	0.40684	2.6992	0.12378	0.25434	0.15496	0.17014	-0.10772	0.28485	0.41505	0.20388	0.41129	0.25904	0.47279	0.23011	0.24624	0.11871	0.718	0.26292
119.1	0.8321	0.4433	-0.31097	0.3361	2.3924	0.61373	0.40971	0.43792	0.51715	0.54789	-0.23072	0.71774	0.39952	0.21553	2.2005	0.34043	1.1036	0.54054	0.64514	0.88527	2.161	0.58217	0.09088	1.1912	0.43327	0.4198	2.5438	0.58217	0.09088	1.1912	0.43327	0.4198	2.5438	0.13018	0.22448	0.15928	0.13608	-0.077763	0.32028	0.44327	0.21332	0.41802	0.28908	0.47169	0.2217	0.23449	0.12791	0.7326	0.26521
121.1	0.8016	0.4281	-0.30162	0.287	2.3449	0.57844	0.42293	0.43218	0.5036	0.56354	-0.14496	0.69236	0.38731	0.20622	2.0979	0.36783	1.0999	0.52672	0.64298	0.913	2.1191	0.58701	0.077091	1.2466	0.41116	0.4269	2.4323	0.58701	0.077091	1.2466	0.41116	0.4269	2.4323	0.13727	0.20212	0.1553	0.10203	-0.088205	0.25522	0.44567	0.19282	0.40513	0.29912	0.46894	0.21623	0.2263	0.12614	0.63378	0.22642
123.1	0.7833	0.4388	-0.29992	0.2892	2.3435	0.54834	0.43565	0.42687	0.49441	0.56826	-0.01823	0.67311	0.37704	0.21007	1.9604	0.38333	1.0933	0.51299	0.64203	0.93723	2.065	0.58187	0.066688	1.2712	0.38222	0.43378	2.3733	0.58187	0.066688	1.2712	0.38222	0.43378	2.3733	0.15107	0.17906	0.15323	0.072893	-0.10024	0.26176	0.47973	0.17538	0.37897	0.31061	0.47896	0.20086	0.20997	0.13567	0.69557	0.2233
125.1	0.7777	0.476	-0.3045	0.2621	2.3444	0.52011	0.44183	0.41357	0.49444	0.57621	0.11697	0.67458	0.35968	0.24062	1.8111	0.38642	1.0863	0.51273	0.64345	0.95284	2.034	0.57071	0.057073	1.3005	0.36866	0.44524	2.34	0.57071	0.057073	1.3005	0.36866	0.44524	2.34	0.16447	0.15897	0.1522	0.045317	-0.071107	0.24705	0.46627	0.18439	0.39405	0.3328	0.48993	0.16245	0.19149	0.13303	0.72142	0.18688
127.1	0.7844	0.5332	-0.2941	0.2556	2.3023	0.50779	0.44475	0.3921	0.49433	0.58004	0.26415	0.67994	0.34173	0.26695	1.7191	0.38138	1.0844	0.50534	0.63708	0.96836	2.0022	0.57226	0.059327	1.3402	0.3545	0.46399	2.3657	0.57226	0.059327	1.3402	0.3545	0.46399	2.3657	0.17541	0.14536	0.1552	0.060087	-0.057215	0.22029	0.45446	0.17814	0.38341	0.3427	0.48844	0.11888	0.17008	0.13005	0.75222	0.15919
129.1	0.7925	0.6051	-0.28832	0.2707	2.2453	0.49821	0.44656	0.38396	0.50022	0.56994	0.39456	0.68063	0.32052	0.43899	1.6509	0.39159	1.0867	0.49116	0.63989	0.97835	1.9861	0.57078	0.065899	1.3137	0.33737	0.4747	2.3659	0.57078	0.065899	1.3137	0.33737	0.4747	2.3659	0.18213	0.14395	0.16379	0.068218	-0.042148	0.24009	0.48927	0.17267	0.39393	0.30263	0.47631	0.098747	0.15989	0.12909	0.82305	0.15892
131.1	0.7923	0.6612	-0.28843	0.223	2.1523	0.49248	0.45088	0.37095	0.49265	0.56131	0.48852	0.67654	0.28179	0.63804	1.5189	0.40049	1.1049	0.48405	0.63062	0.9847	1.9618	0.5705	0.066393	1.2479	0.31741	0.47726	2.4172	0.5705	0.066393	1.2479	0.31741	0.47726	2.4172	0.18978	0.15136	0.16163	0.074726	-0.040794	0.19393	0.45184	0.17698	0.41715	0.26897	0.45901	0.10786	0.18165	0.12003	0.79144	0.097921
133.1	0.8	0.6966	-0.28835	0.223	2.0089	0.49755	0.44835	0.37835	0.50627	0.55685	0.57791	0.68114	0.24601	0.87129	1.3891	0.40165	1.1236	0.47457	0.63205	0.99613	1.928	0.57076	0.043598	1.173	0.29743	0.47667	2.4491	0.57076	0.043598	1.173	0.29743	0.47667	2.4491	0.17364	0.16023	0.16027	0.056918	-0.060979	0.15455	0.44304	0.16473	0.41106	0.26314	0.4513	0.13157	0.17362	0.10589	0.87133	0.11224
135.1	0.7977	0.7144	-0.28185	0.2392	1.8964	0.48703	0.44168	0.38844	0.51246	0.54151	0.68403	0.7005	0.21746	1.0751	1.2776	0.39804	1.1356	0.46909	0.63735	1.0021	1.8934	0.57403	0.0035691	1.1345	0.27434	0.47508	2.476	0.57403	0.0035691	1.1345	0.27434	0.47508	2.476	0.16473	0.16107	0.15844	0.018548	-0.074351	0.16224	0.44469	0.17959	0.40011	0.21849	0.4392	0.14447	0.17827	0.10005	0.94667	0.07769
137.1	0.7873	0.7424	-0.28872	0.2312	1.7689	0.4721	0.42914	0.41142	0.51949	0.52636	0.79438	0.72222	0.18555	1.1074	1.2402	0.39844	1.1373	0.46541	0.64191	1.0106	1.8508	0.57416	-0.037437	1.0811	0.28089	0.46876	2.4712	0.57416	-0.037437	1.0811	0.28089	0.46876	2.4712	0.17005	0.17533	0.16048	-0.0030025	-0.063714	0.21711	0.42638	0.18005	0.36125	0.19431	0.41729	0.15204	0.17991	0.078015	0.92003	0.033963
139.1	0.7819	0.7444	-0.29141	0.1944	1.6376	0.45297	0.42854	0.42995	0.52623	0.50401	0.87542	0.69718	0.16149	1.0081	1.2116	0.3943	1.1285	0.45812	0.64804	1.027	1.8153	0.56889	-0.04927	1.0011	0.30201	0.4583	2.4085	0.56889	-0.04927	1.0011	0.30201	0.4583	2.4085	0.17054	0.19408	0.15303	-0.017697	-0.063909	0.25236	0.38531	0.19955	0.36602	0.17674	0.41897	0.16174	0.19876	0.087862	0.94643	0.026281
141.1	0.7805	0.7449	-0.29454	0.1981	1.5863	0.42664	0.41829	0.46159	0.53054	0.4896	0.90821	0.68615	0.15084	0.91971	1.191	0.39494	1.1138	0.44577	0.65638	1.0421	1.7779	0.5566	-0.057224	0.90361	0.324	0.45375	2.3261	0.5566	-0.057224	0.90361	0.324	0.45375	2.3261	0.17855	0.19836	0.15655	-0.0098585	-0.038806	0.31587	0.34755	0.19796	0.36217	0.15919	0.41809	0.1549	0.20782	0.091238	1.0204	0.029889
143.1	0.7687	0.7131	-0.30326	0.2097	1.531	0.40158	0.40923	0.49747	0.53946	0.49248	0.93344	0.69108	0.14062	0.83851	1.1498	0.39078	1.1021	0.43993	0.66114	1.055	1.7388	0.54465	-0.059468	0.79729	0.33256	0.45266	2.2389	0.54465	-0.059468	0.79729	0.33256	0.45266	2.2389	0.18455	0.18725	0.15267	-0.014702	-0.040491	0.321	0.42885	0.20977	0.37541	0.1329	0.42724	0.15915	0.21733	0.10813	1.0161	0.0099014
145.1	0.7425	0.6653	-0.2837	0.19	1.4278	0.3906	0.41008	0.52298	0.54698	0.50311	0.95075	0.70476	0.14869	0.77136	1.1537	0.38805	1.0974	0.44506	0.66998	1.0645	1.7065	0.53458	-0.066152	0.73923	0.32448	0.45009	2.1817	0.53458	-0.066152	0.73923	0.32448	0.45009	2.1817	0.19739	0.17101	0.15338	-0.019603	0.0030698	0.37716	0.51473	0.21498	0.33775	0.10416	0.42658	0.16312	0.19581	0.094698	0.95062	-0.017168
147.1	0.7257	0.6274	-0.28672	0.1787	1.3514	0.40223	0.43271	0.54071	0.5742	0.52008	0.95839	0.7238	0.16474	0.70024	1.1787	0.38111	1.0967	0.44566	0.67991	1.0842	1.6686	0.52384	-0.062809	0.67913	0.31652	0.44374	2.0989	0.52384	-0.062809	0.67913	0.31652	0.44374	2.0989	0.18563	0.16607	0.15519	-0.023331	0.021099	0.43247	0.51832	0.22659	0.3303	0.088143	0.43475	0.16677	0.19337	0.091831	0.90649	-0.036413
149.1	0.7306	0.6097	-0.29336	0.1712	1.3161	0.39408	0.43905	0.53978	0.58652	0.53374	0.97252	0.71294	0.18661	0.6953	1.2496	0.3854	1.0793	0.44317	0.68792	1.097	1.6429	0.51239	-0.067042	0.6058	0.31136	0.43775	2.0008	0.51239	-0.067042	0.6058	0.31136	0.43775	2.0008	0.16946	0.15792	0.15208	-0.034629	0.077696	0.44221	0.50708	0.22626	0.30341	0.068414	0.42724	0.167	0.17992	0.090122	0.88515	-0.070208
151.1	0.736	0.569	-0.2999	0.1461	1.2686	0.3756	0.44086	0.51778	0.58657	0.51147	0.97625	0.68003	0.19677	0.69274	1.2605	0.39006	1.0756	0.43425	0.69644	1.1116	1.6054	0.50318	-0.075279	0.5168	0.31322	0.43407	1.9255	0.50318	-0.075279	0.5168	0.31322	0.43407	1.9255	0.16148	0.15381	0.15425	-0.044035	0.21384	0.40826	0.50496	0.23408	0.29529	0.060765	0.42349	0.16257	0.16806	0.096449	0.87969	-0.1014
153.09	0.7497	0.5281	-0.29811	0.1712	1.2703	0.3482	0.44198	0.48884	0.56824	0.49781	0.9705	0.63027	0.19247	0.71297	1.2332	0.38912	1.0801	0.42389	0.70969	1.1259	1.59	0.49568	-0.068262	0.46916	0.32528	0.43054	1.8365	0.49568	-0.068262	0.46916	0.32528	0.43054	1.8365	0.14946	0.14877	0.15193	-0.026602	0.28281	0.42459	0.56407	0.19976	0.27451	0.047418	0.39832	0.16006	0.16377	0.09116	0.7812	-0.11557
155.1	0.7735	0.5096	-0.28497	0.1679	1.2902	0.32643	0.44944	0.47235	0.55594	0.48286	0.9312	0.62004	0.18601	0.75263	1.1641	0.3824	1.0778	0.41387	0.71181	1.1615	1.5577	0.48565	-0.048185	0.44647	0.328	0.43087	1.7944	0.48565	-0.048185	0.44647	0.328	0.43087	1.7944	0.13495	0.14029	0.15247	-0.0033921	0.3	0.44107	0.62573	0.19799	0.25286	0.049814	0.40155	0.15509	0.1441	0.08683	0.70492	-0.13103
157.1	0.7737	0.4957	-0.2835	0.164	1.2835	0.31077	0.45776	0.46385	0.54808	0.46537	0.86914	0.62258	0.18081	0.78864	1.1214	0.37822	1.0706	0.40395	0.71682	1.2016	1.5202	0.48745	-0.022294	0.47303	0.32575	0.43681	1.7963	0.48745	-0.022294	0.47303	0.32575	0.43681	1.7963	0.12945	0.13764	0.14945	0.0022906	0.3251	0.44688	0.65263	0.19227	0.27165	0.058251	0.40819	0.14432	0.13882	0.10582	0.64073	-0.14493
159.1	0.7817	0.4658	-0.26396	0.1587	1.2914	0.28992	0.46972	0.45297	0.54455	0.45202	0.83127	0.62414	0.17508	0.80349	1.0423	0.37584	1.0604	0.40561	0.71598	1.2586	1.5008	0.49163	-0.0023823	0.50346	0.31651	0.44328	1.7763	0.49163	-0.0023823	0.50346	0.31651	0.44328	1.7763	0.11946	0.13472	0.14594	0.015862	0.38345	0.38796	0.60419	0.18943	0.27359	0.068408	0.3881	0.11544	0.12515	0.094074	0.52411	-0.15799
161.1	0.7796	0.4339	-0.24944	0.1731	1.2675	0.27033	0.46632	0.44634	0.53013	0.42675	0.81382	0.64476	0.16872	0.78856	0.96611	0.37503	1.0483	0.40726	0.72307	1.3061	1.4714	0.49514	0.014605	0.52088	0.3043	0.44449	1.7284	0.49514	0.014605	0.52088	0.3043	0.44449	1.7284	0.11194	0.13923	0.14671	0.0024012	0.3764	0.28323	0.59894	0.18974	0.27181	0.078825	0.366	0.098305	0.13363	0.10264	0.46202	-0.15557
163.1	0.7651	0.4017	-0.22641	0.1868	1.2631	0.27484	0.46744	0.44993	0.52328	0.41929	0.80318	0.64774	0.15399	0.79911	0.92302	0.37086	1.0396	0.40411	0.72867	1.3394	1.4498	0.51461	0.022065	0.54849	0.30237	0.44321	1.7329	0.51461	0.022065	0.54849	0.30237	0.44321	1.7329	0.10141	0.13122	0.14832	-0.0089779	0.34848	0.21499	0.55487	0.18407	0.27851	0.084734	0.35446	0.08339	0.13456	0.10815	0.37356	-0.15731
165.1	0.7438	0.3908	-0.23835	0.1523	1.2621	0.27295	0.47553	0.44154	0.51652	0.4159	0.80747	0.65383	0.14928	0.82333	0.87936	0.36396	1.0254	0.38928	0.73358	1.3787	1.4214	0.54059	0.033151	0.56592	0.31468	0.4551	1.7599	0.54059	0.033151	0.56592	0.31468	0.4551	1.7599	0.095288	0.13934	0.15818	-0.029246	0.37959	0.17839	0.53746	0.20174	0.28789	0.093021	0.36389	0.071599	0.13928	0.12035	0.28673	-0.16801
167.1	0.7305	0.3748	-0.26323	0.1997	1.2833	0.26589	0.493	0.42072	0.50346	0.39604	0.82349	0.66826	0.13749	0.86761	0.85176	0.35982	1.0096	0.36793	0.73098	1.4045	1.3911	0.56121	0.040517	0.59147	0.31229	0.4671	1.7768	0.56121	0.040517	0.59147	0.31229	0.4671	1.7768	0.088952	0.14152	0.15478	-0.04021	0.38638	0.18158	0.54287	0.20664	0.2858	0.10476	0.35788	0.060432	0.15366	0.1549	0.28614	-0.1688
169.1	0.6972	0.3292	-0.28975	0.1731	1.2871	0.26495	0.50892	0.40243	0.48693	0.38239	0.84538	0.6668	0.12501	0.87991	0.84604	0.35065	0.99929	0.3354	0.72795	1.4112	1.3737	0.57936	0.050138	0.63325	0.31217	0.48039	1.8153	0.57936	0.050138	0.63325	0.31217	0.48039	1.8153	0.091707	0.13016	0.14913	-0.015746	0.35375	0.13132	0.44978	0.21792	0.28811	0.10914	0.34882	0.066625	0.16598	0.2347	0.25707	-0.17912
171.1	0.6816	0.3151	-0.2888	0.1856	1.3333	0.26139	0.51159	0.38847	0.46571	0.37327	0.87245	0.6481	0.12389	0.8794	0.84416	0.34359	0.98745	0.29147	0.7279	1.397	1.3489	0.57932	0.037855	0.6632	0.30282	0.4918	1.9711	0.57932	0.037855	0.6632	0.30282	0.4918	1.9711	0.085752	0.12516	0.14475	-0.0028134	0.31294	0.10651	0.45514	0.21856	0.27958	0.10315	0.31791	0.085397	0.17502	0.35048	0.27712	-0.1804
173.1	0.6775	0.3147	-0.28929	0.1981	1.3323	0.25814	0.51587	0.37826	0.43942	0.36793	0.87994	0.63007	0.1316	0.83317	0.78602	0.33776	0.97153	0.24425	0.72964	1.3729	1.3309	0.57211	0.024859	0.70246	0.28568	0.49592	2.1406	0.57211	0.024859	0.70246	0.28568	0.49592	2.1406	0.093793	0.12869	0.14746	-0.01925	0.2375	0.092683	0.43717	0.21644	0.28966	0.093297	0.28989	0.092429	0.16369	0.43821	0.2925	-0.17829
175.1	0.6838	0.3236	-0.28191	0.2006	1.3595	0.24772	0.52619	0.36346	0.41941	0.36183	0.88696	0.62866	0.19422	0.83303	0.78823	0.33647	0.961	0.20278	0.72932	1.3531	1.3253	0.56568	0.0055276	0.75672	0.26695	0.49217	2.3204	0.56568	0.0055276	0.75672	0.26695	0.49217	2.3204	0.093257	0.13419	0.14557	-0.042329	0.14316	0.10048	0.41925	0.22328	0.28776	0.096933	0.29333	0.10227	0.17231	0.4976	0.286	-0.17749
177.1	0.6978	0.3129	-0.28142	0.189	1.4419	0.21586	0.50583	0.33772	0.3563	0.33355	0.87144	0.62803	0.28017	0.88428	0.79126	0.33071	0.95396	0.16049	0.7292	1.3298	1.3038	0.55775	-0.020412	0.79469	0.24247	0.4911	2.4536	0.55775	-0.020412	0.79469	0.24247	0.4911	2.4536	0.078409	0.14513	0.1399	-0.040824	0.072275	0.08825	0.41779	0.21081	0.27261	0.10275	0.28974	0.097307	0.16876	0.49332	0.29471	-0.17921
179.1	0.702	0.3258	-0.27132	0.1645	1.5863	0.21287	0.51218	0.34159	0.33432	0.33736	0.88119	0.65435	0.37737	0.90655	0.76611	0.33532	0.96168	0.12308	0.73608	1.3098	1.2897	0.54029	-0.050733	0.8193	0.21768	0.48961	2.5685	0.54029	-0.050733	0.8193	0.21768	0.48961	2.5685	0.067187	0.14569	0.13362	-0.039348	0.060896	0.051747	0.43396	0.19571	0.25539	0.10096	0.26726	0.10384	0.15767	0.45202	0.26046	-0.17817
181.1	0.7056	0.3506	-0.2681	0.1799	1.6876	0.20517	0.52055	0.32145	0.32468	0.33321	0.87573	0.68043	0.45292	0.92032	0.76156	0.34172	0.96277	0.082678	0.73855	1.2847	1.2878	0.5151	-0.073219	0.80646	0.19755	0.4907	2.6447	0.5151	-0.073219	0.80646	0.19755	0.4907	2.6447	0.0568	0.14445	0.13502	-0.050368	0.068678	0.064747	0.42934	0.19369	0.25834	0.108	0.25954	0.10838	0.14137	0.45092	0.26526	-0.17796
183.09	0.7014	0.3503	-0.28042	0.1617	1.7435	0.20005	0.52921	0.31333	0.32243	0.32667	0.85645	0.70618	0.5226	0.94774	0.80761	0.34453	0.96253	0.048743	0.74299	1.2725	1.2767	0.49483	-0.082166	0.78651	0.17699	0.49321	2.7023	0.49483	-0.082166	0.78651	0.17699	0.49321	2.7023	0.059434	0.1353	0.12615	-0.056189	0.044491	0.033528	0.45296	0.17561	0.23565	0.09856	0.2325	0.095893	0.10721	0.43605	0.29228	-0.17233
185.1	0.7028	0.3639	-0.28552	0.167	1.7764	0.20004	0.54073	0.30903	0.31805	0.33313	0.84778	0.70266	0.56785	0.97648	0.86259	0.34032	0.95002	0.01578	0.74688	1.2591	1.2685	0.47031	-0.084426	0.79198	0.1689	0.49534	2.7486	0.47031	-0.084426	0.79198	0.1689	0.49534	2.7486	0.050654	0.12059	0.12527	-0.047454	0.023439	0.0023358	0.47063	0.16358	0.22144	0.094211	0.21054	0.093667	0.085173	0.44606	0.28256	-0.16584
187.1	0.7032	0.3589	-0.30035	0.1471	1.8068	0.20943	0.54981	0.31604	0.31363	0.34238	0.8306	0.67563	0.60112	1.0202	0.86289	0.33276	0.94726	-0.0077765	0.75443	1.2401	1.2644	0.4598	-0.075796	0.82378	0.15759	0.49413	2.7421	0.4598	-0.075796	0.82378	0.15759	0.49413	2.7421	0.040674	0.11163	0.12473	-0.053508	0.017991	-0.0034842	0.5008	0.16286	0.22649	0.10233	0.20504	0.10139	0.067116	0.43218	0.30394	-0.16588
189.1	0.6884	0.35	-0.30758	0.1499	1.8152	0.19699	0.5475	0.32479	0.29433	0.3286	0.83712	0.66322	0.6373	1.0636	0.82409	0.32717	0.94789	-0.032634	0.77043	1.2223	1.2602	0.44224	-0.076147	0.8726	0.13576	0.49275	2.6782	0.44224	-0.076147	0.8726	0.13576	0.49275	2.6782	0.026103	0.10097	0.11963	-0.044468	-0.0058665	-0.0094742	0.53214	0.15369	0.23899	0.11584	0.19745	0.084157	0.048967	0.41137	0.32721	-0.16486
191.1	0.6699	0.3461	-0.31495	0.1681	1.744	0.1886	0.53672	0.32959	0.26517	0.3296	0.84699	0.65023	0.66633	1.1195	0.77589	0.3227	0.93926	-0.052968	0.76525	1.2043	1.2509	0.43168	-0.076379	0.90357	0.12338	0.49162	2.6369	0.43168	-0.076379	0.90357	0.12338	0.49162	2.6369	0.016824	0.093412	0.1186	-0.051527	0.036789	0.027028	0.54174	0.14798	0.25196	0.11761	0.19943	0.074261	0.028299	0.42718	0.26907	-0.14382
193.09	0.6429	0.3354	-0.31123	0.1736	1.5872	0.18465	0.51644	0.32829	0.24106	0.32628	0.86157	0.65121	0.66933	1.16	0.7314	0.31814	0.93697	-0.0698	0.76069	1.1839	1.2478	0.4193	-0.065246	0.91126	0.12172	0.49104	2.5875	0.4193	-0.065246	0.91126	0.12172	0.49104	2.5875	0.017601	0.10043	0.11455	-0.077665	0.073168	0.018043	0.54073	0.13817	0.23292	0.11053	0.20856	0.073787	0.0082247	0.39984	0.26279	-0.10825
195.1	0.6167	0.3422	-0.3086	0.1355	1.3929	0.17082	0.49635	0.33875	0.24358	0.33013	0.87626	0.66113	0.65645	1.1911	0.69684	0.31348	0.91568	-0.086093	0.76057	1.1771	1.2308	0.41383	-0.074097	0.91311	0.11699	0.49559	2.5027	0.41383	-0.074097	0.91311	0.11699	0.49559	2.5027	0.035994	0.096139	0.11414	-0.12134	0.012586	0.034444	0.5169	0.13406	0.22967	0.10306	0.20789	0.095497	-0.0068472	0.38329	0.22572	-0.092468
197.1	0.602	0.3363	-0.30671	0.2251	1.2034	0.15748	0.48785	0.36144	0.24988	0.32819	0.89534	0.68272	0.64612	1.2061	0.70648	0.31779	0.90411	-0.10134	0.75857	1.1697	1.2154	0.41109	-0.084046	0.89302	0.096037	0.49754	2.3992	0.41109	-0.084046	0.89302	0.096037	0.49754	2.3992	0.025242	0.089448	0.10357	-0.13306	-0.035275	0.049458	0.54485	0.13952	0.23093	0.098999	0.20186	0.10505	-0.011028	0.36638	0.17924	-0.080662
199.1	0.5792	0.3532	-0.30584	0.3321	1.0532	0.15109	0.46875	0.38207	0.22967	0.32309	0.9096	0.69998	0.62551	1.176	0.74551	0.33265	0.89233	-0.10917	0.74896	1.163	1.1881	0.41119	-0.086433	0.87637	0.072151	0.49856	2.3305	0.41119	-0.086433	0.87637	0.072151	0.49856	2.3305	0.014699	0.084491	0.10251	-0.17309	-0.076458	0.013963	0.50516	0.11468	0.23303	0.07381	0.18878	0.10399	-0.028218	0.32484	0.17611	-0.046371
201.1	0.555	0.3665	-0.31124	0.3721	0.9116	0.15284	0.4508	0.4134	0.19867	0.29791	0.95728	0.72614	0.60705	1.1481	0.81393	0.33553	0.88233	-0.11883	0.7385	1.1521	1.1661	0.41599	-0.077991	0.8659	0.07022	0.50649	2.2402	0.41599	-0.077991	0.8659	0.07022	0.50649	2.2402	0.01743	0.073202	0.097774	-0.16135	-0.089554	0.0018258	0.41665	0.11281	0.24916	0.058745	0.18157	0.096619	-0.040551	0.31622	0.22277	0.0081077
203.1	0.5322	0.3668	-0.29925	0.3599	0.7935	0.14695	0.43558	0.43963	0.18432	0.28911	0.98948	0.74152	0.60954	1.125	0.89023	0.33107	0.86753	-0.12212	0.7333	1.1374	1.145	0.41849	-0.068572	0.84602	0.07178	0.5186	2.1037	0.41849	-0.068572	0.84602	0.07178	0.5186	2.1037	0.043184	0.075274	0.094876	-0.15063	-0.10908	0.020057	0.33272	0.09482	0.24074	0.044246	0.16261	0.082557	-0.055842	0.32079	0.23012	0.063591
205.1	0.5366	0.3819	-0.29545	0.3619	0.6851	0.17376	0.45435	0.49164	0.19428	0.31431	1.0419	0.78576	0.5851	1.1072	0.9334	0.31664	0.84547	-0.1313	0.72929	1.1187	1.1234	0.41726	-0.08375	0.86183	0.082952	0.53466	1.9752	0.41726	-0.08375	0.86183	0.082952	0.53466	1.9752	0.055421	0.11768	0.096735	-0.085273	-0.13314	0.059738	0.28585	0.092175	0.26944	0.04023	0.15966	0.068907	-0.065683	0.3194	0.22588	0.094677
207.1	0.5339	0.3853	-0.30255	0.3983	0.6605	0.16869	0.45759	0.53148	0.18628	0.30241	1.0818	0.80213	0.51715	1.1104	0.89312	0.30505	0.82975	-0.13764	0.73047	1.1042	1.0973	0.40932	-0.096124	0.89185	0.085537	0.54366	1.8509	0.40932	-0.096124	0.89185	0.085537	0.54366	1.8509	0.057361	0.15719	0.095924	-0.045275	-0.14657	0.054742	0.3123	0.090939	0.29473	0.033772	0.15416	0.051935	-0.068102	0.30745	0.22057	0.13207
209.1	0.5372	0.3859	-0.29753	0.4436	0.5987	0.1756	0.46236	0.55296	0.17886	0.2712	1.1104	0.7744	0.42575	1.112	0.81974	0.29668	0.81897	-0.14144	0.72851	1.0848	1.0831	0.40219	-0.091886	0.89245	0.088953	0.54222	1.741	0.40219	-0.091886	0.89245	0.088953	0.54222	1.741	0.058058	0.18058	0.087992	-0.061724	-0.18018	0.016422	0.28487	0.072102	0.27101	0.024456	0.15656	0.061937	-0.074068	0.29721	0.20721	0.13516
211.09	0.5455	0.3551	-0.3092	0.4757	0.5524	0.17088	0.44825	0.53883	0.16236	0.25356	1.1042	0.73623	0.35005	1.1042	0.88363	0.28564	0.81231	-0.15019	0.72803	1.062	1.0572	0.38874	-0.096274	0.87599	0.085377	0.54111	1.6326	0.38874	-0.096274	0.87599	0.085377	0.54111	1.6326	0.051621	0.19579	0.083837	-0.037435	-0.16023	0.039309	0.2704	0.06791	0.27316	0.015274	0.1712	0.075581	-0.067445	0.28931	0.22484	0.10103
213.09	0.5524	0.362	-0.32852	0.3935	0.6066	0.15381	0.44076	0.53891	0.15261	0.24665	1.1043	0.72901	0.26852	1.0505	0.94515	0.28083	0.79169	-0.16622	0.71602	1.0392	1.0351	0.37409	-0.10525	0.87705	0.072718	0.53918	1.5618	0.37409	-0.10525	0.87705	0.072718	0.53918	1.5618	0.031341	0.20834	0.082045	-0.043336	-0.18467	0.041846	0.32129	0.068862	0.26456	0.010109	0.15541	0.0783	-0.064045	0.27412	0.21751	0.076397
215.1	0.5645	0.3769	-0.32687	0.3552	0.6547	0.14087	0.4442	0.52817	0.15333	0.22897	1.1094	0.72911	0.21206	1.0013	1.01	0.27996	0.76577	-0.18385	0.70864	1.0203	1.0084	0.36565	-0.12243	0.83475	0.062479	0.53203	1.4792	0.36565	-0.12243	0.83475	0.062479	0.53203	1.4792	0.021407	0.21611	0.082382	-0.014271	-0.18208	0.083764	0.35032	0.083415	0.27398	0.010191	0.14691	0.06666	-0.054797	0.29182	0.22384	0.0376
217.1	0.5815	0.4002	-0.33085	0.2712	0.6594	0.14238	0.4396	0.51406	0.15081	0.21971	1.0605	0.6963	0.16584	0.98847	1.0373	0.2795	0.74815	-0.19871	0.70594	1.0091	0.99499	0.36653	-0.12987	0.82151	0.058772	0.52772	1.4307	0.36653	-0.12987	0.82151	0.058772	0.52772	1.4307	0.021414	0.22106	0.083553	0.0016935	-0.20407	0.072097	0.3692	0.078619	0.27325	0.0071775	0.14791	0.064218	-0.061959	0.29033	0.23402	0.024808
219.1	0.5999	0.4028	-0.34338	0.2247	0.6782	0.13752	0.41818	0.49139	0.14776	0.20844	1.0149	0.67071	0.12838	0.97313	1.1108	0.2804	0.72528	-0.21071	0.69812	0.99147	1.0032	0.36365	-0.11461	0.82456	0.051396	0.53354	1.3692	0.36365	-0.11461	0.82456	0.051396	0.53354	1.3692	0.021204	0.21968	0.083894	-0.0079036	-0.21478	0.022307	0.3216	0.08099	0.25163	0.012653	0.1564	0.064282	-0.070549	0.29663	0.20044	-0.0036085
221.1	0.6186	0.4084	-0.34823	0.1931	0.6526	0.13835	0.40502	0.49008	0.14641	0.22369	0.9715	0.66299	0.10543	0.90255	1.1341	0.27493	0.69949	-0.22161	0.68308	0.9739	0.99253	0.35565	-0.12011	0.83132	0.05049	0.53962	1.3365	0.35565	-0.12011	0.83132	0.05049	0.53962	1.3365	0.023948	0.23285	0.084295	-0.022289	-0.2137	0.025354	0.30278	0.076221	0.24706	0.0069346	0.15285	0.071152	-0.083457	0.30518	0.17709	-0.01972
223.1	0.6204	0.4264	-0.37393	0.1518	0.5872	0.12856	0.38958	0.48732	0.15313	0.21446	0.91892	0.66279	0.081694	0.83534	1.0953	0.26288	0.67026	-0.22196	0.66874	0.9527	0.97207	0.34727	-0.12409	0.83742	0.055827	0.54978	1.3315	0.34727	-0.12409	0.83742	0.055827	0.54978	1.3315	0.018823	0.24515	0.084397	-0.0036917	-0.18433	0.076897	0.28464	0.086555	0.22469	0.01366	0.15683	0.060736	-0.092801	0.30569	0.14987	-0.033958
225.1	0.6184	0.4333	-0.37631	0.1456	0.5467	0.13163	0.36807	0.49326	0.14922	0.21325	0.87587	0.63377	0.079316	0.79726	1.0394	0.25366	0.66032	-0.21912	0.66196	0.93774	0.96865	0.3477	-0.12983	0.82157	0.057783	0.55659	1.3288	0.3477	-0.12983	0.82157	0.057783	0.55659	1.3288	0.00083808	0.24068	0.076013	0.015904	-0.20397	0.037269	0.25239	0.083205	0.22356	0.020962	0.14968	0.055493	-0.093695	0.31732	0.136	-0.02742
227.09	0.5957	0.4161	-0.37653	0.1463	0.4831	0.13669	0.35734	0.52261	0.13779	0.20771	0.86648	0.58645	0.070046	0.74857	1.0297	0.24194	0.64306	-0.22228	0.65432	0.91863	0.94676	0.33983	-0.15643	0.81104	0.067597	0.56067	1.3003	0.33983	-0.15643	0.81104	0.067597	0.56067	1.3003	-0.0077038	0.23854	0.077151	-0.010771	-0.19695	0.032822	0.24102	0.084038	0.20321	0.017561	0.15409	0.03919	-0.09202	0.34326	0.16321	-0.013492
229.1	0.5847	0.3984	-0.37836	0.1441	0.4399	0.13133	0.34028	0.53695	0.11665	0.20954	0.86141	0.52408	0.065545	0.69704	1.0542	0.23956	0.63106	-0.22381	0.64374	0.90097	0.93356	0.33344	-0.17557	0.78933	0.056764	0.56544	1.304	0.33344	-0.17557	0.78933	0.056764	0.56544	1.304	-0.010809	0.24046	0.072697	-0.035929	-0.20112	0.016173	0.20794	0.08607	0.19354	-0.0042405	0.16596	0.022743	-0.10202	0.34359	0.15796	-0.012581
231.1	0.5779	0.3772	-0.38387	0.1295	0.4313	0.12494	0.32447	0.53766	0.10563	0.20158	0.88254	0.48201	0.072439	0.65736	1.1069	0.24779	0.62503	-0.22626	0.62622	0.8833	0.91943	0.3327	-0.18992	0.78006	0.048221	0.56626	1.3113	0.3327	-0.18992	0.78006	0.048221	0.56626	1.3113	-0.015541	0.22628	0.07094	-0.013337	-0.2145	0.038198	0.15061	0.069347	0.18576	-0.021904	0.16385	0.019805	-0.12226	0.33397	0.16549	-0.014331
																0.24981	0.61831	-0.2322	0.61093	0.85004	0.90776	0.32507	-0.19882	0.8512	0.045727	0.56388	1.3108	0.32507	-0.19882	0.8512	0.045727	0.56388	1.3108
[truncated: 29 more columns]

## Sheet: 2C-right
response-NEMOs	response-GCaMP6s
1.1976	0.36105
0.7449	0.37779
1.6143	0.5115
3.0934	0.65879
3.9452	0.38638
0.43798	0.44688
0.43374	0.87407
0.39082	0.2001
0.48358	0.30761
0.34072	0.10555
1.1104	0.41065
1.043	0.16615
0.66933	0.14044
1.2061	0.19452
2.369	1.9503
0.40165	0.59672
1.1373	0.4601
0.69497	0.97843
0.56592	0.9618
0.77043	0.52803
1.4112	0.28112
2.252	0.2087
0.60909	0.33478
0.4065	0.30285
1.3402	0.37883
0.46489	0.79503
0.56626	0.34172
3.8432	0.24417
	0.26037
	0.24696
	0.26225
	0.84253
	0.346
	0.39306
	0.44135
	0.80996
	0.41953
	0.39647
	0.23162
	0.33811
	0.27857
	0.36776
	0.73403
	0.58001
	0.55731

## Sheet: 2D-left
Time(s)	F488ex																																													F405ex
0	1424	1064.2	517.85	471.52	421.85	1296.3	179.59	351.92	514.65	414.46	162.16	127.09	216.29	521.45	587.77	379	338.31	60.96	278.36	187.3	145.58	228.35	121.69	139.56	142.56	290.52	146.29	699.04	352.64	844.53	548.26	336.32	756.35	247.44	207.81	204.07	58.335	167.81	125.81	65.915	151.44	248.12	74.339	159.42	155.96	47000	46827	27045	22859
3.446	1447.5	1194.2	544.6	454	427.71	1316	205.9	372.61	568.56	395.36	174.22	105.74	155.2	500.69	472.21	330.13	344.78	26.49	207.58	134.34	86.091	203.29	113.11	140.63	98.335	195.66	69.192	734.39	367.99	900.88	571.48	358.49	824.26	258.5	251	284.75	90.396	176.18	132.21	92.61	151.98	298.66	147.88	166.23	142.55	45746	46304	26531	22456
6.891	1547.6	1157.3	594.32	495.96	445.55	1354.3	193.44	410.06	554.4	445.7	187.37	140.85	206.15	529.01	600.32	368.27	368.5	42.851	262.96	151.35	122.54	265.06	96.482	189.83	125.13	188.76	136.55	785.46	410.47	995.95	498.22	350.28	790.32	310.15	218.36	264.04	100.09	196.77	171.21	123.42	173.89	278.89	118.25	141.9	207.59	44890	44594	25831	22196
10.337	1548.2	1254.1	603.06	532.83	446.01	1276	202.02	431.6	615.5	479.59	207.96	162.21	183.12	492.95	564.95	413.19	379.05	39.569	246.56	142.43	111.58	238.52	96.837	156.54	131.69	211.94	143.43	688.76	384.69	998.67	502.37	340.26	752.94	284.41	193.88	234.36	76.214	194.97	177.57	124.06	219.76	286.99	92.39	231.52	179.99	44585	44739	25704	22033
13.782	1538.6	1340.4	618.73	562.21	393.09	1282.9	169.57	419.32	539.98	514.56	209.99	174.85	178.59	515.4	557.52	328.7	372.13	43.185	247.54	184.1	155.66	206.27	150.48	164.95	107.7	192.66	138.86	763.04	428.05	983.34	545.94	455.16	731.61	298.39	207.58	242	94.684	151.92	174.46	104.61	186.22	247.25	105.93	159.74	200.9	43721	44186	25330	21961
17.228	1628	1312.3	583.62	568.34	446.84	1342.8	176.13	380.31	593.13	489.92	209.49	143.47	209.6	563.05	559.92	447.2	383.09	38.239	194.59	179.78	128.98	249.95	136.9	154.64	123.32	226.45	157.1	790.3	451.2	941.98	504.1	397.38	715.62	347.29	207.61	211.85	49.914	132.23	145.99	93.28	131.1	317.72	99.589	159.06	196.08	43555	43322	25491	21817
20.673	1585.9	1433.7	610.02	621.92	446.16	1304.7	172.37	369.3	599.8	492.72	205.79	153.17	246.79	576.5	574.67	382.71	358.29	65.968	282.78	186.5	127.77	248.49	151.41	167.75	125.49	257.66	137.55	729.67	423.78	933.74	590.97	409.97	767.42	326.73	217.08	302.96	84.734	213.16	171.11	115.79	169.75	269.46	86.903	137.68	183.04	43770	43546	25030	21804
24.119	1616.9	1469.7	650.41	562.84	398.64	1363.1	205.11	356.6	577.27	495.17	229.37	145.62	150.67	568.11	581.57	373.2	326.38	66.947	252.05	185.08	150.48	246.33	129.77	158.07	129.47	289.89	148.09	791.47	377.63	869.13	521.26	446.02	806.51	320.81	229.45	277.99	68.625	156.14	154.08	80.959	165.51	221.12	100.04	194.17	131.72	43096	43059	24692	21645
27.564	1524.5	1425.4	638.42	573.35	431.5	1349.6	203.68	366.98	572.42	442.05	227.37	179.16	192.13	553.38	597.19	312.77	373.97	35.556	209.39	164.96	101.7	203.21	121.3	154.34	92.845	280.9	120.97	817.01	473.78	914.17	511.9	399.94	763.93	292.9	233.24	266.38	65.627	162.64	116.34	128.45	157.87	234.54	101.9	151.64	184.42	43170	43285	25553	21766
31.01	1630.1	1427	649.38	563.78	453.17	1370.1	228.23	340.8	593.56	460.08	226.23	150.13	219.88	534.99	616.59	443.68	391.84	82.444	232.04	193.72	164.7	235.77	138.8	234.22	134.85	293.54	168.12	783.14	370.46	845.78	550.05	414.83	870.57	284.25	224.24	326.83	74.415	133.99	167.6	77.154	173.14	244.5	78.689	134.29	169.28	43273	43474	24890	21482
34.456	1534.1	1426.2	603.36	587.75	450.59	1306	222.69	352.93	517	439.08	217.58	184.4	188.51	566.97	608.68	364.93	390.03	33.8	230.42	160.38	114.14	193.03	135.8	168.38	113.46	242.65	136.2	764.23	444.61	917.37	592.99	446.61	869.38	339.28	227.54	257.2	93.096	166.6	157.69	102.41	168.5	264.64	138.41	181.61	164.81	43414	42734	25185	21729
37.901	1578.6	1348.2	664.47	591.76	414.86	1355.7	194.91	328.71	565.05	428.11	181.3	150.66	284.67	535.66	702.82	394.7	430.53	61.329	226.11	187.59	133.87	193.19	145.01	180.22	160.15	234.43	131	697.83	424.01	824.13	501.16	359.83	801.82	270.45	246.28	261.76	70.552	152.09	146.17	120.06	193.67	226.37	68.692	144.96	148.47	43310	43115	25040	21906
41.347	1486.2	1398.3	650.69	579.37	458.86	1392.5	161.4	335.1	547.3	427.35	192.28	163.35	221.13	559.32	636.74	379.85	451.75	83.911	281.33	195.96	151.4	233.57	151.73	171.02	140.42	220.15	139.89	695.53	344.19	869.03	568.22	477.2	820.76	303.81	179.43	241.88	50.73	142.86	161.22	171.87	143.87	269.29	107.55	161.68	226.27	42942	43478	24775	21701
44.792	1443.1	1232	668.95	626.53	455.79	1341.5	204.66	361.12	601.68	468.71	205.35	137.19	211.5	556.24	691.52	333.14	398.72	48.297	274.46	170.11	111.56	265.75	119.42	140.1	119.75	204.24	104.59	735.54	399.41	909.92	483.96	402.23	795.8	305.22	251.44	227.24	97.703	126.77	165.12	158.85	180.66	242.51	114.27	168.64	175.53	43460	43443	24746	21519
48.238	1423.4	1287.7	621.67	580.85	395.08	1388.1	210.01	366.64	611.39	456.67	211.91	151.48	219.06	525.41	648.34	373.78	506.84	45.42	243.45	188.93	144.1	233.38	154.74	186.1	139.42	227.26	141.38	733.92	416.49	903.15	566.61	435.39	815.65	333.27	264.38	306.42	100.2	197.17	183.32	253.02	191.78	269.53	83.864	133.8	191.12	42879	43241	25194	21753
51.683	1434.7	1345.1	646.52	570.76	431.14	1364.3	203.51	313.22	631.49	499.39	217.7	144.54	182.56	688.39	1028.1	7378.5	6409.6	889.68	605.32	169.22	2902.3	220.33	2379.7	432.09	3707.8	4126.1	2494.1	763.51	347.6	875.92	511.96	368.51	804.22	291.95	211.98	307.99	89.12	208.58	203.28	152.44	163.58	278.47	86.31	173.41	156.32	42952	43550	24804	21738
55.129	11605	11432	7154.1	11613	436.78	11858	5639	3890.7	5002.9	12812	2993.1	6491.3	3388.6	14414	13478	9156.1	8383.8	980.58	4777.3	4318	3216.1	5072.4	2591	3965	3956.9	4780.3	2925.9	16790	9130.5	14763	13071	9935.7	18074	5502	304.25	1196.6	1196.6	180.2	3477.3	2914.8	2990.3	6916.1	2233.2	2860.1	2350.7	36387	40923	25376	16601
58.574	15578	19422	19236	16704	662.48	15475	6363.8	5587.2	13254	13179	5839.5	7636.8	6144.3	15608	15069	9680.7	8621.3	1067.5	5028	4884.4	3331.3	6586.7	2751.8	4180.5	3926.3	4911	2910.2	19443	10425	21804	13620	10733	19992	5978.3	4173	5915.7	1957.2	3097.8	3746.3	3192.1	3766.1	7469.8	2319.1	3206.3	2847.7	31843	29212	10677	8477.3
62.02	17290	22406	20562	17425	10223	16687	6466.4	5967.3	13069	12915	6091.4	7527.9	6280.2	16218	15966	9546.9	8682.5	1044	5138.5	5021.9	3273.3	6910	2716.8	4072.4	3885.9	4951	3137.4	20497	11014	22910	14029	11022	21827	6214.5	5474.5	6620.2	2077.6	3241.5	3820.2	3072.7	4047.5	7927.7	2403.8	3315.2	3097.5	30218	26194	9225.5	8391.1
65.466	18529	23981	20370	17033	12187	17315	6446.7	6032.3	12470	13122	6090.5	7509.6	6472.6	16785	16256	9504.7	8062.9	1030.4	4991.4	5005	3393.3	6869.4	2952.5	4076.1	3984.2	4169.4	2955.2	20773	11363	23546	14041	10814	22058	6384.4	6529.2	6446.9	2090.5	2731.8	3966.5	3298.1	4271.2	8187.8	2506.9	3288	3164.5	29255	24910	9467.6	8592.5
68.911	19037	25181	20711	17296	12470	17696	6414.6	6134.8	11670	13462	6021.5	7438.2	6397.7	17302	16692	9228	7602.4	1045.8	4605.6	4472	3505.4	6831.5	2928.4	3989	4119.5	3561.5	2971.4	20968	11321	23991	14451	11340	22668	6811.9	6997.2	7237	2030.1	2772.1	4005.5	3155.4	4263.6	8449	2421.6	3440.9	3128.1	29518	24516	9752.8	9036.3
72.357	19408	25372	20791	17235	12241	17751	6382.5	6120.4	10606	13245	6093.8	7602.2	6226.9	17848	16981	9260.8	6866.5	1112.7	3847.1	4332.7	3577.8	7106.8	3058.3	3948.2	4230.1	2922.5	3220.9	21418	11385	23709	14723	10943	23321	6703.3	7238.8	7464.4	2112.6	2823.9	4138.9	3143.9	4234.8	8555	2696.1	3490.9	3101.8	29717	24527	10253	9226.2
75.802	19347	25700	20093	16956	11784	17892	6377	6076.3	9649.3	13220	6034.3	7347.7	6542.9	17529	17135	9210	6525.4	1063	2984.4	3844.8	3660.2	7036.1	3118.2	3704.3	4411.9	2618.6	3141.8	21572	11225	23293	14321	11162	22897	6985.4	7454.2	7077.2	2138.5	3022.7	4228	3130.7	4165	8883.3	2647.2	3355.2	3069	29823	24656	10389	9632.4
79.248	19531	25223	19811	16497	11225	17622	6596.8	5939.5	8667.4	13158	6036.8	7561.3	6345.4	17558	17104	8915.8	6358	1102.3	2442.2	3027.8	3769.1	7022.6	3180.7	3316.1	4318.3	2321.4	3086.4	21213	11125	22720	14072	10458	23127	6885.6	7219.9	6986.8	2131.4	2816.5	4167.3	3068.3	4232.9	8878.7	2573.1	3506.7	3211	30069	24610	10979	9908.4
82.693	19180	25614	19435	15859	10123	17590	6282.6	5829.8	8052.4	12863	6002	7381.3	6286.5	17389	17254	8708.7	6282.3	1081	2057.8	2532.2	3945.1	7050.1	3154.3	2666.9	4125.4	2382.9	3122.5	20885	10744	22209	13978	9574	22765	7089	6880.7	6695.6	2076.9	2140	4004.7	2380.6	4150	8721	2475	3496.5	2734.8	30069	25008	11859	10410
86.139	19165	25290	18020	14885	9266.4	17597	6121.7	5558.2	7261.1	12395	5862.3	7115.7	6222.2	17458	17222	8618.5	6908.6	1091.1	1967.9	2051.6	3893.2	6551	3177.2	2134.5	3779.7	2741.9	2980	20703	10256	21985	13614	9118.4	21851	6930.4	6403.7	6827.8	2009.7	1470.7	3901	1998.2	3888.6	9168.2	2264	3438.7	2912.2	30329	24663	12768	11481
89.584	18785	25316	16951	13593	7611.3	17328	5909.5	5067.9	6280.7	12064	5397.8	6792.7	5713.4	16747	16842	8824	7540	1165.9	2383.7	1571.1	3913	5857.5	3077.8	1711	3622.7	3778.5	2839.3	20470	9866.8	20822	13193	8463.7	21187	6868.5	6147.9	6407.7	1785.2	989.07	3736.1	1734.3	3529.3	8823.5	2144.5	3049.2	2504.8	30490	25389	13711	12308
93.03	18383	24801	15064	12275	6391.7	17158	5584.2	4221.5	5217.7	11727	4811.2	6176.4	5222.6	17021	16804	9333.9	8334.5	1069.9	3480.6	1152.9	3897.4	5717.6	3128.2	1461.5	3404.6	4765.4	2588.4	20049	9641.3	19922	12677	8052	20831	6578.6	5616.6	6588.6	1461.3	616.37	3614.6	1821.3	3326.2	8867	2239.3	2881	2261.2	30889	25798	15057	13404
96.476	18220	25106	13405	10745	5049.2	16814	4824.7	3418.4	4200.6	11157	4278.5	5891.9	4933	16517	16687	9249.3	8478.8	1122.3	5187.9	778.12	3874.2	5599.1	3117.2	1371.3	3480.8	5032.8	2442.3	20060	9240.2	19894	12597	7764.3	20448	6425.8	5016	6146.6	1436.7	481.97	3587.6	2281.8	3305.8	8755.2	2424.5	3006	2240	30934	26135	16471	14944
99.921	17801	24338	11928	9418.1	3719.6	16708	4252.6	2486.5	3388.1	10876	3600.9	5072.9	4696.3	16923	16234	9734.1	8683.1	1114.1	5449.3	547.79	3837	5146.8	3138	1331.4	3497.3	4873.8	2617.9	19398	9032	19725	12444	7841.8	20122	6465.3	3843.4	5882.8	1443.8	354.14	3603.9	2603	3494.8	8748.1	2415.4	3255.6	2046.1	31218	26066	18020	15301
103.37	17738	23081	9643.9	8115.9	2829.1	16245	3335.9	1696.9	2654.9	10269	2640.3	4427.1	4270	16751	16261	9595.8	8687.9	1125.7	5464.5	374.65	3981.9	5033.4	3162.3	1290.5	3516	4400.9	2799.8	18930	9423.7	19162	12542	7416.6	19490	6644.7	3125.8	5635.4	1628.1	259.65	3998.3	2581.2	3310.4	8506.8	2052.7	3276.1	2114.4	31440	26333	19016	16575
106.81	17393	23282	8458.1	6686.3	1959.6	16171	2535.4	1081.9	2119.1	9354.2	1871.6	4008.8	4055.8	16909	16048	9414.1	8098.5	1110	5034.6	275.58	3930.4	4697.4	3334.1	1320.7	3595.8	3608	3004.1	18279	9178.3	19018	12164	7397.1	19178	6310.2	2462.2	5024.2	1756.4	224.03	3699.6	1918.2	3155.7	8319.1	1708.1	2919.2	1816.1	31276	27177	20099	17533
110.26	17027	22814	6987.3	5597.2	1448.4	15594	1754.4	632.78	1742.1	8685.9	1427.8	3361.1	4152	16763	16157	9269.4	7402.6	1104.7	4363	238.93	4030	4806.9	3301.7	1304.9	3859.8	2995.4	2973.3	18081	9058.5	19205	11238	6583.2	18830	6140.4	1843.2	4456.8	1878.6	203.74	3473.7	1420.4	2643.2	7925.7	1205.9	2125.8	1365.7	31798	27592	21081	18542
113.7	16521	22507	5757.6	4734.6	1090.1	15354	1145.2	413.31	1349.1	7999.4	1011	2880.1	4236.9	16953	16510	9209.5	7087.1	1126.1	3826.4	245.85	4141.3	4914.3	3345.4	1230.7	3865.1	2365.5	3004.4	16898	8573.9	18426	11412	5719.8	18336	5186.5	1246.1	3930.9	1529.3	173.49	3102.2	1455.1	1965.1	7894.9	622.83	1382.1	896.29	32151	28295	21825	18783
117.15	16194	20962	5009.1	3833.7	827.45	15283	659.06	340.26	1118.7	7403.7	744.73	2521.3	4171.6	16967	16253	8972	7128	1113.8	3554.4	231.46	4075	4967	3337.7	1172.4	3886.7	2067.3	2926.8	16739	7568.1	18069	10403	4841.1	17622	4735.9	867.7	3120.3	1104.8	187.1	2735.4	1279.6	1456.4	7319	323.09	700.42	418.78	32537	28925	22958	19197
120.59	15761	20365	4143.8	3131.2	632.57	14790	456.05	263.07	937.13	6865.8	589.05	2098.3	4072.6	16666	16056	9091.7	7706.7	1127.4	2951.3	256.11	4071.6	4785.2	3415.4	1279.4	3939.4	1947.5	3009.5	16668	6455.4	16568	9668.9	3892.9	17260	4142.9	701.77	2175.9	548.32	138.06	2438.2	1021.4	1283.8	6851.2	158.54	285.61	318.62	32623	29734	23350	19704
124.04	15385	19408	3147.6	2424.5	531.73	14729	345.81	260.95	927.44	6533.6	404.39	1666.8	3911.6	16872	16143	8836.7	8366.7	1147.7	3029.5	214.76	3938.4	4781.5	3577.8	1385.7	3826.7	2142.1	3031.5	16127	5473.9	15181	8627.2	3147.2	16786	3358.9	462.14	1470.1	273.95	111.68	1913.2	1026.1	1000.8	6473.7	114.89	221.19	159.44	32935	29508	23520	20091
127.49	14817	18953	2579.2	2025.3	551.85	14222	278.78	238.44	860.71	6260.4	365.01	1472.6	3983.4	16693	15898	8750.5	8709.1	1080	3553.3	211.63	3917.2	4810.6	3657.6	3829.2	3710.9	2731.4	3043.3	15455	4329.1	13699	7554.1	2490.6	15909	2295.3	340.27	828.34	132.89	119.46	1468.9	1191.3	834.59	6119.6	76.931	145.6	159.33	32963	30297	24101	20243
130.93	14895	18022	2031.5	1788.3	493.63	13886	253.15	277.15	806.2	6233.9	343.68	1217.9	3886.9	16856	16085	8827.9	8839.5	1124.1	4277.5	284.37	4052.4	5142.1	3694.1	4540.6	3829.6	3632.9	3089.3	14131	3807.6	12615	6138.9	2026.9	14970	1443	283.62	483.68	63.388	141.19	1019.5	1336.4	772.75	5741.4	110.19	136.39	146.21	33648	30265	23955	20335
134.38	14294	17162	1794.3	1453.4	487.11	13790	267.33	282.23	900.97	6858.4	360.52	1119.3	3667.6	16774	15749	8916.2	8606.7	1207.4	5239.7	266.11	4025.9	5194.9	3606	4647.9	4059.3	4536.8	3021.6	13512	3066.1	11924	4937.8	1566.7	14549	727.33	303.68	340.22	99.595	162.4	836.58	1365.2	612.06	5315.8	86.5	195.93	197.48	34057	31001	24453	20770
137.82	13994	16743	1617.2	1352.9	445.21	13500	225.47	284.68	901.54	7210.8	330.29	999.2	3775	16463	15639	8464.8	7512.2	1175.9	5042.3	292.18	3904.9	5144.1	3867.2	4303.8	3847.4	4713.9	2999.5	12794	2272	11083	3954.5	1138.4	14132	365.7	196.91	326.6	73.237	142.03	593.65	1284.2	522.16	4933.4	86.163	151.42	142.44	33836	31243	24117	20200
141.27	13701	15904	1305.7	1236.6	525.63	13134	277.29	270.27	966.67	8026.2	340.84	1010.7	3661	16146	15716	7791.9	7010.1	1092	4907.5	214.14	3835.9	5119.7	3727.7	3163.2	3588.7	4537.7	2934.3	12551	1658.9	10004	3444.7	886.53	13385	251.37	217.59	231.47	50.06	124.2	301.62	1204	376.73	4421	96.604	119.09	173.47	34084	31900	23899	20503
144.71	13399	15566	1284.2	1059.1	442.46	12881	217.19	301.77	999.33	8730.4	314.51	995.56	3543.9	16188	15687	7758.9	6537.8	1182.2	4425.1	214.8	3802.7	4913.6	3611.4	2186.8	3348.1	3902.1	2982.4	12278	1218.8	8595.1	2855.1	655.19	12346	267.13	212.68	186.35	93.283	143.3	233.69	676.67	288.57	4154.4	118.05	160.91	153.9	34350	32172	23895	20284
148.16	13109	15137	1193.1	1018	505.41	12854	219.01	301.16	954.43	8803.1	334.31	1016.5	3353.9	16166	15466	7634	6177.3	1048.4	3851.1	195.29	3724.8	4430.6	3702.7	1448.8	3220	3105.1	2910	11462	1067.1	6981.2	2280.4	449.31	12650	254.87	205.87	199.93	71.358	101.02	185.35	537.81	287.65	3815	75.131	140.21	213.65	34695	32724	24025	20622
151.6	12959	14354	1137.7	981.97	481.7	12545	250.44	262.53	923.84	9007.4	345.89	1181.3	3054.5	15917	15564	7596.7	5969.6	1038.2	3503.5	230.58	3800.7	4167	3800.8	1072.6	3312.3	2564.7	2610.1	10707	769.56	6031.7	1898.1	347.73	11171	270.46	202.94	295.31	123.99	155.93	167.65	369.27	242.36	3536.1	170.86	190.24	209.54	34999	32550	24133	19925
155.05	12668	13918	1085.1	828.33	445.37	12440	243.41	307.7	930.69	9214.1	353.26	1552	2738.7	15463	15248	7278.5	5965.7	1188.5	3508.4	212.78	3894.3	3988.5	3546.7	921.57	3449.2	1816.6	2641.2	9659	708.64	5031.9	1396.1	292.74	9921.8	222.02	204.29	210.29	56.071	110.15	141.76	277.21	203.85	3222.6	93.946	106.85	221.34	34838	33243	23624	20188
158.5	12772	13689	1034.2	912.23	478.64	12271	275.25	332.6	908.47	9210.3	334.26	2476.7	2548.2	15360	14933	7031.1	6400	1048.3	3221.8	204.34	3970.3	3316.1	3445	998.61	3553.7	1231.8	2466.8	9387.2	672.27	4231.4	1154.2	418.07	9862.2	224.14	229.48	197.61	104.49	131.38	173.77	422.78	182.6	2902.4	92.665	137.74	191.72	35002	33617	23317	20144
161.94	12559	13813	1021.8	1024.8	519.73	12127	277.18	322.85	874.3	9140	348.8	3346.7	2373.2	15085	15279	6778.2	6331.2	1033.7	2846.2	173.39	3608.9	3319.3	3646.5	895.61	3403.6	870.71	2435.2	9143.8	631.13	3510.2	1034.8	381.38	9771.2	239.97	223.03	221.53	112.37	148.1	169.84	547.25	180.7	2685.2	105.23	126.55	194.3	34972	33608	23733	19934
165.39	12572	13889	944.19	927.58	512.05	12079	251.03	284.16	845.25	9328.9	372.78	4436.6	1997.1	15192	14452	6529.6	6199.6	1043.9	2563.3	147.64	3352.3	2754.9	3561.6	878.12	3292.9	577	2549.1	9243.6	541.36	3066.4	1029.7	360.91	9954.7	213	194.2	209.44	77.549	121.47	170.93	1085.9	149.6	2408	73.858	100.23	162.61	34857	33690	23577	19759
168.83	12503	14138	1160.2	985.05	539.19	12048	303.75	302.12	873	9039.3	356.6	4868.4	1620.7	14490	14660	6283.1	6102.6	1060.8	2156.1	166.74	3254.8	2294.7	3436.3	942.54	2785	470.47	2423.6	9113.3	577.88	2728.4	1142.4	470.51	9740.6	238.15	191.55	219.51	152.43	103.59	178.22	1855	218.81	2318.7	70.614	135.57	174.31	34914	32743	23305	19920
172.28	12408	14145	1173.5	935.39	488.7	11752	315.5	304.18	876.76	9536	348.39	5070.5	1388	14183	14304	6690.6	5458.1	981.8	1832.6	209.27	3001.6	1822	3435.3	796.76	2565.3	319.65	2475.2	9043.9	531.65	2444.8	1129.2	480.18	9826.4	208.32	198.2	210.5	399.15	109.23	163.37	1755.9	224.09	2138.3	97.381	127.03	136.44	34736	33745	23808	19866
175.72	12623	14683	1113.8	1018.5	516.45	11910	358.89	301.84	928.34	9689.6	372.66	5195.7	944.7	14224	14151	6069.1	5143.6	963.39	1482.3	117.91	2776.2	1323.5	3023.3	741.04	2528.6	257.34	2183.4	9059.9	615.1	2117.5	1611.4	1058.7	9656.8	251.92	272.32	208.76	1334.1	121.92	190.89	1482.5	194.49	1917.9	121.67	140	235.52	34492	32206	23517	19437
179.17	12691	14528	1156.2	988.24	537.58	11738	424.39	351.68	865.57	9640.5	383.48	4994.9	786.46	13898	14176	5680.6	4578	1034	1288.2	178.9	2888.5	1077.9	3190.8	749.26	2737.9	276.95	2175.1	9471.3	838.21	1916.5	2605.1	3487.2	9713.3	281.69	280.86	209.52	1618.2	124.58	327.24	1411.9	192.66	1907.9	112.32	115.14	172.34	34481	32563	23664	19587
182.61	12588	14836	1187.5	1108.9	543.1	11721	459.43	360.19	835.22	9666.2	361.35	4875	697.34	13745	14012	5049.5	3811.9	929.23	921.09	178.86	2740.6	830.54	3023.8	641.06	2436.3	171.45	2223.2	8961.1	2206.5	1802.9	4726.1	4955.3	9868.2	284.93	235.45	185	1619.7	107.82	548.49	1526	204.67	1771.5	97.338	137.02	227.64	34645	32068	23377	19936
186.06	12594	14837	1316.6	1255.6	529.04	11510	641.53	377.01	870.24	9397	331.74	4594.8	495.93	13476	13490	4387.7	3338.9	990.71	727.69	138.98	2531.8	705.28	3044	489.75	2458.1	197.8	1994	8729.9	5478.5	1713.8	7168.9	5248.8	9726.7	298.84	230.65	178.76	1286.7	129.13	1341.1	1638.4	192.97	1535.7	123.99	127.6	169.59	34809	32099	23128	19389
189.51	12927	15176	1343.6	1245.7	488.9	11444	1199.7	373.35	872.26	9487.6	370.5	4484.8	383.84	13313	13448	4076.7	2622.8	975.39	514.64	174.85	2430.8	481.82	2908.9	500.76	2301.1	210.59	1759.7	8563.4	7492.9	1680.3	8448.4	5840.1	8888	385.4	218.44	220.75	1320.9	102.22	1764.2	1801.4	196.94	1410.4	212.94	127.2	208.38	34808	31734	22971	19492
192.95	12807	15310	1475.5	1327.9	518.48	11391	2576	385.12	894.5	9623.4	316.36	4316.8	309.45	12993	13522	3463.5	2200	981.63	351.79	159.09	2191.9	429.39	2758.6	446.55	2272.4	218.6	1481.3	8138.1	7651.7	1529.4	8478.1	5695.9	8943.8	355.51	231.41	162.92	1314.7	84.416	1730.1	1598.5	198.1	1300.5	447.56	100.91	129.12	34687	31897	22882	19557
196.4	12836	15459	1627.6	1536.4	486.28	11259	3581.5	394.08	866.64	9188.1	355.92	3973.4	207.57	12889	13188	2915.1	1674.4	918.43	258.15	143.74	1985.2	148.9	2717	374.18	2185.8	149.73	1377.8	7691.4	7195.7	1449.7	8223.5	5845.5	8187.5	373.7	238.58	259.16	1058.4	138.61	1763.4	1514.7	146.38	1307.4	1403.6	153.61	164.71	34743	31857	22931	19229
199.84	12897	16194	2112.1	1749.8	542.08	11055	4040	424.12	908.53	9223.6	340.27	3748.9	188.15	12402	12863	2484.3	1244.4	942.87	245	164.87	1805.9	229.25	2624.9	337.18	1938	198.99	1264.4	7063.4	6569.7	1251.3	7835	5758.3	7586.3	364.92	221.39	221.06	749.32	122.45	1756.6	1289.6	178.8	1115.8	1828.1	92.399	162.47	34294	31634	22560	19225
203.29	12786	16385	2505	2453	519.93	11282	4065.2	424.15	778.84	9040.6	325.61	3656.9	188.65	12532	12763	2180.6	1024.1	879.79	205.19	159.56	1804.9	242.83	2432.5	332.1	1802	198.26	1092.3	6396.3	6359	1100.2	6856.7	5139.2	7073.4	383.66	239.73	242.04	436.99	113.57	1438.2	961.48	144.4	960.81	1645.4	126.65	198.66	34494	30889	21881	18446
206.73	12982	15996	3572.2	3588.4	521.58	11033	3967.9	448.24	799.78	8972.8	333.91	3514	150.34	11937	12963	862.96	805.41	770.81	164	140.97	1195.7	144.91	1988.1	182.56	1271.7	184.63	631.01	5751.5	5737.8	902.33	6028.2	4746.6	6252.4	327.27	268.87	210.23	172.87	114.25	922.18	616.54	140	891.95	1296.9	121.25	161.06	34636	30631	20835	17694
210.18	13155	16220	5697.9	5834.3	552.12	10942	3459.3	451.47	785.06	8967.4	346.07	3593.4	150	11616	12627	267.3	622.13	766.11	207.37	163.36	1033.2	111.01	1451.6	174.17	971.77	278.8	500.58	5685.1	5429.8	823.68	5252	4233	6241.2	327.92	250.14	203.4	105.13	88.875	498.58	400.01	135.86	819.83	943.41	132.89	174.72	34226	31075	19558	15785
213.62	12993	16577	8162.3	7653	470.8	11019	3032.4	482.07	794.43	9018.9	369.16	3331.4	113.77	11304	12411	276.64	455.74	757.56	164.21	122.04	951.63	104.18	1384.9	147.63	644.38	251.76	363.15	4995.4	4691.2	794.12	4114.6	3850.3	5407.2	250.79	282.53	199.08	83.643	142.48	293.42	280.33	209.34	717.16	459.05	127.39	192.98	34652	30965	17559	14200
217.07	12948	16589	10420	9624.6	490.18	10872	2432.9	511.42	792.55	8842.7	340.63	3266.5	118.28	11179	12139	184.5	472.04	770.18	198.17	193.41	842.72	86.555	1409.3	151.13	509.73	275.15	358.43	4338.9	4021.1	747.86	3463.9	3736	4818.8	263.04	260.31	203.94	102.12	170.33	197.54	211.6	184.2	659.9	240.95	155.5	173.92	34663	30914	15687	12533
220.52	12943	16531	11740	11243	529.68	10776	1978.8	518.85	717.7	8905.1	345.9	3271.8	150.95	10686	11998	132.7	369.49	709.9	187.61	130.63	767.6	83.631	1235.8	107.26	372.05	271.16	326.58	4061.3	3463.3	683.92	2852.8	3411.7	4073.5	211.92	240.04	180.64	54.163	146.69	131.35	168.82	100.84	643.9	96.038	114.31	174.38	34469	30805	13805	11293
223.96	12957	16708	12718	11043	498.8	10884	1622.4	484.98	730.2	8948.2	330.57	3456.6	135.94	10483	11705	112.7	361.93	699.93	185.47	152.13	663.69	92.764	1196.3	111.19	237.73	186.75	194.92	3718.1	2685.1	638.19	2095.6	3102.5	3957.1	240.86	256.21	207.79	98.762	114.77	129.75	171.15	126.66	557.82	108.27	147.75	183.01	34636	30726	13377	11144
227.41	13016	16754	12333	10752	501.96	10527	1201.7	431.68	758.45	8808.4	305.23	3378.6	102.57	10116	11520	128.11	322.05	574.26	177.27	135.05	514.75	89.992	1094.8	76.919	233.57	153.49	168.96	3413	1892.9	735.37	1453.1	2606.6	3833.9	237.14	223.26	186.54	77.647	92.469	134.2	186.85	126.13	450.63	88.537	117.01	191.38	34426	30714	13852	11655
230.85	12934	16835	11794	10224	528.87	10479	922.12	400.66	708.92	8536.4	317.98	3503.4	104.52	9809.8	11386	95.754	282.06	520.66	160.55	94.919	328.04	30.141	955.29	68.555	154.15	132.97	110.29	3308.6	1437.4	719.37	1094.3	2426	3694.1	228.85	264.96	164.59	76.508	129.22	128.44	245.52	114.07	478.95	166.15	65.641	205.04	34896	30569	14454	12847
234.3	13084	16903	10593	8969.2	556.04	10103	655.05	338.13	684.75	8687.3	358.44	3738.7	98.367	9738.2	11035	100.84	288.52	600.2	163.72	147.49	386.01	107.86	1045.9	82.641	160.81	191.84	123.67	3293.9	946.58	729.21	922.52	2095.3	3499.7	231.72	238.69	184.65	64.238	84.248	126.5	272.2	154.52	425.42	103.89	109.25	251.24	34844	30705	15721	13580
237.74	12907	16673	9575.4	8080	479.7	10155	456.13	324.3	723.4	8397	338.16	3479.4	148.72	9337.8	11061	91.99	334.4	608.64	164.92	157.68	325.56	97.303	966.34	95.58	139.83	142.98	97.278	3191.9	744.18	686.95	794.43	2059	3639.7	234.35	249.06	233.15	84.444	98.524	136.83	566.2	160.52	428.68	160.37	169.71	185.79	34658	30632	16924	14948
241.19	12925	17088	8399	7311	474.42	10125	345.77	353.06	686.35	8432	324.18	3502.2	140.78	8969.7	10653	99.735	317.22	566.81	175.67	152.35	235.58	85.18	953.48	103.65	138.15	150.44	97.958	3329.2	517.47	665.78	623.95	2068.3	3882.1	211.9	281.51	216.1	69.387	131.58	152.59	1305.8	142.58	358.59	144.78	118.75	222.36	34606	30426	17846	15737
244.63	12972	16890	7596.4	6241.3	488.27	10246	287.35	334.15	722.72	8444	339.13	3747.2	171.8	8810.7	10708	111.56	291.24	530.94	172.72	164.68	272.34	124.83	906.15	124.76	126.7	160.04	119.28	3342	425.15	681.32	559.35	2158.6	3653.7	213.84	245.49	191.76	43.141	133.71	110.36	1742.3	106.57	365.59	160.63	129.11	231.94	34691	30705	18261	16343
248.08	13245	16650	6489.1	5480.7	513.96	10077	231.6	352.17	759.19	8327.9	296.04	3575.3	128.2	8502.1	10505	108.7	328.68	555.03	206.45	176.34	196.59	97.449	915.41	86.539	157.98	160.52	100.92	3406.5	368.05	625.28	582.85	2136.6	3895.2	192.16	226.79	209.01	51.493	89.44	124.72	1509.1	151.41	329.47	87.318	76.376	169.7	34810	30135	18957	16801
251.53	12882	16856	5696.7	4717.9	477.97	9898.3	251.21	309.5	753.26	8175.6	292.78	3618.8	153.57	8447.6	10361	103.27	318.95	557.36	198.58	162.38	142.37	82.732	815.64	96.913	175.74	143.81	80.442	3605.6	405.3	630.66	578.75	2067.2	3774	214.39	288.82	183.91	36.659	69.387	127.38	1499.7	103.98	349.6	128.4	121.59	223.16	34758	30913	19507	16987
254.97	12892	17079	4920.5	4245.4	482.45	9667.2	249.54	313.79	687.46	8189.4	338.48	3388.9	131.3	8011.7	10212	94.759	331.71	477.1	175.45	160.07	143.19	80.523	792.49	83.821	157.78	186.77	94.844	3461.4	420.31	626.2	657.69	1988.5	3602.8	225.6	233	180.56	91.823	104.6	120.94	1272.3	110.72	352.56	129.99	98.392	210.49	34828	30536	20143	17583
258.42	12801	16732	4150.3	3828.2	484.48	9673.6	221.15	312.53	793.12	8145.1	360.95	3454.1	187.28	7939.1	10026	101.04	368.81	479.63	189.52	149.32	114.24	83.261	687.9	101.97	177.71	185.17	89.775	3466.3	440.12	663.21	732.81	2096.3	3674.1	220.99	272.66	207.31	98.817	108.72	152.25	1352.1	138	314.71	137.37	127.2	185.35	34530	31123	20401	17594
261.86	12712	16501	3594.6	3305.3	508.22	9607.5	240.5	294.08	786.45	8065.9	329.2	3423.4	151.38	7934.7	9810.8	117.15	319.78	394.77	191.37	131.67	138.04	86.665	770.81	114.37	137.63	132.88	61.32	3396.1	452.66	698.1	1044.6	2191.7	3499.2	206.49	264.49	195.28	93.182	132.84	157.7	1342.5	194.38	381.11	167.18	163.13	376.09	34720	31253	20289	17880
265.31	12843	16163	3157.3	2711.3	502.43	9474.6	177.81	328.4	767.48	7915.8	356.28	3152.2	115.49	7510.1	9809.9	107.45	305.17	501.53	195.26	183.71	136.1	106.79	819.01	112.81	185.24	169.46	97.82	3421.8	484.56	695.21	1315.8	2179.2	3340	193.23	273.64	160.14	69.03	98.95	119.15	1279.8	124.27	322.92	111.18	152.37	243	34918	31397	21103	18181
268.75	12780	16305	2635.4	2434.4	531.67	9337.8	254.5	346.28	774.08	7668.7	342.08	3149.7	105.22	7460.3	9730.7	220.01	315.14	446.49	158.7	136.63	170.4	139.18	845.27	113.33	239.56	130.96	111.87	3467.2	492.16	705.96	1729.9	2541.1	3429.5	223.87	249.63	157.52	76.774	99.349	130.34	1151.4	134.22	299.15	153.47	124.28	280.81	34708	32412	21529	18125
272.2	13048	15894	2186.4	2044.3	508.67	9269.5	216.85	337.42	746.46	7564.3	339.74	2956.1	95.881	7119.4	9400	242.68	267.57	438.88	185.2	134.74	100.25	97.093	807.11	116.66	176.42	134.9	97.892	3164.4	470.21	755.44	2445.5	3273.2	3600	229.19	307.92	178.82	74.876	107.73	137.91	1099.3	163.27	335.44	89.806	153.57	330.52	34571	31344	21852	18367
275.64	12668	16054	1930.8	1652.5	526.99	9101.1	191.86	360.44	697.93	7379.2	338.11	2800.1	162.77	7118.4	9469.9	258.73	307.36	434.47	157.8	141.68	130.59	133.76	731.08	133.58	273.57	140.77	77.791	3161.4	647.41	703.45	4261.8	4085.5	3246.6	260	320.67	236.89	91.115	147.37	145.82	1035.6	172.9	297.16	126.05	121.45	282.48	34492	31912	22017	18452
279.09	12711	15655	1636.1	1405.7	458.99	8893	189.71	333.08	721.32	7390	299.14	2710.3	150.96	6857	9143.8	217.87	293.21	385.01	177.48	144.47	128.58	178.46	755.75	125.39	462.51	123.56	107.76	3082.6	535.54	712.9	6961.7	4394.7	3226.2	229.26	342.16	198.61	65.525	93.514	148.07	1321.1	139.53	315.03	129.47	126.51	188.91	34524	31937	21778	18882
282.54	12712	15290	1304.2	1080.7	430.7	8939.4	184.3	330.87	651.52	7288.9	309.96	2769.9	152.99	6706.5	8982.6	252.57	340.83	321.86	175.2	122.65	128.21	158.78	682.19	99.454	941.07	143.91	105.41	2935.2	590.31	735.92	8520.1	4499.5	3115.1	201.39	297.33	227.39	76.406	114.33	145.05	1463.8	133.58	286.44	147.65	146.53	260.64	34584	31954	21768	19048
285.98	12557	15700	1076	873.53	485.19	8796.9	187.31	338.14	653.1	7085.6	329.2	2529.5	163.96	6686.7	9023.7	272.31	318.95	293.52	223.39	177.91	137.78	163.82	684.15	157.2	2337.7	204.8	131.17	2692.8	716.97	778.41	9240.7	4520.4	2681.5	260.1	320.12	198.58	66.999	92.86	141.38	1455.9	177.83	294.55	180.82	129.28	238.75	35084	32181	21895	18961
289.43	12354	15608	960.04	772.76	433.21	8784.9	178.8	344.59	668.8	6753.1	288.23	2484.6	131.61	6247.9	8533.4	248.63	297.32	268.8	174.58	191.56	152.59	135.65	704.68	142.63	2863.6	157.85	110.71	2628.3	1000.6	839.51	9220.8	4258.6	2596.9	210.5	337.23	292.23	76.039	111.11	153.83	1464.9	175.41	299.54	192.19	197.63	325.29	34751	31415	21526	18818
292.87	12406	15665	811.61	696.59	452.37	8621.5	227.62	354.61	631.31	6845.8	284.9	2341.3	133.57	5809.9	8584.3	237.69	268.64	199.11	142.38	147.05	157.21	103.84	686.87	119.43	2961.8	109.25	93.71	2533.8	2945.5	856.62	9195.6	3933.6	2581.8	221.19	317.06	194.27	82.012	91.859	125.95	1490.7	162.22	277.07	238.53	153.03	282.65	34891	31776	21950	18732
296.32	12447	15563	698.27	629.5	418.01	8564.8	205.41	326.65	732.58	6640	291.24	2134.3	167.32	5642.6	8482.7	257.71	294.5	164.68	183.32	168.73	151.7	222.23	661.39	142.91	2892.2	120.14	134.2	2661.6	6178.7	972.02	9195	3498	2926.7	242.3	409.55	281.9	89.996	118.07	140.74	1387.4	130.02	279.79	387.16	180.55	226.41	34670	32072	21339	18812
299.76	12203	15794	661.22	628.14	437.01	8423.2	196.1	338.95	625.98	6446.6	299.19	2006	209.14	5794.4	8459.1	248.29	307.73	151.71	176.11	181.39	136.25	171.37	622.32	125.08	2632.2	149.3	144.96	2873.9	7394.8	920.65	9019.6	3600.2	3385	217.5	381.36	233.94	133.3	58.399	131.79	1374.3	141.47	279.91	1452	164.08	204.4	34760	31919	21323	18766
303.21	12417	14941	631.99	552.14	440.8	8232.3	192.1	313	641.6	6248.7	293.33	1841.1	128.57	5253.5	8212.2	226.33	287.5	138.84	129.46	144.77	153.98	176.05	626.24	114.49	2336.8	142.52	95.79	3221	7498.2	944.49	8896.7	3468.8	3352.1	216.24	433.16	220.28	125.99	62.229	153.4	1454.1	123.79	251.95	1792.1	108.25	207.27	34705	31559	21611	18208
306.65	12361	15260	614.35	563.51	380.35	8146.8	164.31	314.52	591.47	6110.3	268.89	1557	161.99	5123.7	8160.9	266.15	309.07	144.2	168.66	159.22	173.94	189.7	658.78	160.13	2067.2	180.63	174.57	3421	7157.9	1116.3	8782	3237.7	3666.5	229.18	393.43	248.76	169.33	89.411	164.8	1723.3	236.07	350.21	1556.4	196.29	272.58	34893	32090	21281	18884
310.1	12216	15191	610.08	558.63	425.55	8002.3	192.64	304.37	650.35	6083	278.91	1307.8	142.71	4908.6	7929	235.68	267.97	109.89	135.09	146.77	160.2	190.52	678.28	133.34	1546.1	148.89	101.32	3950.4	7016.1	1147.8	8390.8	3296.6	4127.8	220.05	407.39	220.26	779.63	124.73	164.16	1607.5	234.81	416.59	1528.3	153.71	282.86	34967	32169	21191	18612
313.55	12226	14780	564.77	474.14	463.81	7950.8	164.8	322.51	640.56	6045.2	288.24	1065.5	148.26	4752.2	7830.3	241.15	314.9	100.59	196.82	187.16	191.6	166.53	674.45	170.17	1475.4	168.42	159.89	4213.3	7184.2	1318.5	8598.7	3530.7	4595.9	282.07	432.07	300.05	1354	93.712	161.41	1586.4	222.53	491.42	1660.9	145.62	406.52	34941	33055	20864	18564
316.99	12076	14651	543.41	517.51	436.9	7789.7	180.15	326.57	589.47	6066.1	257.93	895.45	135.49	4528.1	7754	259.18	270.05	80.559	177.89	193.59	171.95	188.79	675.07	121.27	1639.4	153.41	129.3	4530.7	7538.7	1412.6	9194.5	4032.2	4751.5	291.25	460.71	237.59	1295.2	104.48	207.61	1616.3	223.14	579.94	1628.7	114.63	344.03	34576	32916	21204	18135
320.44	12025	14769	585.57	494.38	434.09	7965.6	214.09	334.92	583.96	6246.4	304.21	636.82	169.04	4567.1	7569.6	242.93	315.47	59.805	164.46	175.77	139.01	159.25	711.1	144.94	1930.2	155.91	155.61	4728.2	7758.4	1791.7	9065.3	4428.4	5149.4	221.44	453.27	241.52	1185.2	71.929	202.48	1421.6	178.29	614.18	1813.6	128.81	408	34573	32801	20960	18428
323.88	11826	14669	531.95	479.88	462.98	7648.8	205.53	355.81	610	5916.5	282.32	544.45	176.83	4316.5	7615.8	277.86	325.09	91.693	160.1	171.55	149.32	153.08	713.48	153.4	2091.1	191.78	170.05	5020.7	7946.6	2175.4	9269.8	4242.2	5451.9	259.11	444.71	275.65	1132.9	129	255.68	1405.4	250.61	880.6	1652.6	150.8	291.34	34723	32631	21338	18741
327.33	11837	13846	492.35	470.84	444.24	7644.7	199.24	362.32	596.1	6013.1	247.65	390.88	151.78	4065.6	7618.5	233.92	350.05	38.451	156.19	188.35	118.55	125.92	818.38	109.34	2417	164.29	126.63	5551.8	8184.9	2585.2	9316.3	4363.9	5907.2	353.88	493.04	298.53	1151.7	89.889	407.86	1226.6	276.19	926.13	1821.3	200.43	318.54	34564	33147	21289	17953
330.77	11741	14220	478.47	490.84	443.54	7539.3	179.04	371.78	562.22	5971.1	287.03	330.96	145.44	3981.7	7525.2	233.6	333.7	59.031	199.09	185.89	159.25	155.69	710.64	153.64	2150.4	162.21	142.07	6276.4	8056	3032.2	9328.6	4502.5	6999	338.2	478.82	313.4	1366.6	111.18	954.93	1054.4	252.45	950.25	2039.8	197.92	299.69	34667	32489	21267	17783
																												7254.2	8227.6	3717	9654.4	5120	7477.6	527.37	554.5	288.64	1474.7	88.189	1684.1	1032.9	340.32	1140.4	1985.3	204.85	286.12
																												7948.7	8147.1	4098.8	9476.6	5036.3	8258.8	498.65	509.87	260.9	1408.3	66.189	1999.8	1282.3	276.83	1077.8	1731.9	176.98	216.95
[truncated: 41 more columns]

## Sheet: 2D-right
Time(s)	SBR (R/R0)																																													SBR (F/F0)
0	-0.00913	-0.05279	-0.0027	-0.01749	0.0333	-0.12891	-0.1105	-0.1266	-0.15184	-0.1579	-0.24075	-0.18723	0.1341	-0.03087	0.0234	0.005	-0.08384	0.2127	0.159	0.0911	0.0644	0.0231	-0.02257	-0.17017	0.2017	0.1946	0.0353	-0.08512	-0.13526	-0.12446	0.0169	-0.19803	-0.04219	-0.1772	-0.08095	-0.20239	-0.23236	0.0074	-0.17771	-0.3792	-0.09937	-0.08307	-0.27544	-0.04712	-0.12535	-0.08078	-0.18628	-0.13841	-0.1279
3.446	0.0042	0.0251	0.0383	0.0401	-0.07052	-0.06344	0.0445	-0.04668	-0.03199	-0.16428	-0.16143	-0.31665	-0.19655	-0.06638	-0.16221	-0.124	-0.05505	-0.45648	-0.13334	-0.20077	-0.35194	-0.11405	-0.08661	-0.1333	-0.16443	-0.19365	-0.49677	-0.01893	-0.07511	-0.04714	0.0488	-0.10687	0.0832	-0.11902	0.1084	0.1103	0.161	0.045	-0.14259	-0.10817	-0.10088	0.1051	0.453	0.006	-0.21802	-0.06558	-0.08691	-0.0939	-0.16031
6.891	0.0666	0.0236	-0.02677	0.0584	0.0478	-0.01162	-0.01328	0.0705	-0.04236	-0.04692	-0.0854	-0.06643	0.0499	-0.00833	0.071	-0.01952	0.0142	-0.17293	0.103	-0.10912	-0.05967	0.1487	-0.23291	0.1778	0.0773	-0.19074	0.005	0.0469	0.0152	0.0599	-0.09217	-0.1202	0.0255	0.0438	-0.03611	0.0237	0.2654	0.1406	0.1274	0.1843	0.036	0.0405	0.1243	-0.15775	0.1633	-0.00097	-0.11511	-0.01118	-0.0827
10.337	0.0339	0.1125	0.036	0.1588	0.0383	-0.03946	0.0295	0.1326	0.0697	0.0326	0.0296	0.0779	-0.07218	-0.075	-3e-05	0.0974	0.0524	-0.23592	0.0116	-0.16272	-0.14588	0.0435	-0.22756	-0.06102	0.0802	-0.12173	0.0592	-0.08351	-0.05212	0.0801	-0.0582	-0.12699	-0.02825	-0.05838	-0.1236	-0.11055	-0.01886	0.1525	0.1792	0.2624	0.3187	0.1101	-0.12389	0.4408	0.0154	-0.00061	-0.04109	0.0034	-0.01451
13.782	0.0706	0.1534	0.1197	0.0565	-0.06966	-0.02338	-0.118	0.1158	-0.05139	0.1198	0.0204	0.1895	-0.0654	-0.03495	-0.01684	-0.12372	0.0305	-0.09997	0.0576	0.0948	0.1941	-0.12112	0.2067	-0.01482	-0.13096	-0.21389	0.042	0.0272	0.0554	0.0698	0.0122	0.1703	-0.08066	0.024	-0.04051	-0.07848	0.2506	-0.08214	0.1335	0.0247	0.1136	-0.05842	0.154	0.0074	0.196	-0.00679	0.0249	0.0294	0.0398
17.228	0.0077	0.1128	0.062	0.0702	0.0272	0.0395	-0.07564	0.0132	0.0436	0.0738	0.0302	-0.0379	0.0614	0.0548	-0.01658	0.182	0.0575	-0.26426	-0.19365	0.0728	0.0099	0.0628	0.1125	-0.06495	0.0016	-0.0755	0.1539	0.0385	0.1061	0.03	-0.06058	0.0206	-0.08818	0.1878	-0.03231	-0.20992	-0.37484	-0.19471	-0.05707	-0.08197	-0.23339	0.2026	0.0013	-0.03361	0.1309	0.0509	0.0034	-0.02898	0.0512
20.673	0.0749	0.1092	0.109	0.0663	0.0509	0.019	-0.10166	-0.02015	0.0595	0.0638	0.0092	0.0389	0.27	0.0733	0.0036	0.0213	-0.00901	0.3286	0.1535	0.0974	0.0049	0.053	0.1913	-0.00518	0.0365	0.0721	-0.00598	-0.03037	0.0515	0.0227	0.1125	0.084	-0.02416	0.1061	0.0143	0.1755	0.1344	0.2532	0.1	0.1477	-0.00822	0.0444	-0.13735	-0.16333	0.0346	0.0237	0.0962	0.0149	0.1503
24.119	0.0083	0.1277	0.0184	0.099	0.0497	0.0641	0.0637	-0.02364	0.0325	0.0893	0.139	0.0074	-0.24948	0.052	0.0117	-0.01994	-0.10528	0.2727	0.0193	0.0653	0.2126	0.0336	0.0405	-0.05914	0.0396	0.1688	0.0845	0.0463	-0.05718	-0.0387	0.0146	0.1695	0.0443	0.0748	0.0913	0.0715	-0.10029	-0.08982	0.0036	-0.16291	-0.02212	-0.17722	0.0037	0.213	-0.24629	0.0437	0.1238	0.0821	0.041
27.564	0.0401	0.0566	0.128	0.0975	-0.02829	0.0616	0.0671	-0.02327	0.02	-0.01872	0.1472	0.2433	-0.05166	0.0328	0.0146	-0.18441	0.0355	-0.23834	-0.13187	-0.05673	-0.21439	-0.13418	-0.06279	-0.06678	-0.23913	0.1706	-0.10669	0.046	0.165	0.0091	-0.05131	0.035	-0.00982	-0.02963	0.0756	0.0008	-0.08552	-0.04491	-0.25307	0.3043	-0.04928	-0.11099	0.0194	-0.07051	0.0731	-0.01593	0.0899	0.0622	0.0604
31.01	-0.01243	0.0868	0.1164	0.0847	0.082	0.0826	0.2142	-0.0918	0.0524	0.0086	0.1118	0.0512	0.1198	0.0025	0.0713	0.1659	0.063	0.654	-0.04512	0.1079	0.286	0.0046	0.0815	0.3976	0.0977	0.1894	0.2294	0.0131	-0.07347	-0.06125	0.0573	0.0726	0.1203	-0.0522	0.0239	0.2195	0.0005	-0.18709	0.0867	-0.19116	0.045	-0.07289	-0.21906	-0.1949	-0.0236	0.0523	0.0911	0.0804	0.0427
34.456	-0.05249	-0.04176	0.1491	0.1829	0.0697	0.0376	0.2062	-0.06809	-0.08691	-0.02399	0.0829	0.29	-0.06902	0.0687	0.0583	-0.05365	0.0478	-0.3276	-0.05973	-0.06512	-0.08314	-0.19086	0.0285	0.012	-0.04502	-0.02241	-0.02518	0.0097	0.1094	0.0414	0.1311	0.1526	0.1319	0.1382	0.0459	-0.01422	0.2867	-0.0157	0.0527	0.0235	-0.00132	-0.01351	0.4096	0.1003	-0.09762	-0.00969	0.0905	0.0039	0.0871
37.901	-0.05276	0.0063	0.0489	0.0849	-0.08736	0.0807	0.0153	-0.11993	-0.00842	-0.04415	-0.10654	0.0368	0.3852	-0.01061	0.2139	0.0332	0.1508	0.2103	-0.08972	0.0766	0.0812	-0.18149	0.0658	0.0543	0.3154	-0.0763	-0.05864	-0.07599	0.0453	-0.08872	-0.05204	-0.07213	0.0129	-0.09676	0.1474	-0.0069	-0.05093	-0.09158	-0.04642	0.1967	0.1742	-0.13326	-0.31463	-0.06161	-0.11838	0.019	0.0309	0.1055	0.0945
41.347	-0.04688	0.0437	0.108	0.0667	0.0011	0.1057	-0.1335	-0.1105	-0.03654	-0.04894	-0.06665	0.159	0.0919	0.0214	0.095	-0.01809	0.2257	0.5882	0.135	0.1419	0.2111	-0.02497	0.1529	-0.00153	0.1624	-0.13001	0.0375	-0.07468	-0.12544	-0.01743	0.0952	0.2658	0.0518	0.0236	-0.16154	-0.06013	-0.28417	-0.15097	0.0766	0.7438	-0.13457	0.0322	0.1545	-0.01434	0.3668	-0.04065	0.0692	0.0826	0.0716
44.792	-0.0105	-0.05105	0.051	0.0285	0.0014	0.0762	0.094	-0.04135	0.0563	0.0418	0.0173	-0.03524	0.0394	0.0253	0.2014	-0.13567	0.08	-0.01571	0.0846	-0.01791	-0.11657	0.15	-0.1069	-0.17625	-0.04168	-0.19558	-0.22743	-0.02968	0.0218	0.0344	-0.07954	0.0665	0.0207	0.0305	0.1418	-0.11867	0.4113	-0.24745	0.1002	0.651	0.0706	-0.07495	0.2247	0.074	0.0289	-0.06845	-0.05801	0.113	0.1588
48.238	-0.00553	-0.02978	0.0751	0.0899	0.0619	0.1043	0.0941	-0.03542	0.0755	0.0256	0.0452	0.0516	0.0868	-0.01483	0.1242	-0.01954	0.3749	-0.10182	-0.00237	0.1193	0.292	0.0036	0.195	0.0983	0.2562	-0.08531	0.0525	-0.02748	0.0702	0.0269	0.0822	0.163	0.0563	0.1233	0.1774	0.145	0.4648	0.1689	0.2142	1.6347	0.1582	0.0453	-0.09478	-0.16027	0.1639	-0.08116	-0.0154	0.0343	0.0743
51.683	0.4228	-0.03147	0.0591	0.0945	-0.02302	0.0791	0.0717	-0.16685	0.1246	0.1191	0.0639	0.0149	0.2109	0.5821	1.0305	37.852	38.543	34.991	1.6294	0.2242	63.275	0.2052	46.071	2.19	88.98	35.977	43.082	0.2556	0.2145	0.153	0.1862	0.0395	0.2694	0.0513	0.003	0.4196	0.2756	0.2675	0.588	0.6711	0.2406	0.3344	0.1337	0.3075	0.2015	-0.0739	0.0285	0.0757	0.0556
55.129	8.1005	8.4401	10.984	27.42	0.0097	11.479	51.52	11.495	6.8946	69.81	14.799	91.337	25.612	88.532	64.792	83.659	77.986	40.699	56.904	68.887	77.481	46.503	57.569	80.364	94.459	55.472	60.418	50.626	64.915	25.416	79.245	71.504	62.525	47.712	0.6468	3.7244	19.057	0.1853	53.27	76.999	43.87	81.32	63.36	39.529	32.782	6.491	7.7415	10.903	20.478
58.574	12.96	21.466	75.584	79.056	0.5105	20.968	75.148	27.954	58.025	69.828	61.222	159.26	88.677	96.719	81.961	83.396	76.874	43.232	57.721	84.783	79.076	86.348	57.482	76.878	87.923	55.006	56.862	75.386	81.707	69.958	82.682	94.163	79.43	50.547	29.536	56.742	54.657	39.805	61.359	82.719	65.415	93.752	64.13	44.874	48.036	9.056	13.851	31.005	29.895
62.02	15.327	27.904	93.745	83.371	38.31	25.187	78.991	31.294	55.412	67.24	66.374	159.27	88.912	95.736	86.547	71.42	67.509	38.775	55.72	82.485	70.718	84.353	53.499	67.625	75.174	47.263	54.534	82.011	84.312	75.138	81.423	87.59	91.294	52.071	43.414	69.506	59.613	39.484	66.054	84.439	70.622	96	61.462	45.501	51.65	10.161	16.132	33.211	31.229
65.466	17.073	31.531	90.458	79.54	65.15	27.482	76.086	31.531	48.555	67.068	66.588	146.18	86.632	98.629	86.449	66.187	49.489	38.406	44.887	72.241	71.662	77.03	54.995	61.683	78.054	30.09	49.353	79.749	84.921	75.636	78.429	81.449	86.992	52.847	65.466	63.773	57.481	31.291	61.111	87.212	74.792	98.727	63.385	45.311	51.144	10.961	17.336	32.892	30.504
68.911	17.404	33.708	89.268	76.763	66.824	28.32	72.841	31.791	38.822	70.931	64.145	148.13	77.604	93.131	86.131	58.433	40.092	37.471	33.3	56.69	76.278	67.302	52.848	53.12	82.397	21.899	51.558	80.417	82.034	75.121	78.328	86.969	87.475	54.411	68.69	70.593	52.967	27.298	61.35	70.692	68.102	99.53	64.753	46.792	44.812	11.289	18.254	33.458	30.989
72.357	17.636	33.955	85.201	74.896	62.723	28.43	73.328	32.143	31.637	69.056	64.029	156.88	71.128	96.119	86.466	57.208	33.992	40.244	23.523	47.304	76.139	69.788	56.499	51.277	87.044	15.113	57.685	78.805	83.1	74.624	81.236	77.43	88.613	53.476	67.989	72.405	56.904	30.413	64.226	68.41	68.682	98.543	69.089	44.835	48.363	11.528	18.4	33.592	30.877
75.802	17.511	34.222	81.217	70.52	57.668	28.35	72.486	31.268	26.214	67.777	65.838	152.67	72.394	90.116	85.166	53.28	29.094	38.679	15.299	35.504	73.464	64.062	56.028	43.16	90.209	12.19	50.311	79.314	76.043	70.007	73.575	71.806	84.622	54.837	68.21	67.027	57.815	34.059	64.028	65.509	60.112	98.943	58.911	42.298	44.032	11.489	18.651	32.431	30.362
79.248	17.535	33.632	75.701	66.642	48.918	27.992	72.956	30.209	22.358	64.896	61.279	147.85	69.028	85.317	82.85	48.099	26.673	38.583	11.18	24.666	71.458	61.364	52.924	33.203	83.775	10.544	51.023	73.55	71.638	63.913	69.227	60.368	79.525	53.061	58.789	58.219	55.761	28.597	62.022	56.38	58.911	97.151	57.99	42.23	41.663	11.607	18.286	31.962	29.511
82.693	17.201	33.61	68.665	60.893	39.524	27.199	68.347	28.065	19.355	62.116	62.623	144.51	63.154	83.686	78.296	44.499	26.69	37.128	8.7761	18.458	74.378	56.814	52.338	22.017	71.421	10.811	48.004	71.29	67.231	61.25	62.59	49.197	75.285	54.581	54.154	55.446	51.546	16.91	57.021	42.948	55.759	91.749	51.229	40.774	31.561	11.381	18.585	31.336	28.332
86.139	17.032	33.65	58.993	51.677	31.812	26.808	63.347	25.711	16.638	56.43	55.829	128.78	60.842	81.154	77.107	43.227	30.591	37.21	8.5258	13.432	72.469	50.795	49.778	15.155	58.399	13.388	42.765	68.128	56.852	57.154	55.173	42.646	72.755	49.846	46.229	54.146	45.477	9.696	51.042	30.137	48.363	97.028	41.799	36.528	33.934	11.372	18.338	28.981	26.531
89.584	16.581	32.694	51.553	43.868	23.45	25.919	57.156	20.706	13.434	53.268	46.589	107.28	49.466	73.215	73.607	44.65	35.736	39.534	10.698	9.239	64.386	40.763	48.797	10.82	51.798	22.872	37.129	65.189	52.055	50.024	51.967	37.901	67.14	45.62	40.33	49.543	34.162	5.3542	46.436	24.203	39.396	90.152	34.848	30.706	24.399	11.126	18.357	27.203	24.14
93.03	15.982	31.486	41.527	36.206	17.231	25.029	50.577	15.192	10.463	48.946	37.273	89.959	42.033	70.959	69.854	50.624	42.804	35.825	19.921	5.8286	62.575	37.908	48.835	8.9684	48.669	34.886	31.284	62.161	48.038	45.161	48.665	34.314	63.903	42.216	34.957	46.7	28.434	2.7577	46.733	26.494	34.53	91.134	36.636	28.223	20.673	10.867	17.964	24.063	21.703
96.476	15.807	31.46	33.595	28.214	12.731	24.335	39.079	10.841	7.5725	44.928	30.407	77.583	38.508	67.603	66.619	51.829	46.128	37.435	41.032	3.4885	57.686	35.394	46.896	8.1609	47.481	40.658	26.613	60.462	42.295	42.65	49.788	32.816	60.888	39.124	27.815	42.801	25.516	1.8591	46.26	39.841	32.36	82.405	44.996	29.455	20.384	10.762	18.196	21.303	18.874
99.921	15.271	30.551	27.138	24.008	8.3456	23.637	31.965	6.7207	5.6737	41.579	22.045	58.397	33.972	66.022	64.033	54.733	46.132	38.568	49.594	2.1308	58.686	30.447	48.727	7.9463	47.482	34.446	29.08	56.096	41.318	42.197	47.316	31.812	58.982	39.24	18.477	42.327	29.436	1.0253	46.675	55.491	35.171	80.35	48.395	33.712	16.428	10.491	17.61	18.846	16.419
103.37	15.099	28.618	20.557	18.893	5.7952	22.874	21.72	3.9182	4.0361	37.924	14.583	46.828	30.083	64.699	60.906	54.582	43.807	38.95	44.437	1.0804	57.849	27.777	48.249	7.6987	52.665	27.58	34.638	52.054	44.214	38.59	44.955	29.674	55.413	40.945	13.736	38.672	34.386	0.5273	55.42	46.813	29.242	76.528	35.475	34.577	17.105	10.45	16.648	15.045	14.011
106.81	14.868	27.949	16.888	14.493	3.5287	22.465	14.401	2.0129	2.94	31.997	9.399	38.636	27.676	64.761	59.188	52.345	36.452	36.739	35.307	0.5274	58.766	26.464	50.264	7.7069	55.188	18.596	42.231	47.102	43.296	37.213	44.624	28.892	49.906	38.936	10.065	29.903	38.934	0.2716	44.519	28.159	25.851	69.732	22.975	27.503	13.517	10.227	16.802	13.072	11.367
110.26	14.28	26.94	13.09	11.264	2.2551	20.977	9.032	0.7235	2.1852	28.184	6.5026	30.502	28.904	63.935	57.565	49.742	30.484	34.737	25.932	0.2961	60.233	26.903	47.714	7.2349	64.462	13.541	43.997	46.371	40.833	36.305	37.101	24.194	49.097	33.337	6.7993	24.325	42.373	0.1547	37.515	19.156	18.256	61.341	13.266	15.848	8.2308	9.991	16.445	10.625	9.352
113.7	13.663	25.878	10.214	9.241	1.4353	20.198	5.1617	0.1076	1.4055	24.725	4.0257	24.874	29.349	65.339	59.444	46.76	27.349	37.904	20.931	0.3569	61.163	27.775	49.062	7.1124	64.782	9.538	42.007	41.326	36.027	33.967	36.991	19.784	44.606	25.393	4.1227	18.049	30.395	-0.01569	32.249	17.159	11.429	57.101	5.6338	8.3986	4.3921	9.664	16.209	8.5794	7.7568
117.15	13.202	23.488	8.2744	7.1136	0.8134	19.832	2.4715	-0.09408	0.9932	22.54	2.6317	20.449	30.162	64.941	56.42	46.304	28.435	37.08	17.515	0.2876	59.756	27.703	46.873	6.561	65.591	7.7268	37.844	39.707	27.819	31.697	31.425	15.704	41.385	20.307	2.5694	13.699	17.693	0.1024	25.143	14.748	7.856	50.885	2.1264	3.2809	1.3079	9.453	15.028	7.334	6.0907
120.59	12.786	22.143	6.5437	5.4562	0.3868	18.756	1.3703	-0.29011	0.6765	20.07	1.8375	15.75	29.672	61.657	55.319	45.005	33.966	34.96	13.704	0.4163	58.594	26.807	50.47	7.1468	68.728	7.3984	40.716	37.907	21.492	27.181	27.691	11.366	37.848	16.18	1.7797	8.2326	6.7719	-0.20075	19.648	11.666	6.1892	44.307	0.5536	0.6869	0.6446	9.174	14.571	5.8944	4.7913
124.04	12.33	21.225	4.6887	3.903	0.1552	18.511	0.7812	-0.30899	0.6623	18.725	0.9412	12.036	29.872	61.763	53.865	44.485	40.098	37.614	13.784	0.193	55.651	26.959	50.439	7.8663	64.788	8.4868	38.924	35.374	16.77	22.905	22.123	8.7385	37.091	11.673	0.8594	4.8832	2.5713	-0.35449	14.155	11.784	4.6779	39.097	0.1773	0.2725	-0.13242	8.9314	13.84	4.2369	3.4843
127.49	11.826	20.14	3.549	3.0648	0.2004	17.616	0.4506	-0.34724	0.5603	17.628	0.761	10.271	30.314	61.25	52.424	42.855	44.038	35.506	18.018	0.1471	51.847	27.541	52.169	36.142	60.816	12.073	40.271	33.037	12.207	19.408	18.325	6.4518	33.141	6.8877	0.3805	2.1043	0.7096	-0.3043	9.882	14.281	4.0843	35.69	-0.23298	-0.14712	-0.17811	8.5645	13.492	3.2911	2.7459
130.93	11.632	19.122	2.6049	2.5729	0.0903	16.849	0.3169	-0.24157	0.4306	17.072	0.6492	8.1202	29.661	60.649	52.811	42.736	43.347	37.233	25.702	0.5273	55.237	30.264	48.13	56.415	63.291	19.506	41.024	28.855	10.237	17.361	13.656	4.911	29.913	3.5019	0.1533	0.8651	-0.145	-0.1989	5.9963	16.497	3.8993	31.851	0.1006	-0.17729	-0.2448	8.6153	12.78	2.38	2.3075
134.38	10.976	17.707	2.1193	1.8429	0.0739	16.441	0.4029	-0.23523	0.5928	20.158	0.7696	7.2752	28.897	59.801	51.184	43.899	39.604	39.523	39.993	0.4642	54.722	30.268	47.797	56.507	68.269	27.59	37.956	26.241	7.5713	16.124	9.932	3.6196	27.929	1.1909	0.2529	0.305	0.3839	-0.02802	4.4877	17.604	2.7492	27.342	-0.13037	0.1797	0.0245	8.2268	12.122	1.9854	1.6881
137.82	10.802	17.109	1.8504	1.7211	-0.0317	16.045	0.219	-0.20971	0.6022	22.251	0.6244	6.2784	31.018	57.345	49.827	40.517	30.881	38.256	37.115	0.5931	50.599	28.983	50.454	44.409	61.926	30.249	37.748	23.481	5.1261	14.336	7.5501	2.2188	26.248	0.0993	-0.17445	0.247	-0.0118	-0.13863	2.8916	16.56	2.2609	24.35	-0.09608	-0.09795	-0.23865	8.0335	11.802	1.6907	1.5023
141.27	10.47	15.846	1.3224	1.4504	0.1558	15.532	0.4748	-0.26934	0.7181	26.718	0.6606	6.4985	28.576	54.008	48.483	35.135	26.225	33.742	32.355	0.1449	46.611	29.418	47.194	23.156	56.994	27.738	37.439	23.017	3.2991	12.41	6.0965	1.5579	24.573	-0.25036	-0.11043	-0.10784	-0.29907	-0.26641	0.9357	13.961	1.3307	20.916	0.0033	-0.28795	-0.08299	7.8443	11.161	1.1725	1.2871
144.71	10.131	15.349	1.2844	1.1212	-0.03944	14.922	0.1665	-0.16415	0.8004	30.728	0.5516	6.3856	28.164	54.818	47.012	33.194	22.9	35.11	24.867	0.1347	46.617	27.162	46.884	12.834	47.131	20.659	36.186	21.952	2.1772	9.948	4.8071	0.8623	21.811	-0.18473	-0.10556	-0.26585	0.3229	-0.14087	0.4619	6.9962	0.8974	18.428	0.1868	-0.03347	-0.16996	7.6492	10.902	1.1366	0.9588
148.16	9.782	14.631	1.111	1.0056	0.1135	14.626	0.1868	-0.17751	0.689	30.667	0.6207	6.5467	26.262	53.586	45.554	32.351	21.291	33.069	19.674	0.048	45.838	23.694	47.492	7.0741	41.307	13.906	33.266	20.108	1.7088	7.5981	3.5444	0.2412	21.323	-0.22027	-0.13325	-0.21691	-0.01841	-0.39385	0.1775	4.8762	0.8417	16.73	-0.2211	-0.14764	0.1278	7.4623	10.574	0.9851	0.8829
151.6	9.565	13.901	1.0039	1.0023	0.0496	14.104	0.3645	-0.2827	0.6579	32.04	0.7004	7.9739	22.932	51.062	44.769	31.244	19.812	30.898	17	0.2056	46.288	20.861	46.726	4.8708	44.514	10.016	27.51	18.098	0.9887	6.1404	2.7646	0.0042	18.446	-0.15027	-0.16425	0.1964	0.7716	-0.06724	0.0697	2.9115	0.5857	14.733	0.7147	0.1601	0.0721	7.3651	9.975	0.8929	0.8162
155.05	9.376	13.147	0.9525	0.667	-0.03805	13.925	0.3148	-0.16041	0.6942	32.979	0.7218	11.16	19.03	49.248	42.743	28.87	20.212	36.164	16.894	0.1191	50.207	19.139	42.122	4.1537	49.222	5.9619	28.792	15.48	0.8249	4.8436	1.6591	-0.16002	16.05	-0.31954	-0.16534	-0.13218	-0.15571	-0.35704	-0.0933	2.1307	0.3077	12.836	0.0097	-0.33267	0.1735	7.1777	9.642	0.8054	0.532
158.5	9.412	12.76	0.8853	0.8398	0.0306	13.79	0.4651	-0.09837	0.6173	32.849	0.6626	19.48	16.765	46.805	41.632	27.212	22.61	30.2	14.547	0.0569	48.1	15.532	39.837	4.6158	54.783	3.6007	26.656	14.801	0.7488	3.8874	1.245	0.2423	15.65	-0.30694	-0.05942	-0.21871	0.4981	-0.24032	0.1413	3.5526	0.1654	11.205	-0.05419	-0.14722	0.0066	7.2444	9.467	0.7206	0.6872
161.94	9.247	12.888	0.8302	1.0887	0.1218	13.489	0.5069	-0.12146	0.5624	32.689	0.6768	29.052	15.709	45.459	41.448	25.341	22.01	30.26	12.254	-0.09824	39.923	14.987	41.72	4.0358	50.933	2.1139	26.437	14.597	0.6054	3.0057	1.0153	0.1242	15.945	-0.24314	-0.06525	-0.10074	0.5472	-0.13089	0.0952	5.0865	0.1652	10.153	0.091	-0.24538	-0.01814	7.1071	9.561	0.7001	0.8954
165.39	9.292	12.931	0.7023	0.9072	0.1004	13.206	0.3798	-0.22985	0.5245	33.726	0.7939	47.891	11.96	44.754	38.714	23.368	21.582	31.799	10.234	-0.2009	33.397	11.357	39.522	3.9345	47.395	0.9823	25.479	15.044	0.424	2.4811	1.0529	0.0777	16.05	-0.33639	-0.19163	-0.15282	0.1378	-0.31085	0.1023	13.288	-0.01784	8.8625	-0.25303	-0.36825	-0.14154	7.1158	9.62	0.5709	0.7156
168.83	9.218	13.59	1.1162	1.0091	0.1767	13.098	0.6494	-0.16871	0.5694	32.265	0.7191	57.996	9.187	40.987	38.884	22.321	20.648	32.105	7.9681	-0.14602	31.186	9.248	36.833	4.2406	34.93	0.5899	23.483	15.034	0.4942	2.0882	1.2645	0.4033	15.587	-0.26432	-0.2216	-0.10002	1.1529	-0.39233	0.1296	30.31	0.3423	8.3985	-0.27182	-0.15914	-0.15255	7.0707	9.81	0.9303	0.8219
172.28	9.193	13.164	1.0953	0.9129	0.0768	12.659	0.7422	-0.1766	0.5725	35.595	0.6665	64.344	7.3126	39.898	36.485	23.612	16.951	28.927	6.2333	0.1157	27.195	6.6038	35.652	3.434	30.17	0.1422	23.636	15.068	0.3978	1.7479	1.2397	0.4627	15.705	-0.33561	-0.19066	-0.13561	5.1741	-0.34792	0.0476	26.445	0.4647	7.6966	0.0431	-0.23033	-0.33316	7.0093	9.816	0.9525	0.73
175.72	9.443	14.406	1.0133	1.1288	0.1237	13.153	0.9754	-0.18174	0.6492	35.855	0.7664	68.452	4.4935	39.487	36.043	21.127	15.2	29.976	4.6776	-0.3943	24.983	4.3196	28.842	3.1602	29.234	-0.12658	19.844	15.763	0.5931	1.3992	2.2966	2.3277	15.911	-0.21056	0.1239	-0.12886	30.635	-0.26794	0.2194	20.593	0.2383	6.7018	0.2922	-0.15631	0.1434	7.1483	10.227	0.8532	0.8837
179.17	9.503	14.076	1.0768	1.0499	0.1618	12.758	1.3561	-0.04696	0.5567	35.403	0.8498	61.81	3.4252	37.485	34.993	18.395	12.919	29.6	3.936	-0.05807	25.629	3.365	29.028	3.194	31.654	-0.03535	19.006	16.437	1.1608	1.2065	4.5456	12.328	15.868	-0.12209	0.1445	-0.1496	38.959	-0.24943	1.1343	18.244	0.2722	6.3751	0.2387	-0.28757	-0.16284	7.1925	10.108	0.9236	0.8278
182.61	9.367	14.633	1.1594	1.2598	0.1628	12.743	1.546	-0.02184	0.4978	34.823	0.7728	58.848	2.944	36.469	33.95	15.289	10.035	27.174	2.4525	-0.09079	24.515	2.3746	27.844	2.5058	27.823	-0.40659	20.148	15.337	5.2505	1.0584	10.547	21.366	16.432	-0.10491	-0.05134	-0.24137	36.454	-0.33943	2.7547	20.255	0.3237	5.7856	0.0571	-0.14937	0.1276	7.1255	10.344	0.9758	1.0509
186.06	9.324	14.619	1.4198	1.631	0.1477	12.445	2.6087	0.0235	0.5533	33.891	0.6254	54.873	1.6645	35.317	31.868	12.433	8.1229	27.34	1.6441	-0.28081	21.539	1.8375	27.589	1.6178	27.122	-0.32238	16.88	14.378	18.913	0.9763	19.412	22.9	16.062	-0.06045	-0.06441	-0.25419	26.4	-0.23557	9.564	24.221	0.2562	4.9305	0.4072	-0.19429	-0.14526	7.1297	10.345	1.1905	1.3223
189.51	9.598	15.16	1.4865	1.5966	0.0528	12.287	5.9286	0.0169	0.5503	35.064	0.7918	49.907	0.9375	33.193	31.923	11.281	5.8553	26.222	0.8726	-0.10995	18.605	0.9169	25.95	1.7023	24.16	-0.27945	13.76	14.224	30.499	0.94	25.642	26.75	13.984	0.227	-0.10864	-0.08571	25.327	-0.36665	14.262	27.923	0.2533	4.4815	1.2727	-0.22717	0.0036	7.3449	10.604	1.2355	1.304
192.95	9.535	15.219	1.741	1.7586	0.1241	12.088	16.628	0.0678	0.6156	34.77	0.5434	46.208	0.5699	31.642	30.893	8.9996	4.3999	26.761	0.2292	-0.19596	16.273	0.6936	23.316	1.3813	24.933	-0.23019	10.386	12.931	30.941	0.7511	25.19	25.096	13.968	0.1285	-0.0748	-0.33162	24.526	-0.48291	13.481	21.082	0.3276	3.9406	4.0149	-0.40834	-0.39705	7.267	10.706	1.4549	1.456
196.4	9.542	15.397	2.0172	2.2462	0.0469	11.918	29.427	0.0824	0.5604	33.087	0.6986	39.939	0.0431	30.887	29.556	7.2563	3.133	24.632	-0.07759	-0.25368	14.468	-0.41164	22.642	0.9688	22.578	-0.46841	8.9546	12.009	27.367	0.6754	23.331	24.726	12.355	0.1971	-0.03745	0.0862	17.456	-0.14817	13.503	19.206	-0.06212	3.9262	20.489	-0.07677	-0.2045	7.2859	10.82	1.708	1.8416
199.84	9.731	16.298	2.9796	2.6978	0.1875	11.663	34.9	0.1676	0.6283	32.743	0.6868	36.532	-0.06436	29.643	28.735	5.8252	1.9549	24.564	-0.13096	-0.13821	12.844	-0.07558	21.412	0.7666	19.179	-0.29459	8.3326	10.571	22.223	0.4548	20.297	25.244	10.965	0.1823	-0.13272	-0.0874	10.874	-0.27186	12.997	17.03	0.1326	3.2092	31.169	-0.42043	-0.22819	7.325	11.383	2.514	2.2363
203.29	9.577	16.925	3.8664	4.4029	0.1271	11.941	35.509	0.1711	0.3942	31.725	0.5446	34.175	-0.06468	29.246	27.735	4.7604	1.4515	22.961	-0.27631	-0.17474	12.724	-0.00496	18.66	0.7719	15.962	-0.31377	6.8293	9.222	20.156	0.2983	16.264	20.597	10.124	0.1833	-0.04891	-0.00392	5.473	-0.28736	9.47	10.759	-0.05836	2.5753	25.786	-0.19935	-0.06294	7.2538	11.529	3.1677	3.5369
206.73	9.695	16.647	6.288	7.2392	0.1295	11.539	33.782	0.2381	0.4437	31.171	0.6052	32.155	-0.29402	27.287	26.73	3.4947	0.954	18.101	-0.41146	-0.21658	11.402	-0.40739	15.648	0.1379	11.518	-0.32443	5.267	8.1562	17.212	0.0504	13.392	17.951	8.4406	0.007	0.0469	-0.14695	1.3957	-0.27993	5.1674	5.9219	-0.08371	2.2774	17.027	-0.27062	-0.27935	7.3802	11.231	4.9433	5.6368
210.18	9.968	16.638	11.384	14.017	0.1992	11.57	25.657	0.2291	0.4222	30.956	0.6461	32.755	-0.14764	26.514	25.739	1.5319	0.5454	19.015	-0.24572	-0.03496	10.428	-0.13249	13.474	0.3866	7.7351	0.1248	5.209	7.9394	15.959	-0.02853	10.914	15.391	8.3151	0.0328	-0.01152	-0.14114	0.3954	-0.43961	2.2157	3.2208	-0.10458	2.0253	10.11	-0.15495	-0.14836	7.4919	11.402	8.48	9.791
213.62	9.699	17.09	18.76	20.897	0.0227	11.517	20.815	0.3339	0.4342	31.158	0.8036	29.832	-0.34256	25.668	24.835	1.6252	0.1228	17.695	-0.40013	-0.29011	9.296	-0.22219	12.712	0.1618	4.532	0.0261	3.6932	6.5322	13.157	-0.07103	7.7277	13.314	6.8076	-0.22297	0.1191	-0.14787	0.1667	-0.10199	0.7636	1.8942	0.3892	1.683	3.8962	-0.17334	-0.11082	7.3872	11.675	12.58	13.154
217.07	9.659	17.133	27.236	30.2	0.06	11.202	15.417	0.4283	0.4189	30.887	0.6648	29.695	-0.31204	24.489	23.798	0.7448	0.1658	18.276	-0.27256	0.1424	7.7039	-0.32632	13.204	0.1809	3.1944	0.1101	3.5698	5.241	10.615	-0.11503	6.1415	12.728	5.7044	-0.17765	0.0078	-0.15764	0.4245	0.0491	0.2036	1.1371	0.1805	1.4859	1.3512	-0.04113	-0.18758	7.3581	11.685	16.337	16.801
220.52	9.715	17.133	35.149	39.446	0.1383	11.243	11.446	0.4366	0.2998	31.331	0.6893	29.161	-0.12551	23.224	23.088	0.2652	-0.09307	16.935	-0.32755	-0.22038	6.8564	-0.3492	11.065	-0.13863	2.0475	0.072	2.9186	4.8516	8.5069	-0.19401	4.7325	11.014	4.6677	-0.31766	-0.08684	-0.22339	-0.26151	-0.10065	-0.18879	0.7714	-0.34019	1.3797	-0.01651	-0.27676	-0.21074	7.3549	11.64	18.533	19.794
223.96	9.675	17.375	39.413	39.261	0.0915	11.229	8.5894	0.3283	0.3168	30.918	0.6036	31.53	-0.2365	22.612	22.431	0.08	-0.09	15.577	-0.3225	-0.10394	5.656	-0.26489	10.369	-0.13485	0.9083	-0.25846	1.352	4.3025	6.217	-0.24696	3.145	10.049	4.5975	-0.23549	0.0049	-0.11608	0.4055	-0.29534	-0.18446	0.8808	-0.17468	1.038	0.0905	-0.07126	-0.14104	7.364	11.775	20.16	19.425
[truncated: 31 more rows]
[truncated: 41 more columns]

## Sheet: 2E
Time(s)	GECI fluorescence (a.f.u.)	[Ca2+] (nM)
0	211.14	55.4742
[truncated: 286 more rows]
