# Supplementary material for: Engineering of NEMO as calcium indicators with large dynamics and high sensitivity
Source: Nat Methods. 2023 Apr 20;20(6):918–24. doi: 10.1038/s41592-023-01852-9 (PMC10250196; doi:10.1038/s41592-023-01852-9)
Supplement: Source Data Figs. 1–4 and Extended Data Figs. 2–9 — Source data [file 41592_2023_1852_MOESM8_ESM.zip › Source_Data_Fig.3.xlsx]

## Sheet: 3A
Time(s)	GCaMP6f																							NEMOf																								GCaMP6s
0.1	-0.057668	0.018007	-0.056429	-0.067481	0.01882	0.016294	0.01747	0.006911	-0.00854	0.003726	-0.017648	-0.027084	-0.010199	0.004903	0.011249	0.008314	0.022693	0.025838	-0.012048	-0.004579	0.018073	-0.008332	0.007642	-0.036213	-0.032828	-0.027831	-0.006332	-0.021176	-0.013345	0.008183	-0.020457	-0.020795	0.003622	0.029928	0.029577	0.019371	-0.003875	0.008993	0.019747	-0.010788	0.020995	-0.018097	0.030492	0.02827	-0.021125	0.040764	-0.041771	-0.039295	-0.004059
0.2	-0.056413	0.019079	-0.050691	-0.045185	0.011331	0.016279	0.011639	0.008461	-0.002217	0.002905	-0.004542	-0.02849	-0.011154	-0.00165	0.017702	-0.005491	0.033157	0.023318	-0.002106	0.012108	0.008175	0.001188	0.009169	-0.057366	0.079752	-0.10181	-0.014549	0.022	-0.011957	0.000169	-0.001284	0.016357	0.003551	-0.007423	0.003631	-0.010736	-0.037383	0.011817	0.010407	-0.022272	-0.025356	-0.0282	0.019035	0.026544	-0.014906	0.007682	-0.029624	-0.012346	0.02178
0.3	-0.0487	0.00998	-0.044463	-0.035889	0.00106	0.009047	-0.001261	0.000718	-0.00485	0.000989	-0.004983	-0.024589	0.000846	-0.009088	0.010182	-0.001818	0.012676	0.009088	-0.000533	0.011816	0.012398	0.000999	-0.000627	0.008936	0.061564	0.048301	-0.00402	0.006489	-0.007671	-0.002753	0.002135	-0.008109	0.000319	0.002721	-0.010644	-0.005647	0.022628	0.001088	-0.009319	-0.009468	-0.009835	-0.020839	-0.010617	0.023247	-0.045999	0.045559	0.003576	0.007831	0.02257
0.4	-0.020821	-0.003299	-0.042031	-0.011685	0.003139	0.008404	0.005461	-0.001664	-0.009785	0.004663	-0.000533	-0.002787	-0.009855	-0.010234	0.004883	0.00124	0.004172	0.011272	-0.024036	-0.005161	0.004847	0.008101	0.006285	0.006803	-0.006122	0.043994	-0.005123	0.021732	-0.009099	-0.015637	-0.049811	-0.009185	-0.005653	0.010177	-0.014882	-0.00275	-0.002018	0.009379	0.006967	-0.012318	-0.001099	-0.017175	-0.007699	0.002177	-0.021339	-0.040982	-0.021324	-0.008466	0.017039
0.5	-0.018802	-0.014752	-0.017601	0.000386	-0.004513	-0.001244	-0.000927	-0.006974	-0.005476	-0.003348	-0.000564	0.015228	-0.008083	-0.006636	0.005757	-0.001753	0.006218	-0.006984	0.003606	-0.004455	-0.003262	0.005669	0.001967	0.006981	-0.056426	0.045501	0.001565	-0.014058	-0.003425	0.009378	0.015883	0.021171	-0.025115	-0.019145	0.020929	-0.017874	0.004143	-0.000639	-4.6e-05	0.011278	0.010648	-0.008947	-0.014305	-0.00787	-0.044283	-0.01635	-0.019704	0.003527	0.006293
0.6	0.003994	-0.018558	-0.005351	0.015153	-0.001335	-0.008873	-0.025996	-0.005144	-0.009785	-0.008822	0.002518	0.013996	-0.005877	-0.010837	0.00497	0.004073	-0.009941	-0.000502	0.017768	0.007215	0.005041	0.009044	0.000238	0.067595	-0.059419	-0.038277	-0.005941	-0.001233	-0.001466	0.003135	0.027179	-0.005447	-0.002561	0.000929	0.008077	0.012657	-0.00531	0.001738	0.011081	0.014882	0.003057	0.003277	-0.022713	-0.024684	-0.003756	-0.01659	0.016263	0.005855	-0.016622
0.7	0.027862	-0.016409	0.016985	0.012991	0.006073	-0.00972	-0.018819	-0.005695	-0.008414	-0.00703	0.001733	0.009693	0.00782	-0.009289	-0.010018	-0.003378	-0.001	-0.007394	-0.004362	-0.007046	-0.008777	-0.0019	-0.002711	-0.001818	-0.015331	-0.007479	0.00434	-0.004389	0.00976	0.000169	0.010755	0.005993	-0.026029	-0.030006	0.018219	-0.001902	0.012837	0.011208	-0.017546	-0.008609	0.008019	0.013006	-0.010502	-0.029899	0.008967	-0.026059	0.017545	0.002963	-0.00232
0.8	0.02939	-0.016183	0.033301	0.01925	-0.004939	-0.017036	-0.010879	-0.004743	-0.011658	-0.000985	0.00217	0.003103	0.001761	0.013105	-8.4e-05	-0.000702	-0.008053	-0.00364	0.006508	-0.003812	-0.010269	0.003134	-0.006858	0.01969	-0.077837	-0.004895	0.004482	0.005482	0.006903	0.006456	0.005553	0.002368	0.035802	-0.034738	-0.01245	-0.008121	-0.008348	-0.001289	-0.015388	-0.000185	-0.008096	0.015641	-0.008158	-0.011969	0.022834	-0.027677	0.0276	0.001905	0.001868
0.9	0.037671	-0.008205	0.048146	0.035488	-0.007409	-0.00922	-0.003894	-0.003676	0.008414	-0.007329	0.005799	0.014642	0.00496	0.025468	-0.000504	-0.006693	-0.019144	-0.010027	0.009673	-0.002085	-0.001727	-0.002287	-0.00618	-0.017905	0.030829	0.050024	0.00587	-0.002039	0.021068	0.003003	-0.010722	0.014375	0.009243	0.0086	-0.003628	-0.001902	0.020096	-0.021407	-0.006992	0.014317	-0.03019	0.02237	0.009381	-0.00548	0.028051	-0.000948	0.011269	0.018554	-0.022154
1	0.049731	0.017986	0.049837	0.037361	-0.009878	-0.000297	0.005468	0.000786	0.019594	3.5e-05	0.005769	0.007965	0.009986	0.013346	-0.014268	0.003741	-0.019212	-0.012245	0.005953	-0.006472	-0.012684	-0.013523	-0.002628	-0.040302	0.05742	-0.021909	0.015368	-0.017684	0.000494	-0.008686	0.014322	-0.007316	0.007556	0.007811	-0.012138	0.039724	0.001274	-0.023703	0.010407	-0.000772	-0.026925	0.014334	0.015085	-0.000335	0.05607	0.013915	0.026857	0.026243	-0.025868
1.1	0.12436	0.12871	0.16518	0.098951	0.03493	0.034644	0.046531	0.0553	0.1048	0.1024	0.047993	0.047052	0.10811	0.069672	0.064294	0.017631	0.054475	0.069585	0.56444	0.097871	0.13008	0.087871	0.10312	0.095681	0.086313	0.12034	0.032585	0.023142	0.049765	0.15079	0.17016	0.14594	0.14049	0.053873	0.071327	0.21782	0.19067	0.090092	0.17556	0.06746	1.9212	0.15966	0.076568	0.11142	0.167	0.13288	0.066469	0.11365	0.082782
1.2	0.11512	0.12643	0.15416	0.067062	0.033073	0.030918	0.038879	0.052844	0.10198	0.08489	0.016934	0.040881	0.080662	0.055741	0.047294	0.003781	0.050926	0.050275	0.56169	0.095772	0.12457	0.083718	0.09014	0.019246	-0.0608	0.06693	0.027391	-0.011977	0.038539	0.12799	0.13323	0.12804	0.12047	0.048174	0.067646	0.21061	0.164	0.055892	0.1121	0.056228	1.7917	0.15575	0.085894	0.096312	0.10267	0.13288	0.059991	0.097778	0.044221
1.3	0.11216	0.11644	0.16268	0.05977	0.030336	0.024457	0.026941	0.047519	0.092896	0.082452	-0.004507	0.032185	0.070297	0.049972	0.003396	-0.000968	0.043732	0.04428	0.49503	0.080795	0.10978	0.081287	0.092758	0.085371	-0.066556	0.031179	0.032087	-0.003315	0.027803	0.13605	0.083435	0.13869	0.13143	0.012149	0.032321	0.20997	0.17227	0.02529	0.041832	0.008177	1.6207	0.12289	0.083485	0.11346	0.066577	0.10765	0.052568	0.088536	0.007478
1.4	0.092783	0.088884	0.15365	0.063911	0.024213	0.025628	0.021578	0.045135	0.092943	0.058643	-0.011602	0.042531	0.052341	0.04756	-0.015877	0.001381	0.044918	0.055705	0.55192	0.08331	0.12631	0.076432	0.092423	0.028134	-0.12849	0.009212	0.011206	0.002527	0.020251	0.12892	0.084327	0.10822	0.097351	0.018135	0.02395	0.20573	0.14105	0.000641	0.022512	-0.006367	1.3436	0.11314	0.061816	0.089597	0.10975	0.10897	0.051893	0.075203	0.075275
1.5	0.083549	0.069776	0.14674	0.075028	0.02624	0.021181	0.015157	0.049131	0.091415	0.076663	-0.013066	0.042783	0.049877	0.046997	-0.008846	0.005652	0.035351	0.056162	0.64701	0.075066	0.13327	0.079475	0.087919	0.011247	-0.11467	0.079422	0.018178	-0.030778	0.042744	0.12533	0.041373	0.13676	0.12503	0.022651	0.020026	0.19859	0.16628	0.005762	0.021163	-0.026505	1.0581	0.084992	0.070159	0.089248	0.081945	0.11052	0.050813	0.093616	0.047619
1.6	0.066118	0.054482	0.11939	0.078836	0.026689	0.02304	0.010146	0.049956	0.072369	0.077194	-0.018521	0.026847	0.038824	0.046293	-0.017101	-0.003177	0.041799	0.050133	0.48684	0.092892	0.077074	0.081291	0.094912	0.015247	-0.1301	0.035917	0.025257	-0.010902	0.030701	0.13707	0.053263	0.14243	0.10431	0.014335	0.037775	0.19817	0.13429	-0.013299	0.019072	-0.028412	0.78946	0.061743	0.068192	0.08712	0.053783	0.087031	0.047304	0.10046	0.080016
1.7	0.06271	0.041957	0.086171	0.074914	0.022534	0.017834	0.020911	0.042869	0.075268	0.063842	-0.027725	0.008715	0.03828	0.044625	-0.016489	0.000365	0.057831	0.044229	0.36251	0.075665	0.060238	0.077268	0.091523	0.064218	-0.14644	0.060146	0.030024	-0.022922	0.039927	0.12848	0.049399	0.11801	0.136	0.009209	0.008216	0.19308	0.14932	0.063228	0.11847	0.047887	0.5767	0.05555	0.070946	0.11349	0.063861	0.11652	0.045617	0.088607	0.044537
1.8	0.063222	0.059472	0.07169	0.081155	0.018915	0.017548	0.007294	0.040437	0.086173	0.06774	-0.025502	0.013339	0.039364	0.041871	-0.017416	-0.003695	0.014406	0.05138	0.24822	0.090239	0.06378	0.082608	0.092348	0.030178	-0.16878	0.032148	0.031945	-0.002375	-0.001343	0.10789	0.010755	0.12022	0.1048	0.008062	0.031661	0.19294	0.13868	0.053759	0.073663	0.03215	0.41441	0.041065	0.072454	0.093783	0.059144	0.10285	0.040758	0.039012	0.064845
1.9	0.063418	0.0473	0.070037	0.078354	0.017665	0.017815	0.007371	0.037357	0.096923	0.073993	-0.029034	0.004991	0.04243	0.0398	-0.013918	-0.028633	-0.019388	0.012606	0.19666	0.074643	0.054849	0.076495	0.096422	0.047331	-0.14702	0.076622	-0.024119	-0.020908	-0.016162	0.080838	0.057351	0.083299	0.04353	-0.004341	0.013252	0.18842	0.11361	0.021795	0.04662	0.002099	0.48031	0.04128	0.068602	0.07301	0.059859	0.065336	0.039881	0.022998	0.090052
2	0.056112	0.036593	0.070559	0.065819	0.015598	0.01033	0.010684	0.041555	0.094556	0.061595	-0.028902	-0.002513	0.044081	0.03968	-0.023765	-0.05516	-0.022844	-0.019725	0.14041	0.088203	0.063765	0.073147	0.091842	0.026356	-0.14978	0.076622	-0.024795	-0.019833	-0.017713	0.047942	0.024281	0.052093	0.061799	-0.03291	0.020373	0.18835	0.11817	0.007062	0.018331	-0.009468	0.46462	0.03679	0.067471	0.028916	0.037701	0.040285	0.039679	0.034568	0.04114
2.1	0.061217	0.034296	0.064487	0.050185	0.00741	0.009596	-0.002087	0.045295	0.095567	0.066471	-0.032364	-0.003437	0.040216	0.03966	-0.01857	-0.054033	-0.011922	-0.016704	0.11724	0.079209	0.037484	0.07307	0.077842	0.036399	0.013332	-0.020078	-0.033403	-0.031987	-0.019836	0.052103	0.016032	0.058153	0.043179	-0.026816	0.00641	0.1834	0.14425	-0.003078	0.004877	-0.011312	0.3737	0.031133	0.081633	0.058027	0.064219	0.028658	0.034685	0.022646	0.005977
2.2	0.06501	0.031765	0.05704	0.034858	0.009301	0.011927	0.002667	0.046421	0.090185	0.060508	-0.021207	-0.010405	0.051649	0.038494	-0.010858	-0.053434	-0.011128	-0.01477	0.15255	0.095634	0.04431	0.078949	0.088679	-0.033458	-0.14357	-0.15748	-0.037565	-0.012178	-0.030204	0.0355	0.004885	0.044731	0.048027	-0.03377	0.005125	0.18107	0.13632	-0.00511	0.005349	-0.028978	0.26844	0.02988	0.070126	0.026369	0.051925	0.058264	0.031244	0.021164	-0.002004
2.3	0.05363	0.027522	0.062464	0.030796	0.011066	0.009752	-0.000376	0.048573	0.098881	0.065302	-0.024122	-0.009139	0.058118	0.038393	-0.018308	-0.051327	-0.011276	-0.016138	0.25784	0.090852	0.039529	0.07561	0.092501	-0.031059	-0.042843	-0.047645	-0.045712	-0.014797	-0.019836	0.013939	-0.005965	0.031308	0.017674	-0.043879	-0.001058	0.17881	0.14923	-0.014355	0.000291	-0.040126	0.19554	0.021395	0.058439	0.01866	0.047636	0.045618	0.030569	0.020741	-0.019625
2.4	0.061946	0.033838	0.057693	0.025404	0.006231	0.003365	-0.001882	0.047667	0.097604	0.06813	-0.018949	-0.008222	0.05601	0.035961	-0.020932	-0.043081	-0.006093	-0.005172	0.22098	0.087969	0.035963	0.079192	0.08896	-0.091406	-0.080484	-0.071982	-0.043755	0.009041	-0.035225	0.024033	-0.000615	0.022587	0.022803	-0.039828	-0.012034	0.17683	0.16805	-0.002204	-0.003957	-0.045449	0.11226	0.024234	0.081436	-0.005568	0.05993	0.011038	0.030434	0.010018	0.002421
2.5	0.06163	0.045446	0.052244	0.017088	0.002076	0.006771	-0.003689	0.043516	0.089378	0.056901	-0.01973	-0.015783	0.046556	0.034835	-0.024552	-0.049626	-0.001485	-0.00884	0.15207	0.088261	0.031974	0.070679	0.087574	-0.084385	-0.022928	-0.061536	-0.046032	-0.037225	-0.044247	0.019473	0.032827	0.010467	0.045146	-0.041907	-0.011721	0.17619	0.16991	-0.016672	0.013037	-0.035788	0.062215	0.021137	0.075699	-0.003213	0.047993	0.0446	0.030299	0.010229	0.004791
2.6	0.061981	0.031765	0.061357	0.012343	0.002849	0.004458	0.00616	0.043893	0.10173	0.059837	-0.015337	-0.016781	0.060488	0.034835	-0.025916	-0.04283	0.002731	-0.01023	0.090997	0.085151	0.044694	0.06298	0.092229	-0.070431	-0.086815	-0.057229	-0.054356	-0.035479	-0.018733	0.018632	-0.03584	0.021511	0.046903	-0.031369	-0.00724	0.17541	0.17877	-0.005516	0.021837	-0.029523	0.031894	0.025809	0.076207	-0.006963	0.055999	0.014215	0.02598	0.016578	0.00329
2.7	0.050068	0.026677	0.061766	0.011214	0.003285	0.006023	0.00218	0.046975	0.096186	0.055151	-0.010998	-0.017648	0.060852	0.033549	-0.025986	-0.053751	-0.007902	-0.007891	0.049375	0.08054	0.028568	0.071151	0.093585	-0.089895	-0.075995	-0.10655	-0.029241	-0.044812	-0.031061	0.00898	-0.02499	0.012619	0.045006	-0.038108	-0.020891	0.16623	0.13826	-0.013339	0.001134	-0.036794	-0.012718	0.016113	0.081043	-0.000998	0.054927	0.032494	0.024833	-0.008818	-0.043726
2.8	0.058131	0.03173	0.063149	0.013271	0.00763	0.003597	0.006211	0.050999	0.087732	0.061661	-0.003047	-0.01668	0.066187	0.033428	-0.012012	-0.041989	0.01052	0.000236	0.010337	0.061572	0.026775	0.077426	0.099099	-0.11762	0.017591	0.01675	-0.043115	-0.057168	-0.015876	-0.01059	0.025618	-0.015585	0.017744	-0.04413	-0.01905	0.16609	0.17641	-0.006837	0.021062	-0.02267	-0.019503	0.020516	0.063701	-0.0063	0.067578	0.023804	0.015791	0.015379	-0.041513
2.9	0.056035	0.018536	0.069327	0.012571	0.007849	0.007659	0.009159	0.056604	0.073293	0.055358	-0.006592	-0.022108	0.079074	0.032905	-0.014688	-0.04779	-0.00208	0.001738	0.004889	0.058441	0.031711	0.071771	0.092707	-0.072031	-0.045836	-0.051306	-0.042617	-0.082013	-0.034613	0.014824	0.056385	0.006899	0.028494	-0.056389	-0.029991	0.16474	0.15961	-0.015148	0.018769	-0.040776	-0.024804	0.017184	0.036459	-0.029306	0.05993	0.022785	0.012079	0.00388	-0.011565
3	0.044325	0.026677	0.066624	0.012632	0.006714	0.006017	0.012107	0.038579	0.077093	0.047198	-0.012197	-0.000383	0.063883	0.031639	-0.021788	-0.035117	0.010121	0.005372	0.027755	0.062652	0.026425	0.058804	0.087376	-0.014794	-0.15588	-0.10623	-0.048913	-0.05428	-0.024693	0.008758	0.030077	0.014205	0.041001	-0.03248	-0.042669	0.16467	0.1678	-0.014782	0.003933	-0.030109	-0.018867	0.019155	0.037098	-0.011585	0.058286	0.038666	0.007963	0.024198	-0.041671
3.1	0.021334	0.018007	0.067554	0.01574	0.004106	0.010095	0.005705	0.033005	0.07356	0.0503	-0.008934	-0.003212	0.07397	0.030975	-0.021194	-0.044922	0.001434	-0.007848	0.033949	0.047761	0.015619	0.07232	0.096451	-0.085985	-0.10431	-0.10138	-0.037601	-0.092958	-0.016366	-0.009926	0.072065	0.003728	0.027159	-0.053091	-0.06601	0.16418	0.18915	-0.006288	-0.001833	-0.028915	-0.028027	0.025187	0.023723	-0.008463	0.05557	0.002588	0.006073	0.023845	-0.000977
3.2	0.001133	0.019079	0.058755	0.013499	0.006135	0.00964	0.007262	0.018264	0.08018	0.055607	0.001513	-0.012561	0.066539	0.029267	-0.012747	-0.053168	-0.002001	-0.010545	0.020697	0.044299	0.008919	0.062584	0.10111	-0.13967	-0.15519	-0.020509	-0.039771	-0.085169	-0.011141	0.012256	0.035725	0.010863	0.04606	-0.049829	-0.065037	0.16375	0.18553	-0.005597	0.004236	-0.013471	-0.025228	0.012363	0.008954	-0.023533	0.061646	0.004865	0.004656	0.011217	-0.027843
3.3	-0.009231	0.00998	0.053633	0.005883	0.006207	0.012398	0.009788	0.003503	0.069877	0.054446	-0.004877	-0.01676	0.068842	0.023075	-0.019567	-0.035605	0.000798	0.007681	0.030211	0.044709	0.012446	0.084815	0.093798	-0.053011	-0.1339	-0.020509	-0.036142	-0.057705	-0.009549	0.031781	0.023835	0.03986	0.016339	-0.042266	-0.06528	0.16029	0.17658	-0.018135	0.023928	-0.033022	-0.0346	0.021448	0.016527	-0.030179	0.060502	0.022605	0.003576	0.015873	-0.042382
3.4	-0.01376	-0.003299	0.024785	0.000894	0.00628	0.010468	0.010554	0.007705	0.060233	0.029501	-0.007329	-0.008506	0.072965	0.022593	-0.028329	-0.041647	0.002951	0.005092	0.029611	0.045899	0.012777	0.073273	0.097744	-0.065454	-0.077261	-0.03903	-0.034684	-0.075298	-0.019672	0.041743	0.051183	0.057813	0.025684	-0.075423	-0.055763	0.15859	0.16231	-0.010677	-0.003216	-0.04526	-0.020224	0.020891	0.01179	-0.007382	0.062718	0.006364	0.000607	0.013051	-0.000108
3.5	-0.020267	-0.014752	0.000242	0.006925	0.006352	0.011619	0.011321	-0.004993	0.039996	0.018836	0.002933	-0.0048	0.077076	0.021487	-0.017469	-0.041662	0.007057	-0.000972	0.031521	0.04538	0.011819	0.078558	0.093788	-0.031859	-0.008309	-0.048399	-0.037316	-0.073015	-0.017999	0.042894	0.029334	0.047506	0.03798	-0.056891	-0.070108	0.15803	0.1759	-0.011246	0.01388	-0.032436	-0.028875	0.019166	-0.000946	-0.014044	0.060788	0.019608	-0.000607	0.030476	-0.032505
3.6	-0.024264	-0.00189	-0.012479	0.047725	0.006425	0.012007	0.012088	-0.002649	0.039628	0.017733	0.002148	-0.012411	0.082762	0.020904	-0.016542	-0.055542	0.015637	-0.008016	0.031339	0.045923	0.014939	0.076401	0.10104	-0.041368	-0.081405	-0.01534	-0.032656	-0.084363	-0.026612	0.057372	0.071099	0.080977	0.018869	-0.038896	-0.055555	0.15237	0.13109	0.001474	0.031717	-0.018374	-0.033286	0.022337	0.010085	-0.029272	0.050209	0.026201	-0.002632	0.020247	-0.031873
3.7	-0.025645	-0.018277	-0.026777	0.028949	0.006498	0.012394	0.012855	-0.005216	0.03535	-0.005164	0.001932	-0.000714	0.076559	0.020402	-0.027577	-0.041803	0.000595	0.002804	0.04903	0.038034	0.012038	0.075336	0.091144	0.021646	-0.091535	-0.012325	-0.037743	-0.069926	-0.017264	0.035235	0.03461	0.039917	0.030532	-0.057536	-0.061911	0.15195	0.12703	0.018137	0.045643	0.02184	-0.022133	0.021652	-0.001733	-0.00248	0.050495	0.010918	-0.003374	0.004162	-0.051074
3.8	-0.028471	0.004982	-0.022252	-0.006223	0.00657	0.012782	0.013622	-0.005849	0.01411	-0.00742	0.004322	-0.006099	0.076833	0.019196	-0.022173	-0.048092	0.011431	-0.011015	0.047302	0.038295	0.010255	0.0825	0.10675	0.043687	-0.068513	-0.045707	-0.042901	-0.063547	-0.013794	0.053078	0.060546	0.059342	0.041844	-0.041728	-0.065037	0.15181	0.14484	0.028196	0.040484	0.010272	-0.025101	0.029591	0.010954	0.004008	0.051567	0.030036	-0.003374	-0.00642	-0.000661
3.9	-0.040587	-0.002066	-0.015803	-0.009856	0.006643	0.013169	0.014388	-0.00462	0.022995	-0.005256	0.00288	-0.007867	0.085582	0.019055	-0.01133	-0.051845	0.010269	-0.003752	0.041226	0.039568	0.005517	0.068962	0.089498	0.015335	-0.14771	-0.045491	-0.033332	-0.05005	-0.011385	0.043913	0.057871	0.05804	0.052032	-0.026995	-0.051005	0.15075	0.1191	0.02974	0.060883	0.014924	-0.00606	0.025584	0.014642	-0.017812	0.047422	0.010739	-0.006748	-0.002187	-0.032742
4	-0.04403	0.00137	-0.024162	-0.022601	0.006716	0.013557	0.015155	-0.00551	0.005108	-0.021726	-0.006531	0.001295	0.07916	0.018874	-0.009703	-0.037472	0.013676	0.014354	0.02378	0.031386	0.014749	0.059052	0.10583	-0.040657	-0.1065	-0.079412	-0.030984	-0.071605	0.002575	0.051439	0.026956	0.070046	0.067771	-0.042122	-0.067851	0.14849	0.12239	0.025879	0.056668	0.017502	-3.9e-05	0.021234	0.002218	-0.017097	0.059644	0.039026	-0.010527	0.018836	-0.041118
4.1	-0.056322	0.003643	-0.02265	-0.022592	0.006788	0.013944	0.015922	-0.00228	0.010083	-0.010978	-0.0201	0.013724	0.065545	0.018552	-0.006485	-0.045979	0.015306	0.010077	0.028082	0.032904	0.011032	0.046368	0.097356	-0.013461	0.033707	0.023211	-0.033154	-0.078185	-0.012243	0.060029	0.041819	0.079674	0.048589	-0.028465	-0.05823	0.14813	0.1321	0.027159	0.05242	0.02953	0.020826	0.025969	0.005857	0.001078	0.041846	0.029018	-0.010864	0.002046	-0.029265
4.2	-0.057668	0.005916	-0.023605	-0.040108	0.006861	0.014332	0.016689	-0.006642	0.002249	-0.013391	-0.0315	0.017321	0.051351	0.018492	-0.017574	-0.046965	0.007187	0.000564	0.019523	0.030781	-0.005566	0.037851	0.1085	-0.072475	-0.09165	0.034087	-0.027889	-0.06959	-0.003221	0.046746	0.049696	0.057134	0.053367	-0.048324	-0.056944	0.14799	0.1386	0.053901	0.076259	0.038793	0.016755	0.020784	0.014052	-0.004085	0.002463	0.042023	-0.011202	0.015238	-0.021285
4.3	-0.056413	0.008189	-0.02456	-0.030619	0.006933	0.014719	0.017455	-0.003067	0.00398	-0.013126	-0.033233	0.011521	0.051821	0.01801	-0.010613	-0.048726	0.021644	-0.000368	0.031793	0.02188	0.013073	0.045343	0.097631	-0.041813	-0.082671	-0.012433	-0.025862	-0.081946	-0.002731	0.067157	0.058243	0.10142	0.053227	-0.047714	-0.053714	0.14658	0.13682	0.05067	0.081013	0.042334	0.059586	0.022937	0.00566	-0.026847	0.007895	0.031055	-0.012686	0.04381	-0.024366
4.4	-0.0487	0.010462	-0.025516	-0.040476	0.007006	0.015107	0.018222	-0.00421	0.001943	-0.012338	-0.043349	-0.000966	0.054887	0.017226	-0.014495	-0.041164	0.011517	0.01608	0.027837	0.020782	0.003282	0.029086	0.10859	-0.043324	-0.17764	-0.03903	-0.035004	-0.082416	0.004698	0.059896	0.057425	0.047846	0.026176	-0.046818	-0.058021	0.1463	0.13007	0.046057	0.063648	0.038457	0.093766	0.028776	0.002595	-0.031155	-0.003112	0.035131	-0.014981	0.024127	-0.054788
4.5	-0.040987	0.012735	-0.026471	-0.049763	0.007079	0.015494	0.018989	-0.00318	0.005774	-0.01903	-0.041651	-0.007703	0.054907	0.015879	-0.013534	-0.035228	0.022456	0.007474	0.018623	0.020287	5.1e-05	0.025576	0.10919	-0.070431	-0.14426	-0.075105	-0.034826	-0.07879	-0.002854	0.044178	0.065377	0.058153	0.055967	-0.032301	-0.058612	0.14326	0.1267	0.037827	0.061288	0.022971	0.074089	0.026998	0.017838	-0.037731	-0.033776	0.015893	-0.015588	0.018272	-0.045938
4.6	-0.033274	0.015008	-0.027426	-0.055506	0.007151	0.015882	0.019756	0.003133	0.000564	-0.009468	-0.043825	-0.013271	0.054645	0.013567	-0.021998	-0.041567	0.024161	0.004824	0.021961	0.019189	0.003321	0.033055	0.10568	-0.009639	-0.11824	-0.002633	-0.020241	-0.079327	0.001106	0.053432	0.077787	0.055718	0.067138	-0.041907	-0.068962	0.13457	0.13109	0.037441	0.044361	0.036048	0.062173	0.034412	0.013888	-0.039475	-0.005185	0.002168	-0.015588	0.019894	0.005107
4.7	-0.025561	0.017281	-0.028382	-0.067691	0.007224	0.016269	0.020522	-0.002338	0.002726	-0.020656	-0.038075	-0.021257	0.045747	0.012502	-0.003407	-0.037276	0.003996	0.008544	0.028528	0.021209	0.00165	0.030282	0.10171	-0.021904	-0.14725	-0.029985	-0.030486	-0.084967	-0.003058	0.073267	0.065302	0.089642	0.11337	-0.042015	-0.061807	0.13301	0.14662	0.046565	0.068369	0.038206	0.079136	0.032173	0.013757	-0.056412	-0.008759	0.03597	-0.017208	0.032945	-0.00801
4.8	-0.017848	0.019554	-0.029337	-0.070352	0.007296	0.016657	0.021289	-0.002324	0.004842	-0.012761	-0.05272	-0.019041	0.044867	0.012341	-0.005891	-0.047081	0.00693	-0.001266	0.009309	0.020899	-0.010089	0.036026	0.082963	-0.068298	-0.093492	-0.024601	-0.025186	-0.081744	-0.005385	0.059276	0.058317	0.061381	0.099037	0.007919	-0.067677	0.12389	0.13556	0.056807	0.06058	0.054321	0.13473	0.026752	0.003447	-0.055034	-0.020624	0.036269	-0.018287	0.020106	-0.02484
4.9	-0.010135	0.021827	-0.030292	-0.06833	0.007369	0.017044	0.022056	-0.001938	0.004458	-0.013391	-0.05014	-0.026766	0.039954	0.011095	-0.000626	-0.049415	0.00533	-0.000782	0.0268	0.016853	6.1e-05	0.025499	0.076136	-0.044301	-0.12492	0.004689	-0.028601	-0.074492	-0.013712	0.075038	0.045906	0.082053	0.10902	-0.022586	-0.059028	0.12375	0.15767	0.05766	0.063648	0.043508	0.27048	0.033062	0.019117	-0.043766	-0.005686	0.020687	-0.020177	0.024127	-0.006192
5	-0.002422	0.024101	-0.031248	-0.067481	0.007442	0.017432	0.022823	0.002329	0.00047	-0.005504	-0.05257	-0.023069	0.043576	0.005305	-0.005803	-0.045435	0.00966	0.000966	0.019196	0.02861	-0.011576	0.018088	0.084238	0.018357	-0.002208	-0.11495	-0.022838	-0.089668	-0.008855	0.059763	-0.002993	0.08058	0.10866	0.000785	-0.031415	0.11767	0.1581	0.046951	0.067863	0.048495	0.49392	0.033008	0.007922	-0.058853	0.011183	0.00103	-0.024091	0.030547	-0.014647
[truncated: 115 more columns]

## Sheet: 3B-left
Time（s）	GCaMP6f													NEMOf
0.05	-0.081903	0.11736	0.015232	-0.047325	-0.001022	-0.025303	-0.041851	-0.091094	-0.034449	0.014341	0.011025	-0.006457	-0.028106	0.14932	-0.18859	0.016485	0.17675	0.043849	0.059799	-0.097174	-0.038842	0.05259	0.023409	-0.077669	0.014562	-0.002847
0.1	-0.040534	-0.013998	-0.11288	0.084614	-0.031673	-0.056839	-0.019502	-0.068277	0.024775	0.008931	-0.058612	0.002233	-0.027977	0.14318	-0.000807	0.11891	0.11043	0.033866	0.043704	0.027824	-0.012279	-0.010829	0.036833	-0.011565	0.087371	-0.020429
0.15	-0.024204	0.018842	-0.16651	0.02111	0.016776	-0.02897	-0.02563	-0.03405	0.041358	0.017246	-0.041698	0.007697	-0.017872	0.29146	-0.14203	-0.17152	-0.055379	0.045488	-0.023152	-0.003289	-0.051853	0.042854	-0.016445	-0.013803	0.051833	-0.16611
0.2	0.041478	0.16662	0.031619	0.00656	0.028641	-0.075174	0.048268	0.041466	-0.028329	-0.000185	-0.021584	0.016547	-0.017353	0.03176	-0.025459	-0.008067	-0.18044	-0.027221	-0.17296	0.014178	0.030548	-0.052143	0.016277	0.010669	0.010661	-0.20881
0.25	-0.016947	0.018842	0.10983	0.047868	-0.04222	0.072241	-0.038607	-0.044372	0.045701	0.015042	-0.022041	0.000604	-0.024997	0.14143	-0.17246	-0.12171	-0.020323	-0.039737	0.090752	-0.036039	-0.064863	-0.033722	-0.014347	0.011714	0.040565	-0.011219
0.3	0.10716	0.031156	-0.028714	-0.044613	-0.011239	0.043638	-0.063841	-0.029432	0.016089	-0.005695	-0.019756	0.014119	0.016071	0.008949	0.096891	0.038232	0.18054	-0.004127	0.023895	-0.062513	-0.035047	-0.10635	0.059487	-0.003954	0.02453	0.32368
0.35	0.017527	0.08452	0.02864	0.050457	0.11104	0.098643	-0.000397	-0.022913	-0.013325	0.011436	-0.034079	0.018432	-0.019685	0.052816	0.079239	0.038232	0.007153	-0.027966	0.1378	-0.013933	-0.036674	0.03917	-0.056089	0.020219	-0.021409	-0.15187
0.4	0.027325	0.050039	-0.18215	0.049224	0.082693	0.026769	0.039977	0.045812	0.026552	-0.005295	-0.007108	-0.0024	-0.014633	0.065099	0.029629	0.050158	0.13127	0.03327	-0.21753	-0.02021	0.012658	-0.1074	0.032009	0.042304	0.016729	0.24581
0.45	0.032043	0.003243	0.056944	-0.017732	-0.059029	-0.075174	-0.014455	-0.021826	0.049057	-0.01351	0.034491	-0.016074	-0.012949	0.03176	0.057629	0.10698	0.009996	0.042359	0.39284	0.019091	0.066869	-0.00346	0.035365	-0.048571	0.044032	-0.007033
0.5	-0.061219	-0.022208	-0.020521	0.000641	0.02172	-0.053905	0.082874	0.062654	0.005824	0.027064	-0.018841	-0.001217	-0.008026	-0.094578	0.1322	0.094353	0.020418	0.023437	0.19599	-0.006291	-0.044263	0.014697	0.013341	0.004253	-0.10505	0.21316
0.55	-0.0438	-0.077214	0.11579	-0.013293	-0.092317	-0.14485	0.008255	-0.023184	0.046491	-0.013109	0.001272	-0.004604	0.020087	0.10546	0.064325	-0.090845	0.12085	0.023586	-0.064009	0.050204	-0.094679	-0.019776	0.00558	-0.008431	0.0501	-0.083222
0.6	-0.068839	-0.051763	-0.10245	-0.00762	-0.01849	-0.068574	0.01979	0.001535	0.01451	0.003421	0.022148	-0.008374	0.003893	-0.099842	0.21011	-0.034725	0.14738	0.001982	0.1378	0.066033	-0.023121	0.013381	0.004741	0.029769	0.053133	0.098459
0.65	0.053816	-0.001683	-0.090537	-0.032775	0.015458	0.098643	-0.066003	-0.019653	-0.088145	-0.014211	0.036472	0.006131	0.033819	0.13441	0.078934	-0.017888	0.035577	-0.0451	0.018943	0.064669	-0.054021	0.024433	-0.048748	-0.001418	-0.061714	0.003851
0.7	0.05309	-0.020566	0.13441	-0.042023	-0.055074	0.010634	-0.017339	-0.001453	-0.052413	0.015643	0.027024	0.00332	-0.026292	-0.17793	0.17755	0.15889	-0.19655	0.019861	0.056085	0.015816	0.059822	0.065484	-0.01225	0.05066	-0.14233	0.013061
0.75	0.021519	-0.10677	0.039067	-0.024514	-0.013546	0.07004	-0.00292	0.008597	-0.039384	-0.004193	0.001577	-0.00061	-0.018778	-0.072644	0.010759	-0.057173	-0.32351	0.01107	0.018943	0.011176	-0.044805	0.023907	-0.00344	-0.01052	-0.003207	-0.17783
0.8	-0.10404	-0.090349	0.02417	-0.04079	-0.023763	0.10524	0.038535	0.047442	-0.019445	-0.010604	0.029615	-0.021187	0.004282	-0.16301	0.085934	-0.048053	-0.1416	-0.023496	-0.1841	0.001351	0.10102	0.027328	-0.07245	-0.024994	-0.041345	-0.009545
0.85	-0.049606	-0.081319	-0.040632	-0.006264	0.058304	0.049505	0.051152	0.078952	-0.011154	-0.014612	-0.002385	0.005045	-0.023313	-0.2332	-0.052851	-0.057173	0.013786	-0.012769	-0.19648	-0.017754	0.002358	0.079694	0.10333	-0.017533	-0.006674	0.065807
0.9	0.046558	0.039366	0.12026	-0.028829	0.015128	0.011368	0.03493	0.040108	0.018853	-0.022726	0.033881	-0.020004	0.015941	-0.24811	-0.083286	0.020694	0.031787	-0.001296	-0.31658	-0.022393	0.082048	0.005223	-0.000294	0.033948	0.011962	0.044876
0.95	0.046921	-0.18558	0.058434	0.017411	-0.021456	-0.081041	-0.011932	0.044725	0.036818	-0.011606	0.015443	0.002713	0.020346	-0.12002	-0.20594	0.017187	-0.057274	-0.043461	0.19723	0.027279	0.073374	0.042854	-0.064899	0.004104	-0.011441	-0.025452
1	0.043655	0.12146	0.010018	0.027892	0.020072	0.023102	-0.021304	-0.015035	-0.039384	0.00262	0.013158	0.004087	0.12554	0.053694	-0.15177	-0.052964	-0.010848	-0.053593	-0.19896	-0.018027	0.071748	-0.09793	-0.041406	0.010818	-0.012308	-0.14434
1.05	0.23344	0.49255	0.060668	0.11334	-0.021456	-0.11184	0.081432	0.10123	-0.016287	0.044896	0.020624	-0.010259	0.1968	0.26952	-0.028503	0.1631	0.10948	-0.002339	0.000371	0.05075	0.25986	0.1189	-0.080002	0.014847	-0.033544	0.16795
1.1	0.25485	1.3283	0.1642	0.17413	0.020072	-0.03777	0.091886	0.097423	-0.004639	0.036481	0.052471	0.005652	0.22543	0.52483	0.43929	0.3483	0.30655	0.019116	0.45351	0.16674	0.26691	0.25074	0.33511	0.016041	0.21305	0.79337
1.15	0.4294	1.8973	0.22081	0.23554	0.058963	0.092043	0.10703	0.13573	0.052413	0.054814	0.06009	0.021404	0.38879	0.63186	0.59573	0.78885	0.43446	0.06739	0.75808	0.23552	0.41816	0.47626	0.73659	0.038275	0.28023	1.109
1.2	0.52629	1.9416	0.25507	0.2475	0.37734	0.12358	0.12974	0.16588	0.078275	0.14858	0.098794	0.021404	0.40602	1.0469	0.7823	1.0807	0.90914	0.081097	0.80636	0.3859	0.47453	0.51652	0.99459	0.046333	0.35347	1.284
1.25	0.46787	2.5852	0.32733	0.19806	0.36119	-0.17858	0.092246	0.13111	-0.062481	0.04119	0.061614	0.027219	0.29189	0.73539	0.74242	0.84497	0.63627	0.071413	0.50056	0.14873	0.14548	0.42047	0.68624	-0.013206	0.3344	1.0847
1.3	0.49581	2.3373	0.31913	0.46378	0.60838	-0.009168	0.11892	0.18054	0.052413	0.080461	0.083251	0.006547	0.3748	0.92753	0.84895	1.4062	0.90251	0.12013	0.96484	0.3859	0.36449	0.55073	1.4441	0.066925	0.46919	1.6959
1.35	0.56294	2.7511	0.40926	0.52556	0.80053	0.048772	0.14416	0.20065	0.079854	0.1008	0.084775	0.017282	0.41574	0.9363	1.048	1.3732	0.97546	0.16751	1.4663	0.38017	0.47453	0.60599	1.5681	0.098112	0.5784	2.0099
1.4	0.56947	3.1952	0.62229	0.61422	0.90304	0.072241	0.2112	0.26964	0.17106	0.15099	0.099403	0.032587	0.47378	1.2715	2.0301	2.6976	1.5515	0.17213	1.8711	0.60151	0.63771	0.7252	2.2668	0.16422	0.70928	2.6487
1.45	0.53101	2.8627	0.57685	0.44911	0.79559	-0.23286	0.10631	0.19032	0.096239	0.080461	0.023062	0.015749	0.40602	1.0942	1.4254	2.0158	1.3128	0.10807	1.7362	0.44239	0.57862	0.6702	2.1556	0.15437	0.68718	2.5591
1.5	0.58218	3.4924	0.60515	0.52531	0.86217	-0.17858	0.13803	0.21694	0.12644	0.099896	0.080966	0.021404	0.45344	1.3294	1.9763	2.5819	1.9561	0.17377	1.7238	0.65718	0.65831	0.7252	2.2978	0.16422	0.81503	3.0414
1.55	0.64568	3.5121	0.87702	0.54948	0.90304	-0.17052	0.14055	0.227	0.16	0.088275	0.10154	0.032587	0.4717	1.4232	2.3363	3.2399	2.029	0.17958	2.0717	0.7407	0.68162	0.87493	2.5938	0.19839	0.90474	3.1619
1.6	0.71971	3.9826	1.1519	0.56773	1.0991	0.072241	0.23175	0.28621	0.35288	0.11442	0.13765	0.041277	0.51122	1.6899	2.4906	4.3764	2.8543	0.23665	2.1237	0.84796	0.87569	0.9794	2.8048	0.32896	0.98795	3.6818
1.65	0.68959	3.8413	0.97088	0.5099	1.0368	-0.006234	0.22058	0.25334	0.24489	0.065834	0.043633	0.037731	0.40602	1.6794	2.3363	3.4721	2.4118	0.21415	2.016	0.67165	0.59814	0.95203	2.6712	0.24494	0.92251	3.3528
1.7	0.71971	3.8545	0.97609	0.67624	1.0573	0.064173	0.25446	0.25579	0.19968	0.14287	0.061309	0.032587	0.54529	1.7303	2.9861	4.7517	2.95	0.2356	2.3292	1.0054	0.68162	0.96334	3.158	0.36999	1.2159	4.0904
1.75	0.76507	3.9826	1.531	0.79178	1.1509	0.083975	0.28943	0.30224	0.25378	0.1594	0.058871	0.033641	0.51122	1.9084	3.4332	5.1389	3.544	0.23843	2.4456	1.2322	0.69246	1.0499	3.1968	0.43177	1.2831	4.3257
1.8	0.76688	4.022	1.9608	0.82705	1.2333	0.16025	0.32151	0.38156	0.36433	0.19627	0.10154	0.041277	0.51679	2.1971	3.8897	5.3522	3.5554	0.27881	2.6276	1.4429	0.86539	1.1786	3.3133	0.45744	1.4876	5.2542
1.85	0.67834	3.9185	1.7329	0.6538	1.1736	0.13238	0.21805	0.35548	0.22732	0.093084	0.032053	0.037731	0.59387	2.0075	3.6015	4.8464	3.0608	0.21698	2.2723	1.3845	0.59217	1.1202	2.9606	0.40073	1.4244	5.0742
1.9	0.8097	3.8766	2.1366	0.88513	1.1812	0.089842	0.27212	0.24818	0.35406	0.16341	0.10992	0.039456	0.64362	2.1751	3.9969	5.5156	3.4076	0.26868	2.2983	1.459	0.68867	1.2715	3.2421	0.47758	1.8391	5.3237
1.95	0.84107	3.8548	2.5403	1.1165	1.2588	0.1473	0.3262	0.34089	0.4108	0.23374	0.10778	0.041181	0.69336	2.3427	4.0922	5.1848	3.5244	0.32038	2.3243	1.5335	0.78516	1.4228	3.5236	0.55443	2.0539	5.4732
2	0.8997	4.0433	2.4055	1.022	1.2765	0.25853	0.39108	0.39894	0.40401	0.24165	0.11982	0.067413	0.73042	2.6524	4.2142	5.5591	3.5942	0.32276	2.5892	1.7429	0.87569	1.391	3.3886	0.52622	2.2118	5.543
2.05	0.8449	3.6435	2.3191	0.98649	1.1766	0.10084	0.16434	0.26149	0.33175	0.17613	0.048052	0.033002	0.67898	2.4769	4.1795	5.0302	2.4421	0.26108	2.042	1.8239	0.77486	1.356	3.2606	0.49862	2.0077	5.2726
2.1	0.67943	3.779	2.2379	0.90313	1.0705	0.046571	0.16831	0.27236	0.29898	0.16532	0.040586	0.01364	0.64284	2.312	3.9512	5.0351	2.0054	0.21758	2.0865	1.7426	0.66481	1.2841	2.7505	0.47579	1.8725	5.3471
2.15	0.71281	3.618	2.4427	0.9035	1.1295	-0.060506	0.1784	0.20037	0.39572	0.20689	0.10885	0.018145	0.6453	2.2164	3.751	4.5945	1.9258	0.24872	2.2079	1.8015	0.5488	1.3396	2.565	0.49011	1.9076	5.3044
2.2	0.70229	3.531	2.3481	0.9125	1.1291	-0.015768	0.14307	0.16588	0.29879	0.18175	0.11159	0.02233	0.63805	2.1514	3.5586	4.2557	1.6756	0.19269	2.4505	1.7393	0.41653	1.3836	2.0392	0.55279	2.055	5.0817
2.25	0.69939	3.3036	2.5559	0.84259	1.142	0.13458	0.1665	0.1724	0.22574	0.14498	0.025348	0.023577	0.54762	2.5296	3.5038	4.0544	1.7874	0.2143	2.1286	1.7374	0.27721	1.2346	1.5356	0.55682	1.765	5.0909
2.3	0.53899	3.0483	2.4427	0.8596	1.0784	0.03117	0.151	0.14414	0.18863	0.13386	0.1119	-0.017161	0.5633	2.2822	3.4877	3.5991	1.1782	0.17869	2.1076	1.7625	0.21703	1.061	1.2413	0.48519	1.6991	4.9528
2.35	0.50778	2.6567	2.255	0.803	1.1018	0.16098	0.13514	0.15963	0.1525	0.092783	0.071061	0.005876	0.569	2.3181	3.3775	3.2441	1.3999	0.21907	2.2908	1.6735	0.1986	0.89387	0.90187	0.50877	1.8036	4.7259
2.4	0.50996	2.8012	2.4278	0.72507	1.0616	-0.10304	0.084676	0.12241	0.084987	0.101	0.061157	0.015301	0.54736	2.4129	3.1742	2.9439	1.398	0.17303	2.0246	1.6337	0.14981	0.67309	0.77623	0.5116	1.6445	4.5023
2.45	0.54879	2.3989	2.2535	0.71965	0.94456	0.14851	0.069897	0.13165	0.082025	0.086071	0.03251	0.020925	0.55837	2.3295	3.0047	2.5005	1.0352	0.15202	2.1262	1.7309	0.23818	0.62441	0.55452	0.58696	1.557	4.0435
2.5	0.50053	2.4637	2.334	0.72187	0.96302	0.15071	0.064129	0.096337	0.12506	0.061226	0.019405	0.00725	0.54179	1.9926	2.746	2.1322	1.0181	0.24216	1.8501	1.6026	0.075001	0.6252	0.4639	0.55413	1.5345	3.8937
2.55	0.40618	2.1649	2.1731	0.72705	0.88722	0.072241	0.045384	0.077322	0.066627	0.070343	-0.017775	0.031373	0.51083	2.2699	2.5074	2.208	0.8845	0.18584	2.1435	1.5657	0.13084	0.46942	0.37014	0.49802	1.5982	3.928
2.6	0.46896	2.1132	2.0017	0.64048	0.93204	0.074441	0.020511	0.12296	0.092883	0.026663	-0.024175	0.028273	0.55112	1.9154	2.2493	1.9674	0.67417	0.21579	2.0036	1.5758	0.12054	0.40152	0.25184	0.50847	1.5041	3.6685
2.65	0.45009	1.8825	1.9369	0.64455	0.94885	0.18445	0.032046	0.013215	0.055572	0.040989	-0.059831	0.019263	0.51005	2.0321	2.1163	1.6601	0.83334	0.16126	1.9652	1.5144	0.12488	0.38074	0.25855	0.43998	1.4738	3.3846
2.7	0.37134	1.5557	1.9325	0.66379	0.91853	0.14851	0.002848	0.085743	-9.9e-05	0.062128	-0.056783	0.028241	0.57638	1.8742	1.8451	1.5198	0.58984	0.18659	1.4737	1.572	-0.008484	0.26863	0.17423	0.46475	1.2601	3.3285
2.75	0.29622	1.6189	1.8625	0.63938	0.85623	0.012835	0.070617	0.071618	0.051229	0.038284	-0.069126	0.031213	0.54036	1.4917	1.7167	1.1473	0.56237	0.14606	1.8414	1.5521	0.11674	0.27548	0.094727	0.45027	1.3784	2.4528
2.8	0.28171	1.5418	1.6532	0.62174	0.87074	0.048038	0.065571	0.10666	0.045701	0.0469	-0.044746	0.013384	0.52521	1.4504	1.3721	0.97615	0.78218	0.14352	1.5542	1.6086	0.007779	0.16206	0.087805	0.46803	1.2892	2.189
2.85	0.35791	1.3907	1.5615	0.57513	0.90304	0.013568	0.049349	0.042824	0.066825	0.062829	-0.009851	0.01773	0.47986	1.5575	1.1548	0.87443	0.50647	0.15649	2.0358	1.6255	-0.051853	0.10575	0.17506	0.44475	1.0651	2.3774
2.9	0.37497	1.3004	1.5973	0.54998	0.86513	-0.019435	-0.038247	0.066457	0.13098	0.080762	-0.037127	0.027091	0.49658	1.5522	0.98195	0.60786	0.69691	0.17511	1.7188	1.489	0.053316	0.231	0.085707	0.36163	1.105	2.143
2.95	0.37207	1.0582	1.7723	0.50916	0.87733	0.22699	0.015104	0.01729	0.068996	0.057419	-0.032403	0.006675	0.50396	1.318	1.0005	0.81691	0.42404	0.16707	1.6198	1.4735	0.046811	0.11627	0.13164	0.39715	1.2059	2.1338
3	0.28352	1.0894	1.5623	0.53469	0.8325	-0.052439	0.001406	0.020006	0.05498	0.027264	-0.04185	0.021755	0.48867	1.3434	0.88395	0.57138	0.22223	0.12088	1.8253	1.5431	0.022416	0.041275	0.090322	0.39864	1.0703	2.0224
3.05	0.29078	1.0393	1.4208	0.51557	0.77087	0.15365	0.081071	0.097967	0.10354	0.064432	-0.043831	0.001594	0.50072	1.2662	0.76951	0.55805	0.39372	0.12833	1.7064	1.5068	-0.12233	0.015486	0.0748	0.37387	1.0161	1.6063
3.1	0.27372	0.88908	1.4081	0.44258	0.79823	0.029703	0.13478	0.099325	0.037213	0.032875	-0.057241	0.024727	0.46548	1.2662	0.61581	0.63942	0.051684	0.14844	1.8426	1.468	0.00019	0.062326	0.087595	0.3676	0.96108	1.4992
3.15	0.18337	0.64115	1.2867	0.52901	0.84074	0.17565	0.065931	0.073791	0.056954	0.012638	-0.061507	0.02642	0.44916	1.1477	0.7199	0.36443	0.43825	0.14651	1.855	1.4462	-0.13913	0.11364	0.050048	0.36014	1.0343	1.5234
3.2	0.17937	0.80452	1.0841	0.49695	0.79065	0.082508	0.031686	0.052331	0.088343	0.021855	-0.061507	0.003671	0.4375	1.1442	0.42346	0.33287	0.33971	0.1702	1.7027	1.465	0.056569	0.11654	0.11507	0.36641	0.8835	1.1492
3.25	0.27917	0.63294	1.0401	0.46674	0.77746	0.10744	0.051512	0.069445	0.043332	0.004523	-0.046117	-0.001952	0.43038	1.1004	0.69495	0.23325	0.10853	0.14591	1.9206	1.3641	-0.10986	0.080747	0.035575	0.36671	0.8406	1.2589
3.3	0.19607	0.60092	1.2614	0.43172	0.74121	-0.041437	0.10234	0.059122	0.12565	0.038986	-0.081926	0.007282	0.41224	1.0311	0.54277	0.2999	0.44204	0.17377	1.5987	1.3482	-0.035047	0.074431	0.097873	0.25987	0.70885	1.3376
3.35	0.15615	0.54181	1.0141	0.44517	0.74648	0.082508	0.03457	0.040108	0.099398	0.031773	-0.068669	0.016324	0.39695	1.0012	0.46059	0.37496	0.21181	0.11984	1.5034	1.3681	-0.092511	0.072852	0.15996	0.26897	0.65684	0.86956
3.4	0.12966	0.39485	0.80105	0.43542	0.71583	0.044371	0.024837	0.08357	0.13158	-0.000486	-0.079183	0.00808	0.39967	0.86963	0.61886	0.24237	0.30181	0.15098	1.5765	1.2917	-0.1104	0.083378	0.089273	0.28076	0.76909	0.90137
3.45	0.076315	0.63868	0.80031	0.35873	0.71484	-0.068574	-0.009048	0.022451	0.065838	0.010835	-0.075678	-0.002911	0.44903	0.84067	0.59908	0.1147	0.032735	0.11835	1.7362	1.2511	0.016995	0.027591	0.04816	0.3106	0.74049	1.001
3.5	0.13329	0.48106	1.023	0.37513	0.68287	0.096443	-0.02599	0.015388	0.061692	0.011135	-0.053279	0.00725	0.39993	0.81172	0.73786	0.23115	0.065896	0.10047	1.5653	1.2909	0.022958	0.01996	0.077736	0.27852	0.62	0.93235
3.55	0.10861	0.44165	0.93587	0.3972	0.69671	0.015768	0.045384	0.06863	0.040569	0.006226	-0.10219	-0.010132	0.36366	0.78277	0.59542	0.13434	0.009048	0.10285	1.3499	1.1736	-0.01011	0.046538	0.12304	0.2354	0.55413	0.66192
3.6	0.17538	0.50733	0.82563	0.31816	0.68946	0.20205	0.054036	0.062925	0.074524	0.045698	-0.030727	0.020669	0.36029	0.75382	0.5726	0.12943	0.1379	0.097337	1.366	1.2197	0.18884	0.081273	0.060117	0.26166	0.72055	0.70295
3.65	0.25159	0.39896	0.89639	0.4448	0.73989	-0.056839	0.097293	0.11073	0.07788	-0.002389	-0.072631	0.016835	0.3735	0.72486	0.6076	0.23886	-0.08854	0.090186	1.4625	1.1525	-0.016616	0.089694	0.026346	0.26897	0.69021	0.52127
3.7	0.11224	0.47531	0.71167	0.37204	0.70133	0.090576	0.073501	0.02897	0.068009	0.011436	-0.067755	0.011883	0.35303	0.69591	0.71686	0.15889	-0.016533	0.13399	1.1951	1.1135	-0.0074	0.063379	0.028863	0.25658	0.70625	0.28684
3.75	0.20332	0.32261	0.81297	0.39116	0.66606	-0.13018	0.13118	0.074063	0.065048	0.011436	-0.079945	0.027826	0.33697	0.66696	0.8176	0.3974	0.18243	0.095401	1.6	1.0966	-0.0692	-0.014776	-0.010152	0.25047	0.5992	0.25251
3.8	0.14236	0.36448	0.772	0.39066	0.6954	0.053905	0.010418	0.022451	0.064258	0.029268	-0.056174	0.024184	0.36223	0.63801	0.91195	0.83234	0.20138	0.082885	1.0936	0.99833	-0.001437	0.055222	0.058858	0.23614	0.68111	0.42582
3.85	0.17901	0.35298	0.55004	0.35429	0.59751	-0.034837	-0.003641	0.038206	0.062021	0.062629	-0.070193	0.028912	0.35886	0.60905	1.069	0.74325	-0.030745	0.10717	1.1889	1.009	0.027837	0.063905	0.042916	0.20376	0.64774	0.60164
3.9	0.085387	0.40881	0.55302	0.39412	0.68089	0.10964	0.059803	0.097423	0.060145	-0.011306	-0.09244	0.022107	0.31572	0.5801	1.1372	0.63802	0.39561	0.10419	1.5084	0.9503	-0.16407	0.15969	0.062004	0.19794	0.54113	0.34796
3.95	0.16595	0.27171	0.41671	0.30731	0.53555	0.000367	0.006092	0.057764	0.05827	0.004223	-0.090459	0.017857	0.30471	0.55115	0.9293	0.63802	0.23928	0.08661	1.2186	0.9765	-0.005231	0.058379	0.084868	0.21749	0.44058	0.27009
4	0.14091	0.15512	0.60813	0.36723	0.62948	0.078841	-0.051584	0.027341	0.056395	0.024359	-0.087716	0.015621	0.30082	0.5222	0.81517	0.50403	0.1199	0.08661	1.1468	0.9503	-0.12937	0.10548	0.041868	0.20033	0.52379	0.25251
4.05	0.10789	0.21506	0.46587	0.30114	0.57048	-0.022369	0.005732	-0.013134	0.054519	0.026563	-0.066688	0.03067	0.32298	0.49324	0.79386	0.42476	0.10664	0.11447	0.83484	0.90172	0.006695	0.11417	0.029702	0.17809	0.50862	0.39987
4.1	0.12313	0.12967	0.43309	0.38598	0.61465	0.044371	0.059803	0.042552	0.052644	0.052711	-0.044898	0.021787	0.31922	0.46429	0.70925	0.51315	0.35393	0.04966	1.3969	0.93556	-0.011195	0.037854	0.045224	0.21033	0.54633	0.28433
4.15	0.11151	0.21588	0.46438	0.28807	0.57872	0.044371	-0.015897	-0.004713	0.050768	0.009833	-0.056174	0.034408	0.24512	0.43534	0.65051	0.37426	0.17864	0.087057	1.0676	0.86406	0.041932	0.099167	0.003901	0.12617	0.52119	0.15623
4.2	0.10789	0.19125	0.4748	0.26588	0.53588	0.061973	0.029523	0.006424	0.048893	0.047401	-0.064707	0.015493	0.28593	0.40639	0.55099	0.26903	0.14927	0.089143	0.92151	0.86679	-0.040468	0.060221	0.043126	0.21958	0.45445	0.20479
4.25	0.052001	0.13871	0.36159	0.32445	0.52829	-0.048038	0.025558	0.098782	0.047017	0.020753	-0.044746	0.025941	0.27932	0.37743	0.39972	0.19677	0.16349	0.069327	1.0453	0.78928	-0.089258	0.088641	0.11381	0.16287	0.42065	-0.11504
4.3	0.083209	0.089446	0.39064	0.27044	0.50061	0.004767	-0.020223	0.046355	0.045142	0.018348	-0.069126	0.022458	0.28515	0.34848	0.52907	0.3469	0.31413	0.062324	1.1444	0.80074	-0.078416	0.10548	0.064941	0.22182	0.43885	0.093436
4.35	0.1322	0.16416	0.39213	0.23616	0.53225	-0.099377	0.025558	0.032502	0.043267	0.005224	-0.033013	0.030318	0.23903	0.31953	0.42194	0.33708	0.064001	0.03923	0.78655	0.79501	0.038137	0.051274	0.097034	0.15676	0.53853	0.044876
4.4	0.10498	0.099298	0.49715	0.27032	0.50028	-0.059773	-0.058073	-0.021283	0.041391	0.043895	-0.042155	0.034855	0.31339	0.29058	0.36168	0.32655	0.12938	0.086163	0.68875	0.88944	-0.095763	0.061537	0.097034	0.14661	0.52553	-0.01708
4.45	0.024422	0.23558	0.27146	0.33444	0.52368	-0.0011	0.00465	0.020006	0.039516	0.00302	-0.050231	0.03591	0.25885	0.26162	0.33033	0.15538	0.15022	0.1179	1.002	0.86624	0.077169	0.046801	0.086127	0.16228	0.38251	0.11604
4.5	0.030228	0.07549	0.42192	0.31014	0.40305	-0.027503	0.049349	0.029242	0.03764	0.025662	-0.061964	0.021659	0.21869	0.23267	0.21711	0.33778	0.10095	0.06739	0.5538	0.79119	-0.080584	0.070221	0.071234	0.18063	0.43668	-0.021266

## Sheet: 3B-right
5HZ GCaMP6f half decay time	5HZ NEMOf half decay time
0.8163	2.386
0.78	0.5852
3.058	0.4396
1.107	0.4697
3.489	2.548
5	5
0.3868	5
0.3577	0.259
0.2446	0.4088
0.4038	0.2318
0.5245	8.809
5	1.309
9.862	1.093

## Sheet: 3C
Time(s)	GCaMP6f																													NEMOf
0.05	0.098261	0.048021	0.10608	0.047761	0.020991	-0.025597	-0.19333	-0.21761	-0.009599	-0.23163	-0.061694	-0.17788	0.071714	0.082105	0.028406	0.012061	0.036764	-0.032329	-0.039334	-0.013951	-0.17679	-0.21306	-0.27773	-0.1821	-0.4023	-0.11899	-0.21066	-0.14196	-0.35523	0.002572	0.020473	-0.022101	0.22899	-0.15583	0.13902	0.0033	-0.57742	-0.95675	-1.0126	-0.026793	0.10445	0.32762	0.076384	0.070016	0.035013	0.060784	-0.48686	-0.23559	-0.23559
0.1	0.14833	0.14076	0.15372	-0.00861	-0.02227	-0.068975	-0.15346	-0.27732	-0.022626	-0.25851	-0.1078	-0.20954	0.020238	0.040105	-0.073673	-0.11584	-0.082004	0.002674	-0.022196	-0.00455	-0.19104	-0.18898	-0.23867	-0.086032	-0.42809	-0.16084	-0.19547	-0.15181	0.12699	-0.021821	0.023128	-0.041801	0.15744	-0.16773	-0.022183	0.007814	-0.58481	-0.66052	-0.34647	-0.037161	0.072856	0.17156	0.017535	0.032596	0.010438	-0.003757	-0.47755	0.28764	0.28764
0.15	0.15454	0.14903	0.13132	-0.005585	-0.015705	-0.061683	-0.083614	-0.24493	-0.012115	-0.23448	-0.057502	-0.14812	0.001879	0.011076	0.008725	-0.024572	0.006311	-0.040013	-0.061874	-0.030142	-0.24971	-0.26779	-0.31569	-0.16302	-0.39679	-0.089705	0.09098	0.18086	-0.26795	0.013885	-0.019454	-0.02357	-0.012495	-0.090368	0.053139	-0.060118	-0.80201	-1.0714	-0.62097	-0.12152	-0.1902	-0.13177	-0.001768	0.052706	0.029391	0.065418	-0.51897	-0.14648	-0.14648
0.2	0.14618	0.17501	0.16448	-0.023668	-0.025637	-0.06146	-0.17104	-0.23282	-0.052004	-0.24059	-0.058803	-0.1486	0.009429	0.049988	-0.010431	-0.11398	-0.006886	-0.000819	-0.023127	-0.02048	-0.24334	-0.2655	-0.32122	-0.14686	-0.47475	0.063716	-0.068162	0.16609	0.40519	-0.050947	0.028013	-0.019226	0.15165	0.12131	0.12387	0.013404	-0.99261	-1.7027	-1.2412	0.062752	0.054159	0.0111	-0.006277	0.037463	0.013126	0.00849	-0.58071	-0.1438	-0.1438
0.25	0.16711	0.14602	0.16675	-0.017478	0.005785	-0.010046	-0.17996	-0.15985	-0.057574	-0.18285	-0.02874	-0.082403	-0.016995	0.048752	-0.036148	0.034103	0.008679	0.00539	-0.008783	-0.00912	-0.17679	-0.19128	-0.25302	-0.13339	-0.39285	-0.15991	-0.062286	-0.03295	-0.50687	-0.006014	-0.033895	-0.006684	-0.034592	0.082207	0.10458	0.048875	-0.58703	-1.1903	-0.7232	0.012324	0.071567	0.16057	-0.04789	-0.013547	-0.002963	-0.083853	-0.51832	-0.17261	-0.17261
0.3	0.13049	0.10654	0.11911	0.014481	0.041471	-0.006587	-0.1324	-0.10537	-0.009869	-0.14351	-0.001568	-0.065674	-0.019912	0.03537	-0.11855	-0.091318	-0.058318	-0.035279	-0.034118	-0.02048	-0.17724	-0.083237	-0.21174	-0.14888	-0.29343	-0.080406	-0.14798	-0.24535	-0.25486	-0.033054	-0.032727	-0.043392	-0.1577	-0.39301	-0.15354	-0.11515	-0.82639	-1.0454	-0.88285	-0.070151	-0.071567	-0.56479	-0.066395	-0.038616	-0.043202	-0.24835	-0.51469	-0.12103	-0.12103
0.35	-0.016008	0.027965	0.040998	0.024009	0.005504	-0.007517	-0.094016	-0.15478	-0.030892	-0.14438	-0.074846	-0.065077	0.040142	0.089517	0.02657	0.006783	-0.046813	-0.017195	0.007796	-0.025572	-0.18194	-0.28957	-0.21133	-0.15763	-0.3582	-0.28776	-0.19988	-0.32412	-0.60943	0.001368	-0.038992	-0.02877	-0.078259	-0.075916	-0.015753	-0.049155	-0.68381	-1.3827	-0.55436	-0.028207	-0.059961	-0.31641	-0.051976	-0.008864	-0.016541	-0.12556	-0.54176	-0.13911	-0.13911
0.4	-0.0153	-0.022439	-0.026223	0.010412	0.011957	-0.038655	0.069943	-0.14398	-0.030892	-0.15937	-0.038858	-0.096384	-0.004298	-0.055011	-0.021715	-0.080763	0.042178	0.016722	-0.00897	-0.020218	-0.1777	-0.20417	-0.17033	-0.13968	-0.32001	0.002348	-0.075017	0.071843	0.23718	0.007867	-0.003419	-0.016962	-0.003551	0.15447	-0.031828	0.019208	-0.47991	-0.8454	-0.4349	0.081603	0.056738	0.38037	-0.049487	-0.014741	-0.008974	0.049862	-0.53909	-0.092219	-0.092219
0.45	-0.019021	-0.028332	-0.050836	-0.023008	-0.019465	-0.05335	-0.004607	-0.15903	-0.083089	-0.13106	-0.069354	-0.078699	-0.046336	-0.057276	-0.078134	-0.14472	-0.084711	0.006865	0.034621	0.04389	-0.059596	-0.077218	-0.03739	-0.020717	-0.13023	-0.26172	-0.34335	-0.49432	-0.63234	-0.006335	-0.018498	0.00182	0.076943	-0.22214	0.012263	0.007384	-0.77541	-0.87675	-0.66117	-0.016896	-0.15925	-0.6637	-0.064563	-0.045135	-0.007065	-0.074255	-0.53973	0.1436	0.1436
0.5	-0.069877	-0.041306	-0.073106	-0.020921	-0.02098	-0.037279	0.17718	-0.15069	-0.059281	-0.072447	-0.050131	-0.094353	0.022641	0.016017	-0.078397	-0.047235	-0.069484	0.015169	0.018228	0.028614	-0.088098	-0.11734	-0.010609	-0.024757	-0.11645	-0.10179	-0.12105	-0.092731	-0.15121	-0.006415	-0.007773	-0.005399	-0.055636	-0.12692	-0.11358	-0.027012	-0.75694	-0.67566	-0.48889	0.027405	-0.11477	-0.323	-0.095279	-0.091554	-0.050345	-0.19275	-0.55214	-0.3602	-0.3602
0.55	-0.004522	-0.043582	-0.048837	-0.023286	0.002418	-0.029354	0.10264	-0.071008	-0.026489	-0.05492	-0.04594	-0.041297	0.031391	-0.006423	0.036804	0.048694	0.058419	-0.032407	-0.009156	-0.026616	0.012871	-0.020763	-0.023586	-0.003659	0.031204	-0.06088	-0.11762	-0.027324	0.23391	-0.009063	0.030986	-0.015004	-0.15928	0.03205	-0.043311	0.032322	-0.82343	-1.1319	-0.62212	-0.047529	-0.032237	-0.35377	-0.062543	-0.084713	-0.046084	-0.16925	-0.59473	-0.11835	-0.11835
0.6	-0.021387	-0.00208	-0.001886	-0.008923	-0.027433	-0.00614	0.14003	-0.040576	-0.024064	-0.003684	-0.002435	-0.035203	-0.04462	-0.093305	-0.000984	-0.05779	-0.037677	-0.0411	-0.020147	0.012685	-0.007444	-0.018757	0.01065	-0.051691	0.087705	-0.13992	0.014102	-0.042796	0.02662	0.024156	0.019624	0.005124	-0.13034	0.056703	0.002618	0.022863	-0.44444	-0.68755	-0.49118	0.17209	0.14313	0.40015	-0.077807	-0.11116	-0.04269	-0.24669	-0.53224	0.071249	0.071249
0.65	-0.046966	-0.015181	-0.017674	-0.037961	-0.001958	-0.023216	0.092976	-0.061846	-0.015978	-0.012964	-0.11084	-0.046077	-0.011505	-0.023511	0.084301	-0.014017	0.068232	0.032011	0.006119	0.005895	0.003775	-0.013885	-0.011023	-0.022961	0.20799	0.070225	-0.039761	-0.004114	-0.28977	0.034988	0.025783	-0.02669	-0.063001	-0.39386	-0.18064	-0.04464	-0.34914	-0.32429	0.11985	-0.034333	-0.13282	-0.09001	-0.10308	-0.10248	-0.056356	-0.20996	-0.48108	-0.07547	-0.07547
0.7	-0.032508	-0.064371	-0.056421	-0.028015	0.016951	0.045422	0.13731	0.069699	-0.00385	0.074676	0.006526	0.12576	0.000335	-0.009718	-0.008069	-0.054375	-0.12633	0.007874	-0.01195	-0.017607	0.080639	-0.015318	0.055654	0.011829	0.3332	-0.18873	-0.21212	-0.18627	-0.2854	0.045338	-0.0151	0.007999	-0.18716	-0.064014	-0.16732	-0.043995	-0.053635	-0.064814	0.47476	0.019865	0.13733	0.11001	-0.044461	-0.092059	-0.032206	-0.20698	-0.29166	0.16906	0.16906
0.75	-0.09764	-0.070365	-0.1202	0.019975	0.017344	0.1045	0.21805	0.15527	0.076198	0.12504	0.018233	0.18192	-0.004298	-0.0266	0.069081	0.050556	0.001573	0.032322	0.080819	0.049244	0.10505	0.069223	0.20696	0.10183	0.39344	0.17158	0.052297	0.22235	0.18481	0.005701	0.00858	-0.054649	0.09904	0.29644	0.045791	0.085636	0.018026	0.31467	0.04175	-0.04046	-0.1167	-0.087812	-0.000688	-0.024566	-0.00802	-0.031559	0.069726	-0.16859	-0.16859
0.8	-0.090805	-0.089712	-0.14281	0.01142	0.019981	0.026858	0.087527	0.1623	0.041699	0.18992	0.024592	0.12002	-0.001896	-0.000453	-0.094929	-0.073623	-0.089786	-0.013392	0.026424	-0.003897	0.17463	0.074381	0.20475	0.1281	0.30899	-0.042749	-0.054941	-0.1933	0.009164	0.004578	0.01219	0.036326	0.016441	-0.098019	-0.099343	0.043931	0.48345	0.4617	0.322	-0.024436	0.058672	0.25948	0.012885	-0.04587	-0.032241	0.002532	0.62524	-0.036613	-0.036613
0.85	-0.060534	-0.075954	-0.070899	-0.029059	0.018859	0.022915	0.029572	0.24018	0.038016	0.23592	0.007826	0.11823	0.01286	-0.018364	0.007676	0.098055	0.066879	0.011211	0.048592	0.033967	0.23497	0.22455	0.27625	0.097794	0.43223	0.44215	0.39262	0.44741	0.7914	-0.010347	0.001147	0.014546	-0.12403	-0.018108	-0.021265	-0.015833	0.9016	1.4163	0.85953	-0.099371	0.001289	-0.35817	0.016455	0.00087	-0.007118	0.050193	0.95795	-0.11634	-0.11634
0.9	-0.14344	-0.12009	-0.097995	-0.042517	-0.053187	0.029314	-0.1007	0.37549	0.056343	0.35124	0.12981	0.2057	-0.023859	-0.024335	0.0885	0.14804	0.0459	0.030692	0.01413	0.005112	0.33473	0.52144	0.39594	0.2567	0.53618	0.14089	0.32945	0.070436	0.23063	-0.049262	0.003483	0.049969	-0.041431	0.097509	-0.12598	0.024798	1.9603	3.0478	1.2673	0.061338	-0.049645	0.36498	0.041676	0.015241	0.010845	0.061446	1.4208	0.030382	0.030382
0.95	-0.11422	-0.10749	-0.10096	0.001648	-0.007513	0.032476	0.058797	0.4357	0.11258	0.41318	0.24081	0.25577	-0.042561	-0.07704	-0.003608	0.14183	0.096655	0.026734	-0.022568	0.014513	0.3702	0.5458	0.44937	0.25693	0.46018	0.33615	0.54588	0.38763	0.44992	0.028328	-0.064903	0.092244	0.085887	0.50047	0.17301	-0.010244	2.634	3.5786	2.5456	0.14476	0.12315	0.66392	0.22039	0.1842	0.095461	0.46656	1.7301	0.57304	0.57304
1	-0.11268	-0.11245	-0.074622	0.13933	0.032887	0.16838	-0.000892	0.58115	0.11348	0.48044	0.2807	0.28194	0.005654	0.019106	0.17457	0.27811	0.17042	0.024871	0.025493	-0.001286	0.41281	0.53147	0.48277	0.42819	0.522	0.46633	0.42298	0.39044	0.65721	0.024477	0.061356	0.096221	0.23109	0.46476	0.32044	0.056614	2.7397	3.797	2.4491	-0.035276	0.1038	0.039675	0.28689	0.28021	0.15953	0.82766	2.3657	0.65142	0.65142
1.05	0.2533	0.3465	0.38676	0.13115	0.053984	0.21399	0.17297	0.65576	0.15265	0.51176	0.25787	0.28229	0.16935	0.1379	0.26196	0.42806	0.39138	0.059486	0.068338	0.056817	0.43949	0.55354	0.56823	0.47128	0.50192	0.517	0.64773	0.58526	0.66594	0.057374	0.45935	0.13213	0.40734	1.0394	0.45455	0.083272	4.0428	5.9333	4.3006	0.27577	0.56093	1.253	0.46179	0.43517	0.23068	1.2483	2.7135	0.42297	0.42297
1.1	0.40058	0.3507	0.3114	0.16589	0.077158	0.2209	1.3081	0.6322	0.09776	0.49654	0.22029	0.23916	0.20315	0.11937	0.17064	0.37684	0.10951	0.030459	0.023444	0.069351	0.54212	0.72692	0.61268	0.65286	0.6413	0.90985	1.0561	0.83775	1.4449	0.1726	0.66079	0.14437	0.56728	1.5376	0.64791	0.15701	4.8511	7.314	5.0024	0.21498	0.44294	0.67491	0.65718	0.66575	0.337	2.0258	3.1782	1.3964	1.3964
1.15	0.37776	0.37579	0.39593	0.1838	0.081422	0.2603	1.9215	0.67359	0.13954	0.53651	0.24717	0.39581	0.1956	0.14984	0.23493	0.40602	0.14267	0.06554	-0.010646	0.049635	0.65583	0.89887	0.74548	0.73883	0.69958	0.38311	0.66634	0.7217	0.51538	0.18928	0.98891	0.20983	0.79192	1.5317	0.73242	0.1813	5.66	8.0394	6.3221	0.28614	0.52676	0.17156	0.9928	0.99977	0.47947	3.3722	3.4587	1.304	1.304
1.2	0.36769	0.42584	0.46391	0.24724	0.11088	0.36975	2.2569	0.72709	0.12885	0.66491	0.23749	0.39808	0.11375	0.11566	0.36115	0.56373	0.31558	0.15751	0.10653	0.18569	0.6537	0.91549	0.71483	0.75319	0.67457	0.77642	0.82597	0.62183	1.35	0.27177	1.205	0.23846	1.035	2.1166	0.91476	0.16389	6.531	9.7022	7.5637	0.36815	0.78401	1.7322	1.3059	1.278	0.61364	4.4098	3.8819	1.0105	1.0105
1.25	0.4036	0.37086	0.46742	0.27113	0.12799	0.44356	2.2633	0.82428	0.15472	0.82766	0.28808	0.47575	0.20898	0.17249	0.34435	0.53548	0.29291	0.3295	0.28219	0.32474	0.76832	0.92265	0.84418	0.83332	0.78246	1.0591	1.3901	1.0537	1.7297	0.31574	1.3422	0.32662	1.2086	2.534	1.0764	0.25418	6.7187	9.6903	7.9646	0.4115	0.84719	1.297	1.5471	1.4443	0.74116	5.2456	4.3667	1.456	1.456
1.3	0.38382	0.36585	0.40344	0.39069	0.18186	0.53872	2.6346	0.90609	0.22704	0.95076	0.43955	0.56585	0.22648	0.15272	0.36167	0.67425	0.38528	0.4529	0.32895	0.51811	0.86125	0.98111	0.96622	0.95385	0.90255	0.86336	1.1746	1.0269	1.7035	0.43818	1.5174	0.41943	1.6237	2.9352	1.3483	0.28578	8.7222	12.256	10.86	0.32007	0.96712	1.2068	1.6902	1.6543	0.8151	5.5772	4.5968	1.5224	1.5224
1.35	0.46299	0.41016	0.44143	0.40842	0.20756	0.61454	2.6413	0.9285	0.26046	0.98256	0.44894	0.5735	0.11718	0.19657	0.50338	0.62551	0.299	0.44848	0.42358	0.58705	0.92462	1.0582	0.92122	0.97854	0.96456	1.1325	1.2574	1.1324	2.2097	0.5059	1.6015	0.44911	1.7252	3.9222	1.7011	0.31437	9.294	12.903	11.916	0.55902	0.94584	1.5563	1.8891	1.8164	0.91223	6.1498	5.049	1.375	1.375
1.4	0.37626	0.43808	0.38862	0.34638	0.14528	0.59542	2.6068	0.9964	0.28607	1.0381	0.41613	0.62106	0.25754	0.16137	0.43174	0.64289	0.30983	0.65384	0.52641	0.94625	1.0642	1.1172	0.99052	0.93567	1.066	1.2669	1.632	1.2604	2.189	0.55413	1.7998	0.44672	1.8036	3.7811	1.6257	0.42595	9.8725	13.921	13.321	0.6495	1.2308	1.3014	2.2282	2.0438	1.0504	6.8455	5.5407	1.6945	1.6945
1.45	0.34198	0.4222	0.35325	0.44973	0.21783	0.70089	3.1951	1.1556	0.33054	1.075	0.45776	0.63779	0.2493	0.19349	0.41127	0.70591	0.44111	0.72005	0.70319	1.1666	1.2116	1.3416	1.1003	1.1505	1.1268	1.4036	1.7607	1.6304	2.2784	0.60476	1.9203	0.4789	2.8622	6.2558	2.1034	0.55816	10.599	14.344	13.754	0.55525	1.2173	1.3079	2.5358	2.3077	1.1711	8.0003	5.8752	1.6651	1.6651
1.5	0.45195	0.46051	0.48321	0.46337	0.23589	0.70978	3.1356	1.2467	0.31931	1.075	0.40399	0.67495	0.21173	0.17228	0.55927	0.92819	0.47597	0.74038	0.69369	1.2208	1.1917	1.225	1.162	1.1276	1.1455	1.3046	1.6285	1.2309	2.4235	0.60026	2.0141	0.52619	3.7844	7.962	2.6568	0.73229	12.109	16.583	16.061	0.74847	1.5358	1.9849	2.7239	2.4973	1.27	8.878	6.2381	2.13	2.13
1.55	0.41423	0.41992	0.46777	0.44042	0.17473	0.64453	3.1014	1.2683	0.29577	1.0505	0.34936	0.5919	0.30267	0.20563	0.61071	0.95272	0.56124	0.88823	0.83639	1.5696	1.1303	1.0886	1.2592	1.0405	1.261	1.2265	1.4949	1.1746	1.89	0.64255	2.0973	0.51145	3.775	8.3973	2.8686	0.71423	14.368	19.502	19.578	0.85593	1.619	1.3123	2.8702	2.635	1.3115	8.7407	6.6999	2.9433	2.9433
1.6	0.46934	0.48494	0.51217	0.52123	0.24599	0.73947	3.464	1.3621	0.28454	1.1258	0.46383	0.62202	0.3272	0.1974	0.59601	0.87914	0.47664	0.9237	0.93214	1.5945	1.1673	1.0903	1.2988	1.2093	1.2327	1.4231	1.656	1.3948	2.1442	0.53679	2.0425	0.44745	4.1811	9.2882	3.0151	0.93695	15.144	20.325	20.114	0.85404	1.7711	1.741	2.9422	2.6644	1.3818	9.1345	6.7862	3.1932	3.1932
1.65	0.41549	0.44544	0.46087	0.54672	0.28045	0.80096	3.5101	1.2765	0.26028	1.117	0.42206	0.61437	0.23197	0.22643	0.59339	0.88194	0.53146	0.98532	0.97126	1.7464	1.2615	1.29	1.2928	1.4322	1.2628	1.4394	1.7573	1.3913	1.7831	0.57956	2.1012	0.51163	4.1964	8.9337	3.1349	0.83397	15.828	21.203	22.142	0.97563	1.6847	2.2026	2.9333	2.6807	1.3951	9.0789	7.0265	3.3004	3.3004
1.7	0.41994	0.4615	0.45763	0.56244	0.24571	0.79695	3.2751	1.3171	0.32335	1.1003	0.49664	0.5968	0.25531	0.26019	0.76238	0.9642	0.5362	1.1014	1.1752	2.0464	1.2977	1.3878	1.2177	1.4111	1.1541	1.524	1.8895	1.5361	2.3853	0.67015	1.9065	0.53617	4.6993	9.4608	3.3751	1.1001	17.144	23.027	23.091	1.0784	2.0767	2.1542	3.0398	2.7485	1.4377	9.1547	7.1343	3.687	3.687
1.75	0.42519	0.49369	0.55629	0.52506	0.27933	0.85692	3.2213	1.2619	0.27088	1.1068	0.4222	0.55653	0.35363	0.23487	0.63039	0.967	0.56699	1.0148	1.1039	1.9753	1.3042	1.4482	1.2928	1.5772	1.2664	1.5296	1.8347	0.92988	2.0046	0.5855	2.0514	0.52001	4.6709	10.29	3.4307	1.0941	17.019	22.089	23.696	1.1128	2.0993	2.7103	3.0183	2.7524	1.4215	9.1127	7.3627	4.1827	4.1827
1.8	0.5029	0.52778	0.48852	0.56147	0.23185	0.85331	3.469	1.3225	0.23315	1.1632	0.40197	0.56072	0.36821	0.26143	0.74821	0.98873	0.52503	1.1921	1.1886	2.2471	1.4736	1.7474	1.2906	1.752	1.2288	1.5565	1.9258	1.5488	2.5599	0.61928	2.0051	0.58658	4.6593	10.708	3.5625	1.136	18.656	23.848	25.817	0.95207	1.9155	1.5212	3.119	2.8632	1.4626	9.2587	7.3184	4.3924	4.3924
1.85	0.44691	0.49334	0.47218	0.60191	0.29436	0.92842	3.6438	1.4624	0.23297	1.0332	0.29299	0.43345	0.34127	0.24372	0.71042	0.86021	0.5142	1.3687	1.3835	2.5184	1.5579	1.76	1.3327	1.7529	1.3565	1.7346	1.9787	1.5551	2.201	0.69695	2.1003	0.52656	4.4226	9.9802	3.4624	1.1612	18.164	23.793	25.692	1.2589	2.323	2.8686	3.1992	2.9176	1.5089	9.7075	8.0483	4.9056	4.9056
1.9	0.45409	0.53444	0.43874	0.58334	0.26339	0.88162	3.9567	1.4899	0.24734	1.0561	0.34531	0.43286	0.39069	0.33143	0.80043	0.91081	0.60421	1.2984	1.3636	2.474	1.5776	1.7979	1.2592	1.8885	1.3766	1.7476	2.0893	1.5607	2.9843	0.61069	2.0542	0.55005	4.6457	10.649	3.7623	1.2742	18.413	23.93	26.711	1.0595	1.9632	2.0795	3.325	3.0026	1.5685	9.9388	7.6583	5.335	5.335
1.95	0.42748	0.51251	0.50507	0.55319	0.22703	0.83724	3.7494	1.5864	0.27915	1.0857	0.29299	0.43274	0.36461	0.27584	0.66109	0.88473	0.49661	1.4096	1.4753	2.615	1.5345	1.5205	1.1512	1.9084	1.0557	1.8415	2.3973	2.0784	3.0497	0.62169	2.1279	0.54595	4.7483	10.384	3.9355	1.42	18.285	24.034	26.376	1.1901	2.0941	3.018	3.3458	3.1118	1.6132	10.103	7.648	4.7817	4.7817
2	0.51973	0.5421	0.55767	0.59176	0.30553	0.91815	4.0847	1.5663	0.30565	1.0943	0.33909	0.48412	0.39549	0.29354	0.90829	0.98532	0.63094	1.5824	1.4908	2.7482	1.6079	1.7623	1.1915	2.0604	1.0884	2.0419	2.5775	1.9363	3.0792	0.72078	2.2412	0.60316	4.8309	10.07	3.6029	1.2515	18.46	24.183	27.141	1.0807	2.0103	2.4619	3.4424	3.1083	1.6218	10.233	7.7289	5.0101	5.0101
2.05	0.51485	0.54296	0.54947	0.5856	0.30227	0.9414	3.9552	1.6126	0.24465	1.0718	0.27449	0.45389	0.28036	0.21243	0.70124	0.67363	0.53248	1.4803	1.2959	2.6408	1.5688	1.638	1.1027	1.9908	0.92893	1.7695	2.1398	1.5593	3.0214	0.61952	2.0579	0.50888	4.5652	10.205	3.7003	1.2016	17.261	22.435	24.449	1.0807	2.0103	2.4619	3.1346	2.819	1.5888	9.2789	7.5469	5.9742	5.9742
2.1	0.48402	0.58287	0.51044	0.59913	0.30384	0.93247	4.0674	1.4737	0.16433	0.90785	0.26842	0.35064	0.34522	0.2081	0.48186	0.52523	0.31795	1.7063	1.5105	2.7878	1.4734	1.3534	1.0031	1.8333	0.78758	1.8471	2.174	1.6508	2.705	0.62634	2.1223	0.55678	4.5262	10.16	3.4601	1.1674	17.341	21.697	24.898	1.1293	2.0529	1.9586	2.9612	2.701	1.494	8.2998	7.4145	5.5896	5.5896
2.15	0.46244	0.53343	0.48914	0.57256	0.27085	0.88534	3.9465	1.4414	0.19012	0.89833	0.27478	0.34658	0.37387	0.25381	0.53854	0.42651	0.30712	1.5133	1.477	2.5272	1.4901	1.5013	1.0489	1.811	0.78207	1.9699	2.1148	1.9497	2.7803	0.72078	2.1016	0.57605	4.541	9.3987	3.2236	1.1743	17.896	22.687	27.054	0.97375	1.8446	1.6157	2.8194	2.6428	1.479	7.4399	7.3481	6.0083	6.0083
2.2	0.47858	0.56701	0.49596	0.59319	0.30491	0.94144	4.1724	1.3976	0.12786	0.83472	0.16725	0.24537	0.32772	0.18813	0.33675	0.32406	0.31456	1.3642	1.2555	2.1818	1.4014	1.3537	0.86627	1.5316	0.69249	1.7142	2.0962	1.5748	2.6068	0.60532	2.0721	0.52405	4.2558	9.1437	3.3067	1.2942	16.799	22.2	25.594	0.93039	1.7608	1.8113	2.6217	2.3804	1.4458	6.9057	7.357	6.3567	6.3567
2.25	0.41678	0.51094	0.44177	0.58675	0.28724	0.93244	4.2415	1.533	0.19856	0.85304	0.23012	0.2535	0.37439	0.15746	0.34645	0.17163	0.19817	1.1635	0.95077	1.7888	1.3894	1.3302	0.89802	1.554	0.56078	1.9522	2.2832	1.712	2.9134	0.68588	2.0691	0.54895	4.2995	9.3435	3.4215	1.2046	15.333	20.157	24.056	1.0006	1.7324	1.9849	2.4943	2.2898	1.3914	6.2809	7.3324	6.6066	6.6066
2.3	0.41682	0.5178	0.45736	0.5782	0.25133	0.98653	4.076	1.3938	0.13388	0.81045	0.22275	0.22434	0.35586	0.27296	0.23598	0.14369	0.21508	0.96716	0.68177	1.4831	1.2113	1.1201	0.7949	1.5127	0.3901	1.8406	2.1495	1.5931	2.8708	0.66132	2.0693	0.56902	4.1595	9.5653	3.4992	1.3183	14.425	20.168	22.794	0.97611	1.9026	1.5915	2.3253	2.1014	1.2983	5.4885	7.0804	5.7919	5.7919
2.35	0.47534	0.52361	0.54147	0.52722	0.26395	0.92462	4.1105	1.4707	0.15122	0.80807	0.25729	0.19124	0.35654	0.32793	0.23204	0.15735	0.20392	0.90111	0.61434	1.2859	1.2016	1.1253	0.76771	1.4591	0.40664	1.7983	2.0452	1.6627	2.8381	0.63292	1.9888	0.5098	4.1632	8.9745	3.3655	1.2349	15.259	21.065	24.741	1.1335	1.6622	1.6794	2.3171	2.1343	1.3355	5.6182	7.2214	6.2864	6.2864
2.4	0.49775	0.5358	0.52865	0.52621	0.23758	0.92258	3.8923	1.4059	0.19551	0.7865	0.22087	0.25756	0.36804	0.23548	0.25933	0.20702	0.27904	0.73875	0.45804	1.0682	1.2532	1.3239	0.67231	1.3264	0.51176	1.5719	1.6418	1.4693	2.345	0.60965	1.978	0.49487	4.1374	9.2015	3.5455	1.2659	14.343	20.304	24.294	1.0798	1.7473	2.1476	2.3524	2.1121	1.3327	5.3237	6.9502	5.6626	5.6626
2.45	0.42473	0.55538	0.45736	0.54412	0.24437	0.97901	3.8326	1.3894	0.19784	0.7309	0.20699	0.17606	0.36581	0.26781	0.27613	0.1558	0.17753	0.64383	0.33882	0.92105	1.3405	1.2594	0.7256	1.4263	0.39364	1.5472	1.822	1.6149	2.4672	0.63091	2.0806	0.56357	4.2195	9.2049	3.473	1.2579	12.509	17.795	20.897	0.94642	1.8066	2.2773	2.105	1.904	1.1867	4.6584	6.8984	5.861	5.861
2.5	0.42461	0.52629	0.48135	0.56557	0.29548	1.003	3.9963	1.4063	0.16873	0.73757	0.23836	0.11715	0.34934	0.27563	0.19556	0.044658	0.12	0.62287	0.29132	0.79923	1.201	0.97223	0.57223	1.2634	0.20701	1.4673	1.6114	1.5066	2.6341	0.61952	1.9832	0.49799	4.0885	8.9651	3.3701	1.2656	11.287	16.706	19.612	0.99496	1.8685	1.9476	1.9183	1.7553	1.157	4.1451	6.7954	5.5836	5.5836
2.55	0.40885	0.55937	0.45729	0.53862	0.28196	0.95506	3.9591	1.3819	0.18895	0.69656	0.20381	0.079512	0.34676	0.25607	0.062521	0.016097	0.10173	0.5077	0.24158	0.63667	1.3003	1.0851	0.63173	1.2905	0.47456	1.4041	1.1888	1.2611	2.4268	0.60131	1.9929	0.51726	4.2727	8.6191	3.2668	1.1833	11.598	16.581	20.605	1.1576	1.7653	2.108	1.8319	1.6726	1.1426	3.7707	6.4452	6.2355	6.2355
2.6	0.39339	0.51552	0.45453	0.56314	0.29846	1.0084	4.1778	1.3058	0.11465	0.66301	0.208	0.10269	0.35088	0.17125	0.16145	0.059559	0.16534	0.47875	0.16949	0.56146	1.2407	1.0387	0.58852	1.2649	0.33458	1.1735	1.3489	1.0987	1.8006	0.57106	1.975	0.53041	4.028	8.3718	3.0431	1.2162	11.352	16.458	18.235	1.043	1.7092	2.0003	1.7172	1.5414	1.0845	3.5076	6.4399	5.4998	5.4998
2.65	0.46121	0.4816	0.46832	0.48802	0.28376	0.93586	3.8053	1.2636	0.12848	0.58862	0.15872	0.029682	0.35328	0.19616	0.16959	0.017339	0.14572	0.44406	0.1693	0.48834	1.1881	1.0866	0.55677	1.242	0.28989	1.1735	1.3891	1.2203	2.07	0.63982	2.0193	0.56749	4.1259	8.6064	3.3931	1.3321	10.761	15.273	17.81	0.70087	1.4313	1.3717	1.6804	1.4787	1.1077	3.1862	6.4082	6.3132	6.3132
2.7	0.43607	0.53019	0.49355	0.49866	0.26541	0.95282	3.9591	1.2428	0.14556	0.59639	0.19991	-0.010109	0.38794	0.27049	0.10844	0.026652	0.14504	0.38716	0.14863	0.42711	1.1632	1.0826	0.46662	1.3179	0.1507	1.4036	1.3857	1.3188	2.1104	0.57467	2.0304	0.52662	3.7686	8.5528	3.1441	1.2889	10.271	15.565	17.692	0.82294	1.3611	1.5453	1.778	1.5363	1.137	3.7141	6.4361	5.7966	5.7966
2.75	0.43755	0.5336	0.45618	0.49654	0.23062	0.95148	4.0107	1.2795	0.12732	0.59909	0.20844	0.077122	0.33595	0.22519	0.13049	0.074771	0.090226	0.41037	0.19948	0.37658	1.174	1.078	0.57858	1.3392	0.17315	0.92008	0.91999	0.66473	0.98014	0.51778	1.9124	0.48306	3.9444	8.2502	3.0302	1.1696	9.6479	14.941	17.208	0.88703	1.6441	1.3695	1.7161	1.5477	1.1242	3.4973	6.1946	5.9253	5.9253
2.8	0.47182	0.47189	0.51665	0.52179	0.30429	0.96953	3.9123	1.3246	0.11546	0.58997	0.18893	0.031475	0.28465	0.1836	0.14807	0.089362	0.1914	0.38181	0.12888	0.32017	0.99194	0.85531	0.44619	1.1116	0.045182	1.1014	1.32	0.85392	1.5911	0.54891	1.8191	0.46813	3.9623	7.7843	3.1097	1.2078	8.7717	13.839	16.163	0.80597	1.4352	1.3211	1.8474	1.615	1.1626	3.9892	6.0201	4.9706	4.9706
2.85	0.45643	0.52086	0.52761	0.51616	0.27848	0.99698	4.0109	1.2842	0.12606	0.59972	0.18343	0.030638	0.31262	0.20666	0.16959	0.058318	0.14504	0.34316	0.12553	0.31573	1.1143	0.84041	0.43529	1.0652	0.096171	0.89823	1.1673	0.69779	1.4405	0.59697	1.9815	0.54094	3.9865	8.1346	2.7808	1.1868	9.1286	13.995	16.054	0.80927	1.5409	1.2376	1.7601	1.5159	1.1442	3.7638	5.9361	5.7162	5.7162
2.9	0.46096	0.51706	0.57835	0.46987	0.24168	0.92879	3.7543	1.3107	0.16685	0.57966	0.23301	0.030997	0.32532	0.21963	0.021059	-0.008118	0.096655	0.32771	0.10075	0.23883	1.0259	0.89371	0.47035	1.1494	0.045969	0.68995	0.70551	0.53321	0.80995	0.58357	1.9583	0.51616	3.7618	7.9152	3.0688	1.3177	7.5358	13.212	14.422	0.83095	1.4907	1.3123	1.7341	1.4477	1.1472	3.3467	5.9758	5.7658	5.7658
2.95	0.46127	0.5395	0.52823	0.40981	0.24566	0.93162	3.7768	1.33	0.18868	0.56982	0.24573	0.030758	0.31656	0.21407	0.092173	0.051798	0.08312	0.30676	0.17601	0.19744	0.86701	0.90316	0.39097	0.90447	0.044591	0.56814	0.82891	0.63097	0.89177	0.58462	1.8927	0.52803	3.8555	8.0734	3.2038	1.2252	7.3126	13.469	14.391	0.83095	1.5081	2.2004	1.571	1.3831	1.0947	3.0575	5.7704	5.457	5.457
3	0.40016	0.464	0.481	0.45234	0.29504	0.94218	3.8316	1.277	0.12265	0.5208	0.18011	-0.011902	0.31159	0.1694	0.051237	0.017959	-0.023128	0.29201	0.055671	0.24653	0.77696	0.7785	0.35301	0.83691	0.03022	0.64439	0.81324	0.30042	0.90814	0.50815	1.7902	0.46281	3.645	7.5021	2.8731	1.2113	6.8753	12.223	13.35	0.70087	1.2456	0.22871	1.4941	1.2951	1.058	2.5315	5.7659	4.7649	4.7649
3.05	0.46533	0.45768	0.44301	0.4779	0.25615	0.96979	3.9242	1.2701	0.13684	0.46362	0.15424	-0.058624	0.31931	0.22107	0.073542	0.002747	0.13692	0.34688	0.13596	0.25711	0.80046	0.77936	0.36378	0.89123	0.050891	0.8629	1.0321	0.8272	1.6904	0.57515	1.9033	0.51267	3.6461	8.0241	2.9788	1.2095	6.876	11.987	14.131	0.88279	1.4565	1.7388	1.3382	1.1784	0.98472	2.2939	5.4431	4.7039	4.7039
3.1	0.39316	0.4575	0.45129	0.45878	0.26423	0.93128	3.7845	1.2376	0.16361	0.39232	0.19543	-0.098654	0.23232	0.12822	0.14544	0.086568	0.12373	0.32577	0.15347	0.22277	0.83578	0.90316	0.37234	0.84746	0.085343	0.9596	0.91411	0.76531	1.3718	0.51328	1.8017	0.50013	3.4525	7.2496	2.706	1.1687	6.0264	11.551	12.698	0.72821	1.4049	1.0903	1.2594	1.1579	0.93817	2.2654	5.4464	5.1964	5.1964
3.15	0.45579	0.5075	0.48032	0.43812	0.24964	0.93013	3.6904	1.2071	0.15616	0.3437	0.20251	-0.13032	0.29597	0.16899	0.17326	0.081291	0.19952	0.31281	0.09181	0.19443	0.8376	0.94472	0.43625	0.89998	0.12649	0.5435	0.71335	0.41998	0.49575	0.52957	1.7842	0.48545	3.6029	7.3227	3.0858	1.3321	5.7819	10.539	11.217	0.52178	1.1161	0.6903	1.3085	1.175	0.95942	2.3171	5.1436	4.6772	4.6772
3.2	0.3969	0.47134	0.4486	0.42	0.23646	0.88683	3.6221	1.1489	0.14987	0.39375	0.15091	-0.13677	0.33715	0.16713	0.07879	0.037207	0.07906	0.33501	0.15589	0.21624	0.74133	0.8662	0.34362	0.73501	0.018014	0.63509	0.65116	0.63801	1.4776	0.51473	1.809	0.46116	3.2957	7.0736	2.9168	1.2274	5.5381	10.706	10.976	0.68626	1.0355	1.0596	1.2282	1.1308	0.93697	2.1231	5.1596	4.4159	4.4159
3.25	0.38772	0.43889	0.4628	0.37848	0.21951	0.86704	3.6055	1.0952	0.15292	0.33125	0.12649	-0.088975	0.29494	0.12925	0.086138	0.10675	0.072631	0.31794	0.17061	0.24196	0.66189	0.80945	0.34763	0.68496	-0.01762	0.54862	0.50573	0.32644	0.6463	0.52564	1.7643	0.4685	3.6229	7.3159	2.8718	1.1868	5.0276	10.254	11.279	0.81493	1.274	1.3629	1.1891	1.0722	0.90454	2.0867	5.1045	4.1613	4.1613
3.3	0.41359	0.5269	0.47376	0.43342	0.19247	0.943	3.7707	1.1044	0.078444	0.3579	0.10192	-0.078818	0.25188	0.10475	0.082464	0.091536	0.18192	0.28534	0.12087	0.20005	0.62262	0.71173	0.28578	0.57341	-0.10247	0.44866	0.70796	0.46992	0.76086	0.48159	1.709	0.46281	3.5629	7.6934	2.6224	1.2996	5.3867	10.33	11.755	0.70653	1.0432	1.0815	1.1238	1.0243	0.87636	1.7289	4.962	4.7589	4.7589
3.35	0.3582	0.43092	0.42564	0.4087	0.21525	0.86819	3.8502	1.1132	0.10854	0.38637	0.13285	-0.061133	0.3073	0.17866	0.031293	0.049936	0.095978	0.25422	0.17322	0.21663	0.54379	0.59939	0.24381	0.60326	-0.079043	0.33011	0.51846	0.28002	0.73249	0.50566	1.711	0.4589	3.2199	6.9359	2.7124	1.17	5.2153	9.3606	10.509	0.64291	1.185	0.70348	1.2388	1.1218	0.8841	1.9583	4.9451	4.2491	4.2491
3.4	0.48327	0.51446	0.46694	0.4062	0.21996	0.84471	3.8754	1.0679	0.10099	0.39407	0.12634	-0.13916	0.25359	0.16487	0.067769	0.070425	0.19715	0.29256	0.14509	0.23844	0.58609	0.62518	0.23705	0.59159	-0.14283	0.52305	0.44893	0.20477	0.66594	0.48015	1.7677	0.46807	3.474	7.2122	2.8713	1.1423	4.5061	9.0654	9.8689	0.68909	1.2218	1.1915	1.2727	1.1152	0.94303	1.8673	4.8198	4.1928	4.1928
3.45	0.38384	0.41428	0.45529	0.39305	0.22849	0.86376	3.6622	1.0131	0.10243	0.41611	0.10698	-0.14119	0.3085	0.11793	0.14151	0.020133	0.12068	0.25577	0.10373	0.22368	0.64522	0.63149	0.2833	0.67778	-0.050103	0.38729	0.4078	0.45796	0.99651	0.51593	1.6545	0.44635	3.4188	6.7667	2.7932	1.2426	3.8766	9.0633	9.3922	0.51472	1.089	0.43093	1.2212	1.1255	0.88128	1.8633	4.7101	4.0414	4.0414
3.5	0.4281	0.43019	0.48548	0.36349	0.16963	0.77187	3.4063	0.99787	0.098748	0.40572	0.12952	-0.11598	0.19508	0.16404	0.067244	0.032861	0.11188	0.26951	0.1382	0.1507	0.57366	0.52058	0.24119	0.60169	-0.1381	0.3687	0.41759	0.24345	0.6703	0.49531	1.7262	0.44672	3.4667	6.601	2.7831	1.207	3.4659	7.781	8.733	0.47843	1.0271	0.50566	1.1465	1.0407	0.81133	1.4645	4.5785	3.7419	3.7419
3.55	0.40649	0.50454	0.45198	0.35838	0.18927	0.77968	3.4204	0.97022	0.108	0.37551	0.10351	-0.21683	0.31176	0.17784	0.074329	-0.005635	0.1244	0.22527	0.13987	0.20083	0.56289	0.58707	0.20281	0.65039	0.027463	0.35057	0.35148	0.15202	0.40301	0.49668	1.6181	0.44317	3.101	6.7276	2.5663	1.1242	3.2287	7.7464	6.8849	0.68297	1.0052	1.3233	1.0326	0.93907	0.79136	1.3864	4.284	3.4793	3.4793
3.6	0.38867	0.49165	0.45143	0.36314	0.1652	0.77436	3.4593	0.95582	0.08051	0.37178	0.09787	-0.19365	0.24913	0.14819	0.12812	0.079428	0.13726	0.25515	0.084359	0.18908	0.6011	0.5223	0.22035	0.5963	-0.097549	0.30314	0.469	0.12248	0.12372	0.45439	1.6131	0.4373	2.98	5.9047	2.8442	1.213	2.9369	7.2199	7.2031	0.70087	1.1354	0.54523	0.96255	0.86547	0.74981	1.1388	4.2463	3.4625	3.4625
3.65	0.42535	0.51494	0.48631	0.35257	0.21732	0.76886	3.547	0.92392	0.1195	0.34933	0.074456	-0.23237	0.17895	0.14387	0.10424	0.13748	0.096994	0.2522	0.096095	0.19966	0.5259	0.42143	0.13766	0.52403	-0.19067	0.36544	0.62031	0.41154	0.60375	0.44476	1.5408	0.39539	3.1342	6.2898	2.7749	1.1285	2.9199	7.0977	7.0446	0.72585	1.0187	1.1101	0.83001	0.76372	0.71745	0.98157	4.3199	3.5222	3.5222
3.7	0.36831	0.4873	0.47004	0.33657	0.18175	0.76105	3.277	0.9483	0.080421	0.3966	0.1142	-0.20417	0.23969	0.11916	0.070393	0.050246	0.065187	0.26865	0.12851	0.14769	0.65143	0.6057	0.24906	0.61628	-0.10129	0.16925	0.20654	0.039491	0.30046	0.40095	1.4831	0.37367	3.3425	6.2516	3.0435	1.1934	2.6052	7.3756	6.7195	0.65092	0.9323	0.88812	0.81503	0.7572	0.71604	1.0428	4.1755	3.5557	3.5557
3.75	0.36696	0.4708	0.47852	0.3356	0.18276	0.71633	3.4289	1.0065	0.088057	0.37432	0.11623	-0.16557	0.24501	0.15931	0.15174	0.11917	0.13185	0.23784	0.16018	0.21924	0.58927	0.59166	0.22062	0.68496	-0.13751	0.40915	0.32553	0.28846	0.61357	0.42727	1.5097	0.41717	3.1273	5.88	2.6017	1.0532	2.3585	6.9929	6.6678	0.64903	1.1128	1.9586	0.72396	0.71019	0.66042	1.009	3.9568	3.7861	3.7861
3.8	0.43417	0.49923	0.44543	0.29808	0.14354	0.66514	3.3001	1.045	0.14313	0.48646	0.16204	-0.13044	0.24879	0.16693	0.21866	0.13779	0.2002	0.22814	0.074858	0.1725	0.57047	0.57475	0.2445	0.65331	-0.092233	0.19389	0.16933	0.13584	0.52302	0.42494	1.5268	0.40591	3.111	6.3961	2.7868	1.139	2.5106	6.1398	5.3619	0.7923	1.2495	1.4003	0.66643	0.63044	0.62149	0.76378	3.8496	3.3111	3.3111
3.85	0.40439	0.47624	0.45322	0.2858	0.13203	0.69847	3.1136	0.97349	0.036668	0.41865	0.17014	-0.21301	0.25342	0.17166	0.13495	0.11172	0.24418	0.24676	0.14509	0.17772	0.65507	0.65871	0.25513	0.74803	-0.056994	0.27246	0.40143	0.31871	0.48811	0.40986	1.3535	0.3462	3.0079	5.96	2.6054	1.1642	2.1353	5.502	5.4435	0.46476	0.9813	0.78261	0.59072	0.5724	0.59226	0.82634	3.8963	3.1155	3.1155
3.9	0.38532	0.47569	0.47445	0.25016	0.11941	0.667	3.2042	1.0003	0.062453	0.42309	0.16161	-0.19425	0.23472	0.10022	0.18061	0.21882	0.26381	0.21463	0.10578	0.1836	0.53712	0.64754	0.21524	0.58104	-0.11448	0.1302	0.32602	0.20336	0.35828	0.41154	1.5054	0.39875	2.9495	5.7347	2.7	1.1139	2.1523	5.5917	4.6992	0.64149	0.8646	1.6047	0.59584	0.54196	0.5836	0.70619	3.6268	2.9875	2.9875
3.95	0.3852	0.48365	0.47673	0.28921	0.17389	0.67913	3.2223	1.0718	0.1151	0.44728	0.19716	-0.17692	0.20829	0.16919	0.11763	0.12755	0.22524	0.27082	0.17024	0.17798	0.49634	0.59796	0.20709	0.51191	-0.25623	0.13624	0.10322	-0.090621	-0.013746	0.3959	1.4213	0.40995	2.9432	5.9013	2.6559	1.1429	1.6684	4.9679	4.6843	0.60662	0.92457	1.3629	0.51205	0.44903	0.53159	0.6625	3.5609	2.475	2.475
4	0.38188	0.4836	0.44274	0.29609	0.13602	0.68757	3.3996	1.1045	0.11034	0.38645	0.18849	-0.18636	0.18788	0.090958	0.12235	0.1381	0.13117	0.22364	0.13894	0.17877	0.48633	0.73294	0.22877	0.62368	-0.09499	0.18738	0.25159	0.30464	-0.015928	0.42302	1.4533	0.4198	2.9421	6.1606	2.7987	1.2106	1.5709	5.1971	4.806	0.47843	1.0477	1.231	0.40604	0.36189	0.46775	0.45862	3.4014	2.5574	2.5574
4.05	0.35806	0.41967	0.39558	0.26779	0.14107	0.66808	3.3927	0.91492	0.049066	0.33601	0.10033	-0.29988	0.22717	0.087458	0.12366	0.144	0.18023	0.21789	0.07076	0.16636	0.49543	0.66244	0.19812	0.56824	-0.12767	0.28176	0.31623	0.1893	0.35064	0.48825	1.4113	0.43253	2.8664	5.6344	2.4952	1.1743	1.8324	4.2414	4.9381	0.63442	0.97163	1.3585	0.38801	0.32135	0.45735	0.42486	3.3793	2.7732	2.7732
4.1	0.37082	0.44554	0.49238	0.29703	0.14129	0.70714	3.3922	1.0188	0.092549	0.40438	0.18242	-0.197	0.22151	0.070987	0.16198	0.12227	0.14403	0.25018	0.07076	0.1708	0.46268	0.57475	0.078846	0.47532	-0.23555	0.25805	0.093918	0.21673	0.33101	0.42406	1.2813	0.35403	2.6985	5.6939	2.4878	1.1375	1.3242	4.0759	4.5154	0.4723	0.93746	1.031	0.35518	0.3078	0.45256	0.43578	3.3417	1.9404	1.9404
4.15	0.3888	0.47637	0.48349	0.27095	0.092701	0.6888	3.3947	0.99673	0.087069	0.35338	0.14166	-0.25185	0.26698	0.16466	0.15332	0.23093	0.25772	0.18599	0.055857	0.16219	0.47557	0.75328	0.20475	0.51325	-0.16212	-0.12411	-0.062286	-0.15884	-0.26249	0.39678	1.3167	0.34785	2.9232	5.6063	2.599	1.2353	1.4712	3.9408	4.0296	0.5133	0.87685	0.62435	0.29764	0.25321	0.40618	0.3398	3.2249	2.8428	2.8428
4.2	0.32583	0.43793	0.4253	0.20425	0.0803	0.62775	3.1354	0.87058	0.1115	0.30944	0.14918	-0.20715	0.25805	0.12513	0.19871	0.12041	0.1623	0.22317	0.17079	0.193	0.42099	0.70256	0.099139	0.45647	-0.057584	0.09719	0.13897	0.05004	0.25246	0.41098	1.2616	0.35611	2.7617	5.8035	2.4332	1.1244	1.2776	3.6381	4.1008	0.54441	0.95616	1.1299	0.24875	0.18182	0.39043	0.35039	3.0267	2.1039	2.1039
4.25	0.34564	0.42634	0.34242	0.22647	0.10263	0.626	3.1148	0.89332	0.10441	0.33395	0.19326	-0.22496	0.18582	0.061723	0.19242	0.24459	0.33859	0.23629	0.12106	0.18765	0.39219	0.66903	0.079536	0.46747	-0.13102	0.06976	0.099305	0.017688	0.13136	0.3703	1.2159	0.31274	2.6991	5.4601	2.3229	1.0408	0.93336	3.3278	3.3588	0.34835	0.65571	0.56501	0.22489	0.16428	0.36161	0.32523	2.9026	2.3786	2.3786
4.3	0.35925	0.39928	0.4515	0.20922	0.13596	0.59709	3.2037	0.88318	0.10567	0.34259	0.1275	-0.27025	0.25033	0.10516	0.20108	0.22565	0.19275	0.25879	0.1544	0.2105	0.39992	0.71488	0.0892	0.43627	-0.14047	0.064646	0.2134	0.17242	0.36155	0.42013	1.3345	0.37838	2.7454	5.2374	2.2696	1.1261	0.97473	3.317	2.6513	0.44072	0.79497	0.78042	0.1915	0.12842	0.34947	0.22329	2.9396	2.7142	2.7142
4.35	0.3652	0.39825	0.47411	0.21469	0.11845	0.57399	3.152	0.88089	0.0921	0.33966	0.17491	-0.21851	0.22219	0.043811	0.11159	0.13748	0.21001	0.24591	0.16651	0.15931	0.42205	0.58506	0.10521	0.46702	-0.14204	0.036751	0.063559	-0.03084	0.37574	0.46225	1.2368	0.38071	2.7838	5.1192	2.1181	1.0462	0.65928	2.4607	2.0012	0.59295	0.76725	0.48148	0.11039	0.057022	0.26457	0.090572	2.8921	2.8837	2.8837
4.4	0.37519	0.41028	0.4264	0.16979	0.063467	0.54393	3.0076	0.84359	0.10827	0.28216	0.15453	-0.2712	0.2203	0.086634	0.17615	0.1856	0.14301	0.16201	0.10969	0.15735	0.40947	0.71775	0.17079	0.39631	-0.16015	0.069295	-9.8e-05	0.23149	0.1979	0.37921	1.2517	0.34351	2.8074	5.4873	2.3932	1.0477	0.56989	2.5818	2.0701	0.70464	0.84333	0.93867	0.081645	0.039897	0.25026	0.082298	2.9915	2.3283	2.3283
4.45	0.41925	0.48669	0.46239	0.12375	0.072557	0.49219	2.9476	0.83753	0.076018	0.2751	0.19254	-0.23822	0.20074	0.11093	0.1423	0.10085	0.1288	0.21176	0.12795	0.16231	0.38733	0.65012	0.099001	0.43492	-0.16094	-0.031126	0.008716	-0.13845	0.14663	0.46498	1.2003	0.34822	2.6549	5.0257	2.102	1.1298	0.4406	2.2337	2.1023	0.51801	0.75306	0.1188	0.091649	0.015884	0.22463	0.067073	2.8961	2.0181	2.0181
4.5	0.32275	0.38861	0.4082	0.11679	0.060381	0.50684	3.126	0.72071	0.042059	0.25376	0.1421	-0.29247	0.25737	0.16054	0.26248	0.16977	0.24317	0.17699	0.1069	0.15657	0.27788	0.4326	0.068355	0.24728	-0.14755	0.15019	0.26971	0.067623	0.74231	0.36934	1.1483	0.30117	2.7454	5.4941	2.3932	1.0636	0.50488	2.3267	2.0391	0.76968	0.85235	1.0881	0.047265	-0.052206	0.21924	-0.03884	2.6918	2.1246	2.1246
4.55	0.38309	0.43332	0.44308	0.12886	0.065767	0.52552	3.0645	0.70386	0.082128	0.26273	0.15366	-0.26499	0.22065	0.10352	0.27823	0.20268	0.29528	0.21168	0.096467	0.17015	0.30046	0.48361	0.093065	0.331	-0.19146	-0.11667	-0.12007	-0.35507	-0.38141	0.26238	1.4608	0.18995	2.5255	4.9118	2.3831	1.1416	0.42509	2.0542	1.5544	0.48597	0.89104	0.45071	0.045809	-0.05519	0.20161	0.051848	2.6333	1.933	1.933
4.6	0.36762	0.37106	0.4104	0.10027	0.066441	0.50521	2.9263	0.7716	0.093717	0.27708	0.16985	-0.26499	0.17878	0.049164	0.28794	0.17939	0.25569	0.1853	0.074486	0.10591	0.31805	0.43461	0.090028	0.45153	-0.15858	-0.040889	0.070904	-0.015367	0.19027	0.25436	1.4212	0.18585	2.4034	4.5071	1.8843	0.90814	0.64303	2.0196	2.0001	0.27907	0.60413	0.88152	-0.003882	-0.078055	0.17808	-0.082529	2.5146	2.264	2.264
4.65	0.36785	0.43846	0.46639	0.12535	0.070537	0.50874	2.9078	0.72726	0.12282	0.27922	0.18878	-0.23655	0.23609	0.09384	0.1234	0.091846	0.089888	0.22333	0.11882	0.13777	0.28515	0.45381	0.12109	0.35479	-0.12491	0.16879	0.13603	0.11404	0.48047	0.28693	1.4826	0.22195	2.3929	4.8727	2.4171	1.0926	0.15027	1.8456	1.5774	0.32479	0.6441	-0.017474	-0.001252	-0.10822	0.14871	-0.028249	2.4405	1.86	1.86
4.7	0.31802	0.3748	0.41254	0.12291	0.040405	0.46852	2.9833	0.69846	0.089584	0.22735	0.18835	-0.25209	0.20932	0.1414	0.14623	0.21199	0.32404	0.21463	0.15682	0.1144	0.2609	0.53119	0.16306	0.36556	-0.22099	-0.019503	-0.079914	0.091536	0.14336	0.30972	1.4745	0.23308	2.4918	4.7978	2.2678	1.1124	0.64229	1.6153	1.5797	0.2753	0.62476	0.62435	-0.010363	-0.078331	0.1433	0.019081	2.4746	2.0027	2.0027
4.75	0.32957	0.37387	0.39193	0.10239	0.042313	0.46149	2.883	0.64005	0.10504	0.25146	0.21436	-0.23428	0.16814	0.052458	0.12576	0.095571	0.1156	0.1787	0.12273	0.1157	0.2709	0.43088	0.093479	0.32673	-0.18456	-0.14689	-0.069631	-0.33889	-0.12721	0.30972	1.4788	0.21063	2.8001	5.3317	2.4993	1.1502	0.17834	1.3839	1.4464	0.45675	0.7421	0.73646	0.043836	-0.071765	0.16171	0.17166	2.3681	1.7696	1.7696
4.8	0.38162	0.40133	0.42419	0.099229	0.010835	0.41826	2.9112	0.66999	0.10037	0.2379	0.17621	-0.22663	0.15493	0.026311	0.21393	0.18778	0.21373	0.18677	0.10969	0.15305	0.29243	0.32456	0.087543	0.25087	-0.23398	0.080453	0.15072	0.11404	0.52738	0.28814	1.5157	0.21693	2.2882	4.4119	2.1732	1.0808	-0.024823	0.54387	0.71941	0.34505	0.64346	0.24409	0.11457	-0.004548	0.20409	0.29214	2.3377	1.8392	1.8392
4.85	0.34376	0.37892	0.33526	0.11126	0.046858	0.46953	3.1852	0.57412	0.052211	0.21117	0.21075	-0.31602	0.19697	0.10372	0.18848	0.16387	0.31152	0.17497	0.058465	0.094812	0.2471	0.37471	0.099139	0.36399	-0.20858	0.12276	-0.062286	-0.1293	0.009164	0.31237	1.422	0.18689	2.5733	4.5683	2.3418	1.1756	0.093381	0.12979	-0.042095	0.31253	0.55319	-0.083416	0.074694	-0.047431	0.17108	0.28254	2.1235	1.4627	1.4627
4.9	0.2772	0.34438	0.31788	0.09603	-0.044378	0.4366	2.9236	0.57444	0.083924	0.22815	0.14802	-0.27395	0.14103	0.007988	0.1709	0.13779	0.22084	0.15813	0.10578	0.14586	0.25847	0.36325	0.10383	0.30923	-0.19972	-0.12132	-0.24199	-0.24043	-0.45123	0.29456	1.4917	0.22084	2.2734	4.4705	2.3633	1.1429	-0.010047	0.43575	0.095733	0.44638	0.67892	0.77602	0.053652	-0.030397	0.17124	0.265	2.2037	1.5713	1.5713
4.95	0.34439	0.39129	0.37173	0.071687	0.029408	0.40677	2.8577	0.63433	0.083116	0.16382	0.158	-0.3012	0.21619	0.13296	0.19556	0.14959	0.15249	0.21766	0.15049	0.18556	0.26726	0.42515	0.10383	0.33235	-0.21764	-0.053442	-0.20331	-0.17361	-0.2974	0.32424	1.4992	0.23822	2.3208	4.6321	2.3711	1.0666	0.14805	0.43467	0.45409	0.34364	0.61122	-0.028465	0.060181	-0.031774	0.17493	0.33881	1.9519	1.44	1.44
5	0.29184	0.35538	0.31595	0.055064	-0.007008	0.401	2.7567	0.62614	0.077725	0.17453	0.13935	-0.25615	0.2421	0.12349	0.152	0.16387	0.35618	0.23031	0.082682	0.11662	0.21541	0.18099	0.10052	0.15121	-0.23674	-0.069713	-0.088238	-0.16377	0.11608	0.28894	1.4218	0.20897	2.366	4.8012	2.0749	1.093	0.18499	0.70712	0.65968	0.25174	0.67182	-0.2153	0.016831	-0.097201	0.15451	0.22098	1.9028	1.1097	1.1097
5.05	0.32257	0.33067	0.33636	0.053117	-0.050438	0.37749	2.8023	0.70517	0.090573	0.15462	0.15814	-0.26117	0.18942	0.088281	0.22889	0.23217	0.18937	0.20152	0.11454	0.086325	0.25999	0.30336	0.12951	0.27691	-0.27709	-0.013459	-0.091176	-0.02662	-0.080297	0.30996	1.4502	0.2083	2.4397	4.5989	2.3303	1.2027	0.16356	0.68117	0.81014	0.26776	0.69633	-0.38235	0.027539	-0.069607	0.1429	0.26731	1.8836	1.645	1.645
5.1	0.31303	0.40171	0.37207	0.050335	-0.040843	0.37466	2.7668	0.62893	0.068472	0.15169	0.16146	-0.29379	0.15665	0.044017	0.23047	0.17008	0.16907	0.17055	0.14956	0.13777	0.22588	0.24174	0.096654	0.33392	-0.23595	-0.005091	0.006757	0.16749	0.04844	0.26318	1.4355	0.20555	2.445	4.3541	2.2481	1.1607	-0.28118	-0.32429	-0.17418	0.49209	0.67892	0.16716	-0.031404	-0.10019	0.1066	0.24547	1.7868	1.2517	1.2517
5.15	0.26375	0.33224	0.38331	0.03945	-0.015313	0.3462	2.7208	0.63236	0.1036	0.11735	0.15814	-0.30502	0.21979	0.050605	0.26432	0.17815	0.26178	0.19399	0.12068	0.14678	0.25104	0.21194	0.079813	0.24122	-0.26607	-0.009275	-0.12252	-0.13001	-0.31922	0.25396	1.4149	0.19564	2.2024	4.0327	2.2481	1.1622	-0.31147	0.01519	0.13364	0.42564	0.73952	0.29025	-0.037698	-0.11947	0.086656	0.15809	1.6888	0.69765	0.69765
5.2	0.29901	0.35234	0.36414	0.027243	-0.009253	0.38426	2.8032	0.54777	0.064519	0.10949	0.21668	-0.31243	0.17158	0.082517	0.11448	0.1648	0.17753	0.18304	0.13503	0.14939	0.27166	0.31998	0.090166	0.20127	-0.16153	-0.19989	-0.31349	-0.40852	-0.2974	0.27554	1.429	0.20182	2.3624	4.3932	2.1048	1.1094	-0.27453	-0.57295	-0.34761	0.32243	0.62927	0.14958	0.055766	-0.054134	0.13098	0.27691	1.6194	0.99511	0.99511
5.25	0.32346	0.36393	0.29079	0.007873	-0.036466	0.37098	2.6789	0.5841	0.12867	0.10077	0.26032	-0.22735	0.15956	0.063164	0.19583	0.099607	0.10918	0.11381	0.063122	0.06439	0.24968	0.29591	0.095136	0.3696	-0.2267	-0.35982	-0.25472	-0.30794	-0.50251	0.33492	1.4588	0.22354	2.3313	4.6321	2.2701	1.1233	-0.16371	-0.28104	0.044048	0.26917	0.42811	0.66172	0.070889	-0.059598	0.11355	0.41857	1.6161	1.3207	1.3207
5.3	0.28896	0.36906	0.3518	0.015767	-0.00813	0.34527	2.7024	0.50949	0.06389	0.074676	0.1538	-0.28722	0.20572	0.12843	0.20265	0.20361	0.26313	0.073534	0.094791	0.058383	0.26984	0.25407	0.10135	0.2594	-0.24402	-0.039494	-0.025561	0.012765	0.175	0.23229	1.347	0.17104	2.2792	4.3124	2.3307	1.2231	-0.16888	-0.19023	-0.1558	0.2032	0.45712	0.90351	0.061966	-0.028331	0.13745	0.34344	1.4899	1.0896	1.0896
5.35	0.25728	0.31246	0.29892	0.02394	-0.003529	0.3507	2.5932	0.50933	0.065058	0.061986	0.19962	-0.2951	0.17638	0.10578	0.22889	0.18529	0.27971	0.095032	0.074486	0.00015	0.2897	0.35924	0.068078	0.28611	-0.15129	-0.064134	-0.066203	-0.020994	-0.5516	0.33195	1.398	0.23179	2.2029	4.0463	2.2334	1.0208	-0.48138	-0.55781	-0.44984	0.42329	0.53191	-0.24167	0.055672	-0.052849	0.1298	0.40268	1.5699	1.6269	1.6269
5.4	0.26957	0.31049	0.33057	0.001753	-0.053075	0.34006	2.6554	0.56512	0.099736	0.080704	0.31872	-0.26212	0.21087	0.10969	0.15279	0.23403	0.23539	0.071671	0.070946	0.022086	0.22193	0.34692	0.036051	0.19565	-0.2958	-0.1534	-0.24248	-0.1286	-0.087934	0.27891	1.4544	0.20622	2.3755	3.8891	2.079	1.0582	-0.34397	-0.46592	-0.13513	0.35825	0.49388	0.92988	0.051962	-0.085585	0.12863	0.27096	1.3886	1.1472	1.1472
5.45	0.29206	0.32612	0.34291	0.013472	-0.03916	0.32597	2.6249	0.54908	0.079522	0.048186	0.27984	-0.27383	0.17346	0.056782	0.26327	0.27749	0.28344	0.10931	0.052132	0.069221	0.24104	0.38389	0.041711	0.26815	-0.18063	-0.041354	-0.003036	0.046524	-0.043203	0.32296	1.5159	0.22867	1.9388	3.7624	1.9119	1.138	-0.20952	-0.24104	-0.45443	0.41999	0.63379	0.62435	0.041018	-0.067587	0.13416	0.33351	1.4248	1.385	1.385
5.5	0.23821	0.2814	0.22887	-0.001551	-0.08186	0.29933	2.6698	0.43505	0.033165	0.021379	0.15438	-0.34445	0.17243	0.051223	0.23361	0.22503	0.22591	0.084089	0.076535	0.055511	0.20814	0.33288	0.009546	0.24526	-0.17275	-0.045538	-0.15777	-0.21159	0.050622	0.26294	1.4421	0.20347	2.0262	4.0548	1.9123	1.0545	-0.096483	-0.40213	-0.34302	0.27389	0.56351	0.45291	0.032846	-0.085264	0.1313	0.21403	1.3936	1.0052	1.0052
5.55	0.20369	0.26294	0.27079	0.027869	-0.026254	0.35632	2.8013	0.46859	0.094256	0.010592	0.24197	-0.25531	0.16814	0.05884	0.23571	0.16915	0.10038	0.066316	0.079702	0.050158	0.26666	0.22569	-0.033663	0.23022	-0.25938	-0.25103	-0.26599	-0.2341	-0.17521	0.27016	1.4341	0.20818	2.1514	3.5601	2.1782	1.1111	-0.16223	-0.70917	-0.67036	0.36532	0.55513	-0.18233	-0.009001	-0.1276	0.10821	0.031989	1.3314	1.3375	1.3375
5.6	0.2261	0.26145	0.25459	0.003839	-0.068618	0.31648	2.6693	0.43128	0.1071	0.028041	0.26119	-0.33394	0.19131	0.095487	0.21551	0.12879	0.089549	0.094256	0.047474	0.051072	0.24695	0.38331	-0.048848	0.16109	-0.24107	-0.29194	-0.21408	-0.3206	-0.47742	0.27835	1.3536	0.18793	1.9536	3.6017	1.7378	1.0672	-0.17997	-0.33726	-0.67381	0.30594	0.4352	0.035279	0.004103	-0.11997	0.11356	0.085276	1.2819	0.95759	0.95759
5.65	0.24005	0.28363	0.29713	0.044597	-0.016323	0.33724	2.8275	0.38334	0.11483	0.024234	0.22029	-0.33251	0.24227	0.056782	0.17274	0.17412	0.20223	0.095498	0.041141	0.041801	0.27318	0.35408	-0.054094	0.16805	-0.2452	-0.038564	-0.090687	0.005029	0.075715	0.29135	1.4355	0.20249	2.0293	3.4325	1.7718	1.013	-0.35727	-0.75566	-0.62212	0.20602	0.33849	0.75184	-0.032391	-0.1483	0.072813	0.062108	1.0879	0.98037	0.98037
5.7	0.25888	0.31532	0.30492	0.01462	-0.052682	0.3478	2.7443	0.38171	0.10117	0.020903	0.19211	-0.3251	0.24982	0.069134	0.16932	0.16232	0.1464	0.1142	0.094977	0.059167	0.25347	0.39105	-0.020825	0.3007	-0.32237	-0.22034	-0.062286	-0.18768	-0.28977	0.28758	1.3977	0.19521	2.0898	3.708	1.9468	1.0898	-0.50798	-0.97513	-0.42112	0.26965	0.40361	-0.019672	-0.070575	-0.17209	0.075164	0.084945	0.91718	0.82159	0.82159
5.75	0.23307	0.31165	0.29513	0.006447	-0.084329	0.33482	2.6316	0.44339	0.086081	-0.032712	0.1869	-0.35473	0.21773	0.083958	0.15647	0.15362	0.22016	0.11001	0.088829	0.055119	0.13294	0.35637	-0.053266	0.19857	-0.31824	-0.23708	-0.12741	-0.073742	-0.4436	0.29865	1.4268	0.19986	1.9657	3.481	1.6482	1.0591	-0.20361	-0.39564	-0.26377	0.26965	0.52289	0.25069	-0.067944	-0.17916	0.047177	0.051848	0.92992	0.72713	0.72713
5.8	0.19977	0.25437	0.21681	-0.010141	-0.076698	0.30688	2.5699	0.43848	0.084104	-0.03755	0.29834	-0.30227	0.14875	0.039488	0.22233	0.11885	0.26516	0.050328	0.04319	0.040104	0.20238	0.38188	-0.051195	0.31978	-0.25977	0.012111	0.086084	0.13866	0.049531	0.29151	1.3997	0.19527	1.7852	3.277	1.7732	1.0227	-0.14303	-0.53403	-0.29593	0.20697	0.43456	0.58919	-0.089502	-0.17291	0.060507	0.038609	0.81509	0.54624	0.54624
5.85	0.21267	0.29076	0.18047	0.005787	-0.081355	0.33017	2.6237	0.40249	0.090483	-0.03184	0.24659	-0.29964	0.15974	0.033105	0.16906	0.10209	0.14843	0.086806	0.088084	0.082669	0.19116	0.33087	0.010927	0.2603	-0.16547	0.084172	0.11302	0.06481	0.063714	0.31173	1.3405	0.20439	1.9246	3.2285	1.6707	0.98768	-0.36687	-0.58917	-0.047838	0.30075	0.47066	-0.27684	-0.095044	-0.19885	0.052339	-0.069952	0.86111	1.1331	1.1331
5.9	0.22244	0.27877	0.29106	-0.015253	-0.087527	0.29386	2.5662	0.39987	0.094975	-0.031523	0.29429	-0.32474	0.20709	0.059664	0.17562	0.20795	0.23031	0.081916	0.094418	0.066348	0.12536	0.29848	-0.06638	0.11149	-0.37218	-0.021828	0.008226	-0.149	-0.17958	0.25307	1.3569	0.16799	1.6069	3.0304	1.459	0.96919	-0.25236	-0.73296	-0.30282	0.24608	0.47647	0.69689	-0.15399	-0.2084	0.020003	-0.15534	0.81862	0.52883	0.52883
5.95	0.27075	0.31284	0.29747	-0.006976	-0.042134	0.29847	2.5566	0.38171	0.10522	-0.010188	0.24891	-0.29881	0.17655	0.083546	0.21052	0.13748	0.25806	0.096352	0.095722	0.031748	0.1663	0.30594	-0.017649	0.11014	-0.2767	-0.24638	-0.29831	-0.39726	-0.73162	0.28228	1.3895	0.21693	1.8315	3.3263	1.6969	1.0092	-0.3388	-0.61295	-0.42801	0.32149	0.4236	-0.49005	-0.12938	-0.21639	0.026951	-0.067966	0.80471	0.82293	0.82293
6	0.2245	0.26319	0.28961	-0.042169	-0.074397	0.3016	2.5464	0.37974	0.084374	-0.013995	0.24804	-0.36357	0.20761	0.087252	0.16303	0.13531	0.21272	0.098603	0.05772	0.099643	0.18676	0.27699	-0.052161	0.069064	-0.23319	-0.14131	-0.090197	-0.2144	-0.35741	0.29817	1.337	0.1845	2.0767	3.4283	1.8903	1.0178	-0.45996	-0.76215	-0.29822	0.23477	0.55577	0.15837	-0.16521	-0.2354	-0.013253	-0.2371	0.73365	0.9931	0.9931
6.05	0.20964	0.25376	0.26341	-0.019704	-0.051785	0.2885	2.6537	0.39987	0.092908	-0.040564	0.28403	-0.33848	0.17792	0.082105	0.23073	0.17101	0.14978	0.060728	0.067779	0.040887	0.13052	0.11422	-0.053128	0.034274	-0.33596	0.007927	-0.028009	0.085909	-0.14794	0.2351	1.2773	0.1429	2.0014	3.2965	1.6909	0.93329	-0.58112	-0.90486	-0.58307	0.11601	0.3256	-0.006484	-0.16935	-0.22989	-0.003016	-0.080874	0.65382	0.55897	0.55897
6.1	0.19858	0.24673	0.24969	-0.02499	-0.064971	0.26711	2.6633	0.42687	0.077995	-0.015422	0.32117	-0.30144	0.19371	0.081076	0.12183	0.16728	0.16264	0.055838	0.000345	0.008768	0.1572	0.2128	-0.027175	0.093978	-0.28359	-0.055766	-0.17785	-0.11313	-0.037748	0.26334	1.3309	0.18377	1.8257	3.3314	1.7589	0.97242	-0.1216	-0.68215	-0.50497	0.15937	0.47969	0.76283	-0.17292	-0.26355	-0.005597	-0.18315	0.67597	0.79279	0.79279
6.15	0.21164	0.25697	0.21694	-0.028572	-0.093531	0.25893	2.6237	0.41558	0.093358	-0.036916	0.28692	-0.33501	0.16282	0.060282	0.17746	0.15394	0.17888	0.066238	0.024934	0.003545	0.16993	0.40939	-0.000255	0.16333	-0.27099	-0.1427	0.000881	-0.03717	-0.1403	0.25893	1.3469	0.20751	1.7058	3.3297	1.7079	0.98252	-0.25975	-0.86594	-0.58766	0.27389	0.35203	-0.46807	-0.19095	-0.24018	-0.016824	-0.062009	0.68132	0.67755	0.67755
6.2	0.20543	0.20545	0.2064	-0.016122	-0.10155	0.25033	2.5883	0.42621	0.094076	-0.012726	0.34603	-0.31721	0.13949	0.035576	0.23834	0.17908	0.12643	0.10295	0.055857	0.035665	0.16614	0.24174	-0.041946	0.18645	-0.24599	-0.11992	-0.088238	-0.075852	0.16081	0.24377	1.3341	0.18034	1.801	3.1945	1.6423	0.97371	-0.30777	-0.62917	-0.64624	0.2343	0.3069	-0.22189	-0.21739	-0.27456	-0.040374	-0.10338	0.6826	0.56902	0.56902
6.25	0.22565	0.25399	0.26817	-0.009515	-0.082982	0.25428	2.6841	0.37418	0.086979	-0.044768	0.33317	-0.31351	0.19216	0.053899	0.26589	0.20609	0.25975	0.09317	0.007982	0.039451	0.16978	0.29992	-0.051471	0.0336	-0.18555	-0.17339	-0.24444	0.001512	-0.13048	0.22531	1.2814	0.16958	1.7152	3.203	1.7226	0.99671	-0.088357	-0.93946	-0.11331	0.34552	0.3501	0.088032	-0.19269	-0.29344	-0.046403	-0.063995	0.60759	0.67487	0.67487
6.3	0.1949	0.24949	0.21984	-0.038692	-0.10733	0.26577	2.46	0.45353	0.14439	0.013527	0.49013	-0.22556	0.16935	0.016429	0.10661	0.14028	0.15891	0.047223	0.010963	-0.003767	0.1625	0.17182	-0.05506	0.1153	-0.17689	-0.2329	-0.30467	-0.34522	-0.3585	0.25299	1.2767	0.16321	1.6242	2.7686	1.6335	0.86257	-0.33437	-1.013	-0.53024	0.34741	0.3991	0.87054	-0.24708	-0.32424	-0.063959	-0.14177	0.48794	0.81087	0.81087
6.35	0.20572	0.23608	0.20302	-0.019634	-0.073556	0.29092	2.5647	0.33835	0.090303	-0.013201	0.47394	-0.36441	0.18444	0.036194	0.23309	0.12227	0.16298	0.052889	0.006306	0.000542	0.096254	0.13714	-0.07632	-0.052589	-0.19382	-0.25242	-0.3272	-0.59841	-0.35959	0.22884	1.3274	0.14192	1.8094	2.9412	1.7268	1.0502	-0.24054	-0.98919	-0.64165	0.33044	0.12766	0.64414	-0.26135	-0.32732	-0.092494	-0.157	0.52187	0.37139	0.37139
6.4	0.18303	0.2613	0.23087	-0.036431	-0.11412	0.24758	2.5437	0.37058	0.16352	0.032482	0.45877	-0.32988	0.1304	0.081487	0.13495	0.046521	0.16704	0.071438	0.048033	0.095204	0.090948	0.21194	-0.10572	0.001055	-0.17748	0.038611	-0.11272	0.21532	-0.024656	0.25548	1.3507	0.18622	1.9946	3.2362	1.8453	1.0883	-0.49542	-0.97838	-0.84724	0.30829	0.56415	0.33421	-0.29644	-0.3702	-0.12234	-0.2126	0.51823	0.80618	0.80618
6.45	0.18066	0.25695	0.22722	-0.033545	-0.10402	0.24501	2.5073	0.38138	0.12274	0.033593	0.49114	-0.31327	0.17638	0.030017	0.17956	0.13469	0.13083	0.037056	0.033689	0.017124	0.1575	0.32858	-0.10959	0.18533	-0.157	-0.22918	-0.11909	-0.32342	-0.31049	0.23149	1.3203	0.16713	1.7026	2.7388	1.634	0.88514	-0.54122	-1.0216	-0.97473	0.31678	0.47518	0.5716	-0.27572	-0.37925	-0.11288	-0.23445	0.49789	0.43034	0.43034
6.5	0.19639	0.26087	0.24583	-0.10536	-0.14426	0.17236	2.2651	0.32935	0.14079	0.041841	0.57729	-0.31661	0.19663	0.065017	0.21708	0.081291	0.10545	0.038919	0.018414	0.034228	0.13582	0.24862	-0.009229	0.19857	-0.13476	-0.27009	-0.17785	-0.24254	-0.38796	0.22692	1.2253	0.13837	1.6316	2.6428	1.3097	0.84472	-0.039598	-0.7708	-0.19485	0.25174	0.39652	0.3518	-0.25539	-0.35455	-0.087809	-0.11927	0.40415	0.66951	0.66951
6.55	0.13755	0.2093	0.15296	-0.092525	-0.19004	0.18203	2.5687	0.3372	0.26819	0.023917	0.65967	-0.35115	0.16162	0.074487	0.16827	0.17598	0.14741	0.044196	0.021954	0.063214	0.061385	0.3472	-0.058374	0.1043	-0.18594	0.027918	-0.17197	-0.35788	-0.40868	0.25733	1.3093	0.17331	1.5406	2.5263	1.5743	0.88363	-0.11347	-0.38483	-0.3947	0.30688	0.4294	0.41114	-0.31447	-0.38705	-0.13275	-0.22882	0.44503	0.7834	0.7834
[truncated: 7 more columns]

## Sheet: 3D
GCaMP6s
Time(s)	1HZ																									20HZ
0.1	0.02178	-0.010697	-0.023825	-0.049512	-0.034754	-0.034157	-0.00463	-0.043607	0.024391	0.05431	0.072977	-0.021946	0.016801	0.00215	-0.024976	-0.050425	-0.027297	-0.010708	-0.007034	-0.015574	-0.010465	-0.016972	-0.042933	-0.011087	-0.053	0.000779	-0.005131	0.003374	0.018929	0.026885	0.019855	0.023997	0.023997	0.042254	-0.018038	-0.026657	-0.095569	-0.029375	-0.060137	-0.01902	0.098413	-0.10433	-0.017617	0.017643	0.014451	0.0067	-0.02232	-0.010632	-0.008635
0.2	0.02257	0.024723	-0.019498	-0.045625	-0.051261	-0.037097	0.001345	-0.014933	0.041448	0.049398	0.084602	-0.027646	-0.005873	-0.031028	-0.03653	-0.02007	-0.007707	-0.003104	-0.007209	0.001312	0.013166	0.003879	-0.026252	-0.017405	-0.036373	0.000678	0.002982	0.00303	-0.00223	0.002941	0.023621	0.014259	0.014259	0.02143	-0.004509	-0.019666	-0.039305	0.003549	0.015218	-0.009805	0.016655	0.087902	0.095503	0.005945	-0.003814	0.016053	0.018006	-0.00313	0.003423
0.3	0.017039	-0.030599	-0.024415	-0.004033	-0.009313	-0.028858	-0.023773	-0.027519	0.008728	0.001633	-0.005748	-0.033758	-0.017664	0.005046	-0.046253	-0.009385	-0.036755	-0.010708	-0.014661	0.000414	-0.009495	-0.015317	-0.012446	-0.031315	-0.023368	-0.025616	-0.003423	0.000245	0.00465	-0.007226	0.008706	0.008158	0.008158	-0.04315	0.015629	0.010275	0.013155	0.022451	-0.037187	-0.066953	-0.11585	-0.037705	-0.017617	0.008277	-0.021933	-0.014811	0.014411	0.010368	-0.008603
0.4	0.006293	0.027188	-0.02389	-0.012529	-0.018295	-0.010185	0.002621	-0.042895	-0.00747	0.003559	-0.020636	-0.020624	-0.03113	-0.012782	-0.019111	-0.017454	-0.018459	0.011655	-0.003177	-0.018987	0.008102	0.00405	-0.000374	-0.039302	0.004578	0.003408	0.001209	-0.00094	-0.011774	-0.02024	0.010699	0.002247	0.002247	0.074676	0.029939	0.026366	0.067617	0.031183	0.022091	-0.011987	0.021426	0.008328	-0.25545	-0.020227	0.014671	-0.035813	0.003939	0.003093	0.008285
0.5	-0.016622	-0.006681	-0.015761	-0.010197	-0.00606	-0.024717	-0.017334	-0.008284	0.001755	-0.008527	-0.050005	-0.011042	-0.014971	0.005465	0.009762	0.017219	-0.020767	0.006267	-0.013872	0.000893	0.012449	0.009641	0.001658	-0.029972	-0.001321	0.034961	-0.000696	0.001119	0.013007	0.009346	-0.003699	-0.019389	-0.019389	0.12898	0.00517	0.010934	0.023767	0.011048	-0.03461	0.002967	-0.002429	0.027296	-0.24664	0.001503	-0.016443	0.021579	0.023008	-0.01531	-0.00682
0.6	-0.00232	-0.019553	-0.011336	0.015124	0.019138	-0.000745	0.017471	0.013681	-0.019378	0.0051	-0.012274	-0.004558	0.01327	-0.000676	0.020095	0.024532	0.025168	-0.008969	-0.005865	-0.014616	-0.014559	-0.005305	0.007964	-0.007988	0.016968	0.0027	-0.003357	-0.002092	0.001591	-0.012767	-0.039511	-0.015297	-0.015297	-0.030762	0.004467	-0.002717	0.001542	0.001957	-0.06026	-0.041168	-0.23729	-0.089752	0.38433	-0.009344	-0.010769	-0.022719	0.007221	-0.003254	0.013503
0.7	0.001868	0.018515	0.013806	0.034337	0.032732	0.022854	0.014832	0.024427	-0.016053	-0.030725	0.028108	0.030507	-0.019811	0.03163	0.022044	0.018228	0.038454	0.006015	0.006816	-0.00288	0.00076	0.008272	0.020843	0.009761	0.035348	0.016555	0.020522	0.000928	-0.010952	-0.004125	-0.039363	-0.033485	-0.033485	-0.033661	0.005976	0.01377	0.0528	0.013103	-0.05351	-0.004632	0.054606	0.02105	0.18452	0.020568	0.022468	0.067323	0.007534	0.003547	-0.003773
0.8	-0.022154	0.017328	0.008201	0.040223	0.048075	0.040368	0.008364	0.020508	-0.047592	-0.053933	-0.025939	0.013532	-0.026471	0.009547	0.027555	0.03153	0.030235	0.012132	0.001148	0.006881	0.009115	0.018569	0.024526	0.033656	0.027217	-0.022481	-0.012455	0.003456	-0.01115	0.001111	-0.026811	-0.008173	-0.008173	-0.092706	-0.012444	-0.022436	-0.062531	-0.018383	0.02025	-0.010209	-0.03626	0.041638	-0.050997	-0.006974	-0.011867	-0.027225	-0.025603	0.000435	0.002094
0.9	-0.025868	-0.014623	0.041669	0.049496	0.040064	0.04517	0.019966	0.050726	0.004008	-0.046662	-0.045314	0.051281	-0.011404	0.017815	0.044422	0.01744	0.04504	0.013422	-0.001628	0.001372	-0.013293	0.021792	0.039243	0.048771	0.051542	-0.009941	-0.010156	-0.00658	-0.009613	0.007059	0.02879	0.010924	0.010924	0.029865	-0.010649	0.007637	-0.008269	-0.020746	0.050565	0.023579	0.13051	0.048577	0.076959	-0.019116	0.013829	0.00823	0.003157	0.011357	-0.000596
1	0.001473	-0.013071	0.049765	0.042056	0.045113	0.056473	0.012685	0.081359	-0.02324	-0.062889	0.007917	0.04298	0.02488	0.008605	0.042139	0.045903	0.036934	0.006099	0.052575	0.053168	-0.0046	-0.010269	0.044046	0.053385	0.051633	-0.001042	0.010504	-0.002539	0.007542	-0.002982	0.017714	0.01676	0.01676	-0.096924	-0.01554	0.002493	0.046793	-0.014788	0.13758	0.13723	0.07022	-0.003007	-0.15299	0.001725	-0.000593	-0.019318	-0.029354	0.003526	0.001122
1.1	0.082782	0.14778	0.18809	0.1319	0.16906	0.17766	0.093375	0.12855	0.011947	-0.096787	0.064615	0.1504	0.14501	0.054098	0.10691	0.073737	0.14688	0.21006	0.15376	0.1946	-0.022703	0.025928	0.10418	0.17145	0.1124	0.36181	0.17746	-0.00777	-0.014956	-0.013225	0.021775	0.018389	0.018389	-0.02628	0.02052	0.016012	-0.00867	-0.003796	0.34904	0.33672	0.46296	0.15961	-0.15299	0.008981	0.019283	-0.040319	0.071462	0.014531	0.019079
1.2	0.044221	0.11556	0.15033	0.11813	0.16086	0.16015	0.07519	0.10321	-0.014658	-0.10165	-0.013906	0.11575	0.1325	0.020676	0.093627	0.054383	0.10387	0.19471	0.14339	0.14281	-0.050808	0.04367	0.077216	0.15998	0.098551	0.37374	0.1858	-0.001928	-0.013494	-0.012793	0.039939	0.033281	0.033281	-0.009674	0.020676	0.02485	0.00835	0.009251	0.46699	0.52733	0.61021	0.19801	0.26333	0.046259	0.24553	0.051763	0.17775	0.095232	0.050195
1.3	0.007478	0.13135	0.12513	0.074818	0.11687	0.15559	0.073449	0.11538	-0.041477	-0.10897	-0.064893	0.1155	0.085912	0.031072	0.080086	0.060529	0.12678	0.18116	0.12449	0.11652	-0.036587	0.028724	0.050845	0.16737	0.096023	0.388	0.18623	-0.001147	-0.008182	-0.009463	0.041859	0.037146	0.037146	0.006933	0.021899	0.026696	0.033378	0.016596	0.53768	0.72262	0.82469	0.21814	1.0584	0.023048	0.47955	-0.007329	0.34421	0.12598	0.037781
1.4	0.075275	0.12341	0.12244	0.035947	0.10629	0.15899	0.050072	0.1038	-0.012298	-0.096836	-0.022471	0.084074	0.13086	0.043074	0.082644	0.037645	0.12092	0.16825	0.1239	0.12454	-0.021564	0.039677	0.040737	0.17666	0.10424	0.40075	0.19198	-0.001125	-0.006538	-0.001482	0.056479	0.040366	0.040366	0.03092	0.02268	0.027817	0.037182	0.027125	0.58198	0.87878	1.1526	0.28036	1.3519	0.041187	0.52318	0.002109	0.58351	0.1923	0.10501
1.5	0.047619	0.10232	0.12132	0.041112	0.1008	0.1676	0.048187	0.1098	-0.031715	-0.13049	0.009345	0.08234	0.13512	0.056261	0.094532	0.045304	0.09334	0.17162	0.11891	0.11496	-0.038359	0.017856	0.03748	0.17176	0.052635	0.40833	0.19342	0.003729	0.003767	-0.000465	0.058768	0.052303	0.052303	0.042781	0.025386	0.029466	0.053801	0.034624	0.5826	0.92049	1.4104	0.29933	1.8707	0.060066	0.44514	0.076166	0.80031	0.26871	0.11201
1.6	0.080016	0.042616	0.10975	0.030894	0.091576	0.14508	0.025534	0.12143	-0.069584	-0.13194	-0.023287	0.039139	0.11466	0.029014	0.10485	0.052491	0.021509	0.14743	0.096523	0.10634	-0.042579	0.031434	0.02023	0.1699	0.038651	0.4231	0.21435	0.004488	0.003981	0.002382	0.066299	0.0581	0.0581	0.059915	0.026816	0.033357	0.059207	0.03709	0.59708	0.94377	1.6854	0.31876	2.5211	0.11089	0.36955	0.022855	0.97334	0.28388	0.10971
1.7	0.044537	0.085339	0.10788	0.025619	0.090654	0.12466	0.01402	0.092757	-0.12451	-0.17417	-0.065097	0.052851	0.12081	0.021129	0.10731	0.053153	0.024099	0.13138	0.10283	0.11011	-0.043043	0.02319	0.019102	0.17036	0.006309	0.43503	0.21753	0.007616	0.013373	0.006271	0.091183	0.075455	0.075455	0.080212	0.027805	0.042062	0.067817	0.037655	0.60751	1.0219	1.8008	0.3412	2.7779	0.10986	0.28075	0.074805	1.0885	0.28412	0.099205
1.8	0.064845	0.029652	0.10772	0.030839	0.09415	0.12284	4e-05	0.063608	-0.084174	-0.14686	-0.09365	0.067967	0.15866	-0.009397	0.081641	0.052271	-0.010184	0.1375	0.090503	0.11532	-0.067435	0.002396	0.020701	0.15642	0.006992	0.44393	0.24128	0.010384	0.015869	0.012193	0.091774	0.080873	0.080873	0.097346	0.028846	0.048657	0.07042	0.041661	0.61168	1.0504	1.9077	0.34421	3.1043	0.13803	0.28393	0.071914	1.2666	0.36313	0.13214
1.9	0.090052	0.062151	0.10765	0.038113	0.084731	0.10243	0.016891	0.075779	-0.079561	-0.18081	-0.048781	0.062928	0.11677	-0.020596	0.066604	0.061759	0.017963	0.1414	0.092461	0.091671	-0.042326	0.014547	0.01574	0.16446	-0.002437	0.45354	0.2422	0.013726	0.022308	0.017836	0.10625	0.083942	0.083942	0.11685	0.029496	0.05024	0.086639	0.047055	0.63034	1.1143	2.1293	0.48601	3.7042	0.14106	0.25274	0.12591	1.3858	0.37552	0.16257
2	0.04114	0.061421	0.10687	0.016068	0.076283	0.099325	0.003926	0.080825	-0.067975	-0.18317	-0.13057	0.062639	0.13191	-0.034063	0.045328	0.060277	-0.01829	0.14589	0.10137	0.099874	-0.061569	-0.016829	0.011901	0.15941	0.000114	0.57621	0.31827	0.018695	0.031532	0.024444	0.12441	0.0955	0.0955	0.21702	0.031135	0.067189	0.094247	0.055581	0.63427	1.1543	2.4195	0.62318	3.9624	0.19326	0.25813	0.12174	1.4663	0.38098	0.16406
2.1	0.005977	0.03513	0.10287	-9.1e-05	0.073127	0.11005	-0.03288	0.06254	-0.13213	-0.19737	0.006285	0.04013	0.090716	-0.051437	0.036648	0.040576	0.01284	0.1309	0.11195	0.12401	-0.035954	0.006732	-0.005453	0.11483	0.004874	0.22893	0.07613	0.014736	0.010511	0.001517	0.085867	0.079774	0.079774	0.14216	0.027805	0.02485	0.059207	-0.003796	0.59769	1.0394	2.462	0.34929	3.1924	0.15428	0.1814	0.067663	1.2006	0.26978	0.096255
2.2	-0.002004	0.02381	0.098312	-0.01053	0.052493	0.086407	-0.007183	0.032619	-0.096403	-0.18519	-0.091202	0.060326	0.073174	-0.036121	0.032534	0.046187	-0.007369	0.14681	0.12989	0.15484	-0.051568	-0.016772	-0.009435	0.099332	0.005466	0.21335	0.066047	0.009123	0.012033	0.010236	0.11902	0.085648	0.085648	0.14189	0.020676	0.016012	-0.00867	0.016596	0.52442	0.91928	2.3542	0.40643	2.3403	0.10038	0.12426	0.039265	0.71559	0.13484	0.050325
2.3	-0.019625	0.027735	0.095329	-0.011419	0.057008	0.096468	-0.004079	0.054466	-0.12816	-0.19969	-0.040011	0.027161	0.052284	-0.03033	0.027299	0.067748	-0.005512	0.16452	0.11817	0.16155	-0.075115	-0.011723	-0.004355	0.095166	-0.014554	0.17937	0.078364	0.015124	-0.004848	-0.013759	0.15564	0.0955	0.0955	0.20331	0.02268	0.033357	0.086639	0.03709	0.31959	0.62756	1.9439	0.1492	1.9736	0.056365	0.072469	0.031953	0.47019	0.081857	-0.001925
2.4	0.002421	0.019702	0.094575	-0.029854	0.082497	0.10202	-0.005471	0.038378	-0.07248	-0.21683	-0.089163	0.014358	0.035725	-0.063578	0.021001	0.060592	0.009462	0.17044	0.131	0.15293	-0.072414	-0.013321	-0.000508	0.098316	-0.013233	0.25107	0.080137	0.017515	0.008364	-0.000668	0.13364	0.081404	0.081404	0.18301	0.021899	0.026696	0.00835	0.009251	0.27614	0.61608	1.8747	0.20356	1.3811	0.014237	0.049335	0.016563	0.24965	0.043876	-0.014664
2.5	0.004791	0.007652	0.091526	-0.032131	0.07002	0.10015	-0.016667	0.024902	-0.13931	-0.20542	-0.13995	0.019314	0.052903	-0.034412	0.013207	0.045241	-0.040189	0.16912	0.12995	0.14454	-0.062329	0.006646	-0.002697	0.083012	-0.024735	0.22114	0.070546	0.011269	-0.002184	-0.006921	0.10772	0.074924	0.074924	0.12107	0.029496	0.029466	0.07042	0.027125	0.19281	0.52409	1.6776	0.086977	1.0172	0.016829	0.047578	-0.021443	0.18041	0.013191	-0.026495
2.6	0.00329	0.009751	0.086708	-0.01264	0.08575	0.096882	0.00674	0.061709	-0.12354	-0.21379	-0.13138	0.033976	0.048936	-0.069579	-0.004468	0.041207	0.012615	0.16396	0.13688	0.13981	-0.057011	-0.000485	-0.001375	0.06862	-0.008541	0.20274	0.080335	0.02131	0.012079	0.003678	0.12618	0.063329	0.063329	0.20305	0.031135	0.027817	0.094247	0.034624	0.11193	0.44108	1.5347	0.092991	0.84794	-0.037626	-0.01388	-0.075179	0.073963	0.004185	-0.030903
2.7	-0.043726	0.053114	0.082184	-0.021636	0.10668	0.07734	-0.009155	0.058681	-0.088465	-0.21317	-0.15055	0.046862	0.064039	-0.068183	0.012636	0.006565	-0.016602	0.17894	0.13206	0.14407	-0.07022	-0.002967	0.009943	0.078433	-0.031021	0.20284	0.054583	0.012022	0.017482	-0.004761	0.13002	0.078865	0.078865	0.084429	0.02052	0.048657	0.037182	0.037655	0.10187	0.40705	1.214	0.029609	0.53686	-0.039069	-0.017102	-0.065742	0.067867	-0.012363	-0.019915
2.8	-0.041513	0.026549	0.072383	-0.017416	0.086187	0.11175	-0.020931	0.038496	-0.16431	-0.21466	-0.083656	0.070321	0.049373	-0.06602	0.008719	-0.00825	0.024493	0.1783	0.13664	0.16532	-0.068574	-0.003651	0.011564	0.073216	-0.005717	0.2269	0.073798	0.015015	0.022247	0.006881	0.15395	0.07697	0.07697	0.13662	0.026816	0.05024	0.067817	0.041661	0.035592	0.31304	1.0899	-0.047421	0.57487	-0.023374	-0.022702	-0.013281	0.039732	-0.014939	-0.025069
2.9	-0.011565	0.050284	0.071957	-0.003089	0.10163	0.10814	0.00584	0.0756	-0.1214	-0.25756	-0.10385	0.055659	0.044642	-0.050111	0.006672	-0.018368	-0.027072	0.18203	0.15128	0.13586	-0.051061	-0.005391	-0.001576	0.062922	0.002938	0.22883	0.086247	0.007998	0.011272	-0.012793	0.12094	0.082427	0.082427	0.15138	0.022133	0.004867	-0.004065	0.027331	0.046146	0.30447	0.95632	0.016424	0.58368	-0.027816	-0.035623	-0.015492	0.006596	-0.025243	-0.055926
3	-0.041671	0.003452	0.070154	-0.012363	0.076768	0.098497	-0.010286	0.046214	-0.16924	-0.23503	-0.13566	0.047027	0.026117	-0.022201	0.01114	-0.030851	-0.018853	0.17832	0.14959	0.14778	-0.066	0.000713	0.008472	0.049477	-0.019838	0.21588	0.068444	0.010898	0.004879	0.002026	0.14678	0.057077	0.057077	0.065714	0.018075	0.043447	0.040786	0.041096	-0.001473	0.23172	0.89755	-0.091372	0.36764	-0.043956	-0.031121	0.012227	-0.011379	-0.029673	-0.041275
3.1	-0.000977	0.001444	0.06091	0.009349	0.079973	0.11291	-0.001208	0.016353	-0.14833	-0.23801	-0.085288	0.036537	0.018584	-0.00563	0.01606	-0.02275	0.009913	0.19059	0.15406	0.17089	-0.073343	-0.011895	0.013955	0.037925	0.028197	0.24187	0.083521	0.016325	0.026357	0.005381	0.10152	0.038358	0.038358	-0.082953	0.023955	-0.005355	0.04419	0.051985	-0.034487	0.18904	0.53149	-0.086745	0.36718	-0.04651	-0.018822	-0.000867	0.056301	-0.02854	-0.048568
3.2	-0.027843	0.022441	0.059829	-0.019359	0.077497	0.088726	-0.007096	0.06628	-0.20046	-0.27297	-0.20643	0.051653	0.012579	-0.03661	0.007302	-0.016445	0.004678	0.17162	0.1535	0.13233	-0.087311	-0.02647	0.015135	0.071805	-0.010226	0.21416	0.074915	0.011395	0.018015	-0.009666	0.14915	0.045444	0.045444	-0.03287	0.022628	0.029862	0.011553	0.018085	0.0162	0.23019	0.72059	0.037705	0.293	-0.060725	-0.03372	-0.045591	0.037232	-0.033259	-0.058292
3.3	-0.042382	0.027735	0.059239	-0.015084	0.11153	0.099698	-0.013766	0.011485	-0.20261	-0.24827	-0.16422	0.064332	0.030739	-0.04903	0.006672	-0.016477	0.017175	0.19162	0.13705	0.13766	-0.11571	-0.010212	0.020043	0.07857	0.002756	0.19373	0.062171	0.01383	0.02039	0.006576	0.13083	0.036426	0.036426	-0.029444	0.021951	0.024322	0.020563	0.043459	-0.010555	0.17514	0.677	0.018274	0.40056	-0.043475	-0.025045	-0.070333	-0.009347	-0.032023	-0.04899
3.4	-0.000108	0.033578	0.049733	0.002852	0.11357	0.11634	0.005173	0.039268	-0.18115	-0.28636	-0.11935	0.059748	0.078852	-0.042052	0.005511	-0.029054	0.032599	0.17787	0.12349	0.11784	-0.11238	0.008957	0.019707	0.085887	0.013552	0.1908	0.065751	0.00647	0.016067	0.026351	0.14715	0.059388	0.059388	0.043309	0.006809	0.019706	0.014957	0.035344	-0.034978	0.1146	0.44322	-0.044182	0.047288	-0.080123	-0.06077	-0.052903	0.02207	-0.048344	-0.059232
3.5	-0.032505	0.000622	0.047995	0.00946	0.081381	0.1151	0.000562	0.057019	-0.13599	-0.25573	-0.10283	0.067058	0.081072	-0.042087	0.024169	-0.02338	0.035583	0.15874	0.11823	0.11598	-0.10204	-0.021022	0.015382	0.073664	-0.002391	0.18827	0.065061	0.016975	0.022216	-0.004252	0.14184	0.06026	0.06026	0.036455	0.010217	0.017529	-0.020283	0.031851	-0.032278	0.12696	0.39204	-0.10942	0.16319	-0.07135	-0.051949	-0.11106	-0.01216	-0.026376	-0.045975
3.6	-0.031873	0.01532	0.047995	0.014569	0.095412	0.11407	0.013846	0.051794	-0.13095	-0.20686	-0.11282	0.045375	0.059781	-0.010374	0.01053	-0.041851	-0.027579	0.14016	0.12209	0.11766	-0.11694	-0.011752	0.015546	0.094598	0.024097	0.20041	0.062105	0.009292	0.015062	0.017277	0.15232	0.050484	0.050484	0.067559	0.010998	0.027026	0.039986	0.035498	-0.058297	0.14927	0.22072	-0.10803	0.038943	-0.064464	-0.072301	-0.081726	-0.02654	-0.025943	-0.036802
3.7	-0.051074	0.017328	0.046946	-0.007587	0.12847	0.11001	-0.002078	0.043008	-0.1612	-0.24216	-0.052044	0.05124	0.047444	-0.046378	0.014447	-0.033688	-0.021555	0.13848	0.098831	0.088497	-0.098198	-0.008443	0.008785	0.075523	0.034004	0.17118	0.047094	0.015249	0.015823	0.023301	0.17831	0.049574	0.049574	0.064396	-0.026338	-0.01195	0.003744	-0.02542	-0.035346	0.13537	0.37448	-0.026139	0.10478	-0.06713	-0.063735	-0.088954	-0.027166	-0.024109	-0.057741
3.8	-0.000661	0.029013	0.045209	-3.5e-05	0.097548	0.12396	0.010336	0.070139	-0.15755	-0.26546	-0.046537	0.028276	0.062766	-0.041355	0.037219	-0.030693	0.000118	0.13191	0.093572	0.12161	-0.12559	-0.008443	-0.00573	0.084217	0.022685	0.20365	0.056653	0.002642	0.005244	0.009321	0.1428	0.071059	0.071059	0.066241	-0.024022	-0.010895	-0.014076	-0.022081	-0.008468	0.10425	0.2539	0.10433	0.25452	-0.065501	-0.050851	-0.062	-0.017162	-0.047541	-0.05531
3.9	-0.032742	0.034126	0.044226	0.009071	0.11823	0.10135	-0.005442	0.030779	-0.15648	-0.25198	-0.02655	0.040914	0.051375	-0.042052	0.044422	-0.032521	-0.012211	0.12271	0.092666	0.12508	-0.11934	-0.00579	-0.009323	0.073044	0.019815	0.1643	0.052645	-0.037544	-0.011044	-0.042939	0.18511	0.068899	0.068899	0.20568	-0.036042	-0.044463	-0.022886	-0.05968	-0.05081	0.11621	0.05504	-0.043951	0.11358	-0.041735	-0.073179	-0.079261	-0.058583	-0.037607	-0.06283
4	-0.041118	-0.003486	0.043865	-0.000646	0.076283	0.1115	-0.002745	0.024842	-0.17214	-0.26474	-0.089571	0.051818	0.10578	-0.051158	0.022339	-0.022529	-0.011873	0.13259	0.095851	0.11335	-0.12668	-0.020395	-0.016674	0.088022	-0.002756	0.18362	0.059412	-0.038341	-0.018609	-0.04149	0.1408	0.057304	0.057304	-0.039197	-0.045981	-0.019468	0.014156	-0.050177	-0.039273	0.050819	0.22896	-0.03146	0.055169	-0.053359	-0.054475	-0.054688	-0.01216	-0.038926	-0.043252
4.1	-0.029265	0.070824	0.043144	-0.003256	0.070359	0.10583	-0.011446	0.065449	-0.18705	-0.24735	-0.13097	0.01506	0.048681	-0.059392	0.025547	-0.03851	-0.01891	0.12476	0.092753	0.12353	-0.12968	-0.019168	-0.017242	0.083201	9.1e-05	0.17644	0.04808	-0.036353	-0.021714	-0.046472	0.18821	0.055978	0.055978	0.083375	-0.062763	-0.040704	-0.034299	-0.067487	-0.086033	0.060196	0.1253	-0.074717	0.033843	-0.040809	-0.088663	-0.09261	-0.06546	-0.036989	-0.064127
4.2	-0.021285	0.06279	0.030491	-0.013862	0.066475	0.11642	0.020459	0.038021	-0.13148	-0.21095	-0.07509	0.007832	0.069207	-0.04903	0.008286	-0.028928	-0.007369	0.10963	0.099737	0.14443	-0.11706	-0.01101	-0.022725	0.074387	-0.026261	0.17857	0.04854	-0.045652	-0.034896	-0.040905	0.1535	0.072461	0.072461	0.070195	-0.054125	-0.060159	0.002943	-0.075962	-0.046883	0.057286	0.065232	-0.090446	-0.070468	-0.052174	-0.088956	-0.072799	0.010504	-0.04074	-0.044873
4.3	-0.024366	0.033395	0.024755	-0.016805	0.042054	0.096882	0.005782	0.041346	-0.18373	-0.21028	-0.075702	-0.014305	0.0382	-0.053147	0.008916	-0.043963	-0.057246	0.11497	0.091205	0.11293	-0.1309	-0.001198	-0.029807	0.091379	-0.047442	0.17412	0.054945	-0.038303	-0.033907	-0.032924	0.16761	0.082578	0.082578	0.10578	-0.053656	-0.041363	-0.021484	-0.060913	-0.030314	0.059145	0.07369	-0.12561	0.10663	-0.071165	-0.077169	-0.061575	-0.01216	-0.034887	-0.048503
4.4	-0.054788	0.008291	0.024066	-0.025412	0.053124	0.11696	0.004216	0.023536	-0.12998	-0.21591	-0.016761	0.008782	0.04617	-0.071079	0.003011	-0.023695	-0.04959	0.12322	0.091935	0.10963	-0.12875	-0.034857	-0.023032	0.074645	-0.034483	0.15753	0.041281	-0.037702	-0.01972	-0.043803	0.15631	0.088793	0.088793	0.088647	-0.072285	-0.060818	-0.089362	-0.077709	-0.050687	-0.004713	-0.015874	-0.1721	0.020399	-0.069425	-0.10766	-0.088698	-0.043577	-0.035567	-0.066266
4.5	-0.045938	0.028192	0.023345	-0.032575	0.047929	0.10868	-0.028936	0.052626	-0.12558	-0.19651	-0.076926	-0.021533	0.039729	-0.069335	-0.007578	-0.003396	-0.032082	0.12989	0.08425	0.12418	-0.1133	-0.051343	-0.031384	0.089657	-0.03651	0.15935	0.052777	-0.04729	-0.034942	-0.059155	0.17588	0.087012	0.087012	0.12924	-0.072025	-0.054289	-0.10077	-0.0887	-0.055228	0.063914	0.22072	-0.043951	0.087622	-0.071942	-0.071129	-0.047886	-0.085311	-0.032929	-0.05262
4.6	0.005107	0.020797	0.023279	-0.037351	0.033655	0.088519	-0.016522	0.020212	-0.12204	-0.23406	-0.023491	-0.005054	0.050028	-0.085767	-0.002441	-0.015594	-0.019754	0.12193	0.095442	0.11089	-0.13314	-0.024787	-0.02215	0.063128	-0.038491	0.16481	0.053269	-0.044505	-0.045019	-0.081447	0.14664	0.10027	0.10027	0.19171	-0.066665	-0.062731	-0.053721	-0.057625	-0.060874	0.037482	-0.098282	-0.05598	-0.019471	-0.074904	-0.072557	-0.079006	-0.054831	-0.041193	-0.05262
4.7	-0.00801	0.006556	0.015773	-0.035463	0.051813	0.086697	-0.020583	0.015462	-0.10402	-0.20676	0.00445	-0.038053	-0.030438	-0.082313	-0.01734	-0.032773	-0.025609	0.12852	0.080072	0.099036	-0.11812	-0.059758	-0.031152	0.069274	-0.01772	0.1635	0.048178	-0.041033	-0.035642	-0.054529	0.098198	0.043701	0.043701	0.096028	-0.057897	-0.06926	-0.049516	-0.058704	-0.050565	0.025438	0.091907	0.015961	0.1414	-0.054876	-0.063443	-0.036578	-0.03967	-0.043872	-0.040206
4.8	-0.02484	0.037503	0.014495	-0.04829	0.035985	0.089678	-0.025803	0.011603	-0.10187	-0.24201	-0.036544	-0.037021	-0.027891	-0.097454	-0.028873	-0.013041	-0.003485	0.1226	0.084981	0.13269	-0.15424	-0.05799	-0.026647	0.051233	-0.014212	0.15247	0.043613	-0.044915	-0.034668	-0.058647	0.093989	0.053742	0.053742	0.14637	-0.077801	-0.065435	-0.007469	-0.077144	-0.054983	0.043221	-0.00026	-0.041638	0.036625	-0.059541	-0.082147	-0.076455	-0.028416	-0.033507	-0.04322
4.9	-0.006192	0.033487	0.013741	-0.036684	0.021857	0.06347	-0.024817	0.052032	-0.12269	-0.24288	-0.065097	0.019066	-0.023596	-0.11036	-0.023618	-0.035074	-0.044692	0.13152	0.089802	0.14694	-0.1298	-0.076416	-0.024279	0.038734	-0.032251	0.1373	0.040295	-0.047088	-0.034318	-0.057325	0.065635	0.050294	0.050294	-0.064238	-0.088026	-0.083505	-0.090763	-0.093375	-0.093643	0.019052	0.10275	0.035392	-0.091331	-0.041439	-0.097265	-0.088273	-0.011535	-0.037051	-0.053917
5	-0.014647	0.026549	0.009971	-0.042626	0.03817	0.073117	-0.043061	0.014453	-0.10949	-0.26792	-0.21174	-0.025002	-0.030438	-0.083883	-0.020017	-0.022466	-0.042103	0.11755	0.088721	0.13466	-0.13791	-0.058788	-0.020141	0.047549	-0.031385	0.1643	0.052383	-0.053061	-0.044562	-0.05336	0.10056	0.057759	0.057759	0.099191	-0.077931	-0.096892	-0.10298	-0.11115	-0.029578	0.04896	-0.029537	-0.003932	0.042652	-0.064649	-0.079036	-0.063361	0.00222	-0.036989	-0.063187
[truncated: 1,009 more columns]

## Sheet: 3E
HZ	GCaMP6s
1	0.090052	0.147781	0.188095	0.131901	0.169064	0.177659	0.093375	0.128555	0.041448	0.05431	0.084602	0.150404	0.158663	0.056261	0.107306	0.073737	0.146876	0.210057	0.154058	0.194604	0.013166	0.04367	0.104184	0.176663	0.112399
20	0.576206	0.31827	0.02131	0.031532	0.026885	0.188207	0.100274	0.100274	0.217018	0.031135	0.067189	0.094247	0.055581	0.634266	1.15426	2.46201	0.623178	3.96245	0.19326	0.523178	0.125906	1.46632	0.380982	0.164064	0.677982	1.67796	1.79387	1.18588	1.55548
60	1.05522	0.410775	1.76757	2.17178	1.08408	1.82218	2.85663	1.78903	3.04607	2.93699	4.03435	3.89041	4.36448	4.27873	4.41992	3.77077	3.85821	4.35758	0.980259	1.1174	1.29047	2.11143	2.69647	2.73281	2.16959	3.04472	2.08677	3.37068	3.60135	1.89413	4.14068	5.20121
100	0.491695	0.683443	1.36685	4.56131	5.04864	14.2221	3.51463	4.74207	3.90392	2.9266	2.39039	2.03464	1.94039	0.43136	0.578759	2.94416	1.95865	3.07614	2.2779	3.34055	4.91329	3.6816	4.25899	3.96855	4.65831	3.85445	3.75612	3.32192	2.47251	2.72745	1.64601	1.79885	1.35072	3.53723	3.24022	0.765003	0.05839
180	4.6885	5.00505	3.92778	3.56283	4.1952	6.32961	6.63973	3.80914	3.18316	3.09311	0.773459	3.69341	3.39022	2.36687
