# Supplementary material for: Engineering of NEMO as calcium indicators with large dynamics and high sensitivity
Source: Nat Methods. 2023 Apr 20;20(6):918–24. doi: 10.1038/s41592-023-01852-9 (PMC10250196; doi:10.1038/s41592-023-01852-9)
Supplement: Source Data Figs. 1–4 and Extended Data Figs. 2–9 — Source data [file 41592_2023_1852_MOESM8_ESM.zip › Source_Data_Fig.4.xlsx]

## Sheet: 4B-left
GCaMP6s
top	-0.0183378	0.018648	0.0211001	-0.0869948	0.00632133	-0.00882118		median	-0.0478142	0.00774564	0.016225	0.023344	0.0505702	0.0108623		bottom	-0.0126504	-0.0201443	0.0504353	0.0284999	0.0412625	-0.0413937
	0.0314759	-0.00208509	0.0758597	0.0824179	-0.0221839	0.0151069			-0.0108032	0.0118865	0.0125503	0.0398827	-0.0065826	0.0450665			0.0175716	0.0323685	0.0712959	-0.0438881	0.0557833	0.0643246
	-0.0456123	0.032159	-0.0993531	-0.0266037	-0.0215843	0.0264477			0.0156393	0.044326	-0.00903838	-0.00946164	0.0272644	0.0253781			0.0378757	0.0587501	-0.0204611	0.032908	-0.00162019	-0.0210598
	0.0293199	0.0322333	-0.0573355	0.0391808	0.0240485	0.0378066			0.0189101	0.0219782	-0.0240878	0.0478072	0.014979	0.0286673			-0.00814129	0.0071444	-0.028835	0.034074	-0.0277852	-0.0271602
	0.0352906	0.00906231	-0.00375342	-0.0183739	0.0528971	0.0489418			-0.00019146	0.0113748	-0.00761078	0.0253157	-0.0113367	-0.015259			0.0905393	0.00282658	0.00871907	0.0450379	0.0187484	0.0301783
	-0.0412684	0.041616	-0.0101388	0.0261052	0.0754805	-0.0890217			0.0711005	-0.0414203	0.00991704	0.045258	-0.0333673	0.0378596			-0.0823548	-0.0396113	0.0218899	0.0198321	0.0442395	0.0218034
	-0.0280299	-0.024469	0.0500619	-0.0274308	-0.00841908	-0.0505893			0.010422	-0.0408558	-0.0393281	-0.0877824	-0.0118857	0.00792517			0.00055149	-0.0572645	-0.0650659	-0.0640276	-0.0182354	-0.0018143
	-0.0479603	-0.0294932	0.00392461	0.0128127	-0.0203635	0.0229656			-0.00600876	-0.0513929	0.011743	0.00862535	0.0186435	-0.0183792			-0.0188573	-0.02564	0.0473659	0.0587129	0.00167085	-0.00564584
	0.00577405	-0.0730062	0.0397353	0.044905	-0.177516	0.0298117			0.00424801	0.0292192	0.0255611	-0.00784864	0.00441927	-0.0542215			0.029703	0.0229047	0.013174	-0.0703785	0.0261771	-0.00288186
	0.0157983	-0.0308124	0.0598329	0.0086612	0.0355024	-0.0216654			-0.032792	0.0296168	-0.0307888	-0.0305077	-0.00402681	-0.0449535			-0.00013294	0.0325454	-0.00704328	0.022399	-0.0497576	0.0241013
	0.0274568	-0.0256322	-0.105373	-0.037209	0.0380913	0.037804			-0.0198486	0.023726	-0.00234373	-0.0355631	-0.02661	0.0106558			-0.0199805	-0.00226234	-0.103765	-0.0116527	-0.0280587	-0.0609243
	0.0229873	0.0723777	0.0423205	-0.0725525	-0.0151966	-0.0592806			-0.0175989	-0.0326832	0.0339876	-0.00367472	-0.00618995	-0.0144868			-0.0222029	-0.00750567	0.00638905	-0.0239667	-0.0221747	-0.0234946
	0.0131058	-0.0205981	-0.0168812	0.0550818	0.0329217	0.010494			0.0147373	-0.0135208	0.00321363	-0.015395	-0.0158772	-0.019115			-0.0119209	-0.00411152	0.00590147	-0.0275502	-0.0402499	0.0439669
	-0.00870983	-0.0398536	0.0373458	-0.0166791	-0.00625803	-0.0226985			0.000480359	-0.0322127	-0.00269537	-0.0188209	-0.0237194	-0.0822385			-0.0557179	-0.0721622	0.0151968	-0.00816558	0.0171353	0.00470576
	-0.127847	-0.00817359	0.058546	-0.0537419	0.112603	0.0126964			-0.00747548	0.00221117	0.0230879	-0.0638626	-0.0773348	-0.0646442			-0.0360968	-0.0222821	0.0368736	0.0230554	-0.0773656	0.0126407
	-0.0181828	0.0289118	0.0760497	-0.02409	-0.0233993	-0.00761848			-0.0286933	-0.0557977	-0.0120285	-0.0505081	0.0108359	-0.106417			0.0112374	-0.00731542	0.000723784	0.0749044	0.0592738	-0.0578854
	-0.0189728	0.00303073	0.00179422	0.0232878	-0.0299888	0.00361957			0.108407	-0.0344254	-0.0708329	0.0311809	0.0316468	0.0791139			0.0355335	-0.0497244	0.0189456	-0.0357243	0.0126969	0.0476771
	0.121771	0.013203	-0.0270725	0.0231007	0.120225	-0.0112163			0.116801	0.0494562	-0.0147657	0.0830027	0.0222668	0.0631977			-0.0124325	0.00233947	-0.0911616	0.00386572	0.00278374	-0.0133094
	0.0329919	0.0157819	0.122112	0.164608	0.0840839	0.0174583			0.139709	-0.0355056	0.0125952	0.0700628	-0.0257131	0.0352035			0.0140367	-0.0297694	0.036662	0.0890403	-0.0214285	-0.06116
	0.0438161	-0.00805479	0.0291265	0.159114	0.209722	0.00155082			0.0780728	0.0419914	-0.0501415	0.149407	0.000583507	0.0409764			-0.0587111	0.0706526	0.00460355	0.105806	0.00814572	0.0339022
	0.105018	0.0346612	0.172225	0.0604265	0.0730633	-0.0159449			0.0644006	0.044816	0.0262696	0.138094	0.0956249	0.0144661			-0.117807	0.00457834	0.104002	0.116495	0.012066	0.0427555
	0.138073	0.0820971	0.105438	-0.0764275	0.0747856	-0.0424916			0.23929	0.140303	0.280885	0.192976	0.0702139	0.26771			0.089022	0.0414021	0.23889	0.0978294	0.0550205	0.0695362
	0.113983	0.0211205	0.116685	0.216829	0.0278501	0.0578952			0.325539	0.144081	0.292964	0.265357	0.0412612	0.386725			0.099652	0.0629668	0.14194	0.142059	0.0755899	0.0743633
	0.137898	0.0414675	0.145117	0.153398	-0.0353791	0.0527452			0.344756	0.181688	0.220793	0.330329	0.048348	0.355692			0.096841	0.0428992	0.14593	-0.00164594	0.0310235	0.0799019
	0.0476038	0.0640246	0.0500849	0.432657	0.136276	0.0222974			0.344104	0.113155	0.139716	0.301254	0.0435378	0.280461			0.0638155	0.08757	-0.0230204	0.0589444	-0.0186854	0.0618157
	0.132528	0.0578049	-0.0206698	0.366173	0.174829	0.0725795			0.23341	0.116346	0.202256	0.323882	0.0394269	0.236641			0.0234698	0.0274868	0.106053	0.123222	-0.00389576	-0.0787505
	0.191886	0.0683064	0.178294	0.371007	0.0509404	0.138946			0.251539	0.077824	0.145496	0.26531	0.0269093	0.219203			0.106883	0.0857691	0.0670977	0.0634274	0.0493578	0.0151642
	0.197197	0.110552	0.208165	0.461351	0.181002	0.157532			0.256928	0.118051	0.177792	0.213277	0.042515	0.350583			0.0633429	0.0509577	0.13332	0.0250804	0.0565643	0.0745632
	0.150864	0.175944	0.152672	0.374267	0.201571	0.0055187			0.586067	0.291004	0.328379	0.547936	0.252914	0.613125			0.15539	-0.0664796	0.150984	0.0637562	0.0682583	0.0887049
	0.0093378	0.0719199	0.119544	0.431501	0.191017	0.119819			0.599811	0.337709	0.277831	0.56419	0.230217	0.626814			0.0833112	0.0678912	0.124114	0.0568376	-0.00587481	0.0902959
	0.208433	0.132166	0.133772	0.391334	0.131725	0.100316			0.620679	0.306998	0.238981	0.581946	0.229541	0.557611			0.0783783	0.038859	0.105995	0.150092	0.0483874	0.112853
	0.232266	0.107971	0.217556	0.324272	0.193845	0.154098			0.564346	0.31046	0.16723	0.492317	0.147405	0.530499			0.148375	0.069154	0.00888714	0.0095065	-0.0155169	0.0790056
	0.249886	0.170509	0.012855	0.411563	0.136432	0.238534			0.555551	0.260569	0.205998	0.513699	0.226841	0.41443			0.169992	0.0501682	0.0645803	0.123143	0.0689151	-0.0193263
	0.254151	0.171435	0.0875653	0.371268	0.163836	0.160086			0.542815	0.217663	0.362588	0.424948	0.192525	0.521302			0.102551	-0.00965125	0.0993097	0.026907	0.0818253	0.100644
	0.234644	0.222491	0.225493	0.375623	0.31768	0.185438			0.621506	0.538735	0.435887	0.793931	0.243093	0.839687			0.107122	0.0516199	0.149161	0.119541	0.0716761	0.0244368
	0.233906	0.211443	0.23734	0.169641	0.247907	-0.117707			0.669099	0.53799	0.396267	0.820453	0.186429	0.913238			0.0509259	-0.00569785	0.096737	0.102657	0.0198647	0.110928
	0.247806	0.0714917	0.232273	0.200358	0.211077	-0.0639809			0.666232	0.507379	0.344897	0.821033	0.18457	0.817151			0.119838	-0.0757921	0.113418	0.152844	0.0456762	0.0485796
	0.148093	0.113928	0.233442	0.365012	0.0918234	0.309493			0.647283	0.463586	0.391787	0.7375	0.145219	0.7879			0.0957545	0.00172829	0.087468	0.188196	0.0122608	0.109058
	0.223241	0.129342	0.148034	0.230078	0.0950309	0.383986			0.619986	0.453995	0.393225	0.653465	0.158761	0.775621			0.0345156	-0.0249814	0.245873	0.0602502	0.077569	0.169391
	0.260597	0.244714	0.0915699	0.283169	0.203029	0.252288			0.571163	0.442115	0.218919	0.713274	0.141796	0.644364			0.0291247	-0.0131166	0.0150287	0.107451	0.0217349	-0.0467848
	0.203094	0.211332	-0.0933794	0.354743	0.354529	0.251574			0.777387	0.692178	0.53175	0.773937	0.262172	0.98096			0.0792915	0.103283	0.0101271	0.122595	0.0483287	0.119544
	0.216874	0.22489	0.228712	0.380872	0.308152	0.230768			0.783646	0.707705	0.611534	1.05611	0.318764	1.01436			0.0136238	0.00411145	0.131028	0.115236	0.0459034	0.0881007
	0.194325	0.206518	0.217421	0.145716	0.238026	0.1813			0.776187	0.628896	0.517623	1.09008	0.294518	0.965792			-0.0123836	0.0254938	-0.00286709	0.126431	0.0514359	0.0775386
	0.258121	0.203565	0.159074	0.262029	0.301457	0.0933338			0.720516	0.485694	0.491136	1.0358	0.265778	0.90078			-0.0186304	-0.0523295	0.102536	0.202128	0.131825	0.0459087
	0.228454	0.102788	0.174813	0.276639	0.149608	0.093416			0.72076	0.57487	0.551935	0.947822	0.257756	0.871771			-0.00741364	-0.0233841	0.100866	0.164445	-0.0281127	0.0981831
	0.230716	0.260408	0.148753	0.314055	0.172973	0.148041			0.703145	0.557624	0.448686	0.876538	0.163444	0.827726			0.0835179	-0.00993709	0.0523121	0.0494619	0.0171008	0.0302573
	0.24964	0.278137	0.186355	0.31896	0.422628	0.157709			0.720236	0.740631	0.580705	1.02394	0.39398	0.854826			0.00975066	-0.0484193	-0.00374185	0.128335	0.0489396	0.0582247
	0.292988	0.23304	0.326649	0.344821	0.466517	0.115956			0.915397	0.83745	0.660946	1.19937	0.596282	0.94796			0.0617899	-0.0213736	-0.0334612	0.158762	0.0617366	0.0888823
	0.145166	0.208743	0.0670704	0.345751	0.439413	0.0960039			0.965085	0.843503	0.664702	1.23975	0.564939	0.915487			0.0602698	-0.0131194	0.0209276	0.164804	0.0414114	0.116916
	0.429934	0.13576	0.214211	0.310454	0.405765	0.205162			0.856944	0.752996	0.687714	1.15891	0.590755	0.848439			-0.0266458	0.0274427	0.0799957	0.106928	0.0803334	0.0864908
	0.36744	0.201055	0.14928	0.0715253	0.412292	0.0445936			0.728058	0.694351	0.567128	1.17616	0.551545	0.872813			-0.130066	-0.0298195	0.00764025	0.157415	0.116589	0.0718129
	0.416028	0.0556146	0.19682	0.196673	0.377265	0.123376			0.799393	0.642844	0.564092	1.0161	0.474418	0.71235			0.017743	-0.00864027	0.0227362	0.0992411	0.0884048	0.00302919
	0.376428	0.234839	0.128201	0.299092	0.227452	0.204769			0.782057	0.705893	0.735621	0.891324	0.450365	0.792326			0.0154032	-0.0010078	0.12851	-0.0218836	-0.0330042	0.0249778
	0.326238	0.164416	0.282939	0.306356	0.31545	0.258651			0.948836	0.931957	0.668702	1.21812	0.759547	0.937411			-0.0104323	-0.0238432	-0.0308406	0.098806	0.0563261	0.0033412
	0.341876	0.176845	0.282369	0.339937	0.262541	0.160644			1.04726	0.936948	0.647879	1.27806	0.813068	0.977433			0.101584	0.0291214	-0.0349975	0.11488	0.0908952	0.0978623
	0.432021	0.131429	0.0645715	0.328098	0.414701	0.158711			0.985271	0.93119	0.798123	1.22204	0.71493	0.971233			0.0269803	-0.00251463	0.0946841	0.138813	0.0434644	0.0179061
	0.489407	0.162936	-0.0555823	0.259176	0.294377	0.0833987			0.898264	0.865812	0.720207	1.19572	0.73181	0.975059			-0.0348731	-0.0193847	0.0465067	0.0468029	0.0572297	0.0350823
	0.493461	0.155696	0.163905	0.0523024	0.18534	0.0380764			0.784192	0.823811	0.673139	1.1559	0.636591	0.920873			-0.102379	-0.0281835	0.00636543	0.0647479	0.0184536	0.0561019
	0.45392	0.225704	0.158809	0.221344	0.31545	0.0819955			0.842877	0.660774	0.743714	1.04335	0.604835	0.936945			0.0260985	-0.172392	-0.0212424	0.122186	0.0308371	0.0342071
	0.393189	0.152691	0.230474	0.433413	0.320857	0.269501			1.02581	1.02151	0.864496	1.05572	0.929034	1.05558			0.0522713	0.0551827	0.0390575	0.0722269	0.0233519	0.0603276
	0.366104	0.207607	0.25736	0.466891	0.440514	0.200451			1.05488	1.03478	0.840943	1.22417	1.10605	0.970529			0.0716721	0.00133171	0.0731254	0.116364	0.127246	-0.0766247
	0.366667	0.214651	0.158763	0.357769	0.487474	0.165277			1.02229	1.00646	0.697474	1.27664	1.11485	1.13174			0.0445725	0.0329525	-0.03094	0.0652893	0.0814152	0.0316859
	0.385731	0.161201	0.230189	0.329633	0.449264	0.098805			1.0357	0.979738	0.798809	1.20725	1.08712	1.15756			0.0166377	-0.0453155	0.0036665	0.0805602	0.144187	0.0232505
	0.384011	0.170002	0.152041	0.388134	0.432395	0.201351			1.02544	0.96865	0.750503	1.1198	1.05416	1.11006			0.0371002	-0.0735624	-0.00917943	0.059327	0.0888149	0.0388794
	0.338121	0.220544	0.148943	0.330653	0.366144	0.157876			1.00436	0.88444	0.663237	1.08728	0.94675	1.02358			-0.0596206	-0.0597712	-0.0224432	0.0853867	0.0481798	-0.00750469
	0.336814	0.294143	0.21177	0.369001	0.481173	0.15589			0.965869	0.915675	0.93924	1.0374	1.19755	1.15656			-0.0433789	-0.0126116	0.0417119	0.0936985	0.115948	0.0713081
	0.304893	0.175454	0.289998	0.453043	0.493949	0.0238316			1.05453	0.980635	1.01821	1.10385	1.16344	1.10158			0.0413317	-0.0321084	0.0865728	0.108888	0.0512862	0.0999387
	0.248384	0.1632	0.250851	0.394235	0.358549	0.126254			1.04792	1.07371	0.911749	1.31709	1.26676	1.02654			0.0124555	0.00883229	-0.0496467	0.105815	0.0797675	0.0479393
	0.30555	0.154585	0.171005	0.389436	0.333772	0.176392			1.04644	0.995984	0.81645	1.29638	1.29988	1.04531			0.0580493	-0.0424398	-0.0103775	0.0539613	0.134348	0.00347271
	0.335401	0.168682	0.143036	0.313919	0.374292	0.180072			1.09173	1.00549	0.761836	1.2438	1.27477	1.11147			0.0132794	-0.025583	-0.00728654	0.0612191	0.0980708	-0.0205386
	0.285267	0.155337	0.0872602	0.284167	0.337423	0.125717			1.06813	0.959834	0.826338	1.16689	1.19907	1.08863			-0.0098681	-0.0446363	0.0115598	0.0756064	0.0534562	0.0432216
	0.235968	0.209515	0.0516309	0.257289	0.290313	0.137726			1.02871	1.01556	0.76503	1.13051	1.13212	1.02463			-0.0182842	0.0112035	0.0200426	0.082772	0.0550401	0.0558976
	0.220889	0.103394	0.144124	0.131539	0.284065	0.109521			0.955665	0.950592	0.793325	1.05528	1.05158	0.974734			0.000599875	-0.0226208	-0.00200521	0.0583044	0.0695392	0.046873
	0.22267	0.104919	0.183824	0.305847	0.241372	0.0316903			0.966232	0.86983	0.776597	1.00578	0.958757	0.941912			-0.0743464	-0.0507932	-0.0096058	0.0270731	0.0571353	-0.0412913
	0.199595	0.0579114	0.119392	0.27882	0.226591	-0.0106586			1.03428	0.837546	0.664266	0.987784	0.940295	0.859525			0.0608993	-0.142098	-0.0224963	0.0229418	-0.00674011	-0.0137123
	0.115539	0.029632	0.130588	0.229267	-0.0190254	0.103079			0.966589	0.864988	0.639288	0.94273	0.939393	0.731759			-0.0221474	-0.0878021	0.0122186	0.00141246	-0.00221578	-0.0593289
	0.176455	0.0658635	0.105829	0.22408	0.197778	0.0796518			0.974146	0.901731	0.424476	0.951597	0.955101	0.787933			0.0220319	-0.00791972	-0.232416	0.0985766	0.0938646	0.0294528
	0.124276	0.0480955	0.119599	0.222464	0.173965	-0.018471			0.963958	0.907376	0.597461	0.944747	0.917948	0.788306			0.0566273	-0.0099403	0.0143865	0.0348366	0.0424417	0.0200196
	0.102903	0.0319907	0.0776763	0.123049	0.193794	0.0485949			0.924548	0.873872	0.603348	0.911501	0.919611	0.792448			0.0392018	-0.0599564	0.0230074	0.0783432	0.0876595	-0.0155266
	0.105458	0.0721847	0.0172798	0.177076	0.111494	0.112351			0.852695	0.789462	0.593693	0.831941	0.856042	0.783439			0.038997	-0.0189679	0.0324149	0.101814	0.0679554	0.0108617
	0.123759	-0.0151234	0.058618	0.139669	0.166384	0.085123			0.819374	0.677151	0.51941	0.684465	0.794586	0.668147			-0.0853461	-0.0618681	0.00390547	-0.0289339	0.0767143	-0.0304785
	0.0695548	0.0369605	0.114446	0.173974	0.133319	-0.002525			0.834441	0.586338	0.508325	0.699618	0.640458	0.67605			-0.0394903	-0.118299	0.0471554	0.0411424	0.0142637	0.0539465
	-0.0136543	-0.0655985	0.0509284	0.170077	0.0977288	-0.107908			0.830295	0.733221	0.456179	0.646805	0.649818	0.472538			-0.0146178	0.0101957	0.0323279	0.0304199	-0.00202562	-0.125471
	0.086079	0.0369085	0.0928913	0.0948508	0.0975816	-0.0757226			0.817529	0.598704	0.387409	0.616067	0.62597	0.484109			-0.00104473	-0.141022	0.041772	0.0641307	0.0189033	0.00450276
	0.0564738	0.10855	0.133406	0.116701	0.0831137	0.0809804			0.79381	0.670647	0.276987	0.654393	0.612128	0.526265			-0.0314415	-0.00761136	-0.126916	0.0762532	0.0304458	-0.058798
	0.0715631	0.0314116	0.0662586	0.0815882	0.0908477	-0.0177618			0.753227	0.586716	0.382188	0.612119	0.665613	0.552188			0.0113925	-0.0190897	0.0346682	0.0639172	0.138201	-0.0215131
	0.0915255	0.0754071	-0.0291108	0.0791992	0.0675231	0.0132			0.749591	0.532301	0.335665	0.569771	0.611919	0.516805			0.0100579	-0.0435178	-0.0928772	0.061708	0.0355559	-0.0161506
	0.0997039	0.0137797	-0.0267875	0.0969171	0.168169	0.0117763			0.61532	0.513804	0.355031	0.46813	0.500839	0.452912			-0.0208213	-0.0349966	0.0169302	-0.0172172	0.0657023	-0.00728138
	0.0526073	0.0244222	0.0875049	0.0579806	0.0554315	0.0283597			0.592669	0.405022	0.368162	0.498254	0.470981	0.398431			-0.0196568	-0.114693	0.0029174	0.0607615	-0.0340282	0.0723041
	-0.00970413	-0.074412	0.11672	0.108065	-0.0759732	-0.0177284			0.572173	0.472205	0.410769	0.525501	0.491709	0.331431			-0.040124	-0.109338	0.0762153	0.0455367	0.0728919	-0.00198068
	0.034033	-0.019217	0.112741	0.0632249	0.0189961	-0.0636777			0.630971	0.453369	0.271477	0.61296	0.449515	0.328776			-0.038694	-0.111102	0.0600706	0.016676	0.0420074	-0.0168298
	0.0977719	-0.00981452	0.0868542	0.0848286	0.151788	0.0584324			0.563422	0.445323	0.214968	0.598249	0.409582	0.39301			0.0700721	-0.0516521	-0.0716037	0.0797661	0.0485563	0.0118741
	0.0449851	-0.0258575	0.033442	0.00441205	0.0641112	0.00855372			0.567334	0.541318	0.217104	0.535037	0.408165	0.353845			0.0013294	0.0409071	0.0434673	0.0743246	-0.00415484	0.00693267
	0.0430654	-0.0232958	0.0739683	-0.104363	0.060097	-0.020933			0.504234	0.547814	0.24565	0.479966	0.380716	0.311838			-0.0299646	-0.0083117	0.0203933	0.107381	0.0285446	0.0244787
	-0.012532	-0.0309584	0.0631781	0.0542412	0.0968022	0.0260597			0.503841	0.508162	0.263984	0.438313	0.30505	0.298481			0.052384	0.00891133	0.0494784	0.0306553	0.0963921	0.0546363
	0.0346753	-0.0179003	0.00600893	0.0168721	0.0897223	0.0258258			0.406586	0.404363	0.232016	0.457842	0.277755	0.289733			0.00475249	-0.0120836	0.0341709	0.0299607	0.000281855	0.0322327
	0.0243607	-0.0238799	0.0340667	0.0932835	-0.0209303	-0.0539687			0.442284	0.367161	0.209838	0.413458	0.337099	0.236705			-0.0475583	-0.131922	0.0517864	-0.0225008	0.0568957	-0.0320721
	-0.00623391	-0.0748229	0.00134799	0.0904607	0.0686186	-0.185793			0.445464	0.393219	0.176803	0.474698	0.37484	0.232113			-0.0571173	0.0193837	0.0266036	0.0746311	0.0714642	-0.0914014
	0.0381751	0.0198137	0.0125037	0.102034	0.0961346	-0.106941			0.386308	0.354631	0.09383	0.438298	0.318741	0.245495			-0.050133	-0.0216663	-0.109774	0.0707502	0.00727447	0.011864
	0.0383966	0.0157077	0.0422744	0.0702589	0.126133	0.029326			0.426818	0.36509	0.148957	0.282227	0.264095	0.233542			0.0694765	-0.0095451	0.072894	0.105384	-0.0338716	-0.00631842
	0.0276217	-0.0554733	0.0724741	0.102465	0.108302	0.0162196			0.483774	0.391508	0.193271	0.332514	0.302429	0.195755			-0.0313217	0.00728548	0.00862993	0.0262881	0.0628261	0.00972843
	0.0602221	-0.0727191	-0.0144284	0.131084	0.082209	0.0257744			0.392877	0.326638	0.1461	0.37904	0.230883	0.257323			0.0131108	-0.0404748	0.0307175	0.024959	0.108317	0.0190028
	0.0475644	-0.00450069	-0.0564747	0.0483868	0.0771974	0.0134005			0.321011	0.292865	0.145141	0.376362	0.201464	0.209175			-0.0974258	0.0148697	-0.0174765	0.0642318	-0.0444973	0.0406425
	0.0106816	-0.0222143	0.0488614	0.106543	0.0168759	-0.0424017			0.351214	0.214835	0.155894	0.291501	0.258947	0.132049			-0.0817943	-0.119113	0.0439431	0.074724	0.0171021	-0.01787
	-0.0098961	0.00142693	0.0463769	0.14859	0.0266102	-0.0807647			0.325488	0.259276	0.102634	0.257042	0.223352	0.137235			-0.0140475	0.00180365	0.0938388	0.072158	0.0345043	-0.0964819
	-0.00857692	-0.0598862	0.00355323	0.0927981	0.0694334	-0.0564075			0.259972	0.324025	0.129486	0.27127	0.20981	0.151604			-0.0384953	-0.0120983	-0.0428945	0.0844308	0.0094675	0.0274541
	0.0320075	-0.00754494	0.0212009	0.136374	0.0886404	0.0218734			0.329716	0.349106	0.128695	0.243094	0.199124	0.143994			0.0812861	0.014668	-0.0248381	0.125457	0.0284446	0.0568967
	-0.0105852	-0.0143611	0.00646092	0.0843622	0.0628903	0.019324			0.354222	0.288636	0.121273	0.23032	0.17076	0.133424			0.0217552	-0.0343409	-0.00237305	0.0221425	0.0416338	-0.0327584
	-0.0164649	-0.0136755	0.0444998	0.0367159	0.0221872	-0.00494582			0.251912	0.26757	0.136565	0.177606	0.13539	0.117812			-0.0417075	-0.0260692	0.0499563	0.0303906	0.0425621	-0.0466683
	0.0123109	-0.0492536	-0.0307143	0.121346	0.105351	-0.00114498			0.202265	0.257501	0.0795826	0.200693	0.140507	0.0965305			-0.0575499	-0.0255508	-0.0169121	0.0479116	-0.024794	-0.0602954
	0.0115627	-0.0138092	-0.00135818	0.106215	0.0178215	-0.0164948			0.178128	0.214757	0.100547	0.207196	0.110497	0.0787871			-0.117393	-0.0795658	0.109444	0.0485766	0.00117779	-0.0654055
	-0.0139791	-0.0285701	0.043449	0.0753514	-0.0597857	-0.0490782			0.216706	0.197993	0.111526	0.16281	0.122892	0.047008			-0.00656809	-0.143095	0.100387	0.025599	-0.0576245	-0.049589
	0.0234943	-0.01892	0.010523	0.0378981	0.0298259	-0.0816719			0.162216	0.153107	0.0870512	0.171772	0.0785931	0.159546			-0.0604896	-0.110655	0.109656	0.0910675	0.0243844	-0.0429586
	0.0613641	-0.0723132	0.0241402	0.0587914	0.0134013	-0.0551457			0.226504	0.264482	0.0241819	0.17044	0.163528	0.0693261			0.0190443	-0.0614329	-0.0754475	0.0169683	0.0155263	-0.0701108
	-0.0275401	-0.0563841	0.0221423	-0.118455	0.0492072	0.000849243			0.213258	0.204799	0.104658	0.157521	0.108751	0.0847929			0.0854697	-0.0282212	0.0837767	0.0913042	-0.0180307	-0.0364147
	-0.0298856	-0.00378789	0.0656425	0.0709016	0.0701201	0.0125576			0.212025	0.203951	0.0338118	0.167337	0.110918	0.0662416			-0.0302258	-0.0153082	0.0499746	0.0010109	0.031303	-0.0525043
	-0.030208	-0.0644229	-0.126426	0.0378873	-0.0103512	-0.0344479			0.166429	0.154407	0.0974253	0.177145	0.144128	0.0438396			0.0659228	-0.0402753	0.0464541	0.0805585	-0.0303007	-0.00994033
	-0.00450372	-0.0341066	-0.0922019	0.0610556	0.0341834	-0.0163201			0.145729	0.152541	0.0849116	0.156767	0.111136	0.0200124			-0.0791952	0.0106139	0.107608	0.0300997	-0.039896	-0.0115785
	-0.011299	-0.0145962	-0.0328274	0.0883646	-0.0354582	-0.0240579			0.167396	0.0611599	0.0962798	0.180765	0.0956673	0.0776594			-0.0430674	-0.100277	0.0806079	0.0204924	-0.00676861	-0.0619663
	-0.0196816	-0.0668212	-0.0121656	0.00950452	0.0327718	-0.144749			0.148021	0.10649	0.0764552	0.108544	0.076865	0.0574143			-0.0392483	-0.0965384	0.179652	-0.00781567	0.0195657	-0.0188784
	0.0240013	-0.026647	-0.00472937	0.104445	0.0110931	-0.00836117			0.117258	0.115606	0.0148435	0.111033	0.108375	0.0576008			0.0233491	-0.0180438	-0.0228137	0.0333819	-0.0298016	-0.0199376
	-0.0256672	-0.0367004	0.0589087	0.0417731	0.0305371	-0.0377374			0.157498	0.277863	0.0525634	0.0966923	0.0343499	0.0245596			-0.00274712	0.00694313	0.0570054	0.0217887	-0.0661375	-0.0303593
	0.0267652	-0.0321192	0.0123886	-0.0229376	0.0256918	0.0157776			0.172158	0.289122	0.0954971	0.0566707	0.0504455	0.0370893			0.0172648	0.0142663	0.0891648	-0.072008	0.00344399	0.0229164
	-0.0515462	-0.0575201	-0.000690272	-0.0132679	0.0826178	-0.0748078			0.136453	0.298068	0.0137559	0.174842	0.059206	0.0538634			0.0262723	0.0175552	0.000986372	0.109536	-0.0788052	0.0129938
	0.0213974	-0.0382325	-0.0494876	0.0845655	0.057549	-0.0122854			0.0984593	0.239075	-0.0161016	0.137064	0.0995675	-0.00620568			-0.125628	-0.0277483	0.0315713	0.0611532	-0.0169208	-0.0730116
	-0.0334838	-0.0194472	0.0350139	0.0370982	-0.0628897	0.00477087			0.0991215	0.218187	0.0749137	0.106267	0.0788485	-0.00363873			-0.0636858	0.00263358	0.0579683	0.0420006	-0.0384593	-0.0647638
	-0.0881115	0.0101266	-0.0510912	0.0160586	-0.0409303	-0.0372774			0.0933811	0.182245	0.0716479	0.0699793	0.0732739	0.0154371			-0.0358375	-0.0837853	0.0891434	0.0150737	-0.0406596	-0.0980923
	-0.0396293	-0.0508079	-0.0141002	0.0193451	-0.0117247	-0.0741268			0.112138	0.175957	0.0641781	0.0724549	0.0527554	0.0357427			-0.0104365	-0.0743827	0.137918	0.016509	-0.0399351	-0.00705807
	-0.030395	-0.0293596	0.0742792	-0.0194586	0.0870816	-0.0770076			0.109651	0.232135	0.06407	0.0783142	0.0469206	0.0629248			0.0356848	0.0152134	-0.0380541	0.0533553	-0.0171025	0.0157992
	-0.102841	-0.0233503	0.0182155	-0.0650304	0.0301447	0.0304773			0.1155	0.354425	0.0752473	0.0304952	0.0417249	0.0517359			0.0310258	0.0149101	0.0334148	0.0824114	0.0460867	0.0245899
	0.00345564	-0.0272732	-0.0498331	0.0518414	0.00805726	-0.00126576			0.0944375	0.288571	0.0201608	0.0729277	0.0254336	0.0379518			0.00948009	-0.0398025	0.0369128	-0.0136402	-0.0978389	0.0324873
	-0.0211116	-0.0516841	-0.0292202	0.0385327	0.0216804	0.0135213			0.0451326	0.278432	0.0149528	0.0433192	-0.0335147	0.0116814			-0.053736	0.016508	0.0383401	-0.0209333	-0.063665	-0.00657394
	-0.0217736	-0.0506693	-0.00992579	0.0513154	-0.07539	-0.0349388			0.0876145	0.266893	0.0957979	0.084862	0.0380938	-0.0190903			-0.0570365	0.00747251	-0.0194242	0.0519599	-0.0478492	0.0164153
	-0.0598033	-0.0116906	0.0165572	0.00994923	-0.014706	-0.00440614			0.0889798	0.202601	0.175513	0.0606377	0.0543397	-0.0317837			0.0179789	-0.0939535	0.0794453	0.0778569	-0.0143143	-0.0950088
	0.00300772	-0.024959	-0.00331295	0.0243074	0.0342161	-0.14212			0.0682867	0.17685	0.0927178	0.0836689	0.0663214	-0.0424581			-0.00370259	-0.079621	0.0147554	0.0735	0.0034474	0.00474681
	-0.021306	-0.0503426	-0.0111954	-0.00354662	0.0457681	-0.0291412			0.095739	0.142804	0.0435737	0.0868338	0.0210686	-0.0122015			0.0475014	-0.145364	-0.0599354	0.123907	0.0436627	-0.0717508
	-0.0770388	-0.0520553	0.0494976	0.0026522	-0.00881968	0.024194			0.0824029	0.301096	0.0965216	0.0610017	0.0403286	0.0117894			0.016687	0.0402514	0.0307819	0.120967	0.086553	0.0159356
	-0.0957977	0.00296886	-0.0108355	0.0305415	0.0515945	-0.00788575			0.0831841	0.282014	0.0430819	0.000299268	0.0133893	-0.0058865			0.0231809	-0.00820187	-0.00433469	-0.000917273	0.0263039	-0.00302087
	-0.00298765	0.0232193	-0.0557636	0.042695	0.041059	-0.0129818			0.0581405	0.263538	0.0688213	0.0122318	0.0251603	-0.0155148			0.0859874	0.0271398	0.138584	0.0159844	-0.0625419	0.03613
	0.0144154	2.71386e-05	0.00830434	0.0154683	-0.0173545	0.000424094			0.0180393	-0.0300192	0.044532	0.05909	-0.0269026	0.0461655			0.0296522	-0.0477224	0.076415	0.0274737	-0.00491676	0.0179452
	-0.000102876	0.0080589	-0.0291412	0.0624855	0.0743868	-0.00872767			0.0254953	-0.0431139	0.0544036	0.0353455	0.0364912	0.0371976			0.00505543	0.00690481	0.0739939	0.051539	-0.0453238	0.0587777
	0.018399	0.0688251	0.0291734	-0.0734237	0.0011997	0.0082394			0.0342122	-0.0159928	0.0243752	0.010698	0.00281454	0.0208964			0.00516481	0.0312677	-0.0104686	0.0200411	-0.0305977	0.00957042
	0.0313964	0.0569501	0.0330331	-0.0082501	0.0365556	0.00282662			0.0172914	-0.0385397	-0.04767	0.00452954	0.00512421	-0.0156786			0.0136932	0.00622471	-0.0790203	-0.0247501	-0.0381722	-0.0107975
	-0.0157631	-0.0210156	0.0514869	0.0443512	0.0296471	0.0256133			-0.0307181	-0.022182	0.0238823	-0.0550946	-0.00246041	-0.0445847			-0.0476219	-0.0690774	0.025941	-0.064871	0.0416468	-0.0623167
	-0.00639891	-0.00879279	-0.124191	0.0388028	0.0344617	-0.00200419			-0.0607816	0.041581	-0.000860467	-0.0192929	-0.0123192	-0.000910631			-0.0751827	0.0251773	-0.024243	-0.0111651	-0.000196501	-0.0340197
	-0.0340981	-0.00108129	-0.0507529	0.0117219	-0.0768687	0.0456319			0.00669442	0.00450111	0.0136084	-0.0212355	-0.000840031	-0.00833427			-0.0594593	-0.0204804	0.0215722	0.0239308	-0.0342102	0.00404448
	-0.0198683	0.011084	-0.0522471	-0.0029705	-0.110645	0.00629523			-0.00158976	-0.0248299	0.0188521	0.0141447	0.020676	-0.0535222			0.0380766	-0.0899451	0.00827239	-0.00752034	0.0432639	-0.0251115
	-0.00950283	-0.00271517	0.0357613	0.022399	0.00865764	-0.0727849			-0.0151866	-0.00053866	-0.0369032	-0.0366091	0.0197828	0.0303796			0.000701507	0.0316423	0.0571132	-0.0273629	0.021488	0.0173858
	-0.00877572	0.01829	0.0602649	-0.0828255	-0.0219077	-0.137996			0.019438	0.078422	-0.0256616	0.0259292	-0.0152923	0.0146173			0.0174569	0.0595088	-0.0252191	0.00642001	0.00395065	-0.0239328
	-0.0140204	-0.0530451	-0.0147431	-0.101437	0.0586627	0.0781652			0.0302416	0.00654043	-0.0376086	-0.0275167	-0.0207525	-0.00979792			0.00307214	0.0715237	-0.100029	0.00248359	0.0252403	0.0142824
	0.0230335	-0.0671069	0.00311997	0.0196454	-0.0185708	0.0417693			-0.010927	0.00840791	0.0101267	-0.0319769	0.00692502	-0.0368764			0.030746	-0.0137626	-0.0152891	-0.0357552	0.0144059	0.0309726
	0.021286	-0.00947837	0.0499313	0.0540327	0.00177585	0.0125475			-0.0322091	0.0357638	-0.0410766	0.0419889	-0.0132467	0.0204483			0.0386452	0.00873877	-0.00903915	0.0395364	0.00342166	0.00319949
	0.0178007	-0.0798201	-0.0726512	-0.00460238	-0.0393442	0.0396114			-0.037656	-0.020354	-0.0130704	0.0405627	-0.0203874	-0.0325817			-0.0468102	-0.0539094	-0.00945187	0.00953519	-0.0543113	-0.0694251
	-0.0146879	-0.0393861	0.00623702	0.0438602	-0.0462553	0.0113707			-0.00348774	-0.00817688	-0.0489108	0.0311121	0.00852976	-0.0250455			0.0537287	-0.0127004	-0.00136864	0.000406527	-0.0133473	-0.0515014
	-0.0421845	-0.0251065	0.00748268	0.0113626	0.0289829	0.00485062			-0.0198065	0.0236037	0.0132843	-0.0656535	0.00616897	-0.016656			0.0570331	0.0384988	-0.0432636	-0.0277199	0.00788638	0.0134554
	-0.0236826	-0.015576	0.0108278	0.0130137	-0.0073492	-0.0696098			-0.0318362	0.101349	0.0235265	-0.0145595	0.0138985	-0.0058793			0.0284865	0.0625467	0.0735193	0.054326	0.0472031	-0.0654687
	0.0086701	0.0514354	0.0616714	-0.0344067	-0.00609554	-0.0453038			-0.000707117	0.053674	0.0457286	0.00499585	-0.0245244	-0.020884			0.0373444	0.00874227	-0.0404016	-0.0508486	-0.0141817	-0.00695478
	-0.0109952	-0.0626456	0.105854	-0.030397	0.0947094	-0.0599405			-0.0509057	0.000761449	0.000364489	0.0821525	-0.0192049	-0.0570533			0.0117289	-0.0299487	0.0277062	-0.00476866	0.00861762	-0.00380012
	0.0237892	-0.0412601	0.0873885	-0.0281617	0.172124	0.00251247			0.01223	0.0248915	0.0337114	0.0305492	-0.0255655	0.0213421			0.0566087	-0.131797	0.014159	-0.0472209	0.0225451	-0.019398
	-0.061826	0.033155	0.248636	0.0260851	0.15421	0.0018996			-0.0266977	0.0849996	0.0092304	-0.00416753	0.00464784	-0.0325133			-0.0392603	-0.023962	0.000921023	-0.0379387	0.0334992	-0.0260874
	-0.0842018	0.0965684	0.0158601	0.0989463	0.13791	0.050267			-0.00656992	0.0602834	0.0168651	-0.0111296	-0.0104709	-0.0306336			0.00981794	0.0244752	0.09802	-0.0220313	-0.00631152	0.0118675
	0.0970769	0.141043	0.0625135	0.083379	0.0253553	0.111129			-0.00488906	0.116147	0.0117613	0.199573	0.0772857	-0.00152589			0.0563045	0.0635052	0.0815339	0.106565	0.0327898	0.000715338
	0.0670795	0.104047	0.120439	0.0570386	0.0622103	0.0994996			-0.0111221	0.0708579	-0.0545851	0.206144	0.0285288	0.0139796			0.00621566	0.041098	-0.0508327	0.111548	0.0319061	0.0223159
	0.0479172	0.0339557	0.211638	-0.0190561	0.20779	0.00468582			-0.00368283	0.0567727	-0.0386324	0.194171	0.0319025	0.0274874			0.0275238	-0.000476616	0.0372786	0.0203892	0.040131	0.0352857
	0.0773329	-0.0992239	0.115211	-0.10325	0.253756	-0.144529			-0.0194991	-0.010856	-0.0149763	0.231135	0.00462979	-0.0191024			0.0559357	0.0454876	-0.0687961	0.0562305	0.0502062	-0.0195186
	0.025508	-0.0352301	0.0983157	0.061202	0.184632	0.0513356			-0.0291888	0.0500085	-0.00391549	0.159909	-0.0168393	-0.00434964			0.0168639	0.0195612	0.0573217	0.0598858	0.0138227	-0.0398748
	-0.0183592	-0.00623814	0.125267	0.0520717	0.185698	0.176514			0.0572313	0.193569	-0.0596611	0.150313	-0.0279732	0.0124845			0.11792	0.158253	-0.0463693	-0.00546115	0.165552	-0.0208272
	-0.026901	0.0544455	0.168935	0.0738703	0.181343	0.127377			0.0916356	0.263591	0.126223	0.164637	0.126564	0.126017			0.0717229	0.135242	0.0190159	0.0371178	0.134828	0.15524
	0.0671462	0.0827368	0.162098	0.102781	0.0255954	0.154029			0.108867	0.266871	0.127467	0.152738	0.154708	0.121908			0.116027	0.127591	0.0186645	0.0458565	0.132665	0.104391
	0.038143	0.064524	0.190146	0.0833763	0.192474	0.133426			0.0664259	0.216003	0.0920112	0.0991408	0.142833	0.124445			0.0829935	0.148373	0.0084252	0.0220516	0.0991989	0.0758372
	0.00141571	0.0243952	0.220752	0.0241899	0.305287	0.188249			0.0765844	0.256442	0.0213938	0.105936	0.107353	0.0309779			0.101949	0.192032	-0.0299045	-0.0523591	0.11375	0.0136443
	-0.00116612	0.0659151	0.15261	-0.0538274	0.259312	0.034366			0.0765325	0.206723	0.0278008	0.123264	0.0665626	0.0314351			0.102519	0.0664054	-0.0780597	0.037013	0.0951972	0.0330665
	0.0451733	0.0749352	0.171689	0.153997	0.250795	0.0528523			0.0716085	0.21633	0.0611901	0.0963883	0.0958545	0.150365			0.058794	0.0816911	0.0455672	0.0531271	0.128755	-0.0331706
	0.119202	0.204124	0.141452	0.13389	0.225431	0.304459			0.0302615	0.364568	0.217187	0.0650392	0.213235	0.316132			0.0795611	0.0399512	0.0539155	-0.022273	0.0879626	0.0990427
	0.0470232	0.148557	0.228793	0.113183	0.255042	0.262408			0.0767544	0.361038	0.261732	0.0598279	0.320408	0.328747			0.0453463	0.075434	0.0609908	-0.0315836	0.123926	0.139867
	0.102376	0.179541	0.254113	0.0636676	0.324788	0.324756			0.0815808	0.366535	0.221866	0.182831	0.291409	0.327424			-0.000286069	0.175633	0.0570082	-0.0360322	0.00166041	0.105987
	0.0189473	0.198106	0.0168134	0.0645645	0.441973	0.225891			0.0644676	0.340505	0.214083	0.119908	0.283749	0.254483			0.0363419	0.082849	0.0143575	-0.00771895	0.0953859	0.0477884
	0.0843537	0.155173	0.109734	-0.0278792	0.432509	0.177205			0.0856768	0.249428	0.163311	0.149643	0.272856	0.197808			0.0815824	0.0766715	0.0408158	-0.0760377	0.102875	0.0638787
	0.0565853	0.168629	0.0544256	-0.0501249	0.515699	-0.015876			0.0891513	0.262206	0.136199	0.136685	0.226357	0.164411			0.109597	0.115585	0.0040174	0.0144655	0.100299	-0.00174948
	0.0839389	0.103632	0.109369	0.0424944	0.384633	-0.0306878			0.0856375	0.599142	0.279502	0.166239	0.214345	0.264999			0.104237	0.105452	-0.0284288	0.0429286	0.047501	0.129788
	0.12624	0.166237	0.300392	0.122802	0.311257	0.214651			0.078001	0.656644	0.36872	0.0649311	0.335	0.213123			0.109941	0.117454	0.0881815	-0.0398918	0.0966727	-0.0200357
	0.087007	0.284642	0.190666	0.132135	0.419554	0.174702			-0.00278393	0.560697	0.392687	0.0735799	0.377034	0.242197			-0.0010585	-0.0136514	0.0465906	-0.00111735	0.11192	0.00359703
	0.0472402	0.179018	0.227141	0.109094	0.48639	0.175654			0.0827063	0.581368	0.364821	0.0681865	0.325718	0.206047			0.0618101	0.0851317	0.0782301	-0.0220979	0.0489709	0.0156401
	-0.0145854	0.205578	0.0190327	0.038545	0.327949	0.0839333			0.0550548	0.502726	0.280475	0.0885646	0.246395	0.180411			0.0823322	0.0262741	-0.0326505	0.0376555	0.0299824	0.00965721
	0.0520224	0.0672863	0.152224	0.087888	0.464793	0.123185			0.0722677	0.486318	0.365585	0.10271	0.262094	0.12123			0.102998	0.0848532	0.120205	-0.123376	0.0458887	0.0157381
	0.126268	0.18131	0.190772	-0.0254712	0.497132	0.151408			0.0398149	0.599921	0.356912	0.105212	0.289403	0.251713			0.10167	0.103046	0.0426023	-0.0115002	0.0561094	0.141808
	0.133821	0.302044	0.333241	0.101017	0.421805	0.094249			0.1499	0.727559	0.480988	0.0436553	0.447109	0.326594			0.0658856	0.171305	-0.0148483	-0.0243123	0.117536	0.106887
	0.139178	0.210817	0.438536	0.120303	0.458772	0.0153981			0.106239	0.636158	0.5138	0.0311411	0.460253	0.35616			0.105673	0.127749	0.0846355	-0.000984544	0.0976158	0.0124782
	-0.0042319	0.206584	0.401804	0.172263	0.612791	0.12482			0.069293	0.566116	0.482348	0.0764714	0.428725	0.292303			0.0326714	0.143074	0.0843891	0.00764009	0.137914	0.0269379
	0.104629	0.143378	0.364569	0.0743612	0.509722	0.0489176			0.0792381	0.45909	0.418872	0.109292	0.381104	0.259127			-0.0638783	-0.00717844	0.0211444	0.0313707	0.130636	0.0222804
	0.138138	0.1721	0.317647	-0.00928682	0.605144	0.103161			0.0400603	0.490195	0.449202	0.0836271	0.278757	0.251001			-0.00143184	-0.0218862	0.0394571	0.0966503	0.0578379	0.0240301
	0.117734	0.340739	0.190114	0.104067	0.425292	0.143672			0.156117	0.663519	0.330778	0.0612279	0.30308	0.305065			0.165233	0.12503	-0.0353389	-0.112754	0.0400742	0.11786
	0.128359	0.372876	0.404354	-0.0478567	0.432413	0.0877933			0.275986	0.788831	0.5774	0.0566654	0.556699	0.482832			0.168288	0.118861	0.0270321	-0.0377989	0.116886	0.101159
	0.0614939	0.290634	0.360198	0.0591148	0.500842	0.118447			0.253482	0.746222	0.517294	0.0312621	0.589385	0.437402			0.152756	0.128706	0.019137	0.0163866	0.0937491	0.104016
	0.0803844	0.238173	0.297573	0.120333	0.633954	-0.0994393			0.222074	0.736684	0.500048	0.103142	0.557647	0.398392			0.141486	0.0888156	0.0310339	0.0354582	0.0842601	0.052101
	0.080823	0.175085	0.278818	0.157505	0.574608	-0.00978087			0.191141	0.664648	0.564737	0.0931509	0.53669	0.290252			0.0846129	0.104018	0.026176	0.0369179	0.130033	-0.0546601
	-0.0405372	0.226971	0.25535	0.0675238	0.52109	0.190881			0.191772	0.550925	0.550343	0.0893251	0.513677	0.375401			0.119084	0.048487	0.0720987	-0.0152401	0.124096	0.0496258
	-0.0124804	0.39195	0.254107	0.0535418	0.507713	0.218532			0.178548	0.488472	0.467622	0.0445879	0.485766	0.293445			0.0224756	0.0225386	0.0574755	0.0414664	0.0290607	-0.00332614
	0.082108	0.445069	0.212717	0.0539038	0.473598	0.131247			0.292387	0.854053	0.540319	0.0509773	0.374821	0.345649			0.109494	0.0596435	0.00139403	-0.138977	0.015311	0.0584949
	0.0672869	0.396619	0.254069	0.115646	0.182575	0.0981708			0.237166	0.878048	0.662888	0.070382	0.520038	0.510198			0.0493178	0.130141	0.096692	-0.0226081	0.14456	0.0679332
	0.103969	0.298098	0.334103	-0.0888456	0.558353	0.0979957			0.197878	0.851632	0.499192	0.130373	0.438588	0.468709			0.145183	0.0641528	0.0249358	0.0151084	0.119096	0.0681689
	0.179929	0.283193	0.296009	0.0970539	0.570946	0.0951657			0.138351	0.801274	0.404427	0.116846	0.493885	0.404731			0.00639645	0.0421452	-0.11264	0.0508177	0.139943	0.0342406
	0.106701	0.205875	0.314629	0.102169	0.497308	0.127493			0.171337	0.732822	0.523203	0.130877	0.42947	0.318657			0.0735661	0.0669658	0.014594	0.0387883	0.0510921	0.0153981
	0.0560775	0.255707	0.232045	0.143992	0.459439	0.186462			0.162479	0.720721	0.488261	0.0735334	0.442371	0.397929			0.113263	0.0574745	-0.0393121	-0.0412476	0.102864	0.00325481
	0.110611	0.42249	0.314664	0.141485	0.344329	0.187137			0.116533	0.856241	0.430598	0.0492498	0.338618	0.351002			-0.070931	0.05534	0.0183386	0.0291446	-0.010778	0.0569398
	0.0451042	0.366085	0.327258	0.036477	0.427017	0.0881307			0.13581	0.865631	0.592259	0.128397	0.459759	0.438484			0.0642544	-0.0467273	0.0510317	-0.0089638	0.0739661	0.0306183
	0.140966	0.328724	0.0592444	0.232785	0.473315	0.215419			0.109213	0.891468	0.552275	0.105489	0.418466	0.445863			0.0540234	0.00666892	-0.0312793	0.0351435	0.0846021	0.0985336
	0.0816932	0.359452	0.136206	0.163314	0.365044	0.140765			0.0699192	0.877899	0.55471	0.133908	0.432398	0.414017			0.0304124	0.05127	0.112365	0.0327427	0.108257	0.089876
	0.0866828	0.264097	0.182871	0.0798602	0.397628	0.0855247			0.128579	0.860945	0.447542	0.0659928	0.398435	0.438375			0.0503049	0.0824844	-0.0475638	-0.0541035	0.086152	0.062168
	0.120385	0.194033	0.198652	0.0817362	0.289056	-0.0548187			0.0828427	0.752085	0.427997	0.0705111	0.379927	0.327014			-0.00462101	0.00792095	-0.0136871	0.00601589	0.0498528	-0.0125617
	-0.0323149	0.133727	0.12374	0.107819	0.309765	0.047764			0.0492014	0.736595	0.447765	0.0523623	0.313227	0.328224			-0.0134753	-0.011548	-0.0292184	-0.0202849	0.0920355	0.0360844
	0.00306779	0.234832	0.146937	0.0845502	0.364305	0.207073			-0.0199853	0.700937	0.410391	-0.00627871	0.273375	0.23882			3.43846e-05	0.00372317	-0.0235454	0.049007	0.00343564	-0.0157478
	-0.0285483	0.146488	0.0724846	0.11623	0.269168	0.163049			0.00207351	0.591548	0.334083	0.0829479	0.217148	0.257133			-0.0583271	-0.045322	0.00354439	-0.0619154	0.0414554	0.0328668
	0.0301424	0.111353	0.0528173	0.0864234	0.266893	0.132893			0.0100708	0.617757	0.432605	0.0366647	0.219949	0.253006			0.0336517	-0.0197202	-0.0314124	-0.0600024	0.046032	0.0261001
	0.021503	0.147469	-0.0981549	0.110186	0.149036	0.0637835			0.0692946	0.602503	0.386161	-0.0176917	0.223643	0.25707			-0.00101014	0.0160351	-0.0107867	-0.0794851	0.0632278	0.0361361
	0.0548951	0.0979121	0.163864	0.08599	0.203186	0.0621097			0.0601907	0.605444	0.298662	0.0523326	0.215694	0.162764			0.0192616	0.0281536	-0.0592169	-0.0131557	0.0326094	-0.00731904
	0.0101911	0.116881	0.120875	-0.0315242	0.243754	0.122085			0.0248361	0.538092	0.240989	0.122198	0.204998	0.146873			-0.0112796	0.0380331	-0.0588723	-0.0087128	0.0222258	-0.0286331
	-0.013248	-0.0124183	0.0717974	0.105954	0.219987	-0.000629108			-0.00943603	0.509911	0.2494	0.137829	0.222694	0.126971			-0.0381231	0.0511473	-0.0570509	0.0285849	0.112434	-0.00522073
	-0.0316975	0.106182	0.0970058	0.103623	0.200614	0.0427143			-0.0386546	0.476541	0.271933	0.104106	0.155817	0.138328			0.0067273	0.00966627	-0.0356783	0.00381211	0.0279141	-0.0125689
	0.0229357	0.0958729	0.0439954	0.0251746	0.225936	0.0151843			-0.0361577	0.474083	0.270194	0.0937417	0.195653	0.172311			-0.0262844	0.0262831	0.0271069	-0.0188625	0.0499109	0.0489562
	0.0192191	0.0690578	0.0790199	0.0721314	0.212834	0.0209061			-0.017018	0.382854	0.275367	0.0857156	0.161521	0.144738			-0.0134816	-0.0303949	0.0643456	-0.042583	-0.0130451	0.0251238
	-0.00285635	0.0430884	0.0968566	0.0506647	0.193823	0.0813634			-0.0278919	0.358533	0.263108	0.0653544	0.125385	0.135926			-0.0116588	-0.0196155	0.0838002	-0.0302401	-0.0232561	-0.0655492
	-0.0439487	0.0298172	-0.0144624	0.0787522	0.13775	0.056375			-0.00590964	0.400341	0.161227	0.0456089	0.185506	0.090109			0.0213669	-0.0458143	-0.0207022	0.00612352	-0.0123829	0.00402559
	-0.0433384	0.0748376	0.0486593	0.0269107	0.141831	0.0576471			-0.00617029	0.443926	0.136136	0.0416058	0.172965	0.0821064			0.0333964	0.0518734	-0.0924818	-0.0192301	0.0314575	-0.0577716
	-0.0755171	-0.0431567	0.00752654	-0.017235	0.139879	0.00855871			-0.00393824	0.436822	0.199948	0.0672632	0.169187	0.0825521			0.0114808	0.0723645	0.00805668	0.0243317	0.129661	-0.0425784
	-0.0751523	-0.032828	0.0529782	0.079671	0.0795188	-0.154595			-0.0618326	0.361948	0.15738	0.0606669	0.146249	0.123889			0.0181859	0.0759143	-0.030574	-0.0066991	0.0831654	0.00621654
	0.00164456	0.0228889	0.124735	0.0643368	0.0738453	0.00675102			-0.0465622	0.340415	0.142817	0.0438861	0.0931761	0.0197065			-0.0649422	0.00871172	-0.0564761	-0.040244	0.0235717	-0.0670049
	0.0309077	0.0387923	0.0515015	0.0335643	0.151279	0.0426989			-0.0764673	0.33284	0.172831	0.0193665	0.101529	0.11397			-0.0745839	-0.00960386	0.0507651	-0.0317684	-0.0285543	0.02012
	-0.0407947	0.0430108	0.0318927	0.00830727	0.105902	0.083287			-0.0660486	0.271175	0.1878	0.0349373	0.07262	0.0686737			-0.0322935	0.00123365	0.0771568	0.0425894	0.00614523	0.0186728
	-0.0449261	0.0457406	-0.0407556	0.0898599	0.0565155	0.0458121			-0.0144209	0.162161	0.134286	0.0454787	0.0979031	0.0700036			0.0335171	-0.228094	0.0687378	-0.0206074	0.0068402	0.0887549
	-0.00506867	0.0187379	-0.0251762	0.000416671	-0.0115503	0.00987714			0.0124513	0.35587	0.131215	0.0146924	0.0794757	0.063045			0.0427148	0.0409959	-0.0733926	-0.0108077	0.034296	-0.0209756
	0.0132807	0.0298548	0.0452177	0.00203209	0.0405219	0.0580025			0.00263257	0.294255	0.111888	-0.0369208	0.0744696	0.0951261			0.0483293	0.0532096	-0.0553928	-0.0981604	0.0605501	0.0327296
	-0.0298475	0.0745274	0.0596392	-0.09401	0.120756	0.00750036			-0.0178219	0.2948	0.1306	-0.0501199	0.0941721	0.0383331			0.0411817	0.113026	0.0111905	0.00200758	0.0861681	-0.000497958
	-0.0370852	-0.0487064	0.022486	0.0314333	0.115731	-0.0444206			-0.00759207	0.222911	0.0967501	0.0562468	0.0740955	0.0564413			0.00854426	0.019123	-0.0331038	-0.00170587	-0.0168869	-0.0017859
	-0.0247602	0.020104	-0.0519372	0.0735165	0.0711113	0.000583745			-0.0252759	0.230134	0.0447654	0.0310434	0.0130902	-0.0244157			-0.0239269	-0.00563645	-0.00841489	-0.0336769	-0.000146266	0.00324176
	-0.0394215	-0.0520968	0.0551332	0.0388521	0.0826396	0.0559527			-0.0062306	0.186554	0.141421	0.0360862	0.0417499	0.0438534			-0.042586	0.0336054	-0.00792421	-0.0297145	0.09095	0.0263106
	-0.0403799	-0.0211632	0.00528086	0.0416716	0.0162036	0.00204638			0.00551021	0.1628	0.126305	-0.00254126	0.0140459	0.0189901			0.0106966	0.0335413	0.0369933	-0.0275664	0.0207323	0.0607681
	-0.0248841	0.00334994	-0.0145648	0.0252623	0.0757711	0.0804699			-0.0669585	0.194545	0.0359159	0.0143034	0.070874	0.0353664			-0.0265845	-0.0938044	-0.0370412	-0.0261164	0.00483958	-0.0414474
	-0.0441871	-0.00316055	-0.0998304	0.0643505	0.0770808	0.0733859			-0.012632	0.191917	0.044349	0.0406103	0.0181714	0.0366302			-0.00564384	-0.0561891	-0.112785	0.0239016	0.0119125	-0.000497509
	-0.0391831	0.0571202	-0.0519723	0.0681683	0.0284308	0.0681765			-0.0248978	0.150953	0.0510794	-0.0415048	0.0246307	0.0227434			-0.00464044	-0.0179333	-0.0477306	0.049888	0.0395858	-0.0126165
	-0.0314519	-0.1243	0.106067	-0.0650202	0.0594656	-0.0524084			-0.0459402	0.192923	0.0874049	0.0150279	0.0102325	0.0192596			0.0550268	0.0332173	0.0641039	0.0142043	-0.0406882	0.0520848
	-0.0617759	0.0476598	-0.059762	-0.0295687	0.00538212	-0.0564642			-0.0397134	0.144255	0.0634865	-0.0608008	0.0571886	-0.0135627			-0.102902	0.00409727	-0.00611015	-0.0702659	0.06445	-0.00616555
	-0.0710352	0.0116569	0.109369	0.0217654	0.0790813	0.0114067			-0.0063785	0.161221	0.0543299	-0.00863758	0.0476143	-0.0256232			-0.0197004	0.0162158	-0.0166748	-0.0583835	0.0349529	-0.0136428
	-0.0497393	-0.00109381	-0.00628381	0.0395488	0.0486547	0.00533216			-0.0326533	0.110903	0.0343301	-0.0409117	0.0322111	0.0176427			-0.0307676	-0.0109175	0.0643113	0.0134793	-0.0365057	0.00430351
	-0.093628	-0.00866268	0.111509	0.0370201	-0.00383895	0.0377445			-0.069585	0.0864669	0.0187711	0.00282478	-0.00574928	-0.010564			-0.0385692	-0.12182	0.0428087	0.0196301	0.00224356	-0.114952
	0.0134571	0.0204719	-0.00519313	0.0357694	-0.0190909	0.0420989			-0.0482368	0.141998	-0.0244576	0.0129074	-0.014132	0.0111831			0.0395469	-0.0531091	-0.0654965	-0.00852394	0.0390682	-0.0356291
	-0.0160158	0.00197878	-0.0344659	0.0579245	0.000751581	0.0125784			0.00246422	0.212755	0.0753445	-0.00399077	0.0279797	-0.00190255			-0.00720859	0.0475535	0.0231945	0.0143022	-0.0105286	0.030697
	-0.0227863	0.00903723	0.07497	-0.0738158	0.0571956	-0.0953733			-0.0510017	0.149048	-0.0229929	-0.0208366	0.0176668	-0.000248142			-0.0380341	0.0023209	-0.012543	0.0106744	-0.0282048	0.0401587
	-0.038673	-0.0706624	0.0612445	0.0028494	0.0401272	-0.0491767			-0.0413739	0.129612	-0.00610647	-0.018383	0.0394288	-0.0268991			0.00846336	0.029908	0.0150457	-0.0196598	-0.0112742	-0.0112706
	-0.0385204	-0.0089254	0.0156379	-0.00300341	0.0252646	-0.015513			-0.0384118	0.100003	-0.0154721	-0.0548097	-0.0117785	-0.0323135			-0.0589115	-0.049615	-0.00918989	0.0248995	-0.0187062	-0.0889557
	-0.00497331	-0.0483261	0.0941431	0.0913574	0.0748322	0.031845			-0.067677	0.0968542	-0.0255936	-0.0525346	-0.021102	-0.0593895			0.0239224	-0.0357516	-0.0171057	0.0166891	-0.0352206	-0.0833853
	-0.0176083	-0.016179	-0.0404252	0.00257788	-0.0535479	0.0131011			-0.0569416	0.086707	-0.00261801	-0.0236106	-0.016488	-0.0135561			-0.00247817	0.0991678	0.169563	0.0192491	0.00363964	-0.112638
	-0.0413478	-0.0169897	0.0692125	0.0211758	-0.117783	0.0369179			-0.0321562	0.0870949	-0.00519087	0.00277885	-0.0478905	0.00713371			-0.00825899	-0.0891744	-0.076306	-0.0049494	-0.0327333	0.031957
	-0.0157631	0.00859685	-0.11729	-0.0016074	0.0702817	0.0472748			-0.059846	0.112489	-0.00888273	-0.00536528	-0.00208027	0.0256749			-0.000257142	-0.0823644	0.0167366	0.0755893	-0.00770715	0.00931904
	-0.0852508	0.0202392	-0.0150063	0.041156	0.0704364	0.0283455			-0.0580114	0.0805149	-0.018896	0.0270711	0.0141512	0.00808929			0.0223776	-0.0841417	-0.0269989	-0.0458769	-0.10712	0.0109177
	-0.0182067	-0.0115151	0.0800111	0.00585809	0.0548377	-0.109057			-0.0696201	0.107552	0.00886098	-0.0413007	-0.0231205	-0.0404765			0.0463971	-0.00394973	0.106905	-0.017004	-0.0256377	-0.0198824
	-0.0357693	-0.0645397	0.0867218	-0.0735169	0.0458593	-0.0920258			-0.0332355	0.0409307	-0.0319212	-0.0505845	-0.0130969	-0.0466502			-0.0448056	-0.0637042	-0.00827558	-0.00057636	-0.00299825	0.00423471
	-0.0426709	-0.0432418	0.00457323	-0.0132143	0.0753684	0.0877032			-0.0553483	0.0724676	-0.0367762	-0.0658366	-0.00343961	-0.119424			-0.0518515	-0.00267767	-0.0240434	-0.0470641	-0.0111401	-0.0166211
	0.00877976	0.00945758	0.0145764	0.0625212	0.0396924	0.00987199			-0.0940368	0.0840544	-0.0635507	-0.0414839	-0.000381706	-0.0539606			-0.0744957	0.00572189	-0.0811301	-0.00725025	0.0584415	-0.0792237
	-0.0656403	-0.0175552	0.04944	0.0406376	0.0313276	0.0342295			-0.0865692	0.0189871	-0.00598239	-0.0290709	-0.0166775	-0.0541889			0.00230558	-0.0792123	-0.0696527	0.0209273	0.0296666	-0.0158283
	-0.0184927	-0.0250039	0.0383198	0.0284986	-0.0310034	0.00618965			-0.0493906	0.05069	-0.00550362	0.00302363	-0.0511812	0.000262349			0.0462471	-0.133584	-0.121643	0.0894732	-0.0149679	0.0307204
	-0.0962051	-0.025094	-0.0463435	0.0473132	0.0460087	0.0155474			-0.0200713	0.120774	-0.0534944	0.00400567	-0.0191766	-0.0184381			-0.0181384	-0.0861385	-0.0330664	-0.0521211	-0.0647229	0.0336704
	-0.00961249	-0.0454236	-0.0228311	0.0346367	0.0146379	-0.0355135			-0.0869998	0.188732	-0.00568493	0.0211068	-0.00613242	-0.0225003			-0.014255	0.00139841	0.0726424	0.0137011	-0.0436966	0.00110163
	-0.00858262	-0.0242483	0.00534519	-0.0238558	0.0595402	-0.0720639			-0.0515308	0.128298	-0.0195509	0.00677503	-0.0101533	0.00111438			-0.0839051	0.0330636	-0.0202806	0.0534317	0.0423706	0.0442114
	-0.0380174	-0.129272	-0.0203164	0.000287767	0.0152033	0.0278047			-0.0697271	0.0921717	-0.0481272	0.00656223	-0.0157614	0.00835756			-0.00982827	-0.0190326	0.0140457	0.0380803	0.0101347	0.055262
	-0.030701	-0.070177	0.0585807	0.0450012	-0.00305474	0.00869519			-0.0242915	0.0631785	-0.0722172	-0.021357	-0.0180735	-0.0407036			-0.0467415	-0.0103355	-0.0103807	-0.00194225	-0.0317287	-0.00898833
	-0.018426	0.0605331	-0.0276207	0.0332462	0.00153312	0.0198684			-0.0693647	0.0850797	-0.102112	-0.0219867	-0.0597721	-0.0637787			-0.0470072	0.0107285	-0.0228837	0.0268657	-0.0406529	-0.117735
	-0.0774481	-0.0232875	-0.0195152	0.0817033	-0.0684585	-0.0267505			0.00809626	0.0582435	-0.105485	0.0297748	-0.0464061	-0.0764568			-0.0166319	-0.00785503	-0.103699	0.0655045	-0.0219977	0.0149641
	-0.104971	-0.0344869	-0.0627591	0.0202652	-0.0102139	0.0755412			-0.0404125	0.00534862	0.00189427	0.0160012	-0.0113953	-0.0452441			-0.0188412	0.0502583	0.0862245	0.015357	-0.0245893	0.0102787
	-0.0435839	-0.0414553	-0.0610603	0.0975832	0.0471023	0.00351674			-0.0742263	0.0314226	-0.0243539	0.0214126	-0.074113	-0.0984988			0.0478611	-0.0757101	0.0643253	-0.0012656	-0.0442204	0.00389878
	-0.0839849	-0.0546064	-0.00325741	0.0653845	0.017628	-0.0228261			-0.0356395	0.129745	-0.0248989	-0.032674	0.00404095	-0.0465624			-0.100783	0.0731273	0.0914016	0.061889	0.0561522	-0.0164111
	0.0336278	-0.0225193	0.0393783	-0.095864	0.0623436	-0.195734			0.0028885	0.0988253	-0.0312668	-0.0309123	-0.0285687	-0.0800266			-0.00883798	0.018454	0.118339	0.0100778	-0.0246911	0.0154471
	0.0122699	-0.0377822	0.00360244	0.0223579	-0.0407259	-0.0638237			-0.0328133	0.0565426	-0.0221912	-0.0136844	-0.0107993	-0.0190189			0.023616	-0.012503	0.126829	0.065669	-0.0798215	-0.00607336
	-0.0415599	0.0173367	-0.00338314	0.0781241	0.0760806	0.0619681			-0.0553572	0.0322954	-0.0611241	-0.0410315	-0.0307803	-0.0646501			-0.0622453	-0.0442889	0.0834519	0.00531893	-0.0157333	-0.0458981
	0.0179699	-0.0430917	0.0227521	0.0064505	-0.00901097	0.0171182			-0.0676277	0.0569481	-0.0714365	-0.0554621	-0.00940445	-0.0613897			-0.0325217	0.0387738	-0.0310647	-0.0418389	0.0288231	-0.0802122
	-0.0444088	-0.0266929	-0.0121407	0.0336384	-0.0341509	-0.0253677			-0.0102253	0.0293686	-0.0539568	0.0201323	-0.0768251	-0.026626			0.00180072	-0.0104187	0.010928	-0.124063	0.0299566	-0.00598522
	-0.0887075	-0.00910305	-0.0829147	0.014577	-0.00578879	-0.0220485			-0.0127222	0.0580245	-0.0179855	0.0145889	-0.0448007	-0.0375322			-0.000865055	0.0174263	0.125302	-0.00176882	-0.0176426	-0.0182104
	-0.0693378	-0.0177754	0.0470043	0.0838124	-0.0399657	-0.0463364			-0.022285	0.00331105	-0.0045376	0.0348867	-0.0462707	-0.0797402			-0.024796	-0.0940272	0.0446627	0.0229845	-0.0503742	-0.0064808
	-0.0682603	0.00947887	-0.0297339	-0.040721	0.00835522	0.00364372			0.00534994	0.0049283	-0.0308452	0.000376528	-0.000168938	0.0142819			-0.035651	-0.0258766	0.0100364	0.0521745	0.0169114	0.00832829
	-0.0105607	-0.0226405	0.0626791	-0.0295961	0.026247	-0.212155			-0.0222323	-0.0279843	-0.0392955	-0.00831584	-0.0443163	0.0194828			-0.0145487	0.0380403	0.0661388	-0.0657848	-0.0157524	0.00306009
	0.0177035	-0.00907667	0.0434429	-0.0302775	-0.017474	-0.013087			-0.0153722	-0.0283266	-0.011897	0.035411	-0.0319195	0.0150319			-0.0057793	-0.120702	-0.0386335	0.00452119	-0.0113942	0.0358084
	0.0280302	0.0409928	0.0298264	0.0254177	-0.143531	0.0563046			0.0141912	-0.0029691	-0.0325618	-0.00508796	-0.0361241	0.0322526			0.0291104	0.022556	-0.0780945	0.00240875	-0.0584052	0.0518308
	0.0408368	-0.0181491	0.0443377	0.0232622	0.0136928	0.0478436			0.0186413	-0.0110431	0.0160401	-0.0423253	-0.0541461	-0.0101717			0.0265201	-0.0277029	-0.00472778	0.0149024	-0.0113164	-0.0715389
	0.0398246	0.058432	-0.0369157	-0.0166523	0.00559143	0.0556773			0.0047808	0.0366341	0.00499893	0.0205871	-0.0222485	-0.0167711			-0.00437657	0.0589956	0.0355518	0.0592489	0.0283358	-0.0372038
	0.0306908	0.0243249	-0.0368921	0.012854	0.00848534	0.0248863			-0.0037455	0.00281891	0.0570104	0.0480793	-0.0486021	-0.00250967			0.0601126	-0.00453883	0.0409136	0.0143927	-0.0039584	-0.0190723
	-0.0495758	-0.0241307	-0.00332764	-0.00127884	0.0241182	0.0301087			-0.00277889	0.0298394	0.0424168	0.0367983	0.0618092	0.0482885			-0.040164	0.0128173	0.0180833	0.0767586	-0.0101715	0.0489026
	-0.0487564	-0.0289881	-0.0237776	-0.0121296	-0.00179428	0.0655866			0.00435137	0.0251835	-0.0177243	0.015023	0.0727471	0.0118878			-0.00943213	0.0530815	0.0279673	-0.0567911	0.0302659	0.0586208
	0.0146404	0.0412429	-0.0190763	0.0637496	0.0169797	-0.0839565			-0.0083074	-0.00613979	0.0316854	0.0261838	0.0446916	-0.0262583			-0.0248334	-0.00108293	-0.0580321	-0.00632639	-0.0192693	-0.0133986
	-0.0122718	-0.00692309	0.019656	0.01805	0.0181716	-0.088471			-0.000410042	-0.00816289	0.0254835	-0.0311215	0.0331616	-0.0234807			0.0313728	-0.0349265	0.016138	-0.0563234	0.000423184	0.0225634
	-0.0191306	0.0208655	0.0160474	0.0301956	0.0368155	0.0244636			-0.0152552	-0.0191395	-0.00859759	-0.0206528	0.0421065	-0.0348506			-0.00314659	-0.0598278	0.0651126	-0.0100615	0.0191666	-0.0783467
	0.0368291	-0.0854287	-0.0662662	-0.0428738	0.00434226	0.089155			0.0207869	0.00436112	-0.0367138	-0.0749555	-0.0169905	-0.0271835			-0.00918428	0.0891668	-0.100454	-0.0291198	0.0351646	-0.00955407
	-0.0362992	0.0125723	-0.0135895	0.0190788	-0.00463093	-0.00202562			-0.00790374	0.0244719	-0.019092	0.0387944	0.0189747	0.0278352			0.0513631	0.0887552	0.0266424	0.0149989	0.0548972	0.0412253
	-0.0335398	0.0265969	0.0208756	0.0797176	-0.0250627	0.0221647			-0.00016723	0.0547097	-0.0271103	0.0480869	-0.046087	-0.0184343			0.00951152	0.0728864	0.0186249	0.0337883	-0.10255	-0.019355
	-0.049236	0.0469401	-0.0880805	-0.0115785	-0.011798	0.00140667			-0.00429712	0.000631297	-0.0420769	-0.173449	0.0263583	-0.0114026			-0.0571164	0.0273376	0.0512488	-0.434911	0.0160774	-0.0028504
	-0.0707739	0.0546172	0.0496443	0.0463482	-0.0163809	0.0599415			0.0314789	-0.00444054	-0.0260489	-0.421854	0.021607	-0.0287929			0.0882024	0.0822358	0.0562126	-0.504645	-0.0482814	-0.00407541
	0.00881068	0.034561	0.132888	0.00719923	-0.0241544	-0.00638397			0.0553081	0.00117087	-0.0186715	-0.260564	0.00653731	-0.0680807			0.0414729	-0.00639625	0.0372466	-0.35335	0.0353072	0.0233656
	0.0228681	0.00516118	0.0303225	0.0963072	0.0282586	0.0457385			0.0557798	0.0439706	0.00969194	-0.0202024	-0.0122603	-0.0317034			0.0482338	0.0416662	0.0537098	-0.0616461	-0.0285245	-0.0982036
	0.0538531	0.10346	0.161923	0.237133	0.0615074	0.0690458			0.0577378	0.111541	0.00318025	0.0399282	0.082896	0.0615266			0.00743504	0.128472	0.0638853	0.00791633	-0.0315013	0.0339125
	-0.0467151	0.0940372	0.122558	0.169273	0.12459	-0.0197605			-0.00825172	0.0654625	0.0294737	0.0240495	0.0353649	0.0994456			0.015801	0.0908839	0.0314059	0.0793166	0.00951192	-0.0156591
	-0.100568	0.17542	0.170658	0.19755	0.10782	0.00373525			0.0026759	0.0338056	-0.0314912	0.00730126	0.0573738	0.0915323			0.033839	0.0719219	0.0209841	0.0498001	0.0297341	0.0541008
	-0.0706655	0.138083	0.151805	0.169993	0.109629	0.115854			0.0273944	0.0137081	-0.0322778	0.027613	0.122703	0.0349751			0.0386401	0.0763053	0.0983906	0.0708807	0.00816078	0.0702482
	0.0161732	0.154343	0.0413551	0.176177	0.0794069	0.121319			0.0291889	0.00179615	0.011825	0.00925116	0.0692404	0.0462362			0.0228129	0.0440024	0.0574769	0.0128809	0.0290341	0.0307416
	0.0618036	0.160809	0.0632402	0.0992581	-0.0124226	0.0234514			0.0637602	-0.0164279	-0.000798482	-0.00029266	0.0190989	-0.00989322			0.0454902	0.0398463	0.0107558	0.0940491	0.00542175	0.0558885
	-0.0132984	0.355529	0.127824	0.262853	0.0454842	-0.223284			0.0229387	-0.0472322	-0.0165872	0.029774	0.0595635	0.0494441			0.0646261	-0.0745256	-0.00294863	0.0759565	0.00819926	0.00642419
	0.0174577	0.285153	0.121472	0.207556	0.0828942	0.108362			0.00954788	0.0428529	0.0683763	-0.00722719	0.158478	0.0984039			0.0391813	0.0630993	0.0907933	0.142963	0.0348926	0.0394916
	-0.0599194	0.143951	0.105369	0.22094	0.0316861	0.105598			0.0392953	0.0408678	0.207862	0.0101472	0.0709552	0.137909			0.0250586	0.0335547	0.0963443	0.111829	-0.0264625	0.0756173
	0.0506358	0.326224	0.192183	0.177412	0.140936	0.136612			0.0227603	0.0397484	0.22695	0.0300031	0.0455431	0.127327			0.0713583	0.0211438	0.0867377	0.0455908	0.0142524	0.0866514
	0.0587285	0.278595	0.0705697	0.224019	0.131273	0.110799			0.148664	0.0112127	0.167116	-0.0396931	0.0821998	0.0449508			0.048312	0.027768	0.00775357	0.0758465	-0.0539056	0.0764209
	0.097558	0.231242	0.170218	0.199703	0.0457678	0.10742			0.134112	6.64177e-05	0.150709	0.0402764	0.101739	0.0743028			0.00501131	0.0483003	0.0445298	0.132168	0.0565995	0.0210174
	0.00588256	0.247178	0.195431	0.256484	0.11301	0.047604			0.0841524	0.0952827	0.117103	0.0270619	0.0631268	-0.00635175			0.0252349	0.0977769	-0.0134978	0.0815165	-0.016564	0.0105974
	0.0447217	0.316983	0.131733	0.176036	0.0569557	0.153889			0.0851917	0.111316	0.283644	0.0616654	0.0110009	0.126145			0.0232892	0.106739	0.0708127	0.168859	-0.026322	0.0338457
	0.0868939	0.304475	0.156297	0.046921	0.0624781	0.00683643			0.102976	0.118511	0.294701	0.0548054	0.0283432	0.0749204			0.0323068	-0.0128732	0.0436639	0.107452	0.0602248	0.000555527
	0.109017	0.279864	0.148014	0.22966	0.0602009	0.0756035			0.0986103	0.0689973	0.276214	0.0132859	0.0406612	0.0986507			0.010468	0.00898979	0.056516	0.153659	-0.0117462	0.0309116
	0.068513	0.260005	0.194802	0.212839	0.0179816	0.122762			0.0481304	0.0890276	0.203009	-0.0284709	0.0494624	0.121156			-0.0543105	0.0341101	-0.0211071	0.118695	0.0552833	0.0480858
	0.0409308	0.2603	0.187797	0.260675	0.158872	0.157359			0.0841049	0.0887405	0.193088	-0.0490427	0.0830025	0.113932			-0.0131786	0.0400445	0.00774632	0.0554345	0.020478	0.0739086
	0.0493923	0.365467	0.410721	0.164623	0.160509	0.164547			0.0845571	0.0658387	0.114604	0.0179462	0.0714131	0.0190208			0.0151158	0.076957	0.021215	0.165678	0.0130543	-0.0053395
	0.105815	0.447345	0.37995	0.199529	-0.0151422	0.219493			0.0320486	0.104775	0.289399	0.0437143	0.0132506	0.085536			-0.0264022	0.122886	0.0571671	0.182898	-0.0176592	0.0865151
	0.143485	0.408347	0.306478	0.170924	-0.025479	0.24416			0.0674575	0.0555311	0.392703	-0.0151802	-0.00849526	0.140055			0.0181289	0.0441121	0.0596396	0.106858	-0.017775	0.014077
	0.154195	0.330112	0.109975	0.0421431	0.0651664	0.0334334			0.0798792	0.0759266	0.336555	-0.0125279	0.00385328	0.123364			0.0357692	-0.0616324	0.0550168	0.126703	0.0356527	0.0118401
	0.239286	0.164805	0.185326	0.160244	0.0622673	0.105401			0.105996	0.116546	0.308596	-0.0043894	0.162507	0.0809136			0.0618732	0.0294193	-0.0164493	0.128415	0.0635982	0.0175879
	0.108147	0.200358	0.141756	0.125857	0.0994196	0.209713			0.104981	0.103031	0.258078	-0.0456875	0.16131	0.0789214			0.0994203	0.0314112	0.0618074	0.118899	0.0309326	0.0463094
	0.109716	0.462692	0.243206	0.195397	0.141891	0.150985			0.0976432	0.0192764	0.230529	-0.0279307	0.134308	0.0659617			0.0628314	0.0361631	0.0337752	0.191308	0.068841	0.0460039
	0.102286	0.425762	0.306921	0.150895	0.114264	0.348114			0.0793626	0.0891576	0.320346	-0.00579197	0.0468843	0.0672338			-0.00213884	0.0919043	0.0723115	0.0866989	-0.0840436	0.0714359
	0.165134	0.37702	0.296139	0.186449	-0.0748212	0.26855			0.0420751	0.165781	0.330236	0.0312984	0.124718	0.139561			-0.000641567	0.0639304	0.126454	0.109491	0.0483318	0.085031
	0.141998	0.359212	0.19932	0.0358938	-0.0374581	0.248613			0.0950558	0.162307	0.301076	-0.0115867	0.0885229	0.155504			0.0496834	0.109399	-0.0159379	0.130729	0.0135243	0.00572328
	0.216688	0.340517	0.226438	0.0646156	0.112255	0.334434			0.0870326	0.177369	0.29143	-0.0474247	0.0864521	0.111327			0.0847559	0.123971	0.0348189	0.160408	0.0993245	0.0383366
	0.128423	0.295149	0.0837374	0.0467826	0.0878258	0.143245			0.0947774	0.0848312	0.250047	0.00490307	0.106555	0.118093			0.0362	0.0299382	0.0619941	0.115334	0.0403871	0.0784664
	0.125278	0.259036	0.290271	0.0561375	0.0923514	0.0469903			0.111805	0.0768418	0.261184	-0.061766	0.0838246	0.0606299			0.0752399	0.00128788	0.0156347	0.1181	-0.00443097	0.00574964
	0.24682	0.381393	0.38163	0.100184	-0.0144759	0.323935			0.0133654	0.0971378	0.181745	0.0542146	0.0154998	0.0989026			-0.00245959	0.0158581	0.00597612	0.13151	0.0551856	0.0613663
	0.224383	0.369366	0.299786	0.154294	0.0737466	0.281304			0.0635859	0.118174	0.323362	0.032293	0.021707	0.197987			0.0243601	0.0998661	0.0605414	0.0679143	-0.0765524	0.0919792
	0.319025	0.319355	0.380316	0.130143	0.108588	0.290891			0.126497	0.115458	0.302374	0.00359842	0.04355	0.190545			0.00440295	0.138803	0.0280001	0.11871	0.02603	0.0952256
	0.283483	0.30141	0.351385	0.0111057	0.0183538	0.27784			0.129547	0.158136	0.314966	0.029811	0.0429574	0.169335			0.105753	0.0956636	0.0765554	0.172217	0.0244653	0.0704
	0.293005	0.252531	0.33007	0.0789629	0.0613434	0.187259			0.093553	0.0671278	0.216818	0.0301282	0.0312932	0.180703			0.0611491	0.0171478	0.0321333	0.0254087	-0.00547686	0.0558431
	0.290327	0.232769	0.316887	0.146934	0.0315898	0.200795			0.0849257	0.0490022	0.232255	0.00675884	0.0447516	0.144225			0.0500187	-0.0223673	0.0605614	0.12821	0.0183309	0.0901542
	0.199025	0.262812	0.258163	0.211457	0.135825	0.139905			0.0258061	0.0890213	0.243166	0.0261914	0.0376835	0.120209			0.0617287	-0.0558111	0.0133258	0.180744	0.0294219	0.0703086
	0.251319	0.290503	0.442635	0.177119	0.139187	0.350155			0.0952934	0.12723	0.283939	0.0236245	0.0185263	0.10314			0.101095	0.0564504	0.0375769	0.129515	0.0161038	0.0389957
	0.345332	0.3092	0.40674	0.118267	0.146131	0.408929			0.135362	0.125869	0.310546	0.0378402	0.0376617	0.139578			0.157107	0.122177	0.0816432	0.154212	-0.0465005	0.0461871
	0.274816	0.235979	0.324751	0.0932776	0.0672171	0.280752			0.0344262	0.119435	0.234796	0.0101788	0.0140798	0.134672			0.0847926	0.0601237	0.0747149	0.178256	-0.000177801	0.0443912
	0.253093	0.211405	0.279868	0.111143	-0.0620485	0.290218			0.12491	0.112111	0.259445	0.0100808	0.0441773	0.12804			0.0487534	0.0414814	0.0540998	0.196516	0.0579614	0.0448198
	0.222469	0.197883	0.272208	0.0756998	0.0505173	0.2111			0.063935	0.0106139	0.22202	-0.0515791	0.0460204	0.117719			-0.00728497	0.00658785	0.0231941	0.17	0.0481632	-0.037656
	0.249266	0.24483	0.436457	0.102795	0.16814	0.269939			0.0302798	0.126075	0.172752	-0.0310361	0.0617903	0.0419884			0.0531975	0.110348	-0.00429524	0.0770963	0.00794201	0.00315827
	0.378296	0.266858	0.446361	0.1753	0.292263	0.39607			0.101995	0.113348	0.286601	0.0314764	0.00525974	0.11579			0.0632905	0.0495648	0.0784531	0.142359	0.00951928	0.048974
	0.394313	0.286638	0.379362	0.0969886	0.194031	0.195376			0.103535	0.160452	0.282133	0.0571188	-0.0218313	0.0881598			0.100544	0.0680761	0.0576564	0.163502	0.0953834	0.0871696
	0.375382	0.354412	0.393546	0.0727244	0.174921	0.277046			0.0895855	0.112432	0.247454	0.0309481	0.0363459	0.195003			0.111019	0.0828786	0.0309482	0.139268	-0.0700008	0.0924574
	0.344057	0.332932	0.356491	0.080798	0.117231	0.180271			0.0696099	0.0756137	0.254797	0.0629761	-0.0160071	0.0904254			0.0605239	0.0337676	0.103563	0.153698	-0.0586984	0.0557576
	0.364803	0.31157	0.327982	-0.0320746	0.164314	0.214239			0.018748	0.0921873	0.246435	0.0307723	0.0080185	0.0991696			0.104004	0.0807559	0.0809341	0.110131	0.00258804	0.0164061
	0.264531	0.289821	0.328218	0.0210307	0.0553734	0.304017			0.0540652	0.0539993	0.161987	0.0149033	0.0187546	0.0913614			0.0150968	0.0508149	0.0042187	0.171776	0.0247627	-0.00379268
	0.210007	0.216452	0.281368	0.0358884	0.0981444	0.259276			0.039018	0.0445067	0.210682	-0.025385	-0.0362395	0.0769551			0.0656179	0.0338427	-0.0280247	0.116375	-0.0134125	-0.00888179
	0.157335	0.160746	0.241053	0.0837353	0.0999219	0.260915			0.0180515	0.0492587	0.180844	0.0164175	-0.0536024	0.0505845			0.0113459	0.0110799	0.0312265	0.175617	-0.021112	0.00238145
	0.113905	0.173562	0.262076	0.0422381	0.0861186	0.197511			0.0100479	-0.0223464	0.144149	0.0183701	-0.0267839	0.0353782			0.0540214	-0.084408	0.0493585	0.112887	-0.00675191	-0.01297
	0.183582	0.204388	0.102038	0.057465	0.116554	0.104349			0.0185139	0.0640555	0.167549	0.0590872	-0.00237454	0.0366155			0.0418091	-0.114096	0.0216919	0.230777	0.0146017	-0.0156518
	0.156959	0.12979	0.182071	0.0745759	0.0999219	0.197379			0.103523	0.0511823	0.181601	-0.00734851	-0.0500927	0.0294547			0.0904238	-0.00567482	-0.00565592	0.0953223	0.0120521	0.0329971
	0.211097	0.150515	0.146641	-0.079756	0.0712144	0.23144			0.09538	0.0822272	0.106988	-0.0127678	-0.0508007	-0.00164898			0.0739905	-0.00113086	-0.00876507	0.16489	-0.0249527	-0.0252542
	0.119645	0.146868	0.214874	0.0307413	-0.0493069	0.227626			0.0778568	0.0748521	0.138441	-0.00785666	-0.00846878	-0.0290568			0.0901119	0.0344708	-0.00923766	0.134615	0.0413686	-0.118471
	0.149397	0.136066	0.145338	0.0790959	0.00850095	0.197494			0.094002	0.0403921	0.110381	-0.0396763	0.0121302	0.0155445			0.0216859	-0.0239485	-0.0376278	0.112379	0.00679451	0.0158706
	0.0959192	0.154422	0.117686	0.0160031	0.0730127	0.101573			0.0614352	-0.00573137	0.0882958	-0.0429433	0.00831568	0.0391545			0.0035242	-0.039298	-0.004513	0.158887	0.0173849	-0.0511016
	0.0883905	0.0814106	0.122387	0.0278175	0.0962707	0.210626			0.0719468	0.0264967	0.0592938	-0.0427257	-0.0518752	0.0396545			0.00607075	0.0239365	-0.0216513	0.180749	0.0200223	-0.0379756
	0.0902269	0.131759	0.135519	0.0500837	0.0846742	0.192431			0.0445888	-0.0282449	0.107911	0.00276221	-0.0192173	0.0544405			-0.00927838	0.0060537	-0.034589	0.0229334	-0.0244222	0.00673692
	0.163859	0.13733	0.0820099	0.0861433	0.125725	0.116753			0.0779145	-0.00139871	0.116565	0.000584357	-0.0264808	0.0360503			0.076143	-0.0480909	0.0110536	0.127501	-0.014189	0.0216815
	0.118807	0.0998713	0.104884	-0.00679787	0.0666862	-0.0730405			0.0898479	0.0820621	0.0560397	-0.0428269	-0.0256375	-0.0184248			0.012746	0.0256477	-0.0486854	0.0954704	0.0204555	-0.0194232
	0.15192	0.122516	0.213858	0.00169378	-0.0185436	-0.000730774			0.0298906	0.0839707	0.0885436	-0.0445989	-0.0333495	-0.0253413			0.0296365	0.0241105	0.0614209	0.151967	-0.014445	0.0291198
	0.0634906	0.0351639	0.163818	0.0624818	0.0771324	0.158474			0.0189691	0.0621049	0.0937169	-0.0167993	-0.0841442	-0.0328697			-0.0340631	0.010653	-0.0437822	0.150619	-0.0386539	-0.09908
	0.118089	0.116329	0.20284	0.0311105	0.0457548	0.0348682			0.0446001	0.0526296	0.091811	-0.0288017	-0.0396844	-0.00356591			-0.0165606	0.0277961	-0.0536909	0.159176	0.00211806	-0.0873058
	0.0773937	0.0745681	0.114266	0.0672814	0.00361618	0.136518			0.0651253	0.0224143	0.0453244	-0.0617448	-0.0419694	-0.0228851			0.0275022	-0.0168262	0.000707694	0.0737155	0.0402712	-0.0316696
	-0.0153108	-0.00711265	0.153078	0.0165867	0.0618353	0.00665068			0.0132236	0.0141539	0.110546	-0.0792775	-0.0397015	-0.0227693			-0.0168553	0.0520102	0.0112364	0.0894743	0.0359004	-0.0339551
	0.0303703	0.0624206	-0.063325	0.0487317	0.0268455	0.0269349			-0.0452965	-0.00350291	0.157456	-0.0459334	-0.0276107	-0.0216321			-0.0160384	-0.0523893	0.0351001	0.0771643	-0.0362733	0.000599618
	0.0768443	0.0657668	0.0910226	-0.0232029	0.0697102	0.0979605			0.0238094	-0.0049991	0.113566	-0.0204325	-0.0232036	-0.0118804			-0.0226814	-0.170386	0.0277649	0.1146	-0.0286728	0.0353093
	0.0257697	0.0576001	0.092821	-0.0570636	-0.0135885	-0.0875692			0.0255813	0.0687908	0.084044	0.00473332	-0.0732916	-0.00608595			0.0805579	-0.00752433	0.0405471	0.154348	-0.0761002	0.0471744
	0.0375352	0.0864286	0.0779789	-0.0420919	0.0318396	0.042885			0.0141335	0.0458033	0.0735134	-0.0514469	-0.0158206	-0.0378851			-0.0336301	0.0325719	-0.0259412	0.0967635	-0.00879094	-0.0537857
	0.0709519	0.0257913	0.07458	0.08626	-0.0456739	0.137137			0.0452822	0.0440598	0.0544155	-0.040081	-0.0769189	-0.0547514			0.0136402	0.0455446	-0.0999587	0.0971238	0.00329582	-0.0640216
	0.0723304	0.0184644	0.0888935	-0.0125558	-0.00132324	0.0785324			-0.0284372	0.0155437	0.0746683	-0.0720399	-0.0294249	-0.0510435			-0.0154764	0.00553882	0.0223695	0.0710985	0.0416388	-0.00440995
	0.0531108	0.0165478	0.0893187	0.0230505	0.0206101	0.114557			-0.00498225	0.0275569	0.0696093	-0.091343	-0.0115447	-0.0262475			-0.00079443	0.057958	0.0384078	0.0700926	0.100644	-0.00379677
	-0.00696019	0.0455474	0.0555268	0.00128114	0.0735696	0.0993146			-0.0131441	-0.00379801	0.117547	-0.0914502	0.0153515	-0.019114			-0.0246845	-0.000598194	0.0712005	0.141103	-0.0043445	-0.0365438
	0.0489657	0.0549989	0.139252	-0.0923604	0.036576	0.0701468			-0.029378	0.0078177	0.0701451	-0.0676184	-0.0463383	-0.0219194			-0.0391863	0.049377	-0.0269819	0.179158	-0.0436253	0.0179974
	0.0924127	0.0786067	0.0722234	0.0124902	-0.0856395	0.0351293			-0.0344297	-0.030998	0.0712036	-0.0426648	-0.0119849	0.00224689			-0.0461376	-0.099759	-0.0113607	0.0396449	0.0243723	0.00661147
	0.0518649	0.0531402	0.0346221	0.0183486	-0.11995	-0.116955			-0.0136679	-0.000794709	0.0130023	-0.0737254	-0.0447506	-0.0331824			0.0196752	-0.00726047	-0.00536444	0.0930267	0.0207413	-0.0896549
	0.0990787	0.0906172	0.0622598	0.00578486	0.0283575	0.0799564			-0.00435486	0.0560528	0.0562038	-0.0462044	-0.0626043	-0.0667048			-0.0762642	0.0353137	-0.0434724	0.1347	0.0198346	-0.0454952
	0.0366845	0.0299774	0.0179373	0.0250322	0.0124801	0.0859246			-0.0143891	0.0379301	0.0528395	-0.0435151	-0.031524	-0.0154605			-0.0309524	-0.0113563	0.00844051	0.115929	-0.0174867	0.0402466
	0.066397	-0.0269161	0.0881227	0.000675756	0.0175236	0.0336756			-0.0175431	0.00770898	0.0285431	-0.0808237	-0.0438979	-0.013379			-0.0340932	0.0223875	-0.0691114	0.0679866	0.028101	-0.0479529
	0.010288	0.0955958	-0.0944679	0.0331357	0.0286438	0.0777409			-0.0203924	0.0361192	0.0107722	-0.00481811	-0.0143782	-0.0340829			-0.0204953	-0.0190033	-0.0427641	0.152736	-0.084527	-0.0355178
	-0.00607091	0.0480169	-0.0121573	-0.0311842	0.0335754	0.113658			-0.0305514	0.0313011	0.0475762	-0.0621795	-0.0252479	-0.0314002			0.0152373	0.119741	0.00352621	0.0961927	-0.0147822	0.0231788
	0.0408923	0.00724104	0.0796829	0.0717689	0.0538484	0.132981			-0.0239351	-0.0245139	0.0476296	-0.0518854	-0.0289706	-0.00781365			0.0054889	0.02646	0.00334595	0.149114	0.0185721	-0.0252596
	0.0772034	0.0272999	0.0672328	0.108572	-0.0209274	0.0733126			-0.0208337	-0.0208393	0.018292	-0.0570719	-0.0404341	-0.0116304			0.0547579	-0.0526072	0.00420677	0.0102747	0.0294967	-0.106284
	0.0685636	0.0558414	0.0775419	0.0120749	-0.00974992	0.0928403			-0.000127018	-0.0330119	0.00472642	-0.0905019	-0.0452978	-0.00871294			0.0317731	-0.0906884	-0.0173851	0.0542436	-0.00552226	-0.00624951
	0.040591	0.056102	0.00421742	0.011836	0.0439201	0.0798218			0.00586856	-0.0167448	0.0480794	-0.0686581	-0.0481172	-0.0461756			0.0205036	0.083057	-0.0112631	0.152304	-0.00799323	-0.0666562
	-0.00461047	-0.0253944	0.055577	0.0378294	-0.0133465	0.0783224			-0.0473818	0.0673873	0.0103167	0.0230163	-0.107796	0.0219579			-0.0264941	0.0495875	-0.0285446	0.195664	-0.0168783	-0.00282222
	-0.0241096	0.025586	0.00209122	0.0408509	0.0742124	0.0744971			-0.0021582	0.0764846	-0.0284924	-0.0887261	-0.0556367	-0.0553153			-0.0146755	-0.000808196	-0.0755304	0.0956402	0.00427253	-0.0536784
	0.0131004	0.0612411	-0.0190261	-0.0108754	0.035889	0.110134			-0.0239861	0.0541735	0.0323446	-0.0611017	-0.0739536	-0.0198474			-0.0133372	0.0141484	0.0824102	0.101547	-0.0624509	-0.026631
	0.0129944	0.0832008	-0.000200353	-0.00681416	-0.0391522	0.1065			-0.0593863	0.054414	0.0132507	-0.0819885	-0.0701144	-0.086131			-0.0605797	-0.0128149	0.0525213	0.103994	0.0322841	-0.0531929
	0.0890604	0.0107005	0.0261852	0.0288681	-0.0938945	0.0449309			0.0056108	-0.012667	0.0401821	-0.0841473	-0.0523931	0.0368066			0.069872	0.0408213	0.0535948	0.140921	0.0126643	-0.0724226
	0.0935791	0.0686813	-0.000956338	-0.000942216	-0.015366	-0.0153052			-0.0281418	-0.0198695	0.0154176	-0.0890988	-0.0253474	-0.0230035			0.0450895	-0.108152	-0.0567438	0.0557251	0.00119193	-0.0382474
	0.0934876	0.0662433	0.0278596	0.0634129	0.0292007	0.00645686			-0.0180509	0.00757208	-0.0251281	-0.0585017	-0.041052	0.0275707			-0.053278	-0.0363688	-0.0422178	0.101203	-0.00619675	0.0359634
	0.0809798	0.00396855	0.00658873	0.0506945	0.00745998	0.058014			0.00977729	0.0825873	-0.00259192	-0.0906113	-0.0622488	0.0099823			0.0304437	-0.0134741	-0.0228901	0.0857678	0.047103	-0.000410386
	-0.000795477	0.055041	0.0487939	0.0208651	-0.00793603	0.0672691			-0.0412413	0.0515108	-0.0119343	-0.0610174	-0.0211769	-0.00158063			-0.0188629	0.0494319	-0.043625	0.105166	-0.00214982	0.0050651
	0.0635243	0.0843513	-0.0983394	0.0395913	0.0447685	0.0370003			-0.00974211	0.0332459	-0.0690542	-0.0609015	-0.0600738	-0.0428189			-0.00926424	0.00615994	0.0320685	0.120052	-0.0147087	-0.00422041
	0.044218	0.0319072	-0.0678638	-0.0235721	-0.0543427	0.0292365			-0.0357381	0.00663847	-0.0141931	-0.0212132	-0.0773573	-0.00561257			0.0074103	-0.00293095	0.00812005	0.159439	-0.0636636	0.0280857
	0.118474	0.0517159	0.0312911	0.0294762	-0.0961534	0.0386316			-0.0264493	0.0713115	-0.00401187	-0.0272435	-0.0783407	-0.0410273			0.0348582	0.0628799	0.0377486	0.153546	4.96219e-05	-0.0651653
	0.103764	0.0242011	0.0297437	0.111146	0.0349443	0.0304076			-0.012742	0.0183014	0.00693121	-0.0976209	-0.0601792	-0.0319287			0.0715814	-0.0461115	-0.0314019	0.0828391	-0.00902787	-0.0839635
	0.0908053	0.0321178	-0.0476413	0.00276338	0.0112621	-0.00973281			-0.0419048	0.00412009	-0.0013286	-0.0689535	-0.051122	-0.0326603			0.0201983	-0.0433696	0.0134302	0.0635725	0.0377579	-0.0193755
	0.0236417	0.00892863	0.0565132	0.0419531	0.0136642	0.0315086			-0.00505597	-0.0318827	0.00078211	-0.0761165	-0.0595707	-0.000855379			-0.0402921	-0.0450422	0.029928	0.0735353	0.0628705	-0.00264358
	-0.00901108	0.0153236	0.00942072	0.0430634	0.0153688	0.0200541			-0.0294641	-0.0303157	-0.0312485	-0.0685705	-0.0123056	0.016914			0.0284225	-0.0580782	0.00430691	0.114214	0.0607567	0.00073371
	0.0763502	0.0510235	0.0262384	0.0522826	0.0563675	0.0109606			-0.0215905	0.00670002	-0.0464027	-0.0331144	-0.079384	-0.0277784			0.0374141	0.0781138	0.0176994	0.1185	-0.0442876	-0.0165205
	0.0400729	-0.000480778	-0.0541911	-0.0074304	0.0323913	0.0598984			-0.0759977	0.0707041	0.0140442	-0.0459008	-0.0500557	-0.0280524			-0.00664788	-0.00120004	0.0040981	0.0950096	-0.0268348	-0.0454865
	0.0141873	0.064511	-0.0346212	-0.0826254	-0.10114	0.0569291			0.00746927	0.00756978	-0.0339129	-0.06415	-0.0144212	-0.036951			0.085063	0.0134661	0.0546439	0.0576639	0.0220207	-0.114953
	0.0465919	-0.00361637	-0.00386215	0.0318109	0.0101769	0.0189073			0.0229897	-0.0172056	-0.00240374	-0.0818667	-0.0924387	-0.00111612			0.0309341	-0.0466669	0.019588	0.103412	-0.0114534	-0.00857088
	0.0782469	0.0401345	0.125895	0.00655313	-0.0471261	-0.0222021			-0.00584576	0.0310399	0.00836608	-0.10727	-0.0265691	-0.0492816			0.013429	-0.0825951	0.0108073	0.177092	0.0339098	0.0109447
	0.0679057	0.0220397	0.0610136	0.0446189	-0.0611506	-0.115057			0.0067264	0.0243873	-0.00927286	-0.0488947	-0.043676	-0.0204683			0.0181488	-0.00242102	-0.00156877	0.136034	0.0431815	-0.0172791
	0.00789248	0.0647374	0.0458378	0.0439104	0.014281	0.0189235			-0.00263918	0.0339011	-0.0127961	-0.0642153	-0.0176472	-0.0457092			0.0215639	0.0177022	-0.0317066	0.0858817	0.00736134	-0.00358177
	0.0415478	0.0697739	0.0410568	0.0605679	0.0639797	0.0523931			0.022634	-0.0564498	0.0396245	-0.0599684	-0.0215641	-0.0229617			0.00756847	0.0205128	0.0604625	0.0785765	0.0233074	-0.036491
	-0.00929305	0.00959471	0.0128847	0.101367	-0.0469049	0.0839729			-0.0200805	0.0536691	0.0419853	-0.0815576	-0.0106349	-0.0724373			-0.0232716	0.000116804	0.0585824	0.106999	-0.0241438	-0.0161996
	-0.000364092	-0.00165761	0.028465	0.0332768	-0.0672403	0.0380124			-0.000115676	0.0450952	0.0143689	-0.044705	-0.0314046	-0.0498955			0.0698756	0.040678	0.00474413	0.100826	0.00559686	0.0290748
	0.076543	0.0399212	0.0484247	0.0583608	0.011374	0.00411213			-0.0354721	0.0025497	-0.00390459	-0.0710813	-0.0695995	-0.0446004			-0.0164073	0.0859763	0.0351235	0.143691	0.04135	-0.0803453
	-0.00523465	-0.0163694	0.0134546	0.0333311	0.00824071	0.127034			-0.0226999	-0.00352477	0.00932705	-0.0596676	-0.000755646	-0.0503955			0.00696452	0.0674703	-0.00380944	0.0735301	-0.0409995	-0.0515038
	0.0229596	0.0346347	0.00642927	-0.0466744	0.0243186	-0.0399343			-0.0121646	-0.00506065	-0.0019092	-0.0795822	-0.0562535	-0.0580549			0.0914448	-0.0375438	-0.0295567	0.161804	0.0318206	-0.0155291
	0.0226391	-0.0280008	0.0436496	-0.0495249	0.0411901	0.0276779			-0.0552925	0.01266	-0.0240713	-0.0950448	-0.040676	-0.0120196			-0.0688357	0.0178603	-0.0044299	0.0368989	-0.110554	3.91604e-05
	0.0240731	-0.00705473	0.0760299	0.0131852	-0.0269078	0.032047			-0.0194619	0.00183756	-0.0455111	0.0072017	-0.022704	-0.0353853			0.0631783	0.00841957	-0.0249875	0.137234	0.0171639	0.0170383
	0.0979002	0.00810721	0.0676255	0.015528	-0.0402218	0.0367634			-0.0479066	-0.0263972	-0.0423293	-0.0103365	-0.0654219	-0.0484077			0.00429691	-0.063217	-0.0120085	0.129763	-0.12006	-0.00206903
	-0.00554443	0.00207198	-0.0268264	0.00243737	-0.00601844	0.00567035			-0.0204292	-0.0145912	0.0160537	-0.0023654	-0.0234423	-0.0357525			-0.0352184	-0.0189933	-0.0681282	0.0355798	0.00461745	0.0445542
	-0.0100852	-0.0343486	0.0146752	0.030939	0.0312689	-0.0228284			0.00947362	-0.0182789	-0.00458391	-0.01123	0.00103939	-0.0503296			0.00851111	-0.148636	0.00772572	0.0142061	0.0491152	-0.0283362
	-0.0537473	-0.00856908	0.0293408	0.0145933	-0.100893	-0.0404568			-0.00173503	0.0538792	0.0102029	-0.0451474	0.0352838	0.0215075			0.0372991	0.0581189	0.0154195	-0.0820203	0.0536999	-0.0179307
	0.0199666	-0.00823216	-0.0166776	-0.0469709	-0.0520478	0.00477993			-0.0161618	0.0291534	-0.0206851	-0.0396439	0.00743317	0.0581949			0.035935	0.0605479	-0.0484715	-0.0230125	-0.0012352	0.00394439
	0.0471846	0.0370274	0.0136185	0.00698131	0.0315092	0.0505363			-0.0128252	-0.0247079	-0.0640478	0.05168	-0.044564	-0.0211736			-0.0126684	-0.00753356	0.0225967	0.0136565	-0.00873251	-0.013918
	0.00235933	0.0265012	0.0381325	0.0377945	0.047597	-0.174817			0.00522634	-0.00098207	0.0338357	0.058224	0.0411345	-0.0036612			0.0122222	0.0260306	0.0674605	0.0306973	-0.0870521	-0.0185044
	0.0298432	-0.033371	0.0613479	0.00980285	0.00608415	0.0525364			-0.0340747	-0.00315164	0.0304019	0.0479189	-0.00664797	0.00369239			-0.0552316	0.0233863	0.0425744	0.00525813	-0.0567969	0.032938
	-0.0114411	-0.0100878	-0.0455607	0.0272421	0.0351261	0.0351405			-0.0112159	0.0261775	-0.00552357	0.0106765	0.0247495	-0.00191147			-0.0283436	0.0775112	0.0544039	-0.0455165	0.0559981	0.0684419
	-0.0258464	-0.0110449	-0.0306125	0.0330268	-0.044168	-0.0276174			0.0524086	0.0231657	-0.0184465	-0.0536351	-0.0197128	-0.0213546			-0.00149294	0.016315	-0.0303763	-0.0116994	0.00438094	0.0473282
	-0.00265947	-0.0204353	-0.0813819	0.0292562	0.00594267	0.00213216			0.0304061	0.036723	-0.012317	0.00365135	0.0314453	0.0454554			0.0585425	0.00749382	-0.0280702	-0.0368205	-0.0349817	-0.0949384
	0.00436636	-0.0162238	-0.0387065	-0.0602684	-0.0581258	0.0301688			0.00143569	-0.0352209	0.0046835	-0.0732182	0.00936571	0.00626343			-0.0303084	-0.0802068	-0.0263928	0.0164747	0.00148849	-0.0282338
	0.00814631	0.00592869	0.0660429	-0.077736	0.0372001	0.0594274			-0.0026992	-0.024631	0.021933	0.0310343	-0.0141045	0.0224274			0.0194021	-0.00823862	-0.00235091	0.0678889	-0.00119354	-0.0139313
	-0.00254241	0.0707833	0.0166077	-0.00709811	0.066525	0.0253276			0.000190787	-0.0475351	0.00849315	0.0220548	-0.0419798	-0.0233579			-0.00864874	-0.00579566	-0.00639072	0.0153076	0.0206919	0.018586
	0.0415293	0.0308148	0.057847	0.00193311	-0.0165488	-0.0536669			-0.024109	0.063472	0.0510585	0.0224368	0.0370259	-0.00203675			0.00718696	0.0322993	0.00518402	0.0321863	-0.00468106	-0.0124817
	0.0308357	0.0899137	-0.0623446	0.00517676	-0.00186502	-0.0763166			-0.0079802	0.0535409	-0.0122696	0.0259144	0.0259701	0.00189303			-0.0888571	-0.0124089	-0.0016474	0.0267483	0.017539	-0.074772
	0.00120583	0.0886247	0.0139546	0.0238086	-0.0196852	-0.0287794			0.0310356	0.0131042	0.00437759	-0.0390709	0.0255476	-0.0297662			0.0148117	0.0187988	-0.0321162	0.0400045	0.00808098	-0.00632643
	-0.0849697	-0.0160349	0.0880413	0.0668316	0.00523798	0.00289985			-0.0154184	0.0041879	0.00961778	0.00779434	0.0366298	0.0864836			0.0147461	-0.13541	-0.0630205	0.0302406	0.0269377	0.00339691
	-0.0171062	0.130446	0.0587814	0.0289361	-0.0283097	-0.0265547			0.0287182	0.134319	0.121231	0.070346	0.0683311	0.0671221			0.0223919	-0.0122979	0.0273195	0.0330951	0.0636389	-0.0144035
	-0.139016	0.123266	0.0954759	-0.062801	0.0182695	0.0438777			-0.0317099	0.158157	0.065687	0.0963053	0.20441	0.0929705			-0.0257138	0.0737023	0.0140955	0.0301565	0.0835418	0.006566
	0.0235002	0.0727257	0.105426	0.0453328	0.146457	0.0350126			-0.0207019	0.189315	0.0925911	0.0893748	0.194313	0.118218			0.0835897	0.0354271	0.0522809	0.0416321	0.0409033	0.0756878
	0.0151941	0.0871494	-0.00106231	0.0347549	0.133967	0.00620043			0.00130918	0.178884	0.0401803	0.0689449	0.226438	0.0568646			0.0682119	0.0148309	-0.0315186	0.0379954	-0.0178568	0.0352936
	-0.0504917	0.00197499	0.0353572	0.0468144	0.15116	-0.0526799			-0.0161104	0.139676	0.051103	0.0429889	0.213301	0.0411782			0.0633431	0.0153624	0.0129364	0.0763696	0.0183327	0.0161516
	-0.0327137	0.00654128	-0.0385156	0.0609222	0.0254873	-0.0158852			0.0280751	0.0804448	0.0455083	0.0325954	0.192517	0.0950501			-0.0127469	-0.0112723	0.0492785	0.108766	0.051963	0.0533311
	0.103862	0.0270321	0.0407601	-0.0132568	0.106116	0.0737343			0.0351896	0.102827	0.0263154	0.0589057	0.135465	0.0679344			0.0312559	0.0358789	-0.105409	0.101047	0.0420038	0.0224902
	0.116111	0.120137	0.0551761	0.0480666	0.0764094	0.0535862			-0.076234	0.241201	0.0277501	0.0109554	0.255626	0.0491122			-0.0557804	0.108602	-0.000451676	0.0742751	0.0809502	-0.0646101
	0.0506817	0.131534	0.13369	0.0431629	0.0992773	0.1035			0.0167812	0.288106	0.125921	0.197317	0.431095	0.063242			0.140214	0.153259	0.104004	0.146516	0.106608	0.156676
	0.151545	0.149995	0.151633	0.0121938	0.100833	0.168407			0.0555803	0.288454	0.113834	0.204731	0.422483	0.114611			0.178574	0.127849	0.0775844	0.160575	0.0505591	0.0921078
	0.126754	0.103676	0.098185	0.0418257	0.0691996	0.154439			0.0410881	0.316087	0.115475	0.183096	0.388487	0.092125			0.125691	0.124211	0.114289	0.102496	0.0135199	0.0974819
	0.141752	0.0692212	0.113737	0.0919224	0.0947555	0.131084			0.0618587	0.292583	0.0914173	0.159694	0.366869	0.0716765			0.165218	0.128613	0.0450579	0.124473	0.0452893	0.117542
	0.132063	0.128034	-0.00778404	0.0696106	0.0806162	0.0357411			0.0414661	0.171915	0.0601018	0.124207	0.316942	0.0353431			0.00524965	0.102191	0.0450412	0.103275	0.0604291	0.113309
	0.0899127	0.207777	0.0152022	0.0703273	0.0920088	0.0175462			0.0492893	0.436635	0.0295606	0.100942	0.250517	0.0579068			0.101622	0.228737	0.0245098	0.0400669	-0.0507574	0.217294
	0.098192	0.0872132	0.130062	0.138416	0.136586	0.0411072			0.00750899	0.512333	0.101246	0.207255	0.428964	0.138897			0.230565	0.208294	0.0686858	0.184296	0.0484145	0.128634
	-0.0139018	0.0886528	0.141459	0.00360168	0.0894516	0.259901			0.102485	0.388752	0.230503	0.269288	0.449835	0.143032			0.264645	0.116231	0.151841	0.255292	0.1087	0.176461
	0.0952339	0.0970018	0.128186	-0.00505277	0.116014	0.196981			0.0677178	0.395059	0.219391	0.270148	0.392817	0.0843961			0.251872	0.166109	0.143375	0.228768	0.0815504	0.119931
	0.106159	0.0911363	0.0531749	0.0737041	0.134755	0.136119			0.0879094	0.376174	0.171561	0.283534	0.330647	0.0890697			0.305717	0.0877185	0.112868	0.218964	0.0717746	0.109507
	0.0863449	0.0978798	0.104166	0.112509	0.1413	0.122353			0.0642195	0.371184	0.142667	0.162968	0.268955	0.0659782			0.225779	0.123944	0.108267	0.154822	0.00660424	0.0922645
	0.120611	0.106872	0.109266	0.0650525	0.10259	0.131184			0.0310835	0.297541	0.0753285	0.176135	0.290412	0.0401142			0.15042	0.171076	0.0536045	0.129066	0.0403461	0.103451
	0.170733	0.127297	0.110523	0.106659	0.145616	-0.0297482			0.0326484	0.47501	0.0495313	0.137716	0.161983	0.0918623			0.407371	0.227903	0.177311	0.121956	0.0732581	0.185764
	0.0705398	0.0557878	0.16652	0.182039	0.262283	0.171177			0.0907122	0.555942	0.289189	0.198161	0.392181	0.130894			0.462753	0.194664	0.254691	0.355802	0.112202	0.122764
	0.0813017	0.0288061	0.21179	0.229207	0.182426	0.195626			0.0716315	0.564971	0.29021	0.225655	0.323018	0.100918			0.483908	0.202201	0.347687	0.362282	0.145737	0.161564
	0.00434685	0.0812993	0.123674	-0.031747	0.242835	0.213873			0.067106	0.491958	0.258091	0.230876	0.329753	0.120825			0.408358	0.212935	0.309862	0.312614	0.0961519	0.163707
	0.039854	0.0999039	0.0927032	0.105234	0.220231	0.249469			0.0668258	0.491951	0.222383	0.197439	0.256475	0.0914435			0.386078	0.25236	0.253976	0.29924	0.147652	0.159669
	0.114102	0.164294	0.0547611	0.161053	0.228791	0.106218			0.0695585	0.406634	0.211828	0.160304	0.272356	0.0556675			0.364369	0.112955	0.321748	0.260803	0.0143031	0.140343
	0.0780046	0.12773	0.131442	0.199495	0.201025	0.19637			-0.0554644	0.582551	0.139739	0.0743532	0.30548	0.0408235			0.358552	0.365786	0.223198	0.311405	0.153123	0.120833
	0.119811	0.109715	0.142648	0.134016	0.181478	0.150979			0.0766842	0.692082	0.214151	0.239208	0.451343	0.0285488			0.49563	0.455495	0.434009	0.394752	0.287854	0.20846
	0.108578	0.0137442	0.0925403	0.197926	0.291947	0.212348			0.073019	0.557677	0.254401	0.278723	0.502302	0.117562			0.489516	0.351752	0.401955	0.49836	0.246646	0.154379
	0.0576075	0.119892	0.0992849	0.207884	0.30717	0.219289			0.0917883	0.568967	0.251751	0.319134	0.495288	0.120227			0.514973	0.330705	0.410063	0.422339	0.267878	0.200302
	0.0482455	0.172791	0.0763063	0.130642	0.0977184	0.164268			0.0349402	0.479528	0.17441	0.180896	0.461758	0.0987535			0.474209	0.320191	0.373502	0.407064	0.259357	0.177631
	0.0862961	0.166111	0.12885	0.0237973	0.126704	0.237128			0.0694829	0.465523	0.163201	0.222805	0.416013	0.0659946			0.437338	0.218602	0.348711	0.341717	0.239899	0.180073
	0.0361838	0.152361	0.111896	0.253249	0.192444	0.231554			-0.0516561	0.462477	0.169859	0.215864	0.276671	0.00255637			0.435137	0.512344	0.32306	0.381544	0.211464	0.162715
	0.128688	0.0943141	0.163732	0.170099	0.149028	0.0652243			0.0632135	0.68124	0.080331	0.125912	0.441411	0.10938			0.500802	0.49066	0.502144	0.428541	0.329277	0.283436
	0.102335	0.184037	0.138816	0.247482	0.0769006	0.108333			0.0596109	0.657423	0.237075	0.326172	0.440367	0.111684			0.51909	0.506767	0.539071	0.542421	0.393437	0.314974
	0.0489746	0.268308	0.107896	0.0748656	0.21938	0.16907			0.0581039	0.640691	0.241543	0.281983	0.424235	0.101053			0.591393	0.41468	0.490665	0.437919	0.318333	0.195339
	0.145054	0.22592	0.0609482	0.147631	0.297157	0.0805652			0.0665763	0.589611	0.205168	0.237045	0.474753	0.139307			0.504822	0.454558	0.445102	0.456541	0.385527	0.138814
	0.0583245	0.194704	0.0487829	0.248278	0.155965	0.180055			0.0519867	0.397652	0.196463	0.21666	0.391716	0.114341			0.515236	0.212098	0.512604	0.385585	0.261439	0.213207
	0.00216667	0.220355	0.0962041	0.112138	0.0324835	0.175517			-0.0625174	0.448304	0.197746	0.20569	0.326227	0.081356			0.385999	0.275421	0.45098	0.395601	0.215539	0.177724
	0.117892	0.232806	0.133044	0.109415	0.231362	0.196665			0.0777617	0.519932	0.134281	0.139422	0.281796	0.0298682			0.624748	0.657014	0.575385	0.378017	0.333018	0.230399
	0.124369	0.234213	0.133281	0.168994	0.165721	0.157946			0.126025	0.503759	0.202013	0.167562	0.424977	0.0896568			0.66997	0.667953	0.615087	0.393037	0.403751	0.258772
	0.125898	0.211601	0.150543	0.108328	0.209829	0.180517			0.116304	0.50836	0.264873	0.204057	0.355158	0.12212			0.588699	0.608383	0.645962	0.363387	0.416491	0.286971
	0.164841	0.17651	0.200409	0.0978998	0.238422	0.330067			0.110042	0.450564	0.223103	0.185477	0.362744	0.0655655			0.561918	0.540392	0.592086	0.321494	0.374767	0.249211
	0.152235	0.185226	0.140186	0.127393	0.231407	0.345917			0.0686437	0.42122	0.27596	0.108515	0.250781	0.104455			0.561739	0.480075	0.557585	0.3294	0.259797	0.176395
	0.100311	0.101389	0.0815233	0.0979734	0.248873	0.18492			0.0817046	0.349066	0.161029	0.220227	0.289552	0.115873			0.449777	0.397995	0.528347	0.437395	0.258959	0.166375
	0.0706471	0.162676	0.118419	0.15928	0.145104	0.15089			0.151457	0.388449	0.0539676	0.141113	0.218696	0.035193			0.723433	0.612185	0.5725	0.252384	0.474957	0.163643
	0.126651	0.272011	0.188383	-0.0243419	0.196947	0.138362			0.166881	0.493823	0.2586	0.0430312	0.386133	0.0269885			0.759233	0.715728	0.747377	0.297688	0.512902	0.175106
	0.138747	0.202603	0.231301	0.14062	0.16882	0.217424			0.151921	0.464878	0.237126	0.116552	0.442064	0.101446			0.772549	0.676878	0.707969	0.314404	0.42254	0.169632
	0.0762341	0.179062	0.248337	0.134231	0.0996857	0.295259			0.153622	0.479864	0.265314	0.160657	0.354279	0.0963574			0.653747	0.641997	0.704113	0.353819	0.40797	0.156634
	0.122274	0.185293	0.144893	0.193206	0.153974	0.345486			0.11606	0.389359	0.18109	0.173319	0.322298	0.0589315			0.515472	0.579149	0.628131	0.280186	0.415764	0.0953764
	0.137603	0.12771	0.13587	0.143733	0.190159	0.311859			0.112858	0.360924	0.203691	0.13632	0.278877	0.0677407			0.547421	0.477648	0.618777	0.283049	0.39558	0.0823496
	0.0337768	0.144388	0.139956	0.168827	0.134138	0.21803			0.0582374	0.335294	0.151867	0.106013	0.28325	0.0857851			0.524825	0.488716	0.504753	0.229638	0.32505	0.00166624
	0.209835	0.118141	0.0354998	0.165521	0.0164223	0.14858			0.0716718	0.259692	0.147403	0.0814398	0.203662	0.0738378			0.570047	0.367318	0.480679	0.243013	0.367668	0.104405
	0.149168	0.0908096	0.0802477	0.0289758	0.0486461	0.178969			0.0726077	0.240266	0.139557	0.110159	0.198799	0.0427149			0.438999	0.387939	0.491218	0.225563	0.284019	0.0735758
	0.111602	0.192138	0.0537554	0.0541573	0.0798047	0.209421			0.0649569	0.286828	0.114748	0.0617468	0.221204	0.0385817			0.475936	0.425916	0.451239	0.189796	0.283293	0.0700679
	0.132485	0.134882	0.0496714	0.158688	0.107355	0.219625			0.0786301	0.279343	0.0902292	0.030783	0.184048	0.0359562			0.434784	0.38446	0.410979	0.279942	0.23125	0.0430478
	0.168706	0.127151	0.056411	0.0327803	0.0765269	0.111417			0.0895313	0.257243	0.104238	0.0461466	0.195112	0.00754471			0.316542	0.392506	0.382333	0.192184	0.285028	0.0228488
	0.104974	0.111602	0.0928178	0.0275112	0.124358	0.0775884			0.0111384	0.244474	0.115205	0.0153767	0.206055	-0.0166447			0.247092	0.292048	0.377937	0.159859	0.261576	-0.0112107
	0.0512499	0.132738	-0.011318	0.029684	0.149668	0.140182			0.00715215	0.204133	0.119109	-0.0284453	0.17065	0.0545206			0.310129	0.337293	0.312378	0.0773121	0.25344	-0.0538047
	0.0935536	0.0217588	-0.0230709	0.0635029	-0.113399	0.117621			0.0210789	0.200061	0.0997029	0.0291735	0.17231	0.102552			0.301626	0.236818	0.273935	0.182012	0.263219	0.0789765
	0.062858	0.107326	0.0498115	0.0413073	0.103634	0.0402037			-0.0186808	0.170892	0.0745033	-0.00865425	0.145696	0.0872722			0.199989	0.202242	0.257045	0.12912	0.180466	0.0202147
	0.0640798	0.152019	0.0284751	-0.0453052	0.125986	-0.013133			0.0216394	0.134026	0.0841863	0.0474784	0.131496	0.0241106			0.243271	0.147416	0.267649	0.172524	0.19278	-0.0105754
	-0.00451774	0.0910546	0.0366048	0.00875752	0.0860189	0.0986897			0.0195694	0.259405	0.0799587	0.00282151	0.103536	0.00345877			0.211745	0.214034	0.290667	0.065173	0.141758	-0.00117144
	0.0763439	0.109003	0.052714	0.122784	0.0232584	0.137189			0.0343948	0.219375	0.0685262	0.00434598	0.141029	0.00871281			0.183426	0.22755	0.255076	0.123663	0.120873	0.0664943
	0.0600048	0.0983852	0.0894468	0.0823982	0.0144764	0.136683			-0.0475877	0.204379	0.050388	0.0103746	0.0773199	0.0216515			0.165084	0.183203	0.232454	0.0916928	0.126244	0.0756839
	0.0407124	0.0770444	0.00879622	0.0427238	0.151502	0.0970107			-0.0152566	0.177054	0.0726512	-0.0186236	0.184362	0.0263699			0.122827	0.143187	0.220699	0.0980875	0.135685	0.0283649
	0.103245	0.0723173	-0.0388618	0.113903	0.0379262	0.10051			0.012606	0.126043	0.0370305	-0.0191802	0.126046	-0.0243166			0.143965	0.115338	0.147971	0.144887	0.120226	-0.0501665
	0.0868107	0.0312411	-0.0354017	0.0908572	0.0497512	0.0667127			0.00255559	0.140332	0.0577927	-0.02782	0.1056	0.00255092			0.198486	0.0680071	0.0881351	0.0511843	0.138755	0.000534269
	0.139506	-0.000664219	-0.0241708	0.0271457	0.00964766	0.00562335			-0.00552417	0.0948978	0.0254071	0.0105419	0.101728	0.0261478			0.116212	0.111727	0.135734	0.0688376	0.0476174	0.0574734
	0.107152	0.0131725	-0.0115956	-0.0298093	-0.0168051	0.00756087			-0.00830024	0.11762	0.0364691	0.0254491	0.11971	0.039397			0.16396	0.12838	0.159091	0.122525	0.12587	0.0383865
	0.141769	0.0407795	0.00681789	0.0542649	0.0112279	-0.0111119			-0.0560419	0.0808981	0.0227346	-0.0020178	0.074151	0.0459044			0.0943494	0.0430271	0.114359	0.0753567	0.102937	0.0916159
	0.0480382	0.0696194	-0.0295329	-0.0145373	0.00668741	0.178402			-0.02487	0.224229	0.0613699	-0.0001694	0.0856594	0.0250638			0.0902585	0.0803185	0.126711	0.0217355	0.0460931	0.0524079
	0.0880325	0.0186908	-0.0209678	-0.00722276	0.0422131	0.2114			-0.0200935	0.249416	0.0707316	-0.021032	0.0407776	-0.0245			0.0354373	0.042769	0.0983443	0.0565997	0.0325942	0.0666583
	0.0763951	0.0716307	0.0125695	0.0374064	0.0348164	0.171723			-0.0264501	0.191239	0.0959715	0.0176589	0.0824303	-0.0316067			0.0617074	0.0347682	0.120454	0.0384153	0.054736	-0.0743137
	0.0335378	0.0954193	-0.0490208	0.0662622	-0.0703805	0.105168			-0.0359895	0.145481	0.0498538	0.00803321	0.123976	0.051242			0.0817897	-0.0558055	-0.0258982	0.0227489	0.100326	0.0281101
	0.0413391	0.00870063	-0.00688272	-0.0198347	0.0487742	0.0450527			-0.0292206	0.194549	0.0928941	-0.0341319	0.0763018	0.037617			0.0336858	0.053901	0.131336	0.0244767	0.00787603	0.052438
	0.117343	0.0163069	-0.0265489	0.0708996	0.0192731	0.0458047			-0.00668943	0.167863	0.0439894	-0.00127979	0.100856	0.0559398			0.0453233	0.0501878	0.0357912	0.0971919	0.057051	0.0318322
	0.102577	0.0691906	-0.00257725	0.0318087	0.0174206	0.00889259			-0.030021	0.168241	0.0776347	0.00994302	0.0837854	0.0698766			0.0547237	-0.0132981	0.024411	0.103947	0.0476061	0.028234
	0.0945925	0.0521378	0.0696864	0.0109332	-0.000135312	0.0479642			-0.0660712	0.154573	0.135336	0.0220565	0.0767195	0.0210094			0.0323376	0.0171537	0.109309	0.0659915	0.0999408	0.00677863
	0.0110069	0.0227517	0.0453914	-0.0211464	0.0376139	0.10874			-0.0370353	0.168436	0.190397	-0.00154908	0.0650796	-0.0241096			0.0169958	0.0143176	0.0611809	0.00392587	0.0472109	0.0257949
	0.0910515	0.0921879	0.147905	0.0187604	-0.00298078	0.0628325			-0.0174369	0.136202	0.131808	-0.0166986	0.0750196	0.00476124			-0.00463339	0.036236	0.105545	0.038181	0.101698	-0.0764696
	0.0752757	0.0517856	0.00828954	0.00895016	-0.0136206	0.0509358			-0.0396435	0.141282	0.131417	-0.0250583	0.0203557	-0.0433924			-0.0188836	0.0421649	-0.00150575	0.0230301	0.0689966	-0.00285476
	0.0468725	0.00147216	0.00899481	-0.0957163	0.0366716	0.0584952			-0.0491471	0.0988207	0.124412	-0.0105201	0.00980876	0.0215535			0.0231338	-0.0925903	-0.0129827	0.0680284	0.0771606	0.0825416
	0.0721567	-0.036388	0.0751402	0.0486161	0.0181654	0.0351849			-0.0370484	0.132669	0.142056	-0.0267665	0.0469224	0.0502391			-0.0297986	-0.0114953	0.0440063	0.0636472	0.0258018	0.0666316
	0.0442143	0.0975837	0.0710129	0.0198228	0.0932607	0.0426164			-0.0496224	0.0823644	0.0776833	-0.0101393	0.0434793	0.00676032			-0.00878176	-0.0533967	0.0304746	0.0738092	0.0148974	0.020101
	0.0551225	0.0791042	0.0956949	0.0175338	-0.0672628	0.0426687			-0.045296	0.10465	0.0456215	0.00062889	0.0265349	0.0498609			-0.048459	0.0504848	-0.0172577	-0.0013819	0.0420884	0.034558
	-0.0447754	0.0184101	-0.00133984	0.0195961	0.0673605	0.0733635			-0.0706164	0.132779	0.131235	0.013521	0.0470068	-0.0017075			-0.00556021	0.0109509	0.107269	0.0222015	0.0100964	0.0361557
	0.0350254	0.0246048	0.0563957	0.0519165	0.0381477	0.0992955			-0.0420109	0.0927875	0.133238	-0.034324	0.0483517	-0.00789966			-0.11786	-0.0315287	0.0908971	-0.0277502	0.0356668	-0.0826494
	0.0116799	-0.00991421	0.0531011	0.0261967	0.00557698	0.0349421			-0.0378296	0.097683	0.110381	-0.052154	0.0474125	0.0152094			-0.0234658	-0.00289467	0.00391103	0.0355068	0.0388589	-0.0499547
	0.0295871	0.0308889	-0.0274706	0.040347	0.000606752	0.0736481			-0.0598986	0.0539919	0.0798004	-0.0434336	0.0174377	0.00655939			-0.0310056	0.0099512	-0.0314237	0.0295997	0.0322857	-0.0374053
	0.0558688	-0.0109837	0.00247932	0.0546672	-0.00582358	0.00620565			-0.0493049	0.0596112	0.0948356	-0.0384056	0.0368619	-0.0243723			-0.00877403	-0.0875785	0.0221512	-0.0276174	-0.0553025	-0.0754194
	0.139364	0.0329104	0.0765991	0.0951745	0.073337	0.0327017			-0.0656877	0.0958761	0.0646976	-0.0662246	0.0745422	0.0777476			-0.000162358	0.0189156	-0.0255634	0.0776899	0.0411032	0.0155
	0.0164378	0.0597568	0.0288697	0.0327322	0.0803173	-0.0447418			-0.042904	0.0752401	0.139506	-0.00732245	0.113967	-0.00194113			-0.0137175	0.0128248	0.0482998	-0.0887679	0.10204	-0.0333216
	0.110641	0.0190405	0.0644923	0.0424631	-0.00804977	-0.00714288			-0.0719434	0.105523	0.126794	-0.0274966	0.0676192	-0.00268556			0.0460167	0.00860932	0.0538978	0.0182756	0.0799175	0.038646
	0.083299	-0.00693808	0.0413966	0.0403583	-0.0196479	0.126144			-0.0395372	0.0511174	0.102909	-0.0187396	0.0405871	0.00602557			-0.0429993	0.0189175	-0.00600725	0.0354859	0.016986	-0.0431099
	0.0995113	0.0273027	-0.000204277	0.0823784	0.0189635	0.0630231			-0.0467687	0.0470259	0.0680531	-0.0570085	0.0373255	0.00416508			-0.0323903	0.0300947	0.00614652	-0.0212103	0.00890162	-0.0404208
	0.0471602	0.0492765	0.0407066	-0.0731835	0.01741	0.0130758			-0.0442728	0.0572093	0.105034	-0.0258318	0.0129915	-0.0318942			-0.0248556	0.00663881	-0.00779726	-0.0175267	0.0970883	-0.0596294
	0.0456044	0.0466909	-0.0738174	0.0177179	0.00177323	0.0466403			-0.0522175	0.0421874	0.117625	-0.0556384	0.0390717	0.00110078			-0.0583442	0.0220483	-0.0600973	-0.00952648	0.00682014	-0.0641358
	0.043212	-0.0369954	0.012982	0.0501176	0.0256875	0.0148644			-0.0505971	0.0626953	0.0537601	-0.0990063	-0.000795495	-0.0615222			-0.0734779	-0.0443121	-0.0397094	-0.0075839	0.00298711	-0.0112348
	0.0649455	0.04896	-0.0278881	0.0519476	0.104552	0.0575369			-0.0589657	0.0114722	0.0807774	-0.0680279	0.0414184	0.0796384			0.0240898	0.00331391	0.0107348	0.0152948	0.0516238	0.0463353
	-0.0475823	0.0545447	-0.0187221	0.0724775	-0.00299947	-0.0450891			-0.0684632	0.0783202	0.0887767	-0.0384371	0.0143556	0.0354981			-0.0333454	-0.00672373	0.0331913	-0.0142071	-0.0140473	0.0362177
	0.0114336	0.058159	0.0109299	0.0355282	0.00836639	-0.0143994			-0.0984462	0.0692416	0.0729566	-0.0843875	-0.00326874	0.0224861			-0.0718409	-0.0179711	0.0558905	-0.0619013	0.0308241	-0.096818
	-0.00772948	0.0438603	-0.0251027	0.0594689	0.0595181	0.0497424			-0.0703825	0.0766141	0.0445739	-0.0297078	0.011168	0.0180147			-0.101631	0.0321176	-0.0334393	-0.0405675	0.0502729	-0.0581204
	-0.0283924	0.0331554	0.0077625	-0.0838805	-0.021519	0.0574978			-0.0645315	0.0536992	0.0154022	-0.0157098	0.0140524	-0.00312496			-0.0875518	0.0190007	0.0184753	0.0525869	0.0645041	-0.0749248
	0.0318917	0.0466756	-0.0278219	-0.00294511	0.0242407	0.01206			-0.0608603	0.0108242	0.0398548	-0.0326187	0.0369168	0.00655334			-0.0385322	0.001192	-0.131058	0.00326993	-0.0874607	-0.0458727
	0.0706496	0.0381786	-0.0510959	0.0514235	0.0363299	0.027615			-0.0643213	0.0214306	0.024244	-0.0649689	0.0633605	0.0265987			-0.0385695	-0.058768	-0.0587217	0.0386602	0.0125844	-0.10572
	0.05214	-0.0317706	-0.0300268	0.00566685	0.0148928	-0.0418773			-0.0693397	-0.00239599	-0.0361264	-0.0527264	-0.0011433	0.0465073			-0.0383339	-0.136373	-0.105904	0.016325	-0.0283787	-0.060773
	0.0388687	-0.0409109	0.0361974	-0.00606977	0.0218837	-0.0255519			-0.0736066	0.0424852	0.0414804	-0.0234308	0.0397854	0.0601396			-0.0179723	-0.0227143	0.0197407	0.0319817	0.0433455	0.0759417
	0.019969	0.0584091	-0.00410237	0.00979152	0.0458166	0.00345082			-0.0208909	0.0613206	0.0900128	-0.0713225	0.00775747	-0.00458721			0.00644765	0.00706463	-0.00272055	-0.0332347	0.029113	-0.0948919
	0.0133139	0.0566709	0.0274134	0.0154346	0.00298509	0.0329341			-0.00970441	0.0478169	0.0620505	-0.082356	0.0297171	-0.000228918			-0.000196255	-0.0389047	0.012697	0.0132269	0.0374667	-0.0539076
	0.0340719	-0.00460006	0.018059	0.0355679	-0.118356	0.0200582			-0.037821	0.0513429	0.0374811	-0.0285726	-0.00911578	0.0414941			-0.0833133	-0.0139695	0.0383	0.0736493	0.0215702	0.0499442
	-0.00379589	0.0504047	0.0367067	-0.0123673	0.0331481	0.0352763			-0.0395563	0.0425871	0.00872555	-0.0328069	-0.0346704	-0.00372354			-0.0419828	-0.0110536	0.0106943	0.0982323	0.0160597	-0.0564001
	0.0148088	0.0303477	-0.0581944	0.0380212	0.0081395	-0.00581116			-0.0498467	-0.0501762	-0.0016997	-0.0169785	0.0125093	0.0224795			-0.0616936	-0.0217612	-0.0969702	0.0148351	-0.00189551	-0.0570719
	0.050989	0.0408433	-0.091304	0.0793387	0.017773	-0.0535546			-0.0268795	0.00178713	-0.0107335	-0.0682865	0.0169566	-0.00207367			-0.059156	0.0384781	-0.114192	0.0283654	0.0313767	-0.0503735
	0.023032	-0.0115197	-0.00321378	0.0623641	0.0244436	-0.0331297			-0.0534135	-0.0219711	0.0212981	-0.0391864	0.0750835	0.0190169			-0.0467396	-0.0936117	-0.0760562	-0.0205632	0.0644381	0.0321942
	0.00426393	0.00526762	-0.0242192	0.0291911	0.0763827	-0.0404724			-0.0218651	0.0521811	0.0276066	-0.0162253	0.010948	0.0215038			0.0107925	0.0381119	-0.0403318	0.0378635	0.0400738	-0.0604907
	-0.0307969	0.0604077	0.0093971	0.0580666	-0.0406392	0.0191416			-0.0671236	0.033004	0.058756	-0.0473102	0.0225119	0.0213834			0.00528484	0.0777015	-0.0256983	0.0293641	0.034182	0.00932234
	0.0198081	0.0656427	-0.0172581	-0.0175203	-0.0278426	0.0755047			-0.0652633	0.0593077	0.017792	-0.0840129	-0.0180648	0.0562467			-0.173778	0.0660971	-0.0299547	-0.0157732	-0.07857	-0.0162594
	0.0348571	0.0570589	0.0236197	0.0368569	0.00338282	0.0332265			-0.0442769	0.0235655	0.0354494	-0.06902	-0.0417092	-0.0268072			-0.00033914	0.108179	-0.00314886	0.0357211	0.00171658	-0.0376588
	0.0424731	0.0310241	-0.00969872	0.0859563	0.0238136	-0.00467006			-0.00516733	0.0563876	0.000715568	-0.022446	0.037091	-0.0195649			-0.0458841	0.00871939	-0.0207351	0.0287308	-0.0111755	-0.0860057
	0.0200787	0.0259805	-0.105672	0.0492564	-0.00268449	0.0825236			-0.0478881	0.0242334	-0.0292731	-0.0460082	0.0494331	-0.0302328			-0.00875344	0.0195808	-0.0171403	0.0920219	0.0570199	-0.00332692
	-0.0439121	-0.000107791	0.0232072	0.108787	-0.0698039	0.0551085			-0.0889335	-0.0275187	0.00334841	-0.0327303	0.0852098	-0.00207912			-0.0720332	0.011616	-0.114908	0.0361197	0.0256802	0.00952377
	0.0720285	-0.0338124	-0.0224602	0.0440345	-0.0353599	-0.105457			0.0361232	-0.00830209	0.0178138	-0.0130686	-0.0190022	0.000771285			0.0572441	0.0674139	0.049603	-0.0756577	0.0281776	-0.00201413
	-0.066083	0.00201655	0.0135052	-0.0141414	0.00792641	-0.208299			0.043135	-0.0305842	-0.0106934	0.0163259	0.00442782	0.00401807			0.0353959	-0.00949642	0.0392382	-0.0211973	-0.0545006	0.0473927
	0.00752893	-0.0272573	0.00897278	0.00499355	-0.0303363	-0.0482804			-0.00727947	-0.0256434	-0.0516106	0.0289814	-0.00564461	-0.0205941			0.0643359	-0.0303847	-0.0580392	0.0803345	-0.000186471	-0.104589
	0.0118605	-0.0420567	0.00975147	0.0140415	0.0210206	0.0178889			0.00729989	-0.0195535	0.00422138	0.0375493	0.0201269	-0.0406583			-0.019007	-0.052528	4.50123e-05	-0.0250963	0.0135025	-0.0821615
	0.00799047	-0.011196	-0.0811028	0.0195023	0.010064	0.081928			0.00320086	-0.0234264	-0.0205841	0.0236374	0.0106465	-0.018176			-0.0113466	-0.00263504	-0.0397833	-0.0225743	-0.00917032	-0.00603855
	0.00768442	-0.00579015	0.0273909	-0.0741827	0.0587114	0.0401275			-0.032151	0.0346787	-0.0202169	-0.0394432	0.0140808	0.0567471			-0.0028076	0.0272022	0.0366731	-0.0492835	0.0266667	0.0136351
	0.0193907	0.00857418	-0.000888661	0.0011522	0.00204876	0.0944734			0.0289873	0.0367783	-0.00278819	-0.0139378	-0.0266163	0.0196577			0.00698693	-0.0341554	0.0328735	0.0151024	0.0400298	0.0255761
	-0.029066	0.0275534	-0.00380132	0.00547994	0.0157914	-0.00588415			-0.0043909	0.00165036	0.0290917	-0.0266138	0.0224289	-0.0131009			0.00711064	0.00392749	0.0208338	0.0425685	-0.0270171	0.0319259
	0.0392098	0.019245	0.0212297	-0.0783667	-0.0718224	-0.0589426			0.0267948	-0.0530957	0.0555213	-0.000101588	0.00632775	-0.000837219			0.0276579	0.0424086	0.0376674	-0.051295	-0.00542914	0.0881857
	-0.0413819	-0.00037921	-0.0264785	0.0335633	-0.110006	0.00910168			-0.0311631	0.0304172	-0.00926332	-0.0274352	-0.0217152	-0.0110147			0.0106479	-0.0242388	-0.0271779	0.0558293	-0.0467768	-0.10586
	0.0166881	0.0488798	0.0570228	0.00527268	-0.000507881	0.0519097			-0.0239508	-0.0442761	0.015294	0.0191377	0.0130737	0.0454413			-0.118597	-0.0680899	-0.0243577	0.00423717	0.000918036	0.0333859
	0.0128675	-0.0295072	0.0152707	-0.0084512	0.0477389	0.0785844			-0.00383351	0.070698	0.0255953	0.0142628	-0.0275678	-0.0172523			0.00568944	0.0657821	-0.0132001	0.0451215	0.000262913	0.0172473
	-0.0587181	0.0437299	-0.0184122	0.047102	0.0847311	0.0528486			-0.0427722	0.0306588	-0.032381	-0.0192943	0.00943378	-0.00500197			-0.0633101	0.014794	-0.0543757	0.00191082	0.0335229	0.0433149
	-0.0253342	0.0188457	0.056152	0.00211115	0.0323753	0.0721306			-0.0312744	0.0500405	0.00577946	-0.00774682	0.0296559	0.0200847			-0.0190842	-0.000539237	0.0323506	0.0340816	0.117148	-0.020842
	0.0368281	0.0428033	0.0320125	0.0707167	-0.00662801	0.0458566			-0.0301563	0.0160321	0.0105311	-0.0447388	0.0600949	0.0231263			-0.0171924	0.0289609	0.0293825	0.0182593	0.0958271	0.0247823
	0.0571482	0.0565662	0.0245317	-0.0162914	-0.00478038	-0.077434			-0.021137	-0.00246882	-0.0163514	0.000991645	-0.0268883	0.0105921			-0.0122134	-0.0296592	0.0597448	0.0324755	-0.0336058	0.0927138
	0.0234163	0.12171	0.036435	-0.0617273	0.0658304	0.0175321			-0.0479489	0.0558976	0.00193128	0.131506	-0.0052288	0.0247804			0.0199283	0.0511735	0.0690378	0.00384421	-0.0556541	-0.0150939
	1.34806e-05	0.132926	0.0254145	0.00501014	-0.114355	0.0963511			-0.0146922	0.107313	0.0974948	0.0735134	0.111603	0.0802734			0.0395442	-0.0206715	0.0106516	-0.0286571	0.0327157	0.025312
	0.0111324	0.126184	0.0284401	0.13893	0.00949729	0.182102			0.00703329	0.103481	0.110933	0.0957686	0.119202	0.16925			-0.0381557	-0.00916658	0.0446193	0.0223802	0.0470555	0.0187296
	0.00979713	0.127341	0.0599384	0.181801	0.0298608	0.144951			-0.00550731	0.086619	0.0796132	0.0914201	0.115589	0.165506			-0.0382652	0.0890636	0.0154088	0.0350878	0.107772	0.0296948
	0.0113718	0.12976	0.0651188	0.130811	-0.0344348	0.102547			0.00658232	0.0764047	0.0348973	0.111362	0.0972912	0.154467			0.0195467	0.0446632	0.0501749	0.00206422	0.0471829	0.0336046
	0.0190477	0.230141	-0.173357	0.174945	0.050003	0.263883			0.00762724	0.117977	0.0918249	0.041821	0.0972379	0.161658			0.0828656	-0.00792033	0.0214914	0.0229108	0.0517317	0.0577971
	0.0238432	0.442565	-0.00353977	0.182387	0.121151	0.210193			0.0544646	0.106726	0.0707539	0.00136856	0.101876	0.14066			0.0712524	-0.0105799	-0.0100795	0.0550083	-0.0129379	0.0748878
	0.00152151	0.425291	0.05455	0.0809143	0.164865	0.299361			0.0374202	0.114988	-0.00389574	0.105787	0.0980923	0.0777033			0.0205318	0.018464	-0.0450557	0.0406975	-0.0258585	-0.0600306
	0.0169843	0.367764	0.0552455	0.0843715	0.128318	0.107145			-0.0184225	0.10112	0.136691	0.111351	0.299435	0.224867			0.0310803	0.0264752	-0.0584759	0.0394494	0.0779331	0.0402881
	0.0264693	0.376735	0.030574	0.111164	-0.0163116	0.218028			0.01021	0.0838312	0.178054	0.142181	0.333368	0.288764			-0.059309	-0.0647183	0.0166562	0.0397928	0.041099	0.0940095
	-0.005525	0.290345	0.136738	0.180231	-0.00320158	0.266433			-0.00515255	0.107444	0.11029	0.0794099	0.307148	0.277788			0.0204945	-0.0276598	-0.0322355	0.0186148	0.0553319	0.0502598
	0.0807508	0.584104	0.0822173	0.182638	0.236166	0.230389			0.0246023	0.108354	0.142967	0.0972422	0.196862	0.213578			0.0237474	0.000343745	0.0566905	0.0223862	0.0291496	0.0793992
	0.122092	0.587414	0.0744631	0.21055	0.257065	0.264349			0.0422804	0.162272	0.112641	0.0196073	0.215084	0.217179			0.0325451	0.0337836	0.041065	0.026098	0.0180036	0.0485765
	0.13678	0.653517	0.18159	0.192366	0.237827	0.307201			0.00391359	0.156106	0.0631802	0.104158	0.192279	0.156303			0.00767426	-0.0180535	0.0178361	0.153104	-0.0469135	0.0789925
	0.197007	0.540835	0.0686586	0.0377087	0.215252	0.250508			0.0700211	0.153016	0.122234	0.20411	0.285396	0.119219			0.0283201	0.0127486	0.0721411	0.0105898	0.074232	-0.0444436
	0.144878	0.578036	-0.037178	0.0650072	0.156689	0.0667171			-0.00697094	0.106522	0.0997897	0.124587	0.335266	0.125385			0.00221673	-0.0507776	-0.100721	0.0182984	0.0644674	0.0620388
	0.151088	0.437387	0.107135	0.186958	0.11923	0.0733878			-0.00670595	0.0767606	0.0887724	0.0968487	0.269333	0.179968			-0.0219953	-0.00925182	0.0396192	0.0492597	0.0603624	0.0755126
	0.243623	0.630809	0.216333	0.226599	0.132332	0.452676			0.0104379	0.109884	0.0606264	0.0849153	0.274158	0.181431			-0.066059	-0.0624631	0.00751521	0.0880021	0.101098	0.0764666
	0.195262	0.73281	0.131623	0.210468	0.103142	0.428452			0.138026	0.217444	0.078858	0.135887	0.216175	0.160277			0.027637	0.00114051	-0.00139567	0.149218	0.136961	0.100584
	0.0881774	0.750431	0.124983	0.239217	0.175136	0.423275			0.111124	0.179133	0.108855	0.184643	0.2604	0.115216			-0.00219325	0.03865	0.0564799	0.0532686	0.124603	0.0268769
	0.154281	0.689666	0.14983	0.214707	0.212687	0.344989			0.136	0.15638	0.129937	0.194356	0.278536	0.194706			-0.0198348	0.0119809	0.0386617	0.013785	0.06587	0.116862
	0.098166	0.629957	0.0926018	0.218872	0.184221	0.312672			0.0910468	0.18515	0.0392775	0.135403	0.296862	0.304827			-0.0454408	0.0330552	0.0242269	0.0402313	0.0635183	0.0855178
	0.147176	0.671562	0.0912555	0.130111	0.173911	0.28306			0.0692057	0.117641	0.0905132	0.105286	0.274782	0.244287			-0.0279905	-0.0122563	-0.0160499	-0.0801647	0.0540033	0.128568
	0.18422	0.552158	0.306008	0.303105	0.180819	0.41001			0.0636925	0.144257	0.0199938	0.123688	0.183157	0.225608			-0.0208761	0.0338994	-0.0470963	-0.0326495	0.0532728	0.114867
	0.0959422	0.8606	0.123045	0.417511	0.330638	0.505723			0.0758768	0.250494	0.102155	0.143335	0.223926	0.230987			-0.0539999	-0.0399706	0.0342743	0.0600681	0.0382191	0.0752685
	0.143542	0.912019	0.154056	0.380156	0.310997	0.437926			0.070893	0.282009	0.0867156	0.151556	0.164365	0.168668			-0.0628736	-0.0354119	0.0425072	0.0109561	0.094821	0.0798504
	0.199858	0.778545	0.176816	0.360068	0.206135	0.409821			0.0909447	0.272313	0.104032	0.14861	0.232115	0.12069			-0.00526127	0.0196385	0.0564987	0.0242359	0.070337	0.0253626
	0.167357	0.751739	0.124704	0.317034	0.196781	0.378869			0.0763605	0.26278	0.0689816	0.117831	0.192303	0.121519			-0.0368562	-0.0108923	-0.0389966	-0.00862824	0.0451643	0.0632448
	0.242848	0.739317	0.120706	0.289647	0.29271	0.431801			0.0839501	0.184105	0.0584714	0.0819875	0.170814	0.123254			0.00995976	-0.0301779	-0.00986474	0.0479379	0.00156378	0.137348
	0.109702	0.58984	0.175271	0.0742126	0.203312	0.709952			0.122454	0.250998	0.0400465	0.0970051	0.168484	0.157658			0.0159302	0.0582034	0.0267082	-0.0651867	0.03595	0.0406739
	0.147269	0.934405	0.272378	0.341088	0.368584	0.712738			0.126519	0.275387	0.16364	0.133563	0.127985	0.149262			0.0431616	0.00925976	0.00878243	0.0415189	0.0142633	0.0702794
	0.13172	0.976638	0.229446	0.426708	0.343232	0.413343			0.162676	0.193003	0.107293	0.103071	0.156954	0.0578811			-0.0191869	0.0412355	-0.0106825	-0.0215013	0.0769385	-0.00437892
	0.0455109	0.94633	0.18504	0.475253	0.331205	0.422295			0.124179	0.209924	0.0590838	0.140327	0.194945	0.240312			-0.0548307	-0.0647943	0.0487719	0.0672271	0.0588941	0.097228
	0.15711	0.905945	0.0466115	0.404556	0.335477	0.642262			0.0669832	0.179934	0.0969538	0.0588909	0.146543	0.285461			-0.0324839	0.0161928	0.0756137	-0.0208354	0.0124559	0.165342
	0.10541	0.748327	0.129239	0.338631	0.280404	0.590211			0.0889178	0.146883	0.0928462	0.0346465	0.158876	0.248208			-0.00974379	0.012998	0.0287137	0.0426627	-0.0139027	0.103381
	0.191306	0.667024	0.196227	0.323564	0.173874	0.488744			0.0526645	0.239237	0.109938	0.0261036	0.154615	0.189488			-0.00264406	0.0504319	0.0477373	0.103479	-0.0207913	0.0635257
	0.217009	0.873119	0.282781	0.25149	0.199598	0.70915			0.116471	0.273089	0.103861	0.141219	0.129459	0.193426			0.0605361	0.0705598	0.078441	0.048564	-0.0161667	0.0325461
	0.250822	1.17772	0.284659	0.638862	0.245863	0.762074			0.126177	0.243948	0.132917	0.0794366	0.263626	0.205295			0.00262309	0.0208029	-0.130317	0.0434865	0.0605711	0.0202737
	0.213854	1.12689	0.22662	0.555444	0.324051	0.738249			0.0683495	0.144838	0.107975	0.105435	0.294383	0.168509			-0.0717489	-0.0415356	-0.0655527	0.0316486	0.0171495	0.0709855
	0.160434	0.992154	0.323445	0.524823	0.305333	0.565134			0.0994529	0.205907	0.0703903	0.0450416	0.240954	0.164182			-0.0707256	-0.0237636	0.0232596	0.0253829	-0.00699837	0.0810208
	0.187855	0.967124	0.271347	0.492258	0.246256	0.646198			0.0676566	0.147516	0.0836304	-0.0125916	0.211199	0.175184			-0.0083813	-0.0723793	-0.0384053	0.0115351	0.0251852	0.0717496
	0.192248	0.840146	0.165302	0.440761	0.236812	0.579219			0.0763347	0.159252	0.0794311	0.0582115	0.176375	0.153656			-0.0506057	0.0179133	-0.058834	0.0333126	-0.0354276	0.107871
	0.136084	0.860139	0.0594837	0.467164	0.188444	0.496129			0.09087	0.199898	0.160056	0.0711177	0.129391	0.121014			-0.0343954	0.0289454	0.0125647	0.0324643	0.00495142	0.0713671
	0.16655	1.20977	0.137201	0.601678	0.460189	0.854858			0.0964638	0.192117	0.163108	0.0729307	0.245473	0.0874328			-0.060391	-0.0196979	0.00874723	0.0702488	0.0524222	0.0246658
	0.161952	1.22234	0.473923	0.591011	0.429802	0.744118			0.0712945	0.171172	0.0808874	0.0880858	0.249457	0.0944795			-0.0124109	0.0238476	-0.0986944	0.0361217	0.0375022	0.0443088
	0.160607	1.15572	0.391325	0.629002	0.363666	0.772413			0.0976442	0.159254	0.100398	0.047987	0.22625	0.250783			-0.0301682	0.0135444	-0.068331	0.0351111	0.0194744	0.0749008
	0.263052	1.04067	0.389387	0.50694	0.347214	0.532568			0.0487095	0.0868797	0.101472	0.0341047	0.141631	0.212793			-0.0573242	0.00235673	-0.0131955	-0.025511	0.0569156	0.113992
	0.167812	1.02116	0.326471	0.579034	0.305749	0.404762			0.0427996	0.224164	0.0809689	0.0376908	0.138558	0.209151			-0.0658904	0.0213018	-0.0412173	-0.0119982	-0.0238556	0.109952
	0.169628	1.03957	0.245109	0.504127	0.249943	0.552987			0.111447	0.206299	0.102743	0.056987	0.151647	0.157866			-0.0517505	-0.0173851	-0.010205	-0.0240431	0.0595667	0.0607686
	0.325562	1.10778	0.687251	0.684922	0.538127	0.854413			0.156472	0.252393	0.16578	0.0271144	0.243972	0.150652			0.00383671	0.0412233	0.0181524	0.0207922	0.106401	0.116505
	0.350712	1.10954	0.786897	0.805201	0.614362	0.894616			0.125104	0.173707	0.151497	0.0633468	0.210361	0.232414			-0.00779839	-0.0156792	0.0960622	0.0418836	0.0646181	0.0247113
	0.33787	1.08693	0.807839	0.455499	0.637593	0.791681			0.0769432	0.201814	0.144222	0.0206033	0.179478	0.209002			-0.0281054	0.00907522	-0.00508204	0.0742533	0.0283603	0.0864792
	0.24806	0.966922	0.559311	0.714294	0.380242	0.73031			0.117879	0.190636	0.112223	0.0450433	0.128137	0.134292			-0.0118599	0.0300033	-0.07187	0.0395029	0.00986312	0.111051
	0.213237	0.957067	0.553706	0.595493	0.321279	0.660965			0.032881	0.12809	0.0501103	0.0207898	0.105321	0.12136			-0.0457486	-0.0102607	-0.0782413	-0.0163191	0.0229886	0.0246152
	0.169381	0.909165	0.501159	0.597801	0.438813	0.599822			0.0543904	0.11342	0.0535038	0.0310302	0.116849	0.14528			-0.123235	0.0309986	-0.0430661	0.0278558	0.00939415	0.0990399
	0.162327	0.696119	0.566768	0.492371	0.386573	0.600299			0.0490116	0.0549459	0.022841	0.0141906	0.0903727	0.094207			-0.0850803	-0.0866988	-0.0454781	0.00702091	-0.0691071	0.0578017
	0.184829	0.663776	0.409577	0.548947	0.326431	0.629266			0.000194578	0.0715057	0.0684793	-0.0517251	0.125331	0.113605			-0.0611458	-0.0624171	0.00209685	-0.00896805	0.0535041	0.125727
	0.200085	0.50625	0.370868	0.479802	0.341197	0.475337			0.0473469	0.129295	-0.00995844	0.013194	0.115519	0.104699			-0.0542168	-0.0179358	-0.0689299	0.054214	0.0206611	0.0711015
	0.171008	0.542903	0.355446	0.507258	0.252703	0.693272			0.0525468	0.104627	-0.0056407	0.00129807	0.133913	0.108652			-0.0580686	-0.0136415	-0.0231941	0.0395384	0.0390544	-0.013087
	0.0766686	0.500342	0.368294	0.406653	0.255291	0.726634			0.0511659	0.0939114	-0.0260552	0.036825	0.104396	0.0354057			-0.0609189	0.0100236	-0.0851427	-0.0222437	0.00534458	0.0244021
	0.123543	0.526163	0.291872	0.428408	0.314307	0.614478			0.0181323	0.074269	-0.00496462	-0.00237447	0.0983541	0.0625628			-0.0376752	-0.0406797	-0.207218	-0.0182554	0.0201568	0.0231974
	0.117042	0.491061	0.239192	0.358252	0.178755	0.547694			0.0773409	0.00203243	0.0349955	0.0286522	0.0190724	0.0679148			-0.0475146	-0.0301445	-0.144375	0.0107335	0.0295214	0.0785599
	0.133149	0.471865	0.275915	0.320087	0.155281	0.453645			0.0281321	0.0561444	0.037391	-0.0181061	0.0659792	0.0788721			-0.0889686	0.0191556	-0.0456118	0.0391583	-0.0390682	0.0280129
	0.107967	0.376997	0.297736	0.31613	0.174324	0.390421			-0.00307132	0.0337961	0.00710603	-0.0120112	0.00181669	0.0138205			-0.110424	-0.0856507	-0.00886484	0.00478635	-0.0513204	0.0293884
	0.147106	0.351782	0.175351	0.275345	0.107177	0.566534			-0.035003	0.0230708	-0.000547484	-0.0266251	0.0332389	0.0554553			-0.109695	-0.0317361	-0.110266	-0.0215891	0.0753288	-0.0218902
	0.131809	0.309667	0.177545	0.27044	0.171517	0.576109			0.0783756	-0.0044686	-0.0419836	-0.0668485	0.0587654	0.0376224			0.0371619	-0.0353247	-0.0362867	-0.0403094	0.0375507	0.0500356
	0.120446	0.257477	0.181052	0.138601	0.0976382	0.492439			0.0141354	0.0816677	-0.0365642	-0.0363318	0.109039	0.0581833			-0.05765	0.017611	-0.107552	0.00805605	0.0721563	0.00470424
	0.10288	0.379497	0.195957	0.0992008	0.133974	0.448745			-0.0143369	0.0593885	-0.0227623	-0.0212454	0.0599997	0.0611906			-0.0373485	0.0141958	-0.00756242	-0.103954	0.0331118	0.0816475
	0.101523	0.364828	0.354468	0.246723	0.139433	0.411723			-0.0638957	0.0383118	0.00652398	-0.00797764	0.0608702	0.0292327			-0.0662758	0.0170327	-0.129002	-0.00884687	0.0469571	0.0337526
	0.0696764	0.388443	0.28375	0.26253	0.0280738	0.318964			-0.0159102	-0.00214249	-0.0503477	-0.0143943	0.0207824	0.023882			-0.122321	0.00783527	-0.0740774	0.00676283	-0.0631552	0.00445216
	0.204572	0.316411	0.0694551	0.168566	0.0474147	0.35578			0.0201264	0.029829	-0.05785	-0.00807201	0.0545036	0.0345803			-0.0815111	-0.0796853	-0.0830444	-0.00665539	0.0307205	0.0736859
	0.164502	0.254948	0.267724	0.217269	0.113513	0.36496			-0.0167401	-0.014201	-0.00451826	-0.0312323	0.0216512	0.0495655			-0.0749255	-0.129308	-0.0187093	-0.0381244	0.011886	-0.0152666
	0.140267	0.172569	0.279586	0.203061	0.0806326	0.328268			-0.016244	0.0559917	0.00468023	-0.024815	0.00523249	0.0137844			-0.0756724	-0.0263985	-0.0307081	-0.0113105	-0.0283256	0.00177122
	0.167461	0.22675	0.210315	0.167422	0.101956	0.321388			-0.0567796	0.0554755	0.0359329	-0.0742737	0.0113798	0.00721163			-0.0606761	0.0212786	0.0333596	0.0468065	-0.0253814	0.0601466
	0.124619	0.232327	0.247077	0.120298	0.103516	0.281729			0.00926663	0.0422957	0.00194378	-0.0133369	0.0534593	0.00659586			-0.0941451	-0.078271	0.0157486	-0.0516328	0.0420987	0.0429328
	0.163564	0.215257	0.215885	0.158814	0.0480499	0.311981			-0.0151803	0.0658704	0.0210216	-0.0379827	0.0262857	0.0211617			-0.0109792	-0.0368693	-0.105826	-0.0289132	0.0359517	0.0160942
	0.0698368	0.133269	0.172376	0.123142	0.112	0.259578			0.00204791	0.046347	-0.00996975	-0.035081	0.0212078	0.0337763			-0.0816566	-0.0406042	-0.0859237	-0.00400492	-0.0581391	0.0466077
	0.128993	0.148181	0.177895	0.161768	0.0614894	-0.0780544			0.0276139	0.0260478	0.00437135	-0.056442	0.0491765	0.00925157			-0.00817204	0.0333845	-0.042306	-0.0341477	0.0551696	0.100763
	0.154521	0.124763	0.0791887	0.16889	-0.0334728	0.104276			0.00362603	0.0165605	-0.060524	-0.0443971	-0.00076388	0.0784514			-0.0960461	-0.079341	-0.0594467	-0.000349507	-0.0184055	-0.00306886
	0.0754197	0.158222	0.0343605	0.200964	0.0211472	0.207643			-0.0479532	0.0276957	0.029891	-0.0157053	0.0351388	0.0360013			-0.0966655	-0.0447948	-0.0169161	-0.0093119	0.0389798	0.0357897
	0.0537446	0.121876	0.0674341	0.130335	0.0239305	0.230373			0.0422927	0.0712205	-0.0411373	-0.0199947	-0.0108495	0.0260804			-0.049179	0.00473443	-0.0567918	0.0183024	0.0368164	0.0562735
	0.124281	0.123248	0.0184895	0.0275526	0.0304987	0.209465			-0.000193503	0.0704895	-0.00982811	-0.0669082	-0.0392531	0.0647041			-0.0622231	-0.0537142	0.0235239	-0.0167101	0.0142633	0.0181521
	0.0713547	0.0949751	0.0736368	0.0839846	0.0493836	0.237332			-0.0533122	0.0887982	-0.00319765	-0.0392061	0.0015956	-0.0135652			-0.0888574	0.0507681	-0.0481748	-0.058421	0.0480812	0.018654
	0.0318227	0.103427	0.0385957	0.137509	0.0371644	0.131728			0.0177367	0.0555213	-0.0237943	-0.0657535	0.0587246	-0.00916609			-0.0430606	0.00873084	-0.0883679	-0.0258923	-0.00486986	0.0105517
	0.0422333	0.137592	0.0547343	0.0852752	0.0742463	0.131684			-0.0233665	0.0287426	-0.0466911	-0.0611856	0.0259555	0.0268019			-0.0681541	-0.00131614	-0.0834959	-0.0198824	0.00716724	0.177178
	0.040123	0.109992	0.0137311	0.137449	-0.0286995	0.139272			0.020134	0.0858595	-0.0149112	-0.0676387	0.033137	0.108915			-0.0266335	-0.0124244	-0.0478432	-0.0424385	0.0581449	0.0593801
	0.112755	0.115557	0.00605418	0.153209	0.0360521	0.0732204			-0.0179968	0.0131892	0.0101841	-0.0166467	0.00923486	0.00327685			-0.0887211	-0.0728293	-0.0229145	-0.0253029	0.000366846	-0.000440842
	0.0817998	0.0295396	-0.0212208	0.154279	0.0365687	0.154414			-0.0274258	0.0040537	0.00527775	-0.0610094	-0.00588608	0.0268456			-0.0766847	-0.0256594	0.0374669	-0.00867857	0.0186906	0.0469178
	0.00394027	0.0661492	0.0261932	0.0466764	0.0417374	0.104757			-0.0380959	0.0352727	0.00946516	-0.0158508	-0.013049	-0.0240069			-0.0588087	0.0344312	-0.037762	0.0194491	0.0396618	0.0694957
	-0.00595198	0.0715115	0.0190215	0.10284	0.0105832	0.10163			-0.0765567	0.0781187	-0.0355602	-0.0779184	0.0022379	-0.00279352			-0.128036	0.0396211	0.0287647	-0.0794581	0.0940164	0.0840359
	0.0707821	0.0681866	0.129902	0.0936875	0.0137039	0.130973			-0.0456591	0.0499679	0.0134859	-0.0198622	-0.0218063	-0.0518893			-0.0274571	-0.0010294	0.00725656	-0.00402223	-0.00421645	0.0528233
	0.0761404	0.0583732	0.0432857	0.0339309	-0.0451701	0.123232			0.000693923	0.0144184	0.0275795	-0.019541	-0.000860344	0.0270585			-0.0926979	0.0596487	0.0294595	-0.0236952	0.0098069	0.0677901
	0.00463135	0.106265	0.0697701	0.106168	0.0367664	0.0985802			-0.0264174	0.0216638	-0.0352043	-0.0711338	-0.0475257	0.0465512			-0.0387089	-0.0639002	-0.0602966	-0.0533923	-0.00199593	0.0534783
	0.0777965	0.0853972	0.0680166	0.113071	0.0345471	-0.0478082			-0.0360598	0.0203138	0.0729887	0.00892796	0.00716776	0.0246872			-0.0544629	-0.0309156	0.00556233	0.00388971	0.0271561	-0.0658841
	0.0649277	0.0433127	0.110619	0.0735936	0.0717977	-0.0233269			-0.0186107	0.0268259	0.0917071	-0.000157301	0.033901	0.0253132			-0.0409839	-0.0374447	0.00517207	-0.00955629	0.0621663	0.0490045
	0.0886661	0.0778849	-0.0195564	0.0173052	-0.0795925	0.176244			-0.0258224	-0.000361034	0.0575924	-0.0224296	0.0382862	-0.00927505			-0.0389517	-0.0414232	0.0828253	0.0212263	0.0155079	0.0464921
	0.0527228	0.0386901	-0.229886	0.0801184	-0.0517014	0.156349			-0.0511573	0.0300799	0.0843547	0.00794672	0.0192168	0.056481			-0.0484107	-0.00568939	0.0535133	-0.0472595	0.0359538	0.0599061
	0.0921388	0.00562299	0.0579233	0.0950942	0.0595891	0.0971664			-0.0638119	0.0446706	0.0605163	-0.0152607	0.0133702	0.00864782			-0.0536334	0.014068	0.0802439	-0.0210496	-0.0197298	0.0100448
	0.0468264	0.0598783	0.0533255	0.00187625	0.0526993	0.121538			-0.0157984	-0.0243712	0.0443166	-0.0466222	-0.01491	-0.0459133			-0.0390138	0.0188272	0.0338759	-0.0895921	-0.0280432	-0.0269787
	0.0599001	0.0193628	0.0846842	0.0386649	0.0408465	0.095544			-0.0136097	0.0255148	0.0497967	-0.0548263	-0.039331	0.00452805			-0.113807	-0.0141162	0.0730905	-0.0224922	0.0125577	-0.00660399
	0.0753703	0.018321	0.0304046	0.0750804	0.0451216	0.0639637			0.016079	0.0779806	0.0452153	-0.0635534	-0.028134	0.00425247			-0.0679893	0.02961	0.0987334	0.00911898	0.0162657	0.00195135
	0.0988842	0.0402515	-0.0123758	0.0695256	0.0270986	-0.0959309			-0.0198109	-0.00726214	0.108517	-0.0164182	0.0349986	-0.02549			-0.027858	-0.0468552	0.120304	-0.00341508	0.0396111	0.00671205
	0.0832708	-0.0168449	-0.0650802	-0.0257511	0.0119169	0.136848			-0.0439112	0.0374658	0.110351	-0.0460975	0.0262731	0.0291726			-0.069127	0.0578459	0.1432	0.0124153	-0.00819744	0.0412003
	0.0425961	-0.00680374	0.0376476	-0.0475032	0.0347896	0.0699921			-0.0464891	0.023357	0.0629641	-0.00674512	0.0215529	-0.0254412			-0.0809395	0.0134407	0.184467	-0.0124411	0.0578365	0.0070969
	0.122763	0.0633465	-0.0595491	0.0717503	-0.0944738	-0.00184876			-0.0682753	0.0452153	0.0738636	-0.0433135	0.0234241	-0.0021505			-0.0922274	0.0373873	0.13256	-0.0279026	-0.0258525	0.0138923
	-0.008467	0.0562437	-0.0222759	0.0347295	-0.0543371	0.0850246			-0.0769566	0.0398343	0.0664136	-0.0796841	-0.0168776	-0.0149134			-0.0506975	0.0585657	0.136156	-0.0347158	0.0312636	0.0259076
	0.0799487	0.00396695	-0.0887678	0.0380403	-0.0100175	0.0765338			-0.0776672	-0.00127034	0.091369	-0.0348167	0.0236542	-0.0539375			-0.113125	0.0100996	0.178738	-0.0260389	-0.0107596	0.0558102
	0.0765674	0.102802	0.0100517	0.0781452	0.0151983	0.0697697			0.00238815	0.0156291	0.0457842	0.00282507	-0.0289255	-0.0590227			-0.0424751	-0.0407059	0.159354	-0.023392	0.0122408	-0.0820923
	0.0164685	0.0864057	-0.0527192	0.0262813	0.0595153	0.0380714			0.0034809	-0.0261404	0.0525688	-0.0176649	-0.00374229	0.0199485			-0.0347275	-0.0384793	0.159691	0.042833	-0.0415362	0.0330953
	0.019213	-0.00938379	0.0456961	0.0669749	0.0693438	-0.203854			-0.0646638	-0.0386315	0.0361786	-0.0389145	-0.0038747	0.00737572			-0.0721896	-0.00627401	0.216604	-0.00821354	0.0123984	0.0141704
	0.0173002	0.0368216	0.0277149	-0.0680724	0.0334217	-0.0192476			-0.0309895	0.0574143	0.110458	-0.0194364	0.0393671	0.0151002			-0.0460846	0.0880324	0.25342	-0.0147006	0.0581423	0.014851
	0.0742695	-0.0212295	-0.020564	0.0587284	-0.0327532	0.108356			-0.0367628	0.0725183	0.0615554	-0.0290396	-0.0150508	0.0222121			-0.0399171	0.0606848	0.309194	-0.00199302	-0.0243676	0.0452048
	0.0661395	0.0300055	-0.0249092	0.0660656	-0.123074	0.0924502			-0.00228441	0.0515015	0.0790365	-0.0174489	0.0663142	-0.0596721			-0.0168637	0.0355947	0.200332	-0.0176905	0.0422435	0.0256838
	0.017631	0.00889412	-0.109379	0.0332897	0.00820843	0.0494144			-0.0541749	-0.0162153	0.0350485	-0.0313579	0.00302579	-0.0338505			-0.0729679	0.0358557	0.200069	-0.0550881	0.00191477	0.0834928
	0.0535866	0.044421	0.0479311	0.0279699	0.0342018	0.130586			-0.0760826	-0.0344113	0.0122195	-0.0762526	-0.0452094	0.016608			-0.149448	0.0540491	0.19461	-0.0203905	-0.0343282	0.000271755
	0.105607	0.0132787	-0.0339593	-0.025975	0.0433979	0.00612868			0.0138596	-0.0138741	0.0382307	-0.0419446	0.0815489	0.00219543			-0.0515572	-0.0848665	0.298275	0.0166537	0.0679968	-0.0313155
	0.0459601	-0.0155805	0.0292306	0.0413207	0.0382951	0.0638896			0.0606067	-0.00313657	0.0967777	-0.00355582	0.113664	-0.0330852			-0.0292981	0.012765	0.272901	0.0771019	0.114352	0.0271364
	0.053673	-0.0341937	0.0131872	-0.00529797	0.033195	-0.0796988			-0.00201082	-0.0257915	0.0363727	-0.0437251	0.0467493	-0.051551			-0.0642524	0.000809693	0.231733	0.0500851	0.104022	-0.0210077
	0.0763971	0.0217713	0.0872431	-0.116686	-0.00193644	0.0109986			0.0138032	-0.0343678	0.0318282	0.0243731	0.094864	0.0339911			-0.0185377	-0.00993525	0.292654	-0.0259	-0.00526686	0.037466
	0.0228116	-0.0509564	0.030262	-0.00439981	0.0364132	-0.0130078			0.0101836	0.0195764	0.0822777	-0.0198997	0.0504826	0.0165991			-0.0558653	0.0915784	0.194017	-0.0509419	-0.00335516	0.0328715
	0.192668	-0.0465846	-0.0506298	0.0174462	0.00682731	0.0134308			-0.0562217	-0.00747988	0.0477982	-0.0386643	0.0553556	-0.023177			-0.0478563	0.0320884	0.178858	-0.0316857	0.0103934	0.0302096
	0.162421	0.106227	0.076172	0.00955621	-0.00715516	0.0140594			0.000875063	0.00926218	0.029935	-0.0445444	0.0147381	0.0475541			-0.0764641	0.15013	0.178483	-0.0367881	0.031463	-0.0450837
	0.187036	0.0497628	-0.0153242	0.0732205	0.071405	0.0871768			-0.0243695	0.0511461	0.0431037	-0.0549377	-0.0697562	-0.0691844			-0.103326	-0.043612	0.185992	0.00382891	-0.0270707	-0.00824505
	-0.0167594	-0.0604461	-0.115716	-0.116934	0.0724069	0.0423125			0.0237647	-0.0130251	0.00566823	0.0210091	-0.0268679	0.0035785			0.0388446	0.0630903	0.0608296	0.0186313	-0.0320503	-0.0173261
	0.0043896	0.0157378	0.0719271	-0.0458691	-0.0422306	0.043187			0.00248618	0.00404601	-0.0172364	0.0185925	-0.0291862	-0.00450139			-0.0823763	-0.0240827	0.0462906	-0.000701863	-0.0298398	0.0189502
	-0.0230422	0.000984649	0.0395631	-0.0557549	0.0533177	0.056269			0.0320428	0.00534892	0.0223643	-0.0427824	0.0125345	0.0887385			0.0358903	-0.00825018	-0.0452375	0.0817945	-0.00072553	0.0950579
	-0.0236441	-0.0154243	-0.0491482	0.0978737	0.00154861	-0.0770745			-0.0147572	0.0227478	0.0491961	-0.00225062	0.0202624	0.014951			0.0320003	0.00336046	-0.0136868	-0.0790965	-0.00519474	-0.0577548
	0.0154702	-0.0141843	-0.0383265	-0.0235704	0.0246234	-0.035429			0.00445105	-0.0375709	0.0128358	-0.00452063	-0.0131626	0.00809505			-0.00647898	-0.00687332	0.0301766	-0.0715688	0.0496003	-0.0504219
	-0.0197068	0.00641222	0.0016857	0.0206261	-0.0233832	0.00177794			-0.00638979	0.0835667	0.00511978	-0.0110559	-0.00189988	0.0134343			0.0330676	0.000871049	-0.0154737	-0.0134714	-0.0362884	-0.00377253
	0.0252277	-0.0240099	0.0231952	0.0138275	-0.111205	0.0505923			-0.0205545	0.0292842	-0.03696	-0.00802726	0.0396171	0.0481195			-0.00850097	0.0128377	0.016596	0.0194907	0.0343927	0.100051
	0.0100381	-0.0394412	-0.0937335	0.107676	-0.0597906	0.0289179			-0.0264634	-0.00605967	0.0211104	-0.00878174	0.00285087	0.0360194			-0.0139563	0.00971615	0.0289271	-0.0237291	0.0453732	0.0155414
	0.053147	0.0105454	0.0569806	-0.023888	0.0225486	-0.0354366			0.0154437	-0.00815967	0.0158327	0.0225616	-0.00514762	-0.0155006			-0.043467	-0.012499	0.0804907	0.0636191	0.0450858	0.0193202
	-0.00667613	0.00264039	0.0885875	0.001183	-0.037463	0.00863158			-0.0186503	0.0168936	-0.0270838	-0.0208702	-0.0174628	-0.0341425			-0.0201131	-0.0341514	-0.0961064	0.0429627	-0.0204643	-0.005126
	0.0118165	0.0937632	-0.0438535	-0.0111896	0.0266874	0.0222855			0.0248442	-0.0220391	-0.00922548	0.0223786	0.0223458	-0.0839715			0.0200275	0.0186894	0.00724965	-0.0403356	-0.0133052	-0.0369926
	-0.0114392	0.0230093	0.0670834	-0.0119756	-0.00638216	-0.0914351			-0.0128514	-0.049538	-0.0326857	0.00687055	-0.00292629	-0.0393921			0.00864251	-0.037909	-0.0818221	-0.0281117	-0.0175086	-0.120008
	-0.0188213	0.000412935	-0.00824492	0.0479956	0.0793218	-0.0145986			-0.00336604	-0.0254947	-0.00893598	0.00687651	-0.000957448	-0.0354281			0.00641998	0.0152004	-0.0182339	0.0305168	-0.0190751	0.0424815
	0.00796376	0.000254539	0.0499693	0.0386266	0.0182433	-0.0132792			0.0235156	0.00302486	-0.00586709	-0.01001	-0.0486664	-0.00559912			0.0805909	0.0367961	-0.0177776	0.00138322	0.0247933	-0.053676
	-0.0175976	-0.0114322	0.0399895	0.0597922	-0.0292527	0.0593577			-0.020992	0.0105919	-0.0110404	-0.00643485	0.02721	-0.0336559			0.0361987	0.00550613	0.00734037	0.0119718	0.0675912	-0.0393281
	0.0145276	-0.0531005	-0.0852462	-0.0893066	-0.001413	0.00931542			-0.00110452	-0.0298011	-0.0377656	-0.0339742	0.0570621	-0.0203569			0.0140636	0.039731	0.00733141	-0.00570222	0.0937723	-0.00713895
	0.0304832	0.0418214	-0.00967178	-0.0268216	0.033304	-0.0459713			0.0116376	-0.0255938	5.73113e-05	0.081347	0.0462516	-0.00991746			-0.087481	-0.0350602	-0.13158	0.0426256	-0.0195274	0.0475806
	-0.000719195	0.0103771	0.035523	0.136214	0.0589345	0.0696788			0.0607633	0.0473361	-0.0431032	0.101974	0.00935372	-0.0596879			0.0489147	-0.0111221	-0.000643038	-0.0283428	0.0494617	0.142668
	-0.117396	0.0575571	0.0135516	0.0833721	0.0596225	0.00120087			0.0306163	0.11139	0.0322411	0.0911321	0.152473	0.0868236			0.0220224	0.0846737	0.0288955	0.00904396	0.0593625	0.0233756
	0.0444963	0.0427841	-0.0145072	0.0539437	0.04235	-0.0368373			0.0320371	0.123005	-0.0156408	0.0926745	0.169221	0.143388			0.00432053	0.0427518	0.0631056	0.0224898	0.0804643	0.0722426
	-0.000900764	0.124811	0.0666598	0.075653	0.176614	0.0330388			0.0803874	0.0577925	0.0606235	0.0610314	0.166016	0.115964			0.0101175	-0.0165511	0.0216642	-0.0416901	0.062545	0.150285
	0.0534156	0.254591	0.0823634	0.153948	0.0956671	0.051388			0.0698283	0.0789852	0.0744755	0.0354242	0.190956	0.06835			-0.00556706	-0.0290539	0.0936678	-0.000308042	0.0973359	0.122129
	-0.0092554	0.245401	0.172477	0.252544	0.0676796	0.157561			0.0135985	0.0343541	0.0248146	0.011348	0.101299	0.104837			-0.0182778	0.0130079	0.0445685	-0.0175915	0.0832025	0.143653
	0.0354204	0.202688	-0.0162375	0.206708	0.209017	0.113226			0.0449356	0.106677	0.0394104	0.0181098	0.129484	0.103504			0.0136958	0.0904029	0.0182416	0.0834261	0.0192799	0.100928
	0.0119334	0.229688	0.0575191	0.206321	0.130279	-0.0137266			0.0735438	0.114735	0.0387175	0.0751562	0.246915	0.110852			-0.0751323	0.0149697	0.00993962	-0.00599634	0.0644426	0.0940583
	0.00264107	0.216152	0.0516285	0.252649	0.10531	0.0545123			0.0587091	0.110629	0.0183754	0.0674415	0.295908	0.013341			0.0114548	0.0138354	-1.53772e-05	0.0444774	0.0806868	0.0162078
	0.0161169	0.178562	0.14476	0.179263	0.15767	-0.178499			0.0460311	0.103533	-0.0151043	0.0862554	0.293172	0.0873084			0.00325226	0.074475	0.0593723	0.0447278	0.139376	-0.00869491
	0.00652365	0.266881	0.127717	0.254705	0.306267	0.0284731			0.0707795	0.038362	0.0388033	0.0737086	0.279857	0.0886			0.0508307	-0.0235517	0.0329236	0.0947293	0.0867522	-0.00241446
	0.0560297	0.290388	0.228597	0.562256	0.0945115	0.0871841			-0.0122873	0.0631128	0.101092	0.124234	0.252962	0.104393			0.00807607	0.00791186	0.121337	0.105334	0.0739525	0.102846
	0.0122319	0.263676	0.114768	0.51016	0.163752	0.123689			0.0723744	0.161132	0.0862536	0.0810699	0.216769	0.0873029			0.0784986	0.118433	0.0331609	0.0626416	0.121622	0.0477394
	0.0470657	0.156912	-0.0179569	0.391453	0.232396	0.0736674			0.0522808	0.163475	0.020523	0.056536	0.188554	0.160232			0.056364	0.0426894	0.00262343	0.0955503	0.0274417	0.0873899
	0.00271817	0.174444	-0.0344888	0.319537	0.208273	0.0773358			0.068069	0.161572	0.0152357	0.0229162	0.153569	0.0344832			0.016222	-0.00119755	-0.161224	-0.0203116	0.0433845	0.00812705
	0.0863939	0.31909	0.1988	0.35071	0.285202	0.0797788			0.0397591	0.132861	0.00651217	0.0518697	0.154003	0.0706949			0.0503854	-0.0389525	-0.0553728	0.0144548	0.0761973	0.0755198
	0.0175396	0.335999	0.340685	0.368285	0.288293	0.113805			0.0636943	0.139958	0.0505903	0.168861	0.292642	0.0695868			0.0921464	0.0523913	0.0811959	0.0776949	0.0703227	-0.0749049
	0.0353806	0.328663	0.328718	0.641444	0.30076	0.201182			0.0289017	0.125391	0.0981683	0.206517	0.337348	0.106516			0.0698503	0.0289851	0.0871597	0.0720241	0.103864	0.0499792
	0.00329023	0.273262	0.322456	0.638803	0.333787	0.288617			0.0632333	0.116993	0.0897037	0.214608	0.293543	0.0874078			0.0952491	0.0295081	0.0779241	0.094993	0.107153	0.0287844
	0.0572832	0.279179	0.191256	0.629429	0.135649	0.286415			0.0864687	0.129537	0.0383633	0.159611	0.256094	0.11355			0.124451	0.0862473	-0.0341727	0.0937493	0.00442157	0.0156772
	-0.00132608	0.181589	0.230464	0.486311	0.117605	0.200228			0.110896	0.12939	0.0298124	0.161274	0.221726	0.0593645			0.0507281	0.0925434	0.016779	0.069647	0.0566772	0.0373056
	0.0519083	0.281719	0.126019	0.464227	0.178493	0.24287			0.0834798	0.0985574	-0.0139943	0.100423	0.215227	0.047051			0.0581807	0.12641	-0.0941211	0.00768645	0.0341073	0.0361422
	0.135335	0.321714	0.312271	0.451012	0.299672	0.304307			0.0485635	0.0835919	0.115157	0.147627	0.33109	0.0781954			-0.0663548	-0.0668878	-0.0011631	0.0639407	0.0902561	0.122479
	-0.054257	0.373683	0.384959	0.721229	0.352973	0.294509			0.054465	0.102434	0.118876	0.180428	0.325804	0.118028			0.032513	0.0546117	0.0498767	0.061723	0.102904	-0.0627527
	-0.0485712	0.297491	0.319031	0.850597	0.389197	0.112006			0.0898893	0.0574637	0.153995	0.191302	0.300509	0.119464			0.121624	0.0321218	0.0875394	0.0989374	0.051191	0.0895395
	0.0904705	0.237761	0.219413	0.662784	0.32158	0.143877			0.111195	0.1467	0.0774946	0.154632	0.296045	0.10592			0.0900346	0.0265723	0.0399476	0.025806	0.1577	0.0655002
	-0.0255045	0.187425	0.204357	0.662472	0.238443	0.26515			0.0639887	0.132449	0.0510351	0.116625	0.203414	0.0800109			0.0485977	0.0785379	-0.0135153	0.0624556	0.00799159	0.0642677
	0.114639	0.255209	0.25527	0.633534	0.0872902	0.218458			0.104625	0.117691	0.074807	0.113085	0.218733	0.0271376			0.074945	0.040531	0.0636393	0.0698067	0.0653833	0.0574567
	0.146351	0.346189	0.188725	0.487124	0.274979	0.203536			0.0280741	0.12323	0.11534	0.158903	0.236888	0.0553145			0.0122964	0.0321658	0.111373	0.0469176	0.07531	0.0208081
	0.0831381	0.222255	0.158165	0.690784	0.183172	0.315192			0.0368608	0.103204	0.118801	0.10925	0.247766	0.082923			-0.0976247	0.0343587	0.0325781	0.0331868	0.0830537	0.0295317
	0.0977407	0.114073	0.36568	0.788322	0.353784	0.236904			0.0893326	0.085954	0.130513	0.144223	0.19221	0.0605464			0.0503873	-0.0317093	0.0390166	0.0434708	0.0700607	0.0190358
	0.0628472	0.194009	0.24359	0.816494	0.312453	0.323955			0.114342	0.120115	0.105933	0.121725	0.201211	0.0532074			0.0856057	0.0591924	0.0941631	-0.0061411	0.0492663	-0.0922128
	0.0429592	0.160347	0.295004	0.699789	0.340247	0.192808			0.0898721	0.158071	0.0829887	0.0877912	0.0974512	0.074318			0.0867391	0.0167598	0.0479647	0.0489455	0.0432565	0.0278975
	0.176768	0.168133	0.266633	0.664706	0.429563	0.209009			0.0667186	0.129958	0.12355	0.0138147	0.140153	0.0275627			0.0976118	0.116645	0.0453259	0.0226074	0.0384998	-0.0343607
	0.100484	0.103267	0.132396	0.616965	0.210463	0.187785			0.0630918	0.119908	0.07276	0.149747	0.105395	0.0884817			0.0800211	0.0493983	0.0509195	-0.018025	-0.00621263	0.039041
	0.0985565	0.13902	0.287162	0.678871	0.242479	0.178974			0.0110833	0.0493118	0.131777	0.114299	0.177942	0.136162			0.0512608	0.00305171	0.0646726	0.0516972	0.0876022	0.108932
	0.0633173	0.0256822	0.343296	0.819654	0.583183	0.300082			0.129841	0.00209109	0.105934	0.17595	0.210828	0.128124			0.0398991	-0.0490898	-0.0114557	0.0475258	0.075346	0.0507712
	0.0584572	0.064388	0.391918	0.840273	0.61941	0.285238			0.117325	0.108927	0.112406	0.115517	0.182432	0.118674			0.0446963	-0.0644017	-0.0372398	0.00670857	0.0559404	-0.00642333
	-0.0315535	0.0323373	0.321395	0.849386	0.580049	0.243539			0.0940951	0.163462	0.088038	0.130883	0.185551	0.0828906			0.0290872	0.0584585	0.0460311	0.0253496	0.0614712	-0.072331
	0.0205691	0.0357082	0.270898	0.704933	0.536625	0.156793			0.0561418	0.130632	0.147942	0.0946393	0.1067	0.105265			0.0235473	0.0294144	0.0476583	0.069065	0.0427316	0.0120936
	0.136828	0.281008	0.254945	0.697878	0.447174	0.0524964			0.0541231	0.117709	0.0137283	0.0701931	0.108277	0.105381			0.0433933	0.0285733	-0.00567328	0.0909801	0.0405894	0.0890913
	0.0727364	0.233348	0.378951	0.553624	0.435916	0.201405			0.067206	0.131524	0.0781114	0.172344	0.141464	0.131466			0.0412862	0.0294059	0.0269091	0.129504	0.0593811	0.0266959
	0.0615663	0.241132	0.449572	0.877894	0.477839	0.0552572			0.147013	0.0804926	0.040403	0.144928	0.209925	0.128031			0.100099	0.0519719	-0.0476373	0.0239574	0.127344	0.00258017
	0.0235587	0.137127	0.409483	0.90465	0.711362	0.109161			0.104337	0.0960076	0.117655	0.0865325	0.145224	0.0777386			-0.00517834	0.0586278	-0.0910033	0.0351246	0.077085	0.0278939
	-0.00205982	0.170667	0.169107	0.709465	0.65317	0.13445			0.12438	0.128347	0.0878258	0.0451079	0.150507	0.0570617			-0.0432931	0.0254664	-0.00786798	0.00751123	0.0509502	-0.0128377
	0.000561735	0.201599	0.214703	0.785014	0.571465	0.137702			0.121296	0.131024	0.107051	0.0521849	0.116909	0.0738222			0.0294954	0.0410549	-0.0145813	0.0576417	0.0391548	-0.0228513
	0.0634988	0.254098	0.288241	0.706682	0.569106	0.145798			0.0473958	0.0947501	0.00357395	0.0401197	0.084286	0.0945278			0.00189888	0.0224417	-0.0240046	0.00766016	0.0714877	-0.00294048
	0.121623	0.265322	0.307692	0.626388	0.458661	0.0913481			0.138457	0.0617152	0.0867253	0.103038	0.14461	0.126967			0.0532994	0.0124803	0.0407967	0.0799727	0.0135033	0.0331715
	0.0198677	0.193781	0.431589	0.748128	0.431969	0.276358			0.240461	0.0391764	0.0815034	0.0905099	0.12707	0.122978			0.0677223	-0.000369166	0.0327506	0.077699	0.0505623	0.0159759
	0.141917	0.25343	0.467812	0.878037	0.653936	0.287528			0.198581	0.132696	0.0845195	0.151543	0.167327	0.0993267			0.103515	0.0793526	0.0340618	-0.0162486	0.04055	0.0499401
	0.0856228	0.130197	0.418654	0.798601	0.618617	0.206434			0.160752	0.124399	0.0786305	0.0763428	0.146605	0.0234517			0.111158	0.0307435	-0.0532752	0.0659745	0.0855817	-0.0114327
	0.0314657	0.123522	0.399479	0.582514	0.511282	0.139616			0.148014	0.0818644	0.115415	0.127594	0.105241	0.0116974			0.00120841	-0.0145037	0.0038508	0.0652991	0.0581284	0.016316
	0.0158707	0.196182	0.218716	0.57729	0.46905	0.230714			0.144376	0.108235	0.0697972	0.0751747	0.0746478	0.1363			0.072884	-0.108346	0.00271151	0.0388125	0.0413407	-0.0949796
	-0.0351476	0.0830664	0.272098	0.591784	0.421245	0.144085			0.120964	0.101533	0.0475694	0.0910344	0.05925	0.0519951			-0.0056065	0.0253945	-0.0450792	0.0208081	0.0860556	-0.0131562
	0.0575568	0.126445	0.26484	0.572273	0.468454	0.0972154			0.0959225	0.094181	0.0478823	0.0224841	0.0139893	0.0282768			0.065056	0.0277066	-0.0190134	0.00885915	0.0891615	-0.00335098
	0.0374599	0.110434	0.159324	0.549872	0.392127	0.147652			0.151443	0.0641703	0.0812379	0.0368437	0.0665994	0.0339191			0.0588526	0.00366874	0.0308908	0.0185854	-0.00546352	0.0114866
	0.0717092	0.0968198	0.288435	0.452213	0.344053	0.0965265			0.187402	0.0837739	0.0365435	0.0145149	0.0980157	0.0102588			0.0915586	0.0209916	0.0417208	-0.0652886	0.0495537	-0.0199773
	0.0285929	0.0669124	0.190786	0.355576	0.226954	0.0804524			0.0935212	0.0310565	-0.0129969	-0.013873	0.0506506	0.00661433			0.0412805	-0.0728586	-0.0316626	-0.0214592	0.0267019	0.016732
	0.0349976	0.0584506	0.195531	0.378157	0.0871558	0.137656			0.0866004	0.0145505	-0.0237919	0.173107	0.0124295	0.0722585			0.0145878	0.013582	-0.119643	0.0528353	0.0540581	0.0324725
	0.0168507	0.0713005	0.1265	0.266122	0.277395	0.0817006			0.0636055	0.0296852	0.0694748	0.139157	0.0138662	-0.00694079			-0.0676682	0.010614	-0.0410221	0.021091	0.087899	-0.0381132
	-0.00965087	0.0593564	0.0584102	0.304486	0.275334	0.129043			0.0764342	0.0447477	0.0485985	0.131432	0.00825809	-0.0242465			-0.00152117	-0.0193672	-0.0107937	0.0511516	0.05907	0.0126647
	-0.0148218	0.0534512	0.0698415	0.337333	0.224051	-0.117396			0.0494036	0.0390033	0.0513384	0.117977	0.0319075	-0.0119483			0.0170779	0.00970339	0.0383684	0.0285561	0.102381	0.0152534
	0.0184972	0.0601484	0.124915	0.284174	0.221525	0.0395213			0.0667725	-0.0225533	0.0403263	0.0976805	0.134055	-0.0435635			0.0219582	-0.0138872	-0.0320076	0.152003	0.0365183	-0.0449344
	0.0129183	0.11657	0.0886531	0.306007	0.187985	0.119365			0.088398	-0.00926933	0.0284266	0.0671269	0.0774172	0.0255142			0.0336606	-0.0374494	-0.0102953	-0.0197346	0.0487885	0.033183
	0.0357089	0.0768023	0.130191	0.244496	0.173287	0.0938216			0.0658098	0.0126208	-0.0410359	0.118868	0.0909443	-0.00968145			0.0592285	-0.0267773	0.0175955	0.0113326	0.0641471	-0.0351462
	-0.00169917	-0.0094448	0.133124	0.19619	0.111187	0.085008			0.0745569	0.0198075	0.0121309	0.0552327	0.0404864	-0.024216			0.0358323	0.00682531	-0.188084	-0.0081269	0.0337839	0.05551
	0.0250586	0.0307286	0.126	0.168656	0.0435702	0.0106602			0.0852678	0.0228195	0.0514558	0.015677	0.0271238	0.0366317			-0.0125692	-0.0400442	0.0213514	0.00740652	0.0358625	0.0240051
	0.00290969	0.0386114	-0.00209466	0.0949454	0.180637	0.0465579			0.0650223	0.0346958	0.0501887	0.0760472	0.00799539	0.0116791			0.041855	-0.0774114	-0.0130823	0.0677997	0.0236003	-0.0448746
	-0.0438778	-0.0179289	0.0152463	0.19985	0.108535	0.0751571			0.0572505	0.00983965	0.0363032	0.0718057	-0.0230187	-0.00884413			-0.0146938	-0.0562616	0.021949	0.066675	0.00420027	0.0581829
	0.0307319	0.0625417	0.0980671	0.21499	0.0568249	0.0419261			0.00765062	-0.0111878	0.0265205	0.0700631	0.0883105	0.0269156			-0.0333437	-0.0563836	-0.0358769	0.112227	0.0316955	0.0771337
	0.010359	0.049511	0.0630571	0.156739	0.142419	0.0159987			-0.00654213	0.0432229	0.0328357	0.094842	0.0884802	-0.00555704			-0.0464166	-0.00030108	0.0445421	0.0662473	0.0738126	0.0692559
	0.0259142	0.0349262	0.0283067	0.129393	0.123187	0.0377799			0.13562	-0.0121888	-0.044441	0.0375595	0.104111	0.00238503			0.0382601	-0.0352106	-0.0229761	0.00975151	0.0670859	0.00368743
	-0.0162122	0.0425886	0.0903615	0.116684	0.0909344	0.0751139			0.113863	-0.0166387	-0.0394199	0.0245467	0.0531318	-0.0466511			0.0367086	-0.0613232	-0.106573	0.00813617	0.0736367	-0.00524749
	-0.0205475	0.0274147	0.027033	0.109843	-0.0482371	0.0984966			0.108056	-0.0365996	0.0673625	0.0486181	0.078363	-0.0294174			-0.0374234	-0.0444103	0.108454	0.0770294	0.0697957	0.0284608
	0.0418798	-0.00149278	-0.00756156	0.157177	-0.0137405	0.0417939			0.06563	-0.00852153	0.0393559	0.0363467	0.0135377	0.0106406			-0.0102051	-0.0249158	0.0378932	0.0542471	0.0509866	-0.041596
	-0.085641	0.0337654	-0.0286583	-0.000935179	0.120311	-0.0677982			0.102605	0.0310643	0.0635486	-0.0347793	0.00444297	-0.0446905			0.0569979	-0.0595557	0.0225223	0.0625578	0.104143	0.010684
	-0.0206594	0.00938464	0.00701865	0.0779139	0.0779512	-0.141312			0.0808346	0.0404866	0.0535717	0.0649605	-0.00852359	0.00957759			0.0439355	0.0172643	-0.00886907	0.0802463	0.0268761	0.0183312
	0.0295505	0.0681598	0.0293236	0.111509	0.0120325	0.0514516			0.0229194	-0.0481152	0.0400734	0.0807153	0.0889256	0.000461562			0.00523434	-0.0369922	0.0724941	0.0196	0.120896	0.0646879
	-0.0407339	0.0623041	0.00977397	0.0783499	0.0209308	0.0370986			0.0451394	-0.0143583	0.0578394	0.102778	0.0719935	-0.0110664			-0.0302511	-0.0149803	-0.0119472	0.041165	0.0629584	0.011291
	0.0267524	0.122948	-0.0265727	0.108594	-0.0204243	0.069056			0.0489346	-0.0054547	0.00257596	0.0650183	0.0495334	0.0116657			0.0217111	-0.027218	-0.00643913	0.0322027	0.0788143	0.0605101
	-0.0235073	-0.0054428	0.0122532	0.0404541	-0.10751	0.0260072			0.119483	-0.0198887	0.0375781	0.0771128	0.0488401	-0.0220321			-0.0907641	0.0094074	-0.0352239	0.0530514	0.0230679	0.108812
	0.0378405	0.0156661	0.0802505	0.0712929	0.0736673	0.0281095			0.186413	-0.0294303	0.0854642	0.0569824	0.0231226	-0.0197781			0.0312166	-0.0278288	-0.00790384	0.0428342	0.0798127	0.0109467
	0.0425115	0.0493031	0.044415	0.00992217	0.0718855	0.0214745			0.135374	0.0268044	0.0947494	0.0511968	0.0335869	-0.0385566			-0.0155782	0.00583286	-0.0421545	-0.0127084	0.0565831	0.0316119
	-0.0114442	0.042257	-0.0119077	-0.140886	0.0185362	-0.0325614			0.144361	0.0271539	0.0805048	0.0386209	-0.00126951	-0.0528106			0.0110751	-0.103886	0.0350787	0.0403448	0.0549471	0.0017656
	-0.0135235	0.0395098	0.0149703	0.0852938	-0.0263153	0.0367274			0.118217	-0.00139641	0.0922319	0.0621518	-0.0318047	-0.052216			-0.0203635	-0.0314535	-0.0299168	0.020038	-0.00723263	0.0634711
	-0.0215225	0.0424055	0.0303705	0.0426961	-0.0835211	0.00591148			0.0972288	0.0149768	0.0661451	0.00418098	-0.0200359	-0.0341925			0.0210425	-0.00288742	0.00716104	-0.0626991	-0.0568086	0.0815637
	0.0481028	0.0255981	0.0382592	0.0470428	0.0715227	0.0554377			0.0953481	-0.00657557	0.0264546	0.0412884	-0.041881	-0.0127911			0.0427085	-0.0136815	-0.0225019	0.0404475	-0.0141671	0.0310003
	-0.0126132	0.0497635	0.0542745	0.0130147	-0.0188817	0.0226719			0.102914	-0.0107022	0.00755392	0.0755156	-0.0135569	0.000772585			-0.0317884	-0.0477593	-0.0187091	0.0750028	0.109473	0.0665048
	-0.0110263	0.00589001	-0.0518243	0.0608365	-0.0638944	0.0595458			0.0676945	-0.0218044	-0.0358295	0.0494656	-0.00754371	-0.0231762			-0.0203122	-0.0211677	-0.216273	0.00663473	0.0815563	-0.0153343
	-0.0531975	0.0101915	0.00361551	0.0231453	-0.019575	0.0237726			0.0934199	-0.0209838	0.086796	0.0414475	-0.00352148	-0.0636531			-0.000578359	0.00944948	0.0374385	0.0246742	0.0479978	0.00867055
	-0.0713618	-0.00646001	-0.109951	0.0821071	-0.0387744	-0.0623631			0.126025	-0.04741	0.106824	-0.0316904	-0.00411781	-0.0544163			0.0697458	0.0148278	0.017615	0.0145124	0.140628	0.0128419
	0.000959691	-0.0273956	-0.159159	-0.0239283	0.0404769	-0.0635376			0.0723298	-0.0568278	0.0693897	0.0319759	0.00296832	-0.0362215			-0.0219502	-0.0724671	0.0287815	0.118474	-0.0410832	0.0524353
	0.00903576	0.0550574	0.0551055	0.0188363	-0.0489654	0.0213423			0.12206	0.0130381	0.0839873	0.0566409	-0.0420126	-0.0431878			0.0642486	0.00370373	-0.0114256	-0.00570097	0.0395097	0.00925179
	0.0499235	0.0193265	-0.0259686	-0.0157517	0.00854146	0.0405788			0.0856915	-0.0145908	0.0707077	0.0091632	-0.0191162	-0.0195732			-7.32179e-05	0.00442621	0.0240741	-0.00782944	0.0278173	0.0699214
	0.0279487	0.00661517	0.0102742	0.0481032	-0.0574417	0.0351742			0.0552043	-0.0236546	0.0120302	-0.00290856	-0.0226533	-0.0544944			-0.0890639	0.00269236	0.0103389	-0.0164551	0.0412008	0.0904282
	-0.0364061	-0.0744519	-0.00759163	0.0554025	-0.175812	0.0333565			0.0707583	0.0187281	0.0301133	-0.0143266	-0.0413715	-0.00163449			-0.102966	-0.0327268	4.0533e-05	0.0207151	0.000213081	0.0226406
	0.0091054	-0.037038	-0.0573185	-0.0160316	0.0333308	0.0604737			0.097357	-0.0121956	0.0425009	0.0415947	-0.00171718	-0.0555397			0.0236846	-0.0348772	-0.0002522	0.0923526	0.0456272	-0.0111671
	0.0435711	-0.015949	0.0217847	0.0735348	0.0505415	-0.0369594			0.0971652	-0.0155643	0.068086	0.0433177	-0.0164449	-0.00643949			0.0330419	0.0178255	-0.0168498	0.0870439	0.0282773	0.0713742
	0.0114683	0.0183761	-0.0466034	-0.0522048	-0.0349098	-0.0753891			0.0947851	-0.0502208	0.00554115	0.0564002	0.00353741	-0.028949			0.085428	0.0216261	0.0168987	0.0444695	0.0612083	0.0544151
	0.0308936	0.0749338	-0.0387475	-0.0373829	0.0203261	0.0699686			0.0566354	0.00644346	0.0435139	-0.0315772	-0.0327574	-0.0194537			-0.0313293	-0.0204764	0.0178017	-0.0379055	0.0216438	-0.000798672
	0.0215267	0.0431306	0.0463475	0.0423785	0.00132824	0.068906			0.0697779	-0.0388162	0.0756797	0.0105101	-0.00391241	-0.0802977			0.0227433	-0.0522729	0.0284572	0.0261185	0.028499	0.0342502
	0.0154081	-0.0334815	-0.00972645	-0.00717937	-0.00788178	0.132335			0.018728	-0.0558839	0.0527403	0.0104892	-0.0413981	-0.057418			-0.00644761	-0.0734454	0.0373451	0.0235799	0.0077864	-0.00146183
	-0.0285589	-0.0261879	0.060012	0.0226339	0.063299	0.0706423			0.0734007	0.0195118	0.0162595	0.00638961	-0.075357	-0.0241843			-0.118924	-0.00321745	0.029012	0.063602	0.0057926	-0.0104911
	0.0255485	0.0418362	0.0131033	0.00462	-0.110186	0.0395823			0.0365842	0.0171575	0.0127201	-0.0202224	-0.090403	0.00527144			-0.0297041	0.0302825	-0.12623	0.0260625	0.01086	-0.00842016
	0.0130427	-0.0160628	-0.0587754	0.0477991	-0.0144715	0.0778213			0.0710452	0.0144301	0.0119409	-0.0309926	-0.0515658	-0.0142535			-0.000616376	-0.023093	-0.0988238	0.010701	0.0836248	0.0103936
	-0.0198063	-0.000935913	-0.0522671	-0.00664915	0.019321	-0.0362831			0.0374741	-0.0334488	-0.0120744	-0.00903979	-0.04146	-0.00732316			-0.0425931	-0.00559954	-0.020629	-0.0422442	-0.0933681	0.0295649
	-0.0454174	-0.0166865	-0.16415	-0.0845535	-0.0396694	-0.0574313			0.0550714	-0.022588	0.00433158	-0.0354837	-0.0242891	-0.0383383			0.0671412	-0.0301348	-0.00442376	-0.0143175	0.00492945	0.0442151
	0.0521123	0.0417644	-0.048741	0.0142743	-0.049683	0.00603859			0.0143882	-0.00291218	-0.00199141	0.0118951	-0.0404472	-0.0226188			-0.0343754	-0.0728912	-0.0671248	0.0356056	-0.0122814	0.0581387
	-0.0181249	0.084987	0.0148801	0.0239312	-0.0141651	0.0918209			0.0309307	0.011556	0.00078857	0.0717646	-0.0626333	-0.0161422			0.0140575	0.0183721	-0.0534709	0.0708514	0.0384303	0.0384483
	0.0137466	-0.0202752	-0.0117656	-0.0491016	-0.0142431	0.0215991			-0.00808035	-0.0650626	-0.0316224	0.0244645	-0.103376	-0.0338412			-0.0356912	0.00196611	-0.0509845	0.00254549	-0.0405465	-0.0133582
	-0.0423108	0.0235834	-0.0299321	0.00180473	-0.0221604	-0.00195902			0.0418918	-0.0125507	-0.0447239	-0.00022376	-0.0991533	-0.0709244			-0.104233	0.0188123	-0.148599	-0.0294245	0.0487944	-0.0992121
	0.0213675	-0.0272645	-0.0789756	-0.0252552	-0.0812959	0.026119			0.0577653	0.00294588	0.0245179	-0.0430906	-0.110236	-0.0225151			0.0307766	0.0638691	-0.0309263	0.0810715	0.046322	-0.0147052
	0.0458942	-0.021973	-0.0214283	-0.0208412	0.00484616	-0.0562289			0.0500737	-0.0213916	0.0343588	0.00946237	-0.0352329	0.00666495			0.0776066	0.0417873	0.00361661	-0.046678	0.0251113	0.0654919
	-0.0207614	0.0354781	-0.0213272	-0.14214	-0.0267103	-0.232817			0.00837907	-0.0125445	-0.0652465	-0.0150298	0.0206062	0.0133483			0.0368193	0.0482645	-0.0373084	-0.014224	0.0320165	0.0519411
	-0.0714911	-0.0339963	-0.113745	-0.084933	0.00179317	0.0617651			0.0263767	-0.00167425	0.0384292	-0.00601053	-0.0171133	-0.0130655			0.0177636	-0.0648083	0.0590685	-0.0208706	0.00605672	0.0951895
	-0.0409702	0.0371041	-0.0370664	0.0128182	0.0184018	0.0207754			0.035464	-0.0688184	0.0271145	0.0670357	-0.000206792	-0.00217787			0.0252932	-0.0518379	0.0187353	0.0203914	0.0531903	0.0793828
	-0.0524886	0.00632065	-0.0478034	0.0383278	0.0231533	0.0125668			0.0221732	-0.081433	0.0732354	0.111332	-0.00145164	-0.05311			0.0310712	-0.0177539	0.109456	0.0281326	0.0513148	0.0829429
	-0.00863359	0.0106419	-0.0498371	-0.0296827	-0.0653295	-0.021104			-0.00393185	-0.0488664	0.0066818	0.0214441	-0.0154611	-0.0168441			-0.0370337	-0.00653194	-0.0514967	0.00318796	0.0366663	0.0552141
	0.0280706	0.00128907	-0.0054814	0.00466037	0.0302859	-0.0435537			0.0128088	0.039107	0.061772	0.0801772	-0.015549	-0.0407051			-0.061041	0.0687037	0.000429788	-0.00479652	-0.0211401	-0.0143472
	-0.000254082	0.00261317	-0.0417625	0.0373751	-0.0750367	-0.00701028			0.00563421	0.0152793	0.0260674	0.0599658	-0.0416858	-0.0236781			0.0159507	0.0482569	0.015155	0.0234793	0.025461	0.0794858
	0.00578991	0.0321443	-0.0851641	-0.0443807	0.00669515	-0.0175577			0.0426586	-0.0288785	-0.00712521	0.0241254	-0.0331438	-0.0526899			0.0065882	0.000318791	-0.0171151	-0.0464131	-0.0890893	0.0275791
	0.0246307	-0.0091181	0.00877626	-0.061851	0.0185873	-0.0603141			0.0268034	-0.0169148	0.0327794	0.0496944	-0.0537582	0.024575			-0.0127792	-0.0432812	0.0277177	0.00861218	0.00455638	0.0568183
	0.0374024	-0.0123549	-0.000236991	-0.0497239	-0.0104754	0.00870322			-0.0355802	-0.0370576	-0.00831332	-0.0694389	-0.0221503	0.0396811			-0.0186832	-0.103109	-0.0418452	-0.0614659	0.00194663	-0.0124389
	-0.0159785	0.0417412	-0.0298401	-0.167471	0.0489602	0.0545479			-0.0222551	-0.0312247	-0.0126372	-0.0351776	-0.0284942	-0.0133982			-0.000312132	-0.0246235	-0.00985399	-0.0104435	-0.00998113	0.0304635
	-0.0597734	-0.106683	0.0263403	0.013527	-0.0420888	0.0423611			-0.0706533	0.0123293	-0.0829588	0.0262039	-0.0668982	0.0209733			-0.0350772	0.0651594	-0.066938	0.032633	0.0017294	-0.00154739
	0.0586863	-0.0202624	-0.00709143	-0.00701743	-0.0507745	-0.0512819			0.0174966	0.00405062	0.0456931	0.0321827	-0.075394	-0.0480263			0.039878	-0.0161201	0.0423882	0.0407874	-0.0453712	0.0132501
	0.0577221	0.0110986	-0.00548288	0.0567847	0.00672805	-0.0254331			0.0280037	0.0391819	-0.0113668	-0.0101415	-0.0226072	-0.0673746			0.024522	0.026084	0.0273866	0.00215897	0.00771435	0.0204667
	-0.0432441	0.0156989	-0.062924	0.0324049	-0.00690139	-0.0751664			-0.00143095	-0.00430184	0.00133416	-0.0116094	-0.0108433	0.0392139			0.0469299	-0.000423394	-0.0191763	-0.0723201	-0.0374945	0.0256263
	-0.0444047	0.000113738	-0.0712218	0.0523647	0.0813953	0.069911			-0.0194084	-0.00120475	0.0129594	0.0138577	-0.0686358	0.00426773			-0.0690347	0.0321408	0.00436188	-0.0151686	0.028588	0.00937837
	0.0170979	0.0171226	0.0226913	0.039764	0.0280043	0.0321439			-0.0255797	0.0183356	-0.0103823	0.00120045	0.0827469	0.0358662			-0.0842877	-0.0821313	0.0106204	0.00302111	0.0371064	-0.0755533
	-0.02095	0.0243587	0.0290212	-0.00529423	0.0566871	0.00561998			0.00670916	0.0022289	-0.0146647	0.0233171	0.0776027	-0.0236505			0.0318579	0.0175889	0.0529114	0.0275715	0.102733	-0.0360971
	0.0282909	0.046446	0.0260331	0.044336	0.0381838	0.029975			0.0516558	-0.0171685	0.00604857	0.0123874	0.0666818	-0.0270456			0.055418	0.0258667	-0.0120764	0.0366492	-0.0329851	-0.0202049
	0.0177407	-0.060743	0.0421127	-0.00368951	-0.155967	-0.158199			0.0335244	0.00125033	-0.019544	0.00477972	0.0311976	0.0186397			0.0442518	0.00283583	-0.0174411	0.0163744	-0.00671428	0.0268047
	-0.0260287	0.015179	0.0276822	0.00651317	-0.0400602	0.030286			0.0109815	0.00558879	0.0373891	0.0455197	0.0271878	-0.00159245			-0.0434893	0.0389826	-0.00557108	0.0464555	-0.00459836	-0.0151966
	-0.00656088	0.0282851	0.00291634	-0.0124987	0.0463087	0.0365322			0.0265366	0.007992	0.0564426	-0.0330814	0.00960637	0.0224457			0.00802659	0.017749	0.0352336	-0.0462531	-0.0426735	0.0350485
	-0.0842739	0.0202731	-0.0308805	0.0857881	0.0593386	0.0402135			-0.0144705	0.0129679	0.0177341	0.037771	0.0190944	-0.0187374			0.0165963	-0.114021	0.0529157	-0.0340586	0.010538	-0.0032662
	-0.0577098	0.0402678	-0.00348017	-0.00816107	0.0625043	0.0156405			-0.0433584	-0.04433	-0.018477	-0.0393671	0.013681	0.0274638			-0.147809	-0.0577793	-0.0169772	-0.0276122	-0.0079634	-0.031812
	-0.0395327	0.0597297	0.0482803	-0.0562793	0.0726347	0.0234178			-0.00872359	-0.00889619	-0.0388793	-0.00171842	-0.0255846	-0.0493211			-0.0236117	-0.0855802	0.0399003	-0.00338286	-0.0631766	-0.0566265
	-0.0125604	0.0501947	0.0163847	-0.00613908	0.0268466	0.0524721			0.0296636	-0.041649	-0.0292248	0.0649264	0.0715795	0.0403822			-0.0201011	0.00603267	-0.0646752	-0.00525696	0.0168558	0.0305639
	-0.0389332	-0.0634076	0.0565027	0.0965548	0.035478	-0.0197663			0.072305	-0.0044246	0.0792757	0.0526553	0.0411436	0.10379			0.0267444	0.0291514	0.00228403	-0.0182464	0.00335782	0.0320278
	-0.0578858	-0.0325534	0.028798	0.082012	-0.0561291	-0.000690052			0.0662545	0.0903507	0.131159	-0.00747503	-0.0203265	0.0940034			-0.00558986	0.116598	0.0383139	-0.036865	0.0305323	-0.0248556
	0.0475724	0.0428514	-0.0232059	0.0966888	0.0665048	0.0414415			0.020173	0.0285789	0.135635	0.0930854	0.124495	0.0909882			-0.0388484	0.0580274	0.0999289	-0.0443554	-0.00146577	0.112388
	0.0850005	0.0407746	0.0427591	0.0777645	0.0702959	0.0135487			0.0764969	0.00402353	0.104496	0.10179	0.122802	0.0216751			0.00602399	0.0607876	0.0693739	0.0675638	-0.0212724	0.0237485
	0.0522991	0.0318039	0.0556912	0.0139314	0.0199931	0.0531419			0.048812	-0.0499358	0.097426	0.0580735	0.0764827	0.06209			0.0152345	-0.0311347	-0.0527793	0.00225272	-0.0118472	2.64301e-05
	0.0896532	0.0668012	0.0854653	-0.106821	0.0975755	0.0430655			0.0302704	-0.0211457	0.0747163	0.0492219	0.101392	0.0343197			-0.0953775	-0.0720967	-0.0567608	-0.00363243	0.0334277	0.0162109
	0.0907373	-0.0269735	0.0840451	0.0872434	0.0406492	0.0840089			0.0696531	0.0249914	0.0690507	0.05924	0.0609782	0.0672965			0.0385086	0.0589227	-0.0185767	0.0273266	0.035611	0.00245808
	0.0937931	0.0758059	-0.0134097	0.0871584	0.0343513	-0.0796664			0.080036	0.0618015	0.13182	0.0722175	0.0957015	0.0842347			-0.00176871	0.0971746	0.0209325	0.0555713	0.0415585	0.0057336
	-0.0631608	-0.000568081	0.106469	0.0565169	-0.10324	-0.121514			0.0924927	0.0776898	0.102399	0.0275211	0.0913997	0.0300408			0.0677232	0.0798189	0.03366	0.0811157	0.107554	0.00719079
	0.0906454	0.0299961	-0.0506381	0.100815	-0.0809355	0.0856356			0.056392	0.0286573	0.0698989	0.0733628	0.0504721	0.078439			-0.0331337	0.0483584	-0.0395973	-0.0519289	0.0836166	0.026009
	0.0452665	0.0705212	0.0174831	0.106946	0.0561936	0.125675			0.0836881	-0.0125863	0.101135	0.0321645	0.099568	0.0646171			0.0342663	-0.0110501	-0.0598232	-0.03366	0.0151826	0.0281453
	-0.0349514	-0.0184756	0.146074	0.13974	0.0567078	0.0850375			0.0630942	-0.0258443	0.0935692	0.0769003	0.0541288	0.0692874			0.000698345	0.0391474	-0.0296338	0.100504	0.00868975	0.0444761
	-0.0567736	0.0584914	0.0239376	0.0516229	0.0630858	0.0619371			0.0491437	-0.0443537	0.0530518	0.081695	0.0623212	0.040522			-0.129991	0.0346488	-0.0494709	0.0639419	0.0538374	-0.0345849
	0.106455	0.0639224	0.136591	0.00747393	0.028193	0.0978436			0.0774155	0.0519644	0.164467	0.09527	0.0628656	0.101361			-0.0582009	0.0404357	0.0735941	0.0600143	0.0220691	0.0268624
	0.0440804	0.0345625	0.139266	0.0725253	0.0567518	0.0691163			0.0774161	0.0522128	0.127508	0.0311246	0.0516251	0.151975			0.0308908	0.0629316	-0.0536699	0.00893707	0.00880446	0.0364701
	0.0641655	0.0156728	0.089917	0.13014	0.0185097	0.0064094			0.0432528	0.0620591	0.1333	0.0622503	0.0177897	0.146595			-0.0562727	0.0466345	0.0180842	0.0354716	-0.0472781	0.0133771
	0.183781	-0.0198079	0.129026	0.13982	0.0561729	0.128259			0.0477221	0.0306197	0.112943	0.0923935	0.0914608	0.143774			-0.0323165	-0.0223048	-0.0909057	-0.0226675	0.0650539	0.0436687
	0.130484	0.169097	0.0866275	0.122725	0.0546533	0.15166			0.108815	0.0174913	0.0600042	0.0901798	0.0558064	0.148278			-5.41584e-05	-0.0630792	-0.033284	0.0551253	-0.0802603	0.036865
	0.0996779	0.112917	0.105275	0.162382	0.100273	0.118565			0.0957036	0.0880247	0.131863	0.0726751	0.0540173	0.0741278			-0.0340703	0.0966437	-0.0223966	0.028161	0.00641395	0.0385212
	0.111391	0.0869266	0.1155	-0.0187218	0.0307592	0.126297			0.152419	0.0865857	0.240322	0.110654	0.102003	0.103653			0.0274979	0.114695	0.0747356	0.0810763	0.0664525	-0.0252348
	0.0772231	0.0612683	0.0843494	-0.102509	0.0861892	0.127709			0.0950462	0.0831734	0.249688	0.056789	0.0232865	0.184819			-0.1133	-0.0687985	0.101429	-0.020918	-0.015181	0.0237287
	0.0623518	0.0622871	0.0975018	0.133425	0.132137	0.136817			0.0972039	0.0463443	0.212478	0.0734554	0.169914	0.107673			-0.029179	-0.0818989	-0.0615737	-0.00188161	0.0965067	0.0466416
	0.124745	0.346712	0.192777	0.220571	0.184234	0.109898			0.0583836	0.0210777	0.163659	0.0884976	0.243583	0.149776			-0.0710144	-0.0676948	0.00349979	0.0699263	0.071011	0.0378539
	0.110914	0.21282	0.13951	0.118552	0.0236318	-0.103386			0.0994438	0.0874185	0.17875	0.0774348	0.212503	0.134699			-0.028968	0.0903327	-0.0154027	-0.00616619	0.00356768	0.0271519
	0.130063	0.234108	-0.0393609	0.0936236	-0.0697663	0.0703363			0.0955871	0.0794406	0.222389	0.00643225	0.245256	0.0857381			0.00273918	0.0176128	0.0102727	0.0293296	0.00537337	-0.0843018
	0.144799	0.234157	0.0208161	0.0963282	0.137086	0.180706			0.130977	0.0764328	0.24098	0.0750177	0.166066	0.0949302			0.0442809	0.0200907	0.0492883	0.0292243	0.00596513	0.0246532
	0.0520823	0.146179	0.14395	0.0269185	0.150189	0.120769			0.107946	0.0546535	0.207076	0.0813113	0.144421	0.151196			0.00382919	0.0394947	-0.0321777	0.0315132	0.0525066	-0.152041
	0.00723135	0.168549	0.0804136	0.0288117	0.116035	0.114621			0.0754909	0.051357	0.195226	0.0635493	0.094937	0.182952			-0.0416448	-0.068745	0.00849213	-0.00570216	0.0264934	-0.00278212
	0.157385	0.236579	0.135452	0.13556	0.161484	0.206967			0.0660685	0.0519523	0.198694	0.0103886	0.196429	0.140814			-0.133781	-0.0151936	-0.0300871	0.0136048	0.0765884	0.0233234
	0.0987749	0.214952	0.116773	0.158119	0.0883729	0.166656			0.0760621	0.0440949	0.166095	0.0171561	0.156681	0.110383			-0.112474	-0.0290239	0.0350466	0.0281182	0.0347303	-0.0197244
	0.0860463	0.142154	0.175544	0.117434	0.130383	0.185589			0.0843188	0.0775791	0.169303	0.087534	0.161523	0.0833255			-0.0181148	-0.00351054	-0.0237446	0.012032	0.0362805	-0.00500168
	0.0832838	0.06433	0.0241782	0.00623756	0.0226885	0.0554224			0.108985	0.0900107	0.22418	0.150686	0.124219	0.102033			-0.0274058	0.011189	0.0378805	0.0628717	0.111813	-0.0171707
	0.053878	0.199649	0.151755	0.120633	0.0996403	0.0781348			0.114744	0.0720661	0.254	0.154858	0.132902	0.199888			-0.00238458	0.00386627	-0.0179801	0.0111815	-0.00260323	0.0994156
	0.0220235	0.15405	0.108202	0.0998235	-0.0059969	0.0800166			0.105667	0.0980491	0.186564	0.0782701	0.0883066	0.203245			0.0123703	0.00544259	0.00715637	-0.0307384	0.0377047	-0.0702374
	0.0244952	0.164406	0.156479	0.0465795	0.166172	0.23621			0.0731776	0.0405887	0.163214	0.0897864	0.145811	0.209497			0.05015	0.026005	-0.0307029	-0.0200738	-0.00405657	0.0171876
	0.0895027	0.207483	0.191737	-0.00142797	0.179908	0.287764			0.0148912	0.0616441	0.225439	0.0696655	0.161738	0.181852			-0.0784838	-0.0149108	0.00834287	0.0572412	0.086707	0.0137067
	0.10516	0.17648	0.216143	0.013831	0.155357	0.198347			0.0660884	0.0850798	0.178739	0.0463732	0.113017	0.202948			-0.0287722	-0.00460908	0.0294835	0.0188333	0.044941	0.0371451
	0.0976933	0.235074	0.10142	0.179322	0.125312	0.178596			0.130554	0.061794	0.230513	0.14471	0.14081	0.129568			-0.0121498	0.0112114	-0.000135174	0.0432308	0.0745959	0.0427825
	0.027268	0.122297	0.0339135	0.121316	0.041427	0.205175			0.119193	0.0683668	0.211983	0.128371	0.087478	0.247954			0.0323927	-0.0275635	0.0417419	-0.0281225	0.0155641	0.0586792
	0.0624666	0.0561299	0.074246	0.0648778	-0.0170266	-0.0951943			0.111969	0.0893917	0.161487	0.11591	0.00389679	0.279323			0.0334455	0.0664284	-0.000298857	0.0235558	-0.0434395	0.0629458
	0.0186054	0.0681178	0.0427533	0.189827	0.114073	0.122446			0.0204307	0.06568	0.141559	0.0753906	0.0945815	0.281579			-0.0149951	0.00020204	0.0137296	0.0322302	0.0735497	0.0484068
	0.00145632	0.147334	0.205443	0.127526	0.215622	0.188964			0.0887706	0.10325	0.173842	0.0720038	0.103033	0.271164			0.00311135	0.0241552	0.0326206	-0.0189292	0.0405141	0.00849892
	0.081585	0.172668	0.12243	-0.161572	0.171044	0.230862			0.0707453	0.047173	0.222514	0.0757429	0.10485	0.16775			0.0121531	-0.119728	0.0586319	0.0237621	0.0957086	-0.0396027
	0.111838	0.185409	0.113518	0.102755	0.0392873	0.131012			0.118182	0.126108	0.194561	0.201917	0.166843	0.161699			-0.00533341	0.0573875	0.00167086	0.0129203	0.0767718	-0.0110277
	0.0898675	0.163442	0.11053	0.119474	0.0735107	0.1462			0.103628	0.115272	0.169341	0.214934	0.0582082	0.371069			-0.0910536	0.0574795	0.00351124	0.0698022	-0.000538587	0.0708185
	0.0837327	0.0830185	0.028343	0.0630284	0.00238647	0.130959			0.0702307	0.0777514	0.182081	0.144012	0.0559935	0.41446			-0.0316415	0.0167316	0.0240276	-0.0942738	0.0519422	0.118693
	0.0231688	-0.0835408	-0.0017325	0.159917	0.011111	0.100775			0.0650748	0.0457311	0.106702	0.194927	0.059056	0.357033			0.0157245	-0.0275022	-0.000704674	-0.0101349	-0.0665986	0.0518746
	0.110986	0.20963	0.124517	0.153451	0.219271	0.0480598			0.0585101	0.0881607	0.212165	0.0983069	0.137654	0.316193			-0.0333882	0.0526548	0.0806435	-0.0297941	0.0669282	0.00780005
	0.104282	0.212794	0.135353	0.160965	0.143738	0.161377			0.0550899	0.0674695	0.175897	0.140321	0.131756	0.272703			-0.0231162	0.042312	0.0708352	0.0027664	0.0844034	-0.0104652
	0.0737616	0.203413	0.103974	-0.0109867	0.121508	0.125433			0.102641	0.0534571	0.139513	0.204556	0.118077	0.268859			-0.0643734	-0.00378816	0.0390772	0.00746621	0.00402214	0.0226516
	0.0801948	0.106498	0.147422	0.00526133	0.127628	0.155051			0.081292	0.0984784	0.144549	0.227426	0.0357584	0.213864			0.038762	-0.0176928	-0.0590752	0.0275552	0.0100862	0.0186668
	0.0668438	0.139967	0.122047	0.0354779	0.0810155	0.180735			0.0247793	0.0965535	0.13716	0.172527	0.0415627	0.238467			-0.0633527	-0.00710042	0.0118854	0.0120436	-0.00682985	0.0273564
	0.061732	0.0898237	0.0918096	0.0713379	0.102819	0.135318			0.0912833	0.0553687	0.115874	0.175383	0.039342	0.262266			-0.0756339	-0.037558	0.023543	-0.0767854	0.0543531	0.0103952
	0.0490723	0.146448	0.0374987	0.0778134	0.00184895	0.0889262			0.124998	0.0559416	0.0937627	0.1454	0.0685752	0.200276			-0.0158807	-0.00458672	-0.0224377	-0.00344065	-0.0814087	0.00539902
	0.00862155	0.0542359	0.0968468	0.0561949	-0.00589353	-0.00572957			0.0495319	-0.00934744	0.0822	0.138868	0.0434789	0.224368			-0.0218411	-0.0109087	-0.0589654	-0.00878428	0.0264074	-0.0169181
	0.0586889	0.0646408	0.0772457	0.027462	0.00528086	0.0156937			0.0428069	0.0207959	0.0390898	0.130709	0.0247326	0.188336			-0.0658335	-0.051304	-0.041986	-0.0925063	-0.0410464	0.00530356
	-0.0727978	0.0644867	0.075927	-0.0332415	0.0609253	0.166568			-0.0143324	0.00395553	0.0663514	0.0933463	-0.0323716	0.199224			-0.0121105	0.0513847	-0.0881876	-0.0562841	0.0130332	0.0423961
	-0.0499604	0.0193483	0.074959	-0.224166	0.0823541	0.145041			0.136191	0.00820869	0.0401895	0.120026	0.0648699	0.204994			0.13264	-0.11969	-0.0146207	-0.0304285	0.00437581	0.0396565
	0.051539	0.0442595	0.108301	0.0369409	0.0948516	0.105562			0.0471585	0.00861096	0.0414722	0.0698537	0.0241222	0.167867			-0.00623071	-0.0258723	-0.10119	-0.0111365	0.0211919	0.00717007
	0.0448201	0.0615661	0.0511177	0.0314905	-0.00276914	0.0995554			0.0637278	-0.014997	0.0263228	0.0692284	0.0353471	0.181083			-0.0425222	0.00388446	-0.0436648	-0.0179168	0.00552631	0.0496568
	0.00180578	0.0282955	-0.0542465	0.00763106	0.0239574	0.123785			0.0467027	0.0307562	0.0231068	0.0670892	0.0583437	0.143822			-0.0823137	-0.00605907	-0.0129949	-0.0181146	0.031098	0.0280521
	0.0514318	-0.0853459	0.00336268	-0.0960082	-0.0391324	0.0989095			0.0357888	0.0436477	0.0468741	0.0685934	0.0450168	0.141597			-0.00317277	0.00374149	-0.0546227	-0.0264817	-0.0326397	-0.0254406
	0.00328525	-0.0078617	0.148225	0.0145599	0.0823774	0.0576631			0.0039039	0.000472884	0.0427665	0.0262233	0.0459779	0.138777			-0.053797	-0.0162459	-0.0161465	-0.0924648	0.0345117	-0.00342066
	-0.032194	0.0238859	0.023042	-0.0607251	0.0906057	-0.0394778			-0.0259696	0.0235201	0.0360638	0.0269121	0.0192886	0.0827635			-0.0753892	0.0871998	0.00969813	-0.0585375	0.00719862	-0.0277101
	-0.027526	0.0138755	0.109747	-0.0313225	0.0449804	0.0148378			0.0798845	-0.0103888	0.049067	0.0155042	-0.019694	0.0771195			-0.0158726	-0.105185	-0.00389735	-0.0141241	-0.0186499	-0.0668561
	-0.0263756	0.0174204	0.0952093	-0.0524826	0.0682931	0.110514			0.0687794	-0.0384453	0.00787669	0.015224	0.0281578	0.0704052			0.0338233	-0.0469156	-0.00798816	-0.0561998	-0.00437591	-0.0344179
	-0.0654107	0.0337579	0.0282242	0.0159045	0.112042	0.135411			0.0155405	-0.0314385	0.0174879	-0.0248998	0.0381674	0.145934			0.0353946	-0.0289397	-0.0419801	-0.0270313	0.0299579	0.0276716
	0.0271251	0.057598	0.0304674	-0.0349132	0.0961722	0.0740043			0.00797453	-0.024154	-0.0208009	-0.00362639	-0.0223938	0.116707			-0.129508	-0.0681741	-0.05296	-0.0904764	0.0186728	0.0919013
	-0.06387	0.00469576	0.0173585	0.0107709	0.0583902	0.124939			0.0334848	-0.0064947	0.0704397	-0.00646899	0.0375403	0.155544			-0.0266233	-0.0291008	0.0430234	-0.0320762	-0.0283283	0.032085
	0.0209114	-0.0649907	-0.0230813	0.0286057	0.0465258	0.071854			-0.0170397	0.00184393	0.075488	0.0432038	-0.0273023	0.151164			-0.0593327	-0.0606908	0.0426579	-0.0204403	-0.044832	-0.0150439
	-0.00807862	-0.0201449	0.0788514	0.00422072	0.0663213	-0.0707781			0.00485103	-0.0210471	0.0617709	0.0453388	-0.0272831	0.101962			-0.0472687	-0.0425719	0.0364256	0.0297551	-0.0468011	0.0086052
	-0.0375022	0.0224596	0.0538769	-0.0459658	0.056974	0.0497848			0.0218645	-0.00891002	0.0520229	0.0931798	0.0272705	0.061069			-0.0164221	-0.119803	-0.0205909	-1.39286e-05	0.024235	0.00705299
	-0.0214143	0.0144972	0.0284357	-0.258234	0.119754	0.0881553			0.0533052	0.00783063	0.032217	0.0609137	-0.0322637	0.109202			0.0073475	-0.042718	0.00702195	-0.0129242	-0.0311611	0.0273541
	0.0207762	0.00570934	0.09496	-0.129058	0.0965082	0.0572245			0.0189945	-0.0282492	0.0354318	0.0107367	-0.00214913	0.135114			-0.0203677	-0.0231402	-0.0380109	-0.0176552	-0.0104543	0.0614773
	-0.0368263	-0.0667279	0.0257809	0.0125766	0.0600002	0.089899			0.0021909	-0.0378373	0.0152213	-0.00424261	-0.0547164	0.146057			0.0368226	-0.0351457	0.00667635	-0.101912	-0.0352396	0.0290108
	-0.0100657	0.0228122	-0.00203103	0.00280661	-0.111006	0.0251747			0.0140362	-0.0575373	0.0238071	0.0071199	0.0215357	0.1524			-0.0457132	-0.0384735	0.0255025	-0.0847509	-0.0812023	0.0403765
	-0.0146623	-0.0760722	-0.00445109	0.0327939	-0.0527231	0.126592			0.0169423	-0.0542039	0.0535669	-0.0292406	-0.00341779	0.0843953			-0.0624641	-0.0611436	-0.0156491	-0.0171694	-0.0148673	-0.0344854
	-0.0346938	-0.0866939	0.0587025	-0.00820486	0.0526919	0.0677155			0.0214343	-0.0487987	0.0440778	0.103228	0.00291352	0.101572			-0.00778823	-0.0714006	-0.0107241	0.0274756	0.00215041	-0.00328061
	-0.0466928	-0.0598444	0.00311343	-0.0526886	0.0720455	0.0807077			0.00922883	-0.0452066	0.0332102	0.128217	-0.0387503	0.0930379			-0.0594551	-0.0431198	-0.0101385	0.0435673	-0.0468332	-0.0161706
	-0.0126446	-0.00705188	0.0697363	0.0261973	0.0329661	-0.149616			0.0105461	-0.0353505	-0.0500514	0.0521159	-0.0781711	0.0934837			-0.0186445	-0.186777	0.0151429	-0.0488403	-0.0624228	-0.0263525
	-0.0101448	-0.00909994	0.0906648	-0.101489	-0.00834341	-0.0546708			0.0975868	0.0376161	0.0493675	0.073137	-0.0645905	0.105917			0.0560711	0.0361341	-0.017422	-0.00235121	-0.0559999	-0.0123655
	-0.0391092	-0.0305498	0.026917	-0.0820165	0.00237614	0.146035			0.0277285	-0.0268459	0.0235499	0.0442958	-0.0187545	0.107255			0.00304865	0.0433778	-0.0248917	-0.0935731	0.0299002	-0.00491162
	-0.00615786	0.0226346	0.0279865	-0.00185813	-0.0902803	0.0485967			0.0503741	-0.0385583	-0.0198778	0.0558726	-0.00193689	0.0617025			-0.015429	-0.0578391	-0.0655598	-0.0244706	-0.0521004	-0.0058361
	0.00851696	-0.0458162	0.00997656	-0.0613819	0.0086249	0.0244597			0.0286011	0.0210327	0.0112044	0.0426868	0.0248363	0.0470536			-0.0834603	0.0597192	-0.0626542	-0.0161	-0.00831533	-0.0916431
	0.0056524	-0.0518245	0.0268098	0.0350735	0.0470711	0.0343739			0.0240904	-0.00367712	0.0223672	0.0449967	-0.016915	0.0885819			0.0163408	-0.0193195	-0.0222172	-0.0559917	-0.00905004	0.0072777
	-0.0744788	-0.0766704	0.0644469	-0.0178666	0.078625	0.0461886			0.00734331	-0.0620412	0.049654	0.0411899	0.00554198	0.0720686			-0.0154836	-0.0597867	0.0134934	-0.0309067	0.00209783	-0.00775215
	-0.0106524	-0.0483423	0.0144312	-0.0286102	-0.0358736	0.140618			-0.0305724	-0.0233956	0.0160573	0.0425821	-0.000641249	0.0433557			-0.0540769	-0.407683	-0.00608545	0.028982	-0.0230081	-0.0563833
	-0.095926	-0.0300482	0.0591459	-0.0820088	0.0139511	0.047398			0.0524047	0.0140634	0.00355573	-0.0366262	-0.0578677	0.0232354			0.0408538	-0.0310609	-0.0280797	-0.03394	-0.0143181	-0.011899
	-0.000148143	-0.0440816	0.0525147	-0.177295	0.034496	-0.0492592			0.0409552	-0.0258374	0.00952066	0.0190272	-0.0673527	0.0640361			-0.0187378	0.0314816	-0.0560975	-0.0985216	0.00144742	0.0618579
	-0.0300488	-4.82278e-05	0.0308181	0.0502577	0.0179929	0.0588671			0.0275904	-0.0182232	0.00201232	-0.00387276	-0.0542518	0.0632906			0.067088	-0.0247171	-0.0471658	-0.00297277	-0.0380307	0.0807072
	-0.08596	-0.0136349	0.0237724	-0.0370382	-0.0884687	0.0250763			0.00356817	-0.00864895	-0.0121625	0.0152282	0.0307228	-0.0116652			-0.00978165	-0.00415209	0.0143211	-0.0442595	-0.0818457	-0.0153348
	0.000747191	-0.0218063	0.0259577	-0.0610033	0.0172822	0.0748283			0.0167907	-0.00808186	0.0279463	0.0141949	0.0287376	0.0599796			-0.0591303	-0.000792522	-0.00465258	-0.0332294	-0.00828926	0.0105618
	-0.120363	-0.116913	-0.0163051	-0.0128979	0.0328964	0.0360591			-0.0141103	-0.0442176	-0.016159	-0.0618318	-0.0130545	0.0336104			-0.0822525	-0.0255203	-0.0745403	-0.0294837	-0.0144728	-0.00116328
	-0.0862508	-0.116715	0.0561433	0.0335228	0.0335657	0.0500666			-0.00517402	-0.0542633	-0.0350798	0.00822945	-0.0213289	0.0370592			0.00465154	-0.132709	-0.046782	-0.0158513	-0.00663216	0.029013
	-0.0164912	-0.0465372	0.0719651	0.0156392	0.00882389	0.0766569			-0.0250015	-0.0507242	-0.0600444	-0.0189495	-0.0291238	-0.00397535			-0.02723	-0.102977	-0.0785311	0.0112247	-0.0162468	-0.0139074
	0.00526978	0.0453723	0.0554854	-0.0417132	0.0136255	-0.0364424			0.0394922	0.0284424	-0.00757494	0.0313564	0.0110927	0.0144126			0.0371061	0.00911721	-0.0441745	-0.0807176	0.00149043	0.0431787
	-0.0201593	-0.00836588	0.0657337	0.037487	-0.0488027	-0.111442			0.0336958	-0.024377	-0.00684825	0.0497431	-0.0789871	0.0202551			0.0287949	-0.0162833	-0.0533815	2.75941e-05	-0.0780462	0.0160722
	-0.0778127	-0.0184834	-0.0464617	-0.0371876	-0.0713815	0.0860901			0.0195028	-0.00209803	0.0312307	0.00770585	-0.0668545	0.0176547			-0.00256403	-0.0236295	-0.0298319	-0.00720684	-0.0494388	-0.0180574
	-0.045948	-0.00319869	0.0055277	0.0169039	0.0411453	0.0438948			0.03611	-0.0552891	0.0474079	-0.000515036	0.0197107	0.0882298			-0.123134	-0.044379	-0.019597	-0.000239951	-0.0449658	-0.00479049
	-0.0505624	-0.0121146	0.0589344	-0.00370754	0.0492134	0.0581176			0.0380806	-0.00456464	0.022808	-0.00121963	0.00974067	0.000426905			-0.0167173	0.0506501	-0.0543394	-0.0326703	-0.00523314	-0.00360528
	-0.0243783	-0.09393	0.0415331	0.0372526	0.00652389	0.0370904			0.0583603	-0.033092	-0.014532	-0.00496295	-0.000659834	0.0153862			-0.00782035	-0.0783189	0.00030075	0.0290779	-0.0171631	0.029711
	-0.0341071	-0.0521615	0.0888968	-0.00500316	0.0247869	0.0459095			-0.0134179	-0.0289189	-0.024401	-0.00855493	0.00376849	-0.0273921			-0.00507799	-0.108037	-0.102938	0.023828	-0.051626	-0.011292
	-0.0444864	-0.00115585	0.0596995	-0.126111	0.0367573	0.0271442			-0.0543428	-0.0251562	-0.0045191	-0.058787	-0.0279996	0.0562716			-0.0367352	-0.0628436	-0.0652812	-0.0907662	0.0453511	0.0310011
	-0.060809	0.0257616	0.0983858	-0.113518	0.0487948	-0.0624853			0.031172	-0.051376	-0.0117287	0.00686506	-0.0309416	0.0464745			0.0766788	-0.0141076	-0.0867963	-0.00111065	0.0239026	0.0011693
	-0.0452924	-0.0459938	-0.0186817	0.0125972	-0.0282035	-0.0442967			-0.00395586	-0.0250052	-0.0140117	0.0149098	-0.0643135	0.0110232			0.0237813	-0.0886991	-0.097839	-0.0160474	-0.0202036	-0.122806
	-0.0192716	-0.0222008	0.118842	0.0325878	-0.0178303	0.069406			-0.0248581	0.0439341	0.0665783	0.00573976	-0.0264456	0.0328745			-0.0727243	-0.0311825	-0.0467184	0.0201196	-0.0776947	-0.019841
	-0.0216081	-0.0169709	0.0962614	0.00920744	-0.0248052	0.0243029			0.028453	-0.0101525	0.069837	0.0286107	-0.0266128	0.0316271			-0.0518831	0.0385282	0.0105819	0.0678009	-0.0318841	0.0427302
	-0.0930411	-0.0680053	0.0602038	-0.0250479	0.00614659	0.0634362			-0.0189101	-0.020831	0.0365543	0.00279305	0.0522336	0.0345334			-0.0509654	-0.0308149	-0.00836345	0.00381219	0.010986	0.0524469
	0.00468564	-0.101119	-0.0107838	0.0313128	-0.0121862	0.0874749			0.0141598	-0.0932708	0.0494412	-0.0530504	0.0390398	-0.00690702			0.0458618	-0.162066	-0.0949902	-0.0441041	-0.0269097	-0.0752867
	-0.0317093	-0.0771328	0.0168571	-0.134387	-0.0180732	0.0640927			-0.0016839	-0.00342528	0.0776511	-0.0225827	0.0341192	0.0759885			-0.0191762	-0.131325	-0.073004	-0.147677	0.0532617	0.00665312
	-0.0128945	-0.0407274	0.110515	-0.0414196	0.035062	-0.0550031			-0.0204477	-0.038152	0.000825535	-0.0157111	-0.0183737	0.0445853			-0.0486707	0.0228638	-0.0735519	-0.0295574	0.00924762	-0.0293506
	-0.0147515	-0.0368638	-0.014198	-0.0139437	-0.131373	-0.0133898			-0.0126817	0.0275877	-0.00246766	0.0238837	0.0094259	-0.00679069			-0.0479631	0.0191996	-0.0576695	-0.00845595	0.0655553	-0.015755
	-0.0122033	0.0108112	-0.00703926	0.0214424	0.0100979	0.000705385			-0.0101883	-0.0281207	0.0123216	0.0066883	0.0139568	-0.0267668			-0.0108992	0.0183204	-0.0471581	0.0430451	-0.0135204	-0.0780552
	-0.0411626	-0.0515685	0.139408	0.0139598	0.0253296	0.000944603			0.0494549	-0.023229	0.0542047	-0.00884791	-0.0138747	0.0214734			-0.0514901	-0.0343445	-0.0379215	0.00167567	-0.0670561	0.00634106
	-0.0462311	-0.0543768	0.0995828	-0.0354463	0.0361913	0.0245713			0.0592736	-0.0451305	0.0310758	-0.00996473	0.00705766	0.0359446			-0.0187918	0.00331518	-0.025169	0.00938997	-0.0426566	-0.0358071
	-0.0530443	-0.0142227	0.0817468	0.109313	0.0233475	-0.0248935			-0.0371137	-0.0784914	0.0132289	-0.031987	-0.0442896	0.00866619			-0.0720774	-0.0346247	-0.0615453	-0.00088634	0.033247	0.0150009
	-0.0205955	-0.0961087	0.0605429	-0.0312787	-0.00481072	0.0122064			0.0350882	-0.0880864	0.032718	0.00181485	0.0242985	0.0661129			0.008463	-0.172887	-0.0833538	0.0154879	-0.0287676	0.0306801
	0.011856	-0.0146407	0.07211	-0.0828279	0.00465546	0.0615278			0.0405909	-0.0506931	-0.0245606	-0.0552096	0.0545767	0.00450735			0.04893	-0.00461531	-0.0983075	-0.0508052	0.0298615	0.0892819
	0.00929241	-0.0423758	-0.0314834	-0.0263899	-0.0713376	0.0823636			0.00763065	-0.0583096	-0.00385263	-0.0445946	0.0107983	0.026934			-0.036906	-0.00135661	-0.0676016	-0.044468	-0.0404833	0.0685345
	-0.0070889	-0.0659363	0.0419997	-0.00816622	-0.0299763	-0.0226821			-0.0382987	-0.0182324	-0.0233604	-0.0216583	-0.000786941	0.0498316			-0.0404773	0.00750346	-0.0603927	-0.0839119	-0.0539778	-0.0315756
	-0.0253221	0.0172689	0.0318354	0.0338963	-0.0121707	-0.104925			-0.0473911	-0.0252398	-0.0283513	0.00448493	-0.0282712	-0.00130036			-0.151426	0.00962619	-0.0459721	-0.0073344	-0.0726322	-0.0439535
	-0.0575924	-0.0360226	0.115147	0.0200747	0.0316611	-0.0445546			-0.0631625	-0.0131753	0.0139498	-0.0184277	-0.0540821	0.0152237			-0.256485	-0.0122453	-0.0308534	-0.0247531	-0.0331602	-0.00681956
	0.0510694	-0.0133725	-0.127601	-0.0217672	-0.0260016	0.0300805			0.0154336	0.0514068	-0.0155836	-0.0138743	0.039304	0.0103169			-0.028422	-0.0314876	-0.0402639	-0.0350854	0.0229314	0.0246901
	-0.0250259	-0.0114497	-0.0109579	0.0129112	0.053782	-0.099905			0.0169658	0.0547719	-0.0190456	-0.0145991	0.0455059	-0.0504278			0.00862263	0.0232614	-0.0629099	-0.0197034	0.069186	-0.0385257
	0.0349207	-0.00219976	0.00964144	0.0598883	-0.03041	-0.119538			-0.0479527	0.0457188	0.0124764	0.0026588	0.033989	0.0121236			-0.0207057	0.0336639	-0.000747836	0.0284898	0.0230053	-0.0478714
	0.0426333	-0.0327753	0.0113367	0.0336149	-0.0784373	-0.00686337			0.0185978	0.0571361	-0.0276697	-0.0212919	0.0396143	0.00612008			-0.022454	0.0437649	-0.01655	-0.0173339	-0.0188443	0.0121489
	-0.00738868	0.000737752	-0.0151617	-0.0794802	-0.0282406	0.00699189			0.00888881	0.0130548	0.00961913	-0.0473924	0.0214985	0.0128113			0.00184996	0.0202108	0.0112875	-0.0018711	0.0150265	0.033497
	-0.00537471	0.0682446	0.0295516	0.00940565	0.0715839	0.0710556			0.0449091	-0.0413345	-0.0246117	0.022641	-0.0306154	0.011646			0.0295449	-0.0892848	0.0110301	0.0321782	-0.0441871	-0.00884343
	-0.0101377	0.0356751	0.0221341	-0.0135576	0.0484893	0.00983633			0.0195846	-0.0170492	0.0192303	0.0169278	-0.0223957	0.0264844			0.0171937	-0.0102022	0.0693391	-0.0194954	-0.000358463	-0.0239521
	-0.0135343	-0.0699991	-0.0244619	0.0307428	0.0427451	-0.021999			-0.00363209	-0.00588649	0.0424312	0.0720822	-0.0258096	-0.0291454			0.0224457	-0.00570408	0.0580835	0.0662784	0.0532202	0.015997
	-0.024088	-0.00727619	-0.0619611	-0.0308559	0.0353203	0.0930668			-0.0335942	-0.0528633	0.0208517	0.0252605	-0.0211926	-0.0269742			0.0175443	-0.0551745	-0.0254345	0.00730799	-0.0470755	0.029799
	-0.0378724	-0.029703	0.0429051	-0.0365763	0.00489176	0.00751237			-0.0256322	-0.0103066	0.0170235	0.0236603	-0.0599938	-0.0150412			0.0811211	0.0316285	-0.0129846	-0.0293289	-0.0594938	-0.0168588
	-0.00150117	-0.0228463	0.0396703	0.0176047	-0.0560802	0.0317435			-0.0416831	-0.0117749	-0.000819879	-0.0110551	0.00503767	-0.00391212			-0.0268236	0.0275186	0.0227218	-0.0128196	-0.00500445	0.0107083
	0.0369969	0.0471225	0.00556964	-0.00533474	-0.0116089	0.0546161			0.035014	-0.0404125	-0.0162496	-0.00745555	-0.0148468	0.0252382			-0.0281412	0.0259388	0.0140679	0.00814579	-0.00784525	0.0212134
	-0.0406975	0.037842	0.0793348	0.0234043	-0.0260337	-0.0565981			-0.00689935	-0.0424609	-0.0176521	-0.0475622	-0.0100953	0.0207602			-0.051776	-0.0141337	-0.0276391	-0.00676254	-0.000560739	-0.0120023
	0.048348	-0.0203538	0.0359709	-0.00173148	0.0159715	0.0309471			0.0415059	-0.0353632	0.043669	-0.0178861	-0.0258304	-0.0469081			0.0355528	-0.0342357	0.0441877	0.056544	0.0145093	-0.000734347
	0.0376237	0.00569973	-0.0802472	-0.00169452	0.0221539	0.0440841			0.0329617	-0.0657278	0.0326577	0.0304368	-0.0320184	0.0033389			0.0640152	-0.0393696	-0.0066849	-0.0519971	0.0154854	0.0437977
	0.00277563	-0.0634577	0.0233514	-0.00732776	0.0365012	0.0123164			-0.0020659	0.0559193	-0.00208771	-0.0150991	-0.0397366	0.0170296			-0.00888758	-0.00767269	0.0172738	-0.0219615	-0.081055	0.0802174
	0.0305564	-0.00756104	-0.00104771	0.00225455	0.0550859	-0.0872182			0.033472	0.0544645	-0.00402642	0.00438717	0.242945	0.109			0.0817969	1.63754e-05	-0.152954	0.0260743	0.0146806	0.0691457
	-0.0978904	0.0583206	0.0472568	-0.0360483	0.151237	-0.0514948			0.080447	0.0198642	-0.00216165	-0.0382629	0.239599	0.111309			0.0573485	-0.0497774	-0.06422	0.0123242	0.0166256	-0.0330486
	-0.0141518	0.0555433	0.0438742	-0.0267933	0.0495447	0.0308248			0.0903993	0.0042799	0.0837279	0.0110149	0.233593	0.046242			0.0479469	-0.0484195	0.0583854	0.0583419	0.0444913	-0.00196139
	-0.00653609	0.0060914	0.00401432	0.023626	0.106541	0.0161134			0.0565937	0.0411561	0.120059	0.0155501	0.285432	0.0855098			0.0109801	0.00131788	0.0474285	-0.00611839	0.00820728	0.0487091
	0.0164978	0.023012	0.0809588	-0.0014411	0.14239	0.0181146			0.0742761	-0.000112563	0.0817544	0.00623966	0.222516	0.194025			0.0426761	-0.166786	0.0432885	0.00431882	-0.00534186	0.121927
	0.0155622	0.0252501	0.0506869	0.0568843	0.0712472	-0.0377931			0.0830922	0.048885	0.0917407	0.042509	0.184652	0.211755			0.0671307	0.013644	0.0332785	0.0911979	0.0401687	0.0702442
	-0.0521845	0.0391289	0.0628205	0.0223563	0.0435225	0.133982			0.336158	0.109813	0.0207026	0.0669521	0.557982	0.248292			0.117861	0.0143002	0.0336084	0.00904963	0.0169115	0.0701642
	0.027858	0.14905	0.127721	0.0240035	0.0131261	0.0152754			0.362392	0.0788789	0.0676555	0.0468563	0.731816	0.140396			0.0780011	-0.0356192	0.0487645	0.040941	0.0602927	0.0321406
	-0.0568668	0.0859409	0.0401113	-0.00944484	0.0340165	-0.000448416			0.333813	0.0515962	0.0662182	-0.00793389	0.707332	0.144663			0.175219	-0.0443884	-0.0685942	0.00359029	0.00296423	-0.021713
	0.00751329	0.0566726	0.0998206	0.0141704	-0.143179	-0.035149			0.276728	0.00409209	0.00970208	0.0192311	0.740267	0.226301			0.0472684	0.0421306	-0.0162048	0.0593722	0.0150813	0.0631171
	0.0509472	0.0874236	0.0996463	-0.0386273	0.0574423	0.114047			0.24785	0.0440315	0.012349	0.054405	0.672408	0.153207			0.0447545	0.0970991	0.030146	0.0934757	-0.00343001	0.0719044
	0.0429144	0.0835425	0.164095	0.0851191	0.0829495	0.0692781			0.281973	-0.0220442	0.0436786	0.0654292	0.650403	0.235267			0.0449168	-0.0027962	0.0865566	0.0876412	0.103887	0.125355
	0.00649479	0.200964	0.0833828	0.0656113	0.0818728	0.11747			0.241914	0.0305398	0.0793822	0.12126	0.546973	0.150765			0.0505459	-0.00040608	0.0862325	0.0536988	0.0670141	0.0037334
	-0.0400131	0.158331	0.0217935	0.0703735	0.0744587	0.266052			0.290841	0.0151383	0.0568504	0.183112	0.458837	0.0876867			0.0378418	0.0376879	0.0302433	0.152159	-0.0351467	0.0168092
	0.00394391	0.127839	0.11652	0.0592046	0.00368146	0.2479			0.413523	-0.00165121	0.0304731	0.151165	0.585693	0.183122			-0.00142882	0.014478	0.098094	-0.0107179	0.0288871	0.0875184
	0.00867466	0.165299	0.147626	-0.0322207	0.180778	0.0687186			0.344195	-0.0361205	0.0175579	0.100018	0.52131	0.193053			-0.0021793	0.0308845	-0.118076	0.039422	0.0194485	0.0347643
	0.0670567	0.13068	0.116792	0.0261311	0.0859739	0.0486201			0.341279	0.0121685	0.0663913	0.10594	0.52486	0.136801			0.0545644	0.052692	0.0583775	0.0734064	0.0231422	0.0525626
	0.0981418	0.113866	0.109102	-0.027118	0.076727	0.104437			0.264676	0.0461286	0.143908	0.169628	0.454606	0.153726			-0.0149679	0.101079	0.149113	0.121304	0.0341195	0.0460231
	0.0923672	0.178347	0.179527	0.0292434	0.140694	0.212892			0.299249	-0.00303217	0.105699	0.308733	0.366293	0.171776			-0.010368	0.0257416	0.142111	0.164476	0.0131911	0.0557548
	-0.00478251	0.133371	0.233071	0.110324	0.174713	0.166216			0.289309	-0.0302647	0.0952057	0.330337	0.355074	0.149594			0.0211178	-0.0535283	0.0922484	0.148186	0.119764	0.0759605
	0.258289	0.126079	0.0761872	0.105577	0.190073	0.160084			0.288549	-0.0252757	0.0629185	0.278756	0.302595	0.0303355			0.00959316	-0.107106	0.1016	0.0504458	0.0230419	0.00819612
	0.239808	0.135077	0.135883	0.0484846	0.180268	0.112033			0.273007	-0.0297831	0.0172399	0.278402	0.396915	0.104251			0.0118026	-0.026677	0.117689	0.0735462	-0.0327032	0.192791
	0.197992	0.111773	0.0593455	0.0968212	0.180936	0.0659418			0.240317	0.0223062	0.0742887	0.238496	0.408853	0.169959			-0.0273142	0.0132794	0.178945	-0.061226	0.042664	0.111784
	0.171018	0.116565	0.111437	0.0740902	0.182165	0.0269758			0.314189	-0.0231194	0.0982866	0.243901	0.344881	0.164439			0.147026	-0.0255595	0.155834	0.0512425	0.0464622	0.0255393
	0.197209	0.118788	0.0675076	-0.0282425	-0.0121379	-0.0451345			0.328183	0.0156425	0.114395	0.595343	0.353825	0.11858			0.107692	0.033168	0.132524	0.106152	0.041843	0.0728671
	0.0823642	0.13082	0.132377	0.0422865	0.168555	-0.0126902			0.28598	-0.0330146	0.160192	0.656586	0.330867	0.079564			0.0749643	-0.022535	0.208955	0.0997602	0.0999678	0.0509651
	0.210394	0.149223	0.158893	0.166152	0.273739	-0.0546437			0.305706	-0.0734853	0.171566	0.594496	0.25111	0.0395262			0.110161	-0.0470616	0.143686	0.052121	0.0526771	0.0382255
	0.226939	0.15989	0.0464224	0.179894	0.155544	-0.0540738			0.25987	-0.0610597	0.150074	0.623416	0.364085	0.121579			0.0331278	-0.168154	0.144288	0.0588723	0.025969	0.0838963
	0.204933	0.116572	0.0802564	0.166553	0.181139	0.0349366			0.280869	0.0108231	0.157118	0.53333	0.29679	0.113229			0.173659	0.0182227	0.126791	0.088594	0.0214203	0.1396
	0.158063	0.0630486	0.0616613	0.175048	0.208823	0.0878073			0.306094	0.00334085	0.140029	0.526464	0.383483	0.121497			0.163774	-0.0136653	0.250279	0.0310513	0.0805658	0.10358
	0.0755181	0.041339	0.102337	0.117691	0.26353	0.0177659			0.218042	-0.00184303	0.271504	0.508821	0.304681	0.107119			0.153294	-0.0117806	0.225961	0.0901775	0.0554317	0.0682132
	0.120825	0.10836	0.112715	0.0967288	0.150697	-0.0788254			0.245314	-0.0375396	0.377753	0.882362	0.334205	0.103272			0.160227	-0.0205839	0.244364	0.100958	0.096433	0.0446657
	0.150869	0.120158	0.147647	0.0384958	0.0798236	-0.0360755			0.207857	-0.0636323	0.376378	0.948406	0.270284	0.0892868			0.0390015	-0.0288481	0.206769	0.0833833	0.0477141	0.08607
	0.139029	0.0599407	0.158975	0.115548	0.184254	0.0959763			0.242176	-0.0701087	0.298798	0.961361	0.269808	0.0361721			0.162883	0.0788994	0.148934	0.129547	-0.0105314	0.101535
	0.119841	0.145126	0.0669161	0.203172	0.112064	0.0667928			0.200069	-0.0210911	0.305452	0.910055	0.266066	0.111872			0.102729	-0.0595399	0.217595	0.0643296	0.0239657	0.15202
	0.137469	0.108866	0.0525248	0.197443	0.143852	0.106753			0.225159	-0.0414681	0.26297	0.81594	0.280843	0.080558			0.239835	-0.0151493	0.17075	0.0306485	0.0726213	0.0476092
	0.132847	0.0839698	0.111004	0.143059	0.115764	0.129891			0.33616	-0.00411333	0.317684	0.659907	0.235904	0.0558587			0.208244	0.0238009	0.312519	-0.0347739	0.0916477	0.0320971
	0.0881273	0.0485671	0.0374338	0.193938	0.185285	0.0804685			0.379373	-0.052104	0.51023	1.03622	0.267855	0.110559			0.239145	-0.0170952	0.278144	0.126159	0.0600976	-0.0505029
	0.146104	0.0837714	0.0595197	0.0868587	0.190915	-0.00901297			0.296605	-0.0562308	0.502153	1.00755	0.182617	0.120134			0.184038	-0.0217702	0.152477	0.0317395	-0.0273199	0.0388868
	0.148641	0.0595821	0.106789	-0.00735152	0.0437443	0.0469806			0.318755	-0.0764119	0.556902	1.06755	0.18991	0.0517504			0.140834	-0.0244585	0.195543	0.120172	0.0834686	0.100137
	0.151627	0.0666321	0.134201	0.194429	0.0937781	0.142692			0.287118	-0.0481891	0.525477	1.04186	0.225851	0.165391			0.207131	0.0030608	0.153457	0.0452495	0.0407024	0.16971
	0.122789	0.0877059	0.00131563	0.285492	0.124845	0.0675891			0.334555	-0.0550367	0.486173	0.981571	0.185187	0.136838			0.319966	-0.00872907	0.19697	0.0522458	0.079274	0.151837
	0.232861	0.13582	-0.0495238	0.229324	0.0857388	-0.0315161			0.287116	-0.106783	0.509261	0.935669	0.206557	0.123781			0.199662	-0.186097	0.190873	0.0319625	0.0431973	0.118664
	0.218802	0.0786161	-0.0107968	0.19455	0.0239173	0.0981753			0.315653	-0.0614619	0.603313	1.10981	0.170201	0.144703			0.260601	-0.0938673	0.17603	0.056522	-0.00377379	0.12175
	0.128967	0.143074	0.134827	0.251215	0.0610198	0.143621			0.345263	-0.0235317	0.63992	1.25598	0.158794	0.126811			0.191143	-0.0442262	0.13093	0.149988	-0.00520248	-0.0573612
	0.106739	0.0492385	0.0689995	0.0127872	-0.0124131	0.127054			0.309907	-0.0593297	0.53604	1.23997	0.139275	0.0719064			0.106208	0.015514	0.0121921	0.208321	0.0358329	0.0464164
	0.142986	0.106425	0.159247	0.0808401	0.0897464	-0.0308733			0.256103	-0.0216164	0.579623	1.20108	0.154716	0.119452			0.178338	-0.0107375	0.100058	0.0442315	0.0689536	0.0800075
	0.222042	0.149422	0.0860498	0.0938699	-0.0306184	-0.0214551			0.254098	-0.0316798	0.605602	1.20908	0.177548	0.0981399			0.124995	-0.0193459	0.166428	0.0519262	0.0729056	0.081514
	0.231402	0.113724	0.0365676	0.136156	0.0499908	0.00200826			0.314068	-0.105513	0.554106	1.14295	0.172962	0.148177			0.24224	-0.0548957	0.0709003	0.0215661	0.0208351	0.0374649
	0.233589	0.168941	0.0388623	0.165294	0.00136773	0.0714043			0.485363	-0.0617637	0.457402	1.13792	0.142775	0.378209			0.290538	-0.0296636	0.0450331	0.0508225	0.0294884	0.145984
	0.159236	0.175638	0.105881	0.139633	-0.00434981	0.0373673			0.467317	-0.0947481	0.875136	1.29478	0.106718	0.375968			0.232583	-0.119216	0.150545	0.163009	0.0503994	0.141701
	0.0922312	0.217142	0.104302	0.126481	0.0687679	0.0205817			0.427066	-0.0949942	0.968458	1.25298	0.126558	0.396965			0.229583	-0.0734752	0.157475	0.0449641	0.07377	0.12601
	0.15772	0.22055	0.102628	0.141356	0.0860808	0.0153613			0.372908	-0.0281084	0.816294	1.29313	0.0490619	0.363311			0.181363	-0.0411766	0.0382348	0.0571609	0.0340851	0.0511384
	0.118878	0.126122	0.0921708	0.0712868	-0.0335707	-0.139152			0.3111	-0.000810576	0.729293	1.24702	0.0491572	0.363276			0.19501	0.00565338	0.00768776	0.133928	0.0667124	0.0730523
	0.102594	0.129444	0.146192	0.116244	-0.167022	-0.078193			0.315083	-0.00862933	0.773746	1.17111	0.0853246	0.270808			0.136959	-0.0100401	0.0500688	0.0770263	0.139518	0.102639
	0.0917473	0.128231	0.101463	0.107422	-0.0716457	-0.00867726			0.316199	-0.0199597	0.747288	1.22704	0.0759018	0.253459			0.104302	0.000248228	0.112277	0.0952821	-0.023639	0.140452
	0.0695015	0.0562555	0.0867021	0.0492369	-0.00710705	0.00411882			0.297661	-0.0529818	0.720563	1.21146	0.0258947	0.217621			0.164506	0.000808183	0.0616431	0.0673995	-0.0142875	0.0991357
	0.0163734	0.161749	0.0268265	0.0626178	-0.00703758	0.0507255			0.310848	-0.0793406	0.679925	1.11729	0.0351892	0.222155			0.141687	-0.0911496	0.0856705	0.0691522	-0.0137465	0.121051
	0.0821499	0.108073	-0.0024974	0.0734224	0.0595503	0.0738037			0.329003	-0.0640546	0.687675	1.05116	0.0568234	0.161548			0.129709	-0.0746392	0.144188	0.0236677	0.0179909	0.0659256
	0.032439	0.0777489	0.0651337	0.0191041	0.0370489	0.000147538			0.286378	-0.0951102	0.594666	0.981318	0.0918727	0.130499			0.112815	-0.0248388	0.0665445	0.0526873	0.0322136	-0.0187489
	0.062395	0.0150896	0.0801402	-0.110545	0.0135268	0.0485863			0.308714	-0.00787859	0.478455	1.00878	0.0760226	0.149351			0.0303701	-0.0151128	0.0100488	0.00128033	0.0543276	0.0915489
	0.0513228	0.0048757	0.0478694	-0.0377932	-0.0812213	-0.0393702			0.207979	-0.0386856	0.524963	0.882855	0.101731	0.120049			0.0534798	-0.0191207	0.0689262	0.157837	0.00197409	0.0337298
	0.0417139	0.0777056	0.0576159	0.00669198	0.0302653	-0.0207863			0.222475	-0.0576339	0.516287	0.810159	0.0386366	0.0733108			0.00627592	0.0205455	0.0322771	0.0275766	0.020564	0.0524656
	0.0164909	0.082922	-0.0351669	-0.00630353	0.0205241	-0.0100643			0.185104	-0.0753684	0.464677	0.855109	0.0225455	0.175896			0.0208933	0.0135074	0.0161244	0.0208767	0.0173034	0.111768
	-0.00359118	0.0798293	0.0241278	0.0545402	0.0167116	0.00670302			0.266026	-0.093335	0.399582	0.829372	0.0481795	0.142904			0.0857541	-0.114899	0.116993	0.000890986	0.0123667	0.0834399
	0.00506381	0.105873	-0.00746437	-0.0111976	-0.0904789	0.0415442			0.239937	-0.065317	0.528456	0.823052	0.0148181	0.166473			0.037878	-0.0296939	0.0955087	0.0189882	-0.012164	0.0906365
	-0.0488179	0.0488901	0.0136604	0.0761096	0.0643515	0.0106691			0.225725	-0.079673	0.547341	0.678732	0.0130638	0.102268			0.0912285	-0.0335169	0.106125	0.0123633	-0.0404301	0.00432474
	-0.0451609	0.0676469	0.0582787	0.00840254	0.12227	0.0150542			0.178789	-0.0115454	0.467851	0.857811	0.0430871	0.0953343			0.0883012	-0.0357619	0.0464521	0.0600285	0.0358631	0.0479714
	0.0228923	-0.0208778	0.0391264	-0.0700272	-0.0464832	-0.120899			0.152419	-0.0631848	0.427407	0.745711	0.0256271	0.103868			0.071601	0.00161706	0.0277929	0.0117661	-0.0449524	0.0291734
	0.00995586	0.079341	0.0363749	0.0137507	-0.0654954	-0.0906039			0.10785	-0.0523506	0.412716	0.72568	0.0390127	0.0771374			0.0697051	0.00302145	0.0323527	-0.0129733	0.01324	0.0337092
	0.0435573	0.09235	0.0458177	0.0467529	0.0147505	0.046991			0.137633	-0.0856749	0.383729	0.690844	0.0150221	0.0157243			-0.0446992	-0.00486249	0.059973	-0.0161985	0.014129	0.0203115
	-0.0157602	0.000900524	0.0542491	-0.0020852	0.0197814	-0.0191364			0.136094	-0.0704547	0.321391	0.649737	0.0318331	0.0576108			-0.0231526	-0.0115293	-0.00919718	-0.000639473	0.0213757	0.00293671
	-0.0157556	0.0447063	-0.0150218	-0.0141489	0.0184402	0.0529349			0.123506	-0.0857261	0.423263	0.622151	-0.00133876	0.0260533			0.0246372	-0.107191	0.100812	-0.024457	-0.0516662	0.00795967
	-0.0109788	0.0836697	0.0150494	-0.0143469	0.0870346	-0.00942935			0.290968	-0.0894216	0.386738	0.649811	-0.0423917	0.0694791			0.0848234	-0.0254789	0.0609559	0.0156648	-0.0238413	-0.0863066
	-0.0348514	0.0382387	0.0476291	-0.0219098	-0.01882	-0.050839			0.295042	-0.126606	0.290754	0.517611	0.00664059	0.0888821			0.104396	-0.0607665	0.0613323	-0.0539263	0.0881979	0.0981163
	-0.0773821	0.0721714	0.010864	0.0618972	0.0275829	0.0237202			0.296865	0.0358336	0.232252	0.595403	0.0267557	0.0703319			0.0919172	0.0036236	-0.111408	-0.0222294	-0.0733051	0.0437113
	0.00900879	-0.060159	0.0581387	-0.00111905	-0.199296	-0.0722022			0.253196	0.0332977	0.263022	0.598274	0.014249	0.0414157			0.101268	-0.00873096	-0.0390908	0.0810012	0.0583472	0.0640514
	-0.0180807	0.0633716	0.0175632	0.00514509	-0.00539446	-0.00186673			0.187824	-0.0558758	0.240986	0.561104	0.0214361	0.0458422			-0.0470732	-0.0708513	0.0380424	0.0220797	0.0229764	0.052231
	-0.0323374	0.0171649	-0.093276	-0.00125896	0.0174463	-0.0057105			0.172764	-0.0181961	0.273057	0.569161	0.000163039	0.05664			0.0359267	0.0757573	0.0592593	-0.000723866	-0.0127262	0.0634313
	-0.0279201	0.0361812	0.0467155	0.0208305	0.0578965	-0.0112536			0.193982	-0.0774228	0.201626	0.527525	-0.000859732	0.00134213			0.0334829	-0.155448	0.00603141	-0.0396768	0.0279416	0.0474345
	-0.0176682	-0.0166991	0.0286194	-0.123382	0.00811122	0.0278164			0.151663	-0.0513337	0.289002	0.513274	-0.0736348	0.0416466			-0.0299243	0.000188014	0.0208413	-0.0140023	0.0449677	-0.0291315
	-0.0197674	0.0253289	0.029776	-0.0519423	-0.0404291	0.0400712			0.187442	-0.0728576	0.245637	0.470955	-0.0121021	0.118736			0.0737965	0.00426084	0.0809373	0.0260747	0.0811697	0.0551717
	-0.00719973	0.0860502	0.0326279	-0.0494873	0.0473031	0.019827			0.189369	-0.0939788	0.159408	0.490871	0.0169983	0.0943484			0.0633108	-0.0823781	-0.100851	0.0288881	-0.035125	0.0299714
	-0.0431193	0.00240361	0.0854082	-0.0308321	-0.0128673	-0.0326039			0.158139	-0.0147894	0.195591	0.419263	0.0126449	0.0776689			0.0477094	0.0264319	0.0803219	0.0044978	0.0567528	0.0930293
	-0.0300677	0.0419443	0.0289918	0.0168418	-0.115949	-0.0540556			0.126272	0.0283378	0.196104	0.415162	-0.00356863	0.0911142			0.0747568	0.00383507	0.0439155	0.00277899	-0.0110043	0.0511883
	0.0347502	0.000305391	-0.0278656	0.0256824	-0.0106578	0.0791179			0.16947	-0.0185165	0.162019	0.358075	-0.01974	0.0289638			0.055526	0.00753523	0.0164559	-0.0251011	0.0347688	0.0383128
	-0.00439999	0.0135407	0.00899714	0.0151524	0.00525245	0.0834222			0.147805	-0.0441843	0.194466	0.377239	-0.00832249	0.0270718			0.00924028	-0.156739	0.0322137	-0.00456754	0.0333533	0.0878811
	-0.021286	0.0323815	-0.0101895	-0.00133551	0.0234444	0.0509753			0.107271	-0.0460117	0.13213	0.397808	0.048617	0.103982			0.0192806	-0.0162034	-0.0322767	0.0579037	0.0639073	-0.0191523
	0.0076239	-0.0328465	0.0381626	-0.0578685	-0.00312348	0.0621215			0.211175	-0.0623296	0.137824	0.394626	-0.0122859	0.111793			0.0826968	-0.0572161	-0.00756991	0.0426651	0.0667103	0.0764
	-0.0115088	0.02275	0.0598841	-0.0407286	-0.00900399	0.0264423			0.185066	-0.0408931	0.151534	0.350694	0.000672691	0.041464			0.0702946	-0.031636	0.0413847	0.0112548	-0.0464053	0.0383897
	0.0197515	0.0131618	0.0511411	-0.0246419	-0.0267818	-0.136979			0.146951	-0.0630292	0.156192	0.283144	-0.0346522	0.094206			0.0549557	-0.0711738	-0.00617525	-0.00430989	0.0281591	0.107598
	0.0139216	-0.00130706	-0.00300704	-0.0469954	-0.159894	-0.0315707			0.169474	-0.0241579	0.168628	0.274902	-0.0515406	0.0694584			0.0553113	0.0455998	0.0908891	-0.0161039	-0.0225362	0.110524
	-0.0299548	0.00251806	0.0229316	-0.0398522	0.042013	0.00174802			0.118028	-0.0623809	0.119067	0.227003	-0.0152115	0.0566764			-0.0504432	0.0160863	0.0395592	0.0698534	0.0235739	0.0882616
	0.0803779	-0.0583863	-0.0143643	-0.0383317	0.0357878	0.00505309			0.147095	-0.0453735	0.114911	0.246278	0.040696	0.0310848			0.00642665	0.0536772	0.0768025	-0.0231809	0.0532155	0.0174147
	0.0281691	-0.00600199	0.12526	-0.0274902	-0.0192421	0.049367			0.115189	-0.0870825	0.110727	0.226782	0.00489032	0.0623216			0.0410083	-0.0625606	0.009001	0.0160113	0.0505715	0.0234863
	0.01712	0.00381769	0.0632641	-0.0580295	0.0645919	-0.00892969			0.0747147	-0.0954958	0.136515	0.267256	-0.0303294	-0.0139493			0.00752106	-0.0429062	0.0678001	-0.025855	0.0265482	-0.0662679
	0.00925765	-0.00199884	0.0616665	-0.0821622	0.0404233	0.0845803			0.166754	-0.0799291	0.0581014	0.292393	-0.0123338	0.0163813			0.112206	-0.0375153	-0.0575829	0.0199569	-0.0143275	0.0932713
	-0.0201407	0.00959098	0.0441541	-0.104339	0.0676751	0.0168446			0.175555	-0.0469317	0.109825	0.278927	-0.0144736	0.0294501			0.0950806	0.00901406	-0.130053	0.029794	-0.0248599	0.103474
	0.0106195	0.0594371	0.114521	0.0294704	-0.00797002	-0.0896749			0.135207	-0.0684159	0.137068	0.260597	0.00770207	0.0738762			0.0369294	0.00431727	0.0294313	0.0513611	0.05883	0.0322567
	0.0776196	0.000590242	-0.0148105	-0.00651999	0.0674454	-0.106783			0.0764503	-0.0760484	0.100773	0.199909	-0.0558022	0.0278901			0.0688343	-0.0302397	-0.0470834	0.131662	-0.0105866	0.0510785
	0.0188021	-0.0319742	0.0848853	0.0283829	0.0710816	0.0340909			0.110799	-0.0985123	0.191763	0.205217	0.0474359	0.023087			-0.0539554	-0.0533861	0.062313	-0.0263719	0.0426457	0.0527474
	0.0521293	-0.104171	0.0274259	0.0149016	0.0231024	0.112645			0.111959	-0.105932	0.137703	0.141319	0.0406457	-0.0134793			0.0540926	-0.0887282	0.0645493	-0.0262035	0.0513479	0.0348448
	0.0505025	-0.00731179	0.0758017	-0.044778	0.0379787	0.0186195			0.0768221	-0.117728	0.104341	0.127631	0.0192328	0.00392312			0.0466705	-0.0303359	0.0724668	-0.0139232	-0.0647666	-0.00431943
	-0.0378355	0.0400012	0.0483843	-0.0590063	0.0616263	0.0463118			0.180968	-0.107022	0.121267	0.127725	0.0491162	0.0597851			0.134962	0.0025293	0.011591	0.0416581	0.0315643	0.150327
	-0.00520419	-0.00796033	0.102181	-0.0375134	0.0345481	0.0625639			0.236045	-0.134332	0.00445283	0.210926	0.00614307	0.0453735			0.080643	-0.0830646	-0.0965762	0.0709627	-0.0019635	0.0930499
	-0.0364207	0.0208553	0.1461	-0.0359163	-0.0729122	0.021058			0.213424	-0.0490729	0.090646	0.170623	0.0331032	0.0641414			0.0683942	0.0536583	-0.101094	0.0514736	0.0302491	0.0937862
	-0.0704323	-0.0137413	0.0394221	-0.0261096	-0.119406	-0.129156			0.236777	-0.127012	0.156493	0.123495	-0.00843806	0.0583776			0.127007	-0.0728887	0.0766862	-0.0481469	-0.0486125	0.0573491
	-0.00174082	-0.0149468	0.0798682	-0.0324213	-1.11931	0.00932105			0.1515	-0.101053	0.146825	0.0854864	-0.00543504	0.0141599			0.0496393	0.0112306	0.10461	-0.0175972	0.000219046	0.0493708
	0.000545057	-0.00547807	0.0607371	0.00616403	-0.797984	0.0223618			0.18111	-0.101164	0.137497	0.110863	-0.0164619	0.0285672			-0.0162515	0.0108869	0.0941717	-0.0107379	0.0359519	0.132418
	0.0398566	-0.0659781	0.00356014	-0.0184095	-0.248237	0.0427751			0.147036	-0.0886904	0.095008	0.121838	0.00812043	0.0239643			0.0382237	-0.0476931	0.104524	0.0322528	-0.06644	0.0279824
	-0.0134651	0.0405989	0.0509087	-0.0663527	0.0785144	0.0108591			0.116241	-0.0674779	0.0920383	0.10743	0.0476364	0.0169122			0.0248434	-0.00298633	0.0862901	0.00591859	0.0162121	0.0174687
	-0.00446682	0.0168903	0.0251972	0.0615092	0.0107562	-0.0237973			0.0645876	-0.114109	0.0751754	0.091014	-0.0162025	-0.0214771			-0.0149786	-0.0404867	0.0409411	0.0683609	-0.0442971	0.0479892
	-0.0415247	-0.0190618	0.111107	-0.0577365	-0.0280322	-0.00497142			0.166058	-0.112157	0.086239	0.192195	0.0224086	-0.0162925			0.0533725	-0.0342257	-0.0700888	0.0307374	0.0156919	0.0243123
	-0.0497649	-0.020336	-0.00560539	-0.0665375	-0.0198459	-0.0140877			0.16064	-0.103244	0.048192	0.165484	-0.0334041	-0.00872898			0.0962443	-0.0157719	0.0218944	0.0816914	-0.0266621	0.0354508
	0.0244638	0.018518	-0.157395	-0.0274638	-0.0102223	-0.0967742			0.128381	-0.066458	0.0932213	0.130936	-0.0801383	0.0274088			0.0772761	0.0196883	0.0967516	0.0594476	-0.0351981	0.0749731
	0.0243094	0.0429591	0.0455457	-0.0499598	0.0243821	-0.0135672			0.0703739	-0.0916984	0.0871293	0.123575	-0.0537243	-0.0139782			0.0737348	0.0325203	0.0492974	0.0145718	0.0590527	0.0757049
	0.00999042	-0.0937204	0.0521076	-0.0752223	0.00899289	-0.0260848			0.103145	-0.0808596	0.0956764	0.131597	0.0276392	0.00553962			0.023223	-0.0758824	0.0822532	0.00391766	-0.0941881	-0.0216832
	-0.0380037	0.0109135	0.0140037	-0.170253	0.0606404	0.000826767			0.0725292	-0.121828	0.0868407	0.107455	-0.0211326	-0.0189494			0.056408	-0.0550479	0.0216084	0.050251	-0.0279943	0.0335451
	-0.0459283	0.0212393	0.0688543	-0.0326958	-0.129299	0.0264918			0.0543122	-0.0914981	0.076017	0.106957	-0.019302	-0.00709679			-0.00692729	-0.0724421	0.0822198	0.014392	-0.0221657	0.0872842
	-0.0294041	0.00400081	0.0291238	0.0213479	-0.0704942	-0.0105094			0.102596	-0.102015	0.0263708	0.0889777	-0.0287427	-0.00777201			0.0873557	-0.0199637	-0.0445706	0.0305001	-0.0213829	0.105814
	-0.0604523	0.0503321	0.0318991	-0.0478163	0.000721166	0.0820456			0.151393	-0.0800622	0.0445779	0.118731	-0.03579	0.0767132			0.130151	0.0179947	-0.0297025	0.0557331	-0.0197226	0.0429544
	0.00929452	-0.0236754	-0.0484993	-0.0485185	0.0604213	-0.067203			0.0963042	-0.0928519	0.0202379	0.0989029	0.0150279	0.0934323			0.112547	-0.0322367	-0.0197686	0.104519	0.0323832	0.0626895
	0.0451219	-0.00729145	-0.0807991	0.00364835	0.0254455	-0.0659903			0.0876467	-0.106467	0.0342183	0.0795612	-0.0515961	0.017605			0.13014	-0.0315886	0.0339409	-0.0611012	0.0179123	0.115353

## Sheet: 4B-median
NEMOf
top	-0.198385	-0.0480439	-0.104923	-0.185171	-0.0356647	0.0209723		median	-0.00478184	-0.0207733	0.0723946	-0.0270149	-0.151479	0.0290382		bottom	-0.218213	0.185162	-0.0911769	-0.110895	0.0160213	-0.105104
	0.0891641	-0.0384978	0.146091	-0.0197287	0.316397	-0.225121			0.122348	-0.0779132	0.0265843	-0.0369988	-0.118486	0.177436			-0.41564	-0.129239	0.0942211	0.193766	0.00336366	-0.0966169
	-0.148622	-0.0587531	-0.176562	-0.00892357	0.138927	0.0129873			-0.0820516	0.0870585	-0.0136489	0.0829007	-0.0249435	-0.107487			-0.335659	-0.156961	0.222422	-0.126062	0.0206802	-0.123985
	-0.204112	-0.0104227	0.0109638	-0.108357	-0.0372221	0.00297479			-0.0501472	-0.0443957	0.0197008	-0.0719418	0.0165571	0.111211			0.214684	-0.0391309	-0.0981687	-0.109556	0.157989	0.394053
	0.00779436	0.280438	0.110145	-0.124305	0.0240255	-0.0497573			-0.0248135	0.0426051	-0.0536862	-0.107456	-0.067219	0.017991			-0.184805	-0.104998	-0.0861142	0.011578	-0.0061509	0.219417
	-0.0978929	0.297335	-0.0463813	0.131304	-0.0821569	0.212494			-0.0175385	0.0405976	-0.0317202	0.0351416	-0.210068	-0.0573577			-0.0131969	-0.00204477	-0.0393635	-0.040887	0.252163	0.0511024
	0.0387812	0.0953087	0.0160802	0.16989	-0.0656506	0.0682089			-0.0154962	-0.0291493	-0.00120438	0.15734	0.109632	-0.0722264			0.697364	-0.0107501	-0.154223	0.137996	0.256723	-0.0544663
	0.0373233	0.0121807	0.0180872	0.0644255	-0.114395	0.0199233			0.00929664	-0.0995912	-0.0136108	-0.0195341	0.100727	0.0441419			0.4589	0.372959	0.0277497	0.134835	-0.145103	-0.00712615
	-0.155654	-0.0774284	-0.0328224	0.128248	0.086109	-0.113606			0.00840079	0.114423	-0.00791627	-0.121102	0.130918	-0.0629158			0.021343	0.284222	-0.00995009	-0.179395	-0.164568	0.051277
	0.289133	-0.053852	0.0684031	0.0432946	-0.174437	-0.0804916			-0.0584455	0.105981	-0.0591008	-0.0572821	0.0663669	-0.145002			0.151095	0.00108365	-0.449392	0.0340811	-0.168479	-0.0208931
	0.233523	-0.181594	-0.137892	-0.081993	-0.0425805	0.0287146			0.0786246	-0.0429005	0.00314413	0.109256	0.0212669	-0.0136586			0.101993	-0.0658282	0.28946	-0.0860254	-0.0547539	-0.135647
	0.108947	-0.21667	0.12881	-0.00868389	-0.0133513	0.102701			0.0346042	-0.0759428	0.0590638	0.0566919	0.126727	0.0788291			-0.295026	-0.170196	0.173436	0.24452	-0.35277	0.0705972
	0.00264734	-0.195778	0.124259	0.265409	0.198556	-0.235142			0.0117209	0.0363413	-0.0809791	0.0723105	-0.0647768	0.133129			-0.182839	-0.164279	0.1211	-0.103956	0.184885	-0.242607
	0.125814	-0.218038	-0.151451	0.103352	0.0482835	-0.220855			-0.012103	-0.0948508	-0.010815	-0.187832	-0.12823	0.101554			-0.53646	0.0885949	-0.146102	0.337954	-0.140946	-0.177088
	0.189672	0.0133365	-0.0753365	-0.153654	-0.0693549	-0.0306325			0.0218609	-0.0826654	0.00478454	-0.197746	0.0258488	-0.160948			-0.00277212	-0.117846	-0.150707	0.473261	-0.0409217	-0.107433
	0.2831	0.278097	-0.0493776	0.181854	0.165385	0.375215			0.143766	-0.0264721	0.0254144	0.0629552	0.141074	0.0357854			-0.254986	0.251978	0.362753	-0.155898	0.0995592	0.116482
	1.07701	1.10232	0.311606	0.464515	0.341869	0.396916			0.188772	0.084166	0.0541289	-0.219135	-0.159596	0.165228			0.614586	-0.0553598	0.0886968	0.355035	0.314713	0.277639
	0.747822	0.69686	0.720899	0.34494	0.30041	0.110975			0.207116	0.0554298	0.0319044	-0.0772858	0.00510163	0.0522192			0.253433	-0.112815	0.240556	0.261902	0.46402	0.176733
	0.483625	0.387464	0.301816	0.172846	0.115312	-0.140097			0.0338792	0.0482825	0.0391196	-0.0374195	-0.00438884	-0.180321			0.616885	0.823712	0.590752	0.307345	-0.0588747	0.206366
	0.376649	-0.00274192	0.261978	0.165237	0.0190279	-0.12581			0.130105	-0.108173	0.00248065	0.0710671	0.158586	-0.031999			0.529868	0.717493	0.096345	0.447927	-0.0567684	0.333778
	0.0273917	0.467746	0.136047	-0.145895	-0.133356	-0.233153			0.104712	-0.0256236	0.0725883	-0.0286878	-0.220386	0.06191			0.25455	0.438541	-0.131797	0.284233	0.169685	0.287113
	0.0421321	0.385767	0.164333	0.0200665	0.137986	-0.0649053			0.10677	0.0361691	0.0254624	0.0165027	-0.133476	0.0446189			-0.203792	0.0527015	0.1077	0.296452	0.132043	-0.0747616
	0.0558252	0.514299	0.21137	0.0855564	0.106698	-0.179842			0.2308	0.0324102	-0.0584945	-0.0899064	-0.030575	-0.0707553			-0.123271	-0.117495	-0.00217935	0.192836	0.0831679	0.046885
	0.075487	0.368386	0.26489	0.408951	-0.326065	-0.0667528			0.104454	2.19579e-05	-0.0146457	-0.0666771	-0.02939	0.0840264			-0.22144	0.198792	1.83075	0.178537	0.0243646	0.0755888
	-0.0806394	0.19156	0.0256534	0.00513709	0.144515	-0.159519			0.112885	0.12343	-0.0440763	-0.190766	0.0564397	-0.163119			0.162869	0.235829	1.48766	0.368202	0.22256	0.33154
	-0.0771114	0.0206516	-0.015061	0.0954129	-0.196865	-0.180351			-0.109149	-0.0324509	-0.0196935	-0.00530747	0.00511051	-0.128353			1.77942	0.260771	0.795484	-0.135022	0.593008	-0.0834816
	-0.00752588	0.170471	-0.0437524	0.10445	-0.251584	-0.0610302			-0.0456157	-0.00837484	-0.0452202	-0.13027	-0.253531	-0.0386066			1.05991	0.0203807	0.326943	0.306588	0.0118677	0.355951
	0.494676	0.652619	1.10022	-0.0098323	-0.0890903	-0.0260764			-0.0295978	-0.0197592	0.0761093	0.0213839	0.056917	-0.025863			0.450281	-0.0875024	0.419186	-0.230063	-0.121891	-0.0062006
	0.742015	0.525257	1.17061	-0.0322814	0.110173	-0.0766479			0.00601385	0.0778688	0.101229	0.0274851	0.00482816	-0.0901245			0.0170841	-0.0338857	0.294854	-0.0020167	0.280028	0.0497635
	0.465284	0.307869	0.987809	0.0263579	-0.10125	0.000634097			0.103356	-0.070414	-0.12363	-0.109961	-0.166979	0.0427275			0.0299896	-0.245197	0.352462	0.990939	0.143776	0.14979
	0.303237	0.169768	0.445047	0.0522722	0.124427	-0.147675			-0.022387	0.0347221	0.0139086	-0.105414	0.0288494	-0.0423452			-0.159097	0.532038	0.700905	1.50819	0.456808	-0.0547079
	0.0145121	-0.105657	0.321688	-0.125643	-0.0106325	-0.112533			-0.0562883	-0.0943638	-0.0935396	0.020352	-0.205381	-0.044592			1.51311	0.787588	0.359901	0.472129	0.956881	0.430764
	-0.175074	-0.0901785	0.0437069	0.0089219	-0.122587	-0.132723			-0.0128751	-0.0810856	0.00456718	-0.0338796	-0.0315892	-0.0177235			0.961115	0.667142	0.231476	0.263158	0.163333	0.477088
	0.296858	0.0221146	0.14938	-0.12083	-0.179514	-0.0938939			-0.0121791	0.0889264	-0.0773208	-0.0628872	-0.0687396	0.177969			0.266022	0.0428364	0.417999	0.548789	0.47257	0.15514
	0.236366	-0.00756984	0.12654	0.236778	0.153806	-0.173313			-0.127176	0.0911537	-0.0842447	0.0204646	0.0268958	-0.0123382			0.0384174	0.115854	0.0667765	0.232716	0.106331	0.224298
	0.854654	-0.224117	0.864036	0.158556	0.10544	-0.0368953			-0.00700617	0.0196472	-0.0170487	-0.0393361	-0.125883	-0.0322908			0.231284	-0.173985	-0.174401	0.0301116	0.117164	-0.227021
	0.618849	-0.357301	0.487052	0.232115	-0.165296	-0.119062			0.0666698	-0.0442205	0.0144516	-0.141275	0.0200236	0.144656			-0.0262774	-0.0233955	0.425107	0.737771	-0.309305	0.192066
	0.533395	-0.139072	0.262016	0.0730836	-0.299159	-0.0491232			0.105275	-0.00941201	-0.0897356	-0.0506328	-0.184302	-0.0823762			-0.330667	1.20594	0.443443	0.564326	0.0482199	0.166046
	0.321062	-0.179839	0.179126	0.0695984	-0.106406	-0.206161			-0.0554521	0.0282459	-0.0445834	-0.133902	-0.270726	-0.0336264			-0.111834	0.670199	0.154472	0.379175	-0.203581	0.0933054
	0.30281	-0.0524549	0.182349	0.423951	-0.248778	0.34798			-0.0726829	0.0386302	0.00697327	-0.118135	-0.104538	0.0339631			-0.371005	0.308112	0.574291	-0.0814035	0.311609	0.255903
	0.502014	-0.103009	0.307498	0.474072	0.0418516	0.568248			0.0277067	-0.0125057	0.00676356	-0.043955	-0.223893	0.0640268			-0.285885	-0.206251	-0.0483675	-0.286405	-0.0215219	0.149866
	0.102004	-0.155465	0.0348969	0.705434	-0.10623	0.0479176			-0.0168844	-0.0238002	0.0101496	-0.039299	0.00914676	0.0852251			-0.301822	0.0107431	-0.150447	0.0148706	-0.134217	-0.00345886
	-0.0162493	-0.0379857	0.113254	0.138633	-0.0146623	-0.0684828			-0.113452	0.0514288	-0.0550253	-0.115959	-0.0042635	-0.145001			-0.215912	-0.0747008	0.202557	0.0568703	0.285438	-0.00351708
	0.0877948	-0.317515	-0.12291	0.0779369	-0.104136	-0.140136			-0.00242697	0.0265881	0.00892331	-0.0888213	0.0939192	-0.0613645			0.454733	-0.030091	0.316251	0.232965	0.578283	-0.0294617
	-0.0878727	-0.142371	0.00359547	0.114616	-0.289427	-0.106411			0.0200767	-0.0444343	0.034996	-0.182976	-0.161863	-0.0454796			1.16301	-0.18203	0.132155	-0.0745169	0.0904745	0.29347
	-0.0552265	-0.155707	0.0555792	0.157757	-0.190486	-0.138751			-0.055937	0.0200718	0.00348807	0.0545254	0.00797816	-0.0534947			0.358752	-0.100532	0.385936	0.0682987	0.179997	0.263896
	0.0369125	-0.214015	0.228029	0.340725	0.226712	-0.071215			-0.05717	-0.0252353	-0.134627	-0.0501478	-0.0751915	-0.175565			-0.0554698	0.06731	0.297151	-0.139414	0.408674	0.106516
	0.00982418	-0.269375	0.145149	0.0858061	0.232132	-0.188985			-0.0793357	0.028724	0.0666344	0.0227994	-0.252166	0.038104			-0.09616	0.00618075	0.202662	-0.264656	0.172703	0.115152
	0.268279	-0.393452	0.136085	0.14836	-0.00354953	0.11777			-0.0545981	-0.00880991	-0.0781902	-0.045811	-0.09605	0.0243608			-0.246466	0.0808629	0.264395	0.107474	0.0983814	0.987165
	-0.0235308	-0.194052	0.0196984	0.131044	-0.133057	-0.0438234			-0.0537447	-0.0474271	-0.0148402	0.109836	-0.0649363	-0.19509			0.0120686	0.0699422	-0.198031	0.224568	1.47971	1.4677
	-0.014308	-0.173124	-0.0576977	0.0729139	-0.0879201	-0.240261			-0.0247665	-0.0319698	-0.0505144	-0.0217501	-0.134789	-0.0279452			-0.0522067	-0.136411	-0.0210094	0.193286	1.04241	0.851484
	-0.0511185	-0.178288	0.151462	-0.00735572	-0.0172843	0.136582			0.0772096	0.0314621	0.0343768	-0.261601	-0.0112839	0.16752			-0.217909	0.156231	0.293253	-0.0901364	0.43001	0.170537
	-0.0478161	-0.070523	0.00690273	0.103981	-0.0814619	-0.0710975			-0.0749937	0.00732221	-0.0392405	-0.0289167	-0.154857	0.0267983			-0.276165	-0.12441	-0.109351	0.120351	0.188265	0.469355
	0.0530947	-0.0284396	-0.0998254	-0.0392718	0.108598	-0.00515108			-0.0188529	-0.0369782	0.074205	-0.121741	-0.325135	0.140472			-0.223964	-0.597271	0.134041	-0.0401362	0.343355	-0.0149585
	0.0420837	-0.143827	0.208572	-0.000345376	-0.0450529	-0.251198			-0.16406	-0.044617	-0.0224695	-0.17186	-0.0101875	-0.0532831			-0.0916875	-0.00373923	0.00889441	0.460673	0.0857631	-0.167838
	-0.256202	-0.256193	-0.11411	0.0979294	-0.0288809	-0.160835			0.0833239	0.0801012	-0.00409093	-0.0894028	-0.0380854	-0.0342154			-0.112722	0.560611	0.535386	0.500291	0.312197	0.055701
	-0.0840547	-0.231958	-0.115683	0.00925145	-0.00228253	-0.133482			-0.0346529	-0.0481635	0.0147559	-0.110109	-0.0999382	0.0220061			0.0272283	-0.155316	0.671026	0.175367	0.624396	0.116389
	-0.0333577	0.0183546	-0.172397	0.181564	-0.127681	-0.136966			0.0384039	0.0195982	0.113078	-0.192917	-0.140127	0.0221361			-0.165404	-0.103238	-0.0968237	0.28427	0.157782	-0.245666
	-0.0235953	0.288535	0.0708718	0.21366	0.116429	0.0461719			0.0461324	0.00572675	-0.034111	-0.0700611	-0.0654617	-0.059975			-0.090985	-0.18512	0.355148	0.0642831	0.25047	-0.195055
	-0.0310701	0.024331	0.09831	0.164368	-0.0283002	0.104157			0.0315959	0.0315141	-0.043226	-0.039716	-0.151602	0.10774			-0.24793	-0.354769	0.169895	-0.0210026	0.115547	0.133034
	-0.0408406	-0.184008	-0.101399	0.0561369	0.0928928	-0.148888			0.070656	0.19864	-0.0346487	-0.123302	-0.196848	-0.0245039			-0.158464	-0.284276	0.3247	-0.0609191	-0.10297	-0.0474926
	-0.216862	-0.0011326	-0.156341	0.0164415	-0.144733	-0.0591984			-0.085142	0.0116884	-0.135062	-0.0733561	-0.0249701	-0.0605986			0.327979	1.07026	0.863463	0.936889	0.584044	0.838698
	-0.104482	-0.101729	0.200864	0.0518928	-0.20328	-0.180633			-0.0413841	-0.0257334	-0.0711892	-0.0692173	-0.132219	-0.1711			1.26463	0.911799	1.34696	0.0503806	0.39207	0.522743
	-0.108574	-0.0290321	0.107233	-0.0809145	-0.159955	-0.170878			-0.0918075	-0.0882618	-0.0044303	-0.0451243	0.0902324	-0.0499524			0.671404	0.381212	0.687249	0.227626	-0.108442	0.189933
	-0.0361527	-0.166167	0.272889	0.0585636	0.0285304	-0.202215			0.0100478	0.0487249	-0.155607	-0.152581	-0.135779	-0.138866			0.0410705	0.0736272	0.108107	0.151289	0.19498	0.132484
	0.0236301	-0.173811	0.177374	0.151236	0.363778	-0.259441			0.137922	0.0820635	-0.0900658	-0.112213	-0.149111	0.00840393			0.0954743	-0.0126557	0.277639	0.0779609	0.0937291	0.24335
	-0.127543	-0.167059	0.314169	-0.0468414	0.0946613	-0.0996477			-0.00479751	0.0681326	-0.0067708	0.0571534	-0.00894037	-0.159791			-0.251399	-0.0618306	0.614028	0.059052	0.476507	0.0231349
	0.0496955	-0.0488412	-0.0254917	0.128198	0.0225298	0.0733052			-0.0734318	0.0163731	-0.00133555	-0.088554	-0.085291	-0.178686			-0.296745	-0.0489851	-0.0116088	-0.0218026	0.0935289	0.0350652
	-0.0124635	-0.233977	0.00923951	-0.123905	-0.0117499	-0.00955064			0.0309059	-0.0833507	-0.0293004	0.0836345	-0.0618572	0.0220227			-0.0683367	-0.0370663	-0.0806728	0.183122	0.0182884	-0.009376
	-0.0131562	-0.199311	-0.0591581	0.201876	-0.0913428	-0.0147722			0.0454096	0.0920364	0.0118457	-0.0478439	0.00303162	0.162635			-0.290414	-0.147902	0.452425	0.0550117	0.168002	-0.322255
	-0.132625	-0.275578	-0.00495072	0.149329	0.00582985	-0.0191404			-0.0338421	0.0881877	-0.0533857	-0.0870779	-0.0117371	-0.00685056			-0.421324	0.0697393	-0.0139058	-0.131425	0.0703922	0.0585068
	-0.071312	-0.0482926	0.103483	0.205182	0.116183	-0.0495929			0.0595336	-0.0477114	-0.00641313	-0.0104188	-0.000971704	-0.0627582			-0.173475	-0.510097	0.238461	0.125961	0.44398	0.0544728
	-0.115485	-0.05759	0.0539868	0.362436	0.090042	-0.118968			-0.0750265	0.0712909	0.0417728	0.102542	-0.107371	0.0903408			-0.122841	-0.29722	-0.281526	0.0304131	0.00063725	-0.1128
	0.213627	-0.0929655	-0.0423673	0.258009	0.0539322	-0.206928			-0.0369123	0.087322	0.0263204	0.00970363	-0.115218	-0.0466272			-0.250877	-0.258804	0.310522	0.165173	0.261596	-0.161953
	0.114956	-0.122313	0.0169471	0.0784163	-0.0121722	-0.0809926			0.00873347	0.105792	0.0107529	-0.103829	-0.0487824	-0.0649953			-0.178084	-0.228973	-0.0788591	-0.0404747	0.0697754	-0.229842
	0.125515	-0.175991	0.032268	0.118431	-0.0890991	-0.0147017			0.0202669	0.095289	-0.171069	-0.0166215	-0.0264641	0.187252			-0.242976	-0.048571	0.281227	-0.153796	0.270257	0.208977
	0.0548425	-0.270026	0.0432734	0.218304	-0.063187	-0.0807969			-0.0160296	0.0941434	-0.0442974	-0.167	-0.105571	-0.00162147			0.0174443	-0.3498	0.27985	-0.141171	0.291642	-0.079174
	-0.103612	-0.131969	-0.156841	0.141669	-0.111193	0.0332238			-0.0697745	-0.0478161	-0.000695708	0.0415435	-0.141283	-0.177559			-0.355353	-0.179708	-0.0329739	-0.0494137	-0.0786749	-0.0793078
	-0.189476	-0.105277	0.0113878	-0.17902	-0.144205	-0.05137			0.0283489	0.0523717	-0.000132127	-0.17434	-0.181178	0.00924178			-0.362291	-0.014893	0.0861439	-0.0750031	0.216431	-0.0554297
	-0.0727699	-0.119724	0.0176632	-0.0242924	-0.0326204	-0.00705337			-0.0971953	0.173209	0.0465438	-0.0336506	0.13018	-0.107186			-0.133152	-0.0215393	-0.0628019	-0.013359	-0.0201308	-0.176113
	-0.149766	-0.213664	-0.0818662	0.313503	-0.127224	-0.286731			-0.0858036	0.00258556	-0.0248253	-0.0422005	-0.160712	-0.160454			-0.17358	-0.0478115	0.0712658	0.123709	0.386502	0.149497
	-0.0783035	-0.20588	-0.172049	-0.0538318	0.0762809	-0.0107562			-0.0487329	0.186363	-0.0236211	0.119196	-0.245543	-0.00347833			-0.366663	-0.0459252	-0.0664043	-0.047032	0.0863832	0.176667
	-0.0377878	-0.11156	-0.10253	-0.0729155	0.0183856	-0.0168076			0.0541532	0.124949	-0.127158	-0.154311	-0.276926	0.0777175			-0.219067	-0.0718547	0.075611	-0.0168577	0.204712	0.0978109
	-0.0602769	-0.0409849	-0.176223	0.245307	-0.0578198	-0.159034			-0.0507237	0.0382256	-0.123865	-0.269201	-0.0225367	0.144226			-0.0115576	0.0892146	0.0364364	0.242353	-0.0616569	-0.0915962
	-0.0537525	-0.23811	0.141361	0.17028	-0.0789454	-0.0804055			-0.048759	-0.0364474	0.0390692	-0.0571299	0.0262679	-0.0361317			0.0645912	0.316686	0.293239	0.129626	0.150846	0.062957
	0.104396	-0.144434	-0.0331427	0.120399	0.00998282	0.0353687			-0.0810782	0.00357372	-0.0564865	-0.0205153	-0.0619851	-0.000245759			-0.358243	-0.284698	0.274376	0.0579165	0.386191	-0.264288
	-0.091892	-0.186057	-0.0999385	-0.034798	0.0527268	0.130343			0.0764935	0.0866041	-0.0944982	-0.0143473	-0.0372928	-0.142076			-0.306109	-0.279777	-0.0490129	0.148716	-0.262234	-0.0704714
	-0.0591814	-0.0560685	0.199903	0.141769	0.0804954	-0.0974401			0.021611	0.139373	0.0107216	-0.0247779	-0.125242	0.0404946			-0.220858	-0.208297	-0.129926	-0.0758001	-0.0556759	-0.0324101
	-0.0844252	-0.324998	-0.0557189	-0.0183805	0.0460046	-0.0830907			-0.045923	-0.00698874	-0.0205812	-0.173507	-0.178522	0.0135763			-0.239639	0.320988	0.207623	-0.0116204	-0.133741	0.0875658
	-0.213415	-0.0680505	0.320482	0.107277	-0.0666625	-0.196391			-0.0436457	0.0843301	-0.0264077	-0.0682274	-0.162592	-0.0513668			-0.0374613	-0.300201	0.358188	0.0140705	0.206615	-0.211229
	-0.1442	-0.157857	0.0924681	0.0889518	0.172538	-0.214686			-0.0210697	0.0966357	0.077164	0.0346801	-0.187438	-0.0738372			-0.178621	-0.342595	0.0725928	0.0368843	0.227451	0.102081
	-0.0959839	0.169395	0.111304	0.255962	-0.168375	-0.27657			0.0667123	0.112035	-0.00582209	0.0175371	-0.245186	0.114752			-0.149619	-0.376399	0.261366	-0.146891	0.0350603	0.295621
	-0.0705065	0.0509943	0.0639275	0.436244	-0.0787079	-0.0844606			0.0591778	0.0302141	0.00838186	-0.107157	0.123473	0.0662888			-0.445329	-0.128276	0.0297871	-0.23093	0.228206	0.150818
	-0.136709	0.0169502	-0.0776261	0.189274	0.0109155	-0.155863			0.071152	0.062736	0.00374355	0.0260461	-0.0997039	0.0275436			-0.00168873	-0.238523	-0.27757	-0.145956	0.166115	0.052872
	0.0728692	-0.162451	0.00949393	0.11965	0.0158075	-0.177666			-0.0564002	0.0256831	0.0287707	0.0525989	-0.156675	-0.0419332			-0.16315	-0.168546	0.0523853	-0.215403	0.326918	0.280646
	0.0591197	0.0454715	-0.0162859	0.0442034	-0.0404424	-0.0455221			-0.0232523	0.0459282	-0.0864898	-0.0108259	-0.125539	0.0706813			-0.287787	-0.0708046	-0.192705	-0.0535648	-0.2147	-0.0406674
	0.0354224	-0.34439	-0.0350743	-0.0219357	-0.083336	0.0141068			0.0164097	0.126422	0.0171574	-0.201126	-0.0884941	0.0115411			-0.398645	0.202022	0.317308	-0.20843	-0.314964	0.084207
	0.210872	-0.228059	0.219313	0.174524	-0.0692581	-0.0877016			-0.0520403	-0.00314818	0.0185744	-0.0468553	-0.0724618	-0.0434942			-0.27808	-0.0178405	0.477025	0.298502	0.033971	0.247343
	0.0869974	-0.206736	0.101749	0.284682	0.0773367	-0.102771			-0.0926586	-0.015632	-0.00686842	0.0311302	-0.141843	-0.0351874			-0.0353974	-0.26031	0.289041	0.0344103	0.215437	0.0818785
	-0.106302	-0.0876109	0.0582363	0.196684	0.0466205	-0.0538046			-0.0488321	-0.0258084	-0.0307257	-0.0860299	-0.178301	-0.197109			-0.205472	0.179635	0.147105	-0.135392	-0.299298	-0.0688531
	-0.0897092	-0.105321	0.101146	0.048857	-0.126142	0.128949			0.116992	0.0394342	0.0427726	-0.0521968	-0.0938078	-0.0601409			-0.219361	-0.0188961	-0.0953994	0.186516	-0.300863	-0.0533807
	-0.0571355	-0.213349	0.0621183	0.0128964	-0.17515	-0.0957883			0.097207	0.0576793	0.00154261	0.111451	-0.0836185	0.0437575			-0.121063	-0.0154058	0.360085	0.115653	0.316137	0.323556
	-0.0787224	-0.167849	-0.0564727	-0.305486	0.106601	-0.106184			0.100631	0.0886978	0.0810656	-0.203981	-0.122981	0.0404254			-0.177988	-0.131676	-0.130013	-0.107193	-0.00176764	0.0128781
	-0.0737284	-0.272879	0.100025	0.0964015	-0.0949238	-0.124307			0.0519401	0.0842172	0.00235709	-0.0233042	-0.112172	-0.0488477			-0.0318024	-0.102728	-0.216868	0.16065	0.145951	-0.0731899
	0.011411	0.0842631	0.0712581	0.0711263	-0.145481	-0.00814154			0.112128	0.0254136	-0.0435539	0.0155896	-0.293023	0.103178			0.00805665	0.101758	0.19514	-0.210221	0.179708	0.0804087
	0.0908637	0.239554	0.00580032	0.0824907	-0.0185337	-0.209425			0.065536	0.106151	-0.0138488	0.0154547	-0.00417488	0.14634			-0.119655	0.155504	0.211118	-0.0203718	-0.368023	-0.127349
	0.0192564	0.152593	0.0939757	0.0276261	-0.0135096	-0.259488			0.035829	0.130727	0.0424873	-0.0147977	-0.0467694	0.0404697			-0.273299	-0.458846	0.359746	-0.211449	-0.327097	-0.184303
	0.0251767	0.0209734	0.0651901	0.187286	-0.01358	-0.139972			-0.0524535	0.00447279	-0.0171593	0.14004	-0.211637	0.0713008			-0.184502	-0.340023	-0.0982769	-0.146374	0.0317597	-0.133593
	0.100538	0.00581668	0.131486	-0.0748029	-0.179321	-0.128135			0.0378422	0.0582784	0.0587656	-0.104084	-0.120393	-0.00623803			-0.275398	-0.0347768	0.395787	-0.216428	-0.236361	-0.00466965
	0.150389	-0.255125	0.0464771	0.0199867	0.144207	-0.0500626			-0.0590378	0.0657235	-0.0115502	0.0878451	-0.0905882	-0.00986743			-0.424119	-0.244602	-0.0659751	-0.110602	0.18231	-0.156475
	0.200135	-0.228579	0.0966988	-0.0106512	0.0218083	-0.0361594			0.00598476	0.084584	-0.0636026	-0.109452	-0.0662023	-0.0631772			-0.226515	-0.38049	0.0452167	0.131814	-0.020075	-0.0142308
	-0.088799	-0.0651245	0.312124	0.167444	-0.015023	0.00121342			-0.0847019	0.109069	-0.00369817	-0.108829	-0.18073	-0.198637			-0.431649	-0.0555792	0.167962	-0.109445	0.716523	0.112087
	-0.122017	0.0372274	0.0660287	0.298434	0.010458	0.222569			0.0156116	0.0435695	-0.0547256	-0.052323	-0.150928	-0.132988			-0.100218	-0.350453	0.280081	-0.0677595	0.182615	0.0459652
	-0.0661005	-0.138809	0.168743	0.0838089	0.00965727	-0.0595037			0.034502	0.0396325	-0.0228348	-0.0808122	-0.14428	0.0208669			-0.240007	-0.118491	0.169491	-0.15195	-0.0983864	-0.0436128
	-0.19029	-0.0964767	0.0788715	0.152155	0.140397	-0.136245			-0.0529264	0.115767	0.0299223	0.00855293	0.00783762	0.0196916			-0.375109	0.0949258	0.0126734	-0.14098	0.374625	-0.0244643
	0.0432597	0.225253	0.163325	0.227651	-0.175238	-0.186582			-0.0702586	0.0587528	-0.0443089	0.0163047	0.00159841	-0.114125			0.0416753	0.101778	0.155929	0.159188	-0.0704136	-0.0865231
	-0.200592	0.514914	0.0383078	0.208757	-0.0722936	-0.129928			-0.0213069	-0.043585	-0.0502513	-0.0273676	-0.176843	-0.0400597			0.028744	-0.181473	0.171954	0.217699	0.205469	-0.0017882
	-0.164208	0.127327	0.116307	0.138284	0.00865424	-0.0507828			0.0111838	0.0977048	0.0151166	-0.106086	-0.147377	0.0108055			-0.0219567	-0.0262771	-0.200425	-0.102242	0.196828	0.160792
	-0.0875102	0.0279373	0.221254	0.145464	-0.0368613	-0.0823			-0.000501013	0.00766967	-0.0282891	-0.0661203	-0.0160658	0.0926457			-0.0587817	-0.312736	0.132858	0.239833	-0.0044875	-0.212876
	-0.179069	0.0800569	0.403748	0.0114983	0.0285744	-0.102529			-0.101798	0.0822045	-0.0349636	-0.141339	-0.0242624	-0.0560802			-0.368802	-0.0624557	-0.10449	0.216161	0.15959	-0.255393
	0.271171	-0.140967	0.196077	0.415962	-0.171991	-0.0073587			0.0289501	0.125741	-0.0219082	0.154491	-0.147107	0.0776608			-0.385078	-0.222225	0.342986	-0.141909	-0.341776	0.168727
	-0.0116097	-0.0990004	0.116429	-0.121668	-0.0981265	-0.302889			-0.00156916	0.0310085	-0.0996368	0.0658988	-0.187768	-0.113542			-0.414474	-0.241945	0.542663	-0.183146	-0.0402721	0.0635071
	-0.0844977	-0.126132	-0.016889	0.211333	-0.11509	-0.172507			0.0016092	0.0249332	-0.0781589	-0.0579787	-0.287158	0.0477658			0.0109903	-0.145709	-0.0524458	0.233547	0.00532564	0.115781
	-0.0866403	-0.198002	0.08428	0.0765289	-0.19544	0.140144			0.0584997	0.0149766	-0.052893	-0.160766	-0.0395882	0.25215			0.0267445	-0.286283	-0.0403588	0.140125	0.0582299	0.0745614
	-0.103733	-0.177432	0.0501047	-0.103264	-0.0861691	-0.0708001			0.0654345	0.0584373	-0.104967	-0.120052	-0.269824	-0.0267879			-0.0514167	-0.0843383	-0.0493735	0.025342	-0.0411744	0.297504
	-0.104828	-0.101078	0.0335589	0.157617	-0.055189	-0.139745			-0.0136337	0.103165	-0.0110903	-0.0689352	-0.135367	-0.00970981			0.102785	-0.160164	0.00562743	0.0225665	-0.443319	-0.0183842
	-0.192883	-0.269923	-0.0295716	0.0207356	-0.00556443	0.0390089			0.00939958	0.00902162	-0.0130884	-0.231687	-0.183069	0.169672			-0.299557	-0.26516	-0.159282	0.0069285	0.0480953	0.109246
	-0.0274615	-0.107062	0.220934	0.23595	-0.0444634	0.110701			-0.00497428	0.152375	0.0297431	-0.230691	-0.0239345	0.0604002			-0.16936	-0.091182	-0.150707	-0.0453673	-0.0589239	0.0251286
	-0.283959	-0.231644	0.101777	0.0723546	0.0500256	-0.0625881			-0.0847004	0.147016	-0.0656037	-0.0992296	-0.0499586	-0.0497077			-0.394291	-0.222475	-0.108092	-0.0856346	0.128982	0.0457819
	0.122584	-0.118641	0.110305	0.0230524	0.0892237	-0.318412			-0.0579622	0.116462	-0.0232939	-0.0336321	-0.101014	-0.071495			0.232139	-0.179014	-0.035873	-0.0644547	0.0673311	-0.136404
	-0.0345256	-0.117164	-0.0428196	0.11221	0.0538178	0.0250352			0.213956	0.127284	-0.00386443	-0.196184	-0.078682	0.0878106			-0.476217	0.0962337	0.00750612	-0.20768	-0.371756	-0.0340604
	0.0403842	-0.185398	0.226314	0.289206	-0.0410055	-0.0834194			0.126315	0.0499143	-0.00340228	-0.191828	-0.225498	0.176809			-0.34559	-0.444668	0.184794	0.102187	-0.146018	-0.385815
	-0.0462696	-0.172209	-0.0292512	-0.0966229	-0.0331219	0.035721			0.0827175	0.0653456	0.0247936	-0.00301719	0.0390286	0.0468325			-0.307105	-0.0805902	0.141163	0.0298962	0.209439	-0.323972
	-0.0507239	-0.205127	0.076139	0.217056	-0.0806172	-0.065649			0.021197	0.16577	-0.0522562	-0.0535219	-0.0774983	-0.0712835			-0.247464	-0.0636374	-0.000902862	0.0820627	-0.107944	-0.222248
	-0.220713	0.000410858	0.195503	0.106088	-0.0634949	0.0890559			0.0499321	0.263684	-0.0233648	-0.0723427	-0.0940003	0.0800127			-0.324339	0.27793	-0.195929	-0.0450719	0.00235971	0.0610826
	0.0681102	-0.080026	0.0585478	-0.0106393	0.0254609	0.0109998			0.0785314	0.230065	-0.0282037	-0.147307	-0.06976	0.0855957			-0.259611	-0.294185	0.10047	-0.071409	0.35182	0.0628464
	0.0452651	-0.0346975	-0.0762097	0.056015	0.00154465	-0.0355595			0.0652518	0.114206	-0.185383	-0.123216	-0.127812	-0.114318			-0.391357	-0.0145942	0.0358522	-0.162529	-0.117442	-0.147019
	0.117938	0.0284507	-0.0688442	-0.0411837	-0.0461283	0.0733102			0.11989	-0.109891	-0.0493191	-0.0486091	-0.000618227	-0.171954			-0.268069	-0.158346	0.079015	-0.170991	0.025526	-0.18556
	0.146806	-0.0244732	0.277855	0.10282	-0.0567014	0.0941425			0.0919923	-0.197618	0.0871459	0.183325	-0.13926	0.0859703			-0.321367	-0.0541918	-0.0735259	0.0629169	0.0331705	0.222691
	-0.101203	-0.0529344	0.0752327	0.0402175	0.00736645	-0.0638948			0.0307277	-0.102541	0.061124	0.0667011	-0.134298	-0.0641106			0.100891	-0.178967	0.250864	-0.000293437	-0.0467283	-0.0353069
	-0.102685	0.146317	0.138848	-0.0823161	0.0350763	-0.156785			0.0170756	0.149635	-0.0267165	-0.11457	0.159982	-0.0740678			0.0604265	0.166063	0.35899	-0.0175328	-0.0653713	0.0828417
	0.0258213	-0.0403803	-0.0216259	0.00865792	0.0369261	0.00872176			-0.12209	0.0566247	0.000639684	-0.116741	-0.0298223	-0.0466152			0.0683666	0.0205009	-0.189374	-0.0471193	-0.217125	0.197945
	0.124539	0.150355	-0.132999	-0.0696977	0.0597719	0.0335172			0.045271	0.164931	-0.0427396	0.127467	0.201424	-0.151517			-0.250076	0.038112	0.184164	0.0317563	0.258918	0.206842
	-0.114002	0.0703081	-0.055788	-0.134981	0.000361509	0.100705			-0.081598	0.056268	-0.0341912	0.0175934	-0.102671	0.0529828			0.0346587	-0.0129844	0.00421463	0.144706	0.0666572	-0.0735168
	-0.0109273	0.0160934	0.0454737	-0.0200787	0.00216439	0.078459			-0.0455984	0.000382144	0.0352468	0.00830256	0.0342198	0.120814			-0.112786	-0.0553296	-0.0348495	-0.0192112	-0.109859	0.090231
	0.00480834	-0.14537	-0.196164	0.0311076	-0.086261	-0.0308511			-0.0297715	-0.0196651	-0.0358832	-0.0963055	0.0220965	0.0157834			0.0989881	0.311076	0.0719935	0.404663	0.149729	-0.174432
	-0.204471	-0.0336428	-0.0443256	0.120078	0.0204185	-0.112766			0.000751546	0.0595356	0.0494817	-0.0482999	0.118209	-0.074191			0.00650914	-0.212684	0.0464521	-0.177925	-0.0269431	-0.306349
	0.0798746	0.0760066	-0.053573	0.0719996	0.00476543	-0.0848202			0.0181227	-0.058684	-0.0112803	-0.0397264	-0.0474017	0.0115433			0.148014	-0.0141071	-0.366389	-0.0778299	-0.105104	0.0910385
	0.131544	-0.180341	-0.0346731	0.1613	0.182001	0.0416977			-0.0447728	0.00102389	-0.0335083	0.0608622	-0.0818602	0.295362			-0.0477728	-0.100224	-0.357371	0.0322545	0.0450426	0.102888
	0.0132416	-0.209872	0.0872894	0.127122	-0.12923	-0.0260749			-0.0274732	-0.0521697	-0.0104466	-0.00814085	-0.0214116	-0.0498504			-0.334768	0.041728	0.025054	-0.0887509	0.133417	-0.419536
	-0.16234	-0.0555397	-0.0257229	-0.244379	-0.0442033	-0.0736673			-0.0786269	-0.0307469	-0.0147681	-0.15665	0.0439407	-0.00985209			0.11524	-0.00696428	0.249033	-0.175729	-0.0590064	0.212694
	-0.227158	0.0375101	-0.0384999	-0.0538556	-0.0389637	-0.0673584			-0.146255	0.0628074	-0.0934274	0.0212377	-0.181729	0.0560653			0.112309	0.00378137	-0.242783	-0.00898783	-0.0236262	0.0246598
	0.0691446	-0.10515	-0.0289464	0.0252837	-0.0820731	0.233465			0.134808	-0.0594388	0.00971714	0.149791	0.175543	0.0788133			0.252592	0.0386635	-0.368321	-0.102471	0.089507	0.106943
	0.186324	0.00255542	0.136236	0.104761	0.173851	-0.0592372			0.262125	0.046922	0.0504115	-0.0261852	0.0683827	0.0960264			0.227164	0.231256	0.211287	-0.0823982	0.342508	0.0790994
	0.0491573	-0.138326	-0.0595248	0.0203592	0.152291	0.0904079			0.249681	-0.0989898	0.00914264	-0.065047	0.0898712	-0.129522			0.0843023	0.894892	0.652414	0.0464359	0.0253205	0.518156
	-0.0702492	-0.0931547	-0.173131	-0.0223584	0.111295	-0.0539444			0.0964767	0.150421	0.0912928	0.0681577	0.0614274	0.146405			0.219235	1.40885	0.0911777	1.30047	-0.000195389	0.380503
	0.0936904	-0.0394673	0.109926	0.125109	-0.0151413	-0.116255			0.170213	0.774299	0.521584	0.0940857	0.0566227	0.0189288			0.294361	0.552821	-0.0698547	0.49875	0.16389	0.184954
	0.231401	-0.223859	-0.132909	0.0911455	-0.0547483	-0.295793			0.248757	0.761107	0.566163	-0.0510785	-0.124772	-0.0321432			-0.0543033	0.483172	0.298334	0.208425	0.0909413	0.0472181
	0.104228	-0.139735	0.122001	0.0181329	0.104722	-0.136198			0.158968	0.674473	0.430515	0.0243873	0.0280711	-0.0161159			-0.124906	0.180101	-0.139398	0.0184811	0.257321	0.0177025
	-0.0298889	-0.129077	-0.0657107	-0.082049	0.0690492	-0.113376			0.22054	0.540379	0.301083	0.0151006	0.0737335	-0.12617			0.409216	0.0858764	-0.238791	0.0704949	0.303771	0.140225
	0.205146	-0.0341151	0.114275	-0.0785493	0.0871907	-0.0113484			0.1362	0.517658	0.171491	-0.0683615	-0.0385475	-0.126355			-0.0620767	-0.162624	-0.123043	0.179735	-0.0221254	0.147915
	-0.111197	-0.350549	-0.104618	0.0116055	-0.0461564	-0.0056576			0.186642	0.286041	0.222407	0.146658	-0.0835135	0.0706001			0.289168	0.209438	-0.0654022	0.00336246	0.121766	-0.158562
	-0.02647	-0.112265	0.124918	-0.113484	-0.129943	0.138364			0.123575	0.273352	0.262646	-0.0222248	-0.13292	0.035771			0.291209	0.00499001	-0.311908	0.0992562	0.476694	0.0197226
	0.0239015	-0.091061	-0.137159	-0.193184	-0.1286	-0.0351107			0.307596	0.34487	0.188548	-0.0553563	-0.111944	-0.0811786			0.0634088	0.0348394	-0.0665865	0.100966	0.126408	0.25217
	0.0945232	-0.13321	-0.093894	-0.121908	-0.061988	-0.158868			0.263107	0.248831	0.163556	-0.01069	-0.122105	0.0388291			-0.189687	0.0323495	0.159533	-0.227095	0.24989	0.0532338
	0.0278989	-0.0970272	-0.0184114	0.0153634	0.00865287	-0.129686			0.162854	0.210658	-0.00194443	0.263189	-0.100914	0.0520292			-0.035361	-0.240007	0.275889	0.0416683	0.0711097	0.109145
	0.207101	0.0512841	0.0240166	0.0260762	0.0547765	0.0538244			0.161607	0.207943	0.120042	0.0508032	-0.114813	0.173583			0.459606	0.0230965	-0.016695	0.151323	0.221429	0.21248
	0.0971707	-0.0826706	0.0316252	-0.00594635	-0.0175076	-0.0439094			0.185628	0.23789	0.129073	0.0066192	0.0522663	-0.0372431			0.166446	-0.0587739	-0.0626365	-0.0269216	-0.0917671	-0.0953481
	-0.139004	-0.122285	-0.102286	-0.122576	-0.0387759	0.0437809			0.0609148	0.158622	0.0913397	0.00726643	-0.0354337	0.13806			0.219794	-0.037276	0.0658155	0.00462363	0.0883483	-0.200807
	0.145798	-0.0610414	0.0465812	-0.081105	0.0944491	-0.116162			0.0166545	0.0845551	-0.0277232	0.134426	-0.0444106	-0.110301			-0.0141968	-0.267551	-0.116281	0.0201689	-0.168189	-0.0839632
	-0.0537772	0.0927323	-0.0225984	-0.130501	-0.0387008	0.151304			0.114728	0.0234777	0.0675936	-0.147887	-0.113373	0.00518192			0.39058	0.108008	0.0212903	-0.162192	-0.0640532	-0.238421
	-0.0282759	-0.125276	-0.0225624	-0.109859	-0.00792982	0.00860318			0.0304354	-0.0312742	0.0283412	-0.0151134	-0.227485	-0.0371777			-0.173474	-0.131844	0.356512	0.163764	0.0264494	0.156991
	-0.114212	0.0331102	0.0721082	-0.243934	-0.158029	0.165463			0.0300279	0.0297429	0.00185637	0.108387	0.0341735	-0.204332			0.232285	-0.186133	-0.136818	-0.117132	-0.103936	0.204515
	-0.349002	-0.0587589	0.194944	-0.141259	-0.0541097	-0.0758352			0.0874792	0.0237066	-0.0608583	0.10344	-0.292244	-0.0102307			0.140973	0.130203	-0.0806645	0.201537	0.100577	0.115131
	-0.0547152	-0.250738	-0.114397	-0.075673	0.148808	-0.138959			-0.0192629	-0.0587145	0.0569379	0.0488986	-0.0785059	0.170598			0.100276	0.044492	-0.184805	-0.010576	0.248207	0.0694456
	-0.0175546	-0.0830799	0.0110865	-0.012643	-0.0972943	-0.0600247			-0.00854194	-0.0761264	-0.0186281	0.0420084	-0.0309146	0.145711			0.00288455	0.228895	-0.125699	0.11672	-0.222082	0.209208
	-0.0470972	-0.111124	0.088622	-0.0810516	-0.0746926	0.109309			0.0731243	-0.00201563	-0.00507535	-0.0609959	0.0319565	-0.00543879			-0.30442	0.113104	0.195223	0.252184	-0.227796	0.49883
	0.00568497	-0.112564	0.134039	0.148565	0.002925	0.0225845			0.105195	-0.0623795	0.0401351	-0.143708	0.0624231	-0.00894993			0.0246147	-0.523938	-0.369182	-0.0358651	-0.143652	0.329034
	-0.112258	0.00838774	0.0584308	-0.0524486	0.0391609	-0.0400816			-0.0835603	-0.134946	-0.0463081	0.0437949	-0.171564	-0.0572346			-0.00710736	0.260333	0.409907	-0.252512	0.0708275	0.316025
	-0.0173004	-0.287534	-0.0448479	-0.0628497	-0.00654012	-0.0266338			0.127533	-0.032291	0.110901	-0.0151698	-0.191491	-0.0908189			-0.282076	0.179027	0.346135	0.0882169	0.18668	0.241462
	0.0166517	-0.0785227	-0.0929125	-0.0298119	-0.0400248	0.0328059			0.0849707	0.089855	0.107205	-0.0132267	-0.170346	0.137932			0.0117412	0.230381	0.181982	0.0586149	-0.154625	0.242639
	0.00976132	-0.239309	0.0828143	-0.0549776	-0.123445	0.0894764			-0.0612302	-0.135143	-0.082974	0.0336891	0.147013	-0.0894457			-0.087112	0.275177	-0.00231127	-0.135686	0.10396	0.180551
	-0.214105	-0.228369	0.11875	-0.16581	-0.0589738	-0.156463			-0.0814797	-0.0581195	-0.0239601	-0.00901897	0.00492048	-0.115829			0.0218338	0.0485374	0.068416	0.106132	0.0441628	0.228188
	-0.133297	-0.130738	0.128754	0.0222114	-0.0404661	0.134638			-0.0517024	0.0219045	-0.150263	0.0170355	-0.130648	-0.00661302			0.545746	0.183396	0.0440203	0.292756	-0.0646807	0.0524949
	0.123023	-0.12918	-0.0279199	0.0855887	0.033217	-0.106787			0.0399112	-0.115773	-0.0177683	-0.144628	0.0781349	-0.0647817			1.61421	0.2929	0.200667	1.56634	0.510826	0.315486
	-0.00581646	-0.0143827	-0.00870486	-0.0291885	0.147221	0.00974641			-0.0310431	-0.0453697	0.0529772	0.0580616	-0.0618346	-0.0571871			1.68288	0.304059	-0.187117	1.05577	0.142202	0.0892716
	-0.0522782	-0.138767	-0.212444	-0.0419762	0.011545	0.0600995			-0.0367335	-0.0200063	-0.0277709	0.0680464	-0.256348	-0.223266			0.95573	0.159986	0.185461	0.482841	0.592653	-0.0813799
	0.0548555	-0.374201	-0.0271275	-0.0905622	-0.112525	0.0559839			-0.000801003	-0.190923	0.0140824	0.10795	-0.119367	0.0204816			0.535025	-0.00258214	0.171833	0.154207	0.134486	0.101291
	-0.170256	-0.0583417	0.0432226	-0.00271381	-0.0167846	-0.12629			0.0631845	-0.0997358	0.00570178	-0.0634337	-0.132985	-0.0365501			0.156634	0.034846	-0.0326144	-0.00551569	0.294856	-0.0536312
	-0.0961275	-0.12038	0.139406	0.00464176	0.0448982	-0.222262			0.0200692	-0.14581	-0.00823551	-0.0455914	0.0399577	-0.156229			-0.15073	0.291087	0.0905767	0.0260731	0.0629652	0.835596
	0.149997	-0.118845	-0.178912	-0.159496	0.0119863	0.119539			-0.125833	-0.0832303	-0.10115	-0.252185	-0.119082	-0.0984238			0.366832	0.513936	-0.106561	0.461556	-0.121935	0.504092
	-0.0588617	-0.100947	0.0635992	-0.0796802	0.077303	-0.00551362			-0.0735406	-0.0413791	-0.0323093	0.0183561	-0.200832	0.0826414			0.0865937	0.482317	-0.0928975	0.411009	-0.131318	0.24451
	-0.293616	-0.166433	-0.106869	0.0428355	0.0219021	0.0284108			-0.0666931	-0.0690888	-0.00857852	0.0498014	-0.0166244	0.00509209			0.0202089	0.109372	-0.0484109	0.185017	0.0242713	-0.0301433
	0.196178	-0.0929028	-0.107004	-0.0998502	-0.077519	-0.149426			0.0405741	-0.135073	0.0123128	-0.230219	-0.113189	0.521448			0.119593	0.0751935	-0.0845758	0.181501	0.397464	-0.223448
	0.0050275	-0.18977	-0.148523	-0.150956	-0.215533	-0.10329			0.104914	-0.0139645	-0.0508249	-0.0546458	0.0263601	1.08223			-0.182087	0.0299719	-0.268823	-0.168056	0.0337406	-0.359805
	-0.0138465	-0.146409	0.12264	-0.276945	-0.0995009	0.0710661			0.081831	-0.105527	-0.0713994	0.0193895	-0.166921	0.896007			-0.0393849	-0.350231	-0.0934703	0.0240708	-0.295197	-0.0760494
	0.0599487	-0.0596247	-0.115639	-0.212793	-0.129361	0.154268			0.0250817	-0.0539149	-0.037083	-0.0161441	-0.241131	1.15562			0.252845	-0.178538	0.233279	0.16315	0.187178	0.0530669
	-0.0690482	0.278045	-0.145254	-0.157306	0.183945	0.063326			0.0371059	-0.104973	0.0501208	-0.164675	-0.112321	0.640604			0.727503	-0.142857	0.0975876	-0.0360271	0.14188	0.140478
	0.0537071	0.294393	-0.0129999	-0.118649	-0.126478	-0.0625398			0.0328241	-0.100552	-0.0721584	-0.0368612	-0.115317	0.331626			0.535636	-0.0415987	-0.0161116	0.0167217	0.0186303	-0.191204
	-0.212624	0.178273	-0.0669983	-0.12295	0.0255642	-0.0326718			0.0348084	-0.0596358	-0.0203839	-0.0352617	-0.176096	0.521397			0.0387832	0.143161	0.288663	-0.0791441	0.164049	-0.136541
	-0.170256	0.0222327	-0.00636375	-0.0198205	-0.151625	-0.0552909			-0.0067295	-0.118025	-0.0349749	0.120724	-0.0504491	0.606489			0.0595412	0.418179	-0.0288085	-0.271162	-0.102594	-0.156974
	0.024217	0.065373	-0.13236	-0.0314237	0.0790965	0.113002			-0.0714819	-0.0753317	0.00672927	-0.0294626	-0.102085	0.275452			0.216676	0.181788	0.0799181	0.181205	0.205522	0.0812268
	-0.1013	-0.0583181	-0.0341238	0.0168506	0.0835098	0.00867939			-0.0290031	-0.0445587	0.0896546	-0.108668	-0.0227117	0.345079			0.223807	-0.0150582	0.130938	0.0586865	0.144516	0.311172
	0.0743694	-0.289549	-0.0730762	-0.197271	-0.00826789	0.00800193			0.0528311	-0.0744564	0.0348907	-0.0366674	-0.0351707	0.312647			0.805435	-0.177828	0.0545173	0.0802107	-0.173464	0.131599
	-0.129089	-0.0384362	0.109593	-0.0421187	-0.0541755	0.116982			-0.00321158	-0.0752261	-0.113187	0.125515	-0.0714203	0.292498			0.173309	0.139945	0.418531	-0.145831	-0.0704512	0.239847
	0.0196761	-0.069298	0.139775	0.0805128	-0.0440813	-0.00723273			0.041399	-0.116955	-0.0022136	0.247366	-0.0922262	-0.0479999			0.359066	0.266789	0.0789587	0.229018	0.213793	0.207968
	0.024068	0.148962	-0.0423267	-0.0202123	0.0103994	0.0503185			0.000115007	-0.104562	0.0383539	0.0697792	0.0443854	0.198095			-0.00495136	-0.358516	0.0571143	0.087345	0.115109	-0.154573
	0.115089	0.0277502	-0.0610195	-0.0403377	-0.0168315	-0.00495471			0.0856532	-0.101939	-0.0542719	-0.125306	0.020874	0.0219317			0.244322	-0.0625848	-0.0902513	-0.141331	0.210649	-0.0264844
	0.17406	0.00252394	-0.0432001	-0.156967	0.232078	0.0363795			-0.0453686	-0.0747976	-0.000798503	-0.0525186	-0.157384	-0.00740227			0.0405191	-0.110485	0.0633977	0.0385854	-0.0615829	-0.210109
	-0.130044	-0.0299514	0.0740442	-0.187538	0.197673	-0.0336203			-0.0126866	-0.0617053	-0.00975598	0.136024	-0.0692171	0.0523924			-0.249885	0.01563	-0.316968	-0.292914	-0.295074	-0.0501004
	0.108339	-0.145394	0.046203	-0.0200342	0.056476	0.0204251			-0.0676445	-0.136435	-0.0138629	-0.0866422	0.00203589	0.0974175			0.244086	0.044393	0.0876002	0.017332	0.0778397	0.103952
	0.063052	0.111323	-0.0594708	0.0466914	-0.237383	-0.0397344			0.00583559	-0.088887	0.064871	0.00405635	-0.0399929	0.0336496			-0.0322885	0.124777	0.147609	0.195265	0.256952	0.148598
	0.101098	-0.0647093	-0.128335	-0.0953175	0.0317053	-0.0401832			0.0938288	0.0213568	0.0159144	-0.0472569	-0.0770592	0.0855841			0.15469	-0.161521	0.095697	0.00793386	-0.208054	0.217542
	0.0264174	-0.0017421	0.100201	0.009495	0.143934	-0.0691028			0.00371202	-0.0498112	0.012562	0.0827611	-0.120342	0.0286049			0.269437	0.0190347	-0.0566588	0.203888	0.0971933	0.00619543
	-0.144728	-0.13036	-0.0203473	-0.0895916	-0.0514806	0.148577			-0.0608889	-0.0527986	-0.0808483	0.108102	-0.105987	-0.00553889			0.121624	0.166007	-0.129417	0.0514214	-0.0338259	-0.174211
	0.111057	-0.0332572	0.0166781	-0.0241572	0.149634	-0.0568237			-0.0688965	-0.096393	-0.127905	0.0526858	0.0600796	0.0421721			0.181364	0.138046	-0.0947249	0.219088	0.0760402	-0.148682
	0.15971	-0.224575	0.018578	-0.0323142	0.0797444	0.155818			0.00402767	-0.0875033	0.0442919	-0.0767756	-0.050374	0.0538259			-0.000642817	0.0610861	0.0447829	0.277065	0.00225826	0.391399
	-0.05731	0.0438147	0.230475	-0.0470165	-0.0364848	-0.0101967			-0.00403871	-0.170075	-0.171208	0.049451	-0.0773486	-0.0172055			0.218391	0.194657	0.108102	0.394439	0.162127	-0.0802417
	0.129676	0.115747	-0.120916	-0.0412638	-0.0679036	-0.0407422			-0.0116523	-0.0791558	-0.0296883	0.0404529	-0.176993	-0.0334882			0.0564756	-0.0119904	0.320309	-0.000520751	-0.0293038	0.119365
	0.167906	-0.0408211	-0.0202843	-0.0311922	-0.0214514	0.0815161			3.06364e-05	-0.0263785	-0.0552364	0.115692	0.0164438	-0.109587			0.149163	-0.122178	0.0245093	0.0303643	0.100344	0.0922154
	0.115107	-0.000978621	-0.0416964	-0.145595	0.0894161	0.0952857			0.0355752	-0.116425	-0.0279509	-0.0348879	-0.0415185	-0.128725			0.185919	0.017618	-0.257349	-0.164942	0.213584	0.0251901
	0.0384624	-0.136114	-0.119682	0.0546526	-0.180705	-0.036237			0.0565645	-0.100992	0.0874989	-0.179994	-0.105596	0.0519086			-0.148046	-0.0989794	-0.155257	-0.15612	0.020473	-0.198095
	0.244367	0.0142358	-0.125391	-0.187868	0.0584761	-0.0648686			-0.0479728	-0.125478	-0.0719523	0.102677	-0.09039	-0.0182668			0.128374	-0.0226568	0.126014	0.0448166	0.14436	-0.198226
	0.201236	-0.05369	-0.196984	0.094565	-0.123211	-0.0336118			0.0101279	-0.0836771	-0.040107	0.00907761	-0.00546554	-0.0154024			0.234073	0.126571	-0.305273	-0.208044	-0.186891	-0.119947
	0.108856	-0.197397	0.00400914	-0.0310764	0.0789181	-0.0519543			-0.00732838	-0.0909523	-0.0535482	-0.0498843	-0.0113562	-0.0748827			0.193536	0.15818	0.272431	-0.0759335	0.202431	0.0620712
	-0.0446865	-0.0566652	0.0114556	-0.126289	0.0320903	-0.0332731			-0.0225541	-0.136482	0.0295156	-0.0205552	-0.0291097	0.193968			0.221918	0.434797	-0.0736255	0.247257	0.0962072	-0.152189
	-0.0406014	0.0910164	-0.181073	-0.147626	-0.135399	-0.0825591			-0.0400202	-0.0242562	-0.0511641	0.0272786	0.0755985	-0.0869548			-0.251871	-0.205964	-0.0592242	-0.0174985	-0.204987	-0.0168396
	0.13349	-0.330982	0.0117168	-0.057569	-0.114281	-0.0655376			-0.035016	-0.0832933	0.000557392	0.139824	-0.148832	-0.216333			0.0873991	0.308689	0.0456684	-0.136751	0.16228	0.160057
	0.134884	-0.12182	-0.14556	-0.000158083	-0.0667487	-0.0275907			-0.125713	-0.0753222	0.0531871	0.0171179	-0.0266033	0.00203908			0.135439	0.206588	0.0893819	0.114085	0.00417071	0.0168772
	0.0987398	-0.0493846	-0.0484045	0.101618	-0.029893	0.0602096			0.048935	-0.0460873	0.000430488	-0.106334	-0.130006	-0.125491			0.166595	-0.0662173	-0.21831	-0.0445284	0.157236	-0.0411141
	0.144009	-0.0120057	0.0374419	0.0891685	0.0713404	0.00620664			-0.00713553	-0.0840353	0.08179	-0.239318	-0.120893	-0.116409			0.0560173	0.0765804	0.253229	0.0643104	-0.100924	-0.108708
	0.0938745	-0.194886	-0.0863214	-0.0593678	-0.231496	0.136908			-0.0425038	-0.253363	0.126258	0.124198	-0.151659	-0.122252			0.0678111	-0.0555443	0.266432	0.0947502	0.0335414	0.0797817
	0.0295119	-0.0281725	-0.0972076	0.267261	0.0987685	-0.0949992			-0.106675	-0.134371	0.0674882	0.0696239	0.152321	-0.140593			0.395398	0.0785849	0.0211919	0.237541	0.148544	-0.20788
	0.0679173	-0.0958072	0.0671649	0.087058	-0.0633119	0.165175			-0.0596829	-0.0795186	0.0726218	-0.101075	-0.000496733	0.0667078			0.111862	0.039783	0.269092	-0.227818	-0.209817	0.0576972
	-0.00895482	-0.182135	-0.026002	-0.0777033	0.0769556	-0.0151337			0.00147321	0.0298235	-0.00318111	-0.0679561	-0.143227	-0.0212993			0.533292	0.205152	-0.113558	-0.0241999	-0.132287	-0.0920646
	0.112529	-0.0882118	-0.0878702	-0.0461883	-0.104318	-0.151763			-0.0754246	-0.178941	0.0148561	0.0383765	-0.00529645	-0.0365283			0.145392	0.0573049	-0.0253787	0.155281	0.226187	0.196587
	-0.0452388	-0.0942802	0.0039011	0.0147045	-0.0717441	-0.113393			-0.0398944	-0.0817424	0.00382598	0.068482	0.0804509	0.140373			0.110327	0.159346	-0.345718	0.188956	0.223418	-0.101337
	0.27774	-0.301537	-0.0176011	0.112135	0.0260807	0.188362			0.0415142	-0.0854291	0.0578255	0.0926552	0.176094	0.155421			-0.0600769	-0.0932103	0.0942351	-0.0874461	0.27352	-0.177375
	-0.158071	-0.01443	0.0125092	-0.207174	0.10059	-0.0348736			0.0759884	-0.0406473	0.0233929	-0.104615	0.0137947	0.0691743			0.514798	-0.482392	-0.216535	-0.204534	0.24584	0.0995481
	0.443985	-0.0757443	-0.206123	-0.0348255	0.0406257	0.119319			0.0406163	-0.171579	-0.122899	0.157166	0.0126035	0.0394566			0.0363946	0.0474311	-0.0525225	-0.127676	0.0810604	-0.125802
	0.256718	-0.173265	0.104533	0.0879218	0.119239	-0.127992			0.00513727	-0.0462944	-0.051041	0.121076	-0.101614	-0.0643724			-0.37753	0.191342	0.0191642	0.01258	0.262783	0.149354
	0.193338	-0.146614	0.035641	0.0700494	0.100027	0.218272			-0.023495	-0.0591383	0.0962588	-0.0589264	0.117254	0.078119			0.0699497	0.305799	0.538419	0.0037517	-0.022069	0.0404157
	0.17293	-0.0657561	0.150526	0.348537	-0.0182588	-0.0221879			-0.105614	-0.0427729	0.166724	-0.0479783	0.0443328	0.0236963			-0.247028	-0.289423	0.269423	0.103641	0.232618	-0.204159
	-0.0442657	-0.122403	0.112825	0.0794175	0.143099	0.0909584			-0.0471042	-0.172646	0.179106	-0.0122977	-0.0554217	0.140625			-0.10704	0.151057	0.0732481	-0.0230135	0.303694	-0.0681447
	-0.114502	-0.159538	0.107216	-0.0660199	-0.197523	0.0746143			-0.136179	-0.0868676	0.225632	0.0587377	-0.144839	0.00838122			0.362708	0.0645832	-0.0681714	0.119728	-0.0189247	0.209268
	0.183546	-0.0957048	-0.0611005	-0.0348255	-0.0369449	-0.0223912			-0.0647149	-0.121834	0.04259	-0.0378204	0.113632	0.00426947			0.278519	-0.0840695	-0.064738	0.146278	-0.275933	0.0910236
	0.0392075	0.0383837	-0.0596509	-0.154919	-0.0562131	0.024058			-0.0917103	-0.0816009	0.0637674	0.0746782	0.186676	-0.0256304			0.375206	-0.23575	0.190627	0.312359	-0.0804617	-0.0564439
	-0.0285301	-0.0912263	-0.113973	-0.0702587	-0.0428887	0.00364069			0.033139	-0.150766	-0.0461266	-0.185198	-0.203331	-0.0349986			-0.0391939	0.119778	0.091002	-0.0954398	0.100431	0.173385
	0.0357886	-0.0966336	-0.259329	-0.118453	-0.0869653	0.103204			0.00622504	0.00419203	0.0413702	0.0823337	-0.0825065	-0.16835			-0.1082	0.0416653	0.0348903	-0.000720067	0.375856	-0.0035239
	0.78149	-0.286417	-0.169908	-0.187075	0.0145686	0.0726243			-0.0326559	-0.10573	0.113905	0.197761	-0.0458535	-0.115179			0.0669119	0.0970711	-0.304011	-0.100086	0.403753	0.0488628
	0.69437	-0.144142	0.00197418	-0.100741	0.000539932	0.0755628			-0.0984749	-0.211997	-0.0113826	0.0113629	-0.0308695	0.0359262			0.303482	0.217476	-0.264413	0.213974	0.11824	-0.0666311
	0.426014	-0.191139	-0.110606	-0.0459122	0.0530581	-0.0849896			-0.0609032	-0.119338	0.0613063	-0.0192319	-0.120308	0.0560691			0.279068	0.0276834	-0.363697	-0.165213	0.0493755	-0.0563635
	0.306792	-0.109078	0.0792846	0.044946	0.0460062	0.0774767			0.0795025	0.00919335	0.044918	-0.0934719	0.0890884	-0.0272679			-0.290898	-0.14144	0.397355	0.203944	0.535346	0.0757652
	0.236109	0.0463412	-0.0100465	0.0913147	-0.00440859	0.0294016			-0.0431193	-0.0850331	-0.0671563	-0.0533225	-0.0757716	-0.0097751			0.415122	-0.164718	0.152828	-0.0931354	0.0401088	-0.105154
	0.152022	-0.0502425	0.206416	0.00957514	0.0345317	0.0076886			-0.00796868	-0.0644815	-0.0700912	0.0640489	0.12065	-0.0497477			-0.0282022	-0.110012	0.0743094	-0.154952	0.281688	0.112402
	0.0615968	0.163137	0.0402152	-0.0580142	0.134065	-0.0029223			-0.0179266	-0.0898137	-0.0131868	0.0283766	-0.0957771	0.0131423			0.16096	-0.0336171	0.217402	0.262936	0.302323	0.016755
	0.174876	-0.0337688	0.296314	-0.16264	0.0329729	-0.061693			-0.0793275	-0.09523	0.0823868	-0.11134	-0.0407845	0.0384082			0.0298398	-0.258705	-0.177956	-0.112608	0.141053	-0.0743779
	0.117509	-0.342875	0.0458158	-0.155961	0.0171978	0.0668573			0.0575385	-0.0290728	-0.0909409	0.0389866	-0.0727668	-0.0820192			-0.194093	0.132333	-0.207201	-0.125135	-0.0496932	0.195505
	-0.17364	-0.196964	-0.0794872	-0.0491092	0.121004	-0.250327			-0.0629876	-0.121764	-0.025326	0.237343	0.199359	-0.0201751			0.0514449	0.312447	-0.24098	0.0929627	-0.138502	0.143845
	0.640238	-0.101742	0.0140039	-0.192089	-0.102393	0.0728868			-0.022002	-0.0838958	-0.0351064	-0.0856995	-0.0222984	-0.0812171			0.0950302	0.171168	0.146214	-0.0321625	0.126013	0.221338
	0.324333	-0.190502	-0.0623611	-0.24063	0.0343626	0.0156319			-0.05298	-0.129948	0.084944	0.072911	-0.0849327	0.0938268			0.246784	0.052652	0.110183	0.0935793	-0.0990948	-0.0110056
	0.265125	-0.0871728	-0.0136752	-0.111694	0.0478748	-0.00383688			0.0205551	-0.0642175	0.0218186	0.176928	-0.0558237	-0.048168			-0.398097	0.303844	0.248678	-0.076413	0.194296	0.17991
	0.212255	-0.176854	0.140892	0.0903173	-0.102881	0.0440858			-0.00656754	-0.0496582	-0.0440416	0.336402	-0.0377321	0.0417101			0.520061	0.0261709	-0.0681714	-0.112875	0.106198	-0.482465
	-0.0451686	-0.139026	-0.13408	-0.0163653	-0.099238	0.0911192			-0.0987122	-0.0767776	0.117868	0.0485825	-0.0956556	-0.167407			-0.191131	0.0664622	-0.204063	-0.0248321	0.214463	-0.0966084
	-0.0733174	-0.133894	0.067309	-0.156985	-0.127812	0.296368			0.00403519	-0.13205	-0.00613668	0.0983539	0.0859683	0.110118			-0.19502	-0.097064	0.127269	0.15723	0.25252	0.0744632
	-0.037051	-0.0647801	0.0809144	-0.176656	-0.216716	0.37741			-0.0985699	-0.0523315	0.019496	0.111011	-0.127447	0.056766			0.0634713	0.262219	-0.19286	0.388052	0.0286308	-0.0906463
	0.138039	-0.0227023	0.0784112	-0.125595	0.0492927	0.363573			-0.0213933	-0.106232	-0.0268373	0.0932832	-0.0609604	-0.0606687			0.292539	0.228433	-0.156579	0.140119	-0.0570043	-0.027718
	0.0330974	-0.240962	-0.026002	0.129286	0.139286	0.186787			-0.00499616	-0.161542	0.086133	0.212012	-0.0398877	-0.0042081			-0.382359	-0.113014	-0.00871772	0.0315352	0.167144	0.104804
	0.509645	0.0134251	-0.16293	-0.136183	-0.105341	0.14088			0.0471309	-0.0378826	0.078626	0.0912411	-0.0543771	0.098217			0.148409	0.15962	0.205682	0.337284	0.46426	0.120006
	0.302786	-0.243017	0.0902968	-0.179301	0.0440343	0.0442213			0.0161264	0.0497246	-0.00169909	0.0993873	-0.0159743	0.151997			-0.00916962	0.239311	0.0430539	0.155337	0.115355	0.00645465
	-0.0047085	0.0763981	-0.0464919	0.109684	-0.0687005	0.123004			0.017398	-0.129856	-0.0321808	0.0417954	-0.218212	0.206028			0.217551	0.211043	-0.14812	0.0795132	0.268938	-0.153938
	-0.0414208	0.0505114	0.000594912	-0.215027	0.0964345	-0.0945787			0.0532424	-0.0895016	0.104066	0.198479	0.129569	0.25999			0.525241	-0.0662867	-0.128989	-0.138594	-0.145913	0.194078
	-0.0190052	-0.108814	-0.0145915	-0.183137	-0.0585767	0.0841457			-0.0173978	-0.0994028	-0.0774705	0.171438	-0.0923088	0.143958			0.0105677	0.297851	0.148171	0.166996	0.208075	0.207834
	-0.192482	0.130078	0.0360498	0.0463449	-0.0378509	-0.0396976			-0.102459	-0.0464278	-0.0196518	0.0762214	-0.120526	0.280623			-0.208122	-0.0653158	-0.267365	-0.288264	0.126541	-0.134705
	-0.0249575	-0.0810376	0.0724932	-0.0874006	-0.105104	0.0172662			0.0491056	-0.114075	0.0110985	-0.0044421	-0.0270894	-0.0297367			-0.00540616	0.0137444	-0.245784	0.0421758	0.225822	0.277056
	0.0459702	0.0230836	0.0327949	0.0725677	0.0390478	-0.138839			-0.136184	0.0618722	-0.0146491	-0.160523	-0.0347913	-0.041797			-0.0562788	0.216188	-0.21611	0.0232269	0.0247029	-0.114492
	-0.134982	-0.0749164	0.186186	0.0619094	0.116792	0.110864			-0.100403	-0.0551351	-0.0137453	0.175545	0.14213	-0.180322			-0.154674	0.148032	0.123125	0.061075	0.0944409	-0.013279
	-0.182286	0.0315645	0.100779	0.0595879	-0.0938308	0.111288			-0.00894327	0.0308896	-0.0313355	0.0126098	0.00358454	0.0223701			-0.276979	0.0833468	-0.0753123	-0.0365409	-0.187625	-0.0412064
	0.271681	0.0940825	-0.0196836	0.0117384	-0.024849	-0.103864			-0.13042	0.032696	-0.0447631	-0.147233	-0.101129	-0.0967026			0.184963	0.328314	0.156007	0.0966906	0.44865	0.0947741
	0.149647	-0.0966758	-0.033562	0.0282239	0.0748904	-0.108901			-0.0459739	-0.0622642	-0.0162921	-0.063442	-0.0229571	0.117586			0.291301	0.0348258	-0.101754	0.35082	0.137873	0.13934
	0.223402	-0.0698052	-0.168203	-0.0368537	0.112931	-0.0912679			-0.0605217	0.0892676	0.026893	0.17499	-0.0484888	0.0797262			-0.0213201	-0.0110446	0.337578	-0.0778082	-0.12426	-0.0416701
	-0.0908592	0.0255304	-0.146367	0.132363	-0.0511838	0.13058			-0.0727095	0.000452632	-0.00815377	-0.141296	-0.163801	-0.0081732			-0.203111	-0.281756	-0.0121383	-0.125463	-0.443119	0.153978
	-0.0370714	-0.0516245	0.212506	-0.0203587	0.0713778	0.022585			-0.13187	0.0159673	0.0606953	-0.0729168	0.0417742	-0.0163072			-0.364384	-0.0588518	0.0114252	0.080489	-0.0854932	-0.110675
	-0.0300479	-0.0360473	0.142614	-0.112467	-0.0649397	-0.0111369			0.224539	0.0106584	-0.0445506	0.119055	-0.0702538	-0.0384275			0.196648	-0.00999149	0.383933	-0.136263	-0.135769	0.11397
	-0.165581	-0.0754998	0.00854256	0.0527173	-0.210131	-0.0341465			0.205947	0.0730729	-0.023307	0.106034	0.0961568	0.112396			-0.402726	-0.252961	-0.128536	-0.329331	0.108124	0.0364579
	0.322593	-0.0618381	-0.127127	0.143031	-0.0130149	-0.0386687			0.207435	-0.0834026	0.0981098	0.00161847	0.184865	0.0793877			0.0918199	-0.0156414	-0.298944	0.0653604	0.161097	0.030196
	-0.0877985	0.00661822	-0.0463621	0.125267	0.0538979	-0.0447011			0.116839	0.0133626	0.0824466	0.143972	-0.0185475	0.0042517			0.442346	0.1557	-0.141291	-0.249508	0.135952	0.00487708
	0.165539	0.220921	-0.0888461	0.161875	0.0120418	0.0739063			0.139388	-0.038787	-0.00926841	-0.0271046	0.0326189	-0.0527275			-0.316968	-0.159904	0.0489018	-0.0631697	-0.0398438	-0.274262
	0.173642	0.21682	0.123204	-0.0218625	0.0626793	-0.00261517			0.129708	-0.0374992	-0.00605175	-0.251726	-0.0179944	-0.0967287			-0.0700435	0.101763	-0.185172	0.0896264	-0.0455983	-0.253794
	-0.0991553	-0.0638408	0.131731	0.0701898	0.0207771	-0.00338684			0.146339	-0.0876429	-0.0203473	0.0444912	0.11574	0.0996403			0.124122	0.150064	-0.104623	0.0414189	-0.035353	0.00769281
	-0.151252	-0.101987	0.412824	0.0499165	-0.11429	-0.0479373			0.128675	-0.0492375	0.0378859	0.0103433	-0.0448722	-0.0263362			0.0473541	0.0194831	0.0346124	0.257137	-0.0822597	0.0991165
	0.0114246	0.133195	0.0348716	0.188032	-0.0778772	-0.0884633			0.239491	-0.0299296	-0.0318543	0.0308824	0.0399766	0.00592215			-0.218115	-0.167576	-0.131808	-0.4256	-0.163613	-0.0192347
	-0.200464	0.0194266	0.0466933	-0.025575	-0.174895	-0.0993748			-0.00686281	-0.0211467	0.0042013	0.123259	0.129719	-0.10896			-0.000127644	-0.149488	-0.234938	0.168975	-0.0139758	0.163963
	-0.066438	0.0701985	0.199166	-0.129789	-0.0342556	-0.186086			0.0413613	0.0139484	-0.0546852	0.00298912	-0.0542056	0.1281			0.177743	-0.201114	0.104264	-0.00713961	0.443163	0.498509
	-0.125228	-0.00185391	0.108098	0.0325474	0.158548	0.0189672			0.0658418	-0.0120066	-0.0171474	0.071695	-0.0169991	-0.143431			0.28013	-0.32004	0.436817	-0.124144	0.394422	-0.0903602
	-0.164823	-0.125366	0.173127	-0.0365811	-8.65938e-05	0.0170753			0.0747152	-0.0236032	0.0324272	0.0588651	-0.139689	-0.0526357			0.492464	-0.1349	0.64678	0.186174	-0.35105	-0.163835
	-0.152879	-0.0589821	0.235041	-0.0200391	-0.0960836	-0.180078			0.0732936	-0.0834932	-0.0955725	-0.184084	-0.125044	-0.138613			0.283173	-0.263495	0.23659	-0.288774	-0.111003	-0.0667008
	0.0379077	-0.0529132	-0.0755368	-0.0653791	-0.0329039	0.0704794			0.0713675	-0.0752275	0.0930505	-0.0516318	0.0122549	0.0705865			0.459894	-0.164779	0.169436	-0.483031	0.0663975	-0.161282
	-0.00410442	0.0932901	0.136953	0.0270115	-0.0566089	0.0164945			0.0175502	-0.074153	0.0287857	0.0963281	0.0104587	-0.00336892			-0.144382	-0.126323	0.0250365	-0.0918306	-0.051024	0.0585371
	-0.0198912	0.101492	0.198757	-0.0453596	0.0286022	0.0576428			0.139783	-0.0444114	-0.0259437	0.127325	-0.0231808	0.218424			-0.536419	0.080369	0.610123	-0.142863	-0.0794131	0.0323333
	0.0244245	-0.141048	0.0868109	-0.0785187	0.107938	-0.131006			-0.010369	0.0230965	-0.0572351	-0.304957	-0.136685	0.0833598			-0.203008	3.42058e-05	0.551695	-0.508433	-0.0897422	-0.400354
	-0.152371	0.019592	0.161046	-0.110155	-0.060195	-0.0396313			-0.0103746	-0.0602066	-0.0494254	-0.0688805	-0.134165	0.0469346			-0.275411	0.0526247	0.122998	-0.393631	0.0792541	-0.323987
	-0.109844	-0.0968412	0.0939997	0.132673	0.05673	-0.219061			0.00138751	-0.0021704	-0.0185174	-0.0508818	0.0967689	0.0508014			0.155018	0.146251	-0.189737	-0.672675	0.027905	-0.462967
	-0.142472	-0.0560913	0.221631	-0.143136	-0.0409405	0.104293			-0.0340688	-0.0854625	-0.00785462	-0.0962385	0.134419	-0.107318			-0.335826	-0.0963836	-0.122638	0.156884	-0.15604	-0.315376
	-0.147096	0.00603484	0.246772	0.205167	-0.0310282	0.0309574			-0.140663	-0.0874654	0.00562942	-0.0943985	-0.0391781	-0.072024			-0.54086	-0.070734	0.375866	-0.0444842	-0.212896	-0.207244
	-0.166507	0.0824844	0.136394	0.157261	-0.0948606	-0.0819745			-0.0331061	-0.0276915	-0.081849	-0.00133337	-0.203905	0.0320567			-0.293533	-0.120455	0.497787	0.00472348	-0.20648	0.183518
	0.000961846	0.0171018	0.156213	0.0245396	0.0652355	0.00688571			-0.209278	-0.0283292	-0.0350662	-0.175539	-0.103629	0.108954			-0.0742973	-0.0781858	0.444992	0.254246	-0.361185	0.0636343
	0.0373842	-0.0715728	-0.029069	0.000121415	0.0357743	-0.099325			-0.038051	0.00482874	-0.0762956	0.192168	0.141577	-0.0659213			0.130932	-0.0452995	-0.0552189	-0.0906615	0.130007	-0.0936029
	-0.189059	-0.158654	-0.0542599	0.0906134	0.0310021	-0.0799498			-0.0174869	-0.0296505	0.000696625	-0.0555648	0.0210606	-0.223041			0.147142	-0.233731	-0.0849826	-0.251191	-0.00312116	0.0973269
	-0.15486	-0.0557082	0.202811	0.104505	0.103092	0.0249332			0.0584282	-0.0685037	-0.0187529	0.164148	-0.0548205	-0.0717127			0.0444339	-0.262904	-0.38123	-0.10422	-0.248951	-0.309753
	-0.0417269	-0.0133997	0.148176	0.0594375	-0.0711188	0.0738731			-0.0434556	-0.046873	0.00809423	0.143504	-0.00563237	0.126337			0.250518	-0.186351	-0.403806	0.158341	0.115113	-0.0388374
	0.0733957	-0.0860268	-0.100548	-0.0292876	-0.0348533	-0.0536544			0.00819591	-0.0980021	-0.0658317	0.0570844	-0.00682181	0.1641			0.199871	-0.314206	-0.173309	-0.0583841	-0.168149	0.0975051
	0.0301029	0.0667853	0.291393	-0.0473333	0.103735	-0.0298897			0.0714658	-0.0759389	-0.0398581	0.056022	-0.204164	-0.0578914			-0.0839891	-0.20314	0.113605	-0.180449	0.15404	0.121334
	-0.0257065	-0.0910422	0.205197	0.127203	-0.236134	0.0576677			-0.0502542	0.012784	0.0348005	-0.12935	-0.0659314	-0.0420934			0.340676	-0.245464	0.245015	-0.0537044	-0.375618	0.0478029
	-0.106871	0.100282	0.0675109	-0.0203399	-0.114097	-0.0134686			0.0833563	-0.0955069	-0.0910343	-0.0936884	-0.204947	-0.0648374			0.173045	0.123967	0.159465	-0.0694623	0.024391	-0.163682
	-0.0762725	-0.00241988	-0.032913	0.067934	-0.140772	-0.0839078			-0.0152293	-0.0684687	-0.0698742	-0.140457	0.0714636	-0.0856506			0.0839676	0.00397965	-0.0334551	0.206148	0.220526	-0.237714
	-0.169471	-0.118618	0.0274332	-0.058189	0.0340273	0.035073			0.0230848	-0.0994732	0.00282488	-0.0995041	0.0370312	-0.126391			0.386755	0.156382	-0.145889	0.193907	0.212821	-0.101267
	-0.178073	0.0446515	0.101159	-0.0773532	0.102273	-0.2429			0.019465	-0.136183	-0.0165992	0.110145	-0.0492831	0.0461372			0.200078	0.19961	-0.0641801	0.0370108	-0.112822	-0.149188
	-0.0713834	0.04648	0.0193757	-0.100888	0.147679	-0.227666			-0.0606776	-0.102516	0.0105288	-0.15387	-0.142621	-0.0705916			0.359749	0.109981	0.626838	-0.13821	0.0628158	-0.0319338
	-0.0160653	0.149443	0.136164	-0.0462525	0.00623965	-0.057239			-0.0541446	-0.0578691	0.0443861	-0.246425	-0.0560501	0.0554556			0.0457484	-0.329968	0.209506	0.0141259	-0.00195091	-0.0768866
	-0.00526428	-0.0634228	0.00437902	-0.129573	-0.0269731	-0.117472			-0.0122163	0.0187489	0.0173098	-0.0220706	-0.00152688	0.0949278			0.019256	-0.221102	0.119417	0.164246	-0.0564433	-0.00331286
	-0.14269	-0.080489	0.102546	-0.149941	-0.196218	-0.0582264			-0.0649856	-0.0636075	0.0529676	0.0789501	-0.201076	-0.181104			-0.40242	-0.254898	0.0303014	0.168694	-0.115842	0.0675299
	-0.216251	0.0774168	0.101478	-0.0413745	0.143559	0.0466732			-0.0887772	0.00678049	-0.0550671	-0.161573	0.00649119	-0.112719			0.0111277	0.0817348	-0.201746	-0.109125	0.154215	-0.0720184
	0.044754	0.0131748	0.0730623	0.000694718	0.00852925	-0.0653127			-0.018387	-0.0575828	-0.0245521	-0.0513222	0.00281166	0.23422			-0.172741	-0.0910092	0.0686648	0.429679	0.208217	-0.228843
	-0.24652	-0.00396108	0.179127	0.0615146	-0.0224399	-0.245033			-0.0630318	-0.0579006	0.0509037	-0.120687	0.0564388	-0.0321388			-0.0702734	-0.156506	-0.178831	0.178997	0.189603	-0.163643
	-0.0348725	0.140797	-0.0805889	-0.0772405	0.0152968	-0.00618319			0.141931	-0.0402033	0.118672	-0.0213743	-0.205455	-0.10189			0.406445	-0.276643	-0.0208387	0.102513	-0.0610824	-0.100238
	-0.061412	-0.14427	-0.300657	0.166293	-0.176964	-0.105723			-0.140149	-0.0393691	-0.0514009	-0.143753	-0.165244	-0.121822			0.307645	0.0326967	-0.0315101	0.0540305	-0.092015	-0.114382
	0.209098	-0.106062	-0.0964942	-0.0188831	-0.0152585	0.0401097			-0.0724609	-0.0470929	-0.0230269	-0.0930238	0.0323765	-0.0482816			-0.248083	-0.0750237	0.390909	0.333502	0.0521288	-0.117893
	-0.271553	-0.0853216	-0.0539903	0.0618812	0.113629	0.0261945			0.0255723	-0.0406715	-0.0351982	-0.0858801	-0.0325357	-0.113235			0.0514853	-0.134621	0.129381	-0.161847	0.0954667	-0.049959
	-0.103142	-0.00416133	-0.0534112	0.183794	-0.0271938	-0.148472			0.0822564	-0.0477167	-0.0528568	-0.156433	-0.0523665	-0.178272			0.049435	0.00390791	-0.142338	0.126173	0.073074	0.222395
	-0.285624	0.0475075	0.0448861	-0.0931715	0.0777409	-0.0620517			-0.0350281	-0.0442207	0.00518706	0.0137507	-0.210324	-0.123534			0.15219	-0.377453	-0.593667	0.223764	-0.00769578	-0.205701
	-0.142883	-0.114891	-0.0054557	-0.097354	0.096269	-0.12884			-0.0987489	-0.021704	-0.0178356	-0.185355	-0.176446	-0.0862334			0.11773	-0.384501	0.176303	-0.31409	-0.138222	-0.0804571
	-0.134184	-0.0972243	-0.191526	-0.00292382	-0.000169342	0.0166023			-0.0937772	-0.0399922	0.0234631	-0.213229	0.0580301	0.100464			0.159134	-0.341049	0.281832	0.0451381	-0.00698008	-0.130199
	-0.300831	0.127483	0.0182175	0.0791093	-0.0304029	-0.0930602			-0.00284002	0.0354038	0.0112353	-0.179375	0.0550497	0.00131878			0.24833	-0.229194	0.301357	0.0393689	0.226141	-0.317106
	-0.0251991	-0.0805935	-0.0966739	-0.00584687	-0.129379	0.0472458			-0.0394247	-0.0765175	-0.11622	-0.00395769	-0.175088	-0.0712055			-0.199543	-0.290809	0.231102	-0.110877	-0.115514	0.252498
	0.0507707	-0.0142356	0.00580682	-0.0661592	0.0964253	0.0899707			0.020058	-0.0649486	0.0233755	-0.127242	-0.0237273	-0.265207			-0.185337	-0.384271	0.0993004	0.254898	0.00888759	-0.164491
	-0.263475	0.036101	0.0490796	0.0328388	0.0093384	0.169645			-0.0680238	0.0702702	0.0665232	0.00381343	-0.0773383	-0.0124008			0.148353	-0.338295	-0.0986758	0.178358	-0.0473553	0.233514
	-0.174618	-0.061246	0.274419	0.0345399	-0.215445	-0.0878244			-0.047389	-0.0492075	-0.110782	-0.0384978	0.107159	0.00590976			0.207512	-0.0316899	-0.34407	0.0581405	0.063467	0.0553426
	-0.0471314	-0.202626	0.139319	-0.033658	0.00872232	-0.0271349			-0.100732	-0.0768111	0.018216	0.00364418	-0.0107974	-0.0501083			0.146384	-0.222824	0.0679271	0.55347	0.0348297	0.0791491
	-0.158299	-0.0794006	0.131252	-0.0856242	0.120829	0.120788			-0.0643422	-0.0135427	-0.0232847	0.0249071	-0.072977	-0.0530115			-0.222104	-0.0932646	0.0584927	0.0652478	0.0703564	-0.0795694
	0.0605166	0.0360313	0.188832	-0.235592	-0.277384	-0.152074			-0.101976	-0.0372231	-0.0972178	-0.0198055	-0.0973889	0.0732763			0.186151	-0.284938	0.309927	0.127693	-0.0226898	0.0759178
	-0.0885475	0.123661	0.146398	-0.0332915	-0.133793	-0.151999			-0.0448212	-0.0481272	-0.0734521	-0.0729415	0.0276736	-0.0593436			-0.031238	-0.27936	-0.184345	0.321043	0.0512487	-0.112157
	-0.232747	0.0670465	0.0208734	0.0999465	-0.0926906	-0.0911268			-0.0218915	-0.0203037	0.094711	-0.174919	0.0483564	-0.0478786			0.169423	-0.580332	-0.150196	0.0165468	0.189815	-0.122679
	0.0167567	0.0131312	-0.259371	-0.087645	-0.0137597	-0.00037477			-0.114761	0.0119689	0.0696905	0.0164052	-0.068905	-0.140149			-0.146662	0.0562947	-0.371587	0.184531	0.1104	0.0736137
	0.00575426	-0.217123	0.149184	0.0809514	-0.0535286	-0.0348518			-0.0398812	-0.110812	0.024234	-0.0187293	-0.208774	0.0268432			-0.136154	-0.0292997	-0.180686	0.31123	-0.0701027	0.103583
	-0.0667119	-0.147596	0.0995711	0.014793	-0.0481402	0.0732923			-0.0107719	0.00720123	-0.0217754	-0.218179	0.070889	-0.00831706			-0.270969	-0.433453	-0.0721315	-0.176177	0.0596629	-0.0158395
	-0.114588	0.0528972	0.206235	-0.113388	-0.0478552	0.155655			0.0171278	0.0402671	-0.0327088	-0.0190706	0.0796558	-0.0725709			0.126253	-0.315207	-0.256891	0.0480493	-0.197525	-0.204935
	0.0789453	-0.0216019	-0.0478198	0.0259494	-0.0421542	-0.0327442			0.0512185	0.021152	-0.0310976	0.134514	-0.167675	0.10655			-0.0308203	-0.0294145	-0.146947	0.121612	0.0450751	0.0757708
	0.251416	-0.0601663	0.00168321	0.0465047	0.0366387	-0.0640348			-0.0388073	0.0412634	-0.0350638	0.0260259	-0.114266	-0.078113			-0.0675372	-0.153551	0.240365	-0.100183	0.108594	0.14667
	-0.0606388	0.0205237	0.304163	-0.0132155	0.0699342	-0.126649			-0.0559676	0.0484656	-0.115511	-0.0907228	0.0192965	0.0137189			0.0303465	-0.149006	0.127488	-0.259023	0.350891	0.0206039
	-0.116617	-0.039208	0.170201	-0.0511399	0.036133	-0.0434814			-8.77332e-05	-0.0571606	-0.00627055	-0.209728	-0.0425187	-0.0956386			0.0485881	-0.0149039	-0.385082	-0.219804	0.0245973	-0.038877
	-0.209888	0.143296	0.120049	0.0593435	-0.0641122	0.000106477			-0.00611625	-0.103678	0.00772665	-0.107025	0.0654199	-0.0648882			-0.0211016	-0.210612	-0.235057	0.03302	0.19831	0.175873
	0.0903262	0.0361184	0.188473	0.0423598	0.101593	-0.078755			-0.0286446	0.0331708	0.0184221	-0.00551	0.139586	-0.0356099			0.208577	-0.386627	0.0276522	0.0494767	-0.065167	-0.112055
	-0.189478	-0.0441276	-0.072202	-0.0706707	0.210711	0.0694588			0.0510008	0.00819172	-0.0204651	-0.0725026	-0.108832	0.0387535			-0.0559101	-0.0608546	0.0404847	0.0175934	-0.155318	-0.0373024
	-0.0364915	-0.0492126	-0.0500364	-0.252463	-0.126942	0.0353718			0.0176518	0.0309546	-0.107169	-0.0656328	0.116376	-0.0488608			-0.149762	-0.223079	-0.246462	-0.0166778	-0.134966	0.177635
	-0.00424941	0.0686051	0.161705	-0.0315903	-0.0537217	0.174068			-0.0135989	0.000829541	-0.109929	-0.12109	-0.0309471	-0.0477918			0.367413	-0.0390299	0.149196	-0.105409	0.00553482	-0.0189549
	-0.0275107	0.100517	-0.0376556	0.0128568	0.0385421	0.0790011			0.166101	-0.0249589	-0.00708526	-0.110264	-0.00213636	0.0461546			0.0217852	-0.324702	0.0390353	0.166399	0.0160155	-0.169353
	-0.169221	0.0246335	0.195073	-0.189275	0.217001	0.0107358			0.0186705	0.0461822	0.0442962	-0.0349542	0.0140498	-0.0459415			0.0947209	0.0338932	-0.0337681	-0.192273	0.0102867	-0.182434
	0.0354753	-0.0136	0.176531	-0.0706801	0.0578518	-0.0150368			-0.00685307	0.0632024	-0.0755119	-0.275639	0.217489	0.0164236			-0.155265	0.015727	-0.129565	-0.116776	0.191437	-0.229567
	-0.151896	0.0035707	-0.0587129	0.0210714	0.0659619	0.0815485			-0.0261011	-0.0603293	0.0186942	-0.0644548	0.0773144	0.0251641			0.134527	-0.146016	0.0809086	0.192731	-0.0722562	-0.149035
	0.397315	0.0306415	0.217049	0.0524447	0.0980437	-0.0203723			-0.00150531	-0.00850118	0.00271827	-0.0966568	-0.0260151	0.0218343			0.148043	-0.235754	-0.0799785	-0.250045	0.264721	-0.122741
	0.522078	0.0390788	0.187155	0.0639395	-0.186839	-0.121264			0.0027604	0.0339787	-0.0108962	-0.10302	0.145723	-0.148399			-0.0317707	0.0767019	0.0678749	0.112813	0.360917	0.121806
	0.300886	-0.188206	0.153907	0.38678	0.0385145	-0.124409			0.0837714	-0.0418833	-0.0376455	-0.043723	-0.0733936	0.101073			-0.0624594	-0.055991	-0.0686737	-0.36188	0.0875877	-0.247976
	0.0981794	0.0990979	0.356422	0.0471908	0.0588541	-0.0719177			0.0363937	-0.168204	-0.041556	-0.0808338	-0.0324915	-0.00671605			-0.127267	0.0225964	0.217956	-0.0496143	0.282333	-0.0216519
	0.0669441	0.231222	0.206605	0.163314	-0.301171	0.160061			0.0457286	-0.0281575	0.00315109	-0.0976944	0.0224711	-0.0787715			0.115082	-0.222213	-0.166296	-0.0928407	0.216073	-0.30817
	-0.00760811	0.139978	0.226664	0.113885	-0.0659052	-0.0322795			0.0691765	-0.0707294	-0.0165666	0.0840308	0.0230819	2.03766e-05			0.0179185	-0.253395	0.0258115	0.395504	0.00320075	-0.0618495
	-0.127588	-0.0646506	-0.10578	0.0766468	0.299325	-0.0320057			-0.0224244	-0.129866	-0.0622721	-0.0823764	-0.137927	0.0610585			-0.0902932	-0.0137963	0.0115295	0.276763	-0.0666242	-0.288078
	-0.233931	0.0912962	0.304013	0.116047	0.092545	0.0887758			-0.0200076	-0.0690267	0.00700106	0.0793024	0.137277	0.026052			-0.42649	-0.142894	0.163046	0.404373	-0.0736134	0.0747304
	-0.0454078	0.144785	0.0934406	0.230374	0.0319952	-0.0309684			0.0584956	-0.0798096	0.0331664	-0.0622997	0.0543894	-0.0196779			0.010139	-0.0589005	0.197944	-0.0364331	-0.21856	0.129448
	-0.0611865	0.0258612	0.270485	-0.0614316	0.123275	0.035073			0.170313	-0.0920234	-0.00926683	0.0785248	0.0483725	0.00550052			-0.424666	-0.0483296	0.389873	-0.1001	-0.0512626	0.192807
	-0.130608	-0.0415415	0.0938999	0.339344	-0.0419244	0.0855978			-0.0850582	0.0458755	0.00175002	0.0449907	-0.047602	0.122998			-0.132463	-0.175843	-0.00668712	0.0304732	-0.0774852	0.245865
	0.133031	-0.0396695	0.48017	0.0744098	0.0392225	0.0156398			-0.0846146	0.0132873	-0.0148361	-0.138468	-0.0132245	0.0618634			-0.371014	-0.0127031	-0.212026	-0.0985702	-0.0850677	-0.115985
	0.112855	0.0417345	0.344071	0.123613	-0.0981249	-0.116941			-0.112465	-0.0167676	0.00371597	0.00763916	0.168636	0.0291796			0.155194	-0.140027	-0.110659	0.222565	-0.107264	-0.151814
	0.0958758	0.091688	0.237167	-0.00847853	0.0908255	-0.116294			0.0796665	0.0345185	0.00785635	0.146093	-0.0901169	-0.00504187			0.154359	0.0915568	-0.0893756	0.0522355	-0.163262	-0.079773
	-0.136311	0.0763284	-0.063795	0.0761392	0.00940279	0.142255			-0.0191481	-0.00759834	-0.0348147	0.166951	-0.0596546	0.0523776			0.087796	0.0295317	-0.468948	0.053855	-0.114917	0.164718
	-0.138139	-0.129676	-0.153625	0.265874	-0.0319569	-0.000756481			-0.0584997	-0.0441419	0.0250638	0.0498306	-0.0652	0.0790231			0.0719266	0.0623807	-0.0744789	0.198007	-0.114311	-0.262422
	0.062192	-0.0169088	0.272043	0.105191	-0.205165	0.0608374			0.0412963	-0.0340471	-0.0543295	0.0147951	0.0665491	0.146361			0.23794	-0.215757	-0.114404	0.13894	-0.205013	-0.085984
	0.00664024	0.0451913	0.011498	-0.0638095	-0.0400945	0.163729			-0.0972151	-0.00495048	0.00878085	-0.134015	0.124227	-0.0448254			0.296727	0.141703	-0.17345	0.0920341	0.271733	0.0278779
	-0.102087	0.115859	0.197529	0.000845116	0.137031	-0.122658			-0.054195	-0.0478562	-0.0547257	0.0368686	-0.0975241	0.057787			0.0189724	-0.17819	-0.0256825	0.299175	0.0535022	0.0250282
	-0.00358088	-0.00597246	0.0035004	0.321769	0.0639206	0.0749187			-0.0580318	-0.0964616	-0.0123928	-0.0404616	-0.112534	-0.11491			-0.0997397	-0.260339	0.329615	-0.102054	-0.0507468	0.182373
	-0.0739126	-0.00550225	-0.127606	0.0955384	-0.0469725	-0.0319974			0.0350144	-0.0842675	-0.03915	0.063767	0.144642	-0.0455918			-0.240798	-0.254255	0.523604	-0.0630869	-0.109282	-0.103936
	-0.0572962	0.00194244	0.0474621	0.0431681	-0.155925	0.151963			-0.105344	-0.139508	-0.0510874	0.0687748	0.0414139	0.0600416			0.129855	-0.263727	-0.198225	0.297499	-0.0498344	0.104019
	-0.0195932	-0.0524952	0.395501	0.0639771	-0.0496023	0.0653597			0.116523	-0.0596763	0.0177196	-0.0468304	-0.102486	-0.092165			0.0368652	-0.365962	0.255832	-0.0707771	-0.0911446	-0.35204
	-0.180022	-0.0546633	-0.0202028	0.223992	-0.0969111	0.0403172			-0.0557336	0.0385557	-0.00473582	0.234245	0.0129033	-0.13727			0.156731	-0.0370758	0.0610935	0.0840095	-0.127123	0.00594853
	-0.174529	-0.121352	0.0894568	-0.0492319	0.0635068	-0.15287			-0.0552527	-0.0562549	0.0365517	-0.00237374	0.0940726	-0.060678			0.538321	-0.0685073	-0.264843	0.0414454	-0.138951	-0.0267688
	-0.0884509	0.0707122	-0.115075	0.044108	-0.00165895	0.0283021			0.00143139	-0.11118	0.0498623	-0.00488247	0.0418492	-0.111492			0.0267825	-0.31222	-0.277534	0.0567827	-0.176834	-0.171474
	-0.124503	-0.0565528	0.0906449	0.153266	0.0358112	-0.0211688			-0.00951842	-0.140445	-0.0122703	0.0868203	0.0376915	-0.0567182			0.236515	-0.425648	0.0953396	0.00996947	-0.0121898	-0.19621
	-0.0933158	-0.127891	-0.0355489	-0.0582454	-0.150712	0.132131			-0.0426814	-0.00688398	-0.01384	0.0629825	0.0670715	0.019638			-0.195002	-0.338975	-0.0713974	0.352635	-0.0292503	-0.127587
	-0.104036	0.0633808	-0.00334896	0.161227	0.00496153	0.0327829			0.00527954	-0.0287616	0.000998168	0.168663	-0.0840236	-0.004459			-0.0863613	-0.114685	0.122316	0.183471	-0.0737166	0.180951
	-0.0540824	0.0216731	0.189491	0.0853407	0.020722	-0.165308			-0.087843	0.0273331	-0.0596116	0.100389	0.0692588	-0.0768307			-0.0495332	-0.0230616	0.0270076	0.0462145	-0.0630264	-0.0582564
	-0.0947897	-0.0232302	-0.112659	0.134985	0.0359215	-0.278871			-0.0983208	-0.0760967	-0.0502393	-0.0205197	0.197019	-0.0516994			0.200181	-0.132446	0.211917	0.0416011	0.124652	-0.0186778
	-0.127596	-0.0644503	0.156513	0.160616	0.0385973	0.0181125			0.00917967	0.0279298	-0.0698774	-0.0390111	-0.0129928	-0.0686545			0.119638	-0.087388	0.0828387	-0.0503926	0.03865	-0.144837
	0.51611	0.00507705	0.0106593	0.187365	-0.00970466	-0.111232			-0.0362175	0.10875	-0.0193297	0.0390595	0.0322184	0.131008			-0.0709671	-0.318728	0.13605	-0.0640076	0.0631414	0.00405724
	0.256909	0.00754989	0.0184172	0.123387	0.0895842	-0.0189865			-0.0755828	-0.0517721	-0.119725	-0.144679	0.0271338	0.022194			-0.123592	-0.158182	0.165557	0.108401	-0.00257632	-0.198936
	-0.0332455	0.0226047	0.0238188	0.121141	0.023646	-0.203395			-0.0493842	-0.0774144	-0.0132266	-0.107563	0.117622	0.0837046			-0.0296936	-0.292401	0.121374	0.0292876	0.238995	0.0178164
	0.0382057	-0.0445368	0.185757	0.224632	-0.0622731	-0.0350924			0.0986287	-0.0630349	0.00291877	0.150598	-0.238119	-0.0553901			-0.196508	-0.158369	-0.0335482	0.116313	0.0111475	-0.101148
	-0.122336	-0.0835627	0.174085	0.0893728	-0.0241042	-0.267943			0.12084	-0.139948	-0.0120053	0.0950703	-0.0100218	0.0383455			-0.0811072	-0.379987	0.0865685	0.547359	-0.158203	-0.177492
	-0.0202617	-0.0517116	0.00847267	0.0218421	0.17451	0.173271			0.00340136	-0.0406452	-0.0305033	-0.137019	-0.0121985	0.113054			0.249529	-0.173591	0.258071	0.166402	-0.0446699	0.0263937
	-0.179466	0.0425356	0.0119473	0.15978	-0.145645	0.0801794			-0.0514468	-0.00590371	-0.0256811	0.0429747	0.0664044	-0.144957			-0.329101	0.0781395	-0.113856	0.218186	0.102591	0.0801414
	-0.15747	0.177655	0.264664	0.172233	-0.0499977	0.0897881			-0.0495093	0.00323126	0.041132	-0.0246096	-0.106153	0.0245068			-0.0475021	-0.0532535	0.230785	-0.532209	0.0639377	-0.226632
	-0.0511506	-0.0918171	0.0860221	0.121037	0.015306	0.170732			0.0646062	-0.0437555	0.00266736	-0.0117949	-0.224369	-0.0374292			0.265103	-0.274206	-0.0669523	0.184174	0.041142	0.216464
	-0.134402	-0.0241358	0.0916534	0.128923	0.146907	-0.106834			-0.03528	-0.00925428	-0.0839255	0.0961258	-0.0642718	0.112999			0.0587934	-0.333135	0.0656951	-0.189292	0.192275	-0.119877
	0.127828	0.0395839	-0.0202527	0.0761205	-0.00419679	0.151905			-0.0399267	0.0234288	-0.0922206	0.0826285	-0.00525597	-0.102349			0.488647	-0.0885272	-0.16402	0.228016	0.056842	-0.145895
	-0.0187636	0.094988	0.0748195	-0.0285827	-0.060756	-0.200615			-0.0525565	0.0294893	-0.0854722	-0.268014	0.141868	-0.0980135			0.10908	0.152486	0.33412	0.027582	0.0671325	0.0471696
	0.12778	-0.0878815	0.104763	-0.00525474	0.0978138	-0.0175759			0.00771336	0.105621	0.0276488	0.104146	-0.102456	-0.0347431			0.0365663	-0.112513	0.290003	0.101569	0.0422897	0.0747954
	0.113749	0.0630694	0.0438805	0.0831729	-0.0584597	-0.136386			0.00645908	0.0852999	0.0206219	0.132063	-0.0150368	0.0942904			-0.0135022	-0.213125	0.0383608	0.0478738	-0.258932	-0.096837
	-0.181942	0.0846605	0.0698951	-0.120876	-0.12308	-0.011431			-0.0564534	0.0687158	0.0244003	0.0397723	0.160943	-0.026237			-0.1775	-0.243217	-0.13097	0.124133	-0.336717	-0.00374538
	-0.0446254	0.0341673	-0.0892207	-0.0483514	0.0376395	0.0829284			-0.0164357	-0.0385547	0.035951	0.0374026	0.11101	-0.0769597			-0.200164	-0.152538	-0.122612	0.0848805	-0.104594	-0.116875
	0.215651	0.155535	0.126851	-0.0819717	-0.0637032	-0.0192044			0.00551105	0.0964319	0.0422053	-0.0653741	-0.058141	0.0374476			0.0504161	0.0850863	0.145026	0.306696	-0.145453	-0.159795
	-0.116701	0.095448	0.0702213	0.638271	0.0975971	-0.276157			0.0782807	0.0864437	0.0380944	0.194727	-0.0127369	0.0523689			-0.122362	-0.0329238	-0.173428	0.264923	0.256578	0.162855
	-0.247084	-0.0737562	0.210809	0.0676614	-0.0102825	0.0430903			-0.0105989	0.0527526	0.00656188	-0.0670062	0.013648	0.048078			0.213889	0.174721	0.0484733	0.260588	-0.091251	-0.173939
	0.00442502	-0.0140347	-0.180297	-0.0893859	-0.163216	0.0617004			-0.0232405	0.0489082	0.0385354	-0.0846503	-0.00487597	0.140963			0.141674	0.0145907	-0.0202574	0.0489667	0.128859	-0.0425663
	-0.0166869	-0.11814	-0.0733108	-0.0418628	-0.0397994	0.0149259			0.100018	0.0300558	-0.050451	0.177401	0.122671	-0.0499773			-0.144386	0.00854774	0.142638	0.0248232	0.141584	0.0906947
	-0.0312658	0.0694417	0.102585	-0.238381	0.0799573	0.0169205			0.0311404	-0.0861851	0.0303471	-0.0100686	-0.101016	-0.0836782			0.0964377	-0.335761	-0.0438023	0.088613	0.100361	-0.152168
	0.124412	-0.0887204	-0.124428	-0.00187077	0.148774	0.015754			-0.0684627	-0.059808	0.0254437	0.0185793	0.117017	0.0412443			0.485144	-0.135795	-0.00350134	-0.00488755	0.372287	-0.26668
	0.148808	-0.0624118	-0.1612	-0.0402721	-0.0210159	-0.047547			0.0221493	0.0251325	0.065724	0.102907	-0.00299235	-0.112148			0.287817	0.118064	-0.0888577	0.185959	0.038679	-0.263921
	0.0312599	-0.14526	0.00421448	-0.126134	0.115589	0.255405			0.00142701	0.0581869	0.0644403	-0.0337943	-0.0215717	0.111168			0.0107292	0.0886099	0.243029	-0.126251	0.0432214	-0.129783
	-0.183953	-0.0767315	-0.0879492	-0.159089	0.147419	-0.127374			0.0347838	0.0333191	0.0332853	-0.05568	0.0222279	0.0227546			0.205074	0.0948144	-0.0165182	0.114042	-0.26813	-0.124535
	-0.206391	-0.25086	-0.0287681	-0.0604119	-0.0873608	-0.122949			0.0032182	-0.133321	-0.0162559	-0.0223837	-0.0724115	-0.168534			0.0311381	-0.164689	0.0895443	0.140646	0.0153984	0.0424986
	-0.275806	0.0370233	-0.00779743	-0.118728	0.0680978	0.0976116			-0.0272755	0.00843147	-0.050633	-0.0314537	-0.0972786	-0.0195232			-0.0594832	-0.0954265	0.290629	0.224739	0.206273	0.145828
	-0.00356758	0.0717647	0.243265	-0.137215	0.0245219	0.196735			-0.0080038	0.0389936	0.0624181	-0.0171923	0.110524	0.0263944			-0.302629	0.111775	0.115803	0.194125	-0.235183	-0.0151159
	-0.0386799	-0.0982192	0.0600832	-0.248177	0.0190496	-0.023247			-0.0464287	-0.00394319	-0.111021	0.0984431	0.100846	0.158281			0.212983	0.139328	-0.221162	0.156911	-0.189263	0.117078
	0.227666	0.502202	-0.0419761	0.0759115	-0.174732	0.0157451			-0.0193258	0.0402302	-0.091833	-0.142107	-0.17314	-0.0669435			0.193576	0.105131	0.0194221	0.18508	0.0323781	0.184399
	0.180049	0.993339	0.187111	0.0496515	-0.174856	-0.102959			-0.037582	0.00580171	-0.0297506	0.00491559	-0.0899445	0.0945779			-0.0245409	-0.217706	0.0772305	-0.191842	0.143356	-0.126974
	0.098396	0.49684	-0.103073	0.343804	0.0220585	0.231951			-0.151065	-0.0839398	0.068102	0.14977	-0.130349	-0.0436022			0.130174	0.0820396	-0.0661287	-0.0718136	-0.0265298	-0.0607837
	-0.0840188	0.348749	-0.28295	0.83008	-0.242916	-0.00707673			-0.0401054	0.111513	0.0929785	-0.0247775	0.060306	-0.112548			-0.300337	-0.146627	-0.410053	-0.161261	-0.0761451	-0.208236
	-0.153175	-0.00852159	0.120419	0.588466	0.362484	-0.0268176			-0.085833	-0.0781308	0.0478996	-0.00728365	-0.0702698	-0.232382			-0.106218	0.182817	-0.166388	-0.0740755	0.194128	0.172819
	-0.0163041	-0.199746	-0.143575	0.193695	0.0481002	-0.468794			-0.0997478	0.0135588	-0.099745	0.110818	-0.140232	-0.3568			-0.0572806	-0.0320589	-0.0778307	-0.122337	0.0479806	0.0153738
	-0.215452	0.0859015	-0.231841	-0.0740002	-0.197079	-0.037957			-0.0389113	-0.0729087	0.0898793	-0.0646765	-0.0767553	-0.231716			-0.268002	0.199686	0.116527	-0.322382	-0.0218019	-0.195923
	0.00925795	-0.0362622	0.137299	-0.0509127	0.228888	-0.0945708			-0.0564122	-0.0769905	0.0397548	-0.177147	-0.0615605	-0.0156628			0.345546	-0.259084	0.248925	-0.0718327	0.177538	0.0535722
	-0.150016	-0.157495	0.73254	0.21671	0.340287	0.493436			0.0467455	0.0168787	-0.0439568	0.0947866	0.0328825	0.197736			0.4202	0.0428223	-0.0356888	-0.239986	-0.0726666	0.0485263
	0.028296	-0.191584	0.590413	0.205513	0.013938	0.482903			0.0416894	-0.0864847	0.0681724	0.0292374	0.0838673	0.0750238			-0.211983	0.0637259	-0.205085	-0.0229447	-0.0127348	-0.0181111
	-0.160064	-0.0139233	0.346244	-0.346692	-0.12103	0.157021			-0.0562594	-0.0814606	0.00402058	-0.157761	-0.158411	-0.0560573			0.143611	-0.153946	0.418365	0.00478052	0.116899	0.251244
	-0.072377	-0.217344	0.111426	-0.160203	-0.0920676	-0.0385981			-0.0497575	-0.0186946	-0.0290915	-0.158932	-0.0211468	-0.156148			0.0538348	0.349592	2.00349	0.225492	-0.123422	0.400238
	-0.0123345	-0.203175	0.0994732	-0.406294	-0.0266026	0.149257			-0.0539749	-0.0991498	0.00533275	-0.109933	0.0573862	0.0969452			-0.0774959	0.450581	0.725811	-0.0338584	-0.210234	-0.174733
	-0.0435395	-0.0683624	0.0945714	-0.106425	-0.123423	0.445861			-0.0373636	-0.0986821	0.00459054	-0.0998802	-0.0667748	0.253614			-0.0542495	0.00783047	0.553306	-0.0301427	-0.0201309	-0.0132486
	-0.0133492	0.776728	0.194565	-0.302135	-0.022318	0.457944			0.0238701	0.00877844	-0.0345978	0.013402	-0.13751	0.0813617			0.11912	0.2411	0.133797	0.0606015	-0.0600261	-0.0843167
	-0.0778597	0.546036	0.154748	-0.056215	-0.0676975	0.34086			-0.0541341	0.0231608	0.034154	0.0257217	-0.0218992	-0.00205231			0.303879	0.0231829	0.270438	0.0848698	-0.0436876	0.373881
	-0.0478562	0.226872	0.0608862	-0.183866	-0.0564802	0.330736			-0.152859	-0.046209	0.0860567	-0.145492	-0.0121408	-0.0299144			-0.210261	0.0999176	-0.0495908	0.429585	0.127581	0.198837
	-0.075145	0.00830416	-0.0294456	-0.324602	0.0392584	-0.106796			-0.139144	-0.0268598	-0.0142899	-0.153224	0.0517944	-0.0131798			0.763896	0.827114	-0.162186	0.407505	0.574335	0.175105
	-0.157581	-0.073613	0.0133321	-0.15455	-0.12301	0.0536954			-0.0937938	-0.0158776	-0.020498	-0.195337	-0.0360039	0.0455983			0.798245	0.121423	0.073164	0.784351	0.434829	0.0536468
	-0.0248931	-0.122603	0.27255	0.0474677	-0.154999	-0.0519368			-0.0557225	0.0995433	0.0272831	-0.0391797	-0.0923802	-0.0373635			0.669783	0.139215	-0.319846	0.223969	0.25642	0.0529756
	0.11795	0.0370312	0.148876	-0.228028	-0.102827	-0.089148			-0.0200219	-0.0230218	0.00684864	0.268266	-0.0383125	0.0416318			-0.0575878	0.158062	0.0293875	0.369709	-0.0211608	0.332619
	-0.0640551	0.137747	0.333856	-0.198712	-0.02245	0.484585			-0.0873206	-0.028503	-0.0671332	0.0299509	-0.0385462	-0.0906585			0.398804	0.173817	0.178451	0.0890136	-0.0169137	-0.303232
	-0.29301	0.135846	-0.0835995	-0.22322	0.166141	0.332473			-0.0335859	-0.113442	-0.0412373	-0.129595	-0.0252286	0.130039			0.243108	0.155282	0.308761	0.503041	0.0625413	0.613421
	0.133268	-0.00350171	0.0105634	-0.265719	0.0374548	0.0846647			0.0133572	-0.0956786	-0.010826	-0.0568645	-0.0552676	-0.0236758			0.498652	0.349123	0.0506006	0.365342	0.125192	0.144756
	0.00252031	-0.0626265	0.273621	-0.156366	-0.0915485	0.00329682			0.0118927	-0.085881	-0.0292495	0.108851	-0.020985	0.0135573			0.256335	0.302359	0.149299	1.17639	-0.0855268	-0.0252264
	0.203137	0.197819	-0.191129	-0.102597	-0.0114262	0.256901			-0.131931	-0.0800291	0.101025	-0.303088	0.0679111	0.00391056			0.227326	0.0893093	0.0090272	0.817312	-0.0710046	0.231856
	1.01558	0.153037	0.0163184	-0.0303505	0.0232374	0.3967			-0.0650876	-0.0249913	0.101517	-0.0407772	-0.011875	0.0379424			0.139869	-0.363995	0.0905795	0.4283	0.0508209	0.180574
	1.22878	-0.072364	-0.0523569	0.133239	-0.164413	0.156915			0.0166572	-0.0503459	-0.0602713	-0.182371	-0.133907	0.11321			0.24727	0.0501226	0.216659	0.326336	-0.107837	0.0437787
	0.714067	0.00333201	0.0888498	-0.0474976	0.0445987	0.260258			-0.033148	-0.0381447	-0.0343814	0.236912	0.0146061	-0.109479			-0.0867993	0.386164	-0.144894	0.294646	0.231507	0.340417
	0.166271	-0.268617	-0.108819	0.0374921	-0.0947422	0.0537577			0.0915252	-0.0633495	-0.0453483	0.0381604	-0.0653701	-0.0729809			-0.395424	0.213375	-0.175661	0.427332	0.00179927	0.626489
	0.312345	0.0228228	-0.0220929	0.0276424	-0.0765833	-0.0045835			-0.171734	0.075734	-0.0551619	-0.0362977	-0.0150991	-0.0585017			0.0925478	1.7954	0.106567	0.39163	0.672331	0.343323
	0.0245489	-0.0600092	-0.0775266	0.280113	-0.216408	0.0987425			-0.121404	0.0252174	0.0338822	-0.183837	-0.108185	-0.0363006			-0.396269	1.15517	0.137724	0.374275	0.0655805	-0.210595
	0.594908	0.187922	0.570271	0.872876	-0.0602721	0.238924			0.00117892	-0.0620396	0.000516969	-0.169081	0.0334256	0.101338			0.0811065	0.530422	-0.0141543	0.0140201	0.202186	0.170299
	0.683627	0.282464	0.451231	0.828624	-0.105968	0.190965			-0.115278	-0.0695873	0.0253186	-0.160385	-0.066482	-0.154753			0.120284	-0.0479085	0.185567	0.203409	0.0990798	0.141232
	0.445674	0.114414	0.399595	0.385639	0.0049466	0.147529			-0.00998568	0.0871059	-0.0126766	-0.274786	-0.024584	0.036128			0.135116	0.162294	0.08998	0.143282	0.149749	0.146412
	0.293903	-0.0374317	0.198847	0.101084	-0.129503	-0.0224723			-0.12734	-0.0242377	-0.0915005	-0.298507	-0.103962	0.225403			0.343425	0.221332	0.0261738	1.5343	-0.0126932	0.425095
	-0.153433	-0.438593	0.156019	-0.0846318	-0.117916	0.0867305			-0.0113631	-0.034176	-0.121564	-0.101758	0.0267552	0.000995989			0.845396	0.91852	-0.153286	1.92569	-0.103981	0.0933707
	0.119152	-0.168442	0.24503	0.289316	-0.22305	0.13281			-0.155459	-0.0284655	0.00810912	-0.10428	-0.019787	0.0914965			0.907396	0.677484	-0.290073	1.0595	-0.212885	-0.0564525
	0.00102503	1.32164	0.273144	0.493527	-0.0114878	0.390306			-0.117865	-0.06067	0.00662769	0.0868431	0.0136225	0.0664056			0.104713	0.584295	0.0847115	0.693974	-0.118192	0.0573815
	1.42042	1.52666	0.158679	0.690297	0.0191552	0.0261632			-0.0954767	0.111691	-0.0257317	-0.0991605	-0.0332523	0.0369028			0.433819	0.387186	0.486018	0.380614	-0.168626	0.00536903
	1.33057	0.815598	0.0680799	0.334673	-0.0590316	0.279216			0.0457781	0.0545116	0.0556775	0.18485	0.00481433	0.106425			-0.0180099	0.19144	0.143713	0.335326	0.061645	0.020805
	0.918208	0.519608	-0.0985391	0.415763	-0.169287	0.0333668			-0.0340737	-0.0801407	-0.0503858	-0.0590127	-0.0469396	0.092878			-0.170623	-0.168126	0.0927394	0.317863	-0.0503625	-0.0759059
	0.519014	0.111152	0.0476698	-0.00107095	-0.438308	-0.104401			-0.121648	-0.0503543	0.0702882	0.0743481	0.184315	0.0659686			0.351661	-0.0431152	-0.115925	0.114237	0.234994	1.06561
	0.371889	2.18421	0.016402	0.200947	-0.151066	-0.00412049			-0.144715	-0.0393553	-0.0163652	-0.00768107	0.211644	0.102068			0.144327	0.102999	0.101021	0.071889	0.36082	0.539867
	0.0659004	3.13941	0.361786	0.760629	-0.203651	-0.187684			-0.0768373	-0.140919	0.0703945	-0.0474361	-0.0360013	0.126004			-0.171314	-0.252103	0.0570093	0.344432	0.17459	-0.00659943
	0.0101658	2.18677	0.28764	2.06765	0.0519977	0.0293242			0.0275599	0.0411373	-0.0877901	-0.112086	-0.134814	0.0311123			0.220508	0.0132467	0.265775	0.355684	-0.0431266	0.221305
	-0.059053	1.57925	0.0839982	1.42321	-0.0626827	0.0531433			-0.0348485	-0.0400324	-0.00418347	0.16722	0.138074	-0.0454896			0.216673	0.345005	0.126214	0.354297	-0.185036	0.139809
	-0.0058817	0.981962	0.0376822	1.05455	0.0070757	0.118252			-0.0357742	-0.0188574	0.0425693	-0.0113203	0.0727133	-0.130077			0.526005	0.296474	0.01513	0.184307	-0.0228496	0.329176
	0.146013	0.477691	0.0981431	0.496304	-0.0646446	0.184954			-0.0576026	-0.0136613	0.0829103	-0.164749	0.0400497	-0.130218			0.267328	0.0548238	0.456539	0.0245249	0.217801	0.670181
	-0.229773	0.232337	-0.0590571	0.334988	-0.0581166	0.103034			-0.159633	-0.0350717	-0.109186	-0.174958	-0.0875755	0.111672			2.80641	0.24408	0.615803	0.731939	0.874202	0.396789
	0.914211	0.151319	-0.0513949	0.393161	-0.0831202	0.00207693			-0.0501675	-0.0380331	-0.0715243	0.109927	0.182591	0.0675223			2.0121	0.378852	0.299834	0.329885	0.22363	0.127803
	0.720742	-0.117328	0.0543951	-0.062425	-0.181252	-0.214414			0.0169145	0.00117191	0.017719	0.077493	0.132948	0.0549321			0.885835	0.0340521	0.0254662	0.221429	0.276356	0.183578
	0.251003	0.0282803	0.0132067	-0.0194403	-0.0104585	-0.179073			-0.117279	-0.0595336	-0.0203564	0.0409892	-0.0481671	-0.0994643			0.239943	0.0308116	-0.0354817	0.124914	0.0233258	0.0854197
	0.10565	0.00664145	-0.0844527	-0.295763	-0.0901145	0.0199034			0.0254863	0.06609	-0.0291679	0.0418106	-0.148086	0.132666			0.436931	0.0914144	0.262818	0.228876	0.242755	0.376795
	0.125729	-0.0704467	-0.0246358	-0.123051	-0.0451221	-0.122842			-0.0434101	-0.023462	-0.0687464	-0.0610811	-0.0789381	0.148895			0.301668	0.234791	0.381235	0.0955982	0.750317	0.556552
	-0.037594	0.0639525	-0.0446278	0.147034	-0.152034	-0.000612174			-0.0721302	-0.00801891	-0.0520365	0.0496305	-0.0623309	0.158942			0.264859	-0.15131	0.0520189	0.614472	0.332658	0.00680139
	0.0396619	0.0843979	0.131761	-0.251421	-0.0109336	-0.0870288			0.00586564	-0.0239634	-0.0564493	0.0551223	0.0222227	0.0516783			0.0200888	-0.188094	0.128636	0.429754	-0.00692948	0.135074
	0.129628	0.0674767	0.0430691	0.00663088	-0.0292156	0.107727			0.0283328	0.00146079	-0.0487628	0.334829	-0.0707128	0.121781			0.280859	0.227905	-0.151077	0.198023	-0.00945224	0.171691
	-0.10319	0.0736422	-0.00253595	-0.0742878	-0.0775863	0.0101354			0.085748	0.0411763	-0.038911	-0.100018	-0.00496199	0.166933			0.159866	-0.161209	0.159697	-0.00807247	-0.23623	0.342999
	-0.109421	-0.0482749	-0.0871044	-0.0532314	0.0266334	-0.0751415			-0.0841159	-0.0682437	0.0131077	0.0023872	0.0603689	-0.163218			0.38862	-0.0727645	0.0420813	0.188777	-0.0697046	0.155261
	0.101004	0.0773733	-0.159201	-0.041027	-0.0606504	-0.128078			0.0203932	-0.027323	-0.00682805	0.122857	-0.0450791	0.0521195			0.330532	0.0147687	-0.00130899	0.474514	0.424379	-0.0203016
	-0.0603525	-0.0312582	0.00183886	-0.130618	0.0212931	-0.18487			0.0389096	0.0176544	-0.0146681	-0.251742	-0.0243131	0.122279			0.753057	-0.410417	0.286519	0.779558	0.041	0.0597957
	0.074169	-0.0387602	-0.208051	0.207049	-0.142814	-0.224521			-0.154941	0.0313886	0.0288185	0.0450071	0.137771	0.151604			0.718147	-0.0407125	0.166477	0.581115	0.0579232	0.267184
	-0.00123569	-0.132539	0.263098	0.249252	0.136519	-0.0269957			-0.0156471	0.0201504	0.0317641	-0.0917552	0.16044	0.148834			-0.00886819	-0.0880771	-0.233451	0.299658	-0.0425063	-0.288032
	-0.0707927	-0.00864094	-0.042202	0.354121	0.0650889	-0.0789615			-0.0123267	-0.132925	0.0422645	-0.119835	0.0259566	0.102925			-0.0236397	0.250809	-0.152971	0.146227	-0.0860818	0.284158
	0.170374	0.19147	-0.00821565	0.117647	-0.129635	0.0667136			-0.00515826	-0.114835	0.0332561	0.000617622	0.03175	-0.0316957			0.140407	-0.195081	-0.173844	0.22033	0.183417	0.101176
	0.207346	-0.0301524	0.0888833	0.0585486	-0.127347	-0.0415276			0.0274293	-0.0136522	-0.00359555	0.00337916	-0.056811	0.135203			-0.190612	-0.0897127	-0.00858293	-0.0814845	-0.0809621	0.176681
	-0.0426406	-0.048617	0.131276	0.0261865	0.13146	-0.00955212			0.109099	-0.0713993	0.0130417	-0.0150128	0.072174	0.0886026			0.101645	-0.221324	0.0240262	0.231576	-0.0488844	-0.18584
	0.131105	-0.105912	0.0894856	-0.00112487	0.0268269	0.188605			0.237221	0.0400628	0.0535131	-0.250863	0.0716681	0.174602			-0.429356	0.188491	0.151836	0.0567964	-0.0781752	0.169581
	-0.0240475	-0.0120777	-0.0207127	-0.129962	-0.134755	-0.0252149			0.0619645	0.0619447	-0.0203722	0.127061	0.115793	-0.0199768			0.408379	-0.0567247	-0.0888621	-0.21335	0.0796902	0.145138
	-0.0991318	-0.108275	-0.110927	-0.110829	0.0874267	0.097852			0.161117	-0.0566234	0.0541152	0.0343318	0.0826642	0.166605			0.152745	0.187831	0.284708	0.0649337	-0.12568	-0.121126
	-0.0230418	-0.109802	-0.0659832	-0.0155849	-0.117529	-0.0680358			-0.0176845	-0.017008	-0.00390936	-0.222678	-0.10705	0.162855			0.210287	-0.111776	0.16911	0.0993394	-0.043551	-0.0209728
	0.0230626	-0.145204	0.00633079	-0.125091	-0.00609474	-0.157053			0.110627	-0.154579	-0.0369121	0.0719074	0.086904	-0.107193			-0.209861	0.304968	0.0913025	0.0763459	0.171931	-0.113675
	0.140246	-0.106779	0.170574	-0.039652	-0.0736009	-0.215189			0.078101	-0.0437734	-0.0384579	-0.0525602	0.153731	0.215312			-0.0848918	-0.0284993	0.0767268	0.125982	-0.188639	0.137314
	0.0372766	-0.00850568	-0.135988	-0.156357	-0.00482783	-0.0387673			0.0297093	0.0573508	-0.00496165	0.16705	0.0290074	-0.0337955			0.351899	-0.15301	0.0943895	0.0709497	-0.0602636	0.499295
	0.0488472	-0.0860871	-0.0233727	0.213951	-0.0589084	-0.0885247			0.0324632	0.109129	0.07758	-0.17405	0.193194	0.123958			0.271576	0.267935	0.149992	0.294013	-0.140413	0.144084
	-0.203089	-0.0769145	0.085186	0.145255	0.0795702	-0.0228374			-0.00623299	0.100353	0.0388882	-0.0689636	0.0699167	0.264147			0.268092	0.0195374	0.0336702	-0.0306379	0.0753154	0.0760768
	-0.0550122	-0.145793	0.144041	-0.148727	-0.077991	-0.0645632			0.019537	-0.0339306	0.0673021	0.0529882	0.258419	0.308548			0.0407042	-0.0245192	0.0670427	-0.044066	-0.136338	0.278319
	-0.126714	-0.107607	-0.00491991	-0.0859439	-0.0058484	-0.140695			0.0934543	-0.0444619	-0.0628597	0.0986371	-0.0654381	0.258399			-0.189682	0.276816	0.311057	0.0869912	-0.228543	0.00727987
	-0.138472	0.0448992	0.283056	-0.143452	-0.0601049	-0.081802			0.0464548	-0.00739758	0.0607255	0.0553038	0.12169	0.307544			-0.0570624	-0.369592	-0.148917	-0.0297945	-0.20009	-0.191418
	-0.0135094	-0.128331	0.505653	-0.0485761	-0.0520109	-0.079291			-0.0650774	0.0492597	0.0410355	0.108687	-0.0737969	0.152781			-0.106796	0.00806063	0.025287	0.0249945	-0.0990636	-0.159707
	-0.0145063	0.11361	0.329799	-0.049322	-0.0911174	-0.00363074			0.0612333	-0.00579342	-0.0923123	-0.080005	0.000414083	0.0711483			0.262018	-0.0881293	-0.0985494	0.0938794	0.235997	0.0466496
	0.407749	-0.0128175	0.193009	-0.0784038	-0.043037	-0.0455969			0.077241	-0.0131348	0.00874724	0.04113	0.0692259	0.236478			0.898198	0.0345308	0.199163	0.0729944	-0.0485817	0.0319563
	0.245948	0.0696963	0.106817	-0.0993974	0.144226	-0.0279307			0.0239617	0.0294268	-0.00585665	0.00536778	-0.121128	0.183707			-0.0331775	0.100768	-0.108824	0.0202086	0.147665	-0.331519
	0.243785	-0.0936766	-0.0374256	-0.0139313	0.837182	0.0616203			0.0896016	-0.0346567	0.0669164	-0.240987	0.0481543	0.209716			-0.0555347	0.0385998	-0.109698	0.0290329	-0.0972442	-0.157178
	-0.0601923	-0.0694523	-0.0429715	-0.0849374	0.508185	-0.0566472			0.102977	-0.000408559	-0.0293701	-0.269626	0.296135	-0.0328069			0.103298	-0.151402	-0.00501704	0.0441127	0.0773128	0.0632632
	0.109219	-0.107105	-0.0072035	-0.0587403	0.314236	-0.0260252			0.0665087	-0.0234528	0.0121565	0.0818833	0.37096	0.0521733			0.0090233	0.0172574	0.0901005	0.0430903	-0.153911	-0.108583
	0.0354342	-0.0589591	-0.0747913	-0.0456014	0.147868	0.0032434			-0.0996182	0.025361	0.0434493	-0.0727249	-0.0329454	-0.0850376			0.127858	-0.00981731	0.0723328	-0.187146	-0.369925	-0.145057
	0.0375258	0.165193	-0.102303	-0.0918214	0.0405692	0.0814859			0.0709742	-0.029563	-0.0653866	0.0197371	0.0421388	0.185533			-0.212642	-0.159586	-0.0010896	0.108506	-0.158164	0.183175
	0.0426436	0.0836501	0.0310572	-0.130888	-0.180381	0.0497953			-0.116416	-0.063604	-0.036098	0.00469343	0.05923	0.100996			-0.306743	-0.0237091	0.29124	-0.0131204	0.0303747	0.0456647
	-0.0305894	-0.260606	0.118169	0.0367283	0.0151874	-0.0414831			-0.0755969	-0.00693598	0.035962	-0.14401	0.14392	0.238784			0.237143	0.169281	-0.0291657	0.0764992	-0.0978764	-0.128658
	-0.193049	-0.100932	-0.121576	0.00687354	-0.0835777	0.115447			-0.0617663	-0.0619035	-0.0381269	0.0772724	0.0736236	0.103043			0.296972	-0.0894518	0.0605474	-0.241554	-0.145197	-0.244064
	0.133001	-0.0736607	-0.197989	-0.0577698	0.00529854	-0.130829			-0.0260703	-0.0908317	0.0298925	0.111367	0.0520551	0.37899			0.540174	0.0472933	0.0564067	-0.138791	-0.0854437	0.108431
	0.130028	-0.118012	0.0605265	-0.031384	-0.138037	-0.252035			-0.0337747	-0.0263684	0.0613052	0.239283	-0.0343976	0.328838			-0.197442	-0.375478	-0.0237365	-0.0492225	0.167553	-0.0889028
	0.0363509	-0.0924435	-0.0740552	0.0155639	-0.254336	-0.0199613			0.033462	0.0537627	0.078108	-0.0416346	0.0705703	0.0935012			0.462849	0.10758	0.0769184	-0.0861074	0.208422	-0.23263
	0.00945377	-0.100049	0.0996906	0.0160852	0.206638	-0.14228			0.0676371	0.0902577	0.104892	0.0258109	0.169092	-0.0546965			-0.0568886	0.219082	0.0341183	-0.0483759	0.00293599	-0.268747
	0.185754	-0.0198502	0.169144	0.0501638	0.023431	-0.0649282			0.0385004	0.0375637	0.035992	-0.154546	-0.0122255	0.0817588			0.0550594	-0.172582	0.158804	0.0656654	0.364996	-0.242622
	0.0919343	-0.0701762	0.145095	-0.167411	0.0457688	0.0614422			0.0216373	0.074259	0.107164	-0.085514	0.0722651	0.257115			-0.131659	-0.186157	-0.147755	-0.153021	-0.103495	0.159682
	-0.0726084	-0.15623	-0.161995	-0.255034	0.0726111	0.0305975			-0.0186537	0.0150116	0.0283467	-0.00777806	-0.0649207	-0.219891			0.163289	-0.0484762	-0.126406	-0.387161	-0.00586398	0.0307134
	-0.213974	-0.164019	-0.164395	-0.194498	0.101583	-0.128113			0.0993027	-0.07106	-0.00338284	0.198833	0.0266679	0.00740555			0.167108	0.224545	0.270352	-0.343925	-0.066238	-0.00692257
	-0.086324	-0.0608843	-0.0255559	-0.0602142	0.114049	-0.0428811			-0.0135523	-0.0310479	0.0472166	-0.151503	-0.187486	0.139552			0.0763861	0.155347	0.0851781	-0.178548	-0.0168039	0.136624
	0.0716056	-0.147607	0.00469128	-0.167609	-0.0383918	-0.0195517			0.0286003	0.0468577	-0.0572148	0.118113	0.0118545	0.051			-0.215127	-0.00354806	-0.0180106	-0.0167785	-0.250218	-0.313408
	-0.0957318	-0.192889	0.118997	-0.0825558	-0.0508759	-0.0538156			-0.0284881	0.103954	0.078976	-0.0836552	0.0771071	0.0339455			0.144375	0.0585921	0.0889449	-0.0277977	0.0447069	-0.118811
	0.0263112	-0.0643847	0.0573813	-0.00715512	0.13827	-0.172778			0.00257486	0.0781681	0.0504423	0.0146083	-0.0282999	0.0451281			0.0282242	-0.437308	0.133831	0.13702	-0.0505999	-0.0352311
	-0.073356	-0.0924515	0.00913301	-0.188341	-0.12045	0.0209809			0.0924185	0.0735031	0.14093	-0.0689776	0.0574876	0.04555			0.0998265	-0.0339737	0.163631	0.154381	-0.16364	-0.104255
	0.0542586	-0.180725	-0.0110095	-0.0973214	-0.190921	-0.160125			0.181805	0.0685738	0.143727	-0.0319872	-0.0603754	0.00731594			0.24991	-0.268373	0.171186	0.109927	-0.217004	-0.0435022
	0.0950049	-0.0714253	-0.043373	-0.00374907	-0.103848	-0.0581253			0.0346894	0.112863	0.169426	-0.120586	-0.0225989	0.128859			-0.299751	-0.0555463	-0.1443	-0.136187	-0.0893643	0.171955
	0.198588	-0.0644245	-0.0897058	-0.00567227	-0.0411455	-0.0793622			0.0296445	0.0883066	0.0826984	-0.000364948	0.112353	0.0388027			0.149217	-0.115023	0.0543951	-0.11844	-0.0977844	0.138485
	-0.11857	-0.0242177	0.0249007	-0.318419	-0.0764954	-0.159314			0.124183	0.039524	0.143291	0.167907	0.127802	-0.0276658			-0.00389316	-0.191043	-0.127358	0.330987	0.0503757	-0.253227
	0.179203	-0.110876	-0.039542	0.0548011	-0.0466793	-0.149796			0.165142	-0.0301209	0.114614	0.119581	-0.0653816	-0.00545218			0.280127	-0.00826459	-0.115606	-0.399215	0.0901908	-0.0667773
	9.04911e-05	-0.133104	-0.0147486	-0.0578417	0.0893711	-0.105069			-0.0811121	-0.00830244	0.101104	0.150789	0.121092	-0.0166003			0.161115	-0.0746855	-0.0211841	-0.231075	-0.0099093	0.351646
	-0.088825	-0.0672327	-0.076389	-0.116598	0.13549	-0.0160256			0.149473	-0.0183393	0.0669621	-0.102517	-0.00542036	0.187937			-0.332414	-0.213729	0.163022	-0.277794	-0.0344869	0.0977331
	-0.0407715	-0.023987	-0.00277014	0.119211	0.0564582	-0.127027			0.0118946	0.140239	0.0717082	0.103192	0.0681294	0.0202247			0.529545	0.136714	-0.00232869	-0.360529	0.165918	0.0911119
	-0.0729377	0.031367	-0.162622	-0.0890984	-0.0759059	-0.012081			0.0779418	0.0923762	0.0733372	0.222739	-0.117332	0.0765335			0.140985	-0.355789	-0.137991	0.0131128	-0.203087	0.0833629
	-0.0343365	-0.181592	0.00116968	-0.216291	-0.14972	-0.17625			0.0532391	0.164105	0.00882513	0.0207526	-0.0472324	0.209466			0.0801891	0.217616	-0.165866	0.320045	0.0669161	0.00933365
	0.213737	-0.0626822	0.0532993	0.033457	0.122134	-0.0760854			0.0300212	0.0912084	0.142245	-0.0917176	0.00107022	-0.0128958			0.183327	-0.10404	-0.0354168	-0.250564	-0.222634	-0.215479
	0.26552	0.0256152	-0.0715039	-0.225377	0.0879986	-0.0520704			0.0110078	0.113113	0.120766	-0.0145903	0.0425882	-0.00621045			0.361227	0.0728705	-0.219821	-0.379755	0.150137	0.00954183
	0.136401	0.234947	-0.0346569	-0.1479	0.092028	0.0954301			0.00206757	0.000873088	0.0717014	0.148894	0.165014	-0.0724942			-0.299937	-0.0271092	-0.0248273	-0.423695	0.0305706	-0.0869422
	-0.06342	-0.0514888	-0.135224	0.222653	0.0353508	-0.00730896			0.112173	0.0504138	0.122579	0.153738	0.036502	0.0462104			0.202233	-0.148155	0.190332	-0.30304	-0.47992	-0.123485
	0.121774	-0.036851	0.0488056	0.170017	-0.0448415	-0.0601765			0.150596	0.0949463	0.163649	0.15468	-0.172001	0.0516011			0.213981	-0.186952	0.158054	0.102892	0.0764462	0.0320371
	-0.0186753	0.0621293	-0.0435302	0.110482	-0.0505709	0.00876315			0.0676936	0.0438672	0.107434	0.0631925	0.0300217	-0.215276			0.364828	-0.16842	0.259707	-0.15113	0.0433595	-0.0858734
	-0.129154	0.00871512	0.0292341	-0.109669	0.0280651	-0.00101276			0.102951	0.149011	0.0626975	0.153115	0.072459	-0.080299			0.0842588	-0.0801293	0.208956	-0.0143536	-0.231063	-0.0720282
	0.152348	0.0189811	0.0197209	-0.102805	0.109678	-0.144112			0.0735374	0.036678	-0.0121509	0.182574	0.0252876	0.0224954			0.0561223	0.181801	0.0925818	-0.493151	0.0432526	0.123851
	-0.0459565	0.0242892	-0.0861197	-0.0948941	-0.0225075	0.0483061			0.176315	-0.0625425	0.0243997	0.112966	-0.0231613	0.106873			0.268638	-0.130237	0.104071	-0.0101364	-0.184731	-0.184352
	-0.02539	-0.094466	0.0955626	-0.0699598	0.107187	-0.041684			0.0723997	-0.0374958	0.1172	0.0926932	0.0147473	0.00523411			-0.197781	-0.314445	-0.19371	-0.00485203	0.10996	0.0905122
	-0.0695572	0.129375	-0.0665659	-0.253953	-0.0509698	0.0599683			0.0135867	0.00631298	0.0919562	0.016827	0.0733001	-0.0272825			0.0366223	-0.193316	0.0669438	0.073905	-0.224691	-0.0848667
	-0.214316	0.143875	0.336926	-0.014462	-0.0918927	0.0757734			-0.00628893	0.0625888	0.0227735	-0.00116561	0.022354	0.175688			0.152297	-0.248696	-0.0656868	-0.0308392	0.0586415	0.0855036
	-0.258389	-0.0186636	0.104328	-0.121302	-0.0838774	0.0878749			-0.0305776	-0.0518739	0.0186836	-0.0839317	0.068759	-0.04407			-0.400456	0.0516968	-0.0179736	-0.155801	0.164102	0.500311
	0.280367	-0.142727	-0.200005	0.114178	-0.00343212	-0.0359907			-0.0253779	-0.0681356	0.0963165	-0.0104485	-0.0565358	-0.0423291			0.102227	-0.0366128	-0.00730984	-0.113817	-0.0625667	-0.21422
	0.270368	-0.0431685	-0.103133	0.149715	0.067811	0.00959863			0.0489364	0.0140501	-0.0148106	-0.000484805	-0.00603703	-0.0303959			0.234354	0.305216	-0.0591329	0.01487	0.124646	-0.352026
	0.157692	0.0592148	-0.0972946	-0.00911408	-0.0590143	-0.100357			0.0622507	0.060018	0.0362063	-0.0313821	-0.161441	-0.0809379			-0.153386	-0.0555525	0.204123	-0.134852	0.0606241	-0.277707
	0.0459982	0.0837197	-0.072527	-0.0154669	-0.075794	-0.133001			0.108657	-0.0807267	-0.0206005	-0.0430303	0.083992	-0.110409			0.092277	-0.0347102	-0.0176398	0.275061	0.0909565	-0.00856933
	-0.190138	-0.103454	0.092837	-0.140973	0.0906995	0.0968584			-0.0916273	-0.0615313	-0.112521	0.0186407	0.101186	-0.190199			0.216588	0.100583	-0.19355	-0.035082	-0.180261	0.100452
	0.17625	0.0683166	0.0304914	0.043335	0.397218	0.0401581			-0.0235755	0.0170725	-0.0507969	0.186381	0.088666	0.134231			0.0600465	-0.119405	-0.0442203	-0.0768583	0.206932	0.0168683
	0.488403	0.123042	0.113921	0.168015	0.105923	0.041829			0.0325415	-0.0201795	0.0455153	0.10945	-0.0793945	0.119234			0.236278	-0.039493	-0.0268517	0.125283	0.160803	-0.04126
	0.261714	-0.0473857	-0.198739	0.206737	0.142585	-0.305014			0.0170739	0.0843781	-0.0205885	-0.0700588	-0.0183268	0.160031			-0.247679	0.238079	-0.0831045	-0.0351586	0.0673564	-0.00307979
	0.113154	-0.346728	-0.0743909	0.083402	0.109279	-0.240363			-0.0214057	0.0607269	0.041489	-0.0460022	0.0512461	-0.0918621			0.18667	-0.0462895	-0.363352	-0.165607	0.10344	0.0452645
	0.163769	0.0867889	0.121069	0.227814	0.171378	0.0777286			-0.0706061	-0.0163875	-0.0416665	-0.0279676	-0.0944681	0.0010194			-0.0879424	0.184185	-0.130218	-0.0421577	-0.0438609	0.0845422
	0.612535	-0.125354	0.0319157	0.0186561	0.111273	-0.122251			0.02196	-0.00260999	0.114008	0.0126786	0.0932157	0.0488162			-0.0565328	0.106086	-0.277907	-0.0406166	-0.127758	-0.177334
	0.372391	0.0178088	-0.104539	0.0324432	-0.0958518	-0.102105			0.0440289	-0.0166024	0.0326235	-0.138418	0.0641768	0.187196			0.0573692	0.0877788	-0.0231141	0.12012	-0.124286	0.184394
	0.296331	0.0300531	0.0574747	0.0356622	0.115981	-0.0604004			-0.0370799	-0.0076089	-0.000337061	-0.0154902	0.0401576	-0.0544707			-0.0338719	-0.029847	-0.0387408	0.0216715	0.0563467	-0.239111
	-0.0419312	0.0137789	0.0252864	-0.0547504	-0.151881	-0.0338461			-0.0387279	-0.109329	-0.0252032	-0.0337487	-0.0296538	-0.0597552			0.123943	-0.129924	0.167791	-0.229725	-0.153187	-0.0942811
	-0.090572	-0.133006	0.0804048	-0.291985	-0.21721	-0.123328			-0.00891253	0.0152748	0.118191	0.200639	0.110205	-0.215701			-0.115059	-0.0507125	0.29509	0.127183	0.196008	0.161139
	-0.191784	-0.0942625	-0.0175141	-0.0624828	-0.137193	-0.108522			0.107387	-0.0361431	-0.0107658	-0.0508526	0.0298837	-0.0351107			-0.103241	0.181633	0.0888016	0.101371	-0.114708	0.165741
	0.0719176	0.0451387	-0.0954835	-0.161599	0.0399422	-0.0639404			-0.023486	-0.00131028	-0.0195895	-0.128708	0.0235511	-0.120388			-0.118655	-0.132949	0.142599	0.120441	-0.163983	-0.0544443
	-0.180846	-0.0112959	-0.112593	-0.306581	-0.0188111	0.00444797			0.0881176	-0.129639	0.0531896	-0.0120093	0.0980421	-0.168521			-0.110924	-0.162092	-0.209448	-0.0142354	0.0675601	-0.0812434
	-0.0201751	-0.130759	-0.141581	-0.146866	0.0600486	0.137831			-0.0548947	0.0222529	0.00575066	0.0632013	-0.178831	0.0238602			0.269646	-0.206455	0.458456	-0.0885695	0.0762679	0.0496722
	-0.121301	-0.126461	-0.0715862	-0.0882773	-0.106367	-0.136162			-0.10424	-0.0251464	0.0235148	0.0551773	-0.0884488	0.116055			0.417668	0.131125	0.430037	-0.413135	0.16529	0.062384
	0.00144309	0.0403761	-0.172732	-0.281681	-0.0351628	-0.0751117			0.0710916	-0.0606341	-0.0565619	-0.10357	0.0690695	-0.221966			0.26872	0.0315715	-0.122355	0.0567983	0.1049	-0.401003
	-0.0351044	0.00518183	-0.138513	-0.0137552	-0.0802199	0.0727158			0.0498835	-0.0434685	-0.0672233	-0.166922	0.0463943	-0.114281			1.24763	-0.0225389	0.129787	1.03434	-0.140853	0.125264
	0.195869	0.0307614	-0.0872715	-0.06554	-0.0445789	-0.00755875			-0.101397	-0.0842608	0.0377904	-0.274972	-0.148829	-0.270924			0.931747	-0.155519	0.0974788	0.53845	0.0691647	0.17028
	0.0235698	-0.0489813	-0.00436972	0.0329286	-0.185528	-0.0430535			-0.0207421	-0.0173884	-0.0641042	0.0175186	-0.04641	-0.108253			0.912299	0.124474	0.235266	0.586923	0.037055	0.07872
	0.194541	0.0275375	0.152492	0.0104468	-0.000387474	0.0113126			0.00654234	-0.169985	0.00885934	-0.0207389	-0.153058	-0.00607112			0.599162	-0.186259	0.419003	0.330181	-0.183729	-0.104484
	-0.0542056	-0.106059	0.0448051	-0.0183367	-0.0620103	0.0303649			0.038773	0.0559136	-0.105296	-0.0879411	0.134001	-0.0570277			0.426288	0.396362	0.610655	0.0483353	0.526802	-0.0423036
	-0.181389	-0.0434046	-0.171914	-0.149472	0.0534535	0.122336			-0.0445753	-0.0989724	0.0183825	0.170111	-0.0105571	-0.292863			1.80376	0.463964	0.44264	0.0593122	0.502796	1.01891
	-0.0868052	-0.0895732	-0.0798333	-0.187768	0.0763127	0.0814495			-0.00653285	-0.0338725	0.0934308	0.186886	0.0255965	-0.0446575			1.19114	0.573243	0.508603	0.282754	0.526324	0.542606
	0.0423607	-0.163642	-0.0581253	-0.193269	-0.00196331	0.0316655			-0.167481	-0.111802	-0.0238686	-0.0353694	-0.0950878	-0.120062			0.463455	0.388923	0.327106	-0.116501	0.224091	0.48164
	-0.176752	-0.0872367	-0.26461	0.0429943	0.0440082	0.125118			0.0267265	-0.109922	-0.0604192	-0.118777	0.0641415	-0.00306768			0.358921	0.110277	0.0297921	-0.0864859	0.295086	0.586633
	0.086278	-0.130849	-0.232255	-0.174969	-0.141648	-0.12394			-0.0923725	-0.0279907	0.013247	0.0120238	0.0835897	-0.202964			0.026465	-0.11777	-0.138976	0.0280124	0.165765	-0.0794612
	0.0152001	0.0412147	-0.0941822	-0.0604901	0.12101	-0.201156			-0.0416904	-0.143767	0.0305226	0.122445	-0.250868	-0.168555			0.361628	-0.127943	-0.0960802	0.367529	0.740406	0.140897
	-0.0106934	-0.0907048	-0.064192	-0.139074	0.00597422	-0.199451			-0.029316	-0.139452	0.0938936	0.105743	0.0658736	-0.110947			0.205119	0.501667	-0.030647	0.0117798	1.81214	-0.107286
	-0.160857	-0.28707	-0.0789629	-0.0885243	0.105368	-0.0316067			-0.0886807	-0.150818	0.0179253	-0.0604114	0.165946	-0.0396537			0.384304	0.771345	0.0680141	-0.128824	0.933486	0.0998077
	-0.163236	-0.0370301	0.0496233	-0.109567	0.0251469	-0.0954042			-0.131637	-0.0159932	-0.0631374	0.0422	0.0653343	-0.092144			0.182878	0.387608	-0.0840084	0.473783	0.381346	0.10964
	0.0702367	-0.0120205	0.219436	-0.00575884	0.185775	0.00351776			-0.0343605	-0.124959	0.083605	0.0608516	0.14113	-0.134776			0.486964	0.192189	-0.0214345	-0.0227241	0.0825781	0.167039
	0.0446277	0.0323978	0.152993	-0.061776	-0.129868	-0.258554			-0.150236	-0.0702199	0.0379811	0.0345704	-0.0519155	-0.0459649			0.260126	0.201089	0.269003	0.0740519	0.0847165	0.235026
	-0.265129	-0.075432	0.0577736	-0.0672602	-0.0496273	-0.0379029			-0.0650881	-0.0270069	0.00479199	0.0521051	0.145178	-0.0481808			0.25324	-0.103791	0.314547	0.0977555	0.353288	-0.180094
	0.0647891	0.129156	-0.0292693	-0.232604	-0.0511448	-0.124706			0.0772067	-0.011757	0.0183817	-0.0224859	-0.0143572	-0.0726489			0.519712	0.371909	-0.0239027	0.831661	0.35177	0.0434554
	0.166631	-0.071223	-0.0370768	-0.0437395	-0.0886341	-0.166997			0.000498504	-0.0725334	0.0518687	-0.0397147	0.0943831	-0.112756			1.20341	-0.025195	0.33585	0.536492	-0.204424	0.0595223
	-0.166632	-0.0156677	0.113683	0.0926161	0.270792	-0.114267			-0.115739	-0.160892	0.0115969	0.0299374	0.0705546	-0.0597327			0.7569	-0.103187	0.301757	0.477475	-0.062162	0.143903
	-0.0873741	-0.0216352	0.147648	-0.0645862	0.27408	-0.168771			-0.0876258	-0.0936835	0.051199	0.195283	-0.00412283	0.0191691			0.279313	0.111018	0.0574842	0.00961267	0.383519	0.142739
	-0.17676	-0.0167993	0.0995718	0.181104	0.253993	-0.235506			0.0398666	-0.128492	-0.0121085	-0.17748	-0.112426	-0.142416			-0.0381909	-0.193897	0.0432807	0.463159	0.419047	0.00242537
	0.0202254	-0.0615187	0.0161073	-0.107906	0.105427	-0.136196			0.0474563	0.00953219	0.0469272	-0.103907	0.0360427	-0.186904			0.0722663	-0.0746683	0.117846	0.305453	0.15678	0.064223
	0.0318016	-0.281233	-0.0202045	-0.0105703	0.0475003	0.0677029			-0.0663172	-0.0176784	0.0143925	-0.0424705	0.0353623	-0.0319059			0.50625	0.0551318	0.0284106	0.187356	0.181845	-0.120629
	-0.0709278	-0.144396	0.0871836	-0.11833	0.0790461	-0.0920106			-0.0155424	-0.071755	0.083456	0.0187826	-0.093319	-0.1087			1.97914	-0.167273	-0.111325	0.829995	0.0607531	0.110839
	-0.122542	-0.129807	-0.210494	-0.0303185	0.0489886	-0.0813218			0.0335678	-0.0793014	-0.0157291	-0.0584549	0.128676	-0.124749			1.17221	0.102981	-0.0538482	0.455499	0.529851	0.0308931
	0.021458	0.111196	0.164203	-0.0310509	-0.0304547	0.0236036			0.0384301	-0.0333867	-0.0100245	0.062898	-0.0151901	-0.108928			0.634005	-0.154826	0.165541	0.117073	0.0936125	0.278682
	-0.0453446	-0.0450166	0.135848	-0.0748564	-0.0555611	-0.051081			-0.053185	-0.0582742	-0.0199622	0.071776	-0.00389554	-0.184307			0.431403	0.0699532	0.223457	0.48946	-0.318567	0.279068
	0.0396972	-0.0614048	-0.0238445	-0.105982	-0.0976222	0.00516285			0.032182	-0.0664627	0.0497187	-0.0459462	-0.0434413	-0.170606			0.676476	-0.248368	-0.0403307	0.115012	-0.001047	0.0337428
	0.0503425	-0.0398877	0.0260513	-0.0789354	0.117712	-0.133285			-0.12282	-0.0636026	-0.0217049	0.106783	0.0125473	0.0274641			0.202371	0.278536	-0.138126	0.0852086	-0.0298333	0.351484
	0.083942	-0.118857	0.0126344	-0.214542	-0.160247	-0.0449226			0.0254967	-0.148011	0.0116146	-0.0927368	0.095281	-0.114522			0.424421	0.422438	0.0511021	0.872458	-0.0217797	0.261805
	-0.226565	0.0399528	0.130723	-0.0173233	0.0199914	-0.206746			0.00662153	-0.113603	0.0360678	-0.101745	0.0315932	-0.206284			-0.124309	0.00906713	0.0425948	0.915014	0.54046	0.329236
	0.0888208	-0.144844	0.0196154	-0.0311531	0.175337	-0.000323716			-0.164857	-0.101509	0.0496229	-0.0383765	0.11845	-0.138946			0.108552	-0.11305	0.0158547	0.509516	0.155249	0.0690075
	0.0948287	-0.0459854	-0.0684913	0.0755844	-0.0217293	0.0715444			-0.0898115	-0.207177	0.0065709	0.119949	0.0846047	-0.0970636			0.178486	0.121372	-0.218481	0.0410441	0.223486	-0.046188
	0.0569797	-0.160401	-0.0404442	-0.0232844	-0.033052	0.0434225			-0.104931	-0.170819	-0.0388211	-0.00931986	0.0518616	-0.0261536			0.630313	0.174224	-0.139239	-0.0619315	0.361715	-0.151578
	0.455364	0.0267885	0.0598838	0.0210575	-0.00634063	0.0294606			-0.0753132	0.00500062	0.0872449	-0.0222672	0.200297	-0.142065			0.405925	-0.240432	-0.165463	0.0893727	0.186303	0.129708
	0.0152949	-0.0274317	0.0874122	-0.0334098	0.177438	0.101863			0.0181319	-0.10784	0.0580675	-0.0720544	0.163151	-0.113502			0.0866949	-0.118231	-0.223209	0.0509551	0.0594355	0.0333362
	0.182258	-0.0576517	-0.18126	-0.00251432	-0.00812072	0.0303563			-0.091016	-0.0971357	0.0568963	0.0767409	0.167489	-0.196401			0.0529802	0.182386	0.111503	0.359477	0.110723	-0.14116
	0.37096	0.103926	-0.0901378	0.0051159	0.00513766	0.0902263			-0.046841	-0.103672	0.00224356	-0.0465906	0.0359679	-0.0733417			0.268196	-0.184989	0.152754	-0.165681	0.173717	-0.0252978
	0.0068045	-0.130906	-0.104416	0.0205466	0.0478116	0.0267216			-0.138912	-0.0410369	-0.0389104	0.0279678	0.126459	-0.0392984			0.178552	0.0702923	-0.0363912	-0.025299	-0.219165	-0.0202202
	0.0432485	-0.0206501	-0.0348963	-0.160611	0.0156724	-0.0753959			0.0384887	-0.150772	-0.0945951	-0.0640381	0.00545941	-0.406571			0.802417	-0.160881	-0.0120328	0.0845953	-0.0633007	0.185845
	0.012278	0.0133881	-0.195539	-0.133071	-0.0189473	-0.0352759			0.00103938	-0.0337292	-0.0476021	-0.204402	-0.0244717	-0.119105			0.509123	-0.291401	-0.0205081	0.154939	0.0474599	-0.0224031
	0.0445673	-0.115731	0.0247413	0.228648	0.151865	-0.0599784			0.00909704	-0.108937	0.0277359	0.0795254	0.115171	-0.0501551			0.43206	-0.133056	0.185466	-0.060384	0.0947419	0.331189
	0.215194	-0.115202	0.325787	0.190957	-0.0161652	0.0530003			-0.0425868	-0.0717188	-0.000787839	-0.0697151	0.0895243	-0.00427451			0.239486	-0.0280951	0.200785	-0.0294534	0.238192	-0.00862681
	0.0848557	-0.0546476	0.240555	-0.011226	0.125426	0.210526			-0.0111568	-0.0634689	0.0659696	-0.0140921	0.0765936	-0.140173			0.119543	-0.107143	0.214222	0.339334	0.176025	-0.0377015
	-0.0379144	-0.207311	-0.0434863	-0.0486531	0.0794061	0.0751619			0.0252409	-0.0581446	0.0341609	-0.00512558	0.145703	-0.00235592			-0.165887	0.142704	-0.0356924	0.285705	-0.103248	0.105289
	0.00628735	-0.0155619	0.117455	0.0743497	0.0953686	0.0430607			-0.0550428	-0.0877314	0.0276321	0.0807517	0.142114	-0.170263			-0.133626	-0.0883001	-0.108668	0.084011	0.164191	0.303669
	0.0256213	0.115242	-0.117833	0.127037	-0.00572781	-0.0396772			-0.0210755	-0.162789	0.0239028	-0.0930687	0.120518	-0.117012			0.191299	0.00948354	-0.375568	-0.232708	-0.0837433	0.0551355
	-0.0820041	0.0817902	-0.08226	-0.0664172	0.0235224	0.116074			-0.0452152	-0.0536109	-0.0160454	-0.0476255	0.13947	-0.0469941			-0.127105	-0.0536452	0.0551794	-0.0526626	0.133612	-0.0945084
	0.197636	0.0412472	0.0411475	-0.0877493	0.00292954	0.0736029			-0.0627829	-0.0865402	0.0713176	0.0657437	0.227747	-0.203723			0.0695259	0.135131	0.129979	0.0244936	0.0628853	0.324422
	0.120481	-0.0513586	0.0358898	0.0187923	0.00658705	0.10548			0.0674868	-0.0952766	0.0375215	0.114282	-0.0934192	-0.281249			-0.243854	-0.218252	0.238276	-0.145583	0.222853	0.0232529
	0.114257	-0.420333	-0.0698014	-0.000266135	0.0821978	0.196306			-0.0242811	-0.12503	0.0642639	-0.210699	-0.0772065	-0.102172			0.0267822	0.0767706	0.177096	0.219205	0.152129	0.0707359
	0.158769	-0.0683166	-0.0933909	-0.108605	0.232096	-0.0602023			0.0138802	-0.0542755	0.0548735	-0.100041	0.0646878	-0.0110536			0.0919839	0.117654	-0.0974618	0.0282596	0.00881177	0.187489
	0.00736479	-0.041524	-0.0642008	-0.120569	0.0510216	-0.0787206			0.0033858	-0.0905676	-0.0489617	0.0986158	0.113831	-0.148146			0.271752	-0.0479582	0.0120755	-0.127793	0.193181	-0.135386
	0.128971	-0.18616	0.00908236	-0.180981	-0.0692766	0.0253262			0.0223591	-0.0990358	0.0373114	0.0128856	0.0368967	-0.184813			0.27468	0.115842	-0.0361059	-0.108148	0.122797	0.246043
	0.0944925	0.0739747	-0.193455	-0.0743539	0.079513	0.00105439			0.0725606	0.03038	0.0713828	0.0594041	0.0201702	-0.0880107			0.0630197	-0.0354062	-0.0624901	-0.0760548	0.000400192	0.190282
	0.0664096	0.145194	-0.0429412	-0.056411	-0.0654927	0.0633877			-0.0108955	-0.0716949	0.0897667	0.109129	-0.00840576	-0.129166			0.121302	0.0739032	-0.0905861	-0.0739133	-0.0307992	0.126804
	-0.0768753	0.0672583	-0.0179625	-0.251696	0.0606711	-0.0493239			-0.024719	-0.0494062	0.0683941	0.0237189	0.0127393	-0.0710868			-0.0122142	-0.345092	0.156206	-0.158158	0.0423593	0.130488
	0.0888294	-0.0156921	-0.072527	-0.157877	-0.0739263	-0.0402715			0.0694571	-0.0489525	0.0271942	0.102223	0.0792771	-0.0738616			-0.00796901	-0.219403	-0.0827262	-0.00362769	0.00831497	0.103462
	0.106164	0.0474915	-0.045614	-0.194104	0.177185	0.215849			-0.0164254	-0.125621	0.173772	0.0363473	0.162498	-0.073106			-0.0915201	0.030697	-0.0251624	0.142225	-0.0150869	0.240872
	0.0130883	-0.138624	-0.133949	-0.0533113	0.00554623	-0.149262			0.0352981	-0.0683791	-0.0191468	0.0135144	-0.016582	-0.137197			0.109171	-0.242267	-0.308356	0.115667	0.16791	-0.128795
	-0.0591964	0.0412472	0.0490606	-0.0226628	0.00957334	-0.0100307			0.0178532	-0.0124605	0.0271942	-0.0647567	0.106035	-0.0380158			-0.13069	-0.119701	-0.164825	-0.0490186	0.331525	0.0287371
	0.127497	-0.11359	-0.0442688	-0.0172893	0.102606	0.248123			0.0717307	-0.0566518	-0.0358501	0.0028412	0.0265635	-0.140319			-0.112695	-0.0369053	-0.0220788	0.120383	0.00215903	-0.273649
	0.0736243	-0.192038	-0.164072	0.249112	0.124045	-0.0761625			0.0366721	-0.161011	0.0938639	0.186315	0.232209	-0.132148			0.265695	-0.249028	0.240343	-0.207871	0.0626878	0.163352
	-0.0810473	-0.0816193	-0.0523225	0.0270016	-0.0189959	0.0414414			0.0678265	-0.149236	0.1669	0.0180861	0.0804926	-0.0706296			0.110274	-0.0641717	-0.282584	-0.0280055	0.01552	0.165295
	0.185671	-0.0389351	-0.0528588	0.0493727	0.125241	-0.00122809			0.0448295	-0.0145905	0.0380053	-0.138697	0.0722556	-0.0922233			-0.242803	-0.384967	-0.162488	0.001628	0.077101	-0.148507
	0.157606	0.076238	-0.345701	0.00370227	0.0848534	-0.00587918			0.0140892	-0.0359793	0.00241581	0.0478796	0.174104	-0.167397			0.471163	-0.0796237	-0.00411533	-0.0788865	0.26601	0.365876
	0.00735617	-0.137549	-0.0882826	-0.00349362	-0.00790671	0.0475223			-0.0403434	-0.0510873	-0.0357213	0.132274	0.211921	-0.0289226			0.39604	-0.152981	-0.253648	0.454853	0.0958342	-0.141917
	0.115292	-0.108965	0.179739	-0.0795912	-0.0480126	-0.126704			0.0328004	0.0670303	-0.0457049	0.119326	0.131162	-0.0527025			0.191432	-0.162256	0.0399535	0.14524	0.153157	-0.0592587
	0.0609878	-0.104724	-0.0738106	-0.0525449	0.0209544	-0.0751978			0.114625	0.072706	0.04295	0.00890221	0.0165465	-0.0771149			0.775201	-0.0510456	0.156155	0.301295	-0.211707	-0.0948792
	0.240665	-0.121047	0.0563405	-0.204663	0.153402	0.0396413			0.0247198	0.0575585	-0.00953588	0.149634	0.009021	-0.187081			0.493135	-0.249522	-0.0274928	-0.00577234	-0.225055	-0.168668
	-0.0194424	0.145072	-0.151965	0.0391026	0.0994833	0.0641629			0.056214	0.0155975	0.0311794	-0.148395	0.18222	-0.0742797			0.105911	-0.0479344	-0.155462	-0.0885117	-0.0192957	-0.0782621
	0.0557212	-0.0213584	-0.181287	0.147858	0.322454	-0.132467			0.0864728	0.00305414	0.0258419	0.0926107	0.0293346	-0.169582			0.409399	-0.0292075	-0.0544957	0.173676	0.0310287	0.00276327
	0.00324459	-0.0359392	-0.144113	0.0902573	0.166116	0.190923			0.0300921	0.0667431	-0.0248482	0.115307	-0.0270945	0.00751894			0.372796	-0.180281	0.0460342	0.278635	0.281207	-0.187112
	0.276161	-0.0241182	0.029788	-0.0668174	-0.00419088	0.0584007			-0.0579206	-0.0165131	0.0755017	-0.0681829	-0.0612055	-0.0728443			-0.387801	0.0663869	-0.00909342	0.248177	0.0486017	-0.0232614
	0.0291984	-0.0734618	0.0633567	0.0235101	-0.0370499	-0.0115983			0.0318391	0.00588619	0.0394719	-0.0462105	0.126643	-0.153938			0.169162	0.127172	-0.0601758	0.0531415	0.0700502	0.252035
	-0.0427586	-0.00212079	0.0225608	-0.0234888	0.00972899	0.323195			0.137648	-0.0033939	0.0811571	0.0573616	-0.0231433	-0.0288634			0.142602	-0.070177	0.0933694	0.00612921	0.0392181	0.00671346
	0.00303771	-0.0496652	0.0376834	-0.0434499	-0.0247642	-0.230588			0.00128724	-0.0576499	0.00967553	0.0304972	-0.0623659	-0.171697			0.285948	-0.0775119	-0.191664	0.072697	0.0678532	0.297984
	-0.0770391	-0.104097	0.0225169	0.0705942	-0.0793542	0.126763			0.0562386	0.00639721	0.108806	-0.159522	0.032642	0.0773334			0.384887	-0.0840169	0.144243	0.0578161	-0.156309	-0.0540735
	-0.0709019	0.0521401	-0.0671725	-0.00630385	0.103666	-0.0721143			0.0481706	0.0970306	-0.0222442	-0.139342	0.0104002	-0.0660877			0.170183	-0.319512	0.106021	0.146765	0.317621	-0.0790694
	0.0417142	-0.02941	-0.240924	0.00300396	0.267776	0.0658339			-0.00851499	0.0882656	0.132816	-0.022633	0.0694789	-0.155759			-0.169624	-0.104567	0.00681212	-0.0411592	0.284067	-0.0666268
	0.235131	-0.106442	-0.194449	-0.152052	0.36041	0.0261962			0.0304073	-0.0342218	0.0625204	0.0621808	-0.049287	-0.264176			0.275215	-0.259769	0.0755181	0.208346	0.263273	0.0960519
	-0.00723694	-0.0565201	-0.0137422	0.0411209	0.0356135	-0.012029			0.126176	-0.0207786	-0.0271817	-0.00314561	0.0929884	-0.105511			0.00567034	0.0189303	0.0855448	0.0827364	0.20404	0.123234
	0.0835369	0.0533531	0.121799	-0.223662	0.226639	0.0183668			0.0221018	0.0126774	0.0109836	-0.0327294	-0.136298	0.137707			0.243997	-0.0998437	-0.252885	-0.0452719	0.0731513	0.0799192
	0.194524	-0.000704206	-0.108329	-0.181977	-0.0414856	-0.055646			0.110274	0.0994308	0.00225806	0.0590357	0.0889822	-0.0647198			0.024311	0.0416369	-0.294387	-0.12124	-0.160271	0.173964
	0.0604534	-0.0146337	-0.0794816	0.0569859	-0.019064	0.170578			0.0317361	-0.0477503	0.0120984	-0.158542	0.127637	-0.0309193			0.0383265	-0.363665	-0.230505	0.0896391	-0.0801053	0.0487183
	0.0650822	-0.0800399	0.0563229	0.0582973	0.0272188	0.0396585			0.100494	-0.0688554	-0.0936099	-0.0938472	0.1371	0.00262652			0.0846774	-0.0160666	0.0584426	-0.0418944	0.0357066	-0.105543
	0.165277	-0.12515	-0.13009	-0.152376	0.0730833	-0.082674			0.0899097	0.023322	-0.0486196	-0.0207038	0.263762	0.0511102			-0.280431	-0.0352337	-0.0226974	-0.284003	0.208227	0.330157
	0.0295087	0.156233	-0.0377098	-0.0678393	-0.109684	0.0463423			0.0281535	-0.0533667	0.0600324	-0.0909976	0.177159	0.0365395			0.0514716	0.510733	0.0246537	0.138497	-0.132327	-0.0613937
	0.117835	0.313089	-0.206652	-0.160151	-0.0463103	-0.141502			0.0157974	-0.0649644	0.0847528	-0.0156008	-0.0539031	0.0124552			0.212278	-0.17689	-0.601047	0.191748	-0.100196	0.0392181
	-0.0453273	0.184467	-0.139805	-0.0206871	0.11745	0.00447381			-0.0173962	-0.00866231	-0.0557562	-0.194151	0.0312516	-0.0125778			-0.0912324	-0.147589	-0.342786	-0.221583	0.19361	0.0661488
	0.098311	0.0234018	-0.174613	-0.0944428	0.112518	-0.0674029			0.0766484	-0.0465079	0.0446621	-0.0587816	0.110067	-0.166047			0.244444	-0.12222	-0.0302207	0.116162	-0.0845579	0.174694
	-0.0501199	-0.0501618	-0.112804	-0.0236336	0.231201	-0.0509604			-0.0445627	-0.0419061	0.0341046	-0.0813399	-0.00516038	0.0126613			0.178176	-0.0964142	-0.330471	-0.0939633	0.0341082	-0.119678
	0.444365	0.0654184	-0.137194	0.000951648	-9.56508e-05	0.0363166			0.0330491	-0.0877928	0.0385285	-0.111385	0.217401	-0.0175602			0.356288	-0.244712	-0.193956	-0.0326801	0.385817	-0.0129837
	0.204514	0.0175809	-0.0407695	-0.0252942	0.142041	-0.200485			0.0355104	-0.128138	0.0890455	0.0853977	0.191726	-0.0965153			0.123596	-0.0029227	0.0312378	-0.0329144	0.233203	0.0654341
	0.189878	-0.163454	-0.0197649	-0.0228501	0.0132795	0.0486506			-0.022702	-0.14521	0.0945779	-0.136321	-0.210063	-0.0146314			1.03262	0.0685017	0.0251859	-0.170176	-0.0323142	0.0370023
	0.0535749	-0.0878147	0.164652	0.015914	-0.00324732	0.150768			0.0117547	-0.0479441	0.0648717	-0.0894785	-0.331801	-0.0570478			0.119399	-0.00296732	-0.564489	0.164436	0.113802	-0.00945512
	0.0768222	0.0455946	-0.00775473	0.0101147	0.121954	0.16678			0.0140892	0.0269728	-0.00555546	-0.0293839	0.133785	-0.0577217			0.0877571	0.285035	-0.0250983	0.27763	-0.300034	0.258431
	0.050627	-0.170692	-0.0967759	-0.161164	0.0310319	0.0684437			-0.0154323	-0.0080585	0.0969411	-0.0924986	-0.00117671	0.0474317			0.252414	-0.0681009	-0.0748568	0.186678	0.0576458	0.0832384
	-0.0429741	0.0628376	0.0255326	-0.0660084	-0.014784	-0.0339322			0.0597499	-0.0433593	-0.0113269	0.0877213	0.0188305	-0.108696			-0.199967	-0.351565	-0.111422	0.239248	-0.22346	0.0080651
	0.165183	0.235292	-0.04426	-0.196403	-0.0299878	0.00836696			0.0703765	0.0206196	0.115552	-0.127914	0.112759	-0.0446693			0.0202797	0.238233	-0.039305	0.164728	0.460966	0.072252
	0.0957596	0.0943928	-0.0346941	-0.0274231	-0.00572781	0.0271092			-0.0520161	-0.0627041	0.0152465	-0.110863	0.0956508	0.0999267			-0.17835	-0.367136	0.0269521	0.0423765	0.0191827	0.117409
	0.0567814	0.0176216	-0.0947801	0.19949	0.0751163	0.0918111			-0.0335243	-0.0290155	0.0407397	-0.119429	0.122595	-0.154329			0.121531	0.000935101	-0.255943	0.348272	0.161494	-0.183951
	0.117955	0.122618	-0.0772924	0.320619	0.336179	-0.0761883			0.054136	-0.0122865	0.0354754	0.109957	0.0252648	-0.0638209			-0.140349	-0.0406709	-0.130311	-0.00436933	0.0975159	0.0199396
	0.0921375	-0.0872723	-0.0297074	-0.112308	0.127476	-0.169822			0.0719191	-0.13559	0.1187	-0.31404	0.078848	0.0495836			0.114781	-0.186542	-0.112713	-0.0991708	-0.0847091	-0.0947925
	-0.170194	-0.0717644	-0.0402878	0.0885009	0.0850831	-0.161382			0.0437929	-0.119368	0.0521867	-0.200594	0.0735953	-0.0998278			0.361772	-0.0145258	0.0383796	-0.234823	0.221209	-0.271044
	-0.0840506	0.096712	0.0138635	0.0114654	-0.0123579	-0.152879			0.0146974	-0.0208065	0.0218727	0.00292452	0.0909768	0.0591826			-0.0659528	-0.0914559	0.414872	0.162188	0.00807429	0.0253341
	-0.100616	0.11919	0.0169915	0.000908211	-0.172342	-0.0186042			-0.0490575	0.015476	0.0158671	-0.1932	0.0103705	-0.0557356			0.0808969	-0.0167507	-0.196347	-0.0694763	0.278078	0.471769
	-0.0692199	-0.0530945	0.255635	-0.0200679	-0.139979	0.126871			-0.0237608	-0.141247	0.0116219	0.0844695	-0.00704917	0.119265			-0.031445	0.168894	-0.0431034	-0.127665	0.234017	-0.0316253
	-0.104804	0.241849	0.0917541	-0.167952	0.118835	0.0546694			0.127985	-0.0369263	0.0881625	-0.0407913	0.0425193	-0.00959921			-0.0406658	-0.0648528	-0.317976	0.279432	0.196606	-0.302634
	-0.155235	-0.229325	-0.053181	0.229027	-0.0344023	0.00222392			-0.0433075	-0.147991	-0.00328877	-0.00281626	0.303671	0.0044184			-0.0862015	-0.179647	-0.258107	0.266162	-0.00973319	-0.0433502
	0.4602	-0.119899	-0.243973	0.00497435	-0.0240476	0.134213			-0.017675	-0.00318582	0.0806412	-0.222099	0.0527227	0.00605395			0.0922753	-0.0471313	-0.334045	0.102504	0.0989569	-0.00203317
	0.154876	0.007843	0.144957	0.0297585	0.0938864	0.130515			-0.00968702	-0.0791711	0.0230335	-0.0208131	0.0341822	0.0533344			-0.0103738	-0.0479998	0.0706458	0.0919026	-0.145417	0.0342781
	0.0133789	0.0381351	0.0231855	-0.0377432	0.00911827	0.0186667			0.0563558	-0.0221431	-0.0142947	-0.0531059	0.0880957	0.0245495			0.192435	0.156446	-0.0990485	0.219558	0.0258262	0.241787
	-0.077726	0.0278482	-0.111639	-0.0898655	-0.127469	0.128193			0.0438002	-0.0182113	0.0561418	0.00193382	0.012315	0.0145708			0.45419	0.0248255	0.195569	-0.0347348	-0.0787383	0.105932
	0.0412527	0.0297781	-0.0675983	0.0633019	0.0761986	-0.0926637			-0.0251375	-0.0467556	0.00440767	-0.0137764	-0.0967062	-0.0502913			0.0501881	-0.0149393	0.073082	-0.130124	0.13593	0.480979
	-0.154576	0.0333363	0.123602	-0.0910089	0.0597555	-0.0883945			0.00301957	0.0122641	-0.0202029	-0.145534	0.0519479	0.00875659			0.277247	-0.392017	-0.172313	0.176389	-0.103905	-0.211636
	-0.0771276	0.170177	-0.0368851	0.122496	-0.171503	0.0106731			-0.0466464	0.11729	-0.0663492	0.00768368	0.235091	0.0765632			-0.154874	-0.0150523	-0.0304322	0.0732043	0.147961	-0.167266
	-0.176958	0.0841592	-0.161794	-0.29096	0.00590721	-0.205682			0.0398417	0.0508185	-0.0635029	-0.106731	-0.165159	0.0896498			-0.16103	0.0802149	-0.109771	0.108482	0.313875	-0.187656
	0.0359734	-0.00367596	0.24415	-0.215925	-0.108581	0.0791326			0.0677861	-0.0925148	-0.0994588	0.046205	0.000945616	0.0196031			0.0870269	0.0170802	-0.163847	0.171682	-0.272198	-0.0674132
	0.295927	-0.0146004	0.0294682	-0.0202063	0.201836	-0.110303			-0.00219066	-0.062369	-0.0580062	0.0958161	-0.0559896	-0.114695			-0.00542408	0.0396946	-0.321979	-0.173694	0.0731791	0.130449
	0.152225	0.124575	0.0828042	0.0870349	0.177671	-0.226635			0.0390319	-0.117771	0.0319944	0.0304628	0.0944161	0.0446988			-0.170826	0.0455899	0.224999	0.192656	-0.22761	0.0788187
	0.122337	0.0589158	0.0507796	0.232826	0.156511	-0.233673			-0.00839541	0.0550065	-0.0122521	-0.0662447	-0.109669	0.0920765			0.238867	-0.0484371	-0.0644839	0.139348	0.375329	-0.0720183
	-0.00334537	-0.183551	-0.0884046	0.0736563	0.044936	-0.108803			-0.00282327	0.123089	0.0316941	0.0515543	0.118848	-0.0193345			0.198476	0.0566963	0.224393	-0.273241	-0.039041	-0.131478
	0.106097	0.0823758	-0.268377	0.0756755	-0.0323368	-0.101068			-0.0129662	0.0307478	0.0712485	0.119226	0.0131216	0.0493377			0.0878056	0.160792	0.372407	0.177642	0.119805	-0.0975213
	0.0394424	-0.137621	-0.084612	0.111441	-0.17816	0.0270712			-0.09532	-0.0515944	0.124286	-0.0205952	-0.0991614	-0.210936			-0.167097	0.0157086	-0.0792282	-0.023806	-0.0242999	-0.126034
	-0.154129	0.00833409	-0.0355648	-0.0688709	-0.151299	-0.111661			-0.0325381	0.0645772	-0.0580801	-0.140941	-0.00212137	0.0542343			0.022534	0.195065	0.0676468	-0.0899901	0.121445	0.0297404
	-0.0969195	-0.156834	0.00128931	-0.13688	0.0409672	-0.252447			-0.0779144	0.110298	-0.0450092	-0.149536	-0.0213409	-0.0187747			0.206889	0.00386215	0.0130915	0.0561321	0.0315557	0.376898
	-0.181632	0.103579	0.0364331	-0.10188	0.0221609	-0.0344486			-0.0424382	-0.0297169	0.00669885	-0.0126874	-0.134163	0.0362765			-0.184828	-0.120924	-0.0862936	0.0453487	0.0644512	0.0371846
	-0.329082	0.119603	-0.0676515	-0.181607	-0.0981904	-0.186301			0.0588118	6.49133e-05	0.208357	-0.0486443	0.0691252	-0.0675244			-0.233824	-0.103686	0.0873264	-0.258348	-0.179714	-0.175547
	-0.216368	0.019405	0.0509922	-0.269707	0.047696	0.0720767			0.000618787	0.302453	0.603957	-0.0638165	0.181367	0.0651976			0.00674804	-0.145365	0.0994893	-0.272597	0.0963191	-0.163271
	-0.153735	0.415004	-0.0118077	-0.0142868	-0.0997147	-0.0898503			-0.0958704	0.354004	0.589718	-0.193196	-0.06319	0.278502			-0.343782	0.0525329	-0.0833627	0.0813184	-0.0533628	-0.080938
	-0.0564495	0.510093	0.171063	-0.0333267	-0.185628	0.010155			0.0754099	0.405952	0.527307	-0.102367	0.01149	0.0326847			0.206146	-0.0771892	-0.221253	0.0918214	-0.0910021	0.104648
	-0.274668	0.0872867	-0.0615815	-0.0138074	0.036313	-0.115126			0.0211128	0.290369	0.442217	-0.0333345	-0.0161704	0.00264035			0.024628	-0.02226	-0.110198	-0.0761677	0.180234	-0.0634615
	-0.363493	0.0578044	0.0822637	-0.183968	-0.02062	-0.409623			-0.0805881	0.240005	0.427707	-0.108922	-0.0966485	-0.0950139			0.119286	0.100751	-0.176573	0.0250993	-0.0758328	0.191603
	-0.175739	0.0795069	-0.0929858	-0.170008	-0.318977	-0.12003			-0.00438784	0.260397	0.352322	-0.149072	-0.0944936	-0.0776462			0.144316	0.068982	0.268334	0.202349	-0.119336	-0.12965
	0.000691784	-0.044884	-0.0740404	-0.100543	-0.023795	-0.0180058			0.355829	0.239208	0.309385	-0.259771	-0.0590529	0.094969			0.111177	-0.12827	-0.151387	0.0411978	-0.0702616	0.0963481
	-0.113409	0.0278913	-0.0433893	-0.0103959	0.0224946	-0.0662534			0.818146	0.461082	0.480677	-0.0509124	-0.101221	0.0700154			0.0506981	-0.240914	-0.297272	0.50269	-0.0740047	0.252012
	-0.365031	0.019853	0.0101506	0.033465	0.0691361	-0.000562676			0.854486	0.278235	0.426033	-0.0716355	-0.124553	-0.0128933			0.0104699	-0.27093	-0.273178	0.178894	-0.10054	0.4188
	-0.218042	0.0510067	-0.0343773	-0.200666	-0.0193392	-0.182996			0.601994	0.213493	0.345651	-0.245444	0.0530181	0.0551062			0.193359	-0.0925906	0.47472	-0.01194	-0.0918027	0.320498
	-0.0697122	-0.0901671	0.030948	0.145427	0.146246	-0.0642171			0.507377	0.329454	0.21156	-0.143152	-0.0317345	0.0712821			0.366495	0.325255	0.377778	0.163503	0.51505	0.116351
	-0.185207	0.0105655	-0.158639	-0.0432293	-0.163773	0.0968972			0.711422	0.319547	0.801637	-0.124201	-0.0698315	-0.0323906			0.370305	0.240175	0.200012	0.227059	0.243172	0.106875
	-0.0991161	0.277578	-0.119233	-0.1176	0.199301	-0.328981			0.68827	0.112651	1.33835	0.0849633	-0.0366451	0.715909			0.171085	-0.0682116	-0.0158261	-0.179743	-0.0246374	0.587337
	-0.195319	0.302028	-0.132224	-0.0580094	0.192527	-0.0848487			0.627021	0.102456	1.1469	0.554503	0.0110892	0.661581			0.192164	-0.199568	-0.138845	0.0570028	-0.127154	0.244799
	-0.0885346	-0.07453	0.160057	-0.0821481	0.0783543	-0.106079			0.438883	0.135021	1.10746	0.733389	0.0399301	0.648762			-0.0568179	-0.150551	-0.240941	0.128733	-0.23027	0.00480083
	-0.050852	0.127556	-0.0256578	-0.116189	0.00109064	0.00130399			0.379529	0.134098	1.06399	0.77854	0.0302266	0.462626			0.143962	-0.171359	-0.276689	0.274663	0.0446278	-0.0639484
	-0.115363	-0.127429	-0.0937125	0.0312245	-0.0135485	0.0733629			0.27516	0.0571199	0.913314	0.74511	0.0106344	0.448666			0.160082	0.123986	-0.0838231	0.606259	0.156883	0.119143
	-0.271555	-0.0347952	-0.0214842	-0.0466961	-0.110872	0.186247			0.309219	0.245041	0.734464	0.64889	0.0244248	0.330587			0.315797	0.130556	-0.092354	0.00075099	-0.00946819	0.111237
	0.0504101	0.0416331	-0.16556	0.0236454	-0.0725922	-0.050552			0.765414	0.321932	1.06337	0.318153	0.00464267	0.242726			0.581598	-0.368989	0.180444	0.203852	-0.0294857	-0.359777
	0.0119019	0.143322	-0.239782	0.0863249	-0.067965	-0.16458			0.707516	0.31568	0.69073	0.564497	-0.260114	0.362397			-0.103683	0.318045	0.245949	0.0857662	-0.0781808	0.158517
	-0.136624	0.0465525	-0.112924	-0.00581341	0.214581	-0.0880908			0.79065	0.322922	0.6288	0.515358	0.0493137	0.19773			0.230359	0.545742	-0.0806305	0.180626	-0.101986	-0.151065
	-0.239402	0.0238248	-0.0635132	0.236431	-0.0221624	-0.079472			0.661946	0.273216	0.755711	0.508182	-0.116107	0.278825			-0.12215	0.226847	-0.278504	-0.0999583	-0.00384321	0.362507
	-0.210816	-0.219495	0.0323392	-0.0243277	-0.0237409	-0.123191			0.527266	0.175712	0.623351	0.465228	-0.00104265	0.187643			-0.133917	-0.19064	0.173667	0.234601	0.223002	-0.190532
	-0.189782	-0.148193	0.102645	0.0826092	-0.0319309	-0.134445			0.480583	0.084783	0.701661	0.406303	0.0889932	0.395705			0.171052	-0.308662	0.164194	0.00937249	0.280647	-0.125006
	-0.217118	0.0601995	-0.0435665	0.00670777	0.00555544	-0.127684			0.450412	0.0805027	0.45162	0.37385	0.316457	-0.0251359			0.0987618	0.116745	-0.172348	0.029397	0.0786227	0.428217
	-0.200363	-0.0572386	-0.0501593	0.102488	-0.115012	-0.0161123			0.567764	0.053582	0.551844	1.42248	0.208697	0.105983			0.129645	-0.11512	0.00192769	0.305918	-0.0784676	0.040674
	-0.0981238	0.145674	-0.106455	0.241908	0.0840819	-0.173609			0.534648	0.060979	0.456555	1.57978	0.253894	0.213721			0.421063	0.558356	0.157156	0.350633	-0.34709	-0.159308
	-0.131648	0.0144855	-0.0646563	-0.0895244	0.131228	-0.0593941			0.54566	0.0955424	0.461551	1.14119	0.307759	0.0537964			0.0908554	0.701443	-0.179056	0.157138	-0.160718	0.051161
	-0.0412249	-0.00201316	-0.0958037	0.100948	-0.0700306	0.149512			0.501154	0.0749162	0.361276	1.0222	-0.000336595	0.0868601			0.000121591	0.00667488	0.0819883	0.0382207	0.151431	-0.236459
	-0.160946	-0.0485025	0.0275364	0.107974	-0.0872764	0.124281			0.47687	0.10288	0.138077	1.22627	0.202097	-0.0610566			-0.104287	0.0084991	0.141283	0.295813	-0.186528	-0.226182
	-0.192705	-0.156084	-0.204479	-0.127355	-0.191852	0.00315282			0.394114	-0.00821561	0.354442	1.11731	0.109045	0.147283			0.278615	-0.200045	-0.162797	0.538184	0.249559	0.0118657
	-0.110107	-0.00284026	0.125081	-0.102036	0.0106607	0.0969687			0.297837	0.0926874	0.197251	1.35249	0.280847	-0.00530354			0.063235	-0.245915	0.285113	0.434869	0.0240696	0.14937
	-0.228267	-0.182749	-0.294217	-0.202242	-0.149477	-0.11668			0.282157	0.0438381	0.0930435	2.72994	0.732791	0.457901			0.474288	-0.0330463	-0.215644	0.287511	0.311897	0.149926
	-0.10891	-0.0478563	-0.0368762	-0.00267849	-0.159011	0.0618502			0.165449	0.161459	0.123735	3.34774	0.670993	0.396794			0.340408	-0.326468	-0.27186	0.193493	0.109574	-0.0376691
	-0.226533	-0.0516644	-0.176548	-0.0511957	-0.220706	-0.0469436			0.19468	0.0359597	0.162994	3.01989	0.529611	0.363905			0.101619	0.0500008	0.154045	0.100117	-0.223221	0.163704
	-0.172535	-0.16688	-0.0957063	0.0163337	-0.134549	-0.0349934			0.144467	0.0366448	0.0139026	2.5423	0.487552	0.185867			0.0798991	-0.0513664	-0.0562837	0.205209	0.176828	-0.125305
	0.0257555	-0.0303841	0.0394814	-0.029989	-0.153779	-0.0788736			0.225898	0.0413539	0.0515005	2.19987	0.642892	0.362772			0.0342198	-0.0136254	0.164264	0.297274	-0.199021	0.223077
	-0.0595171	0.0488184	-0.0306645	-0.109459	-0.0610829	-0.0942089			0.277743	0.046961	0.0501961	2.36563	0.463964	0.251679			-0.411313	0.0684769	-0.248593	0.460818	-0.127656	-0.226134
	0.100575	0.0694612	0.0363534	0.0774181	0.0217009	0.0163356			0.281582	0.0539498	0.106011	2.35329	0.613319	0.225943			0.0531096	0.378217	-0.0945115	0.0042759	0.138427	-0.140225
	-0.0821873	-0.113283	0.128068	0.0728264	-0.00286905	0.138187			0.300382	0.0351715	0.0354839	2.41078	0.620608	0.40607			0.144776	0.521996	-0.144309	0.404009	-0.0249242	-0.242677
	-0.0902464	0.248405	0.0450109	0.169575	0.00864926	0.16157			0.145293	0.014833	0.0821411	1.72965	0.818916	0.404963			-0.0295488	0.179445	-0.147105	-0.0201115	0.064735	-0.0774513
	-0.107213	0.16829	-0.0563002	0.096375	0.0957535	-0.117225			0.114345	0.00328847	-0.0126436	1.46302	0.561943	0.397137			0.0431361	0.201944	-0.0459774	0.0770338	-0.125777	0.049953
	-0.0443304	-0.104917	0.0166016	-0.101142	0.00447309	0.0467114			0.0991687	0.0739496	0.265251	1.82895	0.420451	0.147033			-0.0219058	0.158902	0.117734	0.136178	-0.121517	-0.0159068
	-0.0768398	-0.0925019	-0.0346609	-0.105522	0.0333635	0.125013			0.0629099	0.0507033	0.373086	1.77247	0.338056	0.2865			0.00401909	-0.297221	0.0450483	-0.0754144	0.140345	0.0911961
	-0.175769	-0.0377503	-0.112755	0.226031	-0.284242	-0.112876			0.0963352	-0.0243029	0.296349	1.23416	0.458399	0.277971			0.0166236	0.0745139	-0.0964133	0.0177984	-0.124594	0.134
	-0.139662	0.0175354	0.0149003	-0.167971	0.0805461	0.0290987			0.144621	-0.00993382	0.1581	0.891407	0.34843	0.344693			-0.0613977	0.173346	0.410539	0.298412	-0.0512149	-0.0394582
	-0.199128	-0.00251287	-0.186295	0.0921245	0.0350502	0.142742			0.0499816	0.0177308	0.189516	0.984504	0.184845	0.383135			0.0275021	0.0861983	0.226017	0.467917	0.159386	-0.112528
	-0.106403	-0.069128	-0.08237	-0.0152365	0.0650591	-0.0529992			0.0738144	-0.0207001	0.159402	0.993616	0.218621	0.246954			0.498575	0.171032	0.055156	0.0359609	0.186725	-0.0302867
	-0.0955106	0.148698	-0.0296543	-0.0971957	0.119422	0.0974867			-0.0138627	0.102991	0.160167	0.578028	-0.028187	0.201938			-0.115906	0.161518	0.171735	0.00241725	0.00217011	-0.382427
	-0.177738	-0.118547	0.103797	-0.137756	0.0952755	0.0477475			0.153717	0.0299467	0.0794406	0.863783	0.0710681	0.289866			0.178414	-0.227982	-0.164729	-0.240156	0.244012	0.0619708
	-0.0962605	-0.136381	0.0204474	0.107725	-0.0914707	0.00685042			0.114465	0.0530785	0.0928776	0.725663	0.265306	0.153846			-0.109532	0.272836	-0.020421	0.279209	0.0331269	0.18757
	-0.0235084	-0.0404987	-0.0937036	0.0298691	0.0147917	-0.0297596			0.00947917	0.0881713	0.0572228	0.729607	0.125612	0.03816			-0.0461217	-0.197179	-0.047154	0.0658558	0.194142	-0.194304
	-0.115954	0.0427703	0.030886	-0.0024941	-0.0374239	0.110303			0.051749	-0.0328695	0.114835	0.49814	0.0876693	0.0679073			-0.296093	-0.309757	-0.13942	-0.118874	-0.050035	0.0301197
	-0.00591308	0.030407	-0.187403	0.0596414	-0.116221	-0.0132453			0.00668858	0.0697471	0.0890513	0.559358	0.129876	0.0201158			-0.109971	-0.0739555	0.187169	0.125108	0.128453	-0.132461
	0.0270734	0.180722	0.218107	-0.134538	0.229066	0.0851345			-0.0307797	-0.0348731	-0.0355135	0.33366	0.0426121	0.0765556			-0.432206	-0.135692	-0.248332	-0.0782709	-0.263734	0.0326971
	0.0596888	0.0828238	-0.084931	0.114382	0.0227562	0.22869			-0.0112252	0.0444645	0.0326899	0.313987	0.0374233	0.0890964			0.234807	-0.0297596	-0.262411	0.295063	-0.134741	-0.0187398
	0.0102355	-0.115755	0.0424766	-0.0163061	0.160426	0.100773			0.0861289	0.0487173	0.0357603	0.30992	0.0868896	-0.000363835			-0.187013	-0.0432931	-0.133495	0.164667	-0.210101	0.0400068
	0.00420633	-0.00284887	0.0836549	-0.0614486	0.312851	0.0820889			-0.1083	-0.0182731	-0.0315968	0.263686	0.175426	-0.0304919			0.151179	-0.16859	-0.304683	0.0768936	-0.114778	0.658731
	0.0216804	0.0496713	-0.0111165	-0.0447322	0.0524404	0.0757922			-0.0759842	0.121194	-0.0659532	0.159288	-0.0689477	0.0150581			0.0820978	-0.00281416	0.0463543	0.248391	0.142018	0.56115
	0.0308379	0.0827807	0.171373	0.00446722	-0.0591887	-0.00746667			-0.014861	0.0455441	-0.0507957	0.252012	-0.0211521	0.0775176			-0.250549	-0.0975674	0.122392	0.462005	0.0899832	-0.111339
	-0.161726	0.217674	0.330335	0.0446308	0.0100112	-0.0335197			-0.0872099	0.0809285	-0.0267574	0.207331	-0.103914	-0.00760332			0.0110576	0.229513	-0.087741	0.11842	0.0183072	0.32827
	-0.0720452	0.0278051	0.0481389	-0.0583598	0.0908107	0.119914			-0.0202997	0.0140143	0.0569292	0.217743	-0.160804	0.120179			0.077795	0.123868	-0.215592	-0.051565	0.115593	0.0889981
	-0.0736434	0.132544	0.0346343	0.0338246	0.055904	0.00243828			-0.00499407	-0.0825603	0.0852638	0.0661269	0.0263481	-0.0209311			-0.0457367	-0.0851004	0.203632	-0.119715	0.0894515	0.0374429
	-0.124627	0.00208784	-0.0324456	-0.0625643	-0.24331	0.0996928			0.0228613	-0.0522459	0.073964	0.0790582	0.0475338	-0.0132715			0.310822	-0.0246268	0.192119	0.0494964	-0.0881702	-0.0205853
	-0.0868228	0.0151231	-0.2191	-0.0673219	0.111105	-0.0884927			-0.0872913	0.0111921	0.0489448	-0.0197135	-0.0861384	-0.0955621			0.0443993	0.18933	-0.0892004	0.170351	0.0260173	-0.0102275
	-0.150652	0.123308	-0.12315	-0.0167486	0.032218	-0.118511			-0.0144079	0.0147964	0.0156394	0.217799	-0.101765	-0.0266704			0.00877449	0.00665929	-0.220004	-0.205027	0.268653	-0.192884
	-0.158189	0.0482153	0.12089	0.0181593	0.14373	0.0484531			-0.0301742	0.0770869	-0.00531582	-0.0166407	0.0265565	-0.0760102			0.100852	0.000884154	-0.310371	0.227265	0.123231	0.0301709
	-0.142752	0.138902	0.032995	0.18442	0.192843	0.291442			-0.0424329	-0.00624029	-0.0349211	-0.0776129	0.0393441	0.133024			-0.365198	0.196752	-0.0340222	0.0152517	-0.134759	0.122154
	-0.245999	0.0804459	0.00854671	0.00266004	0.116977	0.107052			-0.0251239	0.0523101	-0.0911517	-0.0042581	0.0162695	0.164398			0.181518	0.00540573	-0.0859807	0.120728	-0.0571237	0.362841
	-0.149622	-0.0631402	-0.17124	0.0752698	0.0548126	0.179192			0.0345033	0.103132	-0.0724682	0.199269	0.0355588	0.0328217			-0.223465	-0.235771	0.0631632	-0.118209	0.0273646	0.00190601
	-0.0196985	0.100124	0.126579	0.0830241	0.0615414	0.167098			-0.0532048	-0.0592927	0.0361039	0.0929388	-0.0986405	0.0424892			-0.19366	-0.104141	-0.215337	0.135549	0.0270897	0.107112
	-0.111281	-0.030341	1.32789	-0.11796	0.00271422	-0.0327159			-0.120913	0.0265271	0.10488	0.0896182	-0.146692	0.111113			-0.135927	-0.01583	-0.088722	0.112567	-0.0142089	-0.0469669
	-0.0995251	-0.00530427	1.52975	0.0128208	0.0699479	0.136347			-0.0316777	0.0436985	0.0639477	0.121061	0.0592354	0.221853			0.0582466	0.112473	-0.182769	0.194621	0.00329631	0.0835905
	-0.109894	0.0549699	0.956261	-0.216921	0.0279065	0.0554821			0.0546391	0.0218798	0.099778	0.221508	-0.0307195	-0.0068621			-0.116334	0.134464	-0.279596	0.19242	0.230276	-0.0863053
	-0.208543	-0.0197697	0.625478	0.0231752	0.0550291	0.159257			-0.0188045	0.145025	-0.0403835	-0.0303873	-0.0271426	0.00944828			0.0457874	-0.236351	-0.226347	0.219706	-0.0374647	-0.114861
	-0.0307874	-0.192287	0.204328	-0.116263	-0.158479	0.0770962			-0.00452431	0.0625363	-0.0569222	-0.0746206	-0.0692223	0.195483			0.181282	0.120322	-0.0943972	0.017544	-0.402154	-0.0543573
	-0.0725148	-0.0130496	0.0891844	-0.218645	-0.0255539	0.00538566			0.0122705	0.0458081	-0.0312105	-0.041272	0.0546276	0.0100778			-0.152989	-0.0876886	-0.162749	0.00141293	-0.121329	-0.0585516
	0.0241118	-0.0186842	0.271231	-0.100432	0.136532	0.0782305			0.0215999	-0.0584848	0.00711944	-0.159302	0.0422125	-0.104963			0.0421499	0.195452	-0.0821651	0.0880781	-0.0972663	-0.209911
	-0.0771352	0.242814	0.113039	-0.0482544	0.0254712	-0.122137			0.0427642	-0.107531	0.0624454	0.136203	-0.118257	-0.131847			0.0419405	0.00637552	-0.248804	0.373465	-0.302293	-0.00777657
	-0.1402	0.0419087	0.0332254	0.161037	0.0156847	-0.173377			-0.0414829	0.0446629	0.0243888	-0.030859	-0.0475033	0.00877688			0.149034	0.448787	0.0747243	-0.0222669	0.0209181	0.006485
	-0.211566	0.347768	-0.0396055	-0.0103498	0.0523953	0.162445			-0.068944	-0.0155623	0.00951221	-0.0272256	-0.0348567	0.0860263			0.188759	0.238937	-0.133465	0.0586136	-0.422987	-0.0302356
	-0.155439	0.00770513	-0.104364	-0.0442528	-0.146951	-0.0410757			-0.104567	-0.061262	-0.0233659	-0.105206	-0.056236	-0.0749682			0.0531332	-0.104344	-0.259405	0.269414	0.0707095	-0.0686781
	-0.248491	0.00537895	-0.045835	-0.00328703	-0.0792849	0.199368			0.00517377	-0.0118283	-0.0390597	0.0289625	-0.0708207	-0.0189562			0.00845025	-0.32029	-0.18743	-0.0487705	-0.173062	0.158557
	-0.0918674	0.0795327	0.158081	-0.0367843	0.0355283	-0.077909			0.100778	-0.0764794	0.00104897	-0.203761	-0.138727	-0.00618562			-0.0590943	0.018986	0.0874197	0.175483	-0.0879372	-0.0376933
	-0.0550709	-0.158419	0.0653032	-0.0473231	-0.0471383	0.0742382			-0.064665	-0.0470028	0.0215635	-0.104203	0.0121802	-0.0441395			0.0440548	0.0994543	0.0583095	-0.119562	-0.0195711	-0.136585
	-0.0939427	0.00499126	0.0189321	-0.0888697	0.0338957	-0.0219981			-0.0546042	-0.0427096	0.122354	-0.0856712	-0.0979871	-0.11129			0.0768054	-0.214754	-0.313398	-0.106747	-0.240415	-0.102805
	-0.0835583	0.085822	0.285719	-0.0882981	-0.085247	0.196215			-0.0154424	-0.00783642	0.0890109	0.0362766	0.0104775	0.0507338			-0.0673926	-0.341414	-0.194929	0.101558	-0.0125988	0.177182
	-0.0849671	-0.0316678	-0.0267478	0.0817793	-0.00789309	0.00825266			-0.0656112	0.0625561	0.075039	-0.177212	-0.0169328	-0.0709563			-0.0637517	-0.0200179	-0.290847	-0.188221	0.243853	-0.112116
	0.000919019	-0.036794	-0.0244527	0.00418139	0.0224586	0.0804544			-0.0102759	0.0293172	0.0793397	-0.142585	-0.0728482	0.125101			0.167235	-0.0943556	0.115423	-0.22273	-0.0532851	-0.102006
	-0.261564	0.074484	0.0919314	0.233066	0.277106	-0.0449341			-0.0826006	0.0575235	0.0342087	-0.000711237	-0.0962342	0.141175			0.110498	-0.0384597	0.0931581	0.214065	0.131879	-0.0628373
	-0.161196	-0.14485	0.0381345	0.091267	0.0142145	0.13574			0.0186887	-0.0255099	0.0872815	-0.0385369	0.00101058	-0.118443			0.143587	0.149101	0.0118427	0.270454	-0.210456	0.115891
	-0.0225389	0.0410041	-0.0780369	-0.0241249	-0.153653	0.126228			-0.0749338	-0.0479878	0.118853	0.0178905	0.00204393	-0.0045344			0.199162	-0.0195034	0.0794395	-0.0236658	-0.339024	-0.313662
	0.0487968	-0.0808451	-0.0471198	0.0627026	0.0451524	0.0818567			0.0382417	0.0250919	-0.0739697	-0.0497238	-0.133708	-0.040667			0.203799	0.203909	-0.227205	-0.133841	-0.00180292	-0.173486
	0.0980077	-0.00642429	-0.0807041	-0.153744	-0.0283139	0.043639			-0.0159038	0.022082	0.0119902	-0.123227	-0.10178	0.000945965			-0.0937565	-0.0517624	0.0065497	-0.189848	-0.311294	-0.125501
	-0.275138	0.0936535	0.125312	-0.150166	0.0118422	0.169072			-0.000350117	0.0803051	0.0327116	-0.123092	-0.121262	-0.159163			0.082655	-0.0797774	-0.078166	-0.260933	-0.0688516	-0.0825065
	-0.187055	-0.0916748	-0.124355	-0.14953	0.0443948	0.056804			-0.0183672	-0.0350218	0.0416522	0.0801864	-0.0342474	0.111243			-0.154769	0.0747509	-0.365218	0.0185614	-0.0222088	0.0568
	-0.0169717	0.00692114	0.289715	-0.118301	-0.0202682	-0.00062519			0.016922	0.0223147	-0.00982721	-0.037186	-0.186308	-0.0677846			0.197027	0.179065	0.303968	-0.282491	-0.0257009	-0.0720706
	-0.0319084	0.0251774	0.18174	0.0592357	0.0024797	0.0878318			-0.0839375	-0.0181945	0.00791429	0.0158878	-0.0495602	-0.136388			-0.31989	0.00368129	-0.0700263	-0.0635419	-0.220604	-0.267665
	-0.0557678	-0.0746506	-0.00270713	0.126848	0.0415355	0.0779358			0.0499205	-0.0254176	-0.038344	-0.00149336	-0.168894	-0.0906224			-0.235516	-0.00624432	-0.0264543	-0.0318764	-0.0198728	-0.175606
	-0.0467618	-0.0275754	0.18486	0.13156	0.237112	0.14443			-0.0513778	-0.0489179	0.00897658	-0.0708118	-0.0114645	-0.0278152			-0.0457975	0.000959005	-0.0777688	0.0578897	-0.0313079	-0.200094
	-0.232335	-0.0160134	0.0149977	0.124755	-0.0457222	-0.0685756			0.0771373	-0.0103718	0.0184237	0.061856	-0.0514296	-0.0829032			0.160031	-0.464712	-0.1598	0.0217015	0.268002	-0.101495
	-0.0794378	0.260183	0.0748911	0.0371255	-0.236419	0.0428263			-0.0260807	0.0569872	0.0488462	0.107482	-0.158421	0.198536			-0.347845	0.0761074	-0.149891	0.286559	-0.119805	0.000329467
	-0.312919	0.00864424	-0.144585	0.0352907	-0.0519549	0.204744			-0.0731664	0.0652044	0.0771247	0.1989	-0.158329	-0.0560864			-0.110579	-0.213475	-0.0499555	0.1118	0.0149854	0.204355
	-0.129361	-0.0396457	-0.0046566	0.000502498	-0.00129059	0.0439159			-0.144579	-0.0127782	0.0701855	0.120085	0.0311471	-0.12573			0.126017	0.00782242	-0.0390896	0.0855151	0.142448	-0.288001
	-0.0563359	0.0704519	-0.189503	-0.0101101	-0.24883	0.0613769			0.000159598	-0.162866	-0.0509466	0.256672	0.0134195	-0.206498			-0.0850429	0.214888	-0.0706733	0.413495	0.0879847	0.172343
	-0.175852	0.154195	0.0711162	-0.130057	-0.250355	0.111947			0.0210268	-0.0791193	0.0399938	0.237569	0.014573	0.0673539			0.294918	0.0806851	-0.312149	0.0401608	-0.107847	-0.157939
	0.197755	0.252455	0.0940581	-0.0276839	-0.0889361	0.0327963			-0.0337294	0.0394297	-0.00291259	0.140094	-0.0753145	-0.0407242			0.417095	0.0311256	-0.0681005	0.185611	0.0623153	0.101828
	0.0532809	-0.108596	0.212321	0.0474891	-0.0531815	0.0385749			-0.0983232	-0.00319374	-0.0468237	-0.0479996	-0.148312	-0.072756			0.4364	0.507764	-0.226931	0.253002	0.169826	-0.171955
	0.158762	0.128831	0.163929	0.106462	0.123471	0.161686			0.00781507	0.0189263	0.0103915	0.0693562	0.0553655	-0.0643311			-0.0698581	-0.184004	-0.334167	0.203839	-0.097335	-0.0720948
	0.100324	0.0177887	-0.0651959	-0.0404256	-0.195997	-0.0233649			-0.068628	-0.120181	-0.0782376	0.0684994	-0.0931501	-0.0805882			0.206116	-0.260019	0.0410643	0.108393	0.0257544	-0.257616
	0.0202862	-0.0384603	-0.00371213	0.0851585	-0.157029	-0.0094613			-0.0133636	-0.0554039	0.00286578	-0.0312216	-0.11838	0.0457548			0.282735	0.120456	0.164892	0.0932888	0.00138447	-0.173623
	0.0586965	0.139277	-0.034894	0.0136036	-0.0334244	0.0387865			0.0084145	0.0400049	0.00388027	0.0132878	-0.249897	0.021201			0.109607	0.10899	0.0463723	0.250563	0.0372225	-0.102283
	-0.169649	0.119806	0.319656	0.114806	0.140754	0.00116928			-0.0418878	-0.0720534	0.00971466	-0.0344212	-0.0215762	-0.0541738			-0.00563688	-0.0756488	-0.252078	0.434745	-0.244057	0.00539809
	-0.01501	-0.31085	0.00683909	-0.123006	0.381048	-0.0516189			-0.070927	-0.0278469	0.0207238	0.00320538	0.0893548	-0.00949947			-0.188344	0.0277485	0.145607	0.081113	0.0191138	-0.211175
	0.133323	-0.0351552	0.0594138	0.0463333	0.113765	0.109727			0.0525641	-0.0176528	-0.00288494	0.0138329	-0.133552	-0.0453301			0.0983701	-0.304206	-0.131367	-0.26755	0.0901684	-0.168665
	0.0499564	-0.0172468	0.00937935	-0.202187	0.0854547	-0.0188337			-0.0863405	0.0451352	0.0111475	0.144716	0.0351384	0.0159542			0.0102268	-0.0320734	0.0535912	-0.085862	0.125723	-0.219671
	-0.038254	-0.0315268	-0.0306754	0.00259822	-0.029736	0.00582812			-0.0586894	-0.109832	0.0061946	0.0213568	-0.0373769	-0.0657577			0.103048	0.01303	0.181479	0.220316	-0.0194994	0.0865257
	-0.243984	0.0669605	-0.0260212	0.175958	-0.140476	-0.215991			-0.019122	-0.00406505	-0.0385114	0.101606	0.0408347	0.062861			-0.0888593	-0.125464	-0.240715	-0.166723	-0.0349046	-0.198732
	0.195632	0.0213272	0.118457	0.00598679	-0.0642791	0.0696388			0.0751776	-0.0615214	-0.0658105	0.180445	-0.0437953	-0.0232334			0.256976	-0.180848	-0.162009	0.347219	-0.315774	-0.119173
	0.00285748	0.121314	-0.148072	-0.0847337	0.0359897	0.0200873			0.00815362	-0.0242952	-0.0559802	0.0981554	-0.0328463	0.0398924			-0.0386982	-0.0865567	-0.134148	0.18988	-0.106751	-0.131248
	-0.0941791	-0.0532343	-0.205174	0.00590774	-0.136069	0.0740333			-0.0607675	0.0996892	-0.0751194	0.0275997	-0.0695447	-0.18768			-0.0582094	0.14511	0.0534618	0.9352	0.0716116	0.0405502
	-0.0908155	-0.122156	0.0745284	0.036464	0.072971	0.00295624			-0.0199891	0.141805	0.073666	0.105754	-0.0154074	0.0558474			-0.116409	0.61549	0.250384	0.477742	-0.00266922	0.0566063
	0.107258	-0.148443	8.91957e-05	0.12916	-0.0413065	0.113191			-0.0640646	-0.0408828	-0.0906004	0.0208118	0.0327853	-0.0675354			0.221409	-0.166816	-0.136028	-0.000827224	0.00190425	-0.134866
	-0.0925102	-0.123144	0.1021	-0.0394377	-0.0732961	-0.0857078			0.00970708	0.0452933	-0.0112225	-0.0130086	0.0570868	-0.0541708			0.0566828	-0.485939	-0.056377	0.141669	0.089571	0.092057
	-0.0730857	-0.0966132	-0.165247	-0.199717	-0.0836696	0.00532666			0.0473486	-0.00814909	0.0125463	-0.103126	0.115924	-0.0790994			0.0729653	0.127388	-0.103746	0.0989528	-0.0433436	-0.051441
	-0.0739717	-0.194499	-0.188753	-0.0195114	-0.0762663	0.0145167			0.0290336	0.0546524	0.0435319	0.189539	-0.243349	-0.0155043			0.359426	-0.13621	0.103443	0.129725	-0.195568	-0.0722643
	-0.127918	0.059075	-0.0539189	0.248461	0.0554867	0.148967			-0.0129344	-0.0366047	-0.071293	-0.0877506	-0.0929997	0.127119			0.268712	-0.00390246	0.185691	-0.252547	-0.111599	-0.0435851
	0.18641	-0.0164115	0.0372589	0.084467	-0.0640131	0.0774704			0.0222681	0.00273175	-0.10033	-0.125868	-0.0351566	-0.0592347			-0.174331	0.134002	0.0659376	0.369461	0.0451865	-0.249133
	0.0889602	-0.0373286	-0.166607	-0.214625	-0.19456	-0.033029			0.0201538	-0.103195	0.0138935	0.0762925	0.0454088	-0.0970391			-0.0679093	0.00518121	0.166232	0.0717089	-0.195478	-0.0533431
	0.237758	-0.0232193	0.00244803	-0.122571	-0.166995	0.0701221			-0.0548956	0.0520415	-0.00822211	-0.0151159	-0.0107381	0.111682			-0.181417	0.0820728	0.0818739	0.35454	-0.0219638	-0.196884
	0.0709809	-0.321348	-0.221214	0.0326507	0.00666007	0.00173455			0.0225937	-0.0184212	0.0887171	0.0231377	0.124899	0.129435			-0.038097	0.0533218	-0.127597	0.067659	-0.244442	-0.149025
	0.0984746	0.069556	-0.0837672	0.0296079	-0.147507	0.00737802			0.0464001	-0.145816	0.0609962	-0.0368125	-0.0446492	-0.124137			-0.0989983	-0.377265	-0.0420144	-0.28581	-0.517384	-0.115167
	-0.144168	0.0306766	-0.107392	-0.00931605	-0.00993762	0.0897512			-0.0456213	0.0565445	-0.0116831	-0.0338531	0.0661967	0.0726374			0.00863601	-0.178853	-0.180494	0.0675384	0.0985715	-0.1434
	-0.0507793	0.199819	-0.0466428	-0.0774923	-0.0743866	-0.11408			-0.0354312	0.059032	0.0505724	-0.112663	0.12627	0.0804481			0.0754125	0.0517669	0.20577	-0.0893533	0.055733	0.350085
	-0.224963	-0.0408582	-0.239604	-0.0586428	-0.0416878	-0.029364			-0.0127512	0.071856	0.0551259	0.0668211	-0.168474	0.0750211			-0.233782	-0.164069	-0.0789762	0.22194	-0.104723	-0.274579
	0.0648387	0.151644	-0.00664253	-0.00981003	-0.102448	-0.0581285			-0.137677	0.0410136	0.00502596	0.10962	-0.15551	0.0658797			0.205765	0.145591	-0.169279	0.00837738	-0.0602617	0.165491
	-0.196283	-0.123745	0.0552677	0.145935	-0.166206	0.063348			-0.0624494	-0.115482	-0.0420663	-0.0720287	-0.164485	0.0211869			0.0125696	0.175182	-0.208886	-0.026733	0.122129	-0.0425942
	-0.0426585	-0.116183	0.0740839	0.136352	-0.195722	0.0263052			0.00174762	0.0436733	0.094146	-0.112725	-0.0211932	0.0162549			0.193231	0.00640044	-0.00771431	0.109992	-0.19497	-0.116554
	0.0294823	0.0868717	-0.00979067	-0.0249548	-0.0568048	-0.089464			0.392063	0.0657141	1.02459	-0.0937579	-0.0988565	0.000669953			-0.0957518	0.00575378	0.0579176	-0.067886	-0.23773	0.095929
	-0.0448264	0.0525188	0.0915574	-0.0301315	-0.220725	-0.141678			0.464219	0.031848	1.11557	0.194296	-0.0646363	0.0228656			-0.0515387	0.0108204	0.13283	0.0734389	0.30712	-0.161712
	-0.074204	0.115611	0.0710446	0.136827	-0.140573	0.163117			0.236934	0.0910918	0.889933	-0.0133468	-0.0195548	-0.0468426			0.0474124	0.175774	0.173728	-0.200777	-0.021889	0.291396
	-0.183637	0.0770642	0.0496609	-0.0198572	-0.113522	0.210234			0.312356	-0.0597788	0.671563	-0.0506001	-0.197803	-0.0787174			-0.0216828	-0.157066	-0.0577848	0.130193	0.0896479	-0.121289
	0.13778	-0.0817135	-0.149315	-0.0348636	0.054538	0.145165			0.298074	0.0358249	0.703317	-0.191823	-0.149244	0.0284321			0.11336	-0.0890628	0.172768	-0.0823536	-0.205269	-0.295131
	0.0175506	-0.0100349	0.0158389	0.040554	-0.0108686	-0.0286528			0.299546	0.0544314	0.627912	0.127703	-0.0215969	-0.057468			-0.298093	-0.032092	-0.400293	0.0428075	0.117136	-0.0191027
	0.0235121	0.14022	-0.216996	0.0482104	-0.171127	0.168204			0.498824	0.0605537	0.494491	0.763925	-0.00563607	-0.0897713			-0.167339	-0.0629571	0.0650769	-0.217085	0.0177343	0.0279304
	-0.067494	-0.00554437	-0.12462	0.117701	-0.132682	0.150827			0.589966	0.0576982	0.413408	0.975292	-0.0354524	-0.0530964			0.220436	-0.0660416	0.114842	0.0974387	0.115344	0.100131
	0.00999758	-0.153599	0.0245485	-0.0908094	-0.11088	-0.0287167			0.442869	-0.0495216	0.34577	0.646232	0.0130808	-0.114171			0.102584	0.167154	0.042639	-0.00130204	-0.0490577	-0.0630022
	0.0173097	-0.280915	0.131068	-0.152614	0.078078	0.0443115			0.272898	0.0506087	0.258287	0.625383	-0.108555	0.067321			0.0803765	-0.281195	-0.227048	0.0959634	-0.0861926	-0.252439
	-0.148057	0.0286828	-0.150096	0.155637	-0.153164	-0.0282881			0.263404	0.017812	0.244159	0.695867	-0.0226488	-0.182403			0.255018	-0.0469684	0.0284804	-0.234801	0.234977	0.0540758
	-0.0777999	0.0605928	0.115871	0.12514	0.067199	0.0996615			0.243096	0.0970166	0.201901	0.228298	-0.0618947	-0.115459			0.438478	-0.0318269	0.809782	0.18923	1.31182	-0.147905
	-0.0778859	-0.305227	-0.0825606	0.0524387	-0.0767628	0.055872			0.153937	-0.0325791	0.1531	0.317246	-0.125267	-0.0704983			0.33483	0.278964	0.495997	-0.0747385	0.704187	0.0789472
	-0.0139519	-0.0827194	0.227063	-0.0175652	-0.126015	0.170009			0.218707	0.00841674	0.143295	0.279331	-0.187661	0.0365067			0.476295	-0.0153468	0.0626917	0.0923855	-0.198674	0.172038
	-0.198141	0.0273536	0.140848	0.0310404	-0.0597041	0.201153			0.0260079	-0.0609301	0.0574111	0.272756	-0.117354	0.0818341			0.161383	-0.595365	-0.244102	-0.0673972	0.0408513	-0.0332126
	0.0669635	0.104349	0.00344601	0.0106102	-0.196981	0.17238			0.105456	-0.0728026	0.0141626	0.123627	-0.165569	-0.0338047			0.0566522	-0.393872	-0.0517009	-0.101807	0.229404	-0.221466
	0.0157527	-0.236378	0.125243	0.0783024	-0.240434	0.136367			0.103611	0.145577	0.17901	0.132838	-0.191978	-0.0218712			-0.365016	-0.449889	0.272358	0.0833834	0.10022	0.0597883
	0.176835	-0.0420258	-0.11543	0.0679095	-0.0842193	0.258008			0.102322	-0.0144042	0.107336	-0.0283675	0.0360621	-0.0195215			0.181213	-0.367359	0.327061	0.0632088	0.117535	-0.184843
	0.108066	0.174626	0.054052	-0.0944054	-0.136539	0.0160758			0.188698	0.0355976	0.374474	0.659684	-0.0155047	0.191013			0.0540398	-0.00875404	0.348729	0.251562	-0.198374	0.0164774
	-0.0659886	-0.0272159	-0.103001	-0.0110153	-0.0524869	0.0032571			0.253965	-0.071413	0.568625	0.359266	0.0495272	0.0329519			-0.247285	0.0085506	0.0029465	-0.0819708	-0.0112427	-0.310368
	0.176087	0.125464	-0.00523629	-0.0194422	-0.0113474	-0.105383			0.0785265	0.0945528	0.665437	0.303309	-0.0585942	0.0446478			0.124188	0.0763561	-0.135927	0.0152622	0.427008	-0.0223046
	-0.130353	-0.227226	0.0472749	0.013248	-0.11362	0.0391421			0.146829	-0.0339073	0.572624	0.278276	-0.156439	0.0200522			-0.0497155	0.0237148	-0.310805	0.130756	0.101442	-0.0753959
	-0.109793	-0.0570962	-0.158778	0.137548	-0.086959	0.0234333			0.111884	-0.012288	0.545077	0.364291	-0.0744537	0.0245104			-0.123784	0.0378152	-0.278901	0.155082	0.181365	-0.0175359
	0.0637892	0.212949	0.187852	-0.00612507	0.0731926	0.0583792			0.0323871	0.160951	0.470341	0.321501	-0.226198	-0.0329427			0.12381	0.0950996	0.225666	0.0321063	-0.241169	0.0236725
	0.0337147	-0.0398883	-0.0176655	-0.00361578	-0.144377	0.233984			0.0792858	0.34324	0.722487	0.214959	-0.138873	-0.0219592			-0.0341026	0.0405861	0.0929253	-0.264148	0.256905	0.0018691
	-0.0893273	0.347972	0.137373	0.189957	-0.0441615	0.224967			0.0359615	0.0982355	1.02054	0.0859303	0.337792	0.107902			0.0149766	-0.77147	-0.0707527	-0.0679744	-0.207077	-0.187232
	0.150778	-0.0897965	0.116479	-0.155785	0.00237764	-0.0296557			-0.00202781	0.236563	1.01368	-0.0784288	0.346386	0.0952854			0.0742938	-0.887258	-0.323691	0.0488561	0.396658	0.182597
	-0.0507449	0.125284	0.127657	0.0275925	-0.0784385	0.00750568			0.156734	0.277844	1.01215	0.190179	0.388705	0.0316288			-0.113083	-0.976245	0.0161562	0.084735	0.0479682	-0.313209
	-0.0929145	-0.108379	0.108822	0.061162	0.0279569	0.101567			0.0132667	0.193886	0.833021	-0.0560649	0.339668	0.0590856			-0.106215	0.160028	0.139472	-0.151897	0.066576	0.0452734
	-0.0661606	0.0466631	0.122376	0.00624366	-0.00648863	0.0539847			0.130587	0.240197	0.703754	-0.00653041	0.381873	0.120382			0.370126	-0.214366	-0.0214971	-0.0106016	0.083382	-0.0437997
	0.0298006	-0.0702176	0.101909	0.124586	-0.194294	0.158175			0.0489608	0.26506	0.65094	0.0538648	0.194137	0.149855			0.201627	-0.0527431	0.163912	-0.0169564	0.165849	-0.154016
	-0.108812	0.145016	0.116216	0.128923	-0.115482	0.148165			0.524717	0.426271	0.47649	0.0752999	0.296716	0.0594424			0.0607389	-0.0455716	0.329372	-0.261922	0.240234	-0.0239087
	0.106303	0.110744	-0.0530298	-0.0814439	0.120228	0.00963908			0.700783	0.36868	0.369224	-0.0274192	0.349419	0.0353305			-0.399904	-0.355736	-0.0465509	-0.0333617	0.320106	-0.206789
	-0.144452	-0.00688254	0.044907	-0.0742618	-0.00957411	-0.0943052			0.501166	0.418752	0.466403	-0.0905448	0.297273	-0.0659094			-0.124652	-0.278146	0.0540552	-0.359182	0.326163	-0.0535489
	-0.0807505	0.0675981	0.135967	0.12922	-0.234459	0.0884292			0.383158	0.350946	0.426065	-0.148713	0.443262	-0.102783			0.0780804	0.227283	-0.215051	0.0582057	0.190364	-0.0453166
	-0.103392	0.0115827	-0.119231	-0.136896	-0.0444186	-0.178666			0.392638	0.307357	0.430528	0.019658	0.237835	0.141119			-0.0174885	-0.267159	0.0505425	-0.0476261	-0.0737187	-0.0534181
	-0.138861	-0.0253119	0.0076284	-0.0969938	-0.094123	0.110885			0.352003	0.335705	0.30614	-0.0389277	0.338394	0.0842517			0.0042071	0.0787326	0.0741823	0.0870673	0.047459	0.133175
	0.0162	0.224427	0.143433	-0.0736295	-0.0587465	-0.025316			0.319773	0.134655	0.213411	0.422104	0.652569	0.104965			0.110115	-0.344199	0.0654267	-0.104651	0.0688935	0.071017
	-0.275572	0.0836205	0.108214	0.112267	0.0467002	0.0637492			0.301997	0.178238	0.149025	0.344917	0.680026	0.187868			-0.369455	-0.467873	-0.301395	-0.257755	-0.000564064	-0.391277
	0.0762199	-0.135789	-0.274696	-0.030665	-0.0431862	-0.142252			0.210095	0.112189	0.29994	0.416441	0.632595	0.18427			-0.306517	0.0361985	-0.114021	-0.371691	-0.269353	0.0720573
	-0.00343099	-0.0504411	-0.0971762	-0.0161524	-0.143615	0.0421416			0.176322	0.225874	0.170198	0.376688	0.435579	0.158641			0.0758593	-0.241283	-0.0197221	0.156469	0.118431	-0.138694
	0.0220153	0.0640595	-0.127152	-0.0413443	-0.0160022	0.0884566			0.217684	0.00750371	0.122022	0.155424	0.49967	0.206652			-0.181047	0.191714	0.0117021	-0.0635572	-0.0716977	0.0995109
	0.0729681	0.0041463	0.0290302	-0.0119538	-0.0218362	0.179856			0.12466	0.039175	0.0611765	0.187069	0.380323	0.237783			-0.26295	-0.313383	-0.0635301	0.22864	0.12052	0.0479584
	0.181369	-0.046211	-0.0476589	0.218201	-0.214891	-0.0592499			0.104733	0.0348694	0.097877	0.239225	0.541495	0.352725			-0.0587662	0.287733	-0.0973842	0.0204715	0.267996	0.0944993
	-0.156264	-0.00507734	0.136049	-0.0539502	-0.0139275	-0.0829271			0.0825474	0.100269	0.121461	0.235483	0.10499	0.365175			-0.286368	0.195296	-0.40561	-0.178942	0.096536	0.0349947
	-0.158242	-0.222565	-0.0134196	0.0420952	-0.126556	0.0569205			0.169704	0.108811	0.00209762	0.232623	0.112217	0.395882			-0.271769	-0.000586723	-0.41031	-0.0570876	0.074734	-0.0923776
	0.133805	-0.0320298	-0.0287248	-0.00811082	-0.251331	-0.0281514			0.0169168	0.004222	0.0584996	-0.0303162	0.0168705	0.242819			-0.101874	-0.387429	-0.513424	-0.319475	0.225739	-0.0942683
	0.076065	-0.131981	0.0590781	-0.0321271	-0.154414	0.208073			0.0861633	-0.00546663	0.0598845	0.114736	0.156263	0.282153			0.0950794	-0.218501	0.269396	-0.142998	-0.249856	0.217175
	0.0253015	-0.0471181	-0.108843	0.182389	0.0647697	-0.0880053			0.0161359	0.00378947	0.0515768	0.131163	0.200307	0.33688			0.00109562	-0.160596	-0.189075	0.0892788	-0.144098	0.0310202
	-0.0856368	0.215212	-0.112536	-0.0820367	-0.0209584	0.0913832			0.105784	0.20421	0.0183405	0.149563	-0.00711539	0.0911338			-0.269075	-0.161162	0.3584	-0.313691	0.194236	0.0313535
	-0.0629347	-0.184566	-0.188844	-0.0384102	0.0153845	0.209842			0.0331628	0.044882	0.00346487	0.103752	0.105043	-0.0387316			0.10233	0.0947472	-0.150878	-0.251144	0.171853	0.061112
	-0.0126443	0.0893415	0.0186332	-0.0790433	-0.214119	0.00314768			0.0406358	0.195661	0.0125631	0.0580964	-0.0401481	0.109128			-0.249653	-0.299292	-0.535557	-0.00980651	-0.353518	0.0557889
	-0.135755	0.0492317	-0.249947	0.0230481	0.102221	0.114422			0.0203615	-0.00945218	0.1245	0.0750241	0.0962906	0.110452			-0.360525	-0.0496973	-0.244861	-0.0879663	0.193259	-0.0497956
	-0.0732664	0.0934189	-0.177476	-0.11611	-0.757153	0.107493			0.0134603	-0.0326097	0.0486677	0.0915798	-0.0359995	0.172343			-0.129153	-0.0278208	-0.0868202	-0.105982	0.0152717	-0.0959534
	-0.150276	-0.0430676	-0.110014	0.216739	-0.997074	0.735325			0.00803035	-0.083435	0.0690924	-0.0190184	-0.0449398	0.0927195			-0.391098	-0.13859	0.0903168	0.0306574	0.483937	-0.0542061
	0.163191	-0.221397	-0.183954	0.0428658	-0.811042	0.418934			-0.0126881	-0.148106	0.0274427	0.0113899	-0.055909	0.0924406			-0.0431044	0.0556921	0.331136	-0.13765	-0.0248157	-0.0941219
	-0.0360174	-0.117243	0.068595	0.0523992	-0.790472	0.264599			0.0238291	0.0576872	0.0153649	-0.0294303	0.233755	-0.00799267			-0.00779852	-0.713161	-0.0596565	0.111792	-0.000541505	-0.140488
	-0.11492	-0.00733162	0.0507133	-0.0658941	-0.789302	0.101376			-0.117827	0.00668427	-0.0325828	0.0827303	-0.147788	0.0733386			-0.377527	-0.334367	-0.308554	0.331583	-0.339094	-0.0861481
	0.000715439	0.0165403	0.0989332	-0.000187694	-0.880217	0.24208			-0.045849	0.0161621	-0.0353959	-0.104619	-0.0822513	0.0428661			-0.373558	0.120255	-0.340012	-0.23701	0.171428	-0.131885
	0.095524	0.16931	0.152533	0.0509766	-0.862573	0.115352			0.0505426	0.0236724	0.0344817	-0.0985437	0.0136463	-0.132167			-0.297284	-0.368582	0.0377904	0.0671931	0.0254023	0.0879645
	0.110054	0.117264	0.0209286	-0.0460666	-0.695842	-0.146227			0.0331605	-0.0186831	0.117111	0.0774853	-0.0712203	-0.140196			0.207605	0.0661518	-0.144437	-0.0529855	0.00489933	-0.175181
	0.0116837	0.0864945	-0.0803832	-0.123717	-0.822701	0.0164222			-0.138604	-0.0464436	0.0255773	0.106387	0.115341	0.085365			0.100657	-0.182311	0.272332	-0.0426759	0.28507	0.0749541
	-0.131789	-0.0634458	0.135613	-0.045217	-0.821043	0.11548			-0.0446491	0.111185	0.0354789	-0.0365238	0.0801575	0.0477176			0.0706898	0.0308507	-0.195218	-0.0777893	0.356803	0.0556705
	-0.0209715	-0.0291109	-0.141994	-0.120338	-0.733808	0.0651441			-0.0401573	0.0468205	0.0318353	-0.0347039	-0.0882225	-0.0212254			-0.0346734	0.211492	0.195857	-0.123981	0.360809	0.229528
	-0.0446629	-0.187386	-0.0843841	0.00476177	-0.69555	0.830481			0.00239502	0.0494645	-0.0476227	-0.0539445	-0.0501654	0.00960902			-0.243613	0.147625	-0.243276	0.0972768	-0.182126	-0.419136
	0.0666022	-0.193071	0.0383657	0.125189	-0.855763	0.80271			-0.0462658	-0.0347158	0.00221535	0.0330306	0.0457638	0.225297			-0.0267936	0.256917	-0.401052	0.0203537	-0.103102	0.16664
	-0.124004	-0.0310329	-0.0306119	-0.137222	-0.693599	0.443869			-0.0910206	-0.101699	-0.127902	0.038978	-0.10242	0.0980184			-0.200678	-0.150864	0.0170046	-0.0311796	-0.000725223	-0.145646
	0.0294909	0.0734628	0.0694297	0.266491	-0.640827	0.399788			-0.0317707	0.0759265	-0.102479	0.0351418	-0.0809745	-0.0682981			0.108683	-0.0251727	-0.167307	-0.260335	-0.0819122	0.155857
	0.00932656	0.217826	0.0697019	0.0383213	-0.805731	0.0515414			-0.0429991	0.0941564	-0.0247141	-0.0582464	0.00372371	-0.0352007			0.464015	-0.298836	0.135338	-0.0928105	-0.0136955	-0.0620491
	-0.0538246	-0.131747	0.124617	0.0641455	-0.71596	0.0514502			-0.020859	0.0532668	-0.0735173	-0.136481	0.14574	-0.0973973			-0.0836548	-0.22587	-0.203352	0.00849813	-0.0205159	-0.0589343
	-0.102773	0.101565	0.0164286	0.0800115	-0.617464	-0.0124153			0.0543981	0.0327759	0.11219	0.00617485	-0.0156034	0.0307517			0.0339423	-0.0808954	0.207452	-0.163332	-0.078373	0.227799
	0.068512	0.20765	0.0835736	-0.0129516	-0.775594	0.335658			-0.0965469	0.0789149	-0.0346814	-0.0609482	-0.114824	-0.25313			0.0669423	-0.167997	-0.0284703	-0.128386	0.116091	0.189939
	0.110596	0.109738	0.0450884	0.154787	-0.686018	-0.0109839			0.0209013	-0.00621687	-0.0518927	-0.0680547	-0.0401547	-0.218259			0.0211278	-0.26337	-0.0193984	-0.083826	-0.169894	-0.0427344
	-0.0857228	-0.0189712	0.143497	0.266096	-0.53601	0.0481407			-0.0242688	0.0497012	-0.0711456	-0.0862416	-0.0615133	-0.0864125			-0.078469	0.0963153	0.0472605	-0.271943	0.0458667	-0.0714962
	-0.155816	0.028593	0.103025	-0.186578	-0.510652	0.296318			-0.0217896	0.077615	-0.0270129	0.0466074	0.0151059	0.143755			0.0579666	0.160532	0.148354	-0.287041	-0.12639	-0.0812672
	0.0691142	0.0237432	-0.0127573	0.107001	-0.585687	0.268401			0.0373201	0.0291962	-0.0169863	0.0928729	0.0268681	0.0417364			0.137916	-0.0396903	0.127844	-0.379424	-0.0513011	-0.14141
	-0.0055042	0.0311885	0.292784	0.128242	-0.497619	0.099078			0.0319406	-0.0686079	-0.0777	0.113135	-0.082584	0.0756192			0.0850665	-0.12914	0.13245	0.127767	0.463373	-0.224027
	-0.118877	0.0335865	0.878245	0.135038	-0.474983	0.180038			0.0915643	-0.0746633	-0.04307	0.0379933	-0.291576	0.0326051			0.0141906	0.261725	-0.147388	-0.0738286	-0.199386	0.0290953
	0.0673335	-0.119578	1.44103	-0.0500973	-0.621046	0.0635577			-0.0351879	-0.0128723	-0.119431	0.0744517	-0.138591	-0.142428			-0.09674	0.0257808	0.115125	-0.0457856	-0.312599	0.069064
	-0.139041	0.00961584	1.19313	-0.127254	-0.493673	0.115835			0.0451854	0.0254631	0.00458062	0.0595897	0.1638	0.10067			0.111674	-0.0446663	0.165032	0.0163341	0.204785	-0.0740098
	-0.0407918	-7.4833e-05	0.356853	0.0487142	-0.496404	0.0524531			0.0202918	0.0974098	0.0245536	-0.0198002	-0.15474	-0.030221			0.112372	0.0124823	0.00554007	-0.0777451	0.268602	0.090503
	-0.0673564	0.00873568	0.0846714	0.119528	-0.392589	-0.221042			-0.0597189	0.0217771	-0.0661796	-0.0687766	-0.0969393	-0.0418792			-0.122314	-0.154815	0.349972	0.291923	0.104269	-0.0953367
	0.0612515	-0.0116336	0.216276	-0.0674748	-0.333557	0.0541489			-0.0237007	0.0435962	-0.0499567	0.0426281	0.0464107	-0.128718			0.142698	-0.0815744	-0.0731379	0.0907129	0.0956238	-0.179065
	-0.202193	-0.0159984	0.000951079	0.146607	-0.453846	0.0307634			0.0605867	0.0115978	-0.00883325	0.0707002	-0.0529346	0.100033			0.164145	-0.0568817	0.25446	-0.108297	0.01464	-0.115692
	-0.0727072	-0.0423311	0.138661	-0.141569	-0.409896	-0.0790887			-0.0969459	0.0680946	0.1157	0.140076	-0.138899	-0.0267177			-0.0538576	-0.164496	0.333424	-0.063357	-0.0694382	0.0701386
	0.0316415	-0.0641463	0.0222259	0.0149373	-0.220184	-0.077165			-0.0560555	0.0511694	-0.000771469	-0.0322765	-0.0324386	-0.0349029			-0.0137117	0.111716	0.0578804	0.0532114	0.104623	0.0597135
	-0.0598034	-0.00617305	-0.0416802	-0.0275629	-0.370902	-0.15229			0.0801253	0.0454986	0.0406508	0.0193562	0.03326	-0.0179483			-0.115422	0.0174454	-0.0941655	-0.328677	0.116375	0.119586
	-0.098661	-0.13102	-0.154069	0.070073	-0.201432	0.0806888			-0.000223534	-0.033739	0.109815	0.179815	0.0318398	0.0339383			-0.0472009	0.107958	0.113919	-0.0629653	0.326111	-0.0684375
	0.149608	0.0325896	0.21663	0.0585934	-0.123249	0.157993			-0.0352013	-0.0133198	0.092114	0.0521359	-0.0472475	-0.157959			-0.150927	0.357278	0.287447	0.101505	-0.152898	0.0407477
	-0.0536612	0.0749178	-0.0162865	0.0803869	-0.192042	0.136157			0.0312717	0.0926976	-0.0951515	0.111757	0.085291	-0.103017			-0.0521421	0.0876759	0.219322	-0.153664	-0.187889	-0.223942
	0.0293877	0.184066	0.122376	0.291851	-0.267973	0.056492			0.0372497	0.0709863	-0.0428537	-0.0365641	-0.0325898	-0.0494537			0.223051	-0.0820788	-0.00934413	-0.172281	0.00443195	-0.169696
	0.0235379	-0.0760823	-0.19866	0.0983867	-0.242305	0.103545			0.0440663	-0.0151419	0.173103	-0.0360607	-0.0999584	-0.104674			0.0235968	-0.237462	0.474817	-0.196931	0.233504	-0.207007
	-0.119625	0.00273625	-0.0469241	-0.194531	-0.266448	0.229535			0.012798	0.0815675	-0.0242335	0.00117705	0.143	-0.0425615			-0.0454918	-0.291015	0.102611	-0.0624618	0.0265466	0.164423
	-0.0191822	-0.0236144	-0.123749	-0.0728194	-0.187609	-0.0403136			-0.0296942	0.177809	-0.0854662	0.00654557	-0.183542	-0.146567			0.438843	0.119366	-0.208409	-0.365925	0.0766841	0.0946924
	-0.0550032	-0.153715	0.0660911	0.0255377	-0.279783	0.247842			0.0347609	0.0479302	0.00366751	-0.00316645	-0.0630032	0.0237716			-0.119375	0.361976	0.29346	0.194374	0.179463	0.104435
	-0.0785139	0.0987178	0.0311895	-0.0759511	-0.0875531	0.229991			0.04795	0.0419471	0.0774338	-0.0694492	0.0551367	-0.0700761			-0.0601491	-0.0656246	0.468554	0.110993	0.244673	-0.442478
	0.139629	-0.222134	0.00442583	-0.0539205	-0.258052	-0.105565			-0.0444059	0.0696085	0.020858	0.171619	0.0647095	0.0154168			0.139997	0.0270289	0.00689827	0.264439	0.44295	-0.258451
	0.156568	-0.0374454	-0.186839	0.0515693	-0.173157	-0.118539			-0.0796788	-0.0186666	-0.0194389	0.129123	-0.100018	0.0236522			0.329158	0.00601568	0.266438	0.101396	0.25734	0.0191467
	0.135379	-0.144537	-0.0612041	0.105401	-0.240257	0.317707			-0.0460114	0.0695487	0.0093544	0.118541	-0.142923	0.0428472			0.277861	0.0241771	0.0402426	0.032813	0.200424	-0.0439087
	0.0352718	0.0249287	0.330262	0.0107189	-0.25157	0.0385768			-0.0216858	0.0874569	0.018946	0.0439654	-0.20659	0.00588336			-0.130627	0.0827678	-0.0181221	0.263423	-0.0227206	0.0404985
	0.0885903	-0.0966761	0.201025	0.00245004	-0.143357	0.0798956			-0.0809091	0.0748177	-0.063236	0.0610948	-0.0807825	0.1033			0.00205125	-0.437997	-0.137773	-0.275209	-0.145739	-0.0425506
	-0.04819	0.0203932	0.0905594	-0.00137321	-0.323423	0.118315			-0.094406	0.0196318	0.0339442	0.104493	0.0154267	0.0378298			0.540309	0.0122269	-0.238929	-0.0032132	-0.0132926	-0.0767757
	-0.0723287	0.0738041	0.190274	-0.0354168	-0.224067	-0.117335			-0.0921048	0.0754279	-0.00234777	0.0938342	-0.00304695	0.0756896			0.418892	-0.127707	-0.344038	0.0638508	-0.304325	0.00779339
	0.0436593	-0.0739987	-0.168286	0.0359207	-0.172661	0.218667			-0.0611628	0.0817318	0.0280475	0.111077	-0.0674174	-0.0986601			-0.00891071	-0.121845	-0.22435	-0.167655	0.0688838	-0.242401
	0.0550577	0.151347	-0.0493101	-0.0748644	-0.150779	-0.00369929			-0.0103774	0.0699781	-0.0760331	0.104692	0.0608475	0.0134126			0.112969	-0.188632	-0.0743658	-0.0486538	-0.193526	0.383964
	-0.0587969	0.00843032	-0.075602	0.0352687	-0.0799724	0.390498			-0.129598	-0.00872633	0.0259025	-0.00938183	-0.054339	-0.0114256			-0.111864	0.213309	-0.251562	0.0187371	0.257946	0.140062
	-0.188394	-0.00183573	-0.0495127	-0.203974	0.266108	0.276772			-0.0840037	-0.0870981	-0.0621115	0.0896494	-0.0737226	-0.108376			0.0210202	0.141148	-0.423735	0.11483	0.12394	-0.0154708
	-0.00479033	0.0604656	0.00742916	-0.211694	0.159262	-0.0887102			-0.0111145	-0.0305934	0.0513934	0.0115434	-0.141747	-0.00148377			0.0133361	-0.0426875	-0.122844	-0.316895	-0.0488836	-0.170518
	0.0248312	0.0965941	0.0162091	-0.125019	0.153059	-0.0277341			-0.0578531	0.0391372	-0.0246885	0.0559604	-0.149772	-0.176349			-0.0579802	0.309209	-0.0191082	-0.112694	-0.0335281	0.226117
	0.0356593	-0.0442927	-0.11249	-0.422135	-0.0491602	-0.0693222			-0.113874	0.0144305	0.075465	0.14206	0.00242717	0.0663497			0.198828	0.176165	-0.214337	-0.151314	0.0123321	0.16218
	-0.115212	-0.0792872	-0.00163318	-0.19572	0.075462	-0.00961712			-0.024621	0.0149314	-0.0274566	0.158224	-0.059274	-0.0406265			-0.17968	-0.244811	0.249671	-0.010846	-0.0635494	-0.105432
	0.0339334	-0.03648	0.00792329	-0.259986	-0.0052771	0.035967			-0.059024	-0.0434277	0.0117669	0.000248256	0.00444428	-0.0127581			0.144116	-0.0864503	-0.0590165	-0.183683	0.0207899	-0.0399965
	0.294188	-0.047853	-0.054613	-0.304626	-0.0294825	0.0288107			-0.0707886	0.0208688	0.0763188	0.225947	-0.138513	-0.0127581			0.161454	-0.0198475	-0.050339	0.2736	0.0429915	0.0245022
	-0.0149214	0.10113	0.0880637	-0.203351	-0.0455833	-0.0771052			-0.0918215	0.0585224	0.079964	0.322285	0.049823	-0.0127581			-0.252438	-0.0817943	-0.180211	0.0529169	-0.169987	0.0245022
	0.18127	-0.0146762	0.0117883	0.330186	-0.271166	-0.0237903			0.0647848	0.113704	-0.0520985	0.152023	-0.00996486	-0.0127581			-0.331941	-0.0742543	-0.02498	-0.194525	0.0822603	0.0245022
	-0.144244	0.00608532	-0.0444654	0.892367	-0.0816152	-0.0270463			-0.0288629	0.0893451	-0.0722421	0.0860344	-0.0485361	-0.0127581			-0.0122505	0.0744259	-0.388073	0.0101884	0.249337	0.0245022
	0.0472009	-0.0806963	0.0746158	0.653393	-0.189802	-0.190334			-0.0190317	0.0281015	0.0471995	0.201685	-0.18024	-0.0127581			-0.237778	0.0692914	-0.0776255	-0.143843	0.0933546	0.0245022
	-0.149521	0.0408464	0.0566852	0.0505579	0.0181948	0.17211			-0.0456273	0.0637237	-0.10075	-0.0139361	-0.0279073	-0.0127581			-0.223411	0.22417	0.0674696	-0.109681	-0.0531125	0.0245022
	0.0230473	0.046758	-0.0858768	0.0234131	0.0101173	0.296691			-0.0676873	0.0650984	-0.0573729	0.120205	0.00465337	-0.0127581			0.0114053	-0.155126	0.134746	0.119077	0.0423566	0.0245022
	0.066849	-0.183929	-0.0233052	-0.0909263	-0.118	-0.198474			-0.0108193	-0.0471985	0.0268308	0.0784726	-0.225378	-0.0127581			-0.243185	-0.0454455	-0.208357	-0.197405	-0.0361035	0.0245022
	-0.0405768	-0.104668	-0.0601899	0.0197834	0.0886378	-0.146604			0.0206173	-0.0782289	-0.0232852	-0.0928847	0.162108	0.0352637			-0.0106556	0.192681	-0.0622947	-0.0493193	0.0636525	0.0245022
	-0.0854074	-0.03633	0.0859548	-0.137882	0.041386	-0.219072			-0.018217	-0.088432	0.0115364	0.136946	-0.0330602	-0.0192729			0.0323703	0.156044	-0.252641	-0.0789377	-0.0141113	0.0245022
	-0.135067	0.339213	0.0668418	0.0343096	0.27386	-0.157295			-0.0444795	-0.175631	-0.0287217	0.214436	-0.0688224	-0.147585			-0.0546763	0.327516	-0.190868	-0.0561364	0.110857	0.0245022
	0.647133	0.865906	-0.0918772	0.958303	0.557044	-0.162118			0.0048365	-0.0442002	0.0417694	-0.0165317	-0.111311	0.0841252			0.203094	0.0867447	-0.1	0.0883453	-0.00699121	0.0245022
	1.12655	1.1211	-0.0113485	0.804868	0.17443	-0.270263			-0.0395221	-0.127672	-0.0309314	-0.112075	-0.0116961	0.040247			-0.103247	-0.32801	-0.133787	-0.097899	-0.290888	0.0245022
	1.01525	0.847129	-0.0967128	0.387504	-0.330461	-0.0844704			0.0515842	-0.0832958	-0.0729064	-0.0617554	-0.0476822	-0.0637873			0.0813321	0.0064942	-0.311148	0.0261637	0.160437	0.0245022
	0.729501	0.285091	-0.275604	0.330646	0.0522527	-0.0340198			0.00997956	0.032911	-0.0180791	0.0926794	0.103331	-0.0247777			0.0600018	0.0406864	-0.0910361	0.479521	-0.0846229	0.0245022
	0.242977	0.0369442	-0.0195373	-0.0445938	0.125213	0.07732			0.0966757	0.158475	-0.0409731	-0.108368	0.087865	0.0974115			-0.1603	0.107655	-0.344659	0.194071	0.16893	0.0245022
	0.219139	0.553882	-0.0751114	0.8256	-0.0332949	-0.0290225			-0.00178542	0.142276	0.0103188	-0.0149202	-0.216088	0.119636			-0.385028	-0.218447	-0.0424689	-0.0495755	0.0614607	0.0245022
	0.106701	0.547395	-0.0290144	3.07369	-0.204109	-0.161692			-0.085408	0.135713	0.103622	-0.0254756	0.0857747	-0.0396104			0.232588	0.000302441	-0.402927	-0.0150393	0.26398	0.0245022
	0.638371	0.162664	0.277949	2.88752	0.0706354	-0.0994794			0.0300901	0.0799429	0.0797654	-0.0640084	0.0587156	-0.0313987			-0.0618223	0.023233	-0.0669274	0.0043519	0.151131	0.0245022
	0.613255	-0.00977349	0.10265	2.0635	-0.00863673	-0.0139439			-0.0243714	0.0481417	-0.0321146	0.0519578	-0.00913443	-0.0502507			-0.346128	0.040806	0.0203908	-0.0415275	0.118083	0.0245022
	0.181709	0.149207	0.175537	1.11943	-0.000966683	-0.0824681			-0.00514814	0.0284706	0.0163586	0.11071	0.108367	0.072496			-0.199882	0.103965	-0.0472393	-0.175184	0.148459	0.0245022
	0.122782	-0.00486242	-0.11437	0.705753	0.100455	-0.196594			-0.0336832	-0.0705094	0.0665777	0.0325677	0.144703	0.0192969			0.168415	0.00840832	-0.0355478	-0.00828112	0.43787	0.0245022
	0.00276854	0.452084	-0.0577103	0.440346	0.137737	-0.00587359			0.046787	-0.0677702	0.00344829	-0.0994594	-0.0469312	0.0399856			0.0737943	-0.0652035	0.11152	-0.172116	-0.0225762	0.138194
	-0.0302217	0.154493	-0.0589898	0.198344	0.0654556	-0.110579			0.0110542	-0.0857607	0.0365899	0.168747	-0.0770012	-0.185232			0.220476	0.0993513	-0.12516	-0.252807	0.0230825	0.0722715
	-0.0468413	0.735208	0.0693125	0.432233	-0.0126121	0.0174495			-0.00429288	0.0889743	-0.0553957	-0.142573	0.0322712	-0.10795			-0.10817	0.213094	0.262225	-0.135904	0.0628321	-0.042507
	-0.00832501	0.479391	-0.0159194	0.175141	0.00663092	-0.149808			-0.0385732	-0.112534	-0.0637213	-0.0626191	-0.289211	-0.0168677			-0.121097	0.0948683	0.0259118	-0.109087	0.0327766	-0.0741413
	-0.130138	0.34349	-0.00879836	-0.0586301	-0.0698068	-0.21196			0.10744	-0.0915277	-0.021816	-0.0223	-0.027681	-0.158145			0.13343	-0.279869	0.0842809	-0.007408	-0.238594	-0.00634128
	0.109448	0.0951349	-0.0355177	-0.280064	-0.0754575	0.0132098			-0.0773262	-0.166568	-0.0201807	-0.0391352	-0.107196	-0.179779			-0.248754	0.146615	0.316476	-0.223809	0.193396	0.00938955
	-0.0103994	0.181325	0.406005	-0.0478894	-0.0333402	-0.0525372			-0.0247378	-0.0874218	-0.0161272	-0.0582695	-0.0503816	-0.00441954			-0.0320368	0.0147412	-0.130673	-0.0306604	-0.213067	-0.188633
	-0.102085	1.24104	0.539531	0.153036	0.031588	-0.0339066			-0.0459263	-0.0697682	0.0251841	-0.212321	0.0872364	-0.116964			0.314338	0.0659927	-0.250346	-0.0433604	0.0309655	-0.0459824
	0.122508	1.70901	0.0141884	1.05859	-0.124385	-0.0530421			-0.12548	-0.0404907	-0.0668932	-0.161596	-0.135098	0.0649081			-0.205992	-0.263703	-0.106338	0.495542	-0.187646	-0.00807037
	0.134157	1.02163	0.137329	0.670718	0.0342956	-0.0891542			-0.00759233	-0.145958	0.0278789	0.0356943	-0.16257	0.0282595			0.0335811	-0.237434	-0.249622	0.165399	0.00236816	-0.051256
	-0.0215759	0.691092	-0.00407747	0.304956	0.0310627	-0.189316			0.0460788	-0.100206	0.0241318	0.0555736	-0.0732073	-0.100271			0.113451	0.048683	-0.101367	0.117104	0.00513395	0.0124129
	-0.0819806	0.658574	0.0923434	-0.115161	-0.0216676	-0.140441			-0.0392493	-0.123201	-0.0461157	0.0495286	-0.0661494	0.0154393			-0.19581	-0.0443556	0.271226	0.0759718	0.179465	-0.042293
	-0.0208125	0.192614	0.0129972	0.936881	0.167566	0.0273046			-0.0550557	-0.128118	-0.0116059	-0.0635192	-0.245215	0.00133839			0.0227893	0.20722	-0.108132	0.121135	0.131864	0.226957
	1.34371	0.0575724	-0.00146554	0.848098	0.03387	-0.0717598			-0.0669258	-0.181878	0.00704337	-0.0882765	-0.0455947	-0.134784			0.116962	0.339306	0.324283	-0.0213478	-0.259091	0.277466
	3.63013	0.617359	0.0784366	0.552689	-0.0557798	-0.18			-0.0985179	-0.18651	-0.0534642	0.136729	0.133653	-0.0682673			-0.17946	-0.0698982	0.172843	-0.227671	0.14797	0.110073
	2.83893	0.430096	0.34083	0.255625	0.00688445	-0.175316			-0.000838144	-0.155076	-0.0596748	-0.169892	0.191943	0.0398501			0.39635	0.0300081	0.437673	0.147772	0.197531	-0.0291576
	1.76133	0.108334	0.0909315	0.175927	0.0734517	-0.120687			-0.0184864	-0.204473	0.0642379	-0.15262	-0.0421096	-0.212515			0.846327	0.894895	1.2012	0.401817	0.40891	2.23726
	1.14336	0.122934	-0.131744	-0.0905923	-0.10976	-0.26167			-0.12316	-0.128255	-0.0222117	-0.117882	-0.0256491	0.00900783			3.21605	0.84492	0.870884	1.34359	0.233207	1.47887
	0.86985	0.0500682	0.0460698	0.325866	0.0427806	-0.142182			-0.102834	-0.21986	0.00838251	0.145171	0.113645	0.080785			2.02	0.545507	0.474521	0.527205	0.0144996	0.641191
	0.702982	0.362334	0.0244155	1.14302	-0.103231	0.0356797			-0.0047924	-0.182077	-0.0867414	-0.0931782	-0.0876735	0.0786522			1.19929	0.0083164	0.300449	0.0868675	-0.0271378	0.332576
	0.274847	0.282623	-0.0593604	1.73328	-0.0342186	-0.134825			-0.0636428	-0.20396	-0.130164	-0.0640266	-0.172275	-0.217992			0.509435	0.00673954	0.294765	0.0573786	-0.179045	0.40383
	0.459297	-0.0103988	0.119345	1.29049	-0.0847756	-0.077584			0.0212574	-0.165591	-0.142115	-0.116515	-0.0547748	-0.066129			0.0200677	0.351041	0.399836	0.292015	0.335584	0.350508
	0.339641	-0.0407408	-0.0216639	0.87194	0.0748372	-0.203106			-0.0969783	-0.233497	-0.065985	-0.288792	0.0267126	0.0435679			2.00109	0.269946	0.022814	0.606711	1.41926	1.20243
	-0.000849098	-0.00804754	0.0157326	0.465458	-0.0509713	0.0468406			0.0193833	-0.14036	0.00875315	0.101682	0.0861516	0.00979345			3.3061	0.2901	0.0358043	0.669534	0.920203	0.655727
	0.103689	0.126936	0.01215	0.339561	0.0724012	0.540387			0.00549375	-0.0628058	-0.167906	-0.0880277	-0.0629995	0.0850934			1.90832	-0.0138412	0.564604	0.0689611	0.452976	0.0638262
	-0.0853079	0.102773	1.27203	0.847304	-0.0288124	0.850604			-0.0495544	-0.200449	-0.082166	0.0309869	-0.0728026	-0.0703378			0.991434	0.067436	0.552334	0.204273	-0.0626573	0.20089
	0.450054	-0.21608	1.47475	0.485484	-0.0928441	0.426113			0.0322468	-0.174808	-0.0331106	-0.0610579	-0.142401	-0.226033			0.344943	-0.0767205	0.0281565	0.0722787	0.0617485	0.203502
	0.371661	0.115938	0.868546	0.277203	-0.0896384	0.244996			-0.00178871	-0.164347	0.0156698	0.0908275	0.182984	-0.0904913			0.204464	0.204353	0.254546	0.149649	0.226318	0.908473
	0.246777	-0.0369386	0.338765	0.0214906	0.0902044	0.0773113			-0.0565468	-0.0715834	-0.0514496	-0.0651895	-0.0342785	0.0850602			-0.163202	1.6627	0.992643	0.586238	0.405742	1.7356
	0.0451265	0.134315	0.261307	-0.0209005	0.0264354	0.0664724			-0.0295786	-0.120356	0.0338263	-0.0853176	-0.174461	-0.024266			1.3335	1.03014	0.775793	0.548295	1.46588	0.436003
	0.0505945	-0.0162188	0.189179	0.148471	0.117543	0.164457			-0.154786	-0.188597	0.00068459	-0.0930594	-0.152483	-0.148736			1.16969	0.314353	0.214302	0.310661	0.582094	0.665398
	0.0964955	0.511767	0.196371	0.931188	-0.067063	0.661338			-0.0709745	-0.20835	-0.0687432	-0.0174947	-0.0805948	-0.092418			0.73738	-0.0621247	0.325633	-0.354695	0.521267	0.256814
	0.0102362	0.374807	-0.107293	0.703296	0.00196731	0.505946			0.0677422	-0.231005	0.011549	-0.0192307	-0.0639785	0.0861598			0.652987	0.391456	0.593003	-0.191533	0.164071	0.0731826
	0.109663	-0.0593928	0.169007	0.406106	-0.045203	0.144878			0.038706	-0.12474	-0.000939772	-0.124806	-0.0744033	0.0970851			0.218962	-0.114826	0.11659	-0.111855	0.106179	0.141714
	0.151689	0.114946	0.0473052	0.0272655	0.031262	0.0645049			0.0253776	-0.0827792	-0.0325691	-0.0835789	-0.0986796	-0.0413074			0.526358	1.08889	1.62491	1.42647	-0.10144	0.127854
	-0.059445	-0.0637202	0.0940465	0.087523	0.0844541	-0.0671631			-0.0580897	-0.190724	-0.0625968	0.0222555	-0.185703	-0.0894526			2.50114	0.696691	0.876925	2.70892	-0.00285647	0.553456
	-0.0833663	0.0761744	0.0498289	-0.178485	-0.0957147	0.16155			-0.0197459	-0.100566	-0.000390495	0.087905	0.137394	-0.0536532			1.62454	0.568131	0.417915	1.38715	0.415433	0.49493
	0.0674796	0.168101	-0.026173	-0.0774689	-0.0138527	0.0270782			-0.0230528	-0.130007	-0.0849305	-0.287446	-0.12046	0.0572028			1.24657	-0.309041	0.246478	0.586384	0.000336006	0.330881
	-0.0566571	-0.11088	0.119601	-0.195371	-0.0225007	-0.0695746			0.0591074	-0.0912988	-0.012786	-0.0551723	0.0391831	0.0572899			0.380469	0.22222	0.431876	0.248275	0.0399321	0.413625
	-0.043066	-0.138979	-0.046592	-0.146099	-0.0521304	-0.180531			-0.0531808	-0.131367	-0.000126416	-0.238868	0.122697	-0.190231			0.0503321	-0.0669563	0.351587	-0.0876739	-0.154632	0.145221
	-0.110739	0.0163661	0.0452757	-0.131766	0.0465296	-0.0649779			-0.0656565	-0.159467	-0.0191581	-0.182361	0.0411621	-0.104847			-0.0479818	0.131332	1.00285	-0.140264	-0.117172	-0.0599428
	-0.0646806	-0.178801	0.0321719	-0.317876	0.0587817	-0.251275			0.0636647	-0.150086	-0.0228433	-0.0750096	0.133639	-0.104356			2.29994	0.0559841	1.72877	1.66573	-0.165916	0.222436
	-0.118506	0.147431	0.015812	-0.199491	-0.12884	-0.0271508			0.0685054	-0.076838	-0.0612882	-0.239622	-0.0675846	0.158525			1.86801	-0.0385564	1.06372	1.93493	0.328825	-0.117299
	0.289143	-0.108754	0.109727	-0.146931	0.241287	-0.135356			-0.00941869	-0.217562	-0.0361211	-0.0472571	-0.00389005	0.0705471			1.10495	-0.0764012	0.0141993	1.0865	-0.2726	0.431813
	0.0546768	0.0936758	0.10077	-0.329692	-0.14236	-0.191466			-0.0263629	-0.208199	0.0269581	0.0121726	0.212897	-0.111549			0.795332	-0.0490145	0.395984	0.387298	-0.123318	0.222639
	-0.0169377	-0.132734	0.112621	-0.302822	0.0951759	-0.0795342			-0.0301939	-0.111056	-0.000585601	-0.121508	0.0530318	-0.0882548			0.305445	-0.265423	-0.0529249	0.0958396	0.00529972	0.207902
	-0.134959	-0.0529809	-0.0618488	-0.0903028	-0.0960407	-0.100411			-0.0361315	-0.142803	-0.0593465	-0.0883366	-0.0609607	0.0189967			-0.0853958	0.667513	2.64541	0.249073	0.730679	0.0337175
	-0.0832833	-0.235032	-0.00531284	-0.0674854	-0.101601	-0.0546179			-0.0140458	-0.21008	-0.0739486	-0.0570424	-0.240147	-0.11767			-0.304589	1.02809	4.96552	0.308164	1.74755	0.00602802
	-0.0693935	-0.173823	0.0104029	-0.0990616	-0.196847	0.0535877			-0.0545142	-0.166092	-0.0808167	0.0706645	-0.000359039	-0.11569			0.13437	0.860389	3.01868	0.234979	0.986775	0.482274
	0.0950849	-0.085499	-0.0175342	-0.213772	-0.147739	-0.0813711			-0.00433231	-0.131916	0.0343489	-0.00952933	-0.0458562	0.1108			0.301934	0.274941	1.09896	0.23547	0.323812	-0.316692
	-0.129973	0.0137229	-0.0338411	-0.172012	0.0628929	-0.0638723			-0.174271	-0.147517	0.0328389	-0.0292339	0.0451298	0.0760478			0.0182837	0.231134	1.13384	0.136888	0.341543	0.110687
	-0.127716	-0.0295262	0.163889	0.0288465	0.0275583	0.0116253			-0.000772421	-0.15389	-0.0377972	-0.205858	-0.0409428	-0.085779			0.03406	0.343652	0.436953	0.0661412	0.100276	0.093407
	-0.0510813	-0.0137674	0.15503	-0.147331	0.083947	-0.0747372			-0.00595904	-0.154173	0.0336468	-0.039581	0.0894643	-0.0351608			0.102491	0.0935129	0.177966	0.0736378	0.218761	0.511706
[truncated: 86 more rows]

## Sheet: 4B-right
NEMOs
[truncated: 1,152 more rows]

## Sheet: 4C
Bin Center	GCaMP6f	NEMOf	NEMOm	NEMOs	GCaMP6s
0	0	0	0	0	0
0.1	1.9802	0	0.869565	0	0
0.2	11.8812	2.5	0.869565	0	5.38922
0.3	32.6733	5	6.95652	0.44843	16.1677
[truncated: 219 more rows]

## Sheet: 4E-left
Time(s)	NEMOs
[truncated: 123 more rows]
[truncated: 113 more columns]

## Sheet: 4E-right
GCaMP6f max	NEMOs max
[truncated: 102 more rows]

[truncated: 1 more sheets: 4F]
